# Supplementary material for: Intra-Individual Variability of Surface Electromyography in Front Crawl Swimming
Source: PLoS One. 2015 Dec 16;10(12):e0144998. doi: 10.1371/journal.pone.0144998 (PMC4682934; doi:10.1371/journal.pone.0144998)
Supplement: S1 File — (ZIP) [file pone.0144998.s001.zip › left deltoid MVC event synch.xls]

## Sheet: summary table intra
Intrasubject variability left deltoid event synchronized MVC
	mean	median	mean CV	CV (Burden)	MD	VR		average	mean	median	mean CV	CV (Burden)	MD	VR
1	36.8375	32.651	47.5463	0.535016	16.1632	0.430046		entry	15.4533	10.6961	54.1234	1.25894	2.81527	0.537348
2	23.5877	17.4454	46.6663	0.505443	9.42177	0.29648		pull	7.00476	3.53101	47.9254	2.03711	0.488055	0.664408
3	16.863	5.85731	49.1617	0.66247	7.44615	0.250683		push	34.7308	32.5533	41.6458	1.30421	1.43764	0.788416
4	22.1458	16.5826	47.083	0.502442	9.11584	0.298623		exit	43.9523	41.2474	35.8036	0.995712	2.22429	0.832806
5	22.3862	18.9603	70.2933	0.639138	12.3713	0.517087		recovery	44.8127	41.5795	44.073	0.829136	4.54146	0.691435
6	32.7696	29.0413	44.9902	0.486563	13.4606	0.367647
7	40.4535	31.737	42.5651	0.400812	13.3644	0.205524		SD	mean	median	mean CV	CV (Burden)	MD	VR
8	28.4629	23.1663	46.108	0.577593	12.9624	0.431917		entry	8.65169	7.57042	11.5952	0.413418	1.43226	0.160859
9	17.6737	10.5239	45.7581	0.555323	7.44251	0.252334		pull	5.48653	1.28436	11.8594	0.63433	0.366851	0.275917
10	30.5435	28.8035	43.8812	0.473625	12.1606	0.392255		push	10.8597	11.1108	11.0102	0.36988	0.325755	0.207801
11	34.8068	35.1058	40.1768	0.44189	13.4204	0.498967		exit	11.1954	10.7427	4.99652	0.137205	0.526337	0.194241
12	32.0605	29.4044	42.2441	0.448415	11.8023	0.301283		recovery	12.9198	15.5498	9.37458	0.13982	0.818943	0.243253
13	34.8214	31.429	40.4627	0.456675	13.202	0.333829
14	29.1017	20.4043	46.211	0.508619	11.5463	0.293378
15	21.9385	12.5797	45.8826	0.540015	8.72119	0.270128
average	28.2968	22.9128	46.602	0.515603	11.5067	0.342679
SD	7.1939	9.06872	7.04499	0.0720872	2.53121	0.0935492

## Sheet: 1
							mean	SD	mean + 1 SD	CV	SD²	median	Q1	Q3	CQV (unsmoothed)	(Xij-Xi)² trail 1 1	(Xij-Xi)² trail 1 2	(Xij-Xi)² trail 2 1	(Xij-Xi)² trail 2 2	(Xij-Xi)² trail 3 1	(Xij-Xi)² trail 3 2	(Xij-X)² trail 1 1	(Xij-X)² trail 1 2	(Xij-X)² trail 2 1	(Xij-X)² trail 2 2	(Xij-X)² trail 3 1	(Xij-X)² trail 3 2		abs P50-trail 1 1	abs P50-trail 1 2	abs P50-trail 2 1	abs P50-trail 2 2	abs P50-trail 3 1	abs P50-trail 3 2								mean	SD	mean + 1 SD	CV	Q1	Q3	CQV	SL P50
0°	20.1672	57.0897	83.6948	72.5784	78.0086	68.7127	63.3752	23.0072	86.3824	36.3031	529.33	70.6456	59.9954	76.6511	0.121888	1866.94	39.5083	412.885	84.6985	214.136	28.4889	277.899	410.151	2195.61	1277.41	1695.06	1016.03		50.4784	13.5559	13.0492	1.93284	7.36304	1.93284		61.3034	35.194	78.7706	49.7939	48.6637	50.9856	54.1185	14.668	68.7866	27.1035	48.9463	53.3353	0.0429112	50.3898
	18.9324	54.7922	77.3488	69.05	73.1917	66.7288	60.0073	21.5214	81.5287	35.8646	463.169	67.8894	57.7763	72.1563	0.110672	1687.14	27.1978	300.726	81.7699	173.829	45.1785	320.591	322.37	1641.16	1037.64	1321.63	893.491		48.957	13.0972	9.45936	1.16059	5.30232	1.16059		61.2464	35.4724	79.1097	49.744	48.6389	50.9265	54.1897	14.713	68.9027	27.151	48.9152	53.3739	0.0435888	50.3353
	17.6193	51.5865	71.3993	64.6048	68.2223	62.5241	55.9927	19.9784	75.9711	35.6804	399.137	63.5645	54.3209	67.3179	0.106849	1472.52	19.4151	237.362	74.1681	149.562	42.6595	369.338	217.532	1194.52	771.024	985.006	659.804		45.9451	11.978	7.83481	1.04033	4.65782	1.04033		61.1449	35.6883	79.3636	49.6398	48.5598	51.802	54.3664	14.7127	69.079	27.062	48.8298	53.7253	0.0477351	50.7209
	16.7675	47.7264	66.4384	61.0971	65.026	58.1383	52.5323	18.7428	71.2751	35.6787	351.294	59.6177	50.3294	64.0438	0.119909	1279.12	23.0964	193.379	73.3555	156.093	31.4275	402.803	118.568	876.212	588.527	794.593	453.725		42.8502	11.8913	6.82069	1.47938	5.40833	1.47938		60.9826	35.8331	79.5657	49.5097	48.4546	52.8831	54.5381	14.7161	69.2543	26.9832	48.7184	54.1244	0.052566	51.1964
	15.6244	44.5927	61.1535	57.7445	62.6701	54.3125	49.3496	17.7307	67.0803	35.9288	314.378	56.0285	47.0226	60.3012	0.123725	1137.39	22.6286	139.331	70.4738	177.436	24.6305	449.996	60.1425	591.267	437.102	667.325	305.377		40.4041	11.4358	5.12498	1.71597	6.64163	1.71597		60.903	35.9176	79.721	49.3713	48.4183	53.8834	54.7024	14.7365	69.4389	26.9395	48.6565	54.4977	0.0566254	51.6273
	14.7634	41.3372	56.4529	55.3844	58.9023	50.6366	46.2461	16.6277	62.8738	35.9547	276.48	53.0105	43.6621	56.1857	0.125428	991.161	24.0978	104.177	83.5075	160.179	19.2765	487.264	20.2472	384.762	343.987	486.857	190.416		38.2471	11.6733	3.44234	2.37387	5.89182	2.37387		61.3848	35.9558	79.7864	49.2132	48.4327	54.7284	54.9169	14.795	69.7119	26.9407	48.6279	54.8698	0.0603097	51.9708
	24.4371	38.961	52.0074	52.9581	56.6588	49.2467	45.7115	12.0222	57.7337	26.3001	144.532	50.6271	41.5324	52.7204	0.118702	452.601	45.5695	39.6381	52.5123	119.843	12.4977	153.769	4.50933	230.127	259.873	392.885	153.989		26.19	11.6661	1.38034	2.33099	6.03175	1.38034		61.8516	35.9499	79.7993	49.0115	48.4004	55.4831	55.0826	14.8625	69.9451	26.9822	48.5532	55.383	0.0657111	52.2473
	34.3049	36.6944	48.6583	50.0586	55.6124	48.9188	45.7079	8.33443	54.0423	18.2341	69.4627	48.7886	39.6853	49.7736	0.11277	130.027	81.2439	8.70483	18.9283	98.0992	10.3101	6.41384	0.0204889	139.731	174.796	352.497	145.958		14.4836	12.0942	0.130266	1.27	6.82384	0.130266		62.218	35.8995	79.7477	48.7887	48.3436	56.2093	55.2011	14.923	70.1241	27.0339	48.4549	55.9573	0.0718537	52.499
	32.7477	34.0167	45.8905	46.5975	52.4717	46.8863	43.1017	7.89758	50.9993	18.3231	62.3718	46.244	36.9852	46.8141	0.117291	107.205	82.5374	7.77729	12.2201	87.7962	14.3227	16.7262	7.95681	81.9569	95.2567	244.428	100.978		13.4963	12.2273	0.353474	0.353474	6.22771	0.642284		62.525	35.815	79.6212	48.5589	48.2865	56.8797	55.2811	14.9701	70.2511	27.0799	48.3546	56.4801	0.0775071	52.7193
	31.9986	31.8273	43.3724	43.2836	49.813	44.2029	40.7497	7.26028	48.0099	17.8168	52.7116	43.328	34.8199	43.9953	0.116417	76.5805	79.6081	6.87888	6.42101	82.1446	11.925	23.4147	25.1019	42.7051	41.5525	168.364	54.2494		11.3294	11.5007	0.0443954	0.0443954	6.485	0.874897		62.7818	35.6981	79.4659	48.3144	48.2256	57.4845	55.3284	15.0188	70.3472	27.1448	48.2478	56.9455	0.0826833	52.8995
	29.8856	30.2088	95.427	40.4551	48.1061	42.3663	47.7415	24.4223	72.1638	51.1554	596.451	41.4107	32.7704	46.6711	0.174981	318.832	307.394	2273.91	53.0913	0.132929	28.8931	48.3285	43.9392	3432.74	13.0872	126.981	30.5673		11.5251	11.2019	54.0164	0.955576	6.6954	0.955576		63.0041	35.5549	79.2973	48.0469	48.1441	58.009	55.3427	15.0747	70.4174	27.2389	48.0712	57.3424	0.0879506	53.0765
	28.309	28.3773	123.671	38.266	45.5478	40.8329	50.8341	36.3397	87.1738	71.4869	1320.58	39.5495	30.8495	44.3691	0.179737	507.38	504.305	5305.27	157.956	27.9447	100.022	72.736	71.5746	7540.11	2.04067	75.8691	15.9636		11.2405	11.1722	84.1218	1.28346	5.9983	1.28346		63.2128	35.3963	79.101	47.7514	48.024	58.424	55.3183	15.1323	70.4506	27.3551	47.8195	57.6475	0.0931857	53.224
	39.3746	27.5322	119.224	36.189	43.2817	39.6235	50.8709	33.9078	84.7787	66.6547	1149.74	39.4991	36.9854	42.3671	0.0678201	132.164	544.694	4672.19	215.557	57.5962	126.504	6.43711	86.5882	6787.59	0.420492	41.5276	7.76192		0.124437	11.9669	79.7252	3.31004	3.78261	0.124437		63.3818	35.2211	78.8472	47.4314	47.8853	58.7722	55.2565	15.1782	70.4347	27.4686	47.5449	57.8932	0.0981466	53.3287
	38.9105	29.0211	115.467	34.0067	41.0535	40.0017	49.7435	32.5098	82.2533	65.355	1056.89	39.4561	35.2327	40.7905	0.0731073	117.353	429.415	4319.61	247.645	75.5159	94.902	4.29735	61.0956	6182.63	8.01323	17.7745	10.0122		0.545597	10.435	76.0111	5.44937	1.59737	0.545597		63.475	35.2442	78.5288	47.1018	47.8651	59.0814	55.216	15.1353	70.3514	27.4111	47.2926	58.1151	0.102673	53.4732
	37.9994	27.9457	113.68	36.8276	38.2718	39.1234	48.9746	31.9644	80.939	65.2672	1021.72	38.1356	37.1205	38.9105	0.0235424	120.456	442.216	4186.78	147.551	114.55	97.0477	1.35004	79.0641	5904.76	9.86116e-05	2.05733	5.22516		0.136215	10.1899	75.5443	1.30806	0.136215	0.987736		63.4849	35.702	78.289	46.7639	48.0405	59.3335	55.269	14.9759	70.2449	27.0965	47.0831	58.3174	0.106587	53.687
	37.1167	35.1134	108.124	40.499	35.7071	37.1284	48.9481	29.0502	77.9982	59.3489	843.912	37.1226	36.0595	39.6564	0.047505	139.98	191.398	3501.77	71.3867	175.325	139.704	0.0779808	2.97253	5081.73	13.4066	1.27791	0.084632		0.00583267	2.00919	71.0012	3.37642	1.41553	0.00583267		63.5288	36.1134	78.4326	46.4126	48.1902	59.5241	55.3669	14.9553	70.3223	27.0113	46.857	58.4848	0.110382	53.8571
	35.7455	34.7097	100.983	38.5391	33.2802	45.859	48.1861	26.2472	74.4333	54.4704	688.915	37.1423	34.9686	44.029	0.114692	154.768	181.614	2787.53	93.0642	222.186	5.41556	1.19241	4.5276	4114.66	2.89557	12.6542	81.3871		1.3968	2.43265	63.8408	1.3968	3.86211	8.71665		63.9473	36.45	78.7447	46.0578	48.294	59.6575	55.5252	15.0528	70.578	27.1099	46.6169	58.6244	0.114096	53.9758
	40.4177	33.5191	94.8859	55.7531	31.7276	58.1739	52.4129	23.5671	75.98	44.9644	555.409	48.0854	35.2437	57.5687	0.240538	143.885	356.974	1803.96	11.1571	427.882	33.1893	12.8175	11.0117	3369.62	357.8	26.1115	455.241		7.66772	14.5663	46.8005	7.66772	16.3578	10.0885		64.4021	36.7317	79.1023	45.6992	48.385	59.7244	55.6741	15.1849	70.859	27.2746	46.3707	58.7119	0.117443	54.0547
	38.9508	31.7278	89.185	72.213	30.3899	58.2994	53.461	23.9433	77.4043	44.7865	573.281	48.6251	33.5335	68.7346	0.344204	210.545	472.332	1276.21	351.637	532.274	23.4106	4.466	26.1094	2740.26	1251.42	41.5714	460.614		9.67432	16.8973	40.5599	23.5878	18.2352	9.67432		64.8235	37.0498	79.3829	45.3343	48.4521	59.7461	55.7981	15.2856	71.0837	27.3944	46.1137	58.7591	0.120578	54.0991
	57.9962	29.5767	82.9637	68.4791	28.6669	58.0429	54.2876	21.5343	75.8219	39.667	463.725	58.0196	36.6816	65.8701	0.284622	13.754	610.628	822.321	201.4	656.421	14.1022	447.692	52.7191	2127.63	1001.19	66.7588	449.669		0.0233231	28.4429	24.9442	10.4596	29.3527	0.0233231		65.1657	37.3716	79.7029	44.9626	48.4894	59.7465	55.9064	15.3953	71.3017	27.5376	45.8443	58.7865	0.123694	54.118
	62.3176	27.7387	77.0803	64.1434	27.0558	55.2814	52.2695	20.5138	72.7834	39.2463	420.818	58.7995	34.6244	63.687	0.295618	100.963	601.76	615.572	140.989	635.733	9.07147	649.234	82.7877	1619.48	745.614	95.682	340.178		3.51807	31.0608	18.2808	5.34393	31.7437	3.51807		65.4541	37.6656	80.3709	44.5968	48.5007	59.7269	56.0525	15.6181	71.6705	27.8633	45.5728	58.8083	0.1268	54.1138
	58.3112	26.4097	72.9822	59.9036	25.5642	55.876	49.8411	19.4079	69.249	38.9395	376.666	57.0936	33.7762	59.5055	0.275823	71.7426	549.034	535.507	101.253	589.372	36.4194	461.121	108.74	1306.44	532.046	127.088	362.464		1.21763	30.6839	15.8886	2.81	31.5295	1.21763		65.758	37.9227	80.971	44.3938	48.4829	59.6697	56.1997	15.8114	72.0111	28.1343	45.4161	58.8022	0.128443	54.0763
	53.8562	25.407	70.5429	56.5718	24.2502	64.2494	49.1463	19.7312	68.8775	40.148	389.322	55.214	32.5193	62.33	0.314295	22.1836	563.552	457.817	55.139	619.812	228.104	289.637	130.656	1136.06	389.444	158.439	751.412		1.35781	29.807	15.3289	1.35781	30.9638	9.03536		66.0451	38.1249	81.474	44.289	48.437	59.5617	56.3219	15.9735	72.2954	28.361	45.326	58.7518	0.128998	53.9994
	50.7262	30.3138	68.5583	52.9815	23.3046	64.4329	48.3862	18.1477	66.534	37.506	329.341	51.8539	35.4169	61.5701	0.269656	5.47541	326.612	406.914	21.1167	629.089	257.496	192.896	42.5583	1006.21	260.629	183.14	761.507		1.12766	21.54	16.7045	1.12766	28.5493	12.5791		66.2735	38.2776	81.8568	44.1581	48.3573	59.4123	56.3893	16.1095	72.4987	28.5683	45.2079	58.6566	0.129483	53.8848
	49.6293	31.6894	66.1223	49.7276	24.3703	64.3896	47.6547	16.89	64.5447	35.4424	285.271	49.6784	36.1743	60.7241	0.253356	3.89882	254.893	341.05	4.2967	542.163	280.055	163.63	26.5033	857.598	166.154	155.43	759.118		0.0491524	17.9891	16.4438	0.0491524	25.3081	14.7112		66.4219	38.4031	82.1243	44.0423	48.2446	59.2429	56.4132	16.2072	72.6204	28.7295	45.0929	58.5355	0.12972	53.7438
	49.9585	30.2291	62.8865	47.4852	23.6211	61.4323	45.9354	16.0667	62.0022	34.9767	258.139	48.7219	34.5431	58.5639	0.257991	16.1849	246.691	287.337	2.40185	497.929	240.153	172.16	43.6715	678.548	113.374	174.673	604.905		1.23663	18.4928	14.1646	1.23663	25.1007	12.7105		66.489	38.5086	82.2836	43.9946	48.1232	59.0744	56.4122	16.2567	72.6689	28.8177	45.0267	58.4088	0.129376	53.5988
	50.1049	31.4682	58.4928	45.288	26.2167	58.3909	44.9936	13.59	58.5835	30.2042	184.687	47.6965	34.9232	56.3194	0.234498	26.1255	182.936	182.228	0.0866891	352.571	179.488	176.024	28.8292	468.951	71.4113	112.801	464.549		2.40844	16.2282	10.7963	2.40844	21.4797	10.6945		66.4897	38.601	82.3405	44.1189	48.0394	58.9044	56.4156	16.2389	72.6546	28.7844	45.099	58.2822	0.12752	53.4719
	49.609	33.2452	55.1955	43.1636	32.9813	66.0884	46.7138	12.9483	59.6621	27.7182	167.657	46.3863	35.7248	53.7989	0.201892	8.38187	181.404	71.9387	12.6045	188.582	375.376	163.111	12.9047	337.016	40.019	14.87	855.618		3.22271	13.1411	8.80923	3.22271	13.4049	19.7022		66.4441	38.6605	82.3145	44.2304	48.0345	58.7104	56.3991	16.1898	72.5889	28.7059	45.1814	58.1326	0.125357	53.3725
	48.7558	31.1547	54.1874	41.5648	31.4607	75.0333	47.0261	16.5087	63.5348	35.1055	272.539	45.1603	33.9867	52.8295	0.217043	2.99177	251.903	51.2843	29.8263	242.283	784.406	142.045	32.2947	301.019	22.347	28.9104	1458.92		3.59551	14.0056	9.02714	3.59551	13.6996	29.8731		66.3651	38.6854	82.2248	44.3044	48.0712	58.4924	56.3572	16.1249	72.4822	28.612	45.2461	57.9586	0.123177	53.2818
	47.1104	29.7197	52.2689	39.5077	34.3333	73.1072	46.0079	15.6118	61.6197	33.9329	243.729	43.3091	35.6269	50.9793	0.177266	1.2156	265.305	39.2002	42.2519	136.295	734.375	105.533	50.6636	238.127	7.13007	6.271	1315.49		3.80134	13.5894	8.95981	3.80134	8.97576	29.7982		66.2555	38.6831	82.2487	44.6217	48.1484	58.2465	56.3673	16.0586	72.4259	28.4892	45.5034	57.7767	0.118835	53.1974
	45.0658	29.1456	49.3182	36.8103	34.4574	68.3015	43.8498	14.0232	57.873	31.9801	196.65	40.9381	35.0456	48.2551	0.158576	1.47874	216.213	29.9036	49.5551	88.217	597.883	67.7057	59.1647	155.769	0.000741057	5.66477	989.981		4.12778	11.7924	8.38017	4.12778	6.48064	27.3634		66.1145	38.653	82.832	45.1091	48.2013	57.9727	56.4804	16.1562	72.6366	28.6049	45.8822	57.5997	0.113232	53.087
	78.4699	28.9663	46.2561	34.9677	32.8263	64.5433	47.6716	19.8336	67.5052	41.6046	393.371	40.6119	33.3616	59.9715	0.285106	948.537	349.888	2.00371	161.388	220.383	284.653	1733.26	61.9561	88.7093	3.49606	16.0899	767.609		37.858	11.6456	5.64417	5.64417	7.78562	23.9314		65.9377	38.5964	83.4541	45.5404	48.2222	57.6812	56.572	16.2858	72.8578	28.7877	46.2109	57.4039	0.108025	52.9517
	127.296	27.4416	43.3834	36.3671	31.318	61.3765	54.5304	37.599	92.1294	68.9506	1413.69	39.8753	32.5803	56.8782	0.271611	5294.79	733.804	124.255	329.903	538.814	46.8695	8182.68	88.2837	42.8487	0.221235	30.4648	602.163		87.4204	12.4337	3.50813	3.50813	8.55726	21.5012		65.722	38.5347	84.0147	45.8971	48.5222	57.3782	56.6781	16.3799	73.058	28.8998	46.5534	57.2031	0.102642	52.9502
	134.691	26.2751	40.6085	47.7198	30.8467	59.6813	56.6371	40.0628	96.6999	70.736	1605.03	44.1642	33.2872	56.6909	0.260105	6092.45	921.853	256.917	79.518	665.143	9.26704	9575.36	111.565	14.2204	118.425	35.8891	521.839		90.5271	17.8891	3.55567	3.55567	13.3174	15.5171		65.4708	38.4736	84.5341	46.182	48.9509	57.0778	56.7815	16.4599	73.2414	28.9882	46.8742	57.0037	0.0975135	53.0143
	131.673	25.6394	37.601	46.4539	30.3651	58.3349	55.0112	39.3307	94.3418	71.4958	1546.9	42.0275	32.1741	55.3646	0.264918	5876.99	862.698	303.114	73.2265	607.43	11.047	8993.72	125.396	0.582914	92.4755	41.8922	462.137		89.6453	16.388	4.42647	4.42647	11.6624	16.3074		65.2025	38.3989	85.5505	46.3987	49.3379	56.9817	56.9783	16.7303	73.7086	29.3625	47.1335	56.9808	0.0945822	53.1598
	122.367	25.3228	34.9189	44.953	28.8819	55.3827	51.971	36.1951	88.1661	69.6448	1310.09	39.936	30.3912	52.7753	0.269148	4955.53	710.126	290.773	49.2516	533.104	11.6398	7315.22	132.588	3.68095	65.862	63.291	343.925		82.4306	14.6132	5.01706	5.01706	11.054	15.4467		64.9282	38.3192	86.6066	46.5666	49.676	56.9108	57.1679	17.0336	74.2015	29.7957	47.344	57.1036	0.0934406	53.2934
	117.081	24.972	32.4833	43.2065	27.5066	52.4686	49.6197	34.6134	84.2331	69.7574	1198.09	37.8449	28.7507	50.153	0.271246	4551.04	607.505	293.656	41.1291	488.99	8.11625	6439.03	140.789	18.9592	40.5637	87.0666	244.33		79.2362	12.8728	5.36159	5.36159	10.3383	14.6237		64.6481	38.336	87.5382	46.7113	49.9593	56.8075	57.3334	17.2871	74.6205	30.1519	47.5233	57.2019	0.0924194	53.3834
	118.161	23.8875	30.1267	40.9045	44.0362	50.0097	51.1877	34.1544	85.3421	66.724	1166.53	42.4704	32.8211	48.5163	0.192964	4485.49	745.299	443.566	105.744	51.1432	1.38773	6613.59	167.702	45.0352	16.5406	51.8218	173.506		75.6911	18.5829	12.3437	1.56586	1.56586	7.53929		64.3592	38.3586	88.3235	46.8352	50.1789	56.6909	57.4577	17.5015	74.9592	30.4597	47.6711	57.266	0.0914348	53.4349
	116.926	22.3457	28.4677	49.194	82.4497	46.8541	57.7061	35.818	93.5242	62.0697	1282.93	48.024	33.0643	74.1358	0.383129	3506.95	1250.36	854.883	72.4572	612.244	117.766	6414.11	210.013	70.0527	152.682	2080.47	100.333		68.9016	25.6784	19.5563	1.16992	34.4257	1.16992		64.062	38.3733	88.9635	46.9356	50.3449	56.5684	57.5413	17.6777	75.219	30.7218	47.788	57.2981	0.0904984	53.4567
	112.745	21.0226	26.8287	49.9005	92.2851	44.5327	57.8858	36.7652	94.651	63.5133	1351.68	47.2166	31.2547	81.689	0.446543	3009.56	1358.9	964.542	63.7658	1183.31	178.306	5761.99	250.112	100.175	170.641	3074.44	59.2161		65.5287	26.194	20.3878	2.68388	45.0686	2.68388		63.7499	38.3673	89.4942	47.0045	50.4729	56.4356	57.5874	17.829	75.4164	30.96	47.8716	57.2994	0.0896432	53.4542
	106.703	20.0105	95.3094	48.0246	88.9482	43.1741	67.0284	34.6273	101.656	51.6607	1199.05	68.4864	44.3867	93.7191	0.357207	1574.11	2210.68	799.815	361.143	480.479	569.027	4881.25	283.147	3418.96	125.152	2715.53	40.1527		38.217	48.4759	26.823	20.4618	20.4618	25.3123		63.4623	38.3321	89.9418	47.0324	50.5765	56.2746	57.6033	17.9687	75.572	31.1939	47.9184	57.2711	0.0889126	53.4255
	99.0537	18.9139	138.955	45.4487	85.211	40.9204	71.4171	44.4442	115.861	62.2319	1975.29	65.3298	42.0525	95.593	0.388974	763.78	2756.59	4561.39	674.361	190.27	930.05	3870.86	321.257	10428	74.1523	2339.99	16.6702		33.7239	46.416	73.6254	19.8812	19.8812	24.4094		63.4509	38.2693	90.3276	47.0325	50.6717	56.0859	57.6397	18.1161	75.7558	31.4299	47.9423	57.2512	0.0884934	53.3788
	92.9268	19.877	136.293	42.8912	82.2012	38.1577	68.7245	43.1756	111.9	62.8241	1864.13	62.5462	39.3411	90.2454	0.392821	585.751	2386.08	4565.51	667.36	181.622	934.327	3146.01	287.658	9891.41	36.6472	2057.87	1.74303		30.3806	42.6692	73.7469	19.655	19.655	24.3885		63.5522	38.1884	90.6623	47.0912	50.747	55.8733	57.6857	18.2521	75.9378	31.6406	48.0052	57.2326	0.0876817	53.3101
	88.4323	43.013	128.135	40.5903	79.2014	35.5994	69.1619	36.2672	105.429	52.4381	1315.31	61.1072	41.1959	86.1245	0.352878	371.345	683.767	3477.86	816.341	100.79	1126.44	2662.02	38.1367	8335.3	14.0832	1794.7	1.53293		27.3251	18.0942	67.0282	20.5169	18.0942	25.5078		63.6419	38.1015	90.9281	47.3088	50.7922	55.639	57.7353	18.3491	76.0844	31.7815	48.1797	57.2112	0.0856956	53.2156
	84.7464	61.7638	131.405	55.0449	75.423	34.1253	73.7514	33.201	106.952	45.0174	1102.3	68.5934	56.7246	82.4155	0.184641	120.889	143.705	3323.97	349.936	2.79421	1570.23	2295.26	621.318	8943.07	331.508	1488.84	7.35593		16.153	6.82964	62.8119	13.5485	6.82964	34.4681		63.692	38.0106	91.1004	47.5324	50.8155	55.3846	57.7559	18.4135	76.1694	31.8816	48.3532	57.1631	0.0834934	53.1001
	80.9161	61.2962	137.973	62.3171	71.1535	33.4074	74.5105	34.907	109.417	46.8485	1218.5	66.7353	61.5514	78.4754	0.120863	41.0317	174.618	4027.44	148.678	11.2693	1689.46	1942.92	598.226	10228.3	649.21	1177.59	11.7654		14.1808	5.43912	71.2373	4.4182	4.4182	33.3279		63.7193	37.91	91.2091	47.7365	50.8162	55.1155	57.7511	18.4611	76.2122	31.9666	48.5064	57.0922	0.0813061	52.9659
	76.4281	58.6704	135.085	58.6584	67.2264	33.1487	71.5362	34.3102	105.846	47.962	1177.19	62.9484	58.6614	74.1277	0.116472	23.9307	165.529	4038.47	165.837	18.5743	1473.6	1567.42	476.675	9652.61	476.153	923.485	13.6075		13.4797	4.27801	72.1368	4.28996	4.27801	29.7997		63.9256	37.8023	91.2594	47.9029	50.7853	54.8327	57.7514	18.509	76.2603	32.0494	48.6235	57.0217	0.0794946	52.809
	71.2047	54.5828	127.308	58.159	63.1504	33.243	67.9413	31.7368	99.6782	46.7121	1007.23	60.6547	55.4768	69.1911	0.110007	10.6499	178.45	3524.41	95.6948	22.9534	1203.97	1181.11	314.896	8184.93	454.604	692.366	12.9201		10.5501	6.07185	66.6534	2.4957	2.4957	27.4116		64.1316	37.7501	91.2562	48.0558	50.7757	54.5363	57.7509	18.5275	76.2784	32.0817	48.7357	56.9473	0.0776999	52.656
	66.1767	53.0612	117.291	57.747	58.7872	33.8902	64.4922	28.0562	92.5485	43.5032	787.152	58.2671	54.2326	64.3293	0.0851596	2.8373	130.67	2787.72	45.498	32.5472	936.483	860.787	263.207	6472.79	437.208	481.791	8.68631		7.90954	5.20597	59.024	0.520102	0.520102	24.3769		64.2979	37.7051	91.2086	48.2129	50.893	54.2345	57.7587	18.5175	76.2761	32.0601	48.8829	56.8776	0.0755927	52.5638
	62.677	53.0413	108.969	54.5621	54.7332	33.4836	61.2444	25.3168	86.5611	41.3373	640.939	54.6476	53.4215	60.691	0.0637051	2.05236	67.2902	2277.64	44.6531	42.3948	770.661	667.678	262.563	5202.96	314.16	320.257	11.2489		8.02932	1.60635	54.3214	0.0855846	0.0855846	21.1641		64.405	37.6479	91.1032	48.3484	50.9936	53.9353	57.7389	18.49	76.2289	32.0235	49.0097	56.788	0.0735203	52.4644
	60.2864	51.9132	102.237	50.6472	51.0738	31.5901	57.958	23.6588	81.6168	40.8207	559.741	51.4935	50.7538	58.1931	0.0682837	5.42182	36.5391	1960.64	53.4475	47.3923	695.264	549.853	227.277	4277.11	190.708	202.671	27.535		8.79296	0.419727	50.7436	0.846294	0.419727	19.9034		64.9267	37.3885	91.0079	48.2225	50.7922	53.4837	57.6369	18.5983	76.2352	32.2681	48.865	56.5986	0.0733298	52.138
	58.338	49.6699	96.4063	47.2005	47.3749	47.9127	57.8171	19.3681	77.1852	33.499	375.125	48.7913	47.5094	56.171	0.0835412	0.271339	66.3754	1489.13	112.712	109.038	98.0968	462.27	164.672	3548.45	107.391	111.038	122.66		9.54665	0.878637	47.615	1.59084	1.41636	0.878637		65.4313	37.1378	90.9203	48.1058	50.5996	53.0391	57.539	18.7093	76.2483	32.5159	48.7292	56.414	0.0730887	51.8194
	55.8651	46.9168	92.5648	44.22	44.4453	97.3265	63.5564	24.7268	88.2832	38.9053	611.414	51.391	45.0631	83.3899	0.298372	59.1555	276.877	841.487	373.897	365.236	1140.42	362.051	101.592	3105.53	54.5013	57.878	3658.91		4.47418	4.47418	41.1738	7.17097	6.94571	45.9355		65.8981	36.9181	90.8421	48.0003	50.4161	52.625	57.45	18.8149	76.2649	32.7501	48.6043	56.2437	0.0728622	51.5206
	52.3838	43.5078	90.2806	42.6126	42.8778	110.185	63.6413	29.2622	92.9034	45.9799	856.275	47.9458	43.0353	80.8064	0.304995	126.73	405.357	709.656	442.202	431.122	2166.31	241.688	44.4927	2856.17	33.3524	36.4849	5379.84		4.43802	4.43802	42.3348	5.33315	5.06803	62.2391		66.3457	36.7551	90.7638	47.8962	50.2335	52.2478	57.3737	18.9082	76.2819	32.9562	48.4805	56.0922	0.0727886	51.2407
	56.6048	40.4793	88.1021	41.8968	46.4559	107.897	63.5726	27.9678	91.5404	43.9935	782.198	51.5304	43.0366	80.2277	0.301719	48.5507	533.3	601.695	469.84	292.98	1964.63	390.745	13.2629	2628.06	25.5966	92.5144	5049.41		5.07442	11.051	36.5717	9.63355	5.07442	56.3664		66.787	36.6333	90.6906	47.791	50.0522	51.8972	57.3085	18.9957	76.3043	33.1465	48.3563	55.9557	0.0728531	50.9747
	87.8807	38.058	83.3857	40.5212	49.2288	101.204	66.713	27.3074	94.0204	40.9326	745.693	66.3073	42.6981	86.757	0.340341	448.073	821.111	277.978	686.009	305.696	1189.6	2605.41	1.48953	2166.73	13.5699	153.545	4142.99		21.5735	28.2493	17.0784	25.786	17.0784	34.8963		67.2031	36.5311	90.6208	47.6775	49.8888	51.5695	57.2485	19.079	76.3274	33.3266	48.2303	55.8287	0.0730199	50.7291
	87.9942	35.6171	80.5239	37.7138	46.5919	97.7443	64.3642	27.5181	91.8823	42.7538	757.247	63.5579	39.9333	86.1266	0.366439	558.377	826.393	261.136	710.244	315.855	1114.23	2617.01	1.48934	1908.5	0.767848	95.1474	3709.63		24.4363	27.9407	16.966	25.8441	16.966	34.1864		67.4852	36.4348	90.5543	47.5691	49.7266	51.2461	57.1694	19.1496	76.319	33.4963	48.1085	55.6885	0.0730279	50.4863
	83.1008	33.029	76.8028	36.0915	45.1018	97.6048	61.9551	27.3063	89.2614	44.0744	745.635	60.9523	38.3441	81.5263	0.360241	447.139	836.722	220.454	668.927	284.033	1270.9	2140.29	14.5049	1597.23	0.556515	68.2993	3692.66		22.1485	27.9234	15.8505	24.8608	15.8505	36.6525		67.6498	36.34	90.4844	47.6314	49.5512	50.9272	57.0973	19.1914	76.2887	33.6116	48.1114	55.5548	0.0718021	50.2392
	80.3326	30.9119	72.2889	35.2303	44.9786	95.7647	59.9179	26.5662	86.484	44.3376	705.761	58.6338	37.6674	78.3217	0.350501	416.764	841.347	153.044	609.474	223.18	1285	1891.83	35.1132	1256.8	2.58302	66.2783	3472.41		21.6988	27.7219	13.6551	23.4035	13.6551	37.1309		67.8556	36.2539	90.4104	47.8868	49.3803	50.7107	57.0829	19.21	76.2929	33.6528	48.2602	55.4899	0.069684	50.0455
	77.9347	28.8048	70.3029	33.8865	44.6298	93.1687	58.1212	26.0695	84.1907	44.8536	679.618	57.4664	36.5723	76.0268	0.350398	392.573	859.455	148.394	587.323	182.019	1228.33	1688.98	64.5247	1119.93	8.70847	60.7199	3173.2		20.4683	28.6616	12.8366	23.5799	12.8366	35.7023		68.0894	36.1778	90.3382	48.1459	49.2097	50.5135	57.0791	19.2307	76.3098	33.6913	48.4119	55.4377	0.067654	49.8616
	76.34	26.9587	69.1818	31.9992	43.2533	89.4736	56.2011	25.65	81.8511	45.6398	657.925	56.2175	34.8127	74.5504	0.363355	405.575	855.118	168.498	585.73	167.645	1107.06	1560.45	97.5909	1046.15	23.4088	41.1626	2770.56		20.1224	29.2588	12.9642	24.2183	12.9642	33.2561		68.3211	36.1109	90.0079	48.3861	49.0325	50.3202	57.0298	19.1642	76.194	33.6038	48.5477	55.3524	0.0654927	49.6764
	75.946	25.7234	67.1262	29.7218	40.7017	83.7404	53.8266	24.9162	78.7428	46.2897	620.815	53.9139	32.4668	73.7411	0.388618	489.269	789.787	176.878	581.04	172.263	894.837	1529.48	123.522	917.403	50.6328	14.9321	2199.89		22.0321	28.1905	13.2122	24.1921	13.2122	29.8265		68.533	36.0588	89.777	48.6041	48.8593	50.1305	56.9938	19.1302	76.124	33.5655	48.6679	55.278	0.0635917	49.4949
	73.8574	24.3628	63.1116	27.5919	39.2855	80.3595	51.4281	24.1857	75.6139	47.0282	584.95	51.1986	30.5153	71.171	0.399815	503.073	732.534	136.505	568.168	147.443	837.027	1370.47	155.619	690.331	85.482	5.99271	1894.17		22.6588	26.8358	11.9131	23.6067	11.9131	29.161		68.617	36.0139	89.5566	48.7977	48.6887	49.9771	56.9418	19.0838	76.0256	33.5146	48.716	55.2006	0.0624027	49.3874
	69.3466	36.695	58.4679	26.3383	46.5886	78.5656	52.667	19.8386	72.5056	37.668	393.57	52.5282	39.1684	66.6269	0.259544	278.209	255.104	33.6502	693.201	36.9474	670.739	1056.84	0.0203015	467.873	110.233	95.0831	1741.24		16.8184	15.8332	5.93966	26.1899	5.93966	26.0374		68.7	35.9518	89.4641	48.9861	48.5229	49.815	56.9066	19.0866	75.9932	33.5402	48.6387	55.1337	0.0625893	49.4006
	64.1182	65.0054	62.9402	25.142	59.2658	75.466	58.6563	17.2895	75.9458	29.476	298.928	63.5292	60.1844	64.7836	0.0368032	29.8327	40.3118	18.352	1123.2	0.371532	282.566	744.237	793.432	681.351	136.784	503.029	1492.16		0.589005	1.47623	0.589005	38.3872	4.26339	11.9368		68.7881	35.8925	89.5652	49.1267	48.3703	49.7079	56.9085	19.155	76.0634	33.6593	48.5594	55.1083	0.0631722	49.4173
	66.384	62.85	87.7667	23.5762	57.9222	71.9112	61.7351	21.3293	83.0644	34.5497	454.939	64.617	59.1541	70.5294	0.0877159	21.613	1.24301	677.648	1456.1	14.5381	103.555	872.999	676.649	2593.79	175.862	444.564	1230.17		1.76704	1.76704	23.1497	41.0408	6.69482	7.29424		68.8714	35.7466	89.6647	49.2048	48.2308	49.6382	56.8928	19.2427	76.1355	33.8228	48.4743	55.0791	0.0637814	49.4215
	91.5698	58.6694	99.3413	22.6427	55.1459	68.4647	65.9723	27.6512	93.6235	41.9133	764.587	63.567	56.0267	85.7935	0.209891	655.231	53.3318	1113.49	1877.46	117.212	6.21194	2995.62	476.633	3906.73	201.493	335.196	1000.28		28.0027	4.89762	35.7743	40.9244	8.42118	4.89762		68.9389	35.5945	89.7582	49.2733	48.1049	49.4779	56.8579	19.3345	76.1925	34.0049	48.397	55.0129	0.0639781	49.3756
	94.8688	55.6007	103.062	21.6714	54.4846	64.2077	65.6492	29.7162	95.3654	45.2651	883.051	59.9042	54.7636	87.2035	0.228503	853.787	100.972	1399.72	1934.05	124.649	2.0779	3367.63	352.057	4385.68	230.011	311.419	749.128		34.9646	4.3035	43.1578	38.2328	5.41963	4.3035		68.935	35.452	89.8294	49.1456	47.984	49.1858	56.7553	19.433	76.1883	34.24	48.2744	54.8629	0.0638808	49.1657
	93.4824	58.6852	98.4689	20.5172	53.0135	61.2166	64.2306	28.6512	92.8818	44.6067	820.891	59.9509	54.4314	85.416	0.22156	855.668	30.7512	1172.26	1910.87	125.824	9.08454	3208.65	477.324	3798.43	266.354	261.662	594.339		33.5315	1.26566	38.518	39.4338	6.93743	1.26566		68.937	35.341	89.8815	48.8264	47.8644	48.8755	56.621	19.5357	76.1566	34.5025	48.1049	54.6846	0.0640115	48.851
	88.7773	59.571	101.781	19.3163	51.0637	59.7772	63.3812	29.1221	92.5033	45.9476	848.097	59.6741	53.1905	81.5272	0.210341	644.962	14.517	1474.59	1941.71	151.72	12.9889	2697.74	516.814	4217.72	306.992	202.385	526.228		29.1032	0.103058	42.1074	40.3578	8.61039	0.103058		68.7432	35.2477	89.9276	48.5211	47.7536	48.5535	56.4578	19.6075	76.0652	34.7294	47.9455	54.4817	0.0638134	48.5373
	85.6399	58.2481	127.132	18.9939	49.2881	58.352	66.2756	36.6873	102.963	55.3556	1345.96	58.3001	51.5281	78.8179	0.209365	374.977	64.4403	3703.45	2235.56	288.576	62.7836	2381.68	458.416	8153.02	318.392	155.017	462.874		27.3399	0.0519295	68.8315	39.3061	9.01198	0.0519295		68.4921	35.1611	89.9723	48.2523	47.6593	48.3159	56.3088	19.6596	75.9684	34.9139	47.8076	54.3106	0.0636815	48.2841
	87.3375	56.1797	123.579	29.9809	47.2233	55.6111	66.6519	33.5331	100.185	50.3108	1124.47	55.8954	49.3202	79.548	0.234564	427.895	109.666	3240.66	1344.76	377.471	121.897	2550.25	374.121	7524.02	47.0125	107.864	352.45		31.442	0.284286	67.6832	25.9145	8.67217	0.284286		68.2588	35.076	90.0068	48.0158	47.6041	48.133	56.1824	19.7002	75.8826	35.0646	47.707	54.1701	0.0634396	48.0744
	86.7128	52.6807	117.684	36.7388	45.1307	51.7872	65.1225	30.8766	95.9991	47.4132	953.367	52.234	46.7948	78.2048	0.251281	466.144	154.798	2762.77	805.629	399.671	177.828	2487.55	251.006	6536.23	0.00973158	68.7768	223.494		34.4789	0.446728	65.4505	15.4951	7.10328	0.446728		68.0431	34.9964	90.0174	47.7888	47.5766	47.8532	56.0459	19.7388	75.7847	35.219	47.6296	53.9977	0.0626612	47.821
	82.9503	49.4275	109.801	34.6059	42.5391	48.5058	61.305	28.9493	90.2543	47.2217	838.061	48.9667	44.0308	74.5696	0.257493	468.518	141.074	2351.9	712.842	352.159	163.819	2126.39	158.509	5323.72	4.98003	32.5083	136.15		33.9836	0.460846	60.8347	14.3608	6.42757	0.460846		67.8349	34.8668	90.0014	47.5849	47.5543	47.5508	55.8988	19.78	75.6788	35.3854	47.5517	53.8203	0.0618378	47.5696
	77.3991	47.6844	101.925	35.4702	39.9072	46.7063	58.1821	25.9786	84.1607	44.6506	674.888	47.1954	41.607	69.9704	0.254204	369.295	110.201	1913.45	515.83	333.969	131.693	1645.24	117.655	4236.4	1.8696	9.42323	97.3935		30.2038	0.489038	54.7297	11.7252	7.28813	0.489038		67.6164	34.7201	89.9627	47.4064	47.5103	47.2406	55.7428	19.8166	75.5594	35.5502	47.282	53.6846	0.0634132	47.4584
	71.5247	46.4239	94.2263	40.4165	39.0146	46.4346	56.3401	21.9824	78.3225	39.0172	483.224	46.4293	41.9184	65.2522	0.217726	230.572	98.3307	1435.36	253.561	300.173	98.119	1203.2	91.8998	3293.48	12.8094	4.73982	92.1047		25.0954	0.00534058	47.797	6.01275	7.41467	0.00534058		67.4299	34.577	89.9065	47.2355	47.4785	46.9496	55.5961	19.8474	75.4436	35.6993	47.021	53.5667	0.0650744	47.357
	66.5447	45.6211	86.6658	53.5715	41.6692	45.9848	56.6762	17.1356	73.8117	30.2341	293.627	49.7781	45.712	63.3014	0.161351	97.3888	122.215	899.377	9.63915	225.209	114.306	882.52	77.1509	2482.86	280.026	23.3452	83.6723		16.7666	4.15705	36.8877	3.79335	8.10892	3.79335		67.4088	34.4148	89.8501	47.0672	47.4324	46.6722	55.4743	19.902	75.3763	35.8762	46.7709	53.4638	0.066772	47.2498
	62.9297	43.2437	80.3163	52.8154	47.656	43.7774	55.1231	14.3287	69.4518	25.9941	205.313	50.2357	44.7471	60.4011	0.148876	60.9426	141.119	634.696	5.32528	55.7572	128.724	680.801	41.0399	1890.4	255.294	117.04	48.1625		12.6939	6.99198	30.0805	2.57971	2.57971	6.4583		67.3915	34.2497	89.7923	46.9002	47.3175	46.297	55.3247	19.9718	75.2965	36.0993	46.4478	53.3229	0.068909	47.1088
	60.2079	40.631	75.2264	50.0779	50.9385	41.4835	53.0942	12.9948	66.089	24.475	168.865	50.5082	43.6321	57.8906	0.140446	50.6055	155.332	489.834	9.09832	4.64717	134.807	546.178	14.3905	1473.71	175.307	198.837	21.5857		9.69979	9.87718	24.7182	0.430305	0.430305	9.02462		67.3585	34.1311	89.7156	46.7354	47.2154	45.813	55.1615	20.0328	75.1943	36.3166	46.0436	53.175	0.071875	46.9754
	57.591	38.4965	84.1365	69.6876	54.2485	38.819	57.1632	17.7655	74.9286	31.0785	315.611	55.9198	42.6763	66.6635	0.219381	0.183043	348.445	727.562	156.861	8.49548	336.51	430.709	2.75227	2237.2	1079.13	303.142	3.9262		1.67127	17.4233	28.2168	13.7679	1.67127	17.1008		67.3343	34.0265	89.6263	46.6501	47.0778	45.3311	55.0077	20.0847	75.0923	36.5125	45.6609	53.0252	0.0746238	46.864
	54.833	36.2508	129.495	84.0994	52.431	36.0741	65.5306	35.9091	101.44	54.7975	1289.46	53.632	40.2958	76.7828	0.311645	114.438	857.308	4091.48	344.8	171.6	867.685	323.838	0.344267	8585.47	2233.68	243.157	0.582788		1.20102	17.3812	75.8633	30.4674	1.20102	17.5579		67.3193	33.9219	89.5317	46.6195	46.9278	44.8814	54.8669	20.1304	74.9973	36.6895	45.3159	52.8821	0.0770508	46.7736
	51.6208	34.0086	133.845	80.4772	49.9109	34.0635	63.9876	38.2026	102.19	59.7031	1459.44	50.7659	38.0254	73.2631	0.316634	152.937	898.739	4880	271.905	198.152	895.453	218.547	8.00244	9410.38	1904.42	170.915	7.69511		0.85494	16.7572	83.0787	29.7113	0.85494	16.7024		66.9566	33.8072	89.4342	46.5913	46.7801	44.4541	54.6706	20.1328	74.8034	36.8257	44.9884	52.698	0.0789219	46.6857
	48.0316	33.4775	129.98	75.1431	73.1221	32.5323	65.3811	36.6774	102.059	56.0978	1345.23	60.5769	37.116	74.6379	0.335754	301.006	1017.84	4173.04	95.2962	59.922	1079.04	125.309	11.2898	8675.57	1467.32	1316.57	18.5343		12.5452	27.0994	69.4034	14.5663	12.5452	28.0445		66.0864	33.7001	89.3355	46.531	46.6362	44.0433	54.3888	20.0749	74.4636	36.91	44.6652	52.4506	0.0801661	46.5836
	44.6225	33.3997	127.647	69.8275	84.5341	32.1444	65.3626	36.938	102.301	56.5125	1364.42	57.225	36.2054	80.8575	0.381437	430.152	1021.62	3879.37	19.9358	367.549	1103.45	60.6056	11.8184	8246.4	1088.34	2274.97	22.0254		12.6025	23.8253	70.4222	12.6025	27.3091	25.0806		65.1185	33.6167	89.2375	46.3554	46.4869	43.6372	54.0753	20.0151	74.0905	37.0134	44.3168	52.1782	0.0814702	46.4211
	42.6638	32.1203	170.927	64.6022	81.848	48.9117	73.5122	50.8108	124.323	69.1189	2581.74	56.757	44.2258	77.5365	0.273572	951.627	1713.29	9489.72	79.3888	69.4846	605.184	33.9455	22.2522	17980.1	770.878	2025.94	145.787		14.0932	24.6367	114.17	7.84522	25.091	7.84522		64.1574	33.5849	89.1449	46.1963	46.3347	43.2315	53.775	19.9521	73.727	37.1029	43.9727	51.9149	0.0828281	46.2655
	41.6133	31.5525	176.377	60.8435	78.4123	50.8833	73.2803	53.02	126.3	72.3523	2811.12	55.8634	43.9308	74.0201	0.2551	1002.8	1741.21	10629	154.676	26.3368	501.629	22.8088	27.9314	19471.3	576.286	1728.46	197.284		14.25	24.3109	120.514	4.9801	22.5489	4.9801		63.2789	33.555	89.0633	46.0357	46.1924	42.8426	53.4947	19.9041	73.3988	37.2077	43.6409	51.6691	0.0842328	46.1141
	40.562	39.7759	167.654	59.1497	74.3263	47.9273	71.5659	48.8373	120.403	68.241	2385.08	53.5385	42.4033	70.5321	0.24907	961.244	1010.61	9232.98	154.162	7.61955	558.784	13.8718	8.63426	17113	497.835	1405.41	122.984		12.9765	13.7626	114.116	5.61121	20.7878	5.61121		62.4457	33.5256	88.9951	45.8821	46.0826	42.4715	53.2338	19.8653	73.0991	37.3172	43.3241	51.446	0.0857004	45.9823
	39.2268	40.3299	156.643	57.6156	69.2858	46.5465	68.2747	44.7671	113.042	65.5691	2004.09	52.0811	41.884	66.3683	0.226177	843.777	780.911	7809.02	113.616	1.02246	472.111	5.70887	12.1967	14353.4	431.729	1052.89	94.2655		12.8542	11.7512	104.562	5.53452	17.2048	5.53452		61.5926	33.499	88.9384	45.7391	45.8651	42.1145	52.9581	19.8384	72.7965	37.4605	43.0206	51.1849	0.0866643	45.8021
	37.9047	39.659	145.288	55.7759	64.9516	45.7916	64.8952	40.6854	105.581	62.694	1655.3	50.7838	41.1922	62.6577	0.206698	728.486	636.865	6463.06	83.1608	0.00318415	364.949	1.13895	7.961	11761.6	358.665	790.404	80.1753		12.879	11.1247	94.5046	4.99219	14.1679	4.99219		60.7316	33.4743	88.9889	45.5524	45.2751	41.7795	52.6336	19.882	72.5156	37.7743	42.6534	50.8633	0.087791	45.4137
	35.9755	37.8395	136.722	53.129	61.8651	44.6108	61.6902	38.0127	99.703	61.6187	1444.97	48.8699	39.5324	59.681	0.203084	661.247	568.856	5629.7	73.2954	0.0305638	291.707	0.743011	1.00409	9976.82	265.412	626.379	60.4244		12.8944	11.0303	87.8517	4.25908	12.9952	4.25908		59.8911	33.4582	89.0793	45.3552	44.5807	41.4581	52.3038	19.9535	72.2573	38.1493	42.2388	50.5666	0.0897345	44.968
	37.5799	35.161	130.227	49.5498	59.8958	41.7864	59.0334	36.0191	95.0525	61.0148	1297.37	45.6681	38.6315	57.3093	0.19468	460.252	569.889	5068.59	89.9391	0.74379	297.459	0.551187	2.8105	8721.68	161.602	531.687	24.4917		8.08818	10.507	84.5593	3.88169	14.2277	3.88169		59.0923	33.47	88.4689	45.1635	43.908	41.1429	51.8743	19.7668	71.6411	38.1053	41.8342	50.1966	0.090865	44.5357
	62.4153	32.5571	125.439	47.0369	59.3399	38.9118	60.95	33.6125	94.5626	55.1477	1129.8	53.1884	40.9431	61.6465	0.201808	2.14703	806.159	4158.86	193.577	2.5926	485.682	654.225	18.3218	7850.27	104.027	506.358	4.3029		9.22694	20.6313	72.2509	6.15151	6.15151	14.2765		58.3501	33.491	87.4035	44.9773	43.2653	40.8461	51.3889	19.4118	70.8007	37.7744	41.4509	49.786	0.0913569	44.1213
	72.8632	30.7412	121.453	52.4978	57.6706	36.3115	61.9229	32.8594	94.7823	53.065	1079.74	55.0842	40.3581	69.065	0.262348	119.689	972.3	3543.85	88.8324	18.0818	655.944	1297.85	37.1651	7159.8	245.245	434.019	0.276682		17.779	24.343	66.3689	2.58641	2.58641	18.7727		57.6501	33.497	86.3549	44.8026	42.649	40.5717	50.9209	19.0652	69.9861	37.4408	41.091	49.3913	0.0917338	43.7258
	71.9882	30.0194	115.648	67.5433	54.9991	33.857	62.3425	31.2144	93.5568	50.0691	974.336	61.2712	39.1425	70.877	0.288444	93.0403	1044.78	2841.46	27.0483	53.9249	811.423	1235.57	46.4861	6211.07	942.845	329.845	8.88333		10.717	31.2518	54.3767	6.27208	6.27208	27.4142		56.9781	33.2601	85.3726	44.644	42.0626	40.3166	50.439	18.7853	69.2243	37.2436	40.7531	48.9903	0.0917855	43.3533
	68.3969	29.4675	107.298	68.5487	53.0078	31.4683	59.6978	28.8974	88.5952	48.4061	835.057	60.7024	36.8532	68.5108	0.300459	75.6738	913.872	2265.74	78.339	44.7556	796.905	995.994	54.3171	4964.62	1005.6	261.48	28.8284		7.69452	31.2349	46.5952	7.84638	7.69452	29.2341		56.3282	32.8216	84.3436	44.3385	41.5117	40.0729	49.9027	18.5322	68.435	37.1367	40.4326	48.5117	0.0908332	42.9251
	66.3163	28.3571	101.533	67.1222	50.8828	29.5523	57.2939	27.5068	84.8007	48.0099	756.623	58.5996	34.8849	66.9207	0.314676	81.4031	837.338	1957.08	96.5948	41.1021	769.598	868.999	71.9165	4185.48	917.163	197.271	53.0741		7.71673	30.2424	42.9332	8.52263	7.71673	29.0473		55.7026	32.3777	83.2424	43.959	40.9973	39.832	49.3519	18.2567	67.6085	36.9929	40.1234	48.0036	0.0894195	42.4782
	83.7318	27.4636	96.0874	63.8776	47.814	27.6802	57.7758	28.6445	86.4203	49.5788	820.508	55.8458	32.7136	78.7683	0.413113	673.718	918.829	1467.78	37.2329	99.237	905.744	2199.08	87.8708	3510.55	731.169	120.483	83.8567		27.886	28.3822	40.2416	8.03183	8.03183	28.1656		55.1098	31.9519	82.1585	43.6099	40.5107	39.5874	48.8214	17.9832	66.8046	36.8347	39.8182	47.5185	0.0881677	42.0603
	84.1159	32.6808	90.9467	62.8874	49.8433	25.7922	57.711	26.5927	84.3037	46.079	707.171	56.3653	36.9714	78.8088	0.361352	697.217	626.515	1104.61	26.7947	61.9016	1018.81	2235.25	17.2785	2927.81	678.598	169.151	121.999		27.7506	23.6846	34.5814	6.52206	6.52206	30.5732		54.5568	31.5594	81.1328	43.2522	40.0534	39.3365	48.3152	17.7269	66.0421	36.6902	39.5157	47.0494	0.0870293	41.6528
	80.5878	33.3013	86.5421	63.6103	62.3886	24.6575	58.5146	24.8827	83.3973	42.524	619.151	62.9995	40.5731	76.3434	0.305947	487.224	635.71	785.541	25.9661	15.0082	1146.3	1914.08	12.5046	2470.55	716.782	652.861	148.353		17.5883	29.6982	23.5426	0.610825	0.610825	38.342		54.0451	31.1749	80.1911	42.8827	39.6327	39.0741	47.8335	17.502	65.3354	36.5894	39.2138	46.5958	0.0860278	41.2577
	75.0097	31.984	80.6684	61.768	60.9521	24.31	55.782	22.8405	78.6225	40.9459	521.686	61.36	39.226	71.6992	0.292749	369.703	566.347	619.332	35.8314	26.7299	990.488	1457.11	23.5568	1921.15	621.528	581.515	156.938		13.6496	29.3761	19.3084	0.407915	0.407915	37.05		53.561	30.7822	79.322	42.5365	39.2473	38.8123	47.3769	17.3031	64.68	36.5222	38.9211	46.1668	0.0851555	40.8919
	72.3419	31.1423	74.1614	59.9896	57.8772	23.5488	53.1769	21.1636	74.3405	39.7986	447.9	58.9334	37.826	69.2538	0.293499	367.296	485.524	440.352	46.4133	22.0934	877.821	1260.56	32.4355	1393.08	536.02	442.671	176.588		13.4084	27.7911	15.228	1.05618	1.05618	35.3846		53.0943	30.3903	78.512	42.2236	38.8917	38.5673	46.9465	17.1212	64.0678	36.4696	38.6484	45.7658	0.0843156	40.5577
	69.3873	29.7317	68.5916	57.3721	53.9308	22.275	50.2147	19.8521	70.0668	39.5343	394.104	55.6514	35.7814	65.7867	0.29542	367.586	419.556	337.709	51.2282	13.809	780.631	1059.49	50.493	1008.32	421.671	292.18	212.068		13.7358	25.9198	12.9402	1.72067	1.72067	33.3765		52.6416	30.0117	77.751	41.9391	38.5652	38.1571	46.511	16.968	63.479	36.4818	38.2591	45.368	0.0850066	40.2522
	64.3015	29.6156	63.5776	54.0609	49.8707	21.1162	47.0904	17.9131	65.0035	38.0398	320.879	51.9658	34.6794	61.1984	0.276592	296.222	305.369	271.827	48.5873	7.73024	674.662	754.272	52.1556	715.032	296.645	169.866	247.16		12.3357	22.3502	11.6118	2.09507	2.09507	30.8497		52.2096	29.653	77.0168	41.6779	38.2594	37.2498	46.0111	16.87	62.8811	36.6651	37.5022	44.9278	0.090083	39.9687
	61.5301	31.4234	58.608	50.6848	46.7607	20.4178	44.9041	16.0149	60.9191	35.6647	256.477	48.7228	35.2578	56.6272	0.232567	276.421	181.729	187.795	33.4163	3.44683	599.579	609.723	29.312	473.953	191.748	98.47	269.605		12.8073	17.2993	9.8852	1.96206	1.96206	28.3049		51.8079	29.3208	76.2917	41.4252	37.9603	36.2094	45.5025	16.7896	62.2921	36.8981	36.6471	44.4832	0.0965866	39.6927
	59.7554	32.4074	53.8363	47.2191	44.5417	19.2519	42.8353	14.7943	57.6296	34.5377	218.873	45.8804	35.4409	52.182	0.191058	286.291	108.741	121.023	19.2175	2.91169	556.178	525.232	19.626	288.96	107.777	59.354	309.255		13.8751	13.473	7.95597	1.33871	1.33871	26.6285		51.3596	29.0115	75.5746	41.1722	37.6158	35.1879	44.987	16.7113	61.6983	37.147	35.7949	44.0333	0.103201	39.394
	56.3747	31.12	49.4708	44.0409	42.5643	17.861	40.2386	13.7796	54.0182	34.2446	189.876	43.3026	33.981	48.1133	0.172146	260.374	83.1495	85.233	14.4574	5.40893	500.758	381.702	32.6903	159.599	51.8887	32.7963	360.109		13.0721	12.1826	6.16817	0.738287	0.738287	25.4416		50.5938	28.7218	74.8916	40.9268	37.2357	34.2307	44.4334	16.6175	61.0509	37.3987	34.982	43.5567	0.109179	39.0812
	52.6453	29.3358	45.3606	42.1168	40.4358	16.9111	37.8009	12.7367	50.5376	33.6942	162.224	41.2763	32.1108	44.5497	0.162259	220.357	71.6584	57.1491	18.6271	6.94277	436.385	249.888	56.2757	72.6436	27.8713	12.948	397.061		11.369	11.9405	4.08429	0.8405	0.8405	24.3652		49.8199	28.4512	74.225	40.7045	36.8762	33.3077	43.8974	16.5231	60.4205	37.6402	34.1998	43.0992	0.115129	38.7904
	50.767	27.2082	41.6716	56.2912	38.0732	17.0289	38.5067	14.5997	53.1064	37.9148	213.152	39.8724	29.9244	48.4932	0.236793	150.316	127.656	10.0166	316.288	0.187924	461.293	194.032	92.7237	23.3685	378.445	1.52691	392.379		10.8947	12.6642	1.79921	16.4188	1.79921	22.8434		49.0895	28.2004	73.5842	40.4932	36.5266	32.3885	43.3804	16.4404	59.8207	37.8981	33.423	42.6586	0.12139	38.5099
	53.3197	25.4122	38.485	72.133	35.3812	25.2327	41.6606	18.1544	59.815	43.5768	329.581	36.9331	27.9045	49.611	0.280028	135.933	264.01	10.0849	928.567	39.4315	269.877	271.662	130.537	2.71411	1245.77	2.12089	134.672		16.3866	11.5208	1.55189	35.2	1.55189	11.7004		48.3887	27.9657	72.9799	40.2817	36.1719	31.487	42.8792	16.3728	59.2519	38.1835	32.6582	42.2298	0.127812	38.2268
	55.3794	24.2189	36.1584	69.1941	32.76	24.4846	40.3659	18.1382	58.5041	44.9344	328.993	34.4592	26.5535	50.5742	0.311441	225.406	260.726	17.7032	831.067	57.8498	252.215	343.803	159.229	0.461178	1046.95	16.6259	152.593		20.9202	10.2403	1.69919	34.7349	1.69919	9.97457		47.8163	27.7493	72.39	40.0758	35.8135	30.6095	42.4091	16.3167	58.7258	38.4746	31.9105	41.8257	0.134469	37.9446
	53.0564	23.5181	62.3892	64.4748	30.3851	23.0398	42.8106	19.3655	62.176	45.2353	375.022	41.7208	25.2348	60.056	0.408264	104.978	372.199	383.322	469.338	154.392	390.884	263.053	177.407	652.887	763.818	41.6334	190.377		11.3357	18.2027	20.6684	22.754	11.3357	18.681		47.3663	27.5494	71.8069	39.9707	35.4624	29.7656	41.9869	16.2641	58.251	38.7361	31.1898	41.4828	0.141635	37.7166
	49.5066	23.1681	100.587	60.0652	28.2229	21.8592	47.2348	30.3342	77.569	64.22	920.165	38.8647	24.4318	57.4255	0.403065	5.16102	579.209	2846.46	164.618	361.455	643.924	160.506	186.853	4064	539.525	74.2121	224.35		10.6419	15.6967	61.7223	21.2005	10.6419	17.0056		46.9216	27.3604	71.2385	39.9885	35.1309	28.9761	41.6027	16.207	57.8096	38.9566	30.5148	41.1991	0.148985	37.5597
	47.7687	23.0361	97.1815	55.5498	26.2237	24.2806	45.6734	28.6475	74.321	62.7226	820.681	36.9962	24.7664	53.6046	0.36797	4.39028	512.448	2653.08	97.5436	378.291	457.65	119.491	190.479	3641.4	350.151	112.653	157.674		10.7725	13.9601	60.1853	18.5536	10.7725	12.7156		46.4918	27.1829	70.7032	40.0573	34.8079	28.2174	41.2434	16.1593	57.4028	39.1804	29.8651	40.9469	0.156497	37.4326
	47.2166	22.8094	106.216	52.849	24.4711	23.7949	46.2261	32.1508	78.377	69.5512	1033.68	35.8439	23.964	51.4409	0.364391	0.980992	548.342	3598.76	43.8617	473.281	503.159	107.726	196.787	4813.35	256.367	152.927	170.108		11.3727	13.0344	70.3719	17.0051	11.3727	12.0489		46.0943	26.8782	70.2066	40.1387	34.4066	27.4745	40.8665	16.1583	57.0247	39.5392	29.2075	40.6845	0.16421	37.2726
	46.8051	22.0237	123.796	50.8893	23.0119	28.4099	49.156	38.548	87.704	78.4197	1485.95	37.6075	24.3614	49.8682	0.343621	5.52645	736.159	5571.13	3.00427	683.513	430.401	99.354	219.448	7561.78	197.452	191.147	71.0248		9.19763	15.5838	86.1885	13.2818	14.5956	9.19763		45.732	26.2887	69.6596	40.221	33.8742	26.7617	40.4229	16.2006	56.6235	40.0779	28.5398	40.3724	0.171705	37.0476
	45.4416	20.5188	118.075	48.3104	21.7619	30.1606	47.378	36.5423	83.9204	77.1293	1335.34	37.8011	23.8616	47.5932	0.332121	3.74974	721.42	4998.04	0.869325	656.184	296.44	74.0306	266.301	6599.51	131.628	227.273	44.5812		7.64051	17.2823	80.2738	10.5093	16.0392	7.64051		45.3808	25.7207	68.8616	40.3022	33.3519	26.0841	39.9502	16.1479	56.0981	40.42	27.901	40.2142	0.18077	36.827
	42.5021	19.5037	110.325	45.3823	20.6838	29.8314	44.7047	33.8958	78.6004	75.8215	1148.92	36.1667	22.9707	44.6623	0.320725	4.85143	635.089	4306	0.459192	577.004	221.215	32.0874	300.46	5400.38	73.0138	260.943	49.0857		6.33535	16.663	74.1581	9.21558	15.483	6.33535		44.868	25.1965	67.9465	40.4625	32.8548	25.4401	39.4614	16.0335	55.4949	40.6308	27.2938	40.2122	0.191368	36.6586
	40.0254	19.2663	102.006	42.9813	19.6456	28.9645	42.1481	30.9576	73.1057	73.4496	958.375	34.4949	21.9753	42.2423	0.315599	4.50604	523.577	3582.92	0.694142	506.364	173.807	10.1625	308.747	4246.89	37.7458	295.562	61.9838		5.53042	15.2286	67.5107	8.48632	14.8494	5.53042		44.3327	24.7044	66.9893	40.6881	32.3615	24.8378	38.9856	15.8977	54.8834	40.7784	26.7187	40.2625	0.202203	36.5248
	39.1469	20.6266	94.401	40.3014	18.4217	27.2681	40.0276	28.1543	68.1819	70.3373	792.667	33.2075	22.2869	40.0128	0.284525	0.775617	376.4	2956.46	0.0749707	466.815	162.806	5.33337	262.794	3313.55	11.9987	339.142	91.5742		5.93942	12.5809	61.1935	7.09392	14.7858	5.93942		43.7996	24.1781	66.0748	40.9074	31.8798	24.2643	38.5173	15.7851	54.3024	40.9819	26.1681	40.3099	0.212728	36.3936
	38.625	20.2451	87.5709	37.9484	17.5894	25.84	37.9698	25.8355	63.8052	68.0421	667.471	31.8942	21.6438	38.4559	0.279736	0.429315	314.165	2460.27	0.000458251	415.36	147.133	3.19519	275.308	2573.87	1.23406	370.489	120.946		6.73083	11.6491	55.6767	6.05421	14.3048	6.05421		43.291	23.6401	65.1369	41.1139	31.4235	23.7039	38.0516	15.6711	53.7227	41.1839	25.6338	40.3483	0.223008	36.2687
	37.2075	19.0763	81.5486	37.2607	17.6283	31.524	37.3743	23.2824	60.6567	62.2954	542.072	34.3658	22.1883	37.2474	0.253369	0.0277997	334.814	1951.37	0.0128845	389.904	34.2252	0.136916	315.459	1999.08	0.179135	368.994	28.233		2.84175	15.2894	47.1828	2.89497	16.7375	2.84175		42.7864	23.1138	63.9664	41.2984	31.0037	23.1555	37.554	15.4774	53.0315	41.2138	25.1176	40.3623	0.232815	36.151
	34.9731	17.9069	76.4346	36.2532	20.0413	37.5859	37.1992	21.0333	58.2325	56.5425	442.401	35.6132	23.7742	37.2527	0.220861	4.95516	372.192	1539.42	0.894895	294.393	0.149548	3.47582	358.368	1567.93	0.341435	282.113	0.56007		0.640015	17.7063	40.8214	0.640015	15.5719	1.97272		42.2445	22.6062	62.8277	41.3458	30.6091	22.6347	37.0447	15.2829	52.3276	41.2553	24.6283	40.2705	0.241024	35.9775
	32.2885	17.4394	71.6027	33.8706	21.5009	36.273	35.4958	19.1788	54.6746	54.0311	367.826	33.0796	24.1978	35.6724	0.191659	10.287	326.037	1303.7	2.64129	195.859	0.604018	20.6932	376.288	1208.62	8.80223	235.212	0.318621		0.791063	15.6402	38.5231	0.791063	11.5787	3.19345		41.6948	22.1299	61.7431	41.304	30.2347	22.1888	36.5492	15.0853	51.6345	41.2738	24.2003	40.1153	0.247452	35.7694
	29.9025	17.3538	66.9561	32.5887	21.0766	34.1939	33.6786	17.5978	51.2764	52.2522	309.683	31.2456	23.2831	33.7926	0.184133	14.2593	266.5	1107.39	1.18779	158.81	0.265522	48.0948	379.615	907.132	18.0519	248.406	6.98869		1.34314	13.8918	35.7105	1.34314	10.169	2.94829		41.171	21.6828	60.7693	41.2653	29.8825	21.7815	36.0921	14.9165	51.0085	41.3289	23.8067	39.972	0.253458	35.5268
	27.7842	17.0225	62.2562	31.884	19.9714	33.3612	32.0466	16.1498	48.1964	50.3946	260.815	29.8341	21.9246	32.9919	0.201528	18.1678	225.722	912.62	0.026442	145.809	1.72813	81.9617	392.633	646.111	24.5373	284.464	12.0848		2.04988	12.8116	32.4221	2.04988	9.86267	3.52707		40.6905	21.2511	59.9022	41.2025	29.5539	21.3909	35.6652	14.7798	50.445	41.4405	23.4317	39.8181	0.259075	35.1222
	31.3106	15.9176	57.2604	30.391	20.4351	32.3315	31.2744	14.3561	45.6305	45.9039	206.099	30.8508	22.9241	32.0763	0.166402	0.00131379	235.831	675.276	0.780363	117.49	1.11749	30.5463	437.642	417.097	41.5574	269.038	20.3041		0.459814	14.9332	26.4096	0.459814	10.4157	1.48068		40.2543	20.8305	59.1107	41.0771	29.2442	21	35.2528	14.6655	49.9183	41.601	23.061	39.621	0.26419	34.7493
	47.9895	15.2559	52.8563	28.4628	21.6124	30.6509	32.8046	14.7605	47.5651	44.9952	217.873	29.5569	23.325	43.6548	0.303522	230.58	307.959	402.069	18.8514	125.266	4.63841	124.367	465.766	256.602	70.1353	231.804	38.2736		18.4326	14.301	23.2994	1.09406	7.94448	1.09406		39.8514	20.4163	58.3874	40.8079	28.9271	20.6089	34.8332	14.5653	49.3985	41.8145	22.6884	39.3142	0.268147	34.3892
	47.88	16.7298	49.412	26.4611	21.486	28.57	31.7565	13.7198	45.4763	43.2031	188.232	27.5156	22.7297	43.0525	0.30894	259.967	225.801	311.717	28.0409	105.483	10.1533	121.936	404.32	158.118	107.67	235.67	68.3508		20.3644	10.7858	21.8964	1.05447	6.02962	1.05447		39.4675	20.0231	57.7218	40.5298	28.5507	20.2377	34.4218	14.482	48.9037	42.0721	22.3159	39.0028	0.272133	34.0091
	45.4597	19.2948	46.519	25.0866	21.2528	26.6406	30.7089	12.1277	42.8366	39.4926	147.082	25.8636	22.2112	40.755	0.294504	217.587	130.282	249.959	31.6108	89.4188	16.5511	74.3431	307.747	93.7312	138.085	242.884	103.977		19.5962	6.5688	20.6554	0.777023	4.61083	0.777023		39.0936	19.6534	57.1603	40.26	28.1379	19.889	34.0324	14.428	48.4604	42.3949	21.9512	38.7031	0.276187	33.6158
	44.6869	19.2561	43.3373	30.9764	20.5744	24.916	30.6245	11.1564	41.7809	36.4295	124.464	27.9462	21.6598	40.2471	0.300245	197.749	129.241	161.616	0.123839	101.004	32.5875	61.6123	309.106	42.248	34.3521	264.487	142.123		16.7406	8.69012	15.3911	3.03022	7.37176	3.03022		38.7285	19.3028	56.5172	39.777	27.6865	19.5787	33.5984	14.3222	47.9207	42.6276	21.6056	38.2324	0.277862	33.2075
	43.5681	18.6881	39.8665	33.7484	19.4537	23.3256	29.7751	10.7603	40.5353	36.1385	115.783	28.537	20.4217	38.337	0.304896	190.247	122.92	101.837	15.7872	106.53	41.5956	45.3004	329.4	9.17479	9.54275	302.196	182.572		15.0311	9.84886	11.3295	5.21139	9.08326	5.21139		38.3751	18.9729	55.4124	39.1359	27.2475	19.2972	33.0735	14.0459	47.1194	42.4689	21.2847	37.6203	0.27732	32.8113
	42.2011	17.4974	36.5062	32.1519	18.0609	21.8122	28.0383	10.3792	38.4175	37.0178	107.727	26.9821	18.9987	35.4176	0.301727	200.586	111.11	71.706	16.9213	99.5485	38.7638	28.7685	374.038	0.109729	21.9552	352.561	225.758		15.2191	9.48461	9.52419	5.1698	8.92115	5.1698		38.0415	18.6644	54.2502	38.5207	26.8296	19.0324	32.5565	13.7475	46.3039	42.2265	20.9817	37.0296	0.276635	32.4355
	40.2704	16.7348	33.5101	30.3357	16.9297	20.2994	26.3467	9.78501	36.1317	37.1395	95.7465	25.3175	17.7721	32.7165	0.295995	193.869	92.3873	51.3145	15.9121	88.6796	36.5697	11.7846	404.117	11.0717	42.2738	396.321	273.509		14.9528	8.58268	8.19256	5.01814	8.38784	5.01814		37.7335	18.3599	53.1135	37.9509	26.1764	18.7782	32.0187	13.4822	45.5009	42.1072	20.6277	36.4679	0.277432	31.955
	37.9028	17.9294	30.8069	30.1558	15.9092	19.0737	25.2963	8.87711	34.1734	35.0925	78.803	24.6148	18.2155	30.6441	0.254375	158.924	54.2714	30.3666	23.615	88.1177	38.7207	1.13489	357.516	36.3681	44.6446	437.993	315.552		13.288	6.68538	6.19212	5.54106	8.70557	5.54106		37.4503	18.0547	51.9901	37.4285	25.4055	18.5257	31.4758	13.2412	44.717	42.0677	20.2457	35.9403	0.279334	31.417
	35.5635	22.4584	28.343	30.5504	15.1531	17.7644	24.9721	7.86564	32.8378	31.4977	61.8683	25.4007	18.9379	29.9985	0.226021	112.177	6.31876	11.363	31.1168	96.414	51.9516	1.62305	206.758	72.1558	39.5279	470.215	363.784		10.1628	2.94231	2.94231	5.14965	10.2477	7.63635		37.1784	17.7607	50.4277	36.9546	24.6576	18.1049	30.8473	12.9052	43.7525	41.8356	19.7431	35.4278	0.284294	30.8061
	34.5143	22.3393	26.7575	28.892	14.6522	16.4905	23.941	7.59734	31.5383	31.7336	57.7196	24.5484	17.9527	28.3584	0.224692	111.796	2.56538	7.93302	24.5126	86.2811	55.51	5.39709	210.198	101.606	63.1309	492.187	414.001		9.96592	2.20912	2.20912	4.34358	9.8962	8.05794		36.911	17.4707	48.8059	36.5122	23.941	17.6633	30.2174	12.5654	42.7827	41.5832	19.2327	34.9385	0.289929	30.2266
	33.7685	22.0311	25.6609	27.8463	16.5191	15.3556	23.5302	7.01737	30.5476	29.8228	49.2435	23.846	17.8971	27.3	0.208041	104.821	2.24753	4.5397	18.6285	49.1558	66.8249	9.41902	219.231	124.916	80.8415	412.837	461.472		9.92248	1.81492	1.81492	4.00033	7.32686	8.49039		36.649	17.0971	47.2653	36.0768	23.2623	17.2491	29.5999	12.2697	41.8697	41.452	18.7524	34.4576	0.295155	29.6695
	32.8518	21.23	24.4634	26.597	22.2924	14.3118	23.6244	6.14682	29.7712	26.019	37.7834	23.3779	21.4956	26.0636	0.096049	85.1447	5.73321	0.703988	8.83629	1.77421	86.7248	15.8859	243.595	153.117	104.868	211.56	507.408		9.47387	2.14793	1.08552	3.21907	1.08552	9.06614		36.3943	16.7166	45.8272	35.6524	22.6312	16.8457	29.0112	12.0105	41.0217	41.3993	18.2921	33.9921	0.300284	29.1418
	30.8238	19.8769	33.5143	30.5288	23.4462	13.3584	25.2581	7.75582	33.0139	30.7063	60.1527	26.9875	20.7692	30.75	0.19373	30.9771	28.957	68.1648	27.781	3.28289	141.601	36.165	287.662	11.0439	39.7994	179.327	551.266		3.83626	7.11062	6.52675	3.54132	3.54132	13.6291		36.1464	16.3412	44.4931	35.2451	22.042	16.4459	28.4523	11.7862	40.2385	41.4245	17.8449	33.5469	0.305536	28.6435
	28.6955	19.4027	35.8692	30.1829	22.8512	12.3949	24.8994	8.40754	33.3069	33.766	70.6867	25.7734	20.2648	29.8111	0.190636	14.4106	30.2142	120.336	27.9152	4.19502	156.362	66.2914	303.973	0.937613	44.2837	195.616	597.44		2.92216	6.37072	10.0958	4.40951	2.92216	13.3785		35.9094	15.9823	43.238	34.8592	21.4813	16.0543	27.9208	11.5878	39.5086	41.5024	17.4111	33.1246	0.31094	28.1703
	26.8235	21.2001	34.2638	28.8469	21.6762	11.6511	24.0769	7.7783	31.8552	32.306	60.502	24.2498	21.3191	28.3411	0.141399	7.54376	8.27598	103.772	22.7525	5.76375	154.402	100.279	244.527	6.62384	63.8496	229.866	634.355		2.57369	3.04971	10.014	4.59706	2.57369	12.5987		35.6521	15.6496	42.0397	34.498	20.9372	15.7037	27.4134	11.3968	38.8102	41.5741	17.0121	32.7268	0.315944	27.7176
	24.8358	21.0049	32.4205	26.8374	20.9385	11.2363	22.8789	7.11854	29.9974	31.114	50.6737	22.9204	20.9551	26.337	0.113802	3.82943	3.51176	91.0418	15.6699	3.76531	135.55	144.041	250.67	19.51	100.001	252.78	655.421		1.91543	1.91543	9.50012	3.91707	1.9819	11.6841		35.1745	15.3426	40.8834	34.1727	20.3973	15.4088	26.8966	11.1785	38.0751	41.5613	16.6559	32.3537	0.3203	27.285
	22.9242	20.4832	31.4305	25.4167	20.5678	10.7214	21.924	6.82622	28.7502	31.1358	46.5972	21.746	20.5044	24.7936	0.0946886	1.00044	2.07569	90.3737	12.1993	1.83919	125.498	193.58	267.462	29.2358	130.434	264.703	682.051		1.17819	1.26275	9.68448	3.67072	1.17819	11.0246		34.6014	15.0535	39.7601	33.9026	19.8733	15.1375	26.388	10.9565	37.3446	41.5209	16.3214	32.0239	0.324798	26.8879
	21.2267	19.3259	29.9069	24.7325	20.5609	10.0927	20.9743	6.56164	27.5359	31.2843	43.0552	20.8938	19.6347	23.8561	0.0970646	0.0637121	2.71717	79.7916	14.1244	0.170847	118.408	243.697	306.656	48.0334	146.53	264.926	715.283		0.332874	1.56792	9.01307	3.83871	0.332874	10.8011		34.0354	14.7706	38.6894	33.5525	19.3733	14.8856	25.8845	10.734	36.6184	41.4688	16.0075	31.6355	0.328023	26.4629
	19.7625	17.9136	28.5023	24.4927	20.3317	9.75219	20.1259	6.35478	26.4806	31.5752	40.3832	20.0471	18.3758	23.4525	0.121368	0.131996	4.89401	70.1654	19.0694	0.0423893	107.613	291.554	358.113	69.475	152.394	272.44	733.614		0.284599	2.13353	8.45519	4.44556	0.284599	10.295		33.5032	14.4922	37.6979	33.1783	18.8901	14.653	25.4024	10.5286	35.931	41.4472	15.7123	31.2343	0.330631	26.0342
	18.3545	16.9038	27.8566	24.3673	19.7214	9.32054	19.4207	6.40638	25.8271	32.9874	41.0417	19.0379	17.2665	23.2058	0.146751	1.13679	6.3347	71.1646	24.4691	0.0904152	102.013	341.622	397.352	80.6566	155.505	292.962	757.183		0.683447	2.13413	8.81867	5.32938	0.683447	9.71739		32.9857	14.2237	36.7619	32.8103	18.4261	14.4373	24.9408	10.3345	35.2753	41.4361	15.4345	30.843	0.332959	25.6182
	17.1508	16.0877	26.6957	23.7501	18.5683	8.68514	18.4896	6.30409	24.7937	34.0952	39.7415	17.8596	16.3535	22.4547	0.157214	1.79243	5.76918	67.3389	27.6727	0.0061949	96.1281	387.565	430.553	102.857	171.279	333.762	792.555		0.708762	1.77186	8.83609	5.89054	0.708762	9.17444		32.286	13.9639	35.8791	32.5904	17.9918	14.2388	24.4917	10.1412	34.6329	41.4068	15.177	30.5657	0.336417	25.1389
	15.9012	15.3303	24.7415	22.3869	17.4127	8.15388	17.3211	5.84382	23.1649	33.7382	34.1503	16.657	15.473	21.1434	0.154859	2.01607	3.96342	55.063	25.6626	0.0084008	84.0378	438.328	462.561	146.312	208.819	377.321	822.75		0.75577	1.32672	8.08456	5.72994	0.75577	8.5031		31.6009	13.6513	35.0438	32.3728	17.536	14.0579	24.0438	9.97553	34.0193	41.489	14.9274	30.2906	0.339757	24.5684
	15.0083	14.6173	23.1178	20.8008	16.7245	7.64969	16.3197	5.40824	21.728	33.1392	29.249	15.8664	14.7151	19.7817	0.146872	1.71975	2.89815	46.2137	20.0799	0.163793	75.1698	476.512	493.735	188.23	257.176	404.535	851.928		0.858053	1.24905	7.25141	4.9344	0.858053	8.21671		30.9754	13.3317	34.2473	32.1323	16.9525	13.8846	23.5873	9.84457	33.4319	41.7367	14.6516	29.9961	0.343679	23.9639
	14.2634	13.7677	22.055	19.9405	16.1922	7.30752	15.5877	5.19165	20.7794	33.306	26.9532	15.2278	13.8916	19.0035	0.155398	1.75385	3.31247	41.8257	18.947	0.365373	68.5618	509.59	532.215	218.522	285.507	426.229	872.02		0.964396	1.46008	6.82721	4.71275	0.964396	7.92027		30.401	13.0248	33.507	31.8838	16.3805	13.7103	23.1512	9.7322	32.8834	42.0375	14.3778	29.7007	0.347626	23.3908
	13.6205	12.7275	21.2387	19.3586	15.5092	7.08279	14.9229	5.0575	19.9804	33.8909	25.5783	14.5648	12.9508	18.3962	0.173716	1.69611	4.81964	39.8895	19.6755	0.343719	61.4669	539.028	581.292	243.323	305.512	454.898	885.342		0.944312	1.83733	6.67385	4.79375	0.944312	7.48205		29.8446	12.7264	32.8291	31.6273	15.8367	13.54	22.734	9.63138	32.3654	42.3655	14.1142	29.404	0.351343	22.8406
	13.067	11.8102	20.3062	18.7474	14.7282	6.89692	14.2593	4.86932	19.1286	34.1484	23.7103	13.8976	12.1244	17.7426	0.188108	1.42157	5.99824	36.5645	20.1429	0.219834	54.2046	565.037	626.367	273.285	327.253	488.823	896.438		0.83058	2.08741	6.40857	4.84979	0.83058	7.00066		29.3081	12.4445	32.2026	31.3766	15.3306	13.3785	22.3401	9.53777	31.8779	42.6934	13.8665	29.1175	0.354806	22.3193
	12.661	11.0408	19.1446	18.0989	13.8673	6.59951	13.5687	4.63651	18.2052	34.1707	21.4972	13.2641	11.4459	17.041	0.196411	0.823939	6.39009	31.091	20.5226	0.0891798	48.5693	584.505	665.469	313.039	351.136	527.63	914.336		0.60317	2.22332	5.88047	4.83473	0.60317	6.66463		28.8142	12.1659	31.6215	31.1449	14.8643	13.2243	21.9725	9.45805	31.4306	43.0449	13.6343	28.8518	0.358176	21.8393
	12.2175	10.2868	17.7703	17.344	12.9592	6.13825	12.786	4.39114	17.1772	34.3433	19.2821	12.5884	10.7695	16.2478	0.202772	0.323165	6.24615	24.843	20.7756	0.029986	44.1927	606.143	704.941	363.559	379.995	570.174	942.444		0.370821	2.30157	5.18193	4.75568	0.370821	6.4501		28.3396	11.8685	31.0859	30.9339	14.4288	13.0733	21.6217	9.39529	31.0169	43.4531	13.4122	28.6058	0.361599	21.3842
	11.7707	9.55294	16.3987	16.6017	12.0087	5.75262	12.0142	4.13748	16.1517	34.4382	17.1187	11.8897	10.1074	15.3012	0.204413	0.0593166	6.05794	19.2239	21.0449	3.05602e-05	39.2077	628.346	744.447	417.743	409.488	616.469	966.27		0.119011	2.33675	4.50904	4.71201	0.119011	6.13706		27.8724	11.56	30.5942	30.7426	14.0151	12.9315	21.286	9.34568	30.6317	43.9053	13.2024	28.2671	0.363272	20.9437
	11.308	9.0857	15.0846	15.9727	11.2196	5.48079	11.3586	3.87066	15.2292	34.077	14.982	11.2638	9.61918	14.1405	0.190293	0.00255778	5.16599	13.8835	21.2902	0.0193065	34.5484	651.755	770.162	473.187	435.339	656.275	983.243		0.0441866	2.17812	3.82082	4.7089	0.0441866	5.78303		27.4339	11.2641	30.1439	30.5662	13.6219	12.802	20.972	9.30531	30.2773	44.3701	13.007	27.8509	0.363306	20.5279
	10.5952	8.56027	13.8615	15.4874	10.6461	5.44365	10.7657	3.6086	14.3743	33.5195	13.022	10.6206	9.069	13.0576	0.180263	0.0290748	4.86379	9.58388	22.295	0.014305	28.3239	688.66	799.601	527.898	455.825	685.991	985.574		0.025455	2.06034	3.24084	4.86681	0.025455	5.17696		27.0398	10.9875	29.7337	30.3915	13.2501	12.6803	20.6805	9.27225	29.9527	44.8357	12.8228	27.4704	0.363527	20.1449
	10.0611	7.94589	12.7191	14.9645	10.1394	5.68518	10.2525	3.30205	13.5546	32.2071	10.9035	10.1003	8.4747	12.0742	0.175168	0.036641	5.32068	6.08404	22.2028	0.0127987	20.8608	716.974	834.725	581.696	478.427	712.788	970.467		0.0391436	2.15438	2.61886	4.86426	0.0391436	4.41509		26.6935	10.7316	29.3586	30.0575	12.9007	12.5551	20.3828	9.21294	29.5958	45.1995	12.6415	27.1147	0.36405	19.7971
	10.2606	7.44808	11.8659	14.0794	9.50537	5.61527	9.79576	3.03063	12.8264	30.9382	9.18472	9.88296	7.9624	11.4646	0.180273	0.216034	5.51163	4.28545	18.3496	0.0843278	17.4765	706.334	863.738	623.581	517.931	747.045	974.828		0.377594	2.43489	1.98293	4.19644	0.377594	4.2677		26.3438	10.493	29.0123	29.5482	12.5767	12.3448	20.0531	9.12916	29.1823	45.5249	12.4027	26.7725	0.366807	19.4602
	20.6888	7.16142	11.3088	13.2899	8.79542	5.41402	11.1097	5.47608	16.5858	49.2908	29.9874	10.0521	7.56992	12.7947	0.25656	91.7579	15.5891	0.0396369	4.75331	5.35603	32.4411	260.782	880.669	651.713	554.487	786.358	987.435		10.6366	2.8907	1.2567	3.23782	1.2567	4.6381		25.9654	10.2655	28.6891	29.0519	12.2805	12.1388	19.7319	9.04146	28.7733	45.8216	12.1743	26.4498	0.369602	19.123
	31.3419	6.9694	10.867	21.4953	8.14307	5.08993	13.9844	10.2942	24.2787	73.6121	105.971	9.50506	7.26282	18.8382	0.443485	301.281	49.2107	9.71816	56.4131	34.1215	79.1123	30.2019	892.103	674.465	235.383	823.37	1007.91		21.8368	2.53566	1.36198	11.9902	1.36198	4.41513		25.5974	10.0444	28.1076	28.5888	12.0131	11.9451	19.3828	8.90316	28.2859	45.9334	11.9621	25.9264	0.368562	18.8053
	31.4724	6.82501	10.2889	31.4954	7.54833	4.78486	15.4025	12.5807	27.9832	81.6797	158.274	8.9186	7.00584	26.1765	0.577737	258.243	73.5732	26.1492	258.983	61.6878	112.734	28.784	900.75	704.83	28.5375	857.855	1027.37		22.5538	2.09359	1.37027	22.5769	1.37027	4.13374		25.2568	9.82879	27.1432	28.1583	11.7685	11.7614	18.9862	8.69639	27.6826	45.8038	11.7632	25.104	0.36186	18.5126
	30.8817	6.6122	9.582	34.4779	6.98366	4.49639	15.5056	13.449	28.9547	86.7363	180.876	8.28283	6.70506	25.5568	0.584335	236.423	79.0933	35.0895	359.946	72.6241	121.204	35.4715	913.569	742.862	5.56781	891.252	1045.95		22.5989	1.67063	1.29917	26.195	1.29917	3.78644		24.9287	9.61608	26.2128	27.7639	11.5442	11.5525	18.603	8.51054	27.1136	45.7481	11.5463	24.3103	0.355975	18.2406
	29.5936	6.21875	8.80778	34.4743	6.4629	4.27124	14.9714	13.384	28.3554	89.397	179.132	7.63534	6.27979	24.3971	0.590585	213.807	76.6092	37.9905	380.363	72.395	114.494	52.4747	937.508	785.665	5.58467	922.617	1060.56		21.9582	1.41658	1.17244	26.839	1.17244	3.3641		24.6022	9.40789	25.2241	27.3903	11.337	11.3475	18.2182	8.32039	26.5386	45.6709	11.3396	23.4726	0.348527	17.9748
	27.8951	6.05542	8.24227	33.3779	6.02001	4.18718	14.2963	12.8397	27.136	89.8113	164.858	7.14884	6.02886	22.9819	0.58437	184.926	67.9124	36.6514	364.108	68.4972	102.195	79.967	947.537	817.687	11.9686	949.718	1066.04		20.7462	1.09343	1.09343	26.2291	1.12884	2.96167		24.2746	9.20672	24.0595	27.0336	11.1426	11.0952	17.802	8.11767	25.9197	45.5997	11.107	22.4952	0.33891	17.601
	31.2619	6.05284	7.96714	31.6893	5.69156	4.14738	14.4683	13.2304	27.6988	91.4441	175.045	7.00999	5.78188	25.4382	0.629605	282.023	70.8208	42.2656	296.561	77.032	106.522	31.0876	947.695	833.497	26.5041	970.07	1068.64		24.2519	0.957152	0.957152	24.6793	1.31843	2.86261		23.9517	9.01952	22.9473	26.7152	10.9592	10.8235	17.4027	7.94276	25.3455	45.6408	10.8574	21.5612	0.330172	16.9533
	40.2906	6.24929	7.82938	38.6787	5.43711	4.0677	17.0921	17.3953	34.4875	101.774	302.598	7.03933	5.64015	30.9664	0.69185	538.168	117.567	85.7986	465.981	135.839	169.636	11.9238	935.638	841.471	3.39006	985.985	1073.86		33.2512	0.790042	0.790042	31.6394	1.60223	2.97164		23.6495	8.8416	21.9099	26.433	10.7863	10.5533	17.0289	7.7978	24.8268	45.7914	10.6116	20.6897	0.321971	16.3481
	41.333	6.38947	7.34204	44.2324	5.15958	3.97669	18.0722	19.1962	37.2684	106.219	368.493	6.86576	5.46705	32.8353	0.714532	541.066	136.486	115.136	684.356	166.736	198.684	20.2098	927.082	869.982	54.6847	1003.49	1079.83		34.4673	0.476286	0.476286	37.3667	1.70617	2.88907		23.3671	8.66895	20.9554	26.1675	10.6234	10.2906	16.6788	7.67713	24.356	46.0292	10.3738	19.8862	0.314355	15.7894
	40.1771	6.05807	7.02059	42.4434	4.84034	3.8637	17.4005	18.5651	35.9657	106.693	344.664	6.53933	5.14477	31.888	0.72215	518.771	128.652	107.743	627.147	157.759	183.246	11.1528	947.373	889.048	31.4266	1023.82	1087.27		33.6378	0.481263	0.481263	35.9041	1.69899	2.67563		23.0868	8.48847	20.0759	25.9462	10.4722	10.0436	16.3522	7.58257	23.9348	46.3703	10.1508	19.145	0.307015	15.2741
	37.9203	5.77326	7.99023	39.9699	5.43778	3.73602	16.8046	17.2156	34.0202	102.446	296.376	6.88175	5.52165	30.4378	0.692896	445.874	121.69	77.6929	536.632	129.204	170.787	1.17252	964.987	832.165	9.81195	985.942	1095.71		31.0386	1.10848	1.10848	33.0882	1.44396	3.14572		22.8046	8.31735	19.2623	25.8122	10.3287	9.80911	16.0557	7.51957	23.5753	46.8343	9.939	18.4606	0.300062	14.7955
	35.1723	5.61685	10.0846	37.4364	7.30545	3.52096	16.5228	15.4892	32.012	93.7447	239.916	8.69503	6.039	28.9004	0.654315	347.805	118.939	41.4497	437.379	84.9586	169.047	2.77297	974.729	715.717	0.358644	872.142	1109.99		26.4772	3.07818	1.38958	28.7413	1.38958	5.17407		22.5305	8.15755	18.5047	25.7422	10.1833	9.5168	15.7725	7.4952	23.2677	47.5206	9.68344	17.8216	0.29588	14.344
	33.1548	5.41824	9.70748	34.7278	7.76759	3.52898	15.7175	14.2787	29.9962	90.846	203.882	8.73754	6.00558	27.293	0.639289	304.06	106.074	36.1202	361.393	63.2009	148.56	13.5622	987.17	736.038	4.45071	845.06	1109.46		24.4173	3.31929	0.969946	25.9903	0.969946	5.20856		22.2731	8.00784	17.7956	25.7266	10.012	9.16355	15.4964	7.5117	23.0082	48.4737	9.37567	17.2208	0.294969	13.9038
	31.7412	5.04821	9.22165	32.5579	7.68789	7.19842	15.5759	12.9098	28.4857	82.8834	166.664	8.45477	7.32079	26.1113	0.562051	261.319	110.832	40.3763	288.389	62.2204	70.182	25.9718	1010.56	762.635	18.315	849.699	878.475		23.2865	3.40656	0.766879	24.1031	0.766879	1.25636		22.0361	7.86152	17.1328	25.7292	9.82436	8.82307	15.2345	7.5464	22.7809	49.5349	9.0734	16.6583	0.294768	13.4786
	30.5698	4.71922	12.4257	30.7298	7.32033	7.76862	15.5889	11.9277	27.5167	76.5143	142.271	10.0971	7.4324	26.0338	0.555826	224.428	118.15	10.0061	229.246	68.3693	61.1569	39.2838	1031.58	595.938	37.3043	871.263	845		20.4727	5.37792	2.32852	20.6326	2.77681	2.32852		21.817	7.71782	16.5144	25.7252	9.64018	8.50218	14.9861	7.58647	22.5726	50.6233	8.78668	16.1323	0.294781	13.0773
	29.3453	4.51497	15.2092	29.1899	7.04823	7.65039	15.493	11.2509	26.7439	72.6191	126.582	11.4298	7.19877	25.6948	0.562299	191.886	120.517	0.0805376	187.606	71.3142	61.5067	56.1333	1044.75	467.783	58.485	887.401	851.888		17.9155	6.91483	3.77941	17.7601	4.38157	3.77941		21.614	7.5822	15.9407	25.7545	9.4653	8.18869	14.7576	7.64184	22.3994	51.7825	8.50784	15.6449	0.295498	12.703
	27.9081	4.36761	15.0834	27.88	8.04019	7.34103	15.1034	10.5129	25.6163	69.6061	110.52	11.5618	7.51582	24.6808	0.53313	163.961	115.257	0.000400409	163.242	49.8886	60.2541	79.7341	1054.29	473.242	80.2371	829.285	870.042		16.3463	7.19417	3.52159	16.3182	3.52159	4.22075		21.3702	7.45927	15.4139	25.89	9.28484	7.88579	14.5507	7.72359	22.2743	53.0806	8.23555	15.1981	0.297118	12.3494
	26.256	4.1946	14.33	26.6524	9.95587	6.8755	14.7107	9.70185	24.4126	65.9508	94.1258	12.1429	7.64559	23.2745	0.505461	133.293	110.589	0.144935	142.603	22.6086	61.3908	111.968	1065.56	506.586	103.737	722.622	897.722		14.113	7.94835	2.18707	14.5094	2.18707	5.26745		20.9544	7.3427	14.928	26.0337	9.09222	7.60538	14.3261	7.78067	22.1067	54.3113	7.97709	14.7775	0.298859	12.0101
	24.5366	3.92989	13.7569	25.0097	10.0186	6.65955	13.9852	8.98258	22.9678	64.2291	80.6868	11.8877	7.4993	21.8417	0.488818	111.333	101.11	0.0521248	121.54	15.7342	53.6654	151.311	1082.91	532.714	139.896	719.255	910.709		12.6489	7.95785	1.86917	13.122	1.86917	5.22819		20.5352	7.2102	14.4748	26.1734	8.89955	7.34703	14.1067	7.84135	21.948	55.5861	7.73516	14.3828	0.300553	11.6872
	22.8223	3.66071	19.0747	23.0971	9.66334	6.61001	14.1547	8.56175	22.7164	60.4871	73.3036	14.369	7.37335	21.8854	0.49599	75.1277	110.124	24.2062	79.9664	20.1722	56.922	196.425	1100.7	315.518	188.799	738.435	913.701		8.45331	10.7083	4.70566	8.72808	4.70566	7.75899		20.1356	7.04972	14.049	26.296	8.71421	7.10727	13.892	7.906	21.798	56.9106	7.509	14.0097	0.302096	11.3816
	21.0729	3.42993	19.8252	21.387	9.10811	7.79087	13.769	7.90463	21.6736	57.4089	62.4832	14.4667	8.12018	20.7609	0.437682	53.3465	106.896	36.6776	58.0338	21.7238	35.7379	248.524	1116.07	289.418	238.718	768.919	843.706		6.6062	11.0367	5.35854	6.92033	5.35854	6.67578		19.7395	6.8998	13.6533	26.3353	8.54506	6.88338	13.6761	7.94239	21.6184	58.0752	7.31112	13.6704	0.303088	11.0992
	19.4991	3.26833	19.022	19.9844	8.52323	7.92133	13.0364	7.31868	20.3551	56.1404	53.5631	13.7726	8.0718	19.3798	0.411925	41.7664	95.4149	35.8271	48.2745	20.3686	26.1638	300.621	1126.89	317.394	284.028	801.698	836.145		5.72648	10.5043	5.24937	6.21178	5.24937	5.85127		19.3508	6.76717	13.2897	26.3253	8.38691	6.6742	13.4657	7.96021	21.4259	59.1147	7.1721	13.4217	0.303469	10.8383
	18.2599	3.15513	17.6206	18.9583	8.12105	7.58395	12.2832	6.80433	19.0875	55.3956	46.2988	12.8708	7.71822	18.1001	0.402112	35.7213	83.3209	28.4882	44.5581	17.3232	22.0826	345.127	1134.5	369.29	319.664	824.635	855.77		5.38907	9.71569	4.74977	6.08752	4.74977	5.28687		18.9723	6.6455	12.9571	26.3111	8.24113	6.47989	13.2678	7.97451	21.2424	60.1041	7.0444	13.1902	0.303726	10.5991
	17.2346	3.02555	16.3102	18.1651	7.80649	7.11172	11.6089	6.40454	18.0135	55.1691	41.0182	12.0583	7.28542	17.0035	0.400103	31.6479	73.6746	22.1014	42.9836	14.4586	20.2249	384.274	1143.25	421.372	348.658	842.799	883.622		5.17626	9.03277	4.25183	6.1068	4.25183	4.9466		18.6096	6.52987	12.6529	26.2952	8.10422	6.29998	13.082	7.98789	21.0698	61.0604	6.92346	12.9747	0.30411	10.3785
	16.2949	2.88206	15.3036	17.5868	7.44874	6.90082	11.0695	6.08653	17.156	54.9848	37.0458	11.3762	7.0378	16.0471	0.390267	27.3049	67.0338	17.9279	42.4749	13.1098	17.3777	421.999	1152.97	463.708	370.591	863.699	896.205		4.9187	8.49412	3.92744	6.21057	3.92744	4.47536		18.2684	6.4003	12.3743	26.2627	7.97519	6.13096	12.902	7.99973	20.9017	62.0039	6.79402	12.77	0.305459	10.1747
	15.475	2.71681	14.692	17.2151	7.05538	6.82806	10.6637	5.88526	16.549	55.1896	34.6363	10.8737	6.88489	15.2792	0.378735	23.1481	63.1533	16.227	42.9207	13.0201	14.7123	456.358	1164.22	490.424	385.039	886.975	900.567		4.60128	8.15687	3.8183	6.34142	3.8183	4.04562		17.9488	6.22258	12.1193	26.2087	7.85196	5.97342	12.7208	8.01344	20.7342	62.9948	6.62993	12.5704	0.309396	9.98565
	14.8736	2.55321	14.2015	16.6019	6.75452	6.7222	10.2845	5.67867	15.9632	55.2158	32.2473	10.478	6.73028	14.7056	0.372054	21.0601	59.7727	15.3427	39.9101	12.4607	12.6899	482.412	1175.41	512.39	409.478	904.986	906.931		4.39562	7.92479	3.72348	6.12394	3.72348	3.7558		17.6373	6.0442	11.8794	26.1539	7.7328	5.82713	12.5458	8.0265	20.5723	63.9776	6.46635	12.3792	0.313753	9.80612
	14.3613	2.41476	13.5879	15.6066	6.45248	6.50836	9.8219	5.39351	15.2154	54.9131	29.09	10.0481	6.46645	14.1679	0.373235	20.6059	54.8657	14.1827	33.4631	11.353	10.9795	505.181	1184.92	540.544	450.75	923.249	919.857		4.31315	7.63337	3.53976	5.5585	3.59564	3.53976		17.331	5.8706	11.649	26.093	7.59405	5.69088	12.3714	8.03884	20.4103	64.9791	6.30146	12.1908	0.318477	9.62155
	13.7589	2.27907	12.8316	15.182	6.17881	6.20441	9.40581	5.20583	14.6116	55.347	27.1006	9.51803	6.18521	13.5271	0.372451	18.9492	50.7904	11.7364	33.3648	10.4135	10.2489	532.623	1194.28	576.281	468.959	939.955	938.386		4.24084	7.23896	3.31362	5.66401	3.33922	3.31362		17.0317	5.7084	11.4287	26.0282	7.39697	5.56414	12.193	8.05487	20.2479	66.0612	6.13054	12.002	0.323806	9.41286
	13.1148	2.119	11.8794	15.0414	6.02323	5.81137	8.9982	5.06157	14.0598	56.251	25.6195	8.95132	5.86434	12.8059	0.371799	16.946	47.3233	8.30131	36.5206	8.85041	10.1559	562.769	1205.37	622.907	475.069	949.519	962.62		4.16344	6.83231	2.92808	6.09011	2.92808	3.13994		16.7508	5.56254	11.1164	25.9086	7.18747	5.44623	11.9953	8.05421	20.0495	67.1446	5.96877	11.7756	0.327248	9.15192
	12.2764	1.95456	11.215	14.5426	5.80269	5.45674	8.54133	4.84798	13.3893	56.7591	23.5029	8.50885	5.54323	12.0111	0.368447	13.9507	43.3855	7.14863	36.0148	7.50013	9.51467	603.248	1216.82	656.511	497.064	963.159	984.752		3.76754	6.55429	2.70616	6.0337	2.70616	3.05211		16.4899	5.42106	10.7789	25.7792	6.98264	5.33705	11.7981	8.05138	19.8495	68.2428	5.81146	11.5433	0.330277	8.8808
	11.8509	1.88412	10.3941	13.4216	5.48403	6.72737	8.29369	4.35411	12.6478	52.4991	18.9583	8.56073	5.79486	11.4867	0.329359	12.6538	41.0827	4.41167	26.2958	7.89422	2.45336	624.329	1221.74	699.254	548.303	983.04	906.62		3.29019	6.67661	1.83336	4.86091	3.0767	1.83336		16.2464	5.25864	10.4561	25.6514	6.78798	5.2343	11.6058	8.05269	19.6585	69.3851	5.64098	11.3184	0.334765	8.62203
	14.6494	1.86444	9.80892	14.5158	5.34883	9.42037	9.26796	5.03959	14.3075	54.3765	25.3975	9.61464	6.36671	13.3391	0.353823	28.9599	54.8121	0.292635	27.5398	15.3596	0.0232297	492.312	1223.11	730.544	498.258	991.536	751.699		5.03475	7.7502	0.194272	4.90116	4.26582	0.194272		16.0213	5.09544	10.1517	25.5327	6.59965	5.13518	11.4227	8.05832	19.481	70.5468	5.5013	11.1049	0.337441	8.37569
	15.5551	1.82489	9.12997	25.479	5.26696	9.18007	11.0727	8.41687	19.4895	76.0149	70.8438	9.15502	6.23271	13.9613	0.382717	20.0918	85.5214	3.77405	207.544	33.7062	3.5819	452.942	1225.88	767.707	129.015	996.699	764.933		6.40003	7.33013	0.0250502	16.324	3.88806	0.0250502		15.8149	4.93657	9.85906	25.4177	6.4141	5.04102	11.2472	8.06589	19.3131	71.7145	5.38429	10.9002	0.338721	8.13658
	15.3881	1.73435	8.5741	32.5411	5.00341	8.66606	11.9845	11.0508	23.0353	92.209	122.12	8.62008	5.89608	13.7076	0.398472	11.5844	105.066	11.631	422.572	48.7359	11.0121	460.077	1232.23	798.82	18.4592	1013.41	793.63		6.76802	6.88573	0.0459824	23.921	3.61667	0.0459824		15.6249	4.78822	9.58183	25.2992	6.22757	4.95307	11.0791	8.07165	19.1508	72.8546	5.2717	10.7048	0.340069	7.9047
	15.1785	1.62612	8.14279	31.1217	4.68606	8.21194	11.4945	10.6259	22.1204	92.4431	112.91	8.17736	5.55024	13.4368	0.415367	13.5716	97.3852	11.2341	385.226	46.355	10.7753	469.113	1239.84	823.386	32.6703	1033.71	819.423		7.00112	6.55124	0.034574	22.9443	3.4913	0.034574		15.4481	4.65274	9.31808	25.1731	6.04246	4.86825	10.9171	8.07357	18.9907	73.9533	5.1618	10.5174	0.341572	7.68027
	14.5673	1.5078	7.93397	30.3285	4.47956	7.97698	11.1323	10.3669	21.4993	93.1246	107.474	7.95547	5.34316	12.9197	0.41486	11.7986	92.6318	10.2296	368.492	44.2595	9.9563	495.964	1248.19	835.414	42.3672	1047.04	832.93		6.61178	6.44767	0.0215073	22.373	3.47592	0.0215073		15.2845	4.5317	9.05933	25.0399	5.86279	4.78682	10.7608	8.07135	18.8322	75.0066	5.05582	10.3355	0.343029	7.46106
	13.7652	1.4785	7.81276	41.8809	4.38599	7.83324	12.8594	14.7995	27.6589	115.087	219.024	7.823	5.24269	12.2822	0.401686	0.82037	129.525	25.4688	842.245	71.799	25.2626	532.332	1250.26	842.435	25.4357	1053.1	841.247		5.94217	6.34449	0.0102377	34.0579	3.437	0.0102377		15.132	4.42273	8.8108	24.9058	5.69429	4.71098	10.6128	8.06597	18.6787	76.0026	4.95681	10.1623	0.344298	7.25255
	15.599	1.42622	7.4157	41.1328	4.26283	7.70272	12.9232	14.6131	27.5363	113.076	213.542	7.55921	5.05104	13.625	0.459087	7.16006	132.181	30.3328	795.779	75.0023	27.2535	451.072	1253.96	865.643	18.4494	1061.11	848.835		8.03983	6.13299	0.143514	33.5736	3.29638	0.143514		14.9908	4.31967	8.58069	24.7785	5.53723	4.64006	10.4745	8.06085	18.5353	76.957	4.86436	10.001	0.345546	7.05896
	18.0397	1.33976	6.89616	39.5608	4.04273	7.32848	12.8679	14.2576	27.1255	110.799	203.278	7.11232	4.75608	15.3619	0.527181	26.7473	132.899	35.6622	712.51	77.8846	30.6857	353.356	1260.09	896.484	7.41655	1075.5	870.782		10.9274	5.77256	0.216159	32.4485	3.0696	0.216159		14.8573	4.22056	8.36579	24.6599	5.3868	4.5741	10.3441	8.05718	18.4013	77.8917	4.77727	9.8495	0.346777	6.87629
	17.5739	1.29339	6.63157	36.9178	3.74916	6.87661	12.1737	13.3384	25.5121	109.567	177.912	6.75409	4.46977	14.8996	0.53847	29.1615	118.382	30.7156	612.27	70.9735	28.0596	371.087	1263.38	912.398	0.0064534	1094.84	897.655		10.8198	5.4607	0.12252	30.1637	3.00493	0.12252		14.7301	4.12759	8.16056	24.5441	5.24392	4.51151	10.2196	8.05268	18.2723	78.7962	4.69461	9.70486	0.347947	6.70224
	16.695	1.29938	6.36901	34.3411	3.49558	6.52251	11.4538	12.3929	23.8466	108.199	153.583	6.44576	4.21394	14.1519	0.54111	27.4703	103.111	25.8546	523.83	63.3325	24.3172	405.722	1262.96	928.329	6.23207	1111.68	918.998		10.2492	5.14638	0.0767491	27.8953	2.95018	0.0767491		14.6082	4.04362	7.96262	24.4303	5.14257	4.45079	10.1064	8.04263	18.149	79.5799	4.62374	9.57043	0.348501	6.5526
	15.7378	1.5501	5.94404	32.2999	3.3276	6.11913	10.8298	11.6061	22.4359	107.169	134.702	6.03159	3.98171	13.3331	0.540081	24.0886	86.1122	23.8703	460.969	56.2825	22.19	445.198	1245.2	954.406	20.5894	1122.91	943.618		9.70619	4.48148	0.0875487	26.2684	2.70399	0.0875487		14.491	3.96792	7.77329	24.3187	5.05829	4.39141	10.0001	8.03014	18.0302	80.3006	4.55813	9.44339	0.34891	6.41579
	14.9198	1.75092	5.47043	30.8876	3.23358	5.6991	10.3269	11.0698	21.3967	107.194	122.54	5.58476	3.79279	12.6146	0.537673	21.0944	73.5473	23.5852	422.742	50.3151	21.4165	480.387	1231.07	983.893	35.4016	1129.22	969.6		9.335	3.83385	0.114335	25.3028	2.35119	0.114335		14.377	3.90018	7.5951	24.2096	4.98133	4.33451	9.89962	8.01606	17.9157	80.9734	4.49622	9.32349	0.349303	6.28822
	14.0647	1.68147	5.04869	29.5863	3.21295	5.31824	9.81871	10.5985	20.4172	107.942	112.329	5.18346	3.67188	11.8781	0.52773	18.028	66.2147	22.7531	390.756	43.6361	20.2543	518.602	1235.95	1010.53	52.5803	1130.61	993.464		8.88119	3.50199	0.134776	24.4028	1.97051	0.134776		14.2666	3.84782	7.43006	24.1036	4.91012	4.28397	9.80703	7.99908	17.8061	81.5648	4.44051	9.21279	0.349533	6.17009
	13.034	1.56451	4.66449	28.0932	3.17049	5.07513	9.26698	10.0386	19.3056	108.327	100.774	4.86981	3.54399	11.0443	0.514132	14.1907	59.3281	21.1829	354.428	37.1672	17.5716	566.605	1244.18	1035.1	76.4622	1133.47	1008.85		8.16422	3.3053	0.205323	23.2234	1.69932	0.205323		14.16	3.80502	7.27811	24.0002	4.84452	4.23917	9.72116	7.97992	17.7011	82.0882	4.39051	9.1104	0.349598	6.06131
	12.5296	1.52958	4.44213	26.3988	3.25168	4.91053	8.84372	9.39551	18.2392	106.239	88.2757	4.67633	3.54929	10.6248	0.499188	13.5858	53.4967	19.374	308.181	31.271	15.47	590.873	1246.65	1049.46	108.966	1128.01	1019.33		7.85328	3.14675	0.234201	21.7225	1.42466	0.234201		14.0581	3.76683	7.13872	23.8995	4.78443	4.19642	9.64066	7.96006	17.6007	82.5675	4.34342	9.01518	0.349719	5.96157
	13.2314	1.66892	4.34367	24.6433	3.25147	4.74179	8.64675	8.81444	17.4612	101.939	77.6944	4.54273	3.52452	11.109	0.518295	21.019	48.6902	18.5165	255.889	29.1091	15.2487	557.248	1236.83	1055.85	148.699	1128.02	1030.13		8.68867	2.87381	0.199059	20.1005	1.29126	0.199059		13.9641	3.73073	7.01134	23.8013	4.72884	4.15321	9.56492	7.94055	17.5055	83.0174	4.29711	8.92653	0.350086	5.87009
	16.1427	1.62239	4.16233	22.8896	3.13378	4.50269	8.74224	8.67192	17.4142	99.1956	75.2021	4.33251	3.39092	13.2327	0.592035	54.766	50.6923	20.9756	200.148	31.4548	17.9738	428.277	1240.1	1067.67	194.544	1135.94	1045.54		11.8101	2.71012	0.170181	18.5571	1.19873	0.170181		13.8747	3.69885	6.89504	23.7062	4.67913	4.10679	9.49345	7.92111	17.4146	83.4376	4.24988	8.84385	0.350853	5.78708
	18.3465	1.54683	3.8492	21.2019	2.97826	4.20268	8.68757	8.68349	17.3711	99.953	75.403	4.02594	3.196	14.8106	0.645019	93.2955	50.9901	23.4098	156.609	32.5962	20.1142	341.916	1245.43	1088.23	244.471	1146.45	1065.03		14.3206	2.47911	0.17674	17.176	1.04768	0.17674		13.7919	3.68239	6.78688	23.6174	4.63569	4.06062	9.42913	7.90118	17.3303	83.7954	4.20439	8.76857	0.351823	5.71129
	17.537	1.47498	3.83913	19.5686	3.14512	3.8917	8.24275	8.05939	16.3021	97.7756	64.9538	3.86542	3.31862	14.1256	0.619517	86.3824	45.8027	19.3918	128.275	25.9858	18.9316	372.511	1250.51	1088.89	298.215	1135.18	1085.43		13.6715	2.39044	0.0262852	15.7032	0.720299	0.0262852		13.6246	3.67753	6.68368	23.533	4.59816	4.01609	9.35551	7.87079	17.2263	84.13	4.16161	8.68755	0.352237	5.64092
	16.2625	1.40689	4.24315	18.1626	3.64403	3.66931	7.89808	7.30475	15.2028	92.4877	53.3594	3.95623	3.65035	13.2576	0.56821	69.9629	42.1355	13.3585	105.361	18.0969	17.8824	423.332	1255.33	1062.39	348.751	1101.81	1100.13		12.3062	2.54934	0.286917	14.2064	0.312203	0.286917		13.3516	3.67339	6.59253	23.3636	4.5646	3.97499	9.25346	7.79689	17.0504	84.2591	4.12239	8.58823	0.351347	5.57856
	15.4379	1.60614	4.14506	17.0211	3.75736	3.48965	7.57621	6.77807	14.3543	89.4652	45.9423	3.95121	3.55658	12.6147	0.560136	61.8064	35.6418	11.7728	89.2067	14.5836	16.7	457.942	1241.25	1068.8	392.688	1094.3	1112.08		11.4867	2.34507	0.19385	13.0699	0.19385	0.461557		13.0833	3.66766	6.52481	23.0923	4.53368	3.9385	9.14005	7.68473	16.8248	84.0776	4.0873	8.48624	0.349857	5.52925
	14.9621	1.76515	4.13678	16.1072	3.79977	3.38537	7.3594	6.39485	13.7543	86.8937	40.8941	3.96827	3.48897	12.2558	0.556808	57.8011	31.2957	10.3853	76.5248	12.671	15.7929	478.533	1230.07	1069.34	429.743	1091.49	1119.04		10.9938	2.20312	0.168505	12.139	0.168505	0.582898		12.8208	3.66027	6.46743	22.7894	4.50568	3.90418	9.02463	7.56089	16.5855	83.7807	4.05456	8.38533	0.348136	5.48655
	14.5642	1.98995	7.35018	15.488	3.7461	3.29656	7.73916	5.92471	13.6639	76.555	35.1022	5.54814	3.40895	12.7607	0.578352	46.5807	33.0534	0.151303	60.0443	15.9445	19.7367	496.101	1214.35	869.502	455.802	1095.04	1124.99		9.01602	3.5582	1.80204	9.93984	1.80204	2.25158		12.5702	3.65252	6.41544	22.4837	4.48032	3.87149	8.91228	7.43658	16.3489	83.442	4.02369	8.28807	0.346366	5.44788
	14.0516	1.9071	7.33705	15.2214	3.57105	3.17775	7.54433	5.79582	13.3401	76.8235	33.5915	5.45405	3.27608	12.373	0.581306	42.3445	31.7783	0.0429633	58.9378	15.7869	19.067	519.198	1220.13	870.276	467.255	1106.66	1132.98		8.59754	3.54695	1.883	9.76737	1.883	2.2763		12.3342	3.64306	6.3666	22.186	4.45787	3.8415	8.80487	7.31616	16.121	83.0922	3.9956	8.1953	0.344495	5.41223
	13.1461	1.7984	6.85232	16.4702	3.42523	2.99401	7.44771	6.03592	13.4836	81.044	36.4324	5.13878	3.10182	11.5726	0.577249	32.4712	31.9147	0.354486	81.4058	16.1803	19.8354	561.284	1227.74	899.111	414.826	1116.38	1145.38		8.00728	3.34038	1.71354	11.3314	1.71354	2.14477		12.1091	3.63093	6.31854	21.9027	4.43793	3.81214	8.70189	7.20217	15.9041	82.7655	3.96859	8.10606	0.342657	5.37824
	12.2856	1.71176	6.58717	17.1599	3.3955	2.81485	7.32579	6.1509	13.4767	83.9623	37.8336	4.99133	2.96001	10.861	0.571664	24.5992	31.5174	0.545566	96.7101	15.4472	20.3486	602.798	1233.82	915.083	387.207	1118.37	1157.54		7.29422	3.27958	1.59583	12.1686	1.59583	2.17648		11.8052	3.61446	6.27038	21.5473	4.41977	3.78306	8.57337	7.05497	15.6283	82.2893	3.94224	7.99762	0.339651	5.34507
	11.7796	2.00148	6.55031	16.4329	3.35422	2.69455	7.13552	5.80914	12.9447	81.4116	33.7461	4.95226	2.85946	10.4723	0.57103	21.5678	26.3583	0.342466	86.4415	14.2982	19.7222	627.897	1213.55	917.314	416.347	1121.13	1165.74		6.82737	2.95078	1.59805	11.4806	1.59805	2.25772		11.4878	3.59439	6.22563	21.1347	4.40331	3.75415	8.43332	6.88592	15.3192	81.6514	3.91644	7.8814	0.336076	5.31447
	11.1192	2.57841	6.45508	18.174	3.30618	2.56202	7.36582	6.23234	13.5982	84.6117	38.8421	4.88063	2.76035	9.9532	0.565762	14.0882	22.9193	0.82945	116.816	16.4807	23.0765	661.429	1173.68	923.092	348.327	1124.35	1174.81		6.23861	2.30222	1.57445	13.2934	1.57445	2.31861		11.1765	3.57564	6.18248	20.7384	4.38874	3.72595	8.29795	6.72327	15.0212	81.0232	3.89165	7.76908	0.332521	5.28561
	10.4089	3.13332	6.20905	24.5432	3.23298	2.39188	8.3199	8.48451	16.8044	101.978	71.9869	4.72102	3.15823	9.35897	0.495377	4.36411	26.9006	4.45567	263.196	25.8767	35.1414	698.469	1135.97	938.102	151.15	1129.26	1186.5		5.68793	1.5877	1.48804	19.8222	1.48804	2.32913		10.8813	3.5573	6.12798	20.3657	4.3667	3.70566	8.16743	6.57158	14.739	80.4607	3.87092	7.65757	0.32846	5.24734
	9.79652	3.09602	5.78676	30.2604	3.09402	2.29327	9.0545	10.7486	19.8031	118.71	115.533	4.44139	3.09452	8.79408	0.479414	0.550595	35.5035	10.6781	449.69	35.5273	45.7141	731.215	1138.49	964.148	43.2584	1138.62	1193.3		5.35513	1.34537	1.34537	25.819	1.34737	2.14811		10.6094	3.53757	6.05082	20.0168	4.32412	3.69825	8.03949	6.43323	14.4727	80.0204	3.85471	7.54232	0.323559	5.18747
	9.2359	2.93599	5.52599	34.69	2.90959	2.26106	9.59308	12.564	22.1571	130.969	157.853	4.23099	2.91619	8.30842	0.480393	0.127578	44.3169	16.5413	629.854	44.669	53.7585	761.848	1149.31	980.411	4.61189	1151.1	1195.53		5.00492	1.295	1.295	30.459	1.32139	1.96993		10.3541	3.51703	5.97554	19.6936	4.27479	3.69056	7.9176	6.3069	14.2245	79.6567	3.83662	7.43209	0.319067	5.12517
	8.58719	2.80733	5.32857	34.132	2.73446	2.22535	9.30249	12.3953	21.6978	133.248	153.644	4.06795	2.75268	7.77254	0.476936	0.511648	42.1871	15.7921	616.506	43.139	50.0858	798.08	1158.05	992.813	7.31956	1163.02	1198		4.51925	1.26062	1.26062	30.0641	1.33348	1.84259		10.1081	3.49754	5.90354	19.3918	4.22455	3.64583	7.79522	6.19427	13.9895	79.4624	3.79051	7.3223	0.317813	5.06405
	7.98868	2.98419	5.11088	32.1911	2.65896	2.10431	8.83968	11.6428	20.4824	131.71	135.554	4.04753	2.74027	7.26923	0.452467	0.724193	34.2868	13.9039	545.287	38.2013	45.3652	832.254	1146.05	1006.58	21.5894	1168.17	1206.39		3.94115	1.06335	1.06335	28.1435	1.38857	1.94323		9.86835	3.47894	5.79786	19.1078	4.17653	3.61359	7.67384	6.08907	13.7629	79.3484	3.75433	7.20484	0.314852	4.9872
	7.49041	3.46019	4.88793	34.8175	2.48268	2.01246	9.19186	12.7083	21.9001	138.256	161.5	4.17406	2.72706	6.83979	0.429894	2.89494	32.852	18.5238	656.673	45.0131	51.5438	861.252	1114.04	1020.78	4.08044	1180.25	1212.78		3.31635	0.713868	0.713868	30.6434	1.69138	2.1616		9.63621	3.4603	5.66295	18.8384	4.13053	3.59366	7.55368	5.9902	13.5439	79.3017	3.72788	7.08099	0.310219	4.89674
	6.92951	3.62435	4.58074	43.9355	2.38937	2.04094	10.5834	16.4335	27.0169	155.276	270.058	4.10255	2.69811	6.34232	0.403101	13.3509	48.4285	36.032	1112.36	67.1423	72.9738	894.488	1103.11	1040.5	50.382	1186.67	1210.8		2.82696	0.478197	0.478197	39.833	1.71318	2.06161		9.41453	3.44183	5.52818	18.5811	4.07404	3.57539	7.43585	5.89794	13.3338	79.3176	3.70006	6.95893	0.30574	4.80111
	6.40499	3.59929	4.26503	42.8365	2.35011	2.61051	10.3444	15.9839	26.3284	154.518	255.486	3.93216	2.85771	5.87	0.345141	15.519	45.4965	36.9588	1055.74	63.9087	59.8131	926.138	1104.78	1060.97	35.988	1189.38	1171.49		2.47282	0.332868	0.332868	38.9043	1.58205	1.32165		9.20506	3.42449	5.4003	18.3348	3.99961	3.55987	7.32069	5.8121	13.1328	79.3929	3.66981	6.84059	0.301681	4.69996
	5.95627	3.47943	4.09319	40.4269	2.21922	2.73527	9.81838	15.0511	24.8695	153.295	226.535	3.78631	2.92131	5.4905	0.305427	14.9159	40.1822	32.7778	936.881	57.7472	50.1705	953.65	1112.76	1072.19	12.8837	1198.43	1162.96		2.16996	0.306877	0.306877	36.6406	1.56709	1.05104		9.00898	3.4089	5.27734	18.1045	3.9247	3.54458	7.2115	5.73303	12.9445	79.4984	3.63961	6.72796	0.297885	4.60102
	5.50487	3.24751	3.93713	37.3461	2.71922	2.66398	9.23647	13.8109	23.0473	149.525	190.74	3.59232	2.8513	5.11293	0.283975	13.9248	35.8676	28.0829	790.151	42.4744	43.1976	981.734	1128.29	1082.43	0.25866	1164.06	1167.83		1.91255	0.344814	0.344814	33.7538	0.873096	0.928342		8.82723	3.39446	5.10057	17.8938	3.85275	3.52686	7.09927	5.66621	12.7655	79.8139	3.60833	6.5996	0.293033	4.47666
	5.08063	4.264	3.76357	34.9096	3.65862	2.52695	9.0339	12.7039	21.7378	140.625	161.389	4.01379	3.68486	4.87648	0.139186	15.6283	22.7519	27.7764	669.553	28.8936	42.3404	1008.5	1061.03	1093.88	3.71668	1100.84	1177.21		1.06684	0.250217	0.250217	30.8958	0.355167	1.48684		8.6605	3.38171	4.91551	17.6997	3.78516	3.50227	6.99081	5.60797	12.5988	80.2192	3.57299	6.47198	0.288601	4.35033
	4.69784	5.42473	3.51044	32.7507	3.63882	2.40814	8.73844	11.8094	20.5478	135.143	139.461	4.16833	3.54253	5.24301	0.193554	16.3265	10.9807	27.332	576.588	26.0061	40.0727	1032.96	986.762	1110.69	16.7021	1102.15	1185.38		0.529509	1.2564	0.657892	28.5823	0.529509	1.76019		8.50703	3.37016	4.73769	17.5185	3.72185	3.501	6.8927	5.55201	12.4447	80.5491	3.55621	6.35395	0.28231	4.22977
	4.34291	5.33027	3.24914	30.7345	3.48273	2.38109	8.25344	11.0591	19.3126	133.994	122.304	3.91282	3.30754	5.08343	0.211643	15.2923	8.54489	25.043	505.397	22.7597	34.4844	1055.9	992.705	1128.18	37.2469	1112.54	1187.24		0.430089	1.41746	0.663674	26.8217	0.430089	1.53172		8.36339	3.35879	4.57307	17.3468	3.66231	3.50212	6.80109	5.49913	12.3002	80.8567	3.54217	6.24408	0.276093	4.11769
	4.00308	5.17221	3.08413	28.7434	3.23909	2.30807	7.75833	10.3261	18.0844	133.097	106.628	3.62108	3.12287	4.87993	0.219555	14.1019	6.68798	21.8481	440.372	20.4235	29.7053	1078.1	1002.69	1139.29	65.5147	1128.85	1192.28		0.381993	1.55113	0.536952	25.1223	0.381993	1.31301		8.22759	3.34729	4.42221	17.1828	3.61589	3.50427	6.71667	5.44745	12.1641	81.1034	3.53218	6.14305	0.269852	4.01905
	3.78181	4.97267	2.94676	26.9086	3.00591	2.17154	7.29789	9.65384	16.9517	132.283	93.1967	3.39386	2.96155	4.67496	0.224371	12.3628	5.40662	18.9323	384.581	18.4211	26.2794	1092.68	1015.37	1148.58	98.5825	1144.58	1201.73		0.387954	1.57881	0.447102	23.5148	0.387954	1.22232		8.09955	3.33584	4.28311	17.0238	3.57553	3.50333	6.63686	5.39731	12.0342	81.3233	3.52138	6.04842	0.264064	3.92932
	3.60967	4.68619	2.85068	25.1419	2.83059	2.0105	6.85492	9.00384	15.8588	131.349	81.0692	3.23018	2.83561	4.41706	0.21805	10.5317	4.70339	16.0339	334.413	16.1953	23.4684	1104.09	1033.71	1155.1	136.787	1156.47	1212.92		0.379493	1.45601	0.379493	21.9117	0.399588	1.21968		7.9783	3.32527	4.14979	16.8674	3.53877	3.49823	6.55963	5.34845	11.9081	81.5358	3.50836	5.95717	0.258708	3.84428
	3.36085	4.50138	2.76767	23.4143	2.7359	1.86164	6.44029	8.36102	14.8013	129.824	69.9066	3.06426	2.74384	4.21625	0.211549	9.48291	3.75936	13.4881	288.116	13.7225	20.964	1120.69	1045.62	1160.75	180.183	1162.92	1223.31		0.296592	1.43712	0.296592	20.35	0.328358	1.20262		7.8609	3.31573	4.02048	16.7162	3.50429	3.4899	6.48458	5.30176	11.7863	81.7595	3.4935	5.86855	0.25369	3.76239
	3.13711	4.67048	2.62083	21.7599	2.64463	1.73076	6.09395	7.73548	13.8294	126.937	59.8377	2.89087	2.62678	4.28713	0.240147	8.7429	2.02628	12.0626	245.421	11.8978	19.0374	1135.72	1034.72	1170.78	227.335	1169.15	1232.48		0.246238	1.77961	0.27004	18.869	0.246238	1.16011		7.74753	3.308	3.89642	16.5738	3.47142	3.47949	6.41277	5.25842	11.6712	81.9992	3.47344	5.78369	0.249564	3.68796
	2.92291	5.01034	2.43282	20.1182	2.58449	1.63745	5.78436	7.11216	12.8965	122.955	50.5829	2.7537	2.47073	4.48848	0.289939	8.18793	0.599107	11.2329	205.458	10.2392	17.1969	1150.2	1012.97	1183.68	279.536	1173.27	1239.04		0.16921	2.25665	0.320882	17.3645	0.16921	1.11625		7.64503	3.32719	3.77906	16.4348	3.4525	3.4685	6.35118	5.21202	11.5632	82.0638	3.4565	5.70815	0.245688	3.62378
	2.72922	5.29101	2.27733	18.5608	2.49621	1.56775	5.48705	6.52955	12.0166	118.999	42.6351	2.61272	2.33205	4.65056	0.332041	7.60564	0.0384334	10.3023	170.923	8.94516	15.361	1163.37	995.181	1194.41	334.038	1179.32	1243.96		0.116507	2.67829	0.335384	15.9481	0.116507	1.04497		7.55684	3.35117	3.6739	16.2968	3.43867	3.45896	6.29605	5.1646	11.4607	82.0292	3.44374	5.64051	0.241822	3.56643
	2.6126	5.25474	2.12724	17.2493	2.36814	1.47649	5.18141	6.05321	11.2346	116.825	36.6413	2.49037	2.18747	4.5942	0.354889	6.5988	0.00537651	9.32797	145.633	7.91452	13.7265	1171.34	997.471	1204.8	383.698	1188.14	1250.4		0.122231	2.76437	0.363127	14.7589	0.122231	1.01388		7.47637	3.3745	3.57544	16.1634	3.42548	3.45136	6.24442	5.11881	11.3632	81.9741	3.43195	5.57718	0.238117	3.5134
	2.46932	4.95829	1.9766	16.0645	2.20977	1.37679	4.84254	5.63442	10.477	116.353	31.7467	2.33954	2.03489	4.33605	0.361195	5.63217	0.0133984	8.21359	125.932	6.93147	12.0114	1181.17	1016.28	1215.28	431.519	1199.08	1257.46		0.129775	2.61874	0.362943	13.7249	0.129775	0.962755		7.3983	3.39549	3.48422	16.0404	3.41261	3.42975	6.19347	5.07847	11.2719	81.9973	3.4169	5.51615	0.234999	3.45698
	2.32819	4.6844	1.98507	14.9646	2.10574	1.32406	4.56534	5.22258	9.78792	114.396	27.2753	2.21697	2.01523	4.09535	0.340412	5.00484	0.0141751	6.65782	108.144	6.04965	10.5059	1190.89	1033.82	1214.69	478.424	1206.3	1261.2		0.111227	2.46744	0.231899	12.7476	0.111227	0.892902		7.28961	3.41406	3.3984	15.9059	3.39803	3.37932	6.13088	5.03547	11.1664	82.133	3.39812	5.45167	0.232045	3.40623
	2.28264	4.59663	2.16404	13.9196	2.01223	1.30508	4.38003	4.8046	9.18463	109.693	23.0842	2.22334	2.05019	4.01813	0.324298	4.39907	0.0469135	4.91061	91.0027	5.60646	9.4553	1194.04	1039.47	1202.25	525.232	1212.8	1262.55		0.059297	2.37329	0.059297	11.6962	0.211105	0.918255		7.17086	3.43054	3.31886	15.6609	3.38165	3.32874	6.04859	4.94918	10.9978	81.8236	3.34196	5.39408	0.234902	3.4061
	2.22769	4.49047	2.18445	12.8826	1.90835	1.29825	4.16531	4.40657	8.57188	105.792	19.4179	2.20607	1.97737	3.92478	0.329949	3.75434	0.105734	3.9238	75.9917	5.09387	8.22001	1197.84	1046.33	1200.83	573.836	1220.05	1263.04		0.0216237	2.2844	0.0216237	10.6766	0.297724	0.907821		7.05327	3.44659	3.2455	15.3449	3.36634	3.28049	5.95618	4.83454	10.7907	81.1684	3.30195	5.32878	0.234839	3.40647
	2.0863	4.36605	2.12735	11.8796	1.82016	1.26944	3.92481	4.03892	7.96373	102.907	16.3129	2.10682	1.88669	3.80637	0.337196	3.38014	0.194689	3.23085	63.2782	4.42955	7.051	1207.65	1054.4	1204.79	622.898	1226.21	1265.09		0.020529	2.25922	0.020529	9.77274	0.286663	0.837387		6.9367	3.46339	3.17649	15.0433	3.35288	3.23494	5.86796	4.7247	10.5927	80.517	3.26443	5.26681	0.234712	3.40813
	1.99301	4.79959	1.98119	11.0542	1.7544	1.17841	3.79346	3.77498	7.56845	99.5129	14.2505	1.9871	1.8111	4.09794	0.387008	3.24162	1.01229	3.28433	52.718	4.15778	6.83851	1214.14	1026.43	1214.96	664.78	1230.82	1271.57		0.00591135	2.81248	0.00591135	9.06708	0.232704	0.808695		6.82461	3.48088	3.11401	14.75	3.34036	3.19017	5.78334	4.61746	10.4008	79.8408	3.22772	5.20773	0.234725	3.41062
	1.89584	5.19031	1.84294	10.3342	1.71863	1.10039	3.68039	3.56704	7.24743	96.9203	12.7238	1.86939	1.74971	4.3667	0.427863	3.18462	2.27988	3.3762	44.2733	3.84849	6.65639	1220.92	1001.54	1224.62	702.424	1233.33	1277.14		0.026448	3.32092	0.026448	8.46482	0.150759	0.769001		6.71832	3.49726	3.06459	14.3408	3.3273	3.14487	5.68219	4.46439	10.1466	78.5682	3.19048	5.13595	0.233651	3.41228
	1.77911	5.02445	1.72978	9.65798	1.70667	1.06262	3.49344	3.33156	6.82499	95.3662	11.0993	1.75445	1.71245	4.21312	0.422014	2.9389	2.34402	3.1105	38.0016	3.19252	5.90888	1229.09	1012.07	1232.55	738.726	1234.17	1279.84		0.0246693	3.27001	0.0246693	7.90353	0.0477719	0.691828		6.59185	3.512	3.01915	13.9384	3.31344	3.09896	5.57897	4.3131	9.89207	77.31	3.15258	5.06223	0.232464	3.41272
	1.66168	4.70631	1.62789	8.94381	1.682	1.05297	3.27911	3.06512	6.34423	93.4741	9.39495	1.67184	1.63634	3.95023	0.414188	2.61606	2.0369	2.72651	32.0888	2.55077	4.95572	1237.34	1032.41	1239.72	778.058	1235.91	1280.53		0.0101568	3.03447	0.0439463	7.27196	0.0101568	0.618875		6.43985	3.52616	2.977	13.5511	3.30001	3.05517	5.47489	4.16603	9.64092	76.0935	3.11638	4.98771	0.230912	3.41309
	1.54128	4.47115	1.53226	8.36335	1.90412	1.04894	3.14352	2.83182	5.97533	90.0844	8.01919	1.7227	1.53451	3.82939	0.427837	2.56717	1.7626	2.59615	27.2467	1.5361	4.38725	1245.82	1047.58	1246.46	810.777	1220.34	1280.82		0.181422	2.74845	0.190441	6.64065	0.181422	0.67376		6.29087	3.54031	2.9359	13.19	3.288	3.01405	5.37652	4.02884	9.40536	74.934	3.08254	4.91747	0.229366	3.41415
	1.43745	4.33068	1.4449	7.9772	5.37411	1.01107	3.5959	2.788	6.38391	77.5328	7.77296	2.88779	1.43931	5.11325	0.560687	4.6589	0.539896	4.62683	19.1958	3.16202	6.68134	1253.16	1056.69	1252.64	832.917	989.945	1283.53		1.45033	1.44289	1.44289	5.08942	2.48632	1.87671		6.1486	3.55392	2.89601	12.854	3.27793	2.97462	5.28419	3.90144	9.18563	73.8324	3.05045	4.85162	0.227937	3.41593
	1.34057	4.23931	1.37255	7.58656	6.29963	0.957996	3.63277	2.8506	6.48337	78.4692	8.12594	2.80593	1.34856	5.78455	0.621887	5.25418	0.367888	5.1086	15.6325	7.11216	7.15441	1260.03	1062.64	1257.76	855.617	932.561	1287.34		1.46536	1.43338	1.43338	4.78064	3.4937	1.84793		6.01408	3.56412	2.85885	12.538	3.26829	2.93741	5.19679	3.78197	8.97876	72.7752	3.02013	4.78862	0.226475	3.4162
	1.26361	4.26684	1.32627	7.18476	6.1721	0.910456	3.52067	2.74719	6.26787	78.0303	7.54707	2.79656	1.27927	5.69579	0.633186	5.09434	0.556772	4.81541	13.4255	7.03008	6.81323	1265.5	1060.85	1261.05	879.285	940.367	1290.75		1.53295	1.47029	1.47029	4.3882	3.37555	1.8861		5.88626	3.57141	2.82524	12.2356	3.25868	2.90263	5.1133	3.66781	8.78111	71.7306	2.99165	4.72783	0.22491	3.41504
	1.17437	5.05172	1.26573	6.75136	5.83788	1.08369	3.52746	2.63361	6.16107	74.6601	6.93588	3.15872	1.19721	5.64134	0.649864	5.53702	2.32336	5.11541	10.3935	5.33806	5.972	1271.86	1010.34	1265.35	905.176	960.976	1278.33		1.98435	1.89299	1.89299	3.59263	2.67916	2.07503		5.76587	3.57892	2.79505	11.9459	3.24911	2.87009	5.03416	3.55833	8.59248	70.6837	2.96485	4.67035	0.223374	3.41401
	1.10999	5.27241	1.20407	6.25285	5.4484	1.2731	3.4268	2.46683	5.89363	71.9863	6.08525	3.27276	1.22133	5.4044	0.631338	5.36763	3.40627	4.94054	7.98654	4.08684	4.63843	1276.45	996.355	1269.74	935.421	985.276	1264.83		2.16277	1.99965	2.06869	2.98009	2.17564	1.99965		5.65492	3.58692	2.76802	11.6715	3.23982	2.83874	4.95998	3.45472	8.4147	69.6519	2.93901	4.61672	0.222044	3.41337
	1.11906	5.26697	1.14577	5.90721	5.21062	1.2052	3.30914	2.37073	5.67987	71.642	5.62038	3.20791	1.16063	5.25288	0.638067	4.79646	3.83309	4.68014	6.74999	3.61564	4.42657	1275.81	996.699	1273.9	956.683	1000.26	1269.66		2.08885	2.05906	2.06214	2.6993	2.00271	2.00271		5.54814	3.59398	2.74246	11.4168	3.22902	2.80855	4.88982	3.35902	8.24884	68.6941	2.91367	4.56586	0.220895	3.4115
	1.19713	4.94972	1.12289	5.67164	5.08682	1.12239	3.19176	2.25267	5.44443	70.5775	5.07451	3.07342	1.14145	5.05254	0.631434	3.97858	3.09039	4.28025	6.14981	3.59122	4.2823	1270.24	1016.83	1275.53	971.31	1008.11	1275.57		1.87629	1.87629	1.95053	2.59822	2.01339	1.95103		5.43349	3.61661	2.71675	11.1812	3.21747	2.77925	4.82413	3.26943	8.09357	67.7725	2.88881	4.52225	0.220406	3.41704
	1.12116	4.7587	1.08969	5.4475	5.1685	1.0441	3.10494	2.22371	5.32865	71.6184	4.94489	2.93993	1.09756	5.06605	0.643858	3.93539	2.73493	4.06123	5.48756	4.25827	4.24708	1275.66	1029.05	1277.91	985.332	1002.93	1281.17		1.81877	1.81877	1.85024	2.50756	2.22857	1.89583		5.30438	3.66675	2.69157	10.9648	3.20604	2.75147	4.76417	3.18492	7.94909	66.8515	2.86511	4.48981	0.2209	3.43639
	1.97718	5.8018	1.04978	5.19716	5.16195	0.99776	3.36427	2.2545	5.61877	67.0131	5.08278	3.56956	1.28163	5.18835	0.603822	1.92402	5.94155	5.35685	3.35947	3.23163	5.60038	1215.24	963.215	1280.76	1001.11	1003.34	1284.49		1.59238	2.23224	2.51978	1.6276	1.59238	2.5718		5.15444	3.71633	2.66845	10.7647	3.20627	2.72591	4.70602	3.10517	7.81119	65.9829	2.846	4.4586	0.220765	3.4613
	3.95966	6.67539	0.988957	4.85687	5.04257	0.9608	3.74737	2.31951	6.06689	61.897	5.38015	4.40827	1.73163	4.99615	0.485229	0.0450638	8.57327	7.60887	1.23099	1.67753	7.765	1080.95	909.753	1285.12	1022.76	1010.92	1287.14		0.448608	2.26712	3.41931	0.448608	0.634305	3.44747		5.01121	3.7626	2.64467	10.5811	3.21302	2.70295	4.65258	3.03225	7.68483	65.1735	2.83046	4.43009	0.220317	3.48781
	4.05036	6.55565	1.75168	4.556	4.78654	0.979936	3.78003	2.06626	5.84628	54.6625	4.26941	4.30318	2.32635	4.7289	0.340534	0.0730787	7.70408	4.1142	0.602137	1.01307	7.84051	1075	916.99	1231.01	1042.1	1027.26	1285.76		0.252822	2.25247	2.5515	0.252822	0.483359	3.32324		4.8796	3.80638	2.61596	10.4225	3.21571	2.68166	4.60364	2.97127	7.57491	64.5419	2.81517	4.40432	0.22012	3.51105
	4.64116	6.25151	3.51689	4.36073	4.45677	1.13613	4.06053	1.68715	5.74768	41.5499	2.84646	4.40875	3.72785	4.59506	0.104196	0.337127	4.80039	0.295548	0.0901194	0.157004	8.55211	1036.6	935.503	1110.26	1054.74	1048.51	1274.59		0.232408	1.84276	0.891861	0.0480192	0.0480192	3.27262		4.75595	3.84682	2.58789	10.2823	3.21677	2.66122	4.55849	2.91859	7.47709	64.0253	2.8001	4.38058	0.220101	3.53179
	4.6267	5.87344	3.84448	4.19082	4.18297	1.06455	3.96383	1.58781	5.55163	40.0574	2.52113	4.1869	3.9291	4.51773	0.0696862	0.439401	3.64662	0.0142435	0.0515271	0.048024	8.40583	1037.54	958.773	1088.54	1065.81	1066.32	1279.7		0.439804	1.68654	0.342416	0.00392604	0.00392604	3.12235		4.63607	3.88404	2.55964	10.15	3.21572	2.64141	4.51449	2.87013	7.38462	63.5761	2.78499	4.35688	0.220094	3.54988
	4.53822	5.44362	3.60873	3.89813	3.927	1.0018	3.73625	1.49093	5.22718	39.9044	2.22287	3.91257	3.68108	4.38542	0.087316	0.643157	2.91512	0.0162614	0.0262057	0.0363852	7.47723	1043.24	985.575	1104.15	1085	1083.1	1284.2		0.625655	1.53106	0.303835	0.0144336	0.0144336	2.91077		4.51824	3.91658	2.49889	10.0223	3.21317	2.62895	4.46635	2.82809	7.29444	63.3199	2.775	4.32891	0.218739	3.56488
	4.29159	5.10974	3.35805	3.61162	3.77511	1.18888	3.55583	1.3152	4.87103	36.9871	1.72975	3.69337	3.42144	4.16247	0.0977099	0.541336	2.41464	0.0391171	0.00311255	0.0480823	5.60246	1059.24	1006.65	1120.87	1103.96	1093.12	1270.82		0.598222	1.41638	0.335314	0.0817432	0.0817432	2.50449		4.4043	3.9467	2.43739	9.89539	3.21152	2.62811	4.42057	2.7859	7.20647	63.0213	2.77396	4.3021	0.215959	3.57911
	8.75513	4.83909	3.1616	3.35849	3.69817	1.21095	4.17057	2.53476	6.70533	60.7773	6.42502	3.52833	3.21082	4.55386	0.172968	21.0182	0.446921	1.01803	0.659483	0.223162	8.75934	788.619	1023.9	1134.07	1120.84	1098.21	1269.25		5.2268	1.31076	0.366732	0.169843	0.169843	2.31738		4.29814	3.97426	2.37991	9.75537	3.21295	2.63174	4.37539	2.73805	7.11344	62.5784	2.77704	4.27511	0.212427	3.5936
	9.89947	4.60227	3.01244	3.14549	3.62076	1.15961	4.24001	2.99125	7.23126	70.5484	8.9476	3.38312	3.0457	4.35689	0.177125	32.0296	0.131232	1.50692	1.19796	0.383471	9.48884	725.657	1039.11	1144.13	1135.15	1103.35	1272.91		6.51635	1.21914	0.370684	0.237632	0.237632	2.22351		4.19897	4.00003	2.32439	9.60789	3.21843	2.63588	4.33093	2.68739	7.01832	62.051	2.78151	4.24821	0.208642	3.60923
	9.58623	4.38336	2.86772	2.96923	3.51298	1.08541	4.06749	2.91212	6.97961	71.595	8.48043	3.2411	2.89309	4.16577	0.180294	30.4565	0.0997777	1.43945	1.20618	0.307479	8.8928	742.632	1053.27	1153.95	1147.06	1110.52	1278.21		6.34512	1.14226	0.373385	0.271877	0.271877	2.1557		4.10362	4.02136	2.26847	9.46685	3.22338	2.63911	4.28713	2.64032	6.92745	61.587	2.78517	4.22069	0.204902	3.62237
	9.04819	4.18236	2.70524	2.81295	3.38384	1.04373	3.86272	2.74259	6.60531	71.0016	7.5218	3.0984	2.73217	3.98273	0.186237	26.8891	0.102171	1.33976	1.102	0.229327	7.94667	772.246	1066.36	1165.01	1157.67	1119.15	1281.19		5.94979	1.08396	0.393158	0.285441	0.285441	2.05466		4.01399	4.03531	2.21309	9.30676	3.22741	2.64215	4.23979	2.58658	6.82636	61.0072	2.78846	4.18867	0.200685	3.6207
	8.40147	3.93957	2.54009	2.69819	3.23368	1.70763	3.75344	2.395	6.14844	63.8081	5.73602	2.96594	2.57961	3.7631	0.186589	21.6042	0.0346443	1.47221	1.11355	0.270143	4.18534	808.608	1082.27	1176.31	1165.49	1129.22	1234.11		5.43553	0.973632	0.425846	0.267749	0.267749	1.25831		3.93049	4.04146	2.15986	9.08141	3.23045	2.64629	4.18166	2.50759	6.68925	59.9665	2.79233	4.14661	0.195171	3.58047
	7.98508	3.64384	2.36906	2.54387	3.04721	2.7792	3.72804	2.13272	5.86076	57.2074	4.54848	2.91321	2.6027	3.49468	0.146288	18.1224	0.00709041	1.84683	1.40226	0.463538	0.900302	832.462	1101.82	1188.07	1176.05	1141.78	1159.97		5.07188	0.730635	0.544141	0.369333	0.134003	0.134003		3.85181	4.04564	2.11043	8.79778	3.23253	2.65087	4.11484	2.40596	6.5208	58.4703	2.79629	4.09754	0.188757	3.54217
	7.62225	3.36451	2.17976	2.4097	2.83532	2.76018	3.52862	2.04584	5.57446	57.9785	4.18547	2.79775	2.49732	3.23221	0.128264	16.7578	0.026933	1.81941	1.25199	0.480667	0.590499	853.531	1120.44	1201.16	1185.27	1156.15	1161.26		4.8245	0.566758	0.617985	0.388053	0.0375689	0.0375689		3.77755	4.04904	2.06354	8.46909	3.23522	2.65489	4.04156	2.28729	6.32884	56.5942	2.79997	4.04717	0.182148	3.50639
	7.14294	3.09874	2.02146	2.3765	2.66342	2.7257	3.33813	1.89855	5.23668	56.8749	3.60451	2.69456	2.44823	3.00548	0.102178	14.4766	0.057307	1.73362	0.924727	0.455228	0.375061	881.767	1138.3	1212.16	1187.56	1167.87	1163.61		4.44838	0.404175	0.673105	0.318063	0.0311416	0.0311416		3.71174	4.05203	2.01957	8.14494	3.239	2.65783	3.97085	2.17089	6.14174	54.6707	2.80312	4.03174	0.179757	3.47537
	6.59506	2.85887	1.85763	2.328	2.51843	4.54465	3.45044	1.79452	5.24496	52.0084	3.22029	2.68865	2.3756	4.12321	0.268911	9.88864	0.349959	2.53705	1.25988	0.868636	1.19731	914.605	1154.55	1223.59	1190.91	1177.8	1042.83		3.90641	0.170217	0.831021	0.360655	0.170217	1.856		3.65969	4.05244	1.98324	7.83929	3.24292	2.66042	3.90633	2.06112	5.96745	52.7635	2.80605	4.01591	0.177349	3.45131
	6.13192	2.65129	1.7178	2.2547	2.44816	5.65742	3.47688	1.90431	5.38119	54.7706	3.62639	2.54973	2.30307	4.90589	0.361054	7.04922	0.681594	3.09438	1.49372	1.05827	4.75475	942.833	1168.7	1233.39	1195.97	1182.63	972.197		3.58219	0.101569	0.83193	0.295023	0.101569	3.1077		3.6122	4.048	1.94951	7.50715	3.24804	2.66231	3.83787	1.94188	5.77975	50.5978	2.80875	3.99547	0.17441	3.43012
	5.73942	2.52086	1.60646	2.15053	2.39169	5.51436	3.32055	1.81511	5.13566	54.6628	3.29462	2.45627	2.21082	4.76598	0.366238	5.85094	0.639511	2.9381	1.36896	0.862793	4.81277	967.09	1177.63	1241.23	1203.19	1186.51	981.139		3.28315	0.0645862	0.849807	0.305746	0.0645862	3.05808		3.5689	4.04112	1.91846	7.0836	3.25313	2.6625	3.75462	1.78966	5.54427	47.6655	2.81016	3.96949	0.171002	3.41101
	5.30898	2.46097	1.54241	2.01987	2.51215	5.32353	3.19465	1.68027	4.87493	52.5965	2.82332	2.48656	2.13015	4.60977	0.367902	4.47038	0.538296	2.7299	1.38011	0.465806	4.53213	994.048	1181.75	1245.74	1212.27	1178.23	993.13		2.82242	0.0255933	0.944147	0.466687	0.0255933	2.83697		3.54362	4.03247	1.89002	6.6704	3.25686	2.65585	3.67487	1.64421	5.31908	44.742	2.8061	3.94307	0.16846	3.40024
	4.92872	2.37004	1.46081	1.97908	2.52812	5.1302	3.06616	1.56604	4.6322	51.0748	2.45247	2.44908	2.07682	4.32857	0.35154	3.46913	0.484594	2.57715	1.18174	0.289488	4.26027	1018.17	1188.01	1251.51	1215.11	1177.13	1005.35		2.47964	0.0790431	0.988267	0.469996	0.0790431	2.68113		3.52791	4.0239	1.86264	6.28057	3.26163	2.64665	3.60055	1.51077	5.11132	41.9594	2.8004	3.91806	0.166358	3.39477
	4.64733	2.21679	1.39795	2.02692	2.46809	4.83813	2.93253	1.4474	4.37994	49.3568	2.09498	2.34244	2.07439	4.10252	0.328341	2.94052	0.512288	2.35496	0.820137	0.215705	3.63128	1036.21	1198.59	1255.96	1211.78	1181.26	1023.96		2.30489	0.125651	0.944497	0.315522	0.125651	2.49568		3.51574	4.01711	1.85654	5.92765	3.26449	2.63742	3.53649	1.3895	4.92599	39.2904	2.79419	3.89695	0.164809	3.39012
	4.40023	2.15522	1.31872	1.97954	2.34884	5.33184	2.9224	1.57275	4.49515	53.8171	2.47354	2.25203	2.02346	3.88738	0.31534	2.18399	0.588561	2.57177	0.88899	0.328974	5.80543	1052.18	1202.86	1261.58	1215.08	1189.47	992.606		2.1482	0.0968074	0.933305	0.272493	0.0968074	3.07982		3.50524	3.99913	1.85675	5.60736	3.25789	2.6288	3.47586	1.28098	4.75684	36.8536	2.78607	3.86832	0.162636	3.38157
	4.15219	2.11346	1.23973	1.8643	2.19208	7.7942	3.22599	2.44264	5.66864	75.7175	5.9665	2.15277	1.92659	3.66216	0.310547	0.857838	1.23773	3.94524	1.8542	1.06899	20.8685	1068.33	1205.76	1267.2	1223.12	1200.31	843.513		1.99942	0.0393081	0.913036	0.288465	0.0393081	5.64143		3.49651	3.96868	1.8584	5.30748	3.24977	2.62062	3.41691	1.18118	4.59809	34.5688	2.77791	3.83074	0.159312	3.37314
	3.89534	2.01784	1.15908	1.79235	2.1673	7.69627	3.12136	2.41965	5.54102	77.5191	5.85472	2.09257	1.84872	3.46333	0.303951	0.599034	1.21777	3.85054	1.76627	0.910228	20.9297	1085.19	1212.41	1272.95	1228.16	1202.02	849.211		1.80277	0.0747344	0.933487	0.300218	0.0747344	5.6037		3.49045	3.93883	1.86037	5.02616	3.24155	2.61951	3.36281	1.08989	4.45271	32.4102	2.77502	3.79483	0.155225	3.366
	3.6546	1.87559	1.22434	1.75629	3.16466	7.32644	3.16699	2.23475	5.40173	70.5638	4.99409	2.52012	1.78612	3.53211	0.328304	0.237766	1.6677	3.77388	1.99006	5.43772e-06	17.3011	1101.1	1222.33	1268.3	1230.69	1133.86	870.903		1.13448	0.644531	1.29578	0.763831	0.644531	4.80632		3.48699	3.91042	1.86167	4.76315	3.2352	2.61946	3.31282	1.00832	4.32113	30.4369	2.77339	3.76102	0.151142	3.3611
	3.49121	1.73759	1.3933	1.6879	3.41309	6.80655	3.08827	2.03724	5.12552	65.9671	4.15037	2.57534	1.70032	3.47168	0.34249	0.162362	1.82435	2.87295	1.96105	0.105504	13.8256	1111.97	1232	1256.29	1235.49	1117.19	901.858		0.915877	0.83775	1.18204	0.887438	0.83775	4.23122		3.48444	3.88311	1.86346	4.51688	3.23097	2.61956	3.2664	0.93589	4.20229	28.652	2.77241	3.72893	0.147126	3.3577
	3.35027	1.65973	1.35939	1.58052	3.37876	6.318	2.94111	1.88453	4.82565	64.0755	3.55146	2.505	1.60032	3.37163	0.35626	0.16741	1.64194	2.50183	1.85121	0.191531	11.4034	1121.39	1237.48	1258.7	1243.05	1119.49	931.44		0.845271	0.845271	1.14561	0.924477	0.873756	3.81301		3.48198	3.86312	1.8711	4.28737	3.22836	2.62103	3.22549	0.871746	4.09724	27.0268	2.77286	3.70443	0.143821	3.35517
	3.13326	1.59894	1.2712	1.47628	3.30704	5.88909	2.7793	1.75728	4.53658	63.2272	3.08802	2.3661	1.50695	3.2636	0.368228	0.125288	1.39325	2.27438	1.69786	0.278505	9.6708	1135.98	1241.76	1264.96	1250.42	1124.29	957.804		0.767161	0.767161	1.0949	0.889818	0.940936	3.52299		3.48045	3.85913	1.87909	4.07462	3.22655	2.62318	3.1905	0.819237	4.00974	25.6774	2.77402	3.70099	0.14316	3.3535
	3.02423	1.64159	1.18171	1.36843	3.16497	5.46803	2.64149	1.62243	4.26392	61.4208	2.63227	2.33291	1.43672	3.12979	0.370758	0.146486	0.999802	2.13098	1.6207	0.274032	7.98933	1143.34	1238.75	1271.34	1258.05	1133.84	984.043		0.691318	0.691318	1.1512	0.964483	0.832064	3.13512		3.47978	3.85258	1.88692	3.87764	3.22488	2.62537	3.15786	0.775584	3.93344	24.5604	2.77525	3.69565	0.142238	3.35233
	3.5093	4.19838	1.09516	1.28372	4.28734	5.10481	3.24645	1.67288	4.91933	51.5294	2.79852	3.85384	1.84011	4.2651	0.397199	0.0690882	0.906173	4.62805	3.85232	1.08345	3.4535	1110.77	1065.31	1277.51	1264.07	1059.51	1006.96		0.344543	0.344543	2.75868	2.57012	0.433499	1.25097		3.47945	3.84069	1.89423	3.69633	3.2222	2.62841	3.12689	0.739605	3.86649	23.6531	2.77686	3.5778	0.126039	3.35083
	4.29583	4.51729	1.36393	1.23849	4.63953	4.85713	3.48537	1.70203	5.18739	48.8335	2.89689	4.40656	2.09691	4.60897	0.374606	0.656854	1.06486	4.50048	5.04845	1.3321	1.88173	1058.96	1044.6	1258.37	1267.29	1036.71	1022.74		0.110727	0.110727	3.04262	3.16807	0.232973	0.450569		3.47945	3.82357	1.90112	3.52984	3.21977	2.63172	3.09758	0.710381	3.80796	22.9334	2.77873	3.45232	0.108103	3.34961
	4.22944	4.28714	1.36912	1.20408	4.48451	4.69718	3.37858	1.62958	5.00815	48.2326	2.65552	4.25829	2.0842	4.43517	0.360613	0.723969	0.825481	4.03793	4.72843	1.22309	1.73871	1063.29	1059.53	1258.01	1269.74	1046.72	1033		0.0288479	0.0288479	2.88917	3.05421	0.22622	0.438888		3.48046	3.80526	1.90856	3.37616	3.22531	2.63467	3.07174	0.687804	3.75954	22.3914	2.78233	3.33845	0.0908563	3.30074
	4.0432	3.98353	1.27135	1.12744	4.19684	4.56598	3.19806	1.56203	4.76009	48.843	2.43993	4.01337	1.9494	4.15843	0.361673	0.714265	0.616967	3.71221	4.28744	0.99757	1.87122	1075.47	1079.38	1264.95	1275.21	1065.41	1041.45		0.0298346	0.0298346	2.74202	2.88592	0.183477	0.552616		3.49132	3.78847	1.91597	3.23688	3.23525	2.6375	3.0509	0.673131	3.72403	22.0634	2.78694	3.23647	0.0746307	3.23606
	3.78024	3.72103	1.22733	1.05734	3.89024	4.37771	3.00898	1.46527	4.47425	48.6965	2.14701	3.75063	1.85076	3.86274	0.352145	0.594833	0.507015	3.17428	3.8089	0.776608	1.87343	1092.78	1096.7	1268.08	1280.22	1085.52	1053.64		0.0296023	0.0296023	2.5233	2.69329	0.139601	0.62708		3.50372	3.77212	1.92139	3.10772	3.24618	2.63976	3.03181	0.664713	3.69653	21.9246	2.75675	3.21157	0.0762056	3.17695
	3.68099	3.47304	1.17582	0.983106	3.62915	4.12171	2.84397	1.38499	4.22896	48.6992	1.9182	3.5511	1.75013	3.66803	0.353977	0.700599	0.395736	2.78272	3.46281	0.616503	1.63262	1099.35	1113.19	1271.76	1285.54	1102.79	1070.32		0.129892	0.078051	2.37527	2.56799	0.078051	0.570615		3.51609	3.75442	1.92403	2.99122	3.25632	2.64108	3.01386	0.66131	3.67517	21.9423	2.72862	3.1957	0.0788427	3.12377
	3.62913	3.33958	1.23863	0.939614	3.47277	3.84172	2.74357	1.29586	4.03943	47.2324	1.67924	3.40617	1.76387	3.59004	0.341091	0.784205	0.355221	2.26486	3.25427	0.531725	1.20593	1102.8	1122.11	1267.28	1288.66	1113.21	1088.72		0.222954	0.0665956	2.16754	2.46656	0.0665956	0.435551		3.52789	3.7363	1.92484	2.89203	3.26595	2.64154	2.99809	0.661458	3.65955	22.0626	2.70416	3.19899	0.0838238	3.07899
	3.52119	3.30544	1.24183	0.967158	3.3398	3.65718	2.6721	1.22399	3.89609	45.8064	1.49816	3.32262	1.75773	3.47584	0.328287	0.720957	0.401116	2.04567	2.90682	0.445823	0.970387	1109.98	1124.4	1267.05	1286.68	1122.1	1100.93		0.198574	0.0171813	2.08079	2.35546	0.0171813	0.334564		3.53897	3.71905	1.9252	2.8022	3.27501	2.64168	2.98369	0.663968	3.64765	22.2533	2.68181	3.20218	0.0884385	3.03861
	3.35796	3.25748	1.68534	0.996303	3.22754	3.49952	2.67069	1.05719	3.72788	39.5847	1.11764	3.24251	2.07089	3.33284	0.233534	0.472345	0.344321	0.970923	2.80357	0.310083	0.686956	1120.88	1127.62	1235.67	1284.59	1129.63	1111.42		0.115454	0.0149691	1.55717	2.24621	0.0149691	0.257008		3.54917	3.69684	1.92627	2.71825	3.28285	2.64201	2.96923	0.666623	3.63585	22.451	2.66107	3.20445	0.0926389	3.00055
	3.13636	3.116	2.87109	0.957151	3.07974	3.30346	2.74397	0.886231	3.6302	32.2974	0.785405	3.09787	2.92325	3.13127	0.0343571	0.153972	0.13841	0.0161608	3.19271	0.112743	0.313031	1135.77	1137.14	1153.72	1287.4	1139.59	1124.53		0.0384896	0.0181313	0.226778	2.14072	0.0181313	0.205588		3.56436	3.66872	1.92796	2.63931	3.29771	2.64189	2.95666	0.670921	3.62758	22.6919	2.63995	3.21245	0.0978215	2.9698
	2.9518	2.90068	2.87138	0.896168	2.87711	3.11175	2.60148	0.840182	3.44166	32.2963	0.705906	2.88889	2.87281	2.93902	0.0113921	0.122726	0.0895197	0.0728467	2.9081	0.0759701	0.260371	1148.24	1151.71	1153.7	1291.78	1153.31	1137.43		0.06291	0.0117859	0.0175112	1.99273	0.0117859	0.222853		3.58393	3.66201	1.93596	2.56607	3.31216	2.6417	2.9503	0.67981	3.63011	23.042	2.58498	3.2217	0.109653	2.97693
	2.84039	2.75548	2.68164	0.834251	2.69978	2.94922	2.46013	0.802623	3.26275	32.6253	0.644204	2.72763	2.68618	2.81916	0.0241557	0.1446	0.0872327	0.0490684	2.64348	0.0574354	0.23921	1155.8	1161.58	1166.62	1296.23	1165.38	1148.42		0.112759	0.0278475	0.0459905	1.89338	0.0278475	0.221587		3.61875	3.66215	1.94418	2.49929	3.32455	2.64182	2.94846	0.693463	3.64192	23.5195	2.53492	3.23053	0.120652	2.98318
	2.67537	2.70791	2.52133	0.801932	2.54806	2.76473	2.33655	0.757625	3.09418	32.4249	0.573995	2.61171	2.52801	2.69977	0.0328552	0.114796	0.137903	0.0341427	2.35507	0.0447337	0.183332	1167.05	1164.83	1177.6	1298.56	1175.77	1160.95		0.0636562	0.0961939	0.0903822	1.80978	0.0636562	0.153013		3.65898	3.66108	1.95192	2.43655	3.34404	2.64213	2.94912	0.709667	3.65878	24.0637	2.48795	3.24531	0.1321	2.99309
	2.46831	2.66102	2.3805	0.746918	2.48895	2.57944	2.22086	0.72848	2.94934	32.8018	0.530683	2.47863	2.40245	2.55682	0.0311263	0.0612337	0.193742	0.0254863	2.1725	0.0718758	0.128581	1181.24	1168.03	1187.28	1302.53	1179.82	1173.61		0.0103211	0.182385	0.0981312	1.73171	0.0103211	0.100807		3.69648	3.65809	1.96015	2.37696	3.32663	2.65336	2.94528	0.720626	3.6659	24.4672	2.44606	3.23129	0.13831	2.98999
	2.28526	2.57006	2.22722	0.69369	2.36303	2.39853	2.08963	0.693805	2.78344	33.2023	0.481366	2.32414	2.24173	2.38965	0.0319383	0.0382698	0.230813	0.0189319	1.94865	0.0747465	0.0954155	1193.86	1174.26	1197.87	1306.37	1188.49	1186.04		0.0388857	0.245917	0.0969189	1.63045	0.0388857	0.0743817		3.73336	3.65519	1.96799	2.32069	3.29723	2.66386	2.93972	0.731182	3.6709	24.8725	2.40648	3.20786	0.142737	2.98055
	2.13746	2.47949	2.1102	0.649841	2.27292	2.22117	1.97851	0.664004	2.64252	33.5608	0.440902	2.17931	2.11702	2.25999	0.0326634	0.0252637	0.250973	0.0173423	1.76537	0.0866777	0.0588811	1204.09	1180.47	1205.98	1309.55	1194.71	1198.29		0.0418544	0.300172	0.0691097	1.52947	0.093611	0.0418544		3.77882	3.65173	1.97547	2.26774	3.27266	2.67309	2.93658	0.744882	3.68147	25.3656	2.36908	3.18864	0.147463	2.97287
	2.02613	2.43239	2.02886	0.615288	2.25603	2.06383	1.90376	0.651147	2.5549	34.2032	0.423992	2.04635	2.02681	2.20798	0.042781	0.0149753	0.279458	0.0156515	1.66015	0.124098	0.0256246	1211.83	1183.71	1211.64	1312.05	1195.88	1209.21		0.0202177	0.386046	0.0174854	1.43106	0.209684	0.0174854		3.82544	3.6397	1.98223	2.21885	3.25315	2.67937	2.93312	0.758507	3.69163	25.8601	2.33398	3.17314	0.152377	2.96626
	1.93907	2.36525	1.96162	0.64994	2.24099	1.94043	1.84955	0.614339	2.46389	33.2156	0.377413	1.95102	1.93941	2.17115	0.0563751	0.00801452	0.265946	0.01256	1.43906	0.153223	0.00825873	1217.9	1188.34	1216.33	1309.54	1196.92	1217.81		0.0119506	0.414225	0.0105968	1.30108	0.289963	0.0105968		3.87075	3.62264	2.0026	2.17921	3.23622	2.68583	2.93288	0.767053	3.69993	26.1536	2.30587	3.16039	0.156327	2.96103
	1.85135	2.23466	1.8861	0.931988	2.17218	1.89154	1.82797	0.467894	2.29586	25.5964	0.218925	1.88882	1.86004	2.10202	0.0610749	0.000546634	0.165396	0.00337919	0.802779	0.11848	0.00404105	1224.03	1197.36	1221.6	1289.21	1201.68	1221.22		0.0374698	0.34584	0.00271922	0.95683	0.28336	0.00271922		3.91199	3.62121	2.02841	2.14183	3.23746	2.69939	2.94005	0.777594	3.71764	26.4483	2.28122	3.16311	0.161983	2.96842
	1.76633	3.93266	1.77277	1.08641	2.09685	1.81181	2.07781	0.967938	3.04574	46.5846	0.936903	1.79229	1.76794	2.02559	0.067918	0.0970164	3.44048	0.0930483	0.982856	0.000362598	0.0707516	1229.99	1082.73	1229.54	1278.14	1206.91	1226.8		0.0259596	2.14037	0.0195233	0.705876	0.304557	0.0195233		3.949	3.62298	2.0534	2.11864	3.27809	2.71189	2.95567	0.788683	3.74435	26.6837	2.26695	3.19749	0.170289	2.99499
	3.23238	6.63611	1.64436	1.24814	1.99028	1.72391	2.74586	2.022	4.76787	73.6381	4.08849	1.8571	1.66425	2.92186	0.274221	0.236699	15.134	1.2133	2.24318	0.570908	1.04438	1129.3	912.124	1238.56	1266.6	1214.33	1232.96		1.37528	4.77901	0.212734	0.608958	0.133183	0.133183		3.98561	3.62397	2.0762	2.11755	3.31297	2.74449	2.9768	0.794089	3.77089	26.6759	2.27429	3.22892	0.173469	3.02873
	3.35238	6.50495	1.53767	1.19479	3.001	1.64715	2.87299	1.97684	4.84983	68.8076	3.90789	2.32408	1.56504	3.26454	0.351892	0.229812	13.1911	1.78308	2.81636	0.0163868	1.50268	1121.25	920.063	1246.08	1270.4	1144.91	1238.36		1.0283	4.18087	0.786404	1.12929	0.676925	0.676925		4.02786	3.6109	2.09966	2.11726	3.33996	2.78701	2.99711	0.797548	3.79466	26.6106	2.2847	3.25425	0.175042	3.06349
	3.21411	6.10209	1.46036	1.2008	3.82034	1.59516	2.89881	1.89005	4.78886	65.2009	3.57229	2.40464	1.49406	3.66878	0.421225	0.0994156	10.261	2.06914	2.88323	0.849215	1.6995	1130.53	944.666	1251.54	1269.97	1090.13	1242.02		0.809475	3.69745	0.944277	1.20383	1.4157	0.809475		4.04931	3.62141	2.1328	2.11684	3.36208	2.82682	3.01821	0.797284	3.81549	26.4158	2.30631	3.27611	0.173725	3.09445
	3.10132	5.78455	1.37241	2.30819	3.91319	1.5405	3.00336	1.66467	4.66803	55.4269	2.77113	2.70475	1.73242	3.71022	0.363389	0.00959564	7.73502	2.66001	0.483259	0.827794	2.13996	1138.13	964.286	1257.77	1192.27	1084.01	1245.88		0.396563	3.0798	1.33235	0.396563	1.20844	1.16425		4.06698	3.63696	2.15669	2.11735	3.38153	2.86137	3.03681	0.79888	3.83569	26.3065	2.33286	3.29535	0.171012	3.12145
	3.0724	5.65053	1.33832	3.00183	3.8628	1.44556	3.06191	1.60807	4.66998	52.5187	2.5859	3.03712	1.83463	3.6652	0.332842	0.00011013	6.70099	2.97076	0.003609	0.641427	2.61258	1140.08	972.627	1260.19	1144.85	1087.33	1252.59		0.0352846	2.61342	1.6988	0.0352846	0.825682	1.59156		4.07422	3.64992	2.15921	2.12623	3.40114	2.89381	3.05075	0.800434	3.85119	26.2372	2.34286	3.31354	0.171607	3.14747
	2.97456	5.48694	1.31129	2.87853	3.69544	1.40516	2.95865	1.55364	4.51229	52.5116	2.41379	2.92655	1.7735	3.51522	0.329327	0.00025296	6.39225	2.71382	0.00641899	0.542854	2.41335	1146.7	982.857	1262.11	1153.21	1098.4	1255.45		0.0480117	2.5604	1.61526	0.0480117	0.768893	1.52139		4.07891	3.66089	2.15488	2.13497	3.41854	2.94231	3.06508	0.802048	3.86713	26.1673	2.35174	3.33017	0.172202	3.18042
	2.78085	5.24411	1.27533	2.70971	3.49121	2.0498	2.92517	1.3604	4.28556	46.5066	1.85067	2.74528	2.21478	3.31362	0.198763	0.0208281	5.37748	2.72197	0.0464206	0.320402	0.766271	1159.86	998.142	1264.67	1164.71	1111.98	1210.18		0.0355675	2.49883	1.46995	0.0355675	0.745928	0.695482		4.0911	3.68316	2.15064	2.14335	3.4333	2.98903	3.08176	0.807494	3.88926	26.2023	2.36024	3.34541	0.172667	3.21116
	2.65798	4.91916	1.18722	2.53544	3.40535	3.09445	2.9666	1.22218	4.18878	41.1981	1.49373	2.87621	2.56607	3.32763	0.129215	0.0952476	3.81249	3.16618	0.1859	0.192505	0.0163447	1168.24	1018.78	1270.94	1176.63	1117.71	1138.59		0.218234	2.04295	1.68899	0.340774	0.529142	0.218234		4.11074	3.71325	2.14831	2.15015	3.44709	3.02833	3.09965	0.816235	3.91588	26.3332	2.3697	3.36023	0.17287	3.23771
	2.52929	4.55377	1.10417	2.46749	3.56817	3.35646	2.92989	1.17762	4.10751	40.1931	1.38678	2.94288	2.48294	3.51524	0.172102	0.160483	2.63698	3.33326	0.213815	0.407397	0.181962	1177.05	1042.24	1276.87	1181.3	1106.85	1120.98		0.413586	1.6109	1.83871	0.475385	0.625292	0.413586		4.08339	3.74355	2.14644	2.15728	3.46043	3.06498	3.10934	0.813611	3.92295	26.1667	2.3842	3.37266	0.1717	3.2627
	2.36954	4.28929	1.03542	2.41189	3.94359	3.22873	2.87974	1.19341	4.07315	41.4415	1.42423	2.82031	2.38012	3.76488	0.225346	0.260311	1.98683	3.40153	0.218891	1.13178	0.121792	1188.04	1059.39	1281.79	1185.12	1082.01	1129.55		0.450771	1.46898	1.78489	0.408422	1.12329	0.408422		4.04019	3.76949	2.1544	2.183	3.47026	3.09977	3.11952	0.800254	3.91977	25.6531	2.41219	3.38257	0.167458	3.28501
	2.24428	4.13391	0.95816	2.32931	3.84908	3.01768	2.7554	1.16945	3.92486	42.4421	1.36762	2.6735	2.26554	3.64123	0.232901	0.261249	1.90028	3.23009	0.181556	1.19613	0.0687898	1196.69	1069.52	1287.33	1190.81	1088.24	1143.78		0.429217	1.46041	1.71534	0.344186	1.17559	0.344186		3.99768	3.79572	2.16288	2.21221	3.4776	3.13049	3.12943	0.786708	3.91614	25.139	2.44178	3.39082	0.162713	3.30404
	2.15594	3.97409	0.9171	2.16491	3.71007	2.86597	2.63135	1.13171	3.76306	43.0089	1.28077	2.51544	2.15818	3.49904	0.237018	0.226014	1.80296	2.93864	0.217562	1.16364	0.0550494	1202.81	1080	1290.28	1202.19	1097.43	1154.06		0.359504	1.45865	1.59834	0.350531	1.19462	0.350531		3.95823	3.82492	2.17024	2.23922	3.4852	3.15672	3.13909	0.775872	3.91496	24.7165	2.4686	3.40308	0.159151	3.32096
	2.0594	3.74814	0.886585	2.00828	3.53613	2.80607	2.50743	1.07366	3.5811	42.8192	1.15275	2.43273	2.02106	3.35361	0.247931	0.200736	1.53934	2.62715	0.24915	1.05821	0.0891839	1209.52	1094.91	1292.47	1213.07	1108.98	1158.14		0.373336	1.3154	1.54615	0.42445	1.10339	0.373336		3.92294	3.85372	2.17687	2.26316	3.49395	3.17237	3.14717	0.767447	3.91461	24.3853	2.49046	3.41355	0.15635	3.33316
	1.92788	3.51389	0.843801	1.89737	3.30231	2.75167	2.37282	1.00712	3.37994	42.444	1.01429	2.33978	1.905	3.16465	0.248469	0.19797	1.30205	2.3379	0.226052	0.863949	0.143525	1218.68	1110.46	1295.55	1220.81	1124.61	1161.84		0.411893	1.17412	1.49597	0.442404	0.962534	0.411893		3.88984	3.88055	2.18266	2.31548	3.50146	3.17431	3.15738	0.753261	3.91065	23.8571	2.53019	3.41967	0.149496	3.33789
	1.81066	3.27567	0.836604	1.82085	3.17901	2.66272	2.26425	0.944357	3.20861	41.7072	0.89181	2.24179	1.81321	3.04994	0.254305	0.205743	1.02297	2.03818	0.196605	0.836774	0.158776	1226.88	1126.4	1296.06	1226.17	1132.89	1167.92		0.431122	1.03389	1.40518	0.420934	0.937221	0.420934		3.85731	3.90451	2.18809	2.3944	3.5093	3.17389	3.17125	0.733859	3.90511	23.141	2.58927	3.42545	0.139021	3.3416
	2.00563	3.10688	0.931503	1.71714	3.11179	2.51958	2.23209	0.852027	3.08411	38.1718	0.72595	2.2626	1.78926	2.96005	0.246517	0.0512825	0.765259	1.69152	0.265167	0.773873	0.0826514	1213.26	1137.75	1289.24	1233.44	1137.42	1177.72		0.256974	0.844273	1.3311	0.545461	0.849183	0.256974		3.82704	3.92663	2.19296	2.46735	3.53241	3.20149	3.19131	0.718626	3.90994	22.5182	2.65089	3.44968	0.130937	3.36695
	2.78351	3.02472	1.47812	1.62601	3.0518	2.36311	2.38788	0.694493	3.08237	29.0841	0.48232	2.57331	1.81028	2.96442	0.241718	0.156524	0.405568	0.827661	0.580443	0.440791	0.000613475	1159.67	1143.3	1250.29	1239.85	1141.47	1188.48		0.2102	0.451411	1.09519	0.9473	0.478489	0.2102		3.80131	3.94968	2.19844	2.53615	3.55826	3.20752	3.20856	0.706454	3.91501	22.0178	2.70399	3.47083	0.124189	3.38289
	2.74192	3.01679	1.51466	1.60332	2.99449	2.20192	2.34552	0.676863	3.02238	28.8577	0.458143	2.47192	1.75297	2.93135	0.251559	0.157136	0.450613	0.690317	0.550861	0.421166	0.0206214	1162.51	1143.84	1247.7	1241.45	1145.35	1199.62		0.270003	0.544876	0.957254	0.868601	0.522572	0.270003		3.7795	3.97317	2.20429	2.60491	3.58227	3.20048	3.2241	0.695966	3.92007	21.5863	2.7538	3.49273	0.118294	3.39138
	2.5992	2.93573	1.47558	1.58022	2.89772	2.05989	2.25806	0.647425	2.90548	28.6718	0.419159	2.32954	1.70014	2.82309	0.248264	0.116379	0.459247	0.61227	0.459465	0.409165	0.0392699	1172.26	1149.33	1250.47	1243.08	1151.91	1209.48		0.269655	0.606189	0.853966	0.749328	0.568171	0.269655		3.75943	3.99387	2.21042	2.67091	3.60363	3.194	3.23871	0.68649	3.9252	21.1964	2.80168	3.5124	0.11256	3.39881
	3.87677	2.73405	1.4212	1.51689	2.72395	1.94501	2.36965	0.931324	3.30097	39.3023	0.867364	2.33448	1.62392	2.73153	0.254305	2.27144	0.132791	0.899545	0.727199	0.125534	0.180317	1086.41	1163.05	1254.31	1247.55	1163.73	1217.49		1.54229	0.399571	0.913278	0.817594	0.389473	0.389473		3.74053	4.01043	2.22528	2.73077	3.64562	3.1875	3.25669	0.678037	3.93472	20.8198	2.84495	3.54839	0.110027	3.41656
	4.3856	2.62304	1.35555	1.44416	2.69594	1.81536	2.38661	1.1336	3.5202	47.4982	1.28504	2.2192	1.53696	2.67771	0.270662	3.99599	0.0558982	1.06309	0.888209	0.0956838	0.326319	1053.13	1170.63	1258.97	1252.69	1165.65	1226.55		2.16641	0.403836	0.863654	0.775041	0.476736	0.403836		3.72311	4.02565	2.23886	2.78398	3.68572	3.17803	3.27256	0.671866	3.94443	20.5303	2.88249	3.58243	0.108267	3.43187
	4.28833	2.56791	3.32717	2.05349	3.0055	1.74136	2.83063	0.923201	3.75383	32.6147	0.8523	2.78671	2.18209	3.24675	0.196111	2.1249	0.0690185	0.246554	0.603945	0.0305809	1.1865	1059.45	1174.4	1122.94	1209.93	1144.6	1231.74		1.50162	0.218794	0.540462	0.733219	0.218794	1.04535		3.71688	4.04234	2.26867	2.83282	3.72079	3.16762	3.29152	0.663463	3.95498	20.1567	2.91652	3.61347	0.106731	3.44225
	4.03033	2.46683	3.78372	2.8814	2.99814	1.66422	2.97077	0.866409	3.83718	29.1644	0.750665	2.93977	2.57047	3.58733	0.165133	1.12265	0.253962	0.66089	0.0079871	0.000748929	1.70708	1076.31	1181.34	1092.55	1153.02	1145.1	1237.16		1.09056	0.472944	0.843953	0.0583686	0.0583686	1.27555		3.74722	4.05735	2.3085	2.88081	3.75068	3.14828	3.31547	0.656822	3.97229	19.8108	2.94767	3.64187	0.105349	3.44775
	3.82429	2.3798	3.67627	2.76187	2.82718	1.59024	2.84328	0.830431	3.67371	29.2068	0.689616	2.79453	2.47532	3.464	0.166464	0.962391	0.214812	0.693885	0.00662657	0.000258994	1.5701	1089.87	1187.33	1099.67	1161.15	1156.7	1242.37		1.02976	0.41473	0.881746	0.0326552	0.0326552	1.20429		3.77813	4.08422	2.34585	2.92595	3.77891	3.11101	3.33734	0.655839	3.99318	19.6515	2.97222	3.66852	0.104853	3.44457
	3.73769	2.34489	3.4459	2.60303	2.6608	2.27003	2.84372	0.605168	3.44889	21.2808	0.366228	2.63191	2.40942	3.24962	0.14847	0.799176	0.248833	0.362615	0.057934	0.0334612	0.329121	1095.6	1189.74	1115	1172	1168.05	1194.91		1.10578	0.287023	0.813985	0.0288854	0.0288854	0.361881		3.80622	4.11558	2.38028	2.96862	3.80629	3.08113	3.35969	0.657263	4.01695	19.5632	2.99674	3.69464	0.104297	3.44367
	3.65705	2.3309	3.21419	2.44239	2.60355	2.30332	2.75857	0.552994	3.31156	20.0464	0.305802	2.52297	2.35877	3.06153	0.129652	0.807275	0.182896	0.207592	0.0999702	0.0240307	0.207248	1100.94	1190.71	1130.53	1183.02	1171.96	1192.61		1.13408	0.192064	0.691222	0.0805812	0.0805812	0.219646		3.84281	4.14568	2.41271	3.00996	3.82095	3.05148	3.3806	0.659605	4.0402	19.5115	3.02034	3.71086	0.102585	3.43621
	3.52601	2.24151	3.12556	2.281	2.58307	2.18152	2.65644	0.551414	3.20786	20.7576	0.304058	2.43203	2.25138	2.98994	0.140911	0.756149	0.172174	0.220068	0.140962	0.00538338	0.225553	1109.66	1196.88	1136.49	1194.15	1173.37	1201.04		1.09398	0.190529	0.693524	0.151039	0.151039	0.250514		3.88336	4.17249	2.44272	3.04726	3.82921	3.02786	3.40048	0.662405	4.06289	19.4797	3.03271	3.72203	0.10205	3.43824
	3.36385	2.68787	3.61424	2.19114	2.56998	2.15768	2.76413	0.60365	3.36778	21.8387	0.364393	2.62892	2.28585	3.19486	0.165856	0.35967	0.00581531	0.722696	0.328317	0.0376936	0.367774	1120.49	1166.2	1103.78	1200.37	1174.26	1202.69		0.734928	0.0589451	0.985319	0.437786	0.0589451	0.471241		3.92351	4.19675	2.4722	3.08228	3.83638	3.01066	3.42029	0.664857	4.08515	19.4386	3.02856	3.73236	0.104098	3.45933
	3.20818	4.1025	3.5675	2.13954	2.55435	2.07664	2.94145	0.818769	3.76022	27.8355	0.670383	2.88127	2.24324	3.47767	0.215774	0.0711439	1.34803	0.391933	0.643062	0.149848	0.747894	1130.93	1071.58	1106.89	1203.95	1175.33	1208.32		0.326915	1.22124	0.686232	0.741724	0.326915	0.804622		3.96192	4.22738	2.50231	3.11427	3.84228	2.9986	3.44113	0.668488	4.10962	19.4264	3.02752	3.742	0.105543	3.47828
	3.07006	4.01482	3.40394	2.06141	2.4773	1.9496	2.82952	0.810068	3.63959	28.6292	0.656211	2.77368	2.16538	3.32047	0.210557	0.0578568	1.40493	0.329956	0.589992	0.124058	0.774262	1140.24	1077.33	1117.8	1209.38	1180.62	1217.17		0.296377	1.24114	0.63026	0.712267	0.296377	0.824079		3.99602	4.2622	2.53049	3.14502	3.84647	2.98744	3.46127	0.673304	4.13458	19.4525	3.02684	3.75017	0.106733	3.49574
	2.89013	3.82173	3.16364	1.98738	2.31678	1.94168	2.68689	0.740012	3.4269	27.5416	0.547618	2.60345	2.06973	3.09526	0.198554	0.0413066	1.28787	0.227288	0.489314	0.136984	0.555332	1152.42	1090.04	1133.93	1214.53	1191.68	1217.72		0.286677	1.21828	0.560183	0.616073	0.286677	0.66177		4.02201	4.27012	2.57424	3.17473	3.83705	3.01988	3.483	0.658908	4.14191	18.9178	3.05859	3.74854	0.101356	3.50589
	2.72928	3.57873	2.96647	1.91232	2.25314	1.89811	2.55634	0.660812	3.21715	25.8499	0.436672	2.49121	1.99752	2.90717	0.185465	0.0299063	1.04528	0.168208	0.414765	0.0919326	0.433267	1163.37	1106.15	1147.25	1219.77	1196.08	1220.76		0.238069	1.08753	0.475266	0.578887	0.238069	0.593095		4.03851	4.2707	2.62875	3.20331	3.87758	3.077	3.51598	0.640475	4.15645	18.2161	3.10858	3.78718	0.0984083	3.54045
	2.71326	3.42359	2.87072	1.88067	2.92284	1.77239	2.59725	0.643581	3.24083	24.7794	0.414197	2.79199	2.08882	2.90981	0.164244	0.0134602	0.682847	0.0747899	0.513484	0.106012	0.68039	1164.46	1116.49	1153.74	1221.98	1150.2	1229.56		0.0787296	0.631598	0.0787296	0.911326	0.130847	1.01961		4.06894	4.28516	2.69216	3.24423	3.92831	3.12691	3.55762	0.626245	4.18386	17.6029	3.15624	3.83563	0.0971689	3.58627
	3.55568	3.27942	2.71733	2.1364	3.20327	1.6594	2.75858	0.735039	3.49362	26.6455	0.540282	2.9603	2.28164	3.26038	0.176605	0.635369	0.271271	0.00170203	0.387108	0.197746	1.20821	1107.68	1126.14	1164.19	1204.17	1131.26	1237.5		0.595385	0.319121	0.242971	0.823896	0.242971	1.3009		4.1086	4.31032	2.7529	3.28425	3.97465	3.1713	3.60034	0.617195	4.21753	17.1427	3.19954	3.88107	0.0962529	3.62945
	3.5678	3.04945	2.52713	2.04863	3.19926	1.54991	2.65703	0.760295	3.41733	28.6144	0.578048	2.78829	2.16826	3.16181	0.186405	0.829495	0.153994	0.0168745	0.370148	0.294017	1.22571	1106.87	1141.63	1177.2	1210.27	1131.53	1245.21		0.779507	0.261161	0.261161	0.739657	0.410974	1.23838		4.1472	4.33424	2.80733	3.32101	4.04594	3.21415	3.64498	0.613237	4.25821	16.8242	3.24087	3.9457	0.0980763	3.68347
	3.51988	2.82652	2.42853	2.27024	3.02572	1.43706	2.58466	0.716641	3.3013	27.7267	0.513575	2.62752	2.30981	2.97592	0.12602	0.874636	0.0584988	0.0243768	0.0988592	0.194532	1.31697	1110.06	1156.75	1183.98	1194.9	1143.24	1253.19		0.892353	0.198998	0.198998	0.357286	0.398191	1.19046		4.18231	4.35951	2.85868	3.35423	4.1153	3.2553	3.68756	0.610616	4.29817	16.5588	3.28003	4.00837	0.0999306	3.73477
	3.40733	2.67858	2.26508	2.96311	2.8717	1.3445	2.58838	0.714321	3.3027	27.5972	0.510255	2.77514	2.36845	2.94026	0.107711	0.670675	0.008135	0.104525	0.140421	0.0802692	1.54725	1117.58	1166.83	1195.25	1147.47	1153.68	1259.75		0.632191	0.096562	0.51006	0.187972	0.096562	1.43064		4.21752	4.38158	2.9118	3.3862	4.17614	3.29202	3.72754	0.606746	4.33429	16.2774	3.31557	4.06399	0.101419	3.78117
	3.19443	2.64153	2.16396	2.89701	2.72593	1.28296	2.4843	0.678757	3.16306	27.3218	0.460711	2.68373	2.28335	2.85424	0.111119	0.504285	0.0247202	0.10262	0.170324	0.0583834	1.44322	1131.86	1169.36	1202.25	1151.96	1163.6	1264.13		0.510703	0.0422	0.519771	0.213277	0.0422	1.40077		4.25997	4.40273	2.96637	3.41648	4.2313	3.3222	3.76651	0.604064	4.37057	16.0378	3.34577	4.1151	0.103115	3.82389
45°	3.01324	2.578	2.08788	2.65859	2.53845	1.21202	2.34803	0.630285	2.97831	26.8431	0.397259	2.55822	2.20052	2.63844	0.0904986	0.442502	0.0528869	0.0676766	0.096448	0.0362591	1.29052	1144.08	1173.71	1207.54	1168.2	1176.42	1269.17		0.455013	0.0197766	0.470342	0.100366	0.0197766	1.34621		4.30333	4.42021	3.01316	3.4509	4.28028	3.34725	3.80252	0.602428	4.40495	15.8428	3.37316	4.16084	0.104549	3.86559
	3.41486	2.379	2.01148	2.44041	3.20425	1.08837	2.42306	0.842255	3.26531	34.7599	0.709393	2.40971	2.10336	3.01329	0.177837	0.983668	0.00194102	0.169401	0.000300935	0.61025	1.7814	1117.07	1187.39	1212.85	1183.16	1131.2	1278		1.00515	0.0307022	0.398229	0.0307022	0.79454	1.32134		4.3472	4.43535	3.04335	3.4842	4.32343	3.3678	3.83356	0.604875	4.43843	15.7784	3.3969	4.20096	0.105827	3.90381
	3.73545	4.35291	2.53026	2.33442	3.15242	1.0429	2.85806	1.1634	4.02146	40.7059	1.3535	2.84134	2.38338	3.58969	0.201959	0.769819	2.23457	0.107453	0.274198	0.0866455	3.2948	1095.75	1055.25	1176.99	1190.46	1134.68	1281.25		0.894115	1.51157	0.311078	0.506918	0.311078	1.79844		4.38967	4.44841	3.07005	3.51957	4.36073	3.38695	3.86256	0.606821	4.46938	15.7103	3.4201	4.23619	0.10659	3.94015
	5.14456	4.72075	2.45015	2.26505	2.92074	1.06508	3.09439	1.55559	4.64998	50.2714	2.41987	2.68545	2.31133	4.27075	0.297691	4.20321	2.64504	0.415045	0.687802	0.0301528	4.11809	1004.44	1031.49	1182.49	1195.25	1150.35	1279.67		2.45912	2.0353	0.235297	0.420395	0.235297	1.62037		4.42866	4.45878	3.09427	3.57182	4.39276	3.42843	3.89579	0.602282	4.49807	15.4598	3.46428	4.26852	0.104004	3.98229
	5.56421	4.36334	2.30545	2.09026	3.85334	1.07986	3.20941	1.66708	4.87649	51.9437	2.77917	3.0794	2.14406	4.23584	0.327871	5.54506	1.33155	0.817137	1.2525	0.414646	4.53496	978.019	1054.57	1192.46	1207.37	1087.95	1278.61		2.48481	1.28394	0.773943	0.989139	0.773943	1.99953		4.49261	4.46651	3.11584	3.62293	4.41977	3.47063	3.93138	0.602063	4.53344	15.3143	3.5087	4.29767	0.101067	4.02135
	5.1872	4.03193	2.26841	2.01761	3.63245	2.13402	3.21194	1.28292	4.49486	39.9423	1.64589	2.95043	2.16761	3.93206	0.289269	3.90166	0.672393	0.890244	1.42641	0.176832	1.16191	1001.74	1076.21	1195.02	1212.42	1102.58	1204.33		2.23677	1.0815	0.682021	0.932818	0.682021	0.816413		4.57223	4.47155	3.13508	3.66981	4.44312	3.50846	3.96671	0.606339	4.57305	15.2857	3.5488	4.32402	0.0984683	4.05647
	5.02895	3.94906	2.15681	1.95936	3.36024	2.00852	3.07716	1.25605	4.33321	40.8186	1.57767	2.75852	2.04559	3.80186	0.300347	3.80951	0.760217	0.847044	1.24946	0.0801354	1.14199	1011.78	1081.65	1202.75	1216.48	1120.73	1213.06		2.27043	1.19054	0.601716	0.799161	0.601716	0.750004		4.65201	4.48367	3.15345	3.71293	4.46331	3.5491	4.00241	0.612542	4.61495	15.3043	3.59006	4.34808	0.0954918	4.08812
	5.80872	3.92106	2.07385	1.89045	3.71451	1.83355	3.20702	1.57734	4.78437	49.1841	2.48801	2.89418	1.9363	3.86942	0.332969	6.76881	0.509848	1.28407	1.73337	0.257543	1.88643	962.785	1083.49	1208.51	1221.3	1097.13	1225.28		2.91453	1.02688	0.820327	1.00374	0.820327	1.06063		4.72818	4.49919	3.1781	3.75508	4.48175	3.60707	4.04156	0.614991	4.65656	15.2167	3.64407	4.37171	0.090775	4.11842
	5.83632	3.84935	1.9416	1.86249	3.88702	1.71123	3.18134	1.63894	4.82028	51.5175	2.68614	2.89548	1.88227	3.8776	0.34642	7.04896	0.446244	1.53694	1.73936	0.497988	2.1612	961.073	1088.22	1217.72	1223.25	1085.73	1233.85		2.94085	0.953875	0.953875	1.03299	0.991542	1.18424		4.79786	4.5122	3.20236	3.8067	4.50042	3.66413	4.08061	0.615917	4.69653	15.0937	3.69977	4.39547	0.085939	4.15356
	5.64169	3.566	3.24171	2.28853	3.75585	1.91905	3.40214	1.314	4.71614	38.6228	1.72659	3.40386	2.52682	3.70839	0.189499	5.01558	0.026852	0.0257363	1.24013	0.125112	2.19956	973.179	1106.99	1128.68	1193.63	1094.4	1219.3		2.23783	0.162146	0.162146	1.11533	0.351991	1.48481		4.86367	4.5238	3.22346	3.85508	4.51678	3.71578	4.11643	0.618194	4.73462	15.0177	3.7506	4.41669	0.0815554	4.18593
	5.24254	5.12438	3.72655	2.16871	5.33412	2.56127	4.02626	1.42002	5.44628	35.2689	2.01645	4.42547	2.85259	5.213	0.292652	1.47934	1.20587	0.0898266	3.45052	1.7105	2.14621	998.241	1005.72	1096.33	1201.93	992.463	1174.86		0.817075	0.698916	0.698916	2.25676	0.908656	1.8642		4.92753	4.53944	3.24201	3.89527	4.5487	3.7627	4.15261	0.625217	4.77782	15.056	3.79584	4.44273	0.0785197	4.21735
	4.89839	5.12682	3.62192	3.35324	9.1504	2.37223	4.75384	2.38348	7.13731	50.1379	5.68095	4.26016	3.42041	5.06972	0.194262	0.0208967	0.13912	1.28123	1.96167	19.3298	5.67204	1020.11	1005.57	1103.27	1121.2	766.575	1187.85		0.638235	0.866665	0.638235	0.906918	4.89025	1.88793		4.98799	4.53707	3.2585	3.92913	4.57885	3.80874	4.18338	0.630762	4.81414	15.0778	3.83884	4.44865	0.0735822	4.2331
	4.78172	4.85709	3.36896	5.3386	8.65567	4.30488	5.21782	1.81138	7.0292	34.7152	3.28109	4.8194	4.42409	5.21822	0.0823595	0.190184	0.130127	3.41828	0.0145884	11.8188	0.833462	1027.57	1022.75	1120.14	992.18	794.215	1058.37		0.0376849	0.0376849	1.45044	0.519199	3.83627	0.514525		5.02891	4.50538	3.27349	3.95867	4.60425	3.85536	4.20434	0.629142	4.83349	14.9641	3.88119	4.43012	0.0660467	4.23203
	6.20274	4.49457	3.39652	5.16773	7.86122	5.24985	5.39544	1.52395	6.91939	28.2451	2.32242	5.20879	4.66286	5.96451	0.122481	0.651728	0.81156	3.99567	0.0518494	6.08009	0.0211974	938.489	1046.06	1118.3	1002.97	839.625	997.78		0.993946	0.714217	1.81227	0.0410557	2.65243	0.0410557		5.06693	4.47278	3.28817	4.00109	4.61656	3.89948	4.22417	0.625671	4.84984	14.8117	3.92488	4.41063	0.0582743	4.23693
	6.10424	7.7271	4.30276	4.81489	7.25468	4.94141	5.85751	1.4037	7.26121	23.9641	1.97037	5.52283	4.84652	6.96707	0.179501	0.0608747	3.49535	2.41726	1.08707	1.95207	0.839239	944.533	847.415	1058.51	1025.45	875.143	1017.36		0.581414	2.20427	1.22007	0.707939	1.73185	0.581414		5.10554	4.44104	3.31578	4.04997	4.61822	3.93818	4.24479	0.618691	4.86348	14.5753	3.96613	4.39197	0.0509504	4.2455
	5.81718	8.1102	4.14058	4.60716	6.73117	4.43467	5.64016	1.55511	7.19526	27.572	2.41835	5.21217	4.47779	6.50267	0.184407	0.0313349	6.10109	2.24875	1.06709	1.19031	1.4532	962.26	825.258	1069.09	1038.79	906.391	1049.94		0.605008	2.89803	1.07159	0.605008	1.519	0.777496		5.14187	4.41006	3.35826	4.08437	4.61868	3.98333	4.26609	0.608139	4.87423	14.2552	4.00859	4.37407	0.0435996	4.24722
	5.36578	7.5475	3.76919	5.24889	6.41773	4.38	5.45485	1.36773	6.82258	25.0736	1.87068	5.30733	4.59722	6.15474	0.144859	0.00793279	4.3792	2.84144	0.0424207	0.927134	1.15529	990.469	857.904	1093.51	997.84	925.363	1053.49		0.0584483	2.24017	1.53814	0.0584483	1.11039	0.927331		5.17402	4.3792	3.39788	4.10657	4.619	4.02956	4.28437	0.599141	4.88351	13.9843	4.04881	4.3555	0.0364916	4.24289
	5.09514	6.97043	3.41113	5.06458	5.92307	5.91473	5.39651	1.19715	6.59366	22.1837	1.43316	5.50494	5.07222	5.92098	0.0772076	0.0908242	2.47722	3.94177	0.110177	0.277259	0.268547	1007.58	892.042	1117.32	1009.52	955.702	956.218		0.409793	1.4655	2.09381	0.440351	0.418132	0.409793		5.21581	4.348	3.43377	4.12706	4.61735	4.07144	4.30224	0.595684	4.89792	13.8459	4.08535	4.33656	0.0298291	4.23753
	5.75769	7.6712	3.18468	4.73627	5.40295	5.67413	5.40448	1.46353	6.86801	27.0798	2.14191	5.53854	4.90294	5.7368	0.0783723	0.12475	5.138	4.92754	0.446515	2.37143e-06	0.0727102	965.955	850.673	1132.51	1030.49	988.131	971.155		0.219146	2.13266	2.35386	0.802272	0.135594	0.135594		5.26194	4.32321	3.46724	4.17373	4.61461	4.10199	4.32379	0.594994	4.91878	13.7609	4.11993	4.32364	0.0241264	4.24847
	6.2553	8.11829	3.12541	4.29164	5.15441	5.11916	5.34403	1.71133	7.05536	32.0232	2.92865	5.13678	4.49852	5.98008	0.141389	0.830412	7.69648	4.9223	1.10753	0.0359586	0.0505691	935.271	824.793	1136.51	1059.23	1003.82	1006.05		1.11852	2.9815	2.01137	0.845142	0.0176241	0.0176241		5.30584	4.30779	3.49924	4.22548	4.62194	4.11688	4.3462	0.597149	4.94334	13.7396	4.14403	4.33659	0.0227065	4.26664
	6.01991	7.86886	2.97444	4.07088	5.03184	4.87556	5.14025	1.68138	6.82163	32.7101	2.82704	4.9537	4.27205	5.77289	0.149413	0.773797	7.44533	4.69071	1.14355	0.0117514	0.0700621	949.724	839.182	1146.71	1073.65	1011.6	1021.57		1.06621	2.91516	1.97926	0.882821	0.0781443	0.0781443		5.34565	4.29342	3.53257	4.27156	4.62635	4.12677	4.36605	0.59892	4.96497	13.7177	4.16297	4.3479	0.0217284	4.28249
	5.57991	7.19669	3.80797	5.71817	4.60387	4.63876	5.25756	1.18219	6.43975	22.4855	1.39757	5.10934	4.6126	5.68361	0.10402	0.10391	3.76022	2.10132	0.212161	0.427311	0.382921	977.037	878.577	1090.95	968.412	1039.01	1036.76		0.470578	2.08736	1.30136	0.608838	0.505462	0.470578		5.38212	4.27973	3.58007	4.31461	4.62344	4.16486	4.39081	0.593856	4.98466	13.525	4.19358	4.37176	0.0208023	4.29717
	5.33567	7.00636	3.71564	5.89026	4.24695	4.15732	5.0587	1.25194	6.31065	24.7483	1.56737	4.79131	4.17973	5.75161	0.158275	0.0767119	3.79339	1.80381	0.69149	0.658931	0.812493	992.365	889.897	1097.06	957.732	1062.14	1067.99		0.544358	2.21505	1.07567	1.09895	0.544358	0.633996		5.41559	4.26626	3.62755	4.35609	4.62146	4.20111	4.41468	0.589104	5.00378	13.3442	4.2174	4.40003	0.0211933	4.31118
	5.10286	7.10208	3.44208	5.51394	4.1446	3.66675	4.82872	1.37505	6.20377	28.4765	1.89076	4.62373	3.78621	5.41117	0.176676	0.0751546	5.16815	1.92275	0.469531	0.468025	1.35017	1007.09	884.195	1115.25	981.165	1068.83	1100.3		0.479134	2.47835	1.18164	0.890213	0.479134	0.956976		5.44732	4.25219	3.6711	4.39517	4.61987	4.23436	4.43667	0.586131	5.0228	13.2111	4.23882	4.42629	0.0216358	4.32368
	4.87207	6.81977	3.20298	5.09159	4.10826	3.2723	4.56116	1.35575	5.91691	29.7238	1.83805	4.49016	3.48129	5.03671	0.182604	0.0966639	5.10132	1.84464	0.281351	0.205124	1.66116	1021.79	901.064	1131.28	1007.8	1071.2	1126.62		0.381907	2.32961	1.28718	0.601424	0.381907	1.21786		5.47622	4.23882	3.71403	4.4299	4.6168	4.2665	4.45704	0.583261	5.0403	13.0863	4.24574	4.45026	0.0235186	4.3482
	4.67508	6.32693	2.9482	7.77659	3.79837	2.9733	4.74974	1.94737	6.69712	40.9996	3.79227	4.23672	3.17956	5.91396	0.300697	0.00557506	2.4875	3.24555	9.16182	0.905116	3.15577	1034.42	930.895	1148.48	844.536	1091.58	1146.78		0.438355	2.0902	1.28852	3.53987	0.438355	1.26343		5.50475	4.22573	3.75607	4.46168	4.61366	4.2946	4.47608	0.581605	5.05769	12.9936	4.24295	4.47248	0.0263361	4.37814
	4.36991	5.76063	2.72224	10.3017	3.61959	2.71792	4.91533	2.87549	7.79083	58.5005	8.26847	3.99475	2.94658	5.41295	0.295037	0.297485	0.71452	4.80965	29.0131	1.67894	4.82864	1054.14	965.772	1163.85	704.148	1103.43	1164.15		0.37516	1.76587	1.27251	6.30696	0.37516	1.27684		5.53175	4.2136	3.79658	4.49226	4.60916	4.31762	4.49349	0.580745	5.07424	12.9241	4.2396	4.49319	0.0290379	4.40494
	4.11575	5.31051	2.50869	9.6715	4.97355	5.48595	5.34432	2.38467	7.729	44.6207	5.68666	5.14203	4.3302	5.44209	0.11378	1.5094	0.00114318	8.0408	18.7244	0.137475	0.0200568	1070.71	993.951	1178.47	737.992	1015.31	982.92		1.02628	0.168483	2.63334	4.52947	0.168483	0.343916		5.55306	4.20139	3.83503	4.5216	4.6029	4.33857	4.50876	0.579127	5.08789	12.8445	4.23568	4.51839	0.0322947	4.43009
	4.02215	5.1639	2.4057	9.20722	5.10345	5.14809	5.17509	2.24779	7.42288	43.4349	5.05257	5.12577	4.29247	5.15995	0.0917731	1.32927	0.000125031	7.66951	16.2581	0.00513111	0.000728527	1076.85	1003.22	1185.55	763.432	1007.05	1004.22		1.10363	0.0381298	2.72008	4.08144	0.0223203	0.0223203		5.5632	4.18885	3.86693	4.55945	4.59519	4.35824	4.52198	0.57581	5.09779	12.7336	4.2312	4.55008	0.0363141	4.45884
	3.95071	5.00057	2.30232	9.13094	4.84973	4.95362	5.03132	2.25663	7.28795	44.8518	5.09239	4.90167	4.17547	4.98883	0.0887536	1.1677	0.000945179	7.4474	16.8069	0.0329736	0.00603711	1081.54	1013.59	1192.68	767.653	1023.22	1016.58		0.950958	0.0988989	2.59935	4.22927	0.0519438	0.0519438		5.57188	4.18268	3.89496	4.6136	4.59509	4.37656	4.53913	0.573356	5.11248	12.6314	4.23115	4.5811	0.0397118	4.48583
	3.73203	4.59038	2.22015	8.75077	4.5273	4.8658	4.78107	2.16911	6.95018	45.3688	4.70505	4.55884	3.93085	4.79695	0.0992346	1.10048	0.0363642	6.55833	15.7585	0.0644011	0.00717966	1095.97	1039.88	1198.36	788.864	1043.95	1022.19		0.826805	0.0315399	2.33869	4.19193	0.0315399	0.306967		5.58173	4.17631	3.9216	4.6655	4.61188	4.39552	4.55876	0.572639	5.13139	12.5613	4.23111	4.5986	0.0416198	4.5037
	3.41886	4.11687	3.02826	8.00572	6.71174	4.67311	4.99243	1.96156	6.95399	39.2907	3.84773	4.39499	3.59337	6.20209	0.26632	2.47611	0.766605	3.85797	9.07995	2.95604	0.101962	1116.81	1070.64	1143.06	831.271	907.561	1034.55		0.976127	0.278123	1.36673	3.61073	2.31675	0.278123		5.57837	4.16996	3.97819	4.71197	4.62984	4.43011	4.58307	0.560244	5.14332	12.2242	4.235	4.61815	0.0432785	4.52998
	3.18755	3.89259	2.81897	7.30045	6.53788	4.18347	4.65348	1.83693	6.49042	39.4744	3.37432	4.03803	3.36381	5.94927	0.277616	2.14896	0.57896	3.36545	7.00641	3.55094	0.220913	1132.32	1085.37	1157.26	872.438	918.067	1066.29		0.850479	0.14544	1.21906	3.26242	2.49985	0.14544		5.56811	4.18713	4.05467	4.75611	4.64965	4.4632	4.61314	0.538442	5.15159	11.6719	4.25615	4.64053	0.0432048	4.55642
	4.02381	3.88575	4.37861	6.9106	5.97484	3.79774	4.82856	1.30003	6.12859	26.9238	1.69008	4.20121	3.92027	5.57578	0.174337	0.647622	0.888879	0.202455	4.3349	1.31397	1.06259	1076.74	1085.82	1053.58	895.619	952.504	1091.63		0.1774	0.315454	0.1774	2.70939	1.77363	0.403472		5.55854	4.23602	4.10762	4.81905	4.67254	4.4934	4.64786	0.518574	5.16644	11.1573	4.30036	4.66637	0.0408183	4.58297
	7.43431	3.65557	5.30132	6.77816	5.3375	3.39734	5.31737	1.61642	6.93379	30.399	2.61283	5.31941	4.067	6.418	0.224224	4.48145	2.76158	0.000257344	2.13393	0.000405273	3.68651	864.547	1101.04	994.53	903.564	992.25	1118.24		2.1149	1.66385	0.0180867	1.45875	0.0180867	1.92207		5.55909	4.28488	4.14889	4.88401	4.69101	4.53245	4.68339	0.504865	5.18825	10.7799	4.34677	4.68911	0.0378868	4.61173
	7.24279	4.80079	4.97495	6.37888	5.01535	4.06692	5.41328	1.16771	6.581	21.5713	1.36356	4.99515	4.84433	6.038	0.109689	3.34709	0.375142	0.192132	0.93239	0.158347	1.81269	875.847	1026.35	1015.22	927.727	1012.65	1073.91		2.24763	0.19436	0.0202003	1.38373	0.0202003	0.928233		5.5633	4.32869	4.18814	4.94204	4.70722	4.57001	4.71657	0.493769	5.21033	10.4688	4.38902	4.71423	0.0357246	4.63861
	6.70461	5.15363	4.60261	6.05894	4.90512	4.70829	5.35554	0.841931	6.19747	15.7208	0.708848	5.02938	4.7575	5.83262	0.10152	1.82001	0.0407652	0.566891	0.494781	0.202874	0.418921	907.991	1003.87	1039.09	947.319	1019.68	1032.29		1.67524	0.124256	0.426762	1.02957	0.124256	0.321081		5.56596	4.40407	4.22832	4.99671	4.72096	4.59538	4.7519	0.478163	5.23006	10.0626	4.45189	4.74416	0.0317822	4.65817
	7.31385	4.88579	4.46704	5.89073	4.6307	4.36136	5.25824	1.14791	6.40615	21.8307	1.3177	4.75824	4.50796	5.63949	0.11151	4.22551	0.138723	0.626001	0.400037	0.393812	0.804405	871.646	1020.91	1047.85	957.703	1037.28	1054.7		2.5556	0.127545	0.291202	1.13248	0.127545	0.396886		5.56627	4.4961	4.27025	5.0498	4.73474	4.61815	4.78922	0.460259	5.24948	9.61032	4.52661	4.7756	0.0267662	4.67644
	7.54572	4.41873	4.39376	5.41813	4.23959	4.44485	5.0768	1.28156	6.35836	25.2434	1.64239	4.43179	4.4	5.17481	0.0809216	6.09558	0.433049	0.466541	0.116509	0.700919	0.399356	858.008	1050.98	1052.6	987.177	1062.62	1049.28		3.11393	0.0130594	0.0380323	0.98634	0.192204	0.0130594		5.56539	4.58001	4.3095	5.10084	4.75309	4.65518	4.82734	0.443624	5.27096	9.18983	4.5988	4.80877	0.0223192	4.70413
	7.36565	4.08531	4.30766	5.08213	4.09534	4.59778	4.92231	1.25404	6.17635	25.4766	1.57261	4.45272	4.14842	4.96104	0.0892059	5.96992	0.700572	0.377794	0.0255404	0.683882	0.105322	868.59	1072.71	1058.19	1008.4	1072.05	1039.4		2.91293	0.367411	0.145058	0.629405	0.35738	0.145058		5.5656	4.6552	4.33762	5.14731	4.76847	4.6918	4.861	0.431717	5.29272	8.88124	4.66435	4.83787	0.0182603	4.73013
	6.97395	4.66235	4.28277	4.6754	3.89771	4.68364	4.86264	1.08002	5.94265	22.2105	1.16644	4.66888	4.37767	4.68158	0.0335473	4.45765	0.0401156	0.336243	0.0350559	0.931087	0.0320408	891.831	1035.24	1059.81	1034.4	1085.03	1033.87		2.30507	0.00652838	0.386104	0.00652838	0.771168	0.014761		5.56608	4.71366	4.36046	5.18832	4.78156	4.7238	4.88898	0.423548	5.31253	8.66333	4.71619	4.86213	0.0152357	4.75268
	6.43435	5.12302	3.99935	4.4431	3.58308	4.35217	4.65585	1.01001	5.66586	21.6934	1.02013	4.39763	4.08756	4.95304	0.0957328	3.16309	0.218252	0.430983	0.0452622	1.15083	0.0922181	924.351	1005.81	1078.34	1049.4	1105.86	1055.3		2.03672	0.725386	0.398281	0.0454626	0.814555	0.0454626		5.56557	4.76577	4.38361	5.22719	4.81167	4.76493	4.91979	0.414345	5.33413	8.42201	4.76514	4.89276	0.013214	4.78872
	6.10878	4.99047	5.46984	4.25498	3.34557	8.34826	5.41965	1.72607	7.14572	31.8484	2.97932	5.23016	4.43885	5.94905	0.14538	0.474903	0.184192	0.00251877	1.35645	4.30181	8.57673	944.254	1014.23	983.93	1061.62	1121.71	811.637		0.878626	0.239681	0.239681	0.975174	1.88459	3.1181		5.57188	4.81509	4.41229	5.26311	4.83894	4.81749	4.95313	0.405449	5.35858	8.18571	4.81569	4.92459	0.0111797	4.82822
	5.94515	4.57609	6.81479	4.09679	8.693	10.5697	6.78259	2.48099	9.26357	36.5787	6.15529	6.37997	4.91836	8.22345	0.251495	0.701312	4.86862	0.00103661	7.2135	3.64968	14.3423	954.337	1040.8	901.363	1071.95	792.113	689.997		0.43482	1.80387	0.43482	2.28317	2.31304	4.18975		5.59758	4.86255	4.44182	5.29397	4.86477	4.8693	4.98833	0.402126	5.39046	8.06134	4.86311	4.95857	0.00972023	4.86703
	7.27319	5.73227	7.71048	5.29539	9.55691	9.68817	7.54273	1.84873	9.39146	24.51	3.41779	7.49183	6.1175	9.09531	0.195744	0.0726552	3.27779	0.0281379	5.05056	4.05692	4.60289	874.048	967.535	848.383	994.905	744.23	737.086		0.218645	1.75957	0.218645	2.19644	2.06508	2.19634		5.62235	4.90369	4.47062	5.32035	4.88094	4.91808	5.01934	0.399524	5.41886	7.95969	4.88663	4.99402	0.0108691	4.91088
	8.00864	6.50011	7.34513	5.12955	8.83083	9.00502	7.46988	1.47867	8.94855	19.7951	2.18646	7.67689	6.71136	8.62528	0.124794	0.290263	0.940459	0.0155624	5.47715	1.85219	2.35665	831.103	920.357	869.8	1005.39	784.373	774.647		0.331755	1.17678	0.331755	2.54734	1.15395	1.32813		5.6354	4.93835	4.49641	5.33981	4.88964	4.99042	5.04834	0.393665	5.442	7.79791	4.90182	5.03386	0.0132893	4.96438
	7.64015	6.11255	6.67035	4.73308	11.0195	8.66276	7.47306	2.19194	9.665	29.3313	4.80461	7.15525	6.252	8.4071	0.147015	0.0279202	1.85098	0.644336	7.50749	12.5769	1.41539	852.485	944.023	910.057	1030.69	666.571	793.816		0.484899	1.0427	0.484899	2.42217	3.86421	1.50751		5.65386	4.96922	4.52139	5.35691	4.92169	5.07834	5.08357	0.388667	5.47223	7.64555	4.93357	5.08226	0.0148455	5.02378
	7.19266	5.99998	6.31096	4.30583	10.5656	8.23623	7.10187	2.14243	9.2443	30.1671	4.58999	6.75181	6.07772	7.97533	0.135032	0.00824218	1.21417	0.625553	7.81788	11.9974	1.28675	878.816	950.953	931.87	1058.31	690.213	818.033		0.440853	0.751828	0.440853	2.44598	3.81379	1.48442		5.67424	4.99813	4.54656	5.36899	4.95104	5.16192	5.11682	0.385516	5.50233	7.53429	4.96281	5.15065	0.0185727	5.08003
	7.14994	5.54677	6.55122	4.1362	9.55672	7.51414	6.7425	1.84067	8.58317	27.2996	3.38808	6.85058	5.79788	7.42309	0.122927	0.166012	1.42978	0.0365861	6.79277	7.91982	0.595427	881.351	979.11	917.258	1069.37	744.241	859.86		0.29936	1.30382	0.29936	2.71438	2.70613	0.663554		5.69319	5.02595	4.57203	5.3798	4.98788	5.2363	5.14919	0.382368	5.53156	7.42579	4.9974	5.21452	0.0212616	5.13112
	7.76567	5.42098	6.69789	3.99556	8.85518	6.67515	6.56841	1.71039	8.27879	26.0396	2.92542	6.68652	5.73452	7.49873	0.133316	1.43345	1.31659	0.0167656	6.61954	5.22935	0.0113952	845.171	986.998	908.396	1078.59	783.01	909.767		1.07915	1.26554	0.0113668	2.69096	2.16866	0.0113668		5.70985	5.05125	4.59519	5.3906	5.04401	5.30662	5.18292	0.378987	5.56191	7.31223	5.04582	5.2757	0.0222715	5.17894
	7.69475	5.00518	6.36521	4.43835	8.1257	6.00441	6.27227	1.44968	7.72194	23.1125	2.10156	6.18481	5.25499	7.36237	0.167022	2.02346	1.6055	0.00863866	3.36326	3.4352	0.0717455	849.3	1013.3	928.56	1049.7	824.368	950.679		1.50994	1.17963	0.180399	1.74646	1.94088	0.180399		5.72442	5.07518	4.61491	5.40053	5.10454	5.37547	5.21584	0.377238	5.59308	7.23255	5.08252	5.33556	0.0242893	5.24
	7.52346	4.63017	5.8901	4.28657	7.39471	5.35819	5.8472	1.36838	7.21558	23.4023	1.87247	5.62414	4.81218	7.01856	0.186496	2.80985	1.48116	0.00184023	2.43557	2.3948	0.239132	859.313	1037.31	957.742	1059.56	866.878	990.947		1.89932	0.993972	0.265954	1.33757	1.77057	0.265954		5.73162	5.09916	4.63159	5.42637	5.15159	5.4412	5.24692	0.378002	5.62492	7.20427	5.11227	5.38151	0.0256571	5.28898
	7.19832	4.20621	5.54105	4.43312	6.60727	5.02664	5.5021	1.19567	6.69778	21.7312	1.42964	5.28384	4.5815	6.34072	0.161068	2.87716	1.67933	0.00151662	1.14272	1.2214	0.226067	878.481	1064.8	979.468	1050.04	913.867	1011.93		1.91448	1.07763	0.257205	0.850719	1.32343	0.257205		5.73442	5.10074	4.64002	5.47775	5.19233	5.50086	5.27435	0.385641	5.66	7.31162	5.12364	5.4269	0.0287441	5.33504
	6.73936	3.793	5.10313	6.05932	5.90314	7.09748	5.78257	1.19629	6.97886	20.6879	1.43111	5.98123	5.30313	6.56935	0.106652	0.91545	3.95838	0.461639	0.0765887	0.0145356	1.72898	905.898	1091.94	1007.07	947.296	956.935	884.469		0.758137	2.18822	0.878095	0.0780914	0.0780914	1.11625		5.72204	5.09435	4.64624	5.52704	5.23216	5.55695	5.29646	0.392405	5.68887	7.40881	5.1288	5.46939	0.032137	5.3796
	9.07057	3.48017	4.67892	5.91277	5.24855	6.98469	5.89594	1.94936	7.84531	33.0628	3.80002	5.58066	4.82133	6.71671	0.164272	10.0782	5.83596	1.48115	0.000283139	0.419118	1.18536	771.003	1112.71	1034.17	956.339	997.862	891.19		3.48991	2.10049	0.901742	0.33211	0.33211	1.40403		5.70499	5.08888	4.65137	5.57194	5.31712	5.6078	5.32369	0.398729	5.72241	7.48972	5.14594	5.50988	0.0341537	5.44453
	10.4299	3.1654	4.30422	5.43574	4.82435	6.36207	5.75362	2.52992	8.28354	43.9709	6.40049	5.13004	4.43425	6.13049	0.160556	21.868	6.69889	2.10076	0.101049	0.863546	0.370214	697.359	1133.81	1058.41	986.071	1024.84	928.752		5.2999	1.96465	0.825823	0.305695	0.305695	1.23203		5.69075	5.12727	4.65446	5.61475	5.51358	5.64274	5.37392	0.407089	5.78101	7.57527	5.22384	5.58946	0.0338112	5.56416
	10.2631	3.7825	4.06452	5.00497	4.38161	6.46283	5.65991	2.44812	8.10804	43.2537	5.99331	4.69329	4.14379	6.09836	0.190836	21.1889	3.52469	2.54528	0.428952	1.63406	0.644668	706.201	1092.63	1074.07	1013.31	1053.38	922.621		5.56977	0.910792	0.62877	0.311679	0.311679	1.76954		5.6766	5.20543	4.65646	5.67038	5.70629	5.67327	5.4314	0.424948	5.85635	7.82391	5.32167	5.67255	0.031915	5.67183
	9.7553	4.03153	4.57495	4.86514	4.11765	8.01848	5.89384	2.40191	8.29575	40.7528	5.76915	4.72005	4.23197	7.23015	0.261572	14.9109	3.46822	1.73947	1.05822	3.15487	4.51409	733.445	1076.23	1040.87	1022.23	1070.59	830.536		5.03526	0.68852	0.145095	0.145095	0.602401	3.29843		5.66883	5.27834	4.6576	5.73625	5.87858	5.70034	5.48666	0.452874	5.93953	8.2541	5.37596	5.72727	0.0316404	5.68458
	8.99402	3.73274	4.45486	5.77726	4.12283	7.76968	5.80857	2.14371	7.95227	36.9059	4.59547	5.11606	4.20584	7.27158	0.26711	10.1471	4.30905	1.83253	0.000979878	2.8417	3.84598	775.259	1095.92	1048.64	964.738	1070.25	844.938		3.87796	1.38332	0.661203	0.661203	0.993227	2.65362		5.66086	5.34659	4.65811	5.7964	6.10077	5.72469	5.5479	0.498737	6.04664	8.98964	5.42516	5.77847	0.0315355	5.69277
	8.51945	3.52551	4.07162	5.4876	3.87663	7.10535	5.43103	2.01197	7.443	37.0458	4.04802	4.77961	3.92538	6.70092	0.261195	9.53839	3.63101	1.84799	0.00320013	2.41616	2.80337	801.912	1109.69	1073.6	982.816	1086.42	884		3.73985	1.2541	0.707988	0.707988	0.90298	2.32575		5.65353	5.5009	4.65327	5.84816	6.32708	5.74374	5.62111	0.550854	6.17197	9.79973	5.53906	5.82206	0.0249091	5.69864
	8.23753	3.79828	3.74076	4.9512	5.36446	6.58306	5.44588	1.72973	7.17562	31.7622	2.99197	5.15783	4.08651	6.27841	0.211473	7.7933	2.71459	2.90744	0.244708	0.00662984	1.29318	817.958	1091.59	1095.39	1016.74	990.552	915.331		3.0797	1.35955	1.41707	0.206628	0.206628	1.42523		5.64638	5.6347	4.65502	5.89891	6.52114	5.753	5.68486	0.602396	6.28725	10.5965	5.63762	5.86243	0.0195491	5.69969
	7.81285	3.69604	3.42208	4.47214	5.11127	6.4162	5.1551	1.68846	6.84356	32.7533	2.85091	4.79171	3.89007	6.08997	0.22043	7.06365	2.12885	3.00333	0.466431	0.00192074	1.59037	842.43	1098.36	1116.59	1047.52	1006.55	925.456		3.02114	1.09566	1.36962	0.319566	0.319566	1.62449		5.64149	5.75562	4.65562	5.94297	6.65146	5.76185	5.73483	0.641578	6.37641	11.1874	5.67002	5.89769	0.0196813	5.75873
	7.32409	3.46723	3.14328	4.20262	4.53066	6.38592	4.8423	1.66288	6.50518	34.3407	2.76518	4.36664	3.65108	5.92211	0.237228	6.15928	1.89082	2.88668	0.409195	0.0971188	2.38278	871.041	1113.57	1135.3	1065.04	1043.73	927.298		2.95745	0.899409	1.22336	0.164022	0.164022	2.01929		5.63706	5.86313	4.65868	5.964	6.77151	5.74912	5.77392	0.678584	6.4525	11.7526	5.66508	5.93878	0.0235875	5.80613
	7.1546	3.24494	3.00554	5.43636	4.23205	6.05927	4.85546	1.64178	6.49724	33.8131	2.69545	4.8342	3.49172	5.90354	0.256706	5.28604	2.59376	3.42222	0.337443	0.38864	1.44916	881.075	1128.46	1144.6	986.032	1063.12	947.299		2.32039	1.58926	1.82867	0.602154	0.602154	1.22507		5.61535	5.9936	4.6629	5.98159	6.89081	5.73841	5.81378	0.719733	6.53351	12.3798	5.64611	5.9906	0.0296034	5.86
	7.07524	2.92755	4.22135	6.08907	3.98654	5.46487	4.96077	1.52499	6.48576	30.7411	2.32561	4.84311	4.04524	5.93302	0.189189	4.471	4.13399	0.546737	1.27305	0.949132	0.254118	885.792	1149.88	1063.81	945.466	1079.19	984.242		2.23213	1.91556	0.621759	1.24595	0.856576	0.621759		5.59169	6.15518	4.65552	6.00391	7.011	5.72966	5.85783	0.771022	6.62885	13.1623	5.62618	6.11736	0.0418253	5.86679
	6.73396	2.68723	5.62076	5.74821	3.95845	6.05577	5.13406	1.50946	6.64352	29.4008	2.27846	5.68449	4.37403	5.97888	0.155014	2.55967	5.98698	0.236876	0.377173	1.38207	0.849538	906.223	1166.24	974.485	966.544	1081.03	947.515		1.04948	2.99725	0.0637226	0.0637226	1.72603	0.371282		5.58766	6.30499	4.65184	6.02719	7.12277	5.72258	5.90284	0.820031	6.72287	13.8921	5.62139	6.23554	0.0517966	5.87488
	6.28698	2.56468	5.30047	5.22225	3.89562	6.06802	4.88967	1.41521	6.30488	28.9428	2.00281	5.26136	4.22728	5.87613	0.163198	1.95246	5.40557	0.168755	0.11061	0.98813	1.38851	933.334	1174.63	994.584	999.524	1085.17	946.761		1.02562	2.69668	0.0391085	0.0391085	1.36574	0.806663		5.58733	6.4447	4.6499	6.04012	7.22128	5.715	5.94306	0.865533	6.80859	14.5638	5.61925	6.34356	0.0605466	5.87756
	7.15414	2.36696	4.9002	4.92769	3.52979	5.59358	4.7454	1.6561	6.4015	34.8991	2.74267	4.91395	3.8724	5.42711	0.167182	5.80207	5.65697	0.0239654	0.0332319	1.47769	0.719422	881.102	1188.22	1019.99	1018.24	1109.4	976.182		2.2402	2.54699	0.0137444	0.0137444	1.38415	0.679636		5.58841	6.57041	4.64845	6.0499	7.31709	5.69285	5.97785	0.91105	6.8889	15.2404	5.61452	6.44028	0.0685005	5.87138
	7.39362	2.7643	4.62236	7.37659	3.21705	5.1052	5.07985	1.98344	7.0633	39.0453	3.93405	4.86378	3.56838	6.80874	0.31226	5.35352	5.36176	0.209298	5.27498	3.47004	0.000642289	866.942	1160.98	1037.82	867.945	1130.33	1006.94		2.52984	2.09947	0.241417	2.51281	1.64673	0.241417		5.58211	6.72573	4.65258	6.08916	7.40418	5.7116	6.02756	0.956569	6.98413	15.8699	5.61448	6.56658	0.0781625	5.90038
	7.04819	3.37723	4.38674	7.7105	4.1393	4.58272	5.20745	1.74402	6.95147	33.4909	3.04162	4.48473	4.20116	6.43182	0.209787	3.38834	3.34968	0.673555	6.26527	1.14094	0.390286	887.403	1119.59	1053.05	848.382	1069.17	1040.37		2.56346	1.1075	0.0979874	3.22577	0.345433	0.0979874		5.56835	6.94802	4.6667	6.14369	7.48223	5.83943	6.10807	1.0036	7.11167	16.4308	5.63612	6.74694	0.0897049	5.99156
	6.51033	3.11732	4.4373	7.07538	4.00821	4.34582	4.91573	1.53742	6.45315	31.2756	2.36367	4.39156	4.09261	5.99207	0.188351	2.54275	3.23426	0.228891	4.66409	0.823584	0.324791	919.737	1137.05	1049.77	885.784	1077.76	1055.71		2.11876	1.27424	0.0457392	2.68382	0.38335	0.0457392		5.55326	7.20319	4.68113	6.19401	7.60358	5.96899	6.20069	1.07285	7.27355	17.3022	5.65719	6.95257	0.102728	6.0815
	6.01648	2.92042	5.78521	6.71692	3.65347	7.03793	5.35507	1.6812	7.03627	31.3945	2.82642	5.90085	4.1864	6.54181	0.219553	0.437462	5.92752	0.18502	1.85463	2.89547	2.83202	949.935	1150.37	964.244	907.249	1101.18	888.014		0.115635	2.98042	0.115635	0.816075	2.24738	1.13709		5.53965	7.44592	4.7111	6.2198	7.72356	6.08611	6.28769	1.13962	7.42731	18.1246	5.67627	7.15637	0.115339	6.15296
	5.59057	2.78618	5.70658	6.47741	3.6511	6.64286	5.14245	1.57026	6.71271	30.5352	2.4657	5.64857	4.13597	6.2847	0.206199	0.200808	5.55199	0.318239	1.78212	2.22412	2.25123	976.371	1159.49	969.134	921.735	1101.34	911.716		0.0580056	2.86239	0.0580056	0.82884	1.99747	0.994289		5.52543	7.70808	4.74397	6.27015	7.97351	6.28273	6.41731	1.24283	7.66014	19.3669	5.71161	7.38539	0.127799	6.27644
	5.32913	2.56737	5.27243	6.0722	3.55044	6.1903	4.83031	1.45569	6.286	30.1365	2.11902	5.30078	3.98094	5.88643	0.193111	0.248819	5.12089	0.19547	1.54229	1.63808	1.84956	992.777	1174.44	996.353	946.504	1108.03	939.251		0.0283489	2.73341	0.0283489	0.77142	1.75034	0.889516		5.51158	8.06859	4.77424	6.37755	8.28156	6.54267	6.5927	1.38238	7.97508	20.9684	5.72807	7.69962	0.146827	6.46011
	4.94933	2.4112	5.1796	5.48129	3.22931	6.01995	4.54511	1.4073	5.95241	30.9629	1.98049	5.06446	3.65931	5.40586	0.192666	0.163389	4.55358	0.402578	0.876422	1.73134	2.17514	1016.86	1185.17	1002.22	983.212	1129.51	949.721		0.115138	2.65327	0.115138	0.416821	1.83516	0.955484		5.50799	8.41068	4.81987	6.48391	8.56594	6.79005	6.76308	1.50963	8.2727	22.3216	5.75197	8.00552	0.163805	6.63698
	4.78148	2.20535	5.04746	5.07556	2.98791	5.56194	4.27661	1.34836	5.62497	31.5286	1.81807	4.91447	3.4363	5.06853	0.191918	0.254887	4.29014	0.594202	0.638307	1.66076	1.65205	1027.59	1199.39	1010.61	1008.82	1145.79	978.161		0.132991	2.70912	0.132991	0.161088	1.92656	0.647467		5.50415	8.71572	4.90388	6.54957	8.82525	7.02654	6.92085	1.61694	8.53779	23.3633	5.7655	8.29342	0.179809	6.78805
	4.51043	2.06194	4.88716	4.87911	2.72936	4.96524	4.00554	1.27456	5.2801	31.82	1.62451	4.69477	3.17463	4.88514	0.212229	0.254917	3.77758	0.777247	0.763117	1.62864	0.921032	1045.04	1209.34	1020.82	1021.34	1163.37	1015.84		0.184336	2.63283	0.192387	0.184336	1.96541	0.270474		5.502	8.99702	4.99541	6.58388	9.07519	7.25789	7.06856	1.71862	8.78719	24.3136	5.77247	8.56224	0.194616	6.92088
	4.13636	1.88583	4.77701	4.65145	2.48625	4.61437	3.75854	1.25184	5.01038	33.3065	1.5671	4.37536	2.89878	4.64218	0.231192	0.142743	3.50706	1.03727	0.797287	1.61873	0.732434	1069.36	1221.62	1027.88	1035.94	1180.01	1038.33		0.239005	2.48953	0.401644	0.276091	1.88911	0.239005		5.52072	9.26353	5.09036	6.62297	9.30821	7.43966	7.20757	1.80905	9.01663	25.0993	5.79628	8.80756	0.206198	7.03131
	3.79816	1.77109	4.66811	5.41055	2.28018	4.32976	3.70964	1.4146	5.12424	38.1331	2.0011	4.06396	2.65967	4.58352	0.265608	0.00783586	3.75797	0.918662	2.89309	2.04337	0.384548	1091.6	1229.65	1034.87	987.653	1194.21	1056.75		0.265799	2.29287	0.604149	1.34659	1.78379	0.265799		5.53783	9.50865	5.18057	6.66326	9.52931	7.60804	7.33794	1.89404	9.23198	25.8115	5.81919	9.0335	0.216412	7.13565
	3.60915	2.39932	4.3174	7.01786	2.98463	4.03455	4.06048	1.60831	5.6688	39.6089	2.58667	3.82185	3.14076	4.24668	0.149704	0.203706	2.75945	0.066004	8.74607	1.15747	0.000672528	1104.12	1185.99	1057.56	889.211	1146.02	1076.03		0.212702	1.42253	0.495548	3.19601	0.83722	0.212702		5.55356	9.73561	5.26488	6.69773	9.72966	7.76234	7.4573	1.97257	9.42987	26.4516	5.8396	9.23783	0.225385	7.23004
	3.58436	2.29893	4.13937	6.77085	4.57714	3.95536	4.221	1.47006	5.69107	34.8274	2.16109	4.04737	3.67711	4.4677	0.0970671	0.405318	3.69435	0.00666344	6.50171	0.126837	0.0705646	1105.77	1192.91	1069.17	904.004	1040.73	1081.23		0.463011	1.74844	0.092005	2.72348	0.529776	0.092005		5.57048	9.95031	5.40162	6.78368	10	7.9177	7.60397	2.04955	9.65352	26.9536	5.87378	9.44216	0.232985	7.35069
	3.54093	2.09889	7.08051	6.16395	4.5194	5.40442	4.80135	1.81032	6.61167	37.7045	3.27728	4.96191	3.78555	5.97406	0.224242	1.58866	7.30328	5.19459	1.85667	0.0794939	0.363689	1108.66	1206.77	885.478	940.867	1044.46	988.039		1.42098	2.86302	2.1186	1.20204	0.442507	0.442507		5.59009	10.1437	5.55372	7.0123	10.241	8.06148	7.76705	2.10062	9.86767	27.0453	5.94565	9.62317	0.236211	7.53689
	3.35959	4.34045	9.00338	5.85755	4.67748	5.12371	5.3937	1.95334	7.34704	36.2153	3.81555	4.9006	4.42471	5.67409	0.123716	4.13757	1.10932	13.0299	0.21516	0.512963	0.0728913	1120.77	1056.06	774.738	959.757	1034.27	1005.76		1.541	0.560143	4.10279	0.956953	0.223115	0.223115		5.60859	10.3604	5.70487	7.22616	10.4559	8.19311	7.92483	2.15367	10.0785	27.1763	6.08519	9.81855	0.234747	7.70963
	3.33176	7.45687	8.62211	8.3482	5.29434	4.76148	6.30246	2.15009	8.45255	34.1151	4.6229	6.3756	4.89469	8.12537	0.24813	8.82507	1.33266	5.38079	4.18506	1.01631	2.37462	1122.63	863.221	796.108	811.64	994.971	1028.87		3.04385	1.08126	2.24651	1.9726	1.08126	1.61413		5.66927	10.5865	5.82786	7.42728	10.6511	8.31705	8.07985	2.20269	10.2825	27.2615	6.22771	10.0192	0.233365	7.87217
	4.08508	7.35235	7.91145	9.37721	4.84544	5.56895	6.52341	2.02139	8.5448	30.9866	4.086	6.46065	5.02632	7.77168	0.214515	5.94547	0.68714	1.92666	8.14414	2.8156	0.911006	1072.72	869.374	836.716	754.068	1023.49	977.722		2.37557	0.891703	1.4508	2.91656	1.61521	0.891703		5.70956	10.8048	5.9512	7.65015	10.8234	8.42672	8.22763	2.24836	10.476	27.327	6.37594	10.2103	0.231176	8.03843
	4.24508	6.76122	7.60137	8.56445	4.44746	5.34629	6.16098	1.75967	7.92065	28.5616	3.09644	6.05375	4.67217	7.39133	0.225404	3.67067	0.360287	2.07474	5.77666	2.93614	0.663716	1062.27	904.583	854.751	799.366	1049.11	991.696		1.80868	0.707463	1.54762	2.51069	1.60629	0.707463		5.74763	10.9903	6.08274	7.86942	10.9845	8.52098	8.36594	2.28401	10.65	27.3013	6.52941	10.3687	0.2272	8.1952
	4.0033	9.88253	7.46321	8.07041	4.03531	4.80716	6.37699	2.44617	8.82315	38.3593	5.98372	6.13519	4.22827	7.91861	0.303809	5.63441	12.2888	1.17989	2.86769	5.48344	2.46436	1078.08	726.57	862.849	827.545	1075.98	1025.94		2.13189	3.74734	1.32803	1.93523	2.09988	1.32803		5.78351	11.2768	6.20704	8.06803	11.1304	8.62336	8.51486	2.3438	10.8587	27.526	6.67229	10.5037	0.223066	8.34569
	3.68892	11.5346	7.40737	7.75084	3.98143	4.58032	6.49059	3.0221	9.51268	46.5612	9.13307	5.99385	4.13115	7.66497	0.299575	7.84932	25.4423	0.840499	1.58825	6.29586	3.6491	1098.83	640.235	866.132	846.034	1079.52	1040.53		2.30493	5.54078	1.41352	1.75699	2.01242	1.41352		5.80837	11.7304	6.32789	8.26519	11.3256	8.71773	8.69585	2.45986	11.1557	28.2877	6.81221	10.6736	0.22083	8.49146
	3.43772	10.6325	7.05013	7.38594	4.41792	5.88473	6.46816	2.53969	9.00785	39.2646	6.45005	6.46743	4.78462	7.30199	0.208277	9.18355	17.3418	0.338689	0.842326	4.20347	0.340388	1115.55	686.702	887.288	867.394	1051.03	958.074		3.02971	4.16508	0.582699	0.918512	2.04951	0.582699		5.83492	12.1815	6.50252	8.47675	11.5572	8.80799	8.89348	2.57523	11.4687	28.9563	6.99608	10.8913	0.217763	8.64237
	3.3848	10.207	6.42695	6.83718	4.10776	5.81982	6.13059	2.4055	8.53609	39.2377	5.78645	6.12338	4.53577	6.73462	0.1951	7.53938	16.6174	0.0878302	0.499275	4.09184	0.0965783	1119.08	709.182	924.801	900.019	1071.24	962.096		2.73859	4.08364	0.303566	0.713798	2.01563	0.303566		5.91834	12.6185	6.70939	8.68711	11.7853	8.89569	9.10238	2.66984	11.7722	29.3313	7.20382	11.1145	0.213486	8.7914
	3.25625	9.94791	5.85145	6.24146	3.86362	5.27623	5.73949	2.36115	8.10064	41.1388	5.57505	5.56384	4.21677	6.14396	0.186009	6.16644	17.7108	0.0125348	0.251981	3.51888	0.214607	1127.7	723.05	960.135	936.117	1087.28	996.114		2.30758	4.38407	0.287608	0.677626	1.70022	0.287608		6.00801	13.0258	6.90409	8.89215	12.0031	8.98063	9.30229	2.75804	12.0603	29.6491	7.4011	11.3279	0.209663	8.93639
	3.01912	9.22557	5.71899	5.94759	5.48782	6.06281	5.91032	1.97938	7.88969	33.4902	3.91794	5.83329	5.54561	6.03401	0.0421774	8.35903	10.9909	0.0366046	0.0013896	0.178508	0.0232552	1143.68	762.419	968.361	954.186	982.803	947.081		2.81418	3.39227	0.1143	0.1143	0.345479	0.229519		6.09241	13.4102	7.09991	9.08637	12.2126	9.06665	9.4947	2.8418	12.3365	29.9304	7.59159	11.5332	0.206097	9.07651
	3.52117	8.75426	6.03103	5.57984	5.04417	7.19795	6.0214	1.803	7.8244	29.9431	3.2508	5.80544	5.17809	6.90622	0.143006	6.25118	7.4685	9.26666e-05	0.194974	0.954981	1.38425	1109.98	788.668	949.039	977.041	1010.82	878.503		2.28427	2.94882	0.225593	0.225593	0.761265	1.39251		6.17066	13.7829	7.2962	9.26664	12.4176	9.10947	9.67391	2.9265	12.6004	30.2515	7.74952	11.7317	0.20441	9.18806
	5.29877	8.32478	5.9197	4.99813	4.83574	7.07947	6.0761	1.37059	7.44668	22.557	1.8785	5.60924	5.07329	6.78953	0.144674	0.604239	5.05656	0.0244591	1.16202	1.53849	1.00675	994.691	812.975	955.91	1013.75	1024.11	885.54		0.310467	2.71554	0.310467	0.61111	0.773497	1.47023		6.24568	14.1464	7.47418	9.43351	12.5662	9.12416	9.8317	3.00571	12.8374	30.5716	7.88667	11.8826	0.202129	9.27883
	5.19026	7.53724	5.7512	4.51883	4.54065	6.64983	5.698	1.20659	6.90459	21.1757	1.45586	5.47073	4.70306	6.42517	0.154752	0.257803	3.38281	0.00282996	1.39044	1.33946	0.90597	1001.55	858.505	966.358	1044.5	1043.09	911.295		0.28047	2.06651	0.28047	0.951897	0.930077	1.1791		6.30431	14.4853	7.6321	9.57695	12.7352	9.16806	9.98365	3.08978	13.0734	30.9484	8.01609	12.0473	0.200925	9.3725
	4.86101	6.74517	5.29612	4.08254	4.07327	8.89308	5.65853	1.86587	7.5244	32.9744	3.48146	5.07856	4.27716	6.38291	0.197537	0.636043	1.18079	0.131342	2.48375	2.51306	10.4623	1022.5	905.548	994.859	1072.89	1073.49	780.891		0.217556	1.66661	0.217556	0.996025	1.0053	3.81451		6.38829	14.8031	7.77779	9.71244	13.0065	9.27242	10.1601	3.17964	13.3397	31.2953	8.15144	12.2949	0.202651	9.49243
	5.41417	6.13655	5.02475	3.75867	6.40374	10.3422	6.18002	2.24321	8.42323	36.2978	5.032	5.77536	5.1221	6.33694	0.106016	0.586525	0.00188958	1.33465	5.86291	0.050052	17.324	987.426	942.548	1012.05	1094.21	926.214	701.999		0.36119	0.36119	0.750609	2.01669	0.628382	4.56687		6.47489	15.1128	7.91433	9.8462	13.3043	9.39635	10.3415	3.27183	13.6133	31.6379	8.28483	12.5636	0.205232	9.62128
	5.55753	5.71829	4.94561	3.47842	5.96072	9.79558	5.90936	2.10256	8.01192	35.5803	4.42078	5.63791	5.09859	5.90011	0.072874	0.123783	0.0365087	0.928808	5.90944	0.00263795	15.1027	978.436	968.405	1017.09	1112.83	953.376	731.265		0.0803781	0.0803781	0.692296	2.15948	0.322812	4.15767		6.55766	15.4125	8.04057	9.97785	13.6074	9.52186	10.5196	3.36471	13.8844	31.9851	8.4109	12.8355	0.208252	9.74985
	5.30226	5.45979	4.81225	4.04383	6.55617	8.78178	5.82601	1.66625	7.49226	28.6002	2.7764	5.38103	4.93475	6.28207	0.120116	0.274317	0.134115	1.02772	3.17617	0.533124	8.73654	994.471	984.56	1025.62	1075.42	916.959	787.124		0.0787675	0.0787675	0.568782	1.3372	1.17514	3.40075		6.62721	15.7053	8.15541	10.1035	13.9108	9.64731	10.6916	3.46089	14.1525	32.3702	8.52838	13.106	0.211591	9.87538
	4.86096	5.17203	4.47965	3.97689	8.33876	8.31557	5.85731	1.95432	7.81163	33.3655	3.81937	5.0165	4.57498	7.52968	0.244097	0.992716	0.469604	1.89794	3.53598	6.15759	6.04303	1022.5	1002.7	1047.03	1079.82	812.178	813.501		0.155537	0.155537	0.536844	1.03961	3.32226	3.29907		6.68661	15.9911	8.25847	10.2233	14.2043	9.77171	10.8559	3.55773	14.4136	32.7723	8.63678	13.3672	0.214979	9.99749
	4.47009	4.9704	4.06008	3.65182	8.59097	8.09684	5.64003	2.14525	7.78528	38.036	4.60208	4.72024	4.16258	7.31523	0.274673	1.36876	0.448415	2.49625	3.95301	8.70804	6.03592	1047.65	1015.51	1074.36	1101.29	797.866	826.025		0.250151	0.250151	0.660165	1.06843	3.87073	3.3766		6.85988	16.2779	8.36678	10.3355	14.4888	9.92219	11.0418	3.62478	14.6666	32.8277	8.75563	13.627	0.217642	10.1288
	4.13413	4.77739	3.67956	5.02402	7.90963	7.66109	5.53097	1.81103	7.342	32.7435	3.27983	4.90071	4.29494	7.00182	0.239615	1.95117	0.56788	3.42771	0.256995	5.658	4.53741	1069.51	1027.85	1099.45	1012.1	836.822	851.263		0.766579	0.123316	1.22115	0.123316	3.00892	2.76038		7.04914	16.5669	8.52828	10.4478	14.7712	10.2856	11.2748	3.6686	14.9434	32.538	8.96761	13.8971	0.215594	10.3667
	4.01619	4.5111	3.37298	7.47294	7.22625	7.0093	5.60146	1.83262	7.43408	32.7168	3.35849	5.7602	4.13992	7.17201	0.268044	2.51308	1.18888	4.96613	3.50244	2.63993	1.98201	1077.24	1045	1119.87	862.277	876.826	889.721		1.74401	1.2491	2.38722	1.71274	1.46604	1.2491		7.22388	16.8562	8.70939	10.5517	15.0595	10.8443	11.5409	3.70814	15.249	32.1305	9.16997	14.1799	0.214558	10.698
	3.90635	4.08115	3.07277	7.19348	6.90437	6.67413	5.30537	1.81305	7.11842	34.1738	3.28714	5.37764	3.95005	6.84681	0.268296	1.95726	1.49873	4.98451	3.56493	2.55677	1.87349	1084.46	1072.98	1140.06	878.768	895.992	909.829		1.47128	1.29649	2.30487	1.81584	1.52673	1.29649		7.37994	17.1399	8.89696	10.6388	15.4096	11.3971	11.8104	3.76876	15.5791	31.9106	9.33242	14.5098	0.217151	11.018
	3.85889	3.81704	2.81845	6.58075	12.3491	6.16474	5.93149	3.46753	9.39901	58.4596	12.0237	5.01182	3.8275	6.47675	0.257102	4.29565	4.4709	9.69101	0.421538	41.1852	0.054409	1087.59	1090.35	1157.3	915.471	599.684	940.818		1.15293	1.19478	2.19337	1.56893	7.33723	1.15293		7.49352	17.4098	9.08644	10.7868	15.8228	11.9318	12.0885	3.84984	15.9384	31.847	9.51153	14.8893	0.220391	11.3593
	3.76319	7.87034	2.57691	6.29807	23.278	5.62745	8.23566	7.60245	15.8381	92.3114	57.7973	5.96276	4.22925	7.47728	0.277454	20.003	0.133456	32.0214	3.75425	226.272	6.80274	1093.91	839.096	1173.79	932.657	183.86	974.067		2.19957	1.90758	3.38585	0.335309	17.3152	0.335309		7.57594	17.6755	9.26944	10.9784	16.2567	12.4443	12.3667	3.94446	16.3112	31.8957	9.69669	15.3036	0.224274	11.7114
	3.61408	11.7653	2.3565	7.5229	22.6316	5.06188	8.82538	7.53817	16.3635	85.4147	56.824	6.29239	3.97603	10.7047	0.458333	27.1576	8.64302	41.8464	1.69644	190.613	14.1639	1103.8	628.616	1188.94	859.345	201.807	1009.69		2.67831	5.47289	3.93589	1.23051	16.3392	1.23051		7.64575	18.0202	9.44363	11.1703	16.6931	12.9439	12.6528	4.06903	16.7218	32.1591	9.8753	15.7558	0.229428	12.0571
	5.03139	11.2124	2.18845	8.47736	20.9434	4.54058	8.73226	6.7737	15.506	77.571	45.883	6.75438	4.66328	10.5287	0.386086	13.6965	6.15131	42.8215	0.0649746	149.111	17.5703	1011.63	656.643	1200.56	804.297	252.624	1043.09		1.72299	4.45807	4.56592	1.72299	14.189	2.2138		7.72179	18.508	9.80225	11.3528	17.1259	13.4209	12.9886	4.20322	17.1918	32.3608	10.1899	16.1996	0.227732	12.3869
	5.03961	10.6744	1.99202	7.87724	26.1062	4.1459	9.3059	8.7691	18.075	94.2316	76.897	6.45843	4.36933	9.9751	0.390798	18.2012	1.87275	53.4929	2.04107	282.252	26.6256	1011.11	684.509	1214.21	838.697	115.16	1068.74		1.41881	4.21596	4.46641	1.41881	19.6478	2.31253		7.87727	19.1194	10.2123	11.5239	17.5443	13.892	13.3615	4.34285	17.7044	32.5027	10.5402	16.6312	0.224171	12.7079
	4.90908	18.997	2.75812	7.46482	26.3867	3.8241	10.7233	9.68773	20.411	90.3429	93.8522	6.18695	4.09534	16.114	0.594707	33.8051	68.4541	63.444	10.6177	245.341	47.5989	1019.42	318.284	1161.4	862.754	109.22	1089.88		1.27787	12.81	3.42883	1.27787	20.1997	2.36285		8.03128	19.8003	10.6128	11.6959	17.944	14.3547	13.7398	4.50169	18.2415	32.7638	10.8836	17.0467	0.22066	13.0253
	4.52696	18.5037	3.90147	7.2432	24.7406	3.48792	10.4006	9.00876	19.4094	86.6173	81.1577	5.88508	4.05784	15.6886	0.589005	34.5001	65.6595	42.2392	9.96944	205.634	47.7857	1043.97	336.128	1084.78	875.823	146.335	1112.19		1.35812	12.6186	1.98361	1.35812	18.8555	2.39716		8.17435	20.4751	10.9852	11.8699	18.3195	14.8043	14.1047	4.66326	18.768	33.0616	11.2064	17.4407	0.217624	13.3371
	4.40983	17.2191	3.68172	7.75975	22.1819	3.25665	9.75148	8.02253	17.774	82.2698	64.3609	6.08479	3.86375	14.8542	0.587162	28.5332	55.7648	36.842	3.967	154.515	42.1828	1051.55	384.883	1099.31	845.515	214.787	1127.67		1.67496	11.1343	2.40307	1.67496	16.0971	2.82814		8.30551	21.1389	11.3413	12.039	18.7389	15.2334	14.4662	4.83695	19.3031	33.4362	11.5157	17.8626	0.216039	13.6362
	4.33851	15.6083	3.67534	7.44118	20.6607	3.03259	9.1261	7.31665	16.4427	80.1728	53.5334	5.88985	3.84114	13.5665	0.558684	22.921	42.0186	29.7107	2.83894	133.047	37.1308	1056.18	450.68	1099.73	864.143	261.689	1142.77		1.55134	9.71842	2.2145	1.55134	14.7708	2.85726		8.53497	21.7804	11.688	12.202	19.2608	15.6383	14.8507	4.99993	19.8507	33.6679	11.8165	18.3552	0.216716	13.9201
	4.03135	17.5416	3.81847	6.92672	19.7916	4.1783	9.38134	7.31613	16.6975	77.9859	53.5257	5.55251	4.06809	14.8879	0.570785	28.6224	66.5896	30.9455	6.02517	108.374	27.0717	1076.24	372.332	1090.26	894.655	290.562	1066.62		1.52116	11.9891	1.73404	1.37421	14.2391	1.37421		8.77649	22.3986	12.0208	12.3498	19.81	16.0202	15.2293	5.162	20.3913	33.8952	12.1031	18.8625	0.21829	14.185
	3.73862	23.8847	3.56435	7.04688	19.2734	4.06664	10.2624	8.9768	19.2392	87.4725	80.5829	5.55676	3.82063	16.2168	0.61865	42.56	185.565	44.8642	10.3397	81.1976	38.3877	1095.54	167.776	1107.1	887.481	308.498	1073.93		1.81814	18.3279	1.99241	1.49012	13.7166	1.49012		9.00776	23.0055	12.3243	12.4887	20.3562	16.3875	15.595	5.32825	20.9233	34.1664	12.3654	19.364	0.220572	14.4381
	5.41391	23.0912	3.77296	6.93488	17.9082	3.72656	10.1413	8.27476	18.416	81.5948	68.4717	6.17439	4.1832	15.1649	0.567585	22.348	167.7	40.5555	10.281	60.3248	41.1487	987.442	188.961	1093.26	894.167	358.319	1096.33		0.760482	16.9168	2.40143	0.760482	11.7338	2.44784		9.21981	23.6123	12.5951	12.6236	20.8925	16.7324	15.946	5.50213	21.4481	34.5048	12.6022	19.8525	0.223396	14.678
	5.33358	21.5191	3.57492	6.54277	16.2686	3.62167	9.47677	7.56353	17.0403	79.8112	57.207	5.93818	4.04965	13.8372	0.547192	17.166	145.017	34.8319	8.60837	46.1294	34.2823	992.497	234.654	1106.4	917.77	423.078	1103.29		0.604594	15.5809	2.36326	0.604594	10.3305	2.31651		9.40929	24.2626	12.8474	12.752	21.4129	17.0652	16.2916	5.69421	21.9858	34.9519	12.7758	20.326	0.228089	14.9563
	5.20257	19.5408	3.2669	6.04219	15.5042	3.69997	8.87611	6.89129	15.7674	77.6386	47.4899	5.62238	4.07562	13.1387	0.526485	13.4949	113.736	31.4632	8.03114	43.9319	26.7924	1000.77	299.175	1126.98	948.351	455.109	1098.1		0.419809	13.9184	2.35547	0.419809	9.88185	1.92241		9.56648	25.0018	13.0809	12.8873	21.9129	17.3939	16.6405	5.91737	22.5579	35.56	12.9357	20.7831	0.232732	15.2374
	5.12784	23.2034	3.5976	8.66174	14.1114	7.5488	10.3751	7.25145	17.6266	69.8925	52.5835	8.10527	5.73308	12.749	0.379607	27.5341	164.565	45.935	2.93573	13.9599	7.98819	1005.5	185.888	1104.89	793.873	516.474	857.828		2.97743	15.0981	4.50767	0.556471	6.00617	0.556471		9.70443	25.7305	13.3057	13.0098	22.3891	17.7155	16.9758	6.14111	23.117	36.1756	13.0838	21.2207	0.237197	15.5106
	4.8791	30.3478	4.53718	9.74493	12.9595	17.902	13.3951	9.71807	23.1132	72.5495	94.441	11.3522	6.09556	16.6664	0.464409	72.5221	287.394	78.4627	13.3237	0.189727	20.3126	1021.34	42.1163	1043.31	734.007	570.158	358.552		6.47312	18.9956	6.81505	1.60729	1.60729	6.54982		9.85263	26.4395	13.6002	13.1223	22.8364	18.0263	17.3129	6.34528	23.6582	36.6506	13.2418	21.6339	0.240629	15.8133
	4.5111	33.3858	4.41685	9.10326	17.167	17.8322	14.4027	11.0037	25.4064	76.4001	121.081	13.1352	5.65914	17.6659	0.514759	97.844	360.358	99.7174	28.0842	7.64152	11.7616	1045	11.9142	1051.1	769.188	386.927	361.2		8.62405	20.2507	8.7183	4.03189	4.03189	4.69708		10.0011	27.1319	13.9625	13.2343	23.2738	18.3213	17.6542	6.53586	24.19	37.0217	13.4163	22.0357	0.243127	16.1419
	4.21891	31.4699	6.80546	8.29711	16.6023	16.3506	13.9574	9.97434	23.9317	71.4628	99.4874	12.3239	7.17837	16.5394	0.394684	94.8379	306.687	51.15	32.0386	6.99566	5.7276	1063.97	28.8114	901.923	814.554	409.463	419.712		8.10496	19.146	5.51841	4.02675	4.27844	4.02675		10.1386	27.7984	14.3041	13.5273	23.7102	18.5735	18.0087	6.69937	24.7081	37.2007	13.7215	22.426	0.240804	16.4388
	3.91317	33.222	7.00223	10.925	29.2414	23.8189	18.0205	12.34	30.3605	68.4778	152.276	17.372	7.98293	27.8858	0.55488	199.015	231.086	121.401	50.3449	125.91	33.6221	1084.01	13.0722	890.143	671.456	57.7006	169.484		13.4588	15.85	10.3697	6.44694	11.8694	6.44694		10.2725	28.4319	14.6232	13.9084	24.1529	18.8168	18.3676	6.84686	25.2145	37.2768	14.0871	22.8189	0.236595	16.72
	3.71815	43.1533	6.46947	16.2542	34.9495	29.661	22.3676	16.0092	38.3768	71.5731	256.294	22.9576	8.91565	33.6274	0.580864	347.802	432.046	252.751	37.374	158.304	53.1938	1096.89	39.8898	922.217	423.673	3.56455	51.5019		19.2394	20.1957	16.4881	6.70342	11.9919	6.70342		10.3988	29.0421	14.9281	14.288	24.6176	19.052	18.7211	6.99575	25.7168	37.3682	14.448	23.2262	0.233003	16.9901
	4.51366	41.0287	7.76635	15.7275	32.5466	28.0103	21.5988	14.534	36.1329	67.2909	211.239	21.8689	9.75664	31.4125	0.526022	291.904	377.519	191.338	34.4727	119.853	41.1065	1044.83	17.5662	845.132	445.632	18.4121	77.9197		17.3552	19.1598	14.1025	6.14139	10.6777	6.14139		10.5135	29.642	15.2219	14.6549	25.0919	19.2739	19.0663	7.14962	26.216	37.4987	14.7966	23.6374	0.230025	17.2479
	4.29038	36.8304	11.3491	14.3421	29.7292	26.6224	20.5273	12.4398	32.9671	60.6016	154.75	20.4823	12.0974	28.9525	0.410601	263.637	265.792	84.2382	38.2564	84.6754	37.151	1059.31	5.0516e-05	649.657	506.043	50.5279	104.347		16.1919	16.3481	9.13313	6.14017	9.24693	6.14017		10.6169	30.2368	15.5055	15.0032	25.5607	19.4877	19.4018	7.30808	26.7099	37.667	15.1288	24.0424	0.227556	17.4966
	4.15504	33.8912	11.8753	13.7328	28.6133	25.8526	19.6867	11.4645	31.1512	58.2346	131.434	19.7927	12.3397	27.9231	0.387044	241.233	201.768	61.0185	35.449	79.684	38.0185	1068.14	8.68058	623.112	533.827	67.6374	120.667		15.6377	14.0985	7.91743	6.05991	8.82059	6.05991		10.7171	30.825	15.7835	15.3462	26.0144	19.696	19.7304	7.46484	27.1952	37.8343	15.4555	24.4434	0.225266	17.7397
	5.98778	31.9612	12.0036	13.5804	28.2763	23.663	19.2454	10.2281	29.4734	53.1455	104.613	18.6217	12.3978	27.123	0.372594	175.764	161.692	52.4438	32.092	81.5578	19.5155	951.705	23.7783	616.724	540.893	73.2938	173.567		12.6339	13.3395	6.61813	5.04131	9.65461	5.04131		10.8116	31.403	16.0517	15.6878	26.4475	19.9012	20.0505	7.61845	27.6689	37.9964	15.7788	24.8483	0.223237	17.9765
	5.73362	29.6759	11.4263	13.2371	27.2127	21.9864	18.212	9.52035	27.7324	52.2751	90.6371	17.6118	11.879	25.9062	0.371235	155.71	131.421	46.0463	24.7493	81.0131	14.246	967.451	51.2885	645.73	556.977	92.636	220.555		11.8781	12.0641	6.1855	4.37462	9.60097	4.37462		10.9049	31.9663	16.3073	16.0189	26.8588	20.107	20.3605	7.76753	28.1281	38.15	16.091	25.2343	0.221251	18.2071
	5.52357	27.6965	10.7339	12.5772	24.8852	20.384	16.9667	8.70138	25.6681	51.285	75.714	16.4806	11.1947	23.7599	0.35947	130.946	115.129	38.848	19.2681	62.7014	11.6778	980.562	83.5571	681.397	588.563	142.859	270.717		10.957	11.2159	5.74669	3.90341	8.40455	3.90341		11.1378	32.5055	16.5697	16.3826	27.2441	20.3224	20.6937	7.86728	28.561	38.0178	16.4294	25.6065	0.218315	18.4461
	5.42329	26.0609	15.8941	17.3457	31.5646	20.4016	19.4484	9.00214	28.4505	46.2874	81.0386	18.8737	16.257	24.6461	0.205096	196.703	43.7258	12.6327	4.42107	146.802	0.908676	986.853	116.135	438.625	379.929	27.804	270.138		13.4504	7.18724	2.97956	1.52794	12.6909	1.52794		11.4042	33.0258	16.8801	16.7469	27.6021	20.5768	21.0393	7.94379	28.9831	37.7568	16.7802	25.9614	0.214807	18.7285
	5.38084	23.4585	18.2379	30.8678	30.8038	19.0509	21.3	9.53287	30.8328	44.7554	90.8757	21.2547	18.4412	28.9675	0.222034	253.418	4.65926	9.37617	91.5429	90.3236	5.05815	989.522	178.998	345.945	35.6377	36.4051	316.362		15.8739	2.20378	3.0168	9.61305	9.54912	2.20378		11.6705	33.5262	17.1438	17.1125	27.9579	20.8237	21.3724	8.01922	29.3917	37.5213	17.1203	26.3115	0.211625	18.9838
	5.03706	25.5556	17.9336	28.6864	28.0347	17.3462	20.4323	8.99951	29.4318	44.0456	80.9912	21.7446	17.493	27.4149	0.220939	237.012	26.2484	6.24346	68.1309	57.7977	9.52377	1011.27	127.282	357.359	66.4404	77.4887	379.911		16.7075	3.81101	3.81101	6.94183	6.29016	4.39838		11.9238	33.9777	17.3739	17.4669	28.4575	21.0681	21.7113	8.11188	29.8232	37.3624	17.3971	26.771	0.212231	19.2675
	10.0914	26.5039	16.6778	27.0229	25.4903	16.1921	20.3297	6.99756	27.3273	34.4204	48.9659	21.084	16.3135	26.2505	0.233459	104.823	38.1202	13.3366	44.7983	26.6314	17.12	715.353	106.784	406.414	96.3268	128.759	426.233		10.9926	5.41984	4.40625	5.93884	4.40625	4.89195		12.1554	34.3709	17.8229	17.7738	29.0619	21.3067	22.0819	8.19237	30.2743	37.0999	17.786	27.3169	0.211314	19.5648
	11.4642	25.4811	17.6354	29.0647	22.5684	14.3637	20.0963	6.76716	26.8634	33.6738	45.7945	20.1019	15.1816	24.7529	0.239676	74.5124	28.9967	6.05573	80.4332	6.11169	32.8627	643.805	128.967	368.72	60.4163	203.606	505.074		8.63773	5.37919	2.46651	8.96278	2.46651	5.73827		12.3671	34.7422	18.4865	18.0755	29.7079	21.5767	22.4926	8.25879	30.7514	36.7178	18.1782	27.9041	0.211053	20.0316
	11.0495	23.3538	18.1295	28.306	21.1308	13.4934	19.2438	6.388	25.6318	33.195	40.8065	19.6301	14.6524	22.798	0.217503	67.1475	16.8918	1.24173	82.1235	3.56057	33.0674	665.022	181.81	349.989	72.7859	246.701	544.947		8.58066	3.72365	1.50064	8.67589	1.50064	6.13673		12.5687	35.0977	19.1572	18.4404	30.3446	21.8835	22.9153	8.3171	31.2324	36.2949	18.6196	28.4873	0.209475	20.5204
	10.2929	33.7991	17.0325	25.9203	19.4927	14.946	20.2473	8.41347	28.6607	41.5536	70.7865	18.2626	15.4677	24.3134	0.222361	99.0891	183.653	10.3345	32.1833	0.569368	28.1033	704.615	9.23169	392.236	119.185	300.842	479.237		7.9697	15.5365	1.23008	7.65768	1.23008	3.3166		12.7643	35.4012	19.8027	18.8999	30.9589	22.1907	23.3363	8.35362	31.6899	35.7967	19.1256	29.0533	0.206058	20.9967
90°	9.79938	50.2454	16.5512	25.6065	24.1448	13.7988	23.3577	14.4924	37.8501	62.0457	210.031	20.348	14.4869	25.241	0.270696	183.827	722.949	46.3276	5.05714	0.619532	91.3727	731.06	179.771	411.533	126.136	161.105	530.783		10.5486	29.8974	3.79677	5.25848	3.79677	6.54924		12.9508	35.6702	20.3962	19.3674	31.5391	22.4925	23.736	8.38353	32.1196	35.3198	19.6246	29.5883	0.202462	21.4444
	10.201	49.5302	21.8574	26.5746	27.4065	13.4703	24.84	13.9404	38.7804	56.1206	194.334	24.216	15.567	27.1986	0.271983	214.301	609.604	8.8957	3.00894	6.58708	129.271	709.504	161.104	224.402	105.327	88.9432	546.028		14.0151	25.3141	2.3586	2.3586	3.1905	10.7458		13.127	35.935	20.964	19.8345	32.0928	22.7712	24.1207	8.41607	32.5368	34.8914	20.1169	30.0998	0.198796	21.8676
	15.7074	47.7815	24.9944	26.1182	26.8992	13.3686	25.8115	12.1782	37.9897	47.1812	148.308	25.5563	18.0292	26.704	0.193923	102.093	482.677	0.667782	0.0940141	1.18309	154.827	446.48	119.77	140.26	114.904	98.7689	550.789		9.84883	22.2252	0.561898	0.561898	1.34298	12.1877		13.3284	36.1955	21.5252	20.2902	32.6383	23.0365	24.5024	8.44436	32.9467	34.4634	20.5989	30.6043	0.195405	22.2808
	15.9414	45.3946	23.7526	25.1792	25.6797	13.1775	24.8541	11.311	36.1651	45.5095	127.939	24.4659	17.8942	25.5546	0.176309	79.4377	421.91	1.21348	0.105648	0.681512	136.345	436.648	73.2241	171.215	135.916	124.497	559.797		8.52451	20.9287	0.713308	0.713308	1.21381	11.2884		13.764	36.4536	22.0801	20.7189	33.1819	23.2916	24.915	8.41552	33.3305	33.7769	21.0592	31.1152	0.192737	22.6859
	14.8737	43.5687	23.5817	23.865	24.5379	12.9537	23.8968	10.8505	34.7472	45.4056	117.733	23.7233	17.0507	24.3696	0.176699	81.4156	386.986	0.0992987	0.00101084	0.410987	119.751	482.408	45.3096	175.717	168.286	151.281	570.435		8.8496	19.8454	0.141662	0.141662	0.814538	10.7696		14.2427	36.7167	22.6222	21.1293	33.7065	23.5226	25.3233	8.37847	33.7018	33.086	21.5025	31.6107	0.190313	23.0724
	13.9335	42.2549	25.0992	22.2823	23.8401	12.6307	23.3401	10.634	33.9741	45.561	113.082	23.0612	16.0207	24.7844	0.214771	88.4853	357.77	3.09423	1.11897	0.250018	114.691	524.595	29.3486	137.788	211.853	168.931	585.967		9.12777	19.1937	2.03794	0.778915	0.778915	10.4305		14.6827	37.0052	23.144	21.5347	34.2299	23.7273	25.7206	8.36326	34.0839	32.5158	21.937	32.1026	0.188114	23.4356
	13.4472	40.9327	24.6119	20.7838	23.559	12.0382	22.5621	10.3891	32.9513	46.0468	107.934	22.1714	15.2813	24.3487	0.228801	83.0822	337.477	4.20168	3.16262	0.993817	110.753	547.107	16.7704	149.465	257.723	176.318	615.005		8.72421	18.7613	2.44054	1.38764	1.38764	10.1332		15.1537	37.298	23.6416	21.9413	34.7429	23.9208	26.1164	8.34268	34.459	31.9443	22.3663	32.5862	0.185977	23.7812
	13.1361	39.6129	23.5034	19.6389	26.457	14.078	22.7377	9.75679	32.4945	42.9102	95.195	21.5711	15.4682	25.7186	0.248875	92.1903	284.772	0.586213	9.60247	13.8329	74.9909	561.755	7.7029	177.799	295.791	107.755	517.996		8.43501	18.0418	1.93222	1.93222	4.88583	7.49316		15.8125	37.5897	24.1022	22.3476	35.24	24.1073	26.5332	8.27407	34.8073	31.1838	22.7863	33.0633	0.184013	24.1048
	16.4068	38.29	21.9133	18.6789	35.9611	19.4416	25.1153	9.49646	34.6117	37.8115	90.1828	20.6775	18.8695	32.4492	0.264614	75.8381	173.573	10.2525	41.4276	117.632	32.1904	417.415	2.10974	222.731	329.737	0.768045	302.617		4.2707	17.6125	1.23585	1.99862	15.2836	1.23585		16.4925	37.8756	24.5523	22.75	35.719	24.2635	26.9421	8.20035	35.1425	30.4369	23.1284	33.5248	0.183509	24.4079
	16.3005	37.081	20.3248	18.1092	40.795	21.0556	25.611	10.524	36.135	41.0917	110.755	20.6902	18.6631	33.0747	0.278551	86.6848	131.562	27.9441	56.2778	230.552	20.7521	421.767	0.0593085	272.67	350.751	15.6614	249.07		4.38964	16.3909	0.365387	2.58102	20.1048	0.365387		17.1635	38.1631	24.9965	23.1424	36.1495	24.3985	27.3356	8.12494	35.4605	29.7229	23.4564	33.946	0.182738	24.6975
	15.4694	35.964	18.9354	17.4704	40.88	20.7871	24.9177	10.7182	35.6359	43.0144	114.88	19.8612	17.8366	32.1697	0.286626	89.2702	122.02	35.7884	55.4626	254.796	17.0621	456.595	0.763065	320.486	375.085	16.3422	257.616		4.3918	16.1027	0.925854	2.39083	21.0188	0.925854		17.8016	38.4767	25.4258	23.5173	36.5587	24.5312	27.7185	8.06598	35.7845	29.0996	23.7708	34.3487	0.182003	24.9785
	14.1052	34.8314	18.0346	16.6969	39.896	20.0593	23.9372	10.6989	34.6362	44.6957	114.467	19.047	17.0314	31.1384	0.292861	96.6697	118.683	34.8407	52.4221	254.681	15.0381	516.759	4.02444	353.547	405.642	9.35436	281.507		4.94182	15.7844	1.01235	2.35006	20.849	1.01235		18.399	38.796	25.8319	23.8612	36.9422	24.6647	28.0825	8.02009	36.1026	28.559	24.0621	34.7273	0.181414	25.2483
	13.7055	33.9986	17.0038	15.9778	38.1971	19.1148	22.9996	10.3795	33.3791	45.1291	107.734	18.0593	16.2343	30.2777	0.301931	86.3803	120.979	35.9498	49.3059	230.964	15.0916	535.091	8.05928	393.378	435.129	1.84841	314.095		4.3538	15.9393	1.05551	2.08151	20.1378	1.05551		19.1267	39.103	26.2123	24.1895	37.2967	24.7909	28.4532	7.94006	36.3932	27.9057	24.3398	35.0858	0.180831	25.5016
	25.0223	33.6871	17.1963	15.6578	36.5773	21.0524	24.8655	8.63887	33.5044	34.7423	74.63	23.0374	18.1603	31.5209	0.268926	0.0245842	77.82	58.8174	84.7827	137.166	14.5399	139.598	9.92504	385.777	448.58	0.0677027	249.169		1.98496	10.6497	5.84109	7.37959	13.5399	1.98496		19.8601	39.3937	26.5672	24.5135	37.6399	24.9084	28.8138	7.85868	36.6725	27.274	24.6122	35.4334	0.180215	25.7378
	26.4487	33.5287	22.0407	15.5233	35.6357	41.6977	29.1458	9.61467	38.7604	32.9882	92.4419	29.9887	23.1427	35.1089	0.205424	7.27438	19.2098	50.4827	185.573	42.1191	157.55	107.928	10.9483	218.946	454.297	1.44431	23.6215		3.54	3.54	7.94802	14.4654	5.64703	11.709		20.5833	39.6691	26.8991	24.8538	37.9809	25.02	29.1677	7.77952	36.9472	26.6717	24.8953	35.7776	0.179359	25.9595
	24.6732	33.1404	23.6519	14.8204	35.4419	60.9035	32.1052	15.9186	48.0238	49.5826	253.401	28.9068	23.9072	34.8666	0.186467	55.2351	1.07162	71.4586	298.766	11.1338	829.341	147.971	13.6686	173.86	484.755	1.94758	579.171		4.23361	4.23361	5.2549	14.0864	6.53516	31.9967		21.26	39.9332	27.2152	25.267	38.3204	25.1308	29.5211	7.70419	37.2253	26.0972	25.1648	36.1205	0.178765	26.2411
	22.3449	32.1539	23.8603	14.7653	40.9079	62.3764	32.7348	17.0609	49.7957	52.1185	291.074	28.0071	22.7238	38.7194	0.260332	107.95	0.337445	78.7557	322.903	66.8002	878.624	210.035	21.9362	168.407	487.183	16.5683	652.234		5.66221	4.14677	4.14677	13.2418	12.9008	34.3693		21.8839	40.191	27.5127	25.6861	38.6579	25.2399	29.8619	7.64234	37.5042	25.5923	25.3514	36.4589	0.179702	26.5994
	20.4283	30.4715	23.6263	20.7173	46.5745	60.4525	33.7117	16.3587	50.0705	48.5254	267.608	27.0489	21.4446	42.5487	0.329787	176.451	10.4994	101.716	168.855	165.451	715.071	269.263	40.5266	174.536	259.861	94.809	557.67		6.62063	3.42257	3.42257	6.33158	19.5256	33.4037		22.4741	40.4411	27.7894	26.0885	38.9366	25.3527	30.1804	7.5777	37.7581	25.108	25.5366	36.7476	0.179996	26.9389
	18.6722	29.743	22.6041	24.5984	48.2119	57.6084	33.573	15.6816	49.2546	46.7089	245.912	27.1707	23.1027	43.5947	0.307239	222.034	14.669	120.317	80.5432	214.297	577.702	329.978	50.3321	202.59	149.795	129.377	431.431		8.4985	2.57229	4.56662	2.57229	21.0412	30.4377		23.0279	40.6412	28.0603	26.4729	39.0982	25.4777	30.4631	7.48319	37.9462	24.5648	25.7265	36.9394	0.178931	27.2666
	17.2441	38.2533	21.4843	24.1899	48.0176	56.4249	34.269	15.8156	50.0846	46.1513	250.133	31.2216	22.1607	45.5765	0.345686	289.847	15.8743	163.449	101.588	189.023	490.884	383.9	2.00443	235.72	159.961	124.995	383.667		13.9775	7.03168	9.73729	7.03168	16.796	25.2033		23.5405	40.7918	28.3399	26.8329	39.2513	25.6067	30.7272	7.38497	38.1122	24.034	25.9132	37.1203	0.177795	27.5864
	17.3591	52.8039	40.4369	23.1176	47.3985	55.7231	39.4732	15.8874	55.3606	40.2486	252.41	43.9177	27.4474	51.4526	0.304248	489.035	177.709	0.928799	267.506	62.8109	264.06	379.409	254.927	12.9559	188.236	111.535	356.666		26.5587	8.88621	3.4808	20.8002	3.4808	11.8054		24.0031	40.9349	28.6659	27.1977	39.4034	25.736	30.9902	7.29232	38.2825	23.5311	26.1014	37.3001	0.176631	27.9318
	24.5419	64.8772	45.4568	22.8827	45.9612	54.8759	43.0993	16.612	59.7113	38.5437	275.96	45.709	29.7706	52.6472	0.277569	344.376	474.277	5.55785	408.711	8.19091	138.688	151.182	786.222	74.2918	194.738	83.2426	325.382		21.1671	19.1681	0.252234	22.8263	0.252234	9.16685		24.4285	41.0736	28.9926	27.6249	39.4884	25.8641	31.2454	7.18543	38.4308	22.9968	26.3043	37.4276	0.174533	28.3088
	23.9211	71.6156	44.1265	22.6909	43.8549	53.3718	43.2635	18.4633	61.7268	42.6765	340.894	43.9907	28.9046	51.0604	0.27707	374.126	803.843	0.744791	423.23	0.349806	102.178	166.833	1209.51	53.129	200.126	49.2439	273.382		20.0696	27.6249	0.135784	21.2998	0.135784	9.38109		24.8128	41.1276	29.3028	28.0582	39.5594	26.1164	31.4962	7.04302	38.5392	22.3615	26.6019	37.5436	0.170577	28.6805
	22.5439	71.2723	40.9818	22.3541	42.9103	51.5507	41.9355	18.5171	60.4526	44.1562	342.884	41.946	27.1534	49.3906	0.290515	376.035	860.646	0.909583	383.43	0.95019	92.4511	204.307	1185.75	17.1751	209.768	36.8787	216.477		19.4021	29.3262	0.964249	19.5919	0.964249	9.60462		25.1686	41.2968	29.5862	28.4846	39.6373	26.5311	31.7841	6.91722	38.7013	21.7631	27.0195	37.674	0.164692	29.0354
	20.9293	70.08	39.0255	21.3833	47.0553	49.3228	41.2994	18.6686	59.968	45.2032	348.518	43.0404	25.7938	48.756	0.30801	414.939	828.325	5.17052	396.651	33.1307	64.376	253.07	1105.07	4.78736	238.833	104.404	155.884		22.1111	27.0396	4.0149	21.6571	4.0149	6.28244		25.5045	41.5144	29.8496	28.8842	39.7305	27.0333	32.0861	6.80342	38.8895	21.2037	27.496	37.8194	0.158055	29.3669
	30.2695	67.6137	37.8177	20.4958	56.7204	46.8721	43.2982	17.343	60.6412	40.0549	300.781	42.3449	32.1566	54.2583	0.255763	169.747	591.245	30.0361	519.948	180.155	12.7725	43.1384	947.177	0.960779	267.05	395.33	100.693		12.0754	25.2689	4.52719	21.8491	14.3755	4.52719		25.8105	41.7462	30.0965	29.2582	39.8281	27.5468	32.3811	6.7034	39.0845	20.7016	27.9747	37.9663	0.151524	29.6774
	31.3075	65.0654	36.2859	20.2159	59.1462	44.2551	42.7127	17.0269	59.7395	39.8638	289.915	40.2705	32.5521	55.4234	0.259974	130.078	499.645	41.3034	506.105	270.062	2.37918	30.5812	796.814	0.304286	276.279	497.678	55.021		8.96303	24.7949	3.98462	20.0546	18.8757	3.98462		26.1022	41.9558	30.3273	29.6228	39.926	28.0388	32.6622	6.60653	39.2687	20.2269	28.4348	38.11	0.145393	29.975
	30.2015	63.6244	34.5734	19.9823	58.6105	42.1943	41.5311	16.8605	58.3916	40.5973	284.277	38.3838	31.2945	54.5064	0.270533	128.359	488.117	48.4095	464.351	291.707	0.439924	44.0366	717.539	5.1263	284.099	474.063	28.6956		8.18235	25.2406	3.81048	18.4016	20.2266	3.81048		26.5029	42.0895	30.565	30.0169	40.0237	28.5092	32.9512	6.46755	39.4188	19.6276	28.8861	38.2556	0.139548	30.291
	27.9398	63.3631	32.6979	19.2378	57.589	40.5428	40.2284	17.2338	57.4622	42.84	297.005	36.6203	29.1293	53.3274	0.293464	151.009	535.216	56.7085	440.604	301.39	0.09882	79.1688	703.609	17.1363	309.748	430.625	13.729		8.68052	26.7428	3.92243	17.3825	20.9687	3.92243		26.9489	42.214	30.9976	30.5033	40.1321	28.9645	33.2934	6.2991	39.5925	18.92	29.3492	38.4224	0.133879	30.7504
	25.2345	67.592	30.5285	18.058	55.9326	39.3529	39.4498	18.9892	58.4389	48.1351	360.589	34.9407	26.558	51.7877	0.32203	202.073	791.984	79.5889	457.606	271.685	0.0093763	134.629	945.837	39.8035	352.668	364.624	6.32739		9.70621	32.6513	4.41221	16.8827	20.9919	4.41221		27.3634	42.3364	31.7	30.9918	40.2532	29.4478	33.6821	6.11715	39.7993	18.1614	29.8338	38.6105	0.128231	31.3459
	22.8727	76.2924	28.251	18.46	53.5273	38.4604	39.644	21.8956	61.5396	55.2307	479.418	33.3557	24.2173	49.7606	0.345284	281.276	1343.11	129.8	448.759	192.748	1.40093	195.016	1556.69	73.728	337.731	278.551	2.6337		10.483	42.9367	5.10468	14.8956	20.1717	5.10468		27.7409	42.4686	32.4135	31.4755	40.3754	30.0453	34.0865	5.93338	40.0199	17.4068	30.4028	38.8032	0.121382	31.9445
	21.1893	75.6285	27.1071	19.6277	50.8395	37.2631	38.6092	21.5308	60.14	55.7659	463.574	32.1851	22.6687	47.4454	0.353376	303.454	1370.43	132.297	360.298	149.58	1.81199	244.867	1504.74	94.6797	296.178	196.056	0.181136		10.9959	43.4434	5.07798	12.5574	18.6544	5.07798		28.1022	42.5696	33.0761	31.9142	40.502	30.618	34.4637	5.75934	40.223	16.7113	30.942	38.9924	0.115113	32.4952
	21.8679	74.2799	33.8319	18.9627	48.8661	35.6672	38.9126	20.3705	59.2831	52.3493	414.957	34.7495	24.8589	45.5664	0.294036	290.523	1250.84	25.8139	397.998	99.0719	10.5324	224.09	1401.93	9.03386	319.508	144.687	1.3695		12.8817	39.5303	0.91769	15.7868	14.1165	0.91769		28.4535	42.6927	33.6869	32.318	40.6316	31.0823	34.8108	5.61783	40.4287	16.1382	31.3912	39.1764	0.110322	33.0024
	21.3554	72.3631	40.6669	18.2719	47.7523	33.8447	39.0424	19.7991	58.8415	50.7119	392.006	37.2558	24.4777	45.981	0.305189	312.829	1110.27	2.63912	431.415	75.8628	27.0157	239.695	1262.07	14.6646	344.683	119.133	8.95664		15.9004	35.1073	3.4111	18.984	10.4965	3.4111		28.7862	42.922	34.2769	32.697	40.7128	31.5312	35.1544	5.50857	40.6629	15.6697	31.8227	39.3232	0.105425	33.4869
	19.7713	69.561	39.9502	36.0233	47.2924	32.2598	40.8097	16.7811	57.5908	41.1204	281.605	37.9868	33.2007	45.4568	0.155817	442.614	826.64	0.738744	22.9088	42.0257	73.1002	291.256	1070.83	9.68864	0.662844	109.305	20.9554		18.2155	31.5743	1.96341	1.96341	9.30563	5.72696		29.0871	43.2873	34.8299	33.0614	40.7892	31.966	35.5035	5.45212	40.9556	15.3566	32.2398	39.4677	0.100797	33.9456
	18.9747	66.141	37.6165	44.5845	47.9216	30.9686	41.0345	16.0625	57.0969	39.1438	258.002	41.1005	32.6305	47.0873	0.18135	486.633	630.338	11.6828	12.6026	47.4326	101.323	319.078	858.696	0.606821	60.0162	122.858	34.4444		22.1258	25.0405	3.48401	3.48401	6.82113	10.1319		29.366	43.6331	35.3634	33.3854	40.7306	32.2934	35.7953	5.39225	41.1876	15.0641	32.5664	39.4968	0.0961708	34.3744
	17.9628	63.5921	35.757	44.0268	50.0179	29.7139	40.1784	16.0151	56.1935	39.8599	256.483	39.8919	31.2247	48.5201	0.216885	493.533	548.202	19.5493	14.8097	96.8161	109.506	356.253	715.81	1.16755	51.6855	173.724	50.7455		21.929	23.7003	4.1349	4.1349	10.1261	10.178		29.6298	43.8672	35.8926	33.6497	40.6152	32.5353	36.0316	5.31614	41.3478	14.7541	32.8139	39.4693	0.0920745	34.7711
	16.4235	62.3927	34.5579	42.1704	50.6602	28.2059	39.0684	16.3655	55.4339	41.8893	267.829	38.3641	29.7939	48.5378	0.239289	512.791	544.022	20.3452	9.62214	134.369	117.995	416.729	653.07	5.19664	28.4399	191.068	74.5048		21.9406	24.0286	3.80626	3.80626	12.2961	10.1583		29.8663	44.101	36.3968	33.9733	40.6011	32.7702	36.2848	5.26551	41.5503	14.5116	33.071	39.55	0.0892172	35.1851
	15.1197	61.6936	33.4122	39.9127	49.8679	26.9453	37.8252	16.5679	54.3931	43.8011	274.494	36.6624	28.562	47.3791	0.247785	515.541	569.698	19.475	4.3576	145.025	118.372	471.664	617.824	11.7329	9.45689	169.79	97.8552		21.5428	25.0311	3.25027	3.25027	13.2054	9.71711		30.0932	44.3474	36.83	34.3903	40.7418	32.9974	36.5667	5.24256	41.8093	14.337	33.3456	39.7638	0.0877891	35.6102
	14.5269	60.8812	32.687	39.1746	48.0969	25.7895	36.8594	16.4157	53.2751	44.5361	269.476	35.9308	27.5139	45.8663	0.250101	498.737	577.049	17.4085	5.36029	126.282	122.541	497.761	578.1	17.2266	5.462	126.774	122.058		21.4039	24.9504	3.24379	3.24379	12.1661	10.1413		30.3157	44.5933	37.2268	34.8213	40.9148	33.2141	36.8477	5.22793	42.0756	14.1879	33.6159	39.9928	0.086633	36.0241
	13.5829	59.6775	31.5938	38.8164	45.8034	25.1399	35.769	16.1507	51.9197	45.1528	260.845	35.2051	26.7534	44.0566	0.244362	492.222	571.618	17.4323	9.28699	100.689	112.978	540.776	521.666	27.4965	3.9162	80.3869	136.834		21.6222	24.4724	3.61133	3.61133	10.5983	10.0652		30.5152	44.8449	37.604	35.2454	41.0891	33.4405	37.1232	5.22186	42.345	14.0663	33.8917	40.2178	0.0853617	36.4247
	13.1324	58.1025	30.2324	38.5166	43.4107	24.9016	34.716	15.6157	50.3317	44.9812	243.849	34.3745	26.2343	42.1872	0.233156	465.854	546.926	20.1026	14.4442	75.5972	96.3231	561.933	452.199	43.627	2.81926	43.2068	142.466		21.2421	23.728	4.14207	4.14207	9.03619	9.47291		30.7174	45.1522	37.965	35.6488	41.2634	33.6759	37.4038	5.23326	42.637	13.9912	34.1691	40.4388	0.0840362	36.8069
	26.9017	56.321	30.5544	43.3908	41.5061	25.582	37.376	11.8953	49.2713	31.8261	141.498	36.0302	27.8148	42.9196	0.213542	109.712	358.913	46.5341	36.1784	17.0575	139.098	98.7209	379.606	39.4774	42.9463	21.7954	126.686		9.12857	20.2908	5.47583	7.36061	5.47583	10.4482		30.9062	45.5827	38.313	36.0278	41.4421	33.9255	37.6996	5.28612	42.9857	14.0217	34.4511	40.6598	0.0826614	37.1704
	30.2247	54.3303	35.181	43.2012	40.3844	29.3943	38.786	9.36131	48.1473	24.1358	87.6342	37.7827	31.4638	42.497	0.149176	73.2951	241.627	12.996	19.4937	2.55507	88.2044	43.7287	306	2.74399	40.4961	12.5809	55.4016		7.55799	16.5476	2.60172	5.41843	2.60172	8.38845		31.2195	46.0783	38.5911	36.3484	41.535	34.2032	37.9959	5.31457	43.3105	13.9872	34.7395	40.799	0.0802181	37.4697
	30.1688	52.1385	33.454	42.7176	40.0989	30.0963	38.1123	8.61334	46.7257	22.5999	74.1896	36.7764	30.9901	42.063	0.151574	63.1007	196.734	21.7006	21.2086	3.94657	64.2575	44.4722	234.122	11.4484	34.5759	10.637	45.4442		6.6077	15.3621	3.3225	5.94118	3.3225	6.68018		31.5546	46.6037	38.858	36.5315	41.6266	34.5015	38.2793	5.35505	43.6344	13.9894	35.009	40.9344	0.078024	37.6948
	28.6876	49.4896	32.0064	41.3069	54.6386	29.5569	39.281	10.9898	50.2708	27.9773	120.775	36.6566	30.1693	47.4439	0.222574	112.221	104.216	52.9201	4.10425	235.856	94.5576	66.4216	160.076	23.3397	19.9755	316.88	53.0067		7.96908	12.833	4.65026	4.65026	17.982	7.09971		31.878	47.0951	39.1336	36.7791	41.7748	34.8025	38.5772	5.3935	43.9707	13.9811	35.2966	41.1145	0.0761385	37.9564
	26.4975	46.7745	53.5212	39.0302	65.7346	28.625	43.3638	15.0714	58.4353	34.7558	227.148	42.9023	31.2263	51.8345	0.248111	284.472	11.6329	103.172	18.7807	500.45	217.234	106.915	98.7446	278.345	4.80773	835.04	67.4456		16.4048	3.87219	10.6188	3.87219	22.8322	14.2774		32.1275	47.5499	39.3948	37.1034	41.9679	35.0913	38.8725	5.44194	44.3144	13.9995	35.5944	41.3246	0.0744976	38.2491
	25.2482	44.4873	74.2712	39.5489	69.4384	32.5705	47.5941	19.9413	67.5353	41.8986	397.654	42.0181	34.3151	63.2006	0.296214	499.338	9.65232	711.67	64.7247	477.175	225.709	134.311	58.519	1401.28	7.35181	1062.82	18.2075		16.7699	2.46917	32.2531	2.46917	27.4203	9.44762		32.3582	47.978	39.6177	37.499	42.1832	35.3732	39.1682	5.48576	44.654	14.0056	35.9047	41.5418	0.0727875	38.5584
	24.4023	42.3096	74.6797	45.0523	68.1209	36.0236	48.4314	19.2712	67.7026	39.7907	371.379	43.6809	37.5951	62.3537	0.247713	577.396	37.4766	688.973	11.4181	387.675	153.954	154.633	29.9436	1432.03	67.4833	978.649	0.662484		19.2786	1.37137	30.9987	1.37137	24.4399	7.65738		32.8038	48.3959	39.816	37.8917	42.3949	35.6427	39.4908	5.4758	44.9666	13.866	36.205	41.7502	0.0711339	38.8539
	23.5648	40.2348	72.005	54.0266	65.4687	35.5263	48.471	18.5976	67.0686	38.3685	345.871	47.1307	36.7034	62.6082	0.260844	620.319	67.836	553.849	30.8641	288.921	167.567	176.164	11.5414	1236.76	295.464	819.746	1.71937		23.5659	6.89591	24.8744	6.89591	18.338	11.6044		33.2738	48.6843	40.1427	38.2734	42.6013	35.8842	39.8099	5.42496	45.2349	13.6271	36.4815	41.9866	0.0701576	39.2081
	22.3454	38.4295	66.7606	54.498	62.0003	34.7659	46.4666	17.3262	63.7928	37.2873	300.196	46.4638	35.6818	60.1247	0.255128	581.832	64.5955	411.845	64.5031	241.295	136.906	210.02	2.53446	895.392	311.894	633.167	4.29139		24.1183	8.03426	20.2968	8.03426	15.5366	11.6978		33.7129	48.7859	40.5879	38.6342	42.739	36.1328	40.0988	5.31657	45.4153	13.2587	36.7581	42.2013	0.0689356	39.611
	21.0541	37.1181	63.8292	54.1	59.7828	33.7474	44.9386	16.8405	61.7791	37.4744	283.601	45.609	34.5901	58.3621	0.255745	570.468	61.1606	356.855	83.9312	220.35	125.243	249.115	0.0787133	728.552	297.993	526.485	9.54872		24.5549	8.49096	18.2202	8.49096	14.1737	11.8616		34.1221	48.8771	40.9798	38.9808	42.8296	36.5141	40.3839	5.18894	45.5729	12.849	37.1308	42.3671	0.0658675	39.9803
	23.5286	36.2594	62.5469	52.4003	58.6613	32.3523	44.2915	15.7713	60.0627	35.6079	248.733	44.3299	33.329	57.096	0.262836	431.098	64.514	333.262	65.754	206.491	142.545	177.128	0.334198	660.975	242.202	476.277	20.1174		20.8013	8.07047	18.2171	8.07047	14.3314	11.9776		34.4651	48.9783	41.3214	39.3265	42.9177	37.0356	40.6741	5.06001	45.7341	12.4404	37.6083	42.5186	0.0612814	40.324
	46.811	35.7527	61.3477	49.1189	58.2237	30.7843	47.0064	12.0483	59.0547	25.6311	145.16	47.965	38.5173	55.9475	0.184515	0.0381827	126.645	205.674	4.46278	125.827	263.155	99.4707	1.17669	600.752	150.834	457.368	36.6407		1.15397	12.2122	13.3828	1.15397	10.2587	17.1806		34.7995	49.0974	41.6421	39.6723	43.0144	37.6542	40.98	4.92827	45.9083	12.026	38.1587	42.6713	0.0558283	40.6572
	50.893	35.5327	59.9271	46.9827	57.9429	29.1651	46.7406	12.2572	58.9978	26.2239	150.239	48.9378	38.3952	56.1804	0.188053	17.2423	125.616	173.885	0.0586178	125.492	308.899	197.556	1.70248	533.132	102.925	445.439	58.8662		1.95514	13.4051	10.9893	1.95514	9.00509	19.7728		35.1221	49.2196	41.9252	40.0139	43.1191	38.2698	41.2783	4.80459	46.0829	11.6395	38.7058	42.8206	0.0504724	40.9696
	47.5197	37.6073	58.2066	46.1155	57.3921	27.6668	45.7513	11.7242	57.4755	25.6258	137.456	46.8176	39.7343	54.924	0.160468	3.12701	66.3258	155.135	0.132638	135.508	327.052	114.109	0.592547	456.641	86.0818	422.492	84.1025		0.70207	9.21033	11.3891	0.70207	10.5745	19.1508		35.4174	49.3353	42.2508	40.3466	43.2232	38.8738	41.5745	4.69292	46.2674	11.288	39.242	42.9801	0.0454641	41.2987
	52.3959	37.601	55.6789	45.659	56.1296	26.4318	45.6494	11.7477	57.397	25.7345	138.008	49.0275	39.6155	54.8582	0.161343	45.5159	64.7764	100.592	9.28021e-05	109.836	369.317	242.065	0.582937	355	77.8191	372.187	108.28		3.36846	11.4265	6.65147	3.36846	7.10217	22.5957		35.7773	49.444	42.7958	40.6691	43.3148	39.4547	41.9093	4.57599	46.4853	10.9188	39.7583	43.1851	0.0413147	41.7325
	71.0727	36.7074	51.8173	45.1574	54.2574	25.298	47.385	15.7149	63.0999	33.1643	246.958	48.4874	38.8199	53.6474	0.160354	561.105	114.013	19.6449	4.96226	47.2292	487.835	1172.05	0.0169352	224.394	69.2211	303.452	133.159		22.5853	11.78	3.32994	3.32994	5.77003	23.1893		36.1936	49.5448	43.3625	40.9783	43.3645	39.9856	42.2382	4.45238	46.6906	10.5411	40.2338	43.364	0.0374432	42.1704
	72.8564	35.3349	50.304	44.321	51.9678	24.5101	46.549	16.4437	62.9927	35.3255	270.395	47.3125	37.5814	51.5519	0.156737	692.078	125.758	14.0998	4.96415	29.3634	485.714	1297.36	2.25792	181.347	56.0029	228.928	151.964		25.5439	11.9776	2.9915	2.9915	4.65534	22.8024		36.5589	49.6395	43.9322	41.268	43.3157	40.4504	42.5274	4.35201	46.8794	10.2334	40.6548	43.778	0.0369908	42.2918
	72.5155	34.8929	49.4458	42.9998	49.4572	23.8419	45.5255	16.425	61.9505	36.0786	269.78	46.2228	36.9197	49.4543	0.145121	728.461	113.052	15.3682	6.37914	15.458	470.181	1272.92	3.78128	158.968	37.9743	159.257	168.886		26.2927	11.3298	3.22297	3.22297	3.2344	22.3809		36.8866	49.7283	44.4685	41.5384	43.302	40.8917	42.8026	4.27173	47.0743	9.98007	41.0534	44.1769	0.0366476	42.4202
	69.3687	37.0802	47.8708	40.9597	46.8786	23.0744	44.2054	15.242	59.4474	34.4799	232.318	43.9192	38.0501	47.6227	0.111735	633.19	50.7686	13.4352	10.5342	7.14587	446.518	1058.28	0.0588949	121.734	16.9929	100.823	189.423		25.4495	6.83897	3.95164	2.95941	2.95941	20.8447		37.1944	49.8082	44.9866	41.8647	43.2949	41.5566	43.1176	4.18043	47.298	9.69541	41.6336	44.5636	0.0339919	42.5798
	65.0475	37.3885	45.4255	38.4361	44.9051	22.1247	42.2212	14.0004	56.2217	33.1597	196.012	41.6706	37.6504	45.2954	0.0921693	521.037	23.3555	10.2676	14.3276	7.20323	403.869	795.802	0.303582	73.7543	2.55537	65.0864	216.465		23.3769	4.2821	3.75495	3.23453	3.23453	19.5458		37.4995	49.8711	45.698	42.3675	43.2857	42.252	43.4956	4.10641	47.602	9.44096	42.2809	45.1474	0.032787	42.8266
	77.6318	35.871	42.5167	36.8047	43.7874	20.9357	42.9246	18.8479	61.7725	43.9094	355.244	39.6607	36.1044	43.4698	0.0925593	1204.59	49.7529	0.166333	37.4524	0.744527	483.51	1664.18	0.934137	32.2536	0.00107405	48.3015	252.867		37.9711	3.78974	2.856	2.856	4.1267	18.725		37.7885	50.0642	46.4887	42.8678	43.2704	42.899	43.8964	4.11129	48.0077	9.36589	42.8756	45.8406	0.033422	43.0847
	77.8032	34.0377	39.5546	36.0575	42.9123	19.8545	41.7033	19.3767	61.08	46.4633	375.458	37.806	34.5427	42.0729	0.0982856	1303.2	58.7611	4.61709	31.875	1.46171	477.371	1678.19	7.83876	7.38241	0.608387	36.9034	288.423		39.9972	3.76831	1.74853	1.74853	5.10628	17.9515		37.9446	50.4428	47.2576	43.329	43.4358	43.4763	44.3144	4.22464	48.539	9.53335	43.3557	46.5218	0.0352264	43.4561
	76.4552	32.322	36.8681	39.0514	42.0101	18.8123	40.9198	19.2173	60.1372	46.9633	369.305	37.9597	33.4585	41.2704	0.104536	1262.76	73.923	16.4169	3.49107	1.18857	488.743	1569.56	20.3898	0.000933844	4.90134	26.7553	324.908		38.4955	5.63774	1.09167	1.09167	4.05033	19.1474		38.0612	50.9144	47.9149	43.7435	43.6259	43.9488	44.7015	4.37404	49.0755	9.78499	43.6553	47.1115	0.0380783	43.8462
	71.6904	30.9149	34.9837	48.7962	41.1727	18.0907	40.9414	18.2506	59.1921	44.5775	333.086	38.0782	31.9321	46.8903	0.189772	945.498	100.532	35.495	61.6969	0.0535103	522.155	1214.72	35.0775	3.43671	143.01	18.7944	351.442		33.6122	7.16333	3.09454	10.718	3.09454	19.9875		38.1646	51.3694	48.5272	44.1366	43.7872	44.2553	45.04	4.52756	49.5676	10.0523	43.8746	47.6554	0.0413073	44.1959
	66.2915	29.8603	32.8227	49.0979	40.6556	17.585	39.3855	16.9053	56.2907	42.9225	285.788	36.7391	30.6009	46.9874	0.211198	723.931	90.729	43.0705	94.3316	1.61318	475.263	867.535	48.6811	16.1188	150.318	14.5779	370.66		29.5523	6.87883	3.91646	12.3588	3.91646	19.1542		38.3085	51.789	49.3058	44.525	43.8487	44.5072	45.3807	4.69747	50.0782	10.3512	44.0133	48.3246	0.0466897	44.5161
	62.8822	28.8293	30.4871	46.8195	40.2233	17.446	37.7812	15.9033	53.6845	42.0931	252.915	35.3552	29.2437	45.1705	0.214028	630.057	80.1376	53.2046	81.6907	5.96384	413.521	678.325	64.1315	40.3276	99.6411	11.4639	376.029		27.527	6.52594	4.86812	11.4643	4.86812	17.9092		38.604	52.1756	50.0885	44.8642	43.8247	44.7011	45.7097	4.83232	50.542	10.5718	44.0438	48.9938	0.0532039	44.7827
	59.1442	27.8845	29.6623	44.7453	39.4407	18.1331	36.5017	14.4756	50.9773	39.6574	209.544	34.5515	28.329	43.4192	0.210322	512.683	74.2555	46.7773	67.958	8.6377	337.406	497.588	80.156	51.4837	62.5339	6.77652	349.856		24.5927	6.66697	4.8892	10.1939	4.8892	16.4184		38.9209	52.5516	50.8026	45.1487	43.8557	44.8715	46.0252	4.95367	50.9788	10.763	44.1097	49.6082	0.0586713	45.0101
	54.8754	26.8203	30.318	43.5231	37.9401	17.9539	35.2385	13.0796	48.3181	37.1174	171.076	34.129	27.6947	42.1274	0.206707	385.61	70.8662	24.2113	68.6356	7.29898	298.757	325.367	100.345	42.5044	44.6976	1.21578	356.591		20.7464	7.30879	3.81108	9.39408	3.81108	16.1752		39.2158	53.0741	51.4632	45.4076	43.9178	45.0282	46.3511	5.1148	51.4659	11.0349	44.1954	50.1852	0.0634637	45.2179
	51.2861	25.5201	34.7945	44.9584	36.1533	17.4751	35.0313	12.3512	47.3825	35.2577	152.553	35.4739	27.8387	42.7571	0.211322	264.219	90.4624	0.0560353	98.5486	1.25907	308.219	208.761	128.084	4.17369	65.9494	0.468074	374.903		15.8121	9.95385	0.679401	9.48448	0.679401	17.9989		39.4865	53.5533	51.8774	45.6434	43.9524	45.166	46.6132	5.23034	51.8435	11.2207	44.2558	50.5614	0.0665025	45.4047
	47.5858	24.5537	34.6617	50.5918	34.6026	16.9569	34.8254	12.9327	47.7581	37.1358	167.254	34.6321	27.0659	44.3547	0.24207	162.826	105.508	0.0268003	248.579	0.0496541	319.283	115.525	150.891	4.73406	189.181	4.99484	395.237		12.9536	10.0784	0.029562	15.9597	0.029562	17.6752		39.8105	53.8874	52.1714	45.8669	43.9739	45.2902	46.8334	5.27383	52.1072	11.2608	44.303	50.8369	0.0686765	45.5785
	43.3306	24.3949	33.7761	50.7978	33.4855	29.0526	35.8063	9.66127	45.4675	26.9821	93.3402	33.6308	30.1609	40.9419	0.151627	56.615	130.22	4.12148	224.748	5.38571	45.6116	42.1598	154.819	9.37204	194.891	11.2356	60.6042		9.69972	9.23596	0.145285	17.167	0.145285	4.57821		40.3919	54.0938	52.4185	46.0896	43.9922	45.3822	47.0614	5.21187	52.2733	11.0746	44.3397	51.0792	0.0706305	45.7359
	40.1154	35.4161	32.2359	49.882	32.5367	44.961	39.1912	7.14628	46.3375	18.2344	51.0693	37.7658	33.2566	43.7496	0.136262	0.854193	14.2513	48.3759	114.293	44.2815	33.2902	10.7447	2.0204	21.1746	170.159	18.4965	65.9905		2.34966	2.34966	5.52984	12.1162	5.229	7.1952		40.9683	54.2674	52.6538	46.3076	43.9901	45.4462	47.2722	5.15113	52.4234	10.8967	44.3541	51.3084	0.0726964	45.8769
	37.9968	38.9833	30.0228	47.7149	31.4977	53.4692	39.9475	9.14112	49.0886	22.8829	83.5601	38.4901	33.1225	45.532	0.157772	3.80496	0.929593	98.4981	60.3332	71.3981	182.836	1.34407	4.60453	46.4395	118.318	28.5131	276.612		0.493238	0.493238	8.46723	9.22484	6.99235	14.9791		41.5072	54.4689	52.8811	46.5139	43.9154	45.5195	47.4677	5.12196	52.5896	10.7904	44.3165	51.5277	0.0752392	46.0167
	34.941	38.7927	28.3695	44.8463	30.4206	54.3903	38.6267	9.72969	48.3564	25.189	94.6668	36.8668	31.5507	43.3329	0.15734	13.5846	0.0275357	105.21	38.6828	67.3405	248.489	3.5967	3.82267	71.7062	64.1405	41.1766	308.1		1.92583	1.92583	8.49729	7.97944	6.44623	17.5234		42.007	54.7069	53.0879	46.7	43.7431	45.5913	47.6394	5.13066	52.77	10.7698	44.2052	51.7258	0.0783962	46.1457
	33.2009	38.4953	26.8938	43.3898	29.5793	53.3769	37.4893	9.81292	47.3022	26.1752	96.2934	35.8481	30.4847	42.1662	0.16079	18.3905	1.01207	112.266	34.8157	62.5691	252.414	13.2247	2.74846	98.8777	42.9328	52.6819	273.551		2.64721	2.64721	8.95436	7.54168	6.26887	17.5287		42.5849	54.9196	53.262	46.8669	43.6462	45.6562	47.8226	5.1076	52.9302	10.6803	44.1487	51.9022	0.0807225	46.2615
	43.8033	37.2595	27.3422	46.4571	29.048	51.0994	39.1683	9.62164	48.7899	24.5649	92.5759	40.5314	31.1009	45.7936	0.191076	21.4839	3.64324	139.855	53.1269	102.419	142.351	48.5228	0.17811	90.1606	92.5363	60.6757	203.401		3.2719	3.2719	13.1892	5.92565	11.4834	10.5679		43.1528	55.0929	53.4154	47.0178	43.5374	45.6952	47.9852	5.08568	53.0709	10.5984	44.0768	52.0578	0.083019	46.3565
	50.0147	35.5434	47.0265	55.5725	28.7464	49.2618	44.3609	10.103	54.4639	22.7745	102.07	48.1441	38.4141	49.8265	0.129332	31.9657	77.7487	7.10532	125.7	243.811	24.0193	173.639	1.67478	103.815	351	65.4652	154.364		1.87056	12.6008	1.11768	7.42835	19.3977	1.11768		43.6841	55.2352	53.5667	47.1654	43.4114	45.7221	48.1308	5.07545	53.2063	10.5451	44.1936	52.2077	0.083133	46.4438
	46.7874	33.7536	73.8221	55.394	28.3817	51.9495	48.3481	16.2827	64.6308	33.6781	265.127	49.3685	37.012	54.5329	0.191391	2.4356	212.998	648.929	49.6455	398.656	12.9703	99.0008	9.51049	1367.86	344.344	71.5008	228.372		2.58104	15.6149	24.4537	6.02556	20.9868	2.58104		44.1955	55.2875	53.7135	47.3124	43.436	45.7349	48.28	5.02373	53.3037	10.4054	44.5804	52.3551	0.0802056	46.5236
	42.9547	32.7654	74.6103	54.4061	27.7247	63.4516	49.3188	18.1444	67.4632	36.7901	329.22	48.6804	35.3127	61.1902	0.268152	40.5016	274.015	639.661	25.8804	466.305	199.736	37.4202	16.5821	1426.78	308.655	83.0434	708.31		5.72568	15.915	25.9299	5.72568	20.9557	14.7712		44.7035	55.207	53.8621	47.4336	43.5319	45.7231	48.4102	4.93217	53.3424	10.1883	44.9584	52.4991	0.0773746	46.5783
	41.2531	33.3018	69.8634	52.5357	26.7639	64.8148	48.0888	17.2847	65.3735	35.9433	298.76	46.8944	35.2896	61.745	0.272639	46.7263	218.656	474.135	19.7752	454.75	279.758	19.4978	12.5012	1090.71	246.434	101.477	782.728		5.6413	13.5926	22.969	5.6413	20.1305	17.9204		45.1927	55.1014	53.9892	47.5219	43.6447	45.7047	48.5258	4.8371	53.3629	9.96811	45.3207	52.6233	0.0745591	46.6133
	40.01	42.6538	65.6155	50.1213	25.9225	64.3343	48.1096	15.2406	63.3502	31.679	232.277	46.3875	40.671	60.7811	0.198223	65.6025	29.7659	306.459	4.04706	492.267	263.242	10.065	33.8289	828.176	176.46	119.137	756.075		6.37749	3.73377	19.228	3.73377	20.465	17.9468		45.6397	54.9742	54.0251	47.5985	43.7369	45.6953	48.6116	4.73107	53.3427	9.73239	45.6536	52.6717	0.0713766	46.6469
	37.7804	56.3134	63.4135	47.0053	25.2924	62.7263	48.7552	15.1076	63.8628	30.9866	228.239	51.6594	40.0867	61.1231	0.20785	120.447	57.1263	214.865	3.0622	550.505	195.191	0.889127	379.312	706.286	103.385	133.289	670.232		13.879	4.65405	11.7542	4.65405	26.367	11.067		46.052	54.8194	53.9756	47.6631	43.791	45.6936	48.6658	4.61511	53.2809	9.48327	45.7832	52.6482	0.0697437	46.8575
	34.309	68.0081	62.1103	44.7339	24.2342	59.8272	48.8705	17.3071	66.1776	35.4143	299.537	52.2806	36.9152	61.5395	0.250108	212.036	366.249	175.294	17.111	606.944	120.05	6.3932	971.607	638.715	62.3535	158.842	528.525		17.9715	15.7276	9.82976	7.54663	28.0463	7.54663		46.4277	54.6483	53.913	47.5404	43.8152	45.69	48.6724	4.51627	53.1887	9.27891	45.8744	52.6029	0.0683251	46.984
	31.8077	67.8019	60.345	43.327	23.3873	56.5635	47.2054	17.3428	64.5482	36.7391	300.774	49.9452	34.6875	59.3996	0.262651	237.09	424.215	172.649	15.0421	567.3	87.5742	25.2992	958.792	552.601	42.1132	180.907	389.115		18.1376	17.8566	10.3997	6.61826	26.5579	6.61826		46.7702	54.4932	53.8629	47.375	43.8385	45.7579	48.6829	4.42683	53.1098	9.09318	46.011	52.5679	0.0665141	47.0726
	30.0919	66.5604	59.3886	42.6879	23.4084	53.8437	45.9968	16.9583	62.9551	36.8685	287.585	48.2658	33.2409	58.0024	0.271379	252.967	422.859	179.341	10.9488	510.236	61.5734	45.5036	883.448	508.554	34.2273	180.34	289.21		18.1739	18.2946	11.1228	5.57789	24.8574	5.57789		47.0788	54.4914	53.8352	47.2231	43.8754	46.3064	48.8017	4.32812	53.1299	8.86879	46.4995	52.5768	0.0613396	47.151
	28.1676	64.4076	58.1929	48.0878	31.1331	51.5033	46.9154	14.5337	61.4491	30.9785	211.229	49.7956	35.3718	56.5205	0.230147	351.481	305.976	127.183	1.37462	249.079	21.0489	75.1677	760.108	456.054	126.57	32.5398	215.086		21.628	14.612	8.39737	1.70773	18.6624	1.70773		47.3652	54.5139	53.8128	47.0759	43.9105	46.9672	48.9409	4.24159	53.1825	8.66676	46.9944	52.5948	0.0562356	47.2205
	26.9804	61.4709	54.6698	56.043	43.7993	49.3426	48.7177	12.2378	60.9555	25.1199	149.765	52.0062	45.1852	55.6997	0.104223	472.51	162.644	35.4278	53.6607	24.1902	0.390561	97.1625	606.804	317.991	368.852	48.4671	156.378		25.0258	9.46468	2.66359	4.03681	8.20689	2.66359		47.6361	54.5207	53.7924	46.9496	43.9237	47.5728	49.0659	4.17825	53.2441	8.5156	47.1054	52.6108	0.0552108	47.6044
	26.4019	58.4807	51.555	56.8326	45.92	47.5214	47.7853	11.5866	59.3719	24.2473	134.25	49.5382	46.3204	55.5132	0.090273	457.247	114.391	14.2108	81.8542	3.47913	0.06962	108.901	468.426	216.605	399.805	82.4926	114.146		23.1363	8.94244	2.01679	7.2944	3.61818	2.01679		47.8824	54.4924	53.8921	46.8202	43.9157	48.1542	49.1928	4.15793	53.3508	8.45231	47.0858	52.7173	0.0564262	48.0183
	25.9345	57.1209	49.7216	55.9844	45.7035	46.3051	46.795	11.2803	58.0753	24.1058	127.245	48.0133	45.8539	54.4187	0.0854151	435.16	106.625	8.56488	84.4448	1.19137	0.240009	118.876	411.417	165.999	366.603	78.6056	89.635		22.0788	9.1076	1.70824	7.97105	2.30984	1.70824		48.1243	54.4434	53.9949	46.6826	43.892	48.9317	49.3448	4.14968	53.4945	8.40956	47.0431	52.8324	0.0579651	48.528
	25.9625	60.4074	47.5294	53.5762	44.6458	45.5216	46.2738	11.5795	57.8533	25.0239	134.085	46.5255	44.8647	52.0645	0.0742791	412.55	199.759	1.57642	53.3256	2.65058	0.565819	118.266	555.541	114.316	280.186	60.9688	75.4137		20.563	13.8819	1.00388	7.05076	1.87973	1.00388		48.4526	54.4196	54.0963	46.545	43.8559	49.6793	49.5081	4.17242	53.6805	8.42775	47.0219	52.992	0.059693	49.066
	24.3974	70.7459	45.5346	50.4814	42.7509	45.3474	46.5429	14.8899	61.4328	31.9918	221.709	45.441	43.4	49.2447	0.0630871	490.426	585.784	1.01682	15.5118	14.3796	1.42924	154.756	1149.78	75.6389	186.157	34.9682	72.4189		21.0436	25.3049	0.0935669	5.04044	2.6901	0.0935669		48.6548	54.5295	54.1733	46.3526	43.8965	50.335	49.657	4.23565	53.8926	8.52982	46.9282	53.2137	0.0627664	49.4949
	36.7545	75.6202	43.6971	49.4018	40.8562	48.1714	49.0835	13.8119	62.8954	28.1395	190.767	45.9342	41.5664	49.0942	0.0830324	152.004	704.197	29.0136	0.101275	67.6893	0.832019	0.00688724	1504.1	47.0539	157.861	16.1497	128.457		9.17972	29.686	2.23714	3.46753	5.07806	2.23714		48.8066	54.6765	54.178	46.2188	44.2264	50.901	49.8346	4.21969	54.0542	8.46739	46.8657	53.3588	0.064785	49.8538
	38.8871	75.9946	44.9325	49.1801	39.9587	48.8857	49.6398	13.6151	63.2549	27.4278	185.371	46.9091	41.2022	49.1065	0.087526	115.621	694.575	22.158	0.211271	93.7233	0.5687	4.20066	1533.28	65.5298	152.341	9.74186	145.158		8.02205	29.0855	1.97655	2.27103	6.95041	1.97655		48.9267	54.8361	54.2298	46.3214	44.5412	51.4023	50.0429	4.18848	54.2314	8.36977	46.9727	53.523	0.0651791	50.1645
	37.3856	74.703	45.4909	53.4507	42.8535	47.4407	50.2207	13.1067	63.3275	26.0983	171.787	46.4658	43.5128	51.9482	0.0883646	164.742	599.382	22.3711	10.4327	54.2766	7.72842	0.300371	1433.8	74.882	275.999	36.192	112.429		9.08028	28.2372	0.974901	6.98488	3.61236	0.974901		49.0608	54.978	54.2852	46.539	44.66	51.8316	50.2258	4.18495	54.4107	8.33229	47.1694	53.6718	0.0644815	50.4462
	35.036	71.9784	42.7967	59.4541	44.8083	45.0779	49.8586	13.4112	63.2698	26.8985	179.86	44.9431	43.2996	55.8601	0.12667	219.708	489.287	49.8705	92.0748	25.5055	22.8546	3.2453	1234.88	35.5117	511.512	63.5332	67.9047		9.90707	27.0353	2.14643	14.511	0.134829	0.134829		49.4898	55.1254	54.1028	46.7487	44.6181	52.2027	50.3812	4.16842	54.5497	8.27376	47.434	53.6277	0.0612872	50.8462
	34.5386	68.289	39.9275	68.6227	44.0921	42.5518	49.6703	14.9099	64.5802	30.0178	222.306	43.3219	40.5836	62.2398	0.210615	228.969	346.656	94.9209	359.194	31.1165	50.6725	5.28512	989.196	9.54836	1010.3	52.6287	32.6534		8.78338	24.967	3.3944	25.3008	0.770126	0.770126		50.2015	55.3019	53.6854	46.9217	44.5065	52.4784	50.5159	4.14565	54.6615	8.20663	47.7417	53.3836	0.0557919	51.3399
	55.6043	65.1497	37.9606	67.578	42.3073	40.4405	51.5067	13.0522	64.5589	25.3407	170.359	48.9558	40.9072	62.7634	0.210823	16.7904	186.131	183.497	258.284	84.6298	122.461	352.194	801.581	1.26139	944.976	29.9186	12.9817		6.64853	16.1939	10.9952	18.6221	6.64853	8.51531		50.9267	55.5277	53.2416	47.0641	44.4062	52.6749	50.6402	4.16	54.8002	8.21481	48.0298	53.0999	0.0501352	51.8008
	57.2912	62.6402	49.7015	64.0887	40.1249	39.0949	52.1569	10.9548	63.1118	21.0036	120.009	53.4964	42.5191	61.303	0.180924	26.361	109.9	6.02897	142.368	144.769	170.616	418.355	665.781	165.483	742.63	10.8072	5.09601		3.79485	9.14385	3.79485	10.5924	13.3715	14.4014		51.5911	55.7677	52.8034	47.1489	44.3649	52.837	50.7522	4.19988	54.952	8.27526	48.2594	52.8286	0.0452	52.1973
	53.708	60.3982	61.0678	61.6824	37.9237	38.6605	52.2401	11.1818	63.4219	21.4046	125.032	57.0531	42.4224	60.9004	0.178838	2.15473	66.5551	77.9283	89.1564	204.96	184.405	284.613	555.107	587.107	617.267	1.17977	3.32335		3.34511	3.34511	4.01469	4.62925	19.1294	18.3926		52.2463	56.0095	52.4099	47.2103	44.3182	52.9609	50.8592	4.27482	55.134	8.40521	48.4693	52.8232	0.0429831	52.3281
	51.1224	58.6576	61.0523	61.2381	36.4571	51.6019	53.3549	9.41389	62.7688	17.6439	88.6212	55.1297	51.2423	60.4536	0.0824681	4.98411	28.1182	59.25	62.1451	285.536	3.07289	204.058	476.115	586.357	595.39	0.144712	217.988		4.00736	3.52781	5.92256	6.10837	18.6727	3.52781		52.9311	56.227	52.0379	47.2383	44.2743	53.0559	50.9607	4.37563	55.3364	8.58628	48.4382	52.8014	0.0430978	52.4845
	50.0092	57.8946	59.1541	60.6885	35.7099	65.5144	54.8285	10.6338	65.4622	19.3947	113.078	58.5244	51.9806	60.3049	0.0741358	23.2252	9.40158	18.7113	34.3407	365.52	114.188	173.494	443.404	498.031	568.872	1.27156	822.362		8.51518	0.629726	0.629726	2.16417	22.8145	6.98997		53.5609	56.4249	51.6686	47.2457	44.2157	53.1398	51.0426	4.49718	55.5398	8.81065	48.3515	52.772	0.0437145	52.4042
	49.3834	57.31	55.8218	59.7613	35.3526	75.0381	55.4445	13.0122	68.4567	23.4689	169.318	56.5659	50.993	59.1484	0.0740453	36.7375	3.47992	0.142343	18.6343	403.685	383.908	157.399	419.122	360.404	525.499	2.20492	1459.29		7.18251	0.744085	0.744085	3.19538	21.2133	18.4722		53.9117	56.8533	51.3833	47.3183	44.1281	53.2153	51.135	4.6575	55.7925	9.10825	48.3345	52.7573	0.0437501	52.2993
	47.1297	55.7873	51.8937	58.0259	35.0098	74.5116	53.7263	13.0533	66.7796	24.2959	170.388	53.8405	48.3207	57.4662	0.0864523	43.5151	4.24764	3.35861	18.4863	350.308	432.026	105.93	359.095	226.689	448.948	3.34047	1419.33		6.71076	1.94682	1.94682	4.1854	18.8307	20.6711		54.1735	57.488	51.1096	47.5208	44.0162	53.275	51.2638	4.85414	56.118	9.46894	48.418	52.7722	0.0430305	52.1923
	43.4661	53.8257	57.6606	55.5438	34.2534	73.0343	52.964	13.2104	66.1744	24.9422	174.514	54.6848	46.056	57.1314	0.107334	90.2104	0.742547	22.0588	6.65561	350.087	402.817	43.9378	288.598	433.604	349.926	6.67777	1310.21		11.2187	0.859068	2.9759	0.859068	20.4314	18.3495		54.4126	58.0819	50.8429	47.7206	43.8702	53.3215	51.375	5.05882	56.4338	9.84686	48.5012	52.8349	0.0427655	52.0822
	49.438	51.8068	79.1118	53.0365	32.7147	70.1261	56.039	16.4032	72.4422	29.271	269.064	52.4217	50.0302	65.8537	0.136546	43.5729	17.9113	532.353	9.01486	544.021	198.447	158.774	224.081	1787.12	262.409	16.9971	1108.13		2.98365	0.614849	26.6901	0.614849	19.7069	17.7045		54.5514	58.6107	50.5785	47.8864	43.703	53.3503	51.4467	5.25319	56.6999	10.2109	48.5594	52.8744	0.0425399	51.9644
	54.7628	49.6924	80.1679	50.5636	31.4266	67.1756	55.6315	16.6306	72.2621	29.8943	276.578	52.6632	49.9102	64.0724	0.124249	0.754551	35.2727	602.035	25.6834	585.876	133.266	321.317	165.248	1877.52	188.406	29.2779	920.398		2.09962	2.97082	27.5047	2.09962	21.2366	14.5124		54.456	59.1154	50.3304	48.0263	43.5263	53.363	51.4696	5.42607	56.8956	10.5423	48.6023	52.8897	0.0422428	51.8467
	52.9371	47.7533	78.8799	47.6402	31.0839	65.9194	54.0356	16.5337	70.5693	30.5978	273.364	50.3452	47.6685	62.6738	0.135989	1.20683	39.4681	617.239	40.9011	526.781	141.223	259.196	119.154	1767.56	116.699	33.1039	845.755		2.59191	2.59191	28.5348	2.70494	19.2613	15.5742		54.6597	59.6176	50.0866	48.168	43.4436	53.3587	51.5557	5.60928	57.165	10.88	48.6477	52.9079	0.04195	51.7226
135°	49.0781	45.9642	73.9614	45.1507	39.4204	65.1878	53.1271	13.4069	66.534	25.2355	179.745	47.5212	45.3541	61.1604	0.148396	16.3944	51.3066	434.067	63.6227	187.875	145.46	149.832	83.2974	1378.18	69.1096	6.67118	803.739		1.55693	1.55693	26.4402	2.37045	8.10081	17.6666		54.9208	60.0783	49.8482	48.3164	43.4157	53.3403	51.6533	5.77501	57.4283	11.1803	48.6993	52.9186	0.0415206	51.5943
	46.2421	43.954	70.7393	50.1034	40.1735	87.2738	56.4143	18.5463	74.9607	32.8752	343.967	48.1728	44.5261	65.5803	0.191217	103.473	155.259	205.203	39.8284	263.766	952.304	88.4474	50.645	1149.33	175.983	11.1286	2543.82		1.9306	4.21872	22.5665	1.9306	7.9993	39.101		55.1938	60.4612	49.6182	48.4665	43.3817	53.323	51.7407	5.92574	57.6665	11.4528	48.7545	52.9274	0.0410393	51.4706
	44.6213	41.1155	89.179	66.9806	38.9738	89.5999	61.745	23.6358	85.3808	38.2797	558.651	55.8009	41.992	83.6294	0.331452	293.222	425.576	752.624	27.411	518.528	775.894	60.5877	18.3016	2739.64	908.606	4.56392	2783.87		11.1796	14.6854	33.3781	11.1796	16.8271	33.799		55.4498	60.7856	49.395	48.6054	43.3296	53.2968	51.8104	6.06694	57.8773	11.7099	48.8028	52.9252	0.0405238	51.3459
	42.5993	53.3151	96.0753	65.9999	36.6712	83.8154	63.0794	23.4069	86.4863	37.107	547.882	59.6575	45.2782	79.3615	0.273455	419.434	95.3413	1088.73	8.52969	697.39	429.983	33.1981	271.511	3509.12	850.448	0.0276451	2206.92		17.0582	6.34243	36.4178	6.34243	22.9863	24.1579		55.5116	61.073	49.1949	48.7253	43.2573	53.2641	51.8377	6.18252	58.0202	11.9267	48.8427	52.9075	0.0399488	51.2295
	40.6392	71.5406	94.0815	61.7818	53.1166	78.782	66.657	19.0105	85.6675	28.52	361.4	66.6612	55.2829	76.9717	0.163992	676.925	23.8504	752.103	23.7669	183.34	147.017	14.4527	1204.31	3276.87	622.219	265.01	1759.34		26.0221	4.87941	27.4202	4.87941	13.5446	12.1208		55.6385	61.3407	49.0134	48.8408	43.1636	53.2346	51.8719	6.30706	58.179	12.1589	48.8839	52.8939	0.0393991	51.124
	38.1066	80.6977	87.771	56.9785	54.6387	88.9495	67.857	20.9021	88.7591	30.8032	436.899	68.8381	55.2236	86.0026	0.217941	885.087	164.884	396.567	118.342	174.723	444.894	1.6105	1923.72	2594.22	405.658	316.882	2715.66		30.7315	11.8596	18.9329	11.8596	14.1994	20.1114		56.1743	61.5992	48.9459	49.0055	43.0636	53.3118	52.0167	6.47213	58.4888	12.4424	48.9608	52.988	0.0395024	51.1586
	35.0113	78.6342	84.8844	54.1253	51.5772	91.5493	65.9636	22.2635	88.2272	33.7513	495.666	66.3797	52.2142	83.3219	0.229516	958.043	160.543	357.997	140.146	206.97	654.629	3.33485	1746.96	2308.51	298.867	217.258	2993.38		31.3684	12.2544	18.5047	12.2544	14.8025	25.1696		56.7474	61.8387	48.8796	49.1111	43.0344	53.3858	52.1662	6.62658	58.7927	12.7028	48.9374	53.0809	0.0406145	51.2485
	36.7372	74.1176	101.724	53.6044	47.0565	87.5685	66.8013	25.1883	91.9896	37.7063	634.45	63.861	48.6935	84.2057	0.267212	903.852	53.5279	1219.58	174.158	389.858	431.273	0.0100564	1389.81	4210.24	281.13	104.428	2573.63		27.1238	10.2566	37.8628	10.2566	16.8045	23.7074		57.2792	62.0513	48.8289	49.1864	43.0384	53.4447	52.3048	6.76328	59.0681	12.9305	48.9183	53.1598	0.0415511	51.3156
	49.9797	69.1252	101.889	54.6381	44.1739	79.8436	66.6082	21.6763	88.2846	32.543	469.864	61.8816	51.1443	77.164	0.20279	276.507	6.33517	1244.72	143.284	503.298	175.175	172.718	1042.5	4231.68	316.861	53.8232	1849.52		11.9019	7.24356	40.0072	7.24356	17.7077	17.962		57.7798	62.2363	48.8171	49.2498	43.0211	53.5444	52.4414	6.89521	59.3366	13.1484	48.9252	53.2687	0.0425019	51.3971
	50.3548	67.3471	94.0141	53.0527	51.3145	74.6458	65.1215	17.2325	82.354	26.4621	296.959	60.1999	51.7491	72.8212	0.169158	218.056	4.95344	834.783	145.657	190.633	90.7127	182.717	930.838	3269.17	262.931	209.584	1429.47		9.84512	7.14724	33.8142	7.14724	8.88537	14.4459		58.2865	62.4128	48.8091	49.389	42.9948	53.6572	52.5916	7.02404	59.6156	13.3558	48.9541	53.3908	0.0433502	51.5231
	46.7371	90.504	87.5456	50.0747	54.2271	72.0973	66.8643	19.2906	86.1549	28.8503	372.125	63.1622	51.1128	83.6835	0.241629	405.104	558.836	427.715	281.89	159.698	27.3838	98.0027	2880.1	2571.31	175.224	302.4	1243.25		16.4251	27.3418	24.3834	13.0875	8.93506	8.93506		58.7977	62.5795	48.7856	49.5677	42.9581	53.7499	52.7398	7.15427	59.894	13.5652	48.9812	53.4974	0.0440696	51.6588
	44.4297	100.728	81.8619	46.6968	50.854	69.5025	65.6789	22.5237	88.2026	34.2937	507.318	60.1783	47.7361	78.7721	0.245328	451.527	1228.46	261.892	360.318	219.777	14.6206	57.6413	4082.02	2027.2	97.2062	196.462	1067		15.7486	40.5499	21.6837	13.4814	9.32428	9.32428		59.2939	62.7392	48.6973	49.7153	42.9593	53.8625	52.8779	7.28341	60.1613	13.774	48.9518	53.6163	0.045478	51.7889
	56.941	98.2823	74.8507	45.231	48.1181	67.2906	65.1189	19.7518	84.8708	30.3319	390.134	62.1158	50.3238	72.9607	0.183615	66.8794	1099.81	94.707	395.531	289.028	4.71595	404.149	3775.47	1445	70.4509	127.252	927.39		5.1748	36.1666	12.7349	16.8848	13.9977	5.1748		59.7508	62.8824	48.6039	49.7742	42.9785	54.0614	53.0085	7.40978	60.4183	13.9785	48.8965	53.7982	0.0477305	51.9178
	82.066	92.2523	68.8399	44.9688	45.6849	62.577	66.0648	19.0896	85.1544	28.8953	364.414	65.7084	49.9079	78.7595	0.224233	256.038	685.783	7.70094	445.043	415.338	12.1651	2045.62	3070.8	1024.15	66.1174	78.2774	662.519		16.3576	26.5439	3.13145	20.7396	20.0235	3.13145		60.1821	63.0044	48.6776	49.7908	42.9845	54.1313	53.1285	7.51191	60.6404	14.1391	48.9559	53.8806	0.0478883	51.961
	80.1801	88.6338	64.5162	44.1508	42.6958	57.9494	63.021	18.6955	81.7165	29.6654	349.52	61.2328	47.6005	76.2641	0.231411	294.433	656.014	2.23543	356.083	413.113	25.7213	1878.58	2682.86	766.108	53.4851	34.3201	445.712		18.9473	27.401	3.28337	17.0819	18.5369	3.28337		60.5921	62.9895	48.8776	49.7996	43.2301	54.4605	53.3249	7.50488	60.8298	14.0739	49.1081	54.1766	0.0490726	52.1301
	74.8156	90.2276	61.7467	42.0108	39.5898	56.6566	60.8412	19.4082	80.2494	31.8997	376.677	59.2017	45.6723	71.5484	0.220747	195.285	863.561	0.819983	354.582	451.624	17.5107	1442.34	2850.5	620.47	26.7635	7.5749	392.797		15.614	31.0259	2.54506	17.1908	19.6119	2.54506		60.9712	62.9225	49.0781	49.9376	43.7401	54.7834	53.5721	7.39889	60.971	13.8111	49.293	54.4806	0.0499897	52.3605
	80.2532	91.4211	58.503	39.1121	39.4876	54.0458	60.4705	21.4052	81.8756	35.3977	458.181	56.2744	43.1272	74.8157	0.268677	391.357	957.941	3.87085	456.182	440.279	41.2763	1884.92	2979.37	469.395	5.1736	7.02325	296.126		23.9788	35.1467	2.22861	17.1624	16.7868	2.22861		61.347	62.933	49.2678	50.1934	44.2618	55.0477	53.8418	7.29986	61.1416	13.558	49.4992	54.7462	0.0503332	52.6205
	89.095	86.3372	53.697	36.8982	49.4569	50.7442	61.0381	21.466	82.5041	35.1682	460.79	52.2206	49.7788	78.1772	0.221939	787.189	640.046	53.8921	582.734	134.123	105.964	2730.84	2450.22	284.242	0.0036862	159.25	193.397		36.8744	34.1166	1.47637	15.3224	2.76365	1.47637		61.7247	62.9757	49.4528	50.4442	44.7298	55.2689	54.0993	7.22555	61.3249	13.3561	49.7007	54.9765	0.0504013	52.8566
	86.9925	80.9452	49.9089	35.0742	47.726	46.0993	57.791	21.0001	78.7911	36.338	441.005	48.8174	46.506	73.1861	0.222907	852.726	536.117	62.1278	516.053	101.305	136.696	2515.52	1945.49	170.861	3.10926	118.559	85.7806		38.175	32.1278	1.09145	13.7432	1.09145	2.71815		61.9627	63.0238	49.6121	50.6181	45.1507	55.6006	54.328	7.15195	61.4799	13.1644	49.8636	55.2824	0.0515364	53.1093
	81.0713	77.595	47.8316	34.0013	44.9898	43.2292	54.7864	19.6013	74.3877	35.7778	384.212	46.4107	43.6694	70.1541	0.232683	690.898	520.234	48.3686	432.021	95.9732	133.567	1956.63	1661.17	120.87	8.0443	66.4594	40.8543		34.6606	31.1843	1.42092	12.4094	1.42092	3.18145		62.0894	63.0803	49.5556	50.6603	45.5224	55.9913	54.4832	7.11658	61.5998	13.062	49.8318	55.6143	0.0548385	53.3258
	76.3752	72.8267	45.2083	32.7523	58.3963	40.6344	54.3655	17.7821	72.1477	32.7085	316.204	51.8023	41.7779	69.2191	0.247225	484.426	340.816	83.8548	467.134	16.2469	188.544	1563.23	1295.23	70.0705	16.6891	464.781	14.4166		24.5729	21.0244	6.59399	19.05	6.59399	11.1679		62.2199	63.139	49.2124	50.6888	45.8518	56.2975	54.5682	7.13731	61.7055	13.0796	49.5815	55.8652	0.0595913	53.4932
	73.6696	68.2424	43.1093	30.5827	63.1175	37.2784	52.6666	17.9376	70.6042	34.0587	321.757	53.1134	38.7361	66.9612	0.267037	441.122	242.604	91.3428	487.699	109.22	236.798	1356.6	986.267	39.3356	39.122	690.639	0.194391		20.5562	15.129	10.0041	22.5307	10.0041	15.835		62.3597	63.2105	48.8307	50.8691	46.1599	56.411	54.6401	7.15633	61.7965	13.0972	49.3403	55.9683	0.0629392	53.64
	70.1119	65.0632	39.815	28.4598	62.1163	35.4237	50.165	17.6534	67.8184	35.1906	311.642	50.9657	36.5215	64.3264	0.275711	397.88	221.956	107.121	471.114	142.833	217.306	1107.19	796.689	8.86578	70.1854	639.016	1.99884		19.1463	14.0975	11.1506	22.5058	11.1506	15.542		62.4983	63.5655	48.4661	51.2197	46.5154	56.4663	54.7886	7.21726	62.0058	13.1729	49.1545	56.0468	0.0655155	53.843
	66.5689	61.5637	37.4258	26.6224	58.0847	34.726	47.4986	16.577	64.0756	34.9001	274.798	47.7553	35.4009	60.6939	0.263209	363.678	197.827	101.461	435.816	112.067	163.139	883.957	611.383	0.346059	104.349	451.446	4.4586		18.8137	13.8084	10.3295	21.1329	10.3295	13.0293		62.6412	63.9373	48.1136	51.593	46.9016	56.5018	54.9481	7.28173	62.2298	13.252	48.9834	56.1134	0.067842	54.0474
	62.5804	56.8825	35.7209	24.7276	53.1679	33.6801	44.4599	15.1026	59.5625	33.969	228.088	44.4444	34.1903	55.9538	0.24143	328.354	154.321	76.3708	389.364	75.8291	116.203	662.698	401.802	1.24689	146.65	266.682	9.96885		18.1361	12.4381	8.72352	19.7168	8.72352	10.7642		62.7902	64.1554	47.7565	51.9459	47.3553	56.5261	55.0882	7.30791	62.3961	13.2658	48.8039	56.1666	0.0701411	54.236
	57.3422	52.456	33.6892	23.7532	49.7112	31.8957	41.4746	13.4657	54.9403	32.4674	181.326	41.7002	32.3441	51.7698	0.230945	251.781	120.592	60.6116	314.049	67.8415	91.7548	420.443	243.938	9.91149	171.2	165.732	24.4212		15.642	10.7558	8.01097	17.947	8.01097	9.8045		62.9372	64.2162	47.3977	52.2936	47.8012	56.5389	55.1975	7.30775	62.5052	13.2393	48.9243	56.2035	0.069242	54.4162
	53.2263	50.6218	32.5993	28.0461	50.2486	37.7634	42.0842	10.6714	52.7557	25.3573	113.879	44.006	33.8903	50.5285	0.197091	124.145	72.8904	89.9645	197.07	66.6562	18.6698	268.593	190.008	17.9624	77.2889	179.857	0.857289		9.22032	6.61585	11.4067	15.9599	6.24259	6.24259		63.071	64.2325	47.0418	52.9826	48.3408	56.5306	55.3665	7.26176	62.6283	13.1158	49.5012	56.2396	0.0637252	54.7566
	48.8269	63.4124	32.9922	28.841	53.7125	84.5647	52.0583	20.5003	72.5586	39.3796	420.264	51.2697	36.9508	60.9874	0.245426	10.442	128.916	363.517	539.041	2.73643	1056.67	143.745	706.225	14.7866	63.9435	284.766	2277.89		2.44282	12.1427	18.2775	22.4287	2.44282	33.2951		63.2304	64.2814	46.7475	53.8047	49.4321	56.5811	55.6795	7.12948	62.809	12.8045	50.5252	56.3557	0.0545509	55.1929
	45.0615	64.6462	32.3156	27.4461	54.1636	94.2801	52.9855	24.4332	77.4187	46.1129	596.979	49.6126	35.5021	62.0255	0.271959	62.7899	135.971	427.246	652.261	1.38792	1705.24	67.6342	773.322	20.4477	88.1981	300.194	3299.65		4.55106	15.0336	17.297	22.1664	4.55106	44.6675		63.6397	64.3992	46.4944	54.5515	50.5376	56.7002	56.0538	7.09474	63.1485	12.657	51.5411	56.5386	0.0462396	55.6259
	42.207	62.3706	31.3754	27.2832	51.1949	87.5032	50.3224	22.2889	72.6113	44.2923	496.797	46.7009	34.0833	59.5767	0.272191	65.8595	145.16	358.988	530.804	0.761284	1382.41	28.8315	651.939	29.8346	91.2847	206.135	2567.01		4.49395	15.6697	15.3255	19.4177	4.49395	40.8022		64.1742	64.5191	46.2602	55.1488	51.4634	56.7955	56.3935	7.14513	63.5387	12.6701	52.3848	56.695	0.0395147	55.9721
	39.1617	58.0575	42.6512	26.2354	47.2943	83.928	49.5547	19.7909	69.3455	39.9374	391.678	44.9727	40.0341	55.3667	0.160717	108.013	72.2976	47.6583	543.788	5.10944	1181.52	5.40211	450.288	33.7989	112.404	109.344	2217.51		5.81099	13.0848	2.32154	18.7373	2.32154	38.9553		64.6873	64.619	46.0345	55.6754	52.2555	56.9017	56.6956	7.2264	63.922	12.746	53.1105	56.8502	0.0340094	56.2886
	37.7727	54.7718	41.8733	25.0613	43.4289	102.899	50.9678	27.1885	78.1563	53.3445	739.214	42.6511	38.7979	51.9361	0.144799	174.109	14.4707	82.7091	671.143	56.8346	2696.8	0.874647	321.639	25.3594	138.678	43.4465	4364.06		4.87838	12.1207	0.77779	17.5898	0.77779	60.2474		65.1435	64.6928	45.8036	56.1953	52.935	56.9805	56.9585	7.32143	64.2799	12.854	53.7501	56.975	0.0291253	56.5879
	45.9619	55.7273	40.3743	24.7512	39.8015	99.6554	51.0453	25.8549	76.9002	50.6509	668.475	43.1681	39.9447	53.286	0.1431	25.8405	21.9216	113.869	691.377	126.423	2362.94	83.2553	356.826	12.5093	146.078	8.78516	3946.09		2.79379	12.5592	2.79379	18.4169	3.36666	56.4873		65.5671	64.6924	45.5977	56.7776	53.5469	57.0902	57.212	7.40666	64.6187	12.946	54.3545	57.1816	0.0253462	56.9339
	47.1234	67.3051	38.2535	24.1526	45.5722	91.1543	52.2602	23.6493	75.9095	45.253	559.29	46.3478	40.0831	62.2597	0.216689	26.3866	226.35	196.188	790.037	44.7295	1512.76	105.799	928.274	2.00495	160.908	76.2942	2950.32		0.77561	20.9573	8.09431	22.1952	0.77561	44.8066		66.0433	64.549	45.6594	57.4161	54.21	57.2247	57.5171	7.39975	64.9168	12.8653	54.9636	57.4918	0.0224815	57.3204
	45.4033	69.0327	35.6566	29.8165	73.3762	85.9934	56.5465	22.7214	79.2679	40.1818	516.263	57.218	38.0933	72.2903	0.309801	124.171	155.906	436.385	714.488	283.239	867.125	73.3725	1036.53	1.39443	49.2937	1335.07	2416.31		11.8147	11.8147	21.5613	27.4014	16.1582	28.7755		66.3903	64.3207	45.8433	58.0187	55.0194	57.2933	57.8143	7.31177	65.1261	12.647	55.5879	57.9676	0.0209563	57.656
	42.1715	68.1002	38.6353	52.9862	71.579	80.2307	58.9505	16.887	75.8375	28.6461	285.172	60.5432	44.8752	70.7093	0.223508	281.533	83.7173	412.709	35.5726	159.48	452.847	28.452	977.357	3.23191	260.781	1206.97	1882.97		18.3717	7.557	21.908	7.557	11.0358	19.6875		66.7091	64.0466	45.9864	58.5476	55.8106	57.3456	58.0743	7.24189	65.3162	12.47	56.1944	58.4292	0.0194976	57.9466
	42.1032	63.6781	37.5426	63.0575	66.5115	72.4873	57.5634	14.2142	71.7776	24.6932	202.044	63.3678	47.3417	65.8031	0.163166	239.018	37.39	400.832	30.1856	80.0693	222.725	27.7271	720.418	0.497129	687.488	880.546	1270.91		21.2646	0.310299	25.8252	0.310299	3.1437	9.11953		67.0149	63.7477	46.0854	58.977	56.5049	57.3995	58.2882	7.2016	65.4898	12.3552	56.7286	58.8048	0.0179709	58.1882
	69.3973	61.5159	35.277	60.0016	61.5446	65.7299	58.911	12.0825	70.9936	20.5098	145.987	61.5302	60.3802	64.6836	0.0344094	109.962	6.78509	558.568	1.18938	6.93546	46.4967	1060.14	609.021	2.4352	536.577	610.439	834.77		7.86709	0.0143528	26.2532	1.52859	0.0143528	4.19967		67.2949	63.4443	46.1845	59.4739	57.096	57.4419	58.4892	7.17643	65.6656	12.2697	57.1825	59.2277	0.0175692	58.4579
	96.4139	62.1368	32.5329	56.8539	58.2842	60.1392	61.0602	20.4504	81.5106	33.4922	418.219	59.2117	57.2115	61.6374	0.0372398	1249.89	1.1592	813.805	17.6924	7.70569	0.848159	3549.34	640.056	18.5297	400.657	459.963	542.969		37.2021	2.92509	26.6788	2.3578	0.927479	0.927479		67.7368	63.1694	46.2951	60.1406	57.8091	57.7066	58.8096	7.20147	66.0111	12.2454	57.7323	59.8078	0.0176583	58.9749
	96.9216	64.8859	30.3013	59.2942	58.0861	55.678	60.8612	21.3892	82.2504	35.1442	457.497	58.6901	56.28	63.488	0.0601828	1300.35	16.1987	933.908	2.45556	7.70094	26.8656	3610.1	786.715	42.7223	504.302	451.504	354.964		38.2315	6.1958	28.3889	0.604017	0.604017	3.01216		68.1336	62.9098	46.4135	60.7751	58.795	58.0507	59.1796	7.22539	66.405	12.2093	58.2368	60.3763	0.0180376	59.7851
	90.0097	64.2399	28.1881	62.5013	61.3384	51.7359	59.6689	20.0312	79.7	33.5705	401.247	61.9199	54.1365	63.8052	0.0819785	920.563	20.894	991.038	8.02267	2.78727	62.9318	2827.28	750.89	74.8117	658.632	600.294	221.963		28.0898	2.32002	33.7317	0.581461	0.581461	10.1839		68.4984	62.6515	46.3848	61.357	59.7648	58.3717	59.5047	7.31714	66.8219	12.2967	58.72	60.959	0.0187081	60.5609
	87.8652	62.6077	27.4117	60.64	57.3329	47.1559	57.1689	19.8478	77.0167	34.7178	393.934	58.9865	49.7001	62.1158	0.111037	942.26	29.5809	885.49	12.0488	0.0268886	100.26	2603.82	664.106	88.8453	566.561	420.061	106.469		28.8787	3.62128	31.5747	1.65358	1.65358	11.8306		68.8473	62.4048	46.2027	61.8943	60.65	58.6372	59.7727	7.48305	67.2558	12.5192	59.1404	61.5832	0.0202347	61.2721
	89.5307	58.8676	26.6233	56.9007	55.3905	43.2477	55.0934	20.7576	75.8511	37.6771	430.879	56.1456	46.2834	58.3759	0.115541	1185.93	14.2446	810.549	3.26633	0.0882401	140.321	2776.58	485.327	104.33	402.533	344.213	41.0911		33.3851	2.72203	29.5223	0.755123	0.755123	12.8979		69.1472	62.1641	45.9931	62.3972	61.4787	58.7442	59.9874	7.66884	67.6563	12.7841	59.4278	61.9927	0.0211241	61.8214
	86.508	56.0481	25.619	53.1433	52.8036	40.7423	52.4774	20.1518	72.6291	38.4009	406.093	52.9734	43.7576	55.3219	0.116717	1158.08	12.75	721.372	0.44342	0.106391	137.712	2467.16	369.047	125.855	265.878	254.915	15.2476		33.5346	3.07468	27.3544	0.169861	0.169861	12.2311		69.4123	61.9196	45.7695	62.8729	62.2618	58.6947	60.1551	7.87036	68.0255	13.0834	59.5009	62.1763	0.0219873	62.0907
	81.8916	78.5911	32.8166	56.3746	49.4622	38.336	56.2454	20.3605	76.6058	36.1994	414.549	52.9184	41.1175	73.037	0.279616	657.732	499.333	548.906	0.0167092	46.0117	320.746	2029.87	1743.37	16.1676	381.699	159.382	2.24546		28.9732	25.6727	20.1018	3.45623	3.45623	14.5824		69.6724	61.6753	45.5535	63.305	62.9938	58.5342	60.289	8.08204	68.3711	13.4055	59.3195	62.6642	0.0274194	62.3346
	77.0737	99.0048	32.5569	67.2305	46.7528	35.1352	59.6257	26.1197	85.7454	43.8062	682.24	56.9917	38.0396	74.6129	0.324656	304.436	1550.72	732.72	57.834	165.711	599.782	1618.95	3864.78	18.3238	923.736	98.3131	2.89781		20.0821	42.0132	24.4348	10.2389	10.2389	21.8565		69.9507	61.4434	45.4069	63.682	63.6748	58.3595	60.4196	8.27953	68.6991	13.7034	59.1305	63.1169	0.0326094	62.5591
	71.4335	97.003	31.5369	66.0966	42.7953	32.311	56.8627	25.8878	82.7505	45.5268	670.177	54.4459	34.9321	70.0992	0.334825	212.307	1611.24	641.395	85.2641	197.893	602.784	1196.88	3619.88	28.0961	856.093	35.4949	20.4888		16.9876	42.5571	22.909	11.6507	11.6507	22.1349		70.2343	61.2191	45.2068	64.0095	64.3005	58.164	60.5224	8.50142	69.0238	14.0467	58.9277	63.3119	0.0358656	62.6143
	66.2759	90.4729	29.2416	62.2383	39.4042	29.3126	52.8242	24.3968	77.2211	46.185	595.206	50.8212	31.8355	65.2665	0.344288	180.947	1417.42	556.142	88.6247	180.098	552.797	866.617	2876.75	57.6984	645.2	6.58787	56.6244		15.4546	39.6516	21.5797	11.4171	11.4171	21.5087		70.4082	61.088	44.77	64.3076	64.8644	58.004	60.5737	8.78287	69.3566	14.4995	58.775	63.5027	0.0386634	62.6978
	61.5328	87.1783	27.0052	59.153	36.5903	26.5705	49.6717	23.8993	73.571	48.1146	571.177	47.8716	29.4015	60.9378	0.349088	140.686	1406.75	513.769	89.8946	171.122	533.666	609.858	2534.2	96.674	497.98	0.0611044	105.412		13.6612	39.3067	20.8664	11.2813	11.2813	21.3012		70.4759	61.126	44.2974	64.5708	65.4135	57.9937	60.6462	9.04766	69.6939	14.9188	58.7768	63.7096	0.0402726	62.8484
	93.2206	85.557	25.9275	58.4886	43.6969	24.0754	55.161	29.4478	84.6088	53.3852	867.172	51.0927	30.3698	78.7899	0.443571	1448.53	923.915	854.598	11.0732	131.426	966.313	3179.05	2373.59	119.028	468.771	47.0509	162.871		42.1279	34.4642	25.1653	7.39588	7.39588	27.0173		70.5249	61.2918	43.8308	64.803	65.9537	57.9816	60.731	9.30881	70.0398	15.328	58.8091	63.9252	0.0416843	63.0474
	98.6275	80.9606	25.6032	57.8346	46.6704	22.0067	55.2838	30.3545	85.6383	54.9066	921.395	52.2525	30.87	75.1791	0.417817	1878.67	659.295	880.941	6.50655	74.1909	1107.37	3818	1946.84	126.21	440.879	96.6861	219.953		46.375	28.7081	26.6493	5.5821	5.5821	30.2458		70.5928	61.4646	43.7462	65.0092	66.3828	57.9198	60.8526	9.42695	70.2795	15.4915	58.806	64.123	0.0432527	63.2369
	96.6684	75.3723	24.8712	55.9777	43.4767	21.3391	52.9509	29.3279	82.2788	55.387	860.127	49.7272	29.5226	70.5236	0.409821	1911.22	502.717	788.467	9.16145	89.761	999.306	3579.74	1484.93	143.191	366.347	44.0785	240.201		46.9413	25.6451	24.8559	6.25051	6.25051	28.3881		70.6742	61.6298	43.6829	65.1184	66.7511	57.5832	60.9066	9.54493	70.4515	15.6714	58.5948	64.2462	0.0460058	63.3741
	90.6514	69.83	23.1074	52.3199	39.6958	19.5082	49.1855	27.591	76.7764	56.0958	761.261	46.0078	27.2545	65.4525	0.412029	1719.42	426.199	680.063	9.82479	90.0544	880.74	2895.94	1088.51	188.514	239.705	8.1697	300.304		44.6436	23.8222	22.9004	6.31207	6.31207	26.4996		70.7608	61.781	43.3893	65.1049	67.0656	57.1903	60.882	9.73748	70.6195	15.994	58.338	64.2739	0.0484126	63.4429
	83.8129	64.6089	22.5052	48.7998	36.5538	17.669	45.6583	25.4052	71.0635	55.6421	645.425	42.6768	26.0173	60.6566	0.39965	1455.77	359.126	536.065	9.86934	82.8908	783.399	2206.68	771.25	205.416	143.097	0.0804747	367.432		41.136	21.9321	20.1716	6.12299	6.12299	25.0078		70.8429	61.789	43.0077	65.336	67.3682	56.8278	60.8619	9.97872	70.8407	16.3957	58.0681	64.4493	0.0520836	63.5625
	90.494	60.8112	21.4004	47.6051	33.549	16.8972	45.1262	27.5834	72.7096	61.1251	760.845	40.577	24.4375	57.5097	0.403579	2058.24	246.022	562.913	6.14495	134.03	796.871	2879.02	574.741	238.305	115.94	10.8142	397.614		49.917	20.2342	19.1767	7.02803	7.02803	23.6798		70.9012	61.6378	42.6203	65.5971	67.6373	56.4804	60.8124	10.2143	71.0266	16.7964	57.7698	64.6073	0.0558724	63.6175
	130.031	58.1713	30.1206	55.5161	32.0092	26.5333	55.397	38.9795	94.3765	70.3639	1519.4	43.7627	30.5927	57.5075	0.305502	5570.29	7.69701	638.897	0.0141881	546.987	833.111	8685.1	455.133	45.117	348.891	23.312	106.176		86.2687	14.4087	13.6421	11.7534	11.7534	17.2293		70.9484	61.3945	42.2573	65.8483	67.9652	55.9899	60.7339	10.4605	71.1944	17.2235	57.341	64.7349	0.0605676	63.6214
	128.996	54.866	28.3494	59.3641	38.247	25.492	55.8858	38.3443	94.2301	68.6119	1470.29	46.5565	30.8238	58.2396	0.307823	5345.13	1.03993	758.251	12.0983	311.127	923.782	8493.23	325.028	72.047	507.446	1.98674	128.72		82.4397	8.30951	18.2071	12.8075	8.30951	21.0645		71.0051	61.1588	41.8775	66.0968	68.3062	55.4491	60.6489	10.7259	71.3749	17.6853	56.8766	64.8623	0.0655973	63.6278
	119.475	51.1173	27.7615	56.6242	41.0605	23.4808	53.2532	34.8886	88.1418	65.5147	1217.22	46.0889	31.0863	55.2475	0.279858	4385.28	4.56188	649.822	11.3638	148.661	886.394	6828.89	203.913	82.3729	391.513	17.8338	178.402		73.3857	5.0284	18.3274	10.5353	5.0284	22.6081		71.0319	60.9456	41.2868	66.6359	68.6313	54.9332	60.5774	11.0904	71.6678	18.3078	56.4363	65.2133	0.0721501	63.7907
	112.939	47.334	29.2994	53.1556	38.4927	27.4145	51.4392	31.7395	83.1787	61.703	1007.4	42.9133	31.5977	51.7002	0.241333	3782.21	16.8523	490.17	2.94618	167.612	577.185	5791.41	110.177	56.823	266.281	2.73954	88.7932		70.0255	4.42068	13.6139	10.2423	4.42068	15.4988		71.033	60.7444	40.6638	67.2087	68.9779	54.4715	60.5165	11.4691	71.9856	18.952	56.0397	65.5926	0.0785394	63.9765
	109.821	45.5301	28.8691	58.6678	36.8106	29.4073	51.5177	30.6738	82.1915	59.5403	940.883	41.1703	31.2581	55.3834	0.278449	3399.31	35.8513	512.961	51.1245	216.3	488.869	5326.64	75.5616	63.4958	476.564	0.000725151	55.2075		68.651	4.35977	12.3013	17.4975	4.35977	11.763		71.0944	60.5242	40.1	67.772	69.2774	54.2398	60.5013	11.8111	72.3125	19.5221	55.8109	65.9601	0.0833462	64.1481
	105.996	43.4907	27.9693	61.3972	34.2651	27.226	50.0574	30.1975	80.2549	60.3256	911.886	38.8779	29.5433	56.9206	0.316633	3129.16	43.1216	487.885	128.59	249.399	521.276	4782.94	44.2655	78.6447	603.179	6.61744	92.3817		67.1184	4.61283	10.9086	22.5193	4.61283	11.6519		71.1548	60.0528	39.5728	68.3113	69.5243	54.1042	60.4534	12.1245	72.5779	20.056	55.5914	66.3468	0.0882041	64.1821
	100.903	41.4956	25.9557	59.7129	36.2721	28.7362	48.8459	28.1727	77.0186	57.6767	793.699	38.8839	30.6202	55.1586	0.286066	2709.92	54.0266	523.959	118.092	158.099	404.4	4104.36	21.698	118.413	523.283	0.319638	65.6313		62.0189	2.61174	12.9281	20.829	2.61174	10.1477		71.2073	59.473	39.0887	68.8151	69.7592	53.9475	60.3818	12.4248	72.8066	20.577	55.3289	66.7068	0.0932343	64.1441
	93.2802	38.8711	25.3286	56.4838	36.5283	36.8439	47.8893	24.395	72.2843	50.9405	595.118	37.8575	36.6072	52.0806	0.174471	2060.34	81.3281	508.985	73.8648	129.072	122.002	3185.78	4.13554	132.455	385.976	0.0956005	4.0381e-05		55.4228	1.01362	12.5289	18.6263	1.32917	1.01362		71.2231	58.9113	38.6607	69.3097	69.9605	53.834	60.3165	12.6949	73.0115	21.0472	55.1033	67.0614	0.097885	64.1105
	86.4569	36.5957	41.1418	52.4633	34.0864	36.0417	47.7977	20.0614	67.859	41.9714	402.458	38.8688	36.1802	49.633	0.156768	1494.54	125.483	44.3003	21.7687	187.997	138.203	2462.09	0.0584483	18.5271	244.167	7.56827	0.633346		47.5882	2.27304	2.27304	13.5946	4.78232	2.8271		71.2064	58.4008	38.2639	69.9478	70.129	53.9308	60.3131	12.9491	73.2623	21.4699	55.0483	67.5392	0.101894	64.1743
	81.1145	33.9214	52.2406	50.762	57.0989	77.8827	58.8367	17.8413	76.6779	30.3234	318.31	54.6697	51.1316	72.6868	0.174086	496.3	620.772	43.5078	65.2006	3.01998	362.752	1960.45	8.50371	237.256	193.891	410.523	1684.71		26.4447	20.7484	2.42912	3.90776	2.42912	23.213		71.2225	57.9017	37.8916	70.607	70.2901	54.0606	60.3289	13.2072	73.5361	21.892	55.0209	67.7998	0.104046	64.0959
	75.9054	32.2832	50.0689	61.5114	82.4898	85.7609	64.6699	20.7879	85.4578	32.1446	432.135	68.7084	52.9295	80.8437	0.208668	126.235	1048.9	213.191	9.97615	317.549	444.828	1526.3	20.7412	175.07	608.803	2084.14	2393.5		7.19696	36.4252	18.6395	7.19696	13.7814	17.0525		71.2443	57.3692	37.5404	71.2415	70.4448	54.1454	60.3309	13.4676	73.7985	22.3228	54.9513	67.9163	0.10552	63.907
	72.5185	39.8458	47.3429	70.4241	82.5987	80.8205	65.5917	17.8233	83.4151	27.1731	317.671	71.4713	53.1132	78.745	0.194389	47.9802	662.854	333.021	23.3514	289.235	231.916	1273.14	9.04985	110.363	1128.06	2094.08	1934.51		1.04723	31.6255	24.1284	1.04723	11.1274	9.34924		71.262	56.8202	37.2175	71.8259	70.5768	54.2571	60.3266	13.7117	74.0383	22.7291	54.8979	68.0143	0.106714	63.6985
	70.974	42.7644	45.3931	68.471	76.371	75.4994	63.2455	15.1503	78.3958	23.9547	229.531	69.7225	51.1626	74.368	0.184859	59.7301	419.474	318.707	27.306	172.28	150.157	1165.3	35.1286	73.1988	1000.68	1562.9	1494.74		1.25151	26.9581	24.3294	1.25151	6.64853	5.77685		71.2306	56.3097	36.9262	72.3818	70.5877	54.5686	60.3341	13.9024	74.2365	23.0424	55.0039	68.0243	0.105833	63.4487
	67.6067	42.0671	43.2676	63.8446	71.1413	84.2635	62.0318	16.5062	78.5381	26.6093	272.456	65.7256	48.4119	70.2576	0.184089	31.079	398.588	352.094	3.2861	82.9828	494.25	946.741	27.3491	41.3466	729.382	1176.75	2249.23		1.88105	23.6585	22.458	1.88105	5.41568	18.5379		71.2058	55.8319	36.657	72.9131	70.5884	54.9035	60.35	14.085	74.435	23.3389	55.1356	68.0288	0.104683	63.2102
	62.6783	41.1924	41.3782	59.7991	65.921	88.3361	59.8842	17.5819	77.4661	29.3599	309.124	61.2387	45.9834	65.1103	0.172169	7.80709	349.384	342.471	0.00723198	36.4435	809.509	667.747	18.9648	20.6181	527.237	845.852	2652.1		1.43958	20.0464	19.8605	1.43958	4.68231	27.0973		71.2157	55.3956	36.5596	73.3961	70.5888	55.2046	60.3934	14.2133	74.6067	23.5346	55.2523	68.04	0.103718	62.9922
	59.8397	39.6221	39.4999	58.2451	61.3211	82.57	56.8496	16.0638	72.9134	28.2566	258.045	59.0424	44.2778	60.9507	0.158445	8.94034	296.79	301.013	1.94725	19.9939	661.538	529.1	7.75378	7.08839	458.285	599.446	2091.46		0.7973	19.4203	19.5425	0.7973	2.27871	23.5277		71.2214	55.0022	36.7004	73.8344	70.5092	55.5386	60.4677	14.2422	74.7099	23.5533	55.1363	67.9988	0.104459	63.0239
	56.9415	39.9184	36.4396	72.4277	58.5291	74.8023	56.5097	15.9395	72.4493	28.2067	254.069	57.7353	44.1742	68.953	0.219035	0.186416	275.272	402.811	253.38	4.0776	334.616	404.171	9.49202	0.158325	1266.66	470.524	1441.32		0.793774	17.8169	21.2957	14.6924	0.793774	17.067		71.2253	54.6294	36.8331	74.2617	70.3961	56.0298	60.5626	14.2611	74.8237	23.5477	54.9795	67.9378	0.105423	63.213
	55.1076	68.8038	33.4092	87.6032	62.3173	70.3407	62.9303	18.0623	80.9926	28.702	326.246	65.5606	56.91	69.9565	0.102836	61.1955	34.498	871.495	608.752	0.375739	54.9143	333.795	1021.85	11.7531	2577.16	649.222	1122.47		10.453	3.24324	32.1513	22.0426	3.24324	4.78016		71.4721	54.2716	36.9608	74.6889	70.2645	56.4971	60.6925	14.323	75.0155	23.5993	54.828	67.8715	0.106305	63.3808
	54.3014	79.8364	30.3611	87.4434	64.5434	67.8906	64.0627	20.2061	84.2688	31.5411	408.286	66.217	56.8619	76.8499	0.149486	95.2838	248.809	1135.8	546.656	0.231035	14.6529	304.987	1848.9	41.9434	2560.96	767.615	964.297		11.9156	13.6194	35.8559	21.2264	1.67363	1.67363		71.8075	53.9284	37.1572	75.1069	70.488	56.8969	60.8975	14.4297	75.3272	23.6952	54.6705	68.0904	0.109317	63.6924
	52.6756	78.1228	27.7102	82.2992	70.6561	65.1519	62.7693	20.0801	82.8494	31.9903	403.209	67.904	55.7946	76.2561	0.154952	101.883	235.729	1229.14	381.418	62.2021	5.67656	250.845	1704.47	83.3069	2066.77	1143.7	801.703		15.2284	10.2188	40.1938	14.3952	2.75214	2.75214		72.1422	53.6111	37.4845	75.5043	70.786	57.2708	61.1332	14.5029	75.636	23.7234	54.5261	68.3728	0.112668	64.0284
	49.0156	74.089	26.2224	79.5009	68.8267	61.1076	59.7937	19.5921	79.3858	32.7662	383.851	64.9672	52.0386	72.7735	0.166129	116.168	204.356	1127.03	388.375	81.5951	1.72633	148.306	1387.68	112.681	1820.17	1023.31	589.039		15.9516	9.12187	38.7448	14.5338	3.85955	3.85955		72.4662	53.3238	37.8051	75.8698	71.064	57.6459	61.3624	14.5689	75.9313	23.7423	54.4043	68.6386	0.115686	64.3549
	45.1891	69.4245	24.7545	112.232	77.3445	55.732	64.1128	29.9872	94.1	46.7726	899.235	62.5783	47.8248	75.3645	0.223556	358.107	28.2138	1549.07	2315.47	175.079	70.2368	69.7489	1061.91	145.998	5684.34	1640.82	357.004		17.3892	6.8462	37.8237	49.6538	14.7663	6.8462		72.7652	53.0447	38.1047	76.279	71.3194	58.0644	61.5962	14.6446	76.2409	23.7752	54.2997	68.8886	0.118428	64.6919
	46.0255	71.454	29.9605	124.894	132.541	58.892	77.2946	42.2113	119.506	54.6109	1781.79	65.173	49.2421	111.534	0.387446	977.753	34.1128	2240.51	2265.74	3052.18	338.656	84.4201	1198.3	47.2928	7754.02	9159.17	486.4		19.1474	6.28099	35.2124	59.7214	67.3681	6.28099		73.0929	52.7374	38.5424	76.7691	71.7572	57.9653	61.8107	14.7547	76.5654	23.8707	54.0444	69.2706	0.123474	64.8613
	69.1041	76.1841	32.8875	122.772	141.681	63.4189	84.3413	40.3701	124.711	47.8652	1629.75	72.6441	64.8402	111.125	0.263033	232.172	66.5399	2647.49	1476.9	3287.89	437.747	1041.13	1548.15	15.6024	7384.7	10992.2	706.57		3.54	3.54	39.7566	50.1277	69.0373	9.2252		73.49	52.5162	38.9824	77.2434	72.1729	57.7214	62.021	14.8723	76.8934	23.9795	53.8175	69.635	0.128126	64.9472
	80.4276	73.4632	31.2496	115.767	136.385	58.8707	82.6939	38.1602	120.854	46.1464	1456.2	76.9454	62.5188	106.932	0.262102	5.13627	85.2065	2646.52	1093.84	2882.77	567.546	1900.1	1341.44	31.225	6229.88	9909.78	485.462		3.4822	3.4822	45.6958	38.8217	59.44	18.0747		73.8931	52.3116	39.4077	77.6686	72.556	57.5373	62.229	14.9817	77.2107	24.0751	53.618	69.9742	0.13234	65.0466
	77.7127	68.4722	28.9842	109.501	125.128	58.1422	77.9901	34.9316	112.922	44.7899	1220.22	73.0924	60.7247	101.554	0.2516	0.0769441	90.5898	2401.57	992.958	2221.96	393.937	1670.78	1000.75	61.6738	5280.03	7795.17	453.892		4.62024	4.62024	44.1082	36.4089	52.0353	14.9502		74.2736	52.1287	39.667	78.0765	72.9065	57.3771	62.4049	15.1304	77.5353	24.2455	53.4408	70.2811	0.136114	65.1418
	71.5551	64.5029	26.6335	107.965	113.655	54.1824	73.0824	33.0261	106.108	45.1902	1090.72	68.029	56.7626	98.8629	0.270523	2.33273	73.607	2157.5	1216.83	1646.14	357.209	1205.31	765.377	104.122	5059.19	5900.93	300.847		3.52606	3.52606	41.3956	39.9364	45.626	13.8466		74.6041	52.1924	39.9861	78.4672	73.2608	56.9996	62.585	15.2354	77.8204	24.3435	53.3942	70.5918	0.138706	65.1302
	68.3237	60.37	26.9395	111.806	105.831	56.4971	71.6279	32.0868	103.715	44.7965	1029.56	64.3468	57.4653	96.4542	0.253307	10.9181	126.742	1997.06	1614.31	1169.85	228.941	991.38	553.777	97.97	5620.33	4760.1	386.501		3.97686	3.97686	37.4073	47.4595	41.4842	7.84969		74.818	52.3607	40.7821	78.8194	73.6383	56.5994	62.8363	15.1706	78.0069	24.143	53.4204	70.9378	0.140863	65.1189
	72.009	56.3963	51.6968	114.337	109.061	58.791	77.0486	27.7244	104.773	35.983	768.643	65.4	56.995	99.7983	0.272992	25.3969	426.517	642.715	1390.43	1024.82	333.34	1237.04	382.547	220.798	6006.17	5216.29	481.956		6.60903	9.00372	13.7033	48.937	43.6614	6.60903		75.0003	52.3978	41.6176	79.1327	73.9402	56.2417	63.0551	15.0945	78.1496	23.9387	53.3588	71.2189	0.143365	65.091
	71.4586	52.7981	62.0959	109.658	121.798	55.0367	78.8075	29.5794	108.387	37.5338	874.943	66.7773	56.8015	100.108	0.275996	54.0052	676.484	279.276	951.728	1848.17	565.049	1198.62	254.742	637.988	5302.76	7218.26	331.211		4.68136	13.9791	4.68136	42.8803	55.0205	11.7406		75.1735	52.3785	42.4229	79.3639	73.9204	55.9145	63.1956	14.9762	78.1719	23.6982	53.2625	71.2392	0.14439	64.9175
	70.7656	48.584	59.2371	102.068	119.082	54.108	75.6409	28.5453	104.186	37.7379	814.833	65.0013	55.3903	94.2428	0.259652	23.7685	732.078	269.085	698.417	1887.15	463.664	1151.12	137.979	501.741	4255.08	6764.2	298.271		5.76426	16.4174	5.76426	37.0671	54.0809	10.8933		75.3413	52.3224	43.1299	79.3414	73.8598	55.6359	63.2718	14.8318	78.1035	23.4414	53.1508	71.2128	0.145236	64.7478
	67.9692	44.8122	55.3887	96.3928	112.283	52.8316	71.6128	26.8908	98.5036	37.5502	723.115	61.6789	53.4709	89.2869	0.250886	13.2758	718.274	263.224	614.045	1654.02	352.733	969.185	63.5958	344.145	3546.83	5691.95	255.813		6.29029	16.8667	6.29029	34.7138	50.6036	8.84731		75.4683	52.2917	43.8375	79.1852	73.8113	55.4224	63.3361	14.6487	77.9847	23.1285	53.0743	71.1925	0.1458	64.6168
	63.03	41.6329	52.7098	109.141	103.915	49.321	69.9584	29.1964	99.1548	41.7339	852.427	57.8699	50.1682	93.694	0.302552	48.0025	802.336	297.516	1535.3	1153.08	425.902	686.048	22.9955	251.929	5227.85	4499.44	155.838		5.16013	16.237	5.16013	51.2715	46.0455	8.54889		75.2781	52.4629	44.5903	79.0279	73.7977	55.2478	63.4008	14.3758	77.7766	22.6744	53.1591	71.1985	0.14506	64.5228
	78.735	40.804	50.9842	135.295	115.407	69.0271	81.7088	36.8618	118.571	45.1136	1358.79	73.8811	55.4949	106.239	0.313752	8.84343	1673.2	944.002	2871.48	1135.6	160.824	1755.4	15.7331	200.128	9693.88	6173.23	1036.17		4.85393	33.0771	22.8969	61.414	41.5263	4.85393		74.7983	52.7064	45.3441	78.8934	73.8008	55.1058	63.4415	14.052	77.4935	22.1496	53.3062	71.2109	0.143793	64.4533
	95.286	39.1931	49.803	131.034	140.898	74.8427	88.5094	41.7513	130.261	47.1716	1743.17	85.0644	56.063	122.097	0.370644	45.9221	2432.1	1498.19	1808.31	2744.57	186.779	3416.23	5.54897	168.105	8872.92	10828.6	1444.4		10.2216	45.8713	35.2613	45.9693	55.8337	10.2216		74.3086	52.9182	46.0629	78.7489	73.7715	55.1012	63.4852	13.7217	77.2069	21.614	53.464	71.1999	0.14227	64.4363
	93.7657	36.8054	46.8341	122.279	137.102	71.2025	84.6647	40.3738	125.038	47.6867	1630.04	82.4841	52.9262	115.15	0.370213	82.8278	2290.52	1431.15	1414.81	2749.67	181.232	3240.82	0.00103172	99.9321	7300.19	10053	1180.95		11.2816	45.6787	35.65	39.7946	54.6179	11.2816		73.8594	53.0809	46.7205	78.574	73.6657	55.1246	63.5042	13.4026	76.9067	21.105	53.5918	71.1253	0.140586	64.3951
	88.5998	35.7274	42.8595	115.407	126.442	65.207	79.0404	37.5159	116.556	47.4642	1407.44	76.9034	48.4464	108.705	0.383444	91.3821	1876.01	1309.06	1322.53	2246.88	191.363	2679.33	1.23227	36.2647	6173.16	8028.9	804.827		11.6964	41.176	34.0439	38.5036	49.5383	11.6964		73.3927	53.2227	47.3418	78.3929	73.5831	55.1437	63.5128	13.0986	76.6115	20.6236	53.703	71.0655	0.139158	64.2682
	81.1141	34.584	40.0936	111.529	119.324	62.2999	74.824	35.6353	110.459	47.6254	1269.87	71.707	45.6451	103.925	0.389651	39.5651	1619.26	1206.21	1347.26	1980.21	156.855	1960.42	5.07843	10.6019	5578.84	6803.95	648.332		9.40712	37.123	31.6134	39.8221	47.6166	9.40712		72.8789	53.6696	47.9626	78.2278	73.5157	55.168	63.5704	12.7485	76.319	20.0542	54.0442	71.0294	0.135801	64.0235
	76.5147	33.4499	36.7851	108.257	114.026	60.5642	71.5995	34.5171	106.117	48.2086	1191.43	68.5395	42.7299	100.322	0.402595	24.1595	1455.39	1212.04	1343.79	1799.98	121.776	1574.28	11.4758	0.00274929	5100.78	5958.01	562.958		7.97523	35.0896	31.7544	39.7178	45.4862	7.97523		72.4225	54.3274	48.6065	78.0865	73.4475	55.2783	63.6948	12.3665	76.0613	19.4153	54.5651	71.0094	0.130952	63.8504
	75.3956	32.8844	34.2263	102.976	108.552	58.9883	68.8372	32.782	101.619	47.6225	1074.66	67.192	40.4168	96.0808	0.407802	43.0133	1292.6	1197.91	1165.45	1577.31	96.9996	1486.73	15.6271	6.81834	4374.29	5143.04	490.66		8.20364	34.3076	32.9657	35.7839	41.3605	8.20364		72.0732	54.7343	49.1611	77.8917	73.3711	55.4008	63.772	12.047	75.8191	18.8908	54.9009	70.9714	0.127672	63.737
	74.9554	32.5974	37.236	95.7226	103.103	57.0467	66.7769	29.5295	96.3064	44.221	871.989	66.001	42.1887	90.5308	0.364243	66.8879	1168.24	872.667	837.855	1319.61	94.678	1452.98	17.9785	0.158791	3467.46	4391.17	408.41		8.95438	33.4037	28.7651	29.7216	37.1024	8.95438		71.7492	54.8723	49.6589	77.5589	73.2962	55.5229	63.7764	11.7547	75.531	18.431	55.0349	70.9163	0.126091	63.636
	71.8327	31.3917	37.6507	88.2998	96.8302	53.4753	63.2467	26.8127	90.0594	42.3938	718.921	62.654	41.6069	84.183	0.33847	73.7192	1014.74	655.156	627.656	1127.85	95.4813	1224.67	29.657	0.66134	2648.37	3599.13	276.816		9.17872	31.2623	25.0033	25.6458	34.1762	9.17872		71.4542	54.957	50.1217	77.2131	73.2524	55.6957	63.7824	11.4788	75.2612	17.9969	55.1417	70.8849	0.12492	63.575
	66.8288	38.6938	35.4297	82.8405	89.1008	54.1342	61.1713	22.3562	83.5275	36.5469	499.801	60.4815	42.5539	78.8376	0.298898	32.007	505.236	662.63	469.555	780.055	49.5207	899.477	3.446	1.98189	2116.28	2731.45	299.176		6.34729	21.7877	25.0518	22.359	28.6193	6.34729		71.244	55.0976	50.5639	76.8908	73.3993	55.9275	63.8539	11.2411	75.095	17.6044	55.3051	71.0129	0.124351	63.5857
	61.5319	53.4987	32.9105	76.8846	86.334	66.1395	62.8832	18.6807	81.5639	29.7069	348.967	63.8357	55.507	74.1983	0.144106	1.8261	88.0683	898.36	196.04	549.939	10.6033	609.812	277.597	15.421	1603.77	2449.9	858.605		2.3038	10.3369	30.9251	13.0489	22.4983	2.3038		71.3221	55.3045	50.9829	76.5933	73.6807	56.1716	64.0092	11.0658	75.075	17.2878	55.5213	71.2629	0.12416	63.7469
	57.8328	64.3311	32.2132	70.8643	85.1056	64.7093	62.5094	17.483	79.9924	27.9686	305.655	64.5202	59.4574	69.3255	0.0766261	21.8702	3.31871	917.857	69.8045	510.587	4.83956	440.804	755.899	21.3838	1157.82	2329.81	776.837		6.68737	0.189083	32.307	6.34409	20.5854	0.189083		71.1076	55.5204	51.3654	76.3022	73.8704	56.4115	64.0963	10.8476	74.9439	16.9239	55.7432	71.4268	0.123328	63.7596
	55.8706	63.2462	65.5031	65.7639	82.3332	59.013	65.2883	9.1983	74.4866	14.0887	84.6087	64.3746	60.0713	65.6987	0.0447439	88.693	4.17032	0.0461152	0.226182	290.528	39.3803	362.261	697.42	821.716	836.739	2069.86	491.752		8.504	1.12844	1.12844	1.38928	17.9586	5.36168		70.817	55.7606	51.7208	76.0206	74.0028	56.6501	64.162	10.6165	74.7785	16.5465	55.983	71.5426	0.122012	63.7335
	54.3793	60.4687	64.4084	61.0254	77.0056	53.6101	61.8163	8.51501	70.3313	13.7747	72.5053	60.747	55.9017	63.5627	0.0641279	55.308	1.8159	6.71936	0.625485	230.717	67.3412	307.716	558.434	760.156	585.054	1613.48	281.32		6.36772	0.278339	3.66139	0.278339	16.2586	7.13696		70.5026	56.0041	52.1506	75.744	74.1793	56.8732	64.2423	10.3789	74.6212	16.1558	56.2214	71.695	0.120967	63.6879
	53.2863	56.2341	59.8224	65.6322	70.4255	50.311	59.2853	7.62249	66.9077	12.8573	58.1023	58.0283	54.0232	64.1798	0.0859245	35.9874	9.30966	0.288558	40.2843	124.104	80.5374	270.563	376.227	528.307	829.137	1128.15	181.535		4.74195	1.79417	1.79417	7.60399	12.3972	7.71726		70.2224	56.24	52.7132	75.4904	74.4539	57.0875	64.3679	10.145	74.5129	15.761	56.4519	71.9324	0.120579	63.6549
	50.8044	54.1139	57.9158	89.1131	66.9229	47.5697	61.0733	15.2752	76.3485	25.0112	233.33	56.0149	51.6318	64.6711	0.112116	105.451	48.4327	9.97007	786.232	34.2182	182.348	195.074	298.476	444.293	2732.74	905.134	115.18		5.21047	1.90091	1.90091	33.0983	10.9081	8.44518		70.1195	56.5509	53.4517	75.2668	74.7519	57.2929	64.5723	9.89714	74.4694	15.3272	56.7364	72.207	0.11998	63.7062
	46.4729	56.4252	55.3409	87.889	80.0263	44.0431	61.6996	18.0755	79.775	29.2959	326.722	55.883	48.6899	74.126	0.207108	231.852	27.8192	40.433	685.888	335.87	311.75	92.8405	383.677	342.374	2606.26	1865.27	51.9208		9.41014	0.542154	0.542154	32.006	24.1433	11.8399		70.107	57.0937	54.2271	75.1681	75.0586	57.4807	64.8559	9.65015	74.506	14.8794	57.1905	72.5079	0.118101	63.7938
	42.8228	56.3688	51.4684	82.1013	87.4315	39.8917	60.0141	20.1312	80.1453	33.5442	405.267	53.9186	44.9842	75.6682	0.254318	295.541	13.288	73.0294	487.846	751.717	404.911	35.8235	381.472	214.062	2048.81	2559.76	9.32811		11.0958	2.45023	2.45023	28.1827	33.513	14.0269		69.6909	57.6603	54.9037	75.0843	75.3456	57.5485	65.0389	9.40266	74.4415	14.457	57.5764	72.5729	0.115225	63.6756
	40.6803	55.062	46.9048	78.971	85.6831	37.4767	57.463	20.2846	77.7475	35.3002	411.463	50.9834	42.2364	72.9937	0.26692	281.657	5.76481	111.476	462.593	796.376	399.45	14.7673	332.131	101.35	1775.23	2385.89	0.408608		10.303	4.0786	4.0786	27.9876	34.6997	13.5066		69.258	58.2195	55.5592	74.9552	75.5336	57.6059	65.1886	9.14064	74.3292	14.0218	57.7593	72.5135	0.113256	63.7387
	39.4168	52.7955	42.653	107.517	79.5576	35.9747	59.6524	28.2607	87.9132	47.3757	798.67	47.7242	40.2259	72.867	0.288623	409.481	47.0179	288.98	2291.02	396.214	560.635	6.65278	254.657	33.8203	4995.6	1825	0.744446		8.30745	5.07122	5.07122	59.7928	31.8333	11.7496		68.8747	58.7436	56.1785	74.8251	75.7348	57.6647	65.3369	8.90919	74.2461	13.6358	57.9344	72.453	0.11135	63.8091
	50.0973	49.0067	39.591	111.914	78.8359	33.668	60.5188	29.5874	90.1062	48.8895	875.413	49.552	41.9449	71.6513	0.261509	108.608	132.53	437.976	2641.47	335.516	720.964	175.823	148.088	7.5815	5636.49	1763.87	10.0454		0.545332	0.545332	9.96104	62.3621	29.2839	15.8839		68.5167	59.3093	56.8012	74.7345	76.0675	57.6716	65.5168	8.73299	74.2498	13.3294	58.081	72.4301	0.109945	63.913
	56.4901	45.3304	37.6379	109.388	81.2648	51.484	63.5993	26.8841	90.4834	42.2711	722.756	53.987	46.8688	75.0711	0.23128	50.5409	333.75	673.992	2096.65	312.071	146.78	386.223	72.1299	0.640651	5263.64	1973.78	214.52		2.50303	8.65659	16.3491	55.4014	27.2778	2.50303		68.3831	60.2985	57.6808	74.5923	76.4044	57.6459	65.8342	8.47467	74.3088	12.8728	58.3352	72.4027	0.107601	64.3408
	52.781	43.3616	34.8227	104.002	78.9169	58.5371	62.0702	25.4294	87.4996	40.9688	646.656	55.6591	45.7164	73.8219	0.235117	86.2893	350.011	742.426	1758.26	283.811	12.4824	254.194	42.5639	4.05946	4511.05	1770.67	470.874		2.87808	12.2975	20.8364	48.3428	23.2578	2.87808		68.6052	61.323	58.5709	74.3934	76.7423	57.6272	66.2103	8.24059	74.4509	12.4461	59.2589	72.3476	0.0994533	64.9641
	49.6816	42.7467	33.4476	97.0804	74.3435	53.8326	58.5221	23.3015	81.8236	39.8166	542.959	51.7571	44.4805	69.2158	0.217556	78.1533	248.862	628.729	1486.75	250.316	21.991	164.972	34.9191	11.4913	3629.21	1406.7	288.835		2.07549	9.0104	18.3095	45.3233	22.5863	2.07549		68.8903	62.2818	59.4904	74.183	77.0196	57.5783	66.5739	8.02367	74.5976	12.0523	60.1882	72.2807	0.0912856	65.5861
	58.5194	42.1133	32.0583	94.6839	68.2465	55.9344	58.5927	21.8105	80.4031	37.2239	475.697	57.2269	45.5686	65.8148	0.18177	0.00536135	271.57	704.07	1302.58	93.1972	7.06609	470.106	27.8339	22.8403	3346.21	986.527	364.693		1.2925	15.1137	25.1686	37.457	11.0196	1.2925		69.2144	63.1989	60.392	73.9803	77.2679	57.4379	66.9152	7.85576	74.771	11.7399	61.0937	72.2141	0.0834187	66.2067
	80.3931	41.2035	29.1608	108.785	62.5424	72.2557	65.7235	28.4969	94.2204	43.3588	812.074	67.3991	46.5382	78.3587	0.254774	215.196	601.229	1336.83	1854.33	10.1193	42.6705	1897.09	19.062	58.9314	5176.5	660.742	1254.45		12.994	26.1956	38.2383	41.3863	4.85667	4.85667		69.538	64.1223	61.0885	73.7954	77.5219	57.3089	67.2292	7.74799	74.9772	11.5247	61.847	72.1538	0.0769164	66.8302
	81.7896	38.7183	27.2818	110.071	58.804	70.9334	64.5996	29.9976	94.5972	46.4362	899.855	64.8687	43.7397	79.0756	0.287715	295.496	669.843	1392.62	2067.61	33.5888	40.1172	2020.69	3.53733	91.3122	5363.08	482.528	1162.53		16.9209	26.1504	37.587	45.2018	6.0647	6.0647		69.853	65.0577	61.6102	73.6133	77.5307	56.8712	67.4227	7.70862	75.1313	11.4333	62.4721	72.0656	0.0713075	67.4554
	76.9977	36.9796	26.6221	105.459	55.056	65.1336	61.0414	28.4386	89.48	46.5891	808.756	60.0948	41.4987	74.0317	0.281597	254.604	578.97	1184.69	1972.95	35.825	16.7462	1612.84	0.0201861	104.354	4708.95	331.913	800.669		16.9029	23.1152	33.4727	45.3645	5.03881	5.03881		70.2726	65.9646	62.1126	73.3155	77.2663	56.4309	67.5604	7.6259	75.1863	11.2875	63.0756	71.8767	0.0652167	68.1186
	82.0225	36.5243	26.214	97.5546	52.6952	65.2188	60.0382	27.087	87.1252	45.1162	733.705	58.957	40.5671	77.8216	0.31468	483.307	552.903	1144.08	1407.48	53.9203	26.8387	2041.68	0.0980648	112.859	3686.57	251.467	805.501		23.0655	22.4327	32.743	38.5976	6.26182	6.26182		70.8109	66.7111	62.6216	72.9145	76.9684	56.0236	67.675	7.5614	75.2364	11.1731	63.644	71.6046	0.0588595	68.761
	85.9543	35.2862	24.5684	92.4862	50.5382	81.895	61.788	28.7919	90.58	46.5979	828.976	66.2166	39.0992	84.9394	0.369564	584.007	702.347	1385.3	942.375	126.558	404.289	2412.46	2.40657	150.532	3096.77	187.71	2030.17		19.7377	30.9304	41.6482	26.2696	15.6784	15.6784		71.3774	67.3715	63.1339	72.5323	76.7069	55.6689	67.7985	7.53187	75.3303	11.1092	64.1933	71.3488	0.0527921	69.3744
	84.5132	33.1686	22.995	88.1973	47.8034	79.5842	59.377	28.3381	87.7151	47.7258	803.049	63.6938	36.8273	83.2809	0.386764	631.829	686.876	1323.64	830.614	133.948	408.333	2272.97	13.4605	191.614	2637.83	120.251	1827.28		20.8194	30.5251	40.6988	24.5035	15.8904	15.8904		71.92	68.0216	63.6591	72.1935	76.4843	55.528	67.9677	7.47426	75.442	10.9968	64.7497	71.1505	0.047099	69.9708
	82.0614	33.9592	38.0856	82.3089	45.029	73.3393	59.1306	22.5401	81.6707	38.1193	508.058	59.1842	39.8215	79.8809	0.334659	525.824	633.598	442.891	537.235	198.854	201.887	2045.2	8.28453	1.5578	2067.65	67.1011	1332.38		22.8773	25.2249	21.0985	23.1248	14.1551	14.1551		72.4302	68.6673	64.1937	71.8773	76.2986	55.444	68.1518	7.42933	75.5812	10.9011	65.3121	71.0748	0.0422526	70.2723
	76.9405	33.4855	59.2942	76.5835	50.4359	74.036	61.7959	17.5194	79.3153	28.3504	306.928	66.6651	52.6504	75.9466	0.181156	229.358	801.482	6.25874	218.673	129.051	149.82	1608.25	11.2362	504.302	1579.74	184.916	1383.73		10.2754	33.1796	7.37092	9.91841	16.2292	7.37092		72.9121	69.301	64.7174	71.5774	76.1329	55.4044	68.3409	7.39583	75.7367	10.822	65.8633	71.0083	0.0375904	70.4392
	74.0617	30.9644	56.3738	73.3116	51.8102	86.4038	62.1543	19.837	81.9912	31.9158	393.507	64.8427	52.9511	73.8741	0.164975	141.786	972.806	33.4133	124.486	106.999	588.041	1385.64	34.4932	381.668	1330.36	224.182	2456.82		9.21895	33.8783	8.46888	8.46888	13.0325	21.5611		73.387	69.8759	65.2176	71.2044	75.9657	55.405	68.5093	7.36313	75.8724	10.7476	66.3822	70.8723	0.0327138	70.5401
	94.7906	29.2832	52.5887	71.1745	48.9516	82.1552	63.1573	24.0284	87.1857	38.0453	577.363	61.8816	49.8609	79.41	0.228583	1000.67	1147.46	111.695	64.2751	201.801	360.92	3358.56	57.0679	248.1	1179.03	146.753	2053.69		32.909	32.5984	9.29289	9.29289	12.9299	20.2736		73.8521	70.0918	65.7021	70.6687	75.7345	55.4031	68.5754	7.31493	75.8903	10.667	66.7995	70.5245	0.0271253	70.3802
	100.109	27.243	57.0615	68.4218	80.434	74.6971	67.9943	24.5413	92.5357	36.0932	602.276	71.5594	59.9016	78.9997	0.137494	1031.33	1660.67	119.527	0.182735	154.745	44.9265	4003.24	92.0546	409.01	997.569	1900.65	1433.35		28.5492	44.3164	14.4979	3.13762	8.87455	3.13762		74.2907	70.1528	66.1887	70.1169	75.6338	55.3847	68.6279	7.30785	75.9358	10.6485	67.1707	70.1438	0.0216516	70.1348
	96.0563	25.1603	68.4555	64.4744	82.9653	71.0712	68.0305	23.9517	91.9822	35.2073	573.685	69.7634	65.4697	79.9918	0.0998348	785.446	1837.86	0.180632	12.6459	223.049	9.24581	3506.87	136.357	999.7	763.799	2127.78	1171.95		26.293	44.6031	1.30784	5.28896	13.202	1.30784		74.695	70.213	66.6824	69.6656	75.6616	55.3613	68.7131	7.34323	76.0564	10.6868	67.4282	70.0761	0.0192569	69.9393
	89.7424	23.7167	65.7473	60.294	77.5095	69.4064	64.4027	22.4186	86.8213	34.81	502.593	67.5769	61.6573	75.4837	0.100819	642.098	1655.35	1.80781	16.8812	171.787	25.0374	2798.92	172.156	835.774	550.209	1654.21	1060.74		22.1655	43.8602	1.8296	7.28282	9.93261	1.8296		75.0716	70.3063	67.1664	69.3152	75.684	55.3539	68.8162	7.3854	76.2016	10.7321	67.7036	70.0585	0.0170941	69.8108
	83.1198	22.7201	62.5543	68.9755	75.7886	79.6211	65.4632	22.2107	87.674	33.9286	493.317	72.382	64.1596	78.663	0.101548	311.756	1826.97	8.46195	12.336	106.613	200.445	2142.06	199.3	661.354	1032.85	1517.19	1830.44		10.7378	49.6619	9.82774	3.40654	3.40654	7.23907		75.4414	70.4363	67.632	68.6325	75.5812	55.3886	68.852	7.40286	76.2549	10.7518	67.8822	70.0402	0.0156471	69.5344
	81.5969	32.6836	76.7645	77.8457	97.4997	74.6509	73.5069	21.6259	95.1328	29.4202	467.679	77.3051	75.1793	80.6591	0.0351633	65.4483	1666.54	10.612	18.8256	575.656	1.3088	2003.4	17.2552	1594.17	1681.68	3679.91	1429.85		4.29179	44.6216	0.540619	0.540619	20.1946	2.6542		75.7719	70.5225	68.0053	67.8133	74.9688	55.3864	68.7447	7.36396	76.1087	10.712	67.8613	70.0781	0.0160707	69.2639
	84.7751	42.5185	76.3133	74.8765	95.7362	69.8863	74.0177	17.9036	91.9212	24.1883	320.538	75.5949	71.1339	82.6596	0.0749432	115.722	992.198	5.27012	0.737627	471.696	17.068	2298.01	32.2735	1558.34	1446.97	3469.06	1092.22		9.18016	33.0764	0.71841	0.71841	20.1413	5.70861		75.8487	70.5189	68.3074	67.0074	74.3224	55.3345	68.5565	7.31513	75.8717	10.6702	67.3324	70.0283	0.0196265	69.4132
	82.512	41.9112	73.9116	69.8077	89.4967	69.0916	71.1218	16.3357	87.4575	22.9686	266.854	71.8597	69.2706	80.3619	0.0741236	129.737	853.262	7.78318	1.72692	337.638	4.12176	2086.16	25.742	1374.49	1087.03	2773	1040.33		10.6524	29.9485	2.05198	2.05198	17.6371	2.76807		75.7736	70.4898	68.583	66.252	73.7221	55.3116	68.3554	7.25262	75.608	10.6102	66.8348	70.0131	0.0232255	69.5364
	77.2143	39.7738	68.5766	67.0216	82.3488	67.9134	67.1414	14.7268	81.8682	21.934	216.878	68.245	67.2445	75.0549	0.0548869	101.464	748.988	2.05969	0.0143635	231.266	0.595946	1630.29	8.62162	1007.37	911.078	2071.28	965.711		8.96936	28.4712	0.331593	1.22342	14.1039	0.331593		75.6751	70.4937	68.8409	65.5649	73.2104	55.2648	68.175	7.22373	75.3987	10.5959	66.3839	70.0805	0.0270884	69.6673
	70.8227	61.139	73.7909	64.1281	78.8544	65.1475	68.9804	6.6896	75.67	9.69782	44.7507	67.9851	64.3829	73.0489	0.0630562	3.39397	61.4879	23.1408	23.5454	97.4945	14.6912	1154.99	590.564	1365.56	744.776	1765.42	801.458		2.83759	6.8461	5.80581	3.85704	10.8692	2.83759		75.6015	70.6463	69.0857	65.1721	72.7663	55.2455	68.0863	7.20156	75.2878	10.5771	66.1505	70.2562	0.0300984	69.866
	67.352	72.5557	119.968	59.9734	77.5583	59.6389	76.1744	22.5683	98.7427	29.6271	509.328	69.9539	61.8181	76.3076	0.104901	77.8351	13.0951	1917.9	262.472	1.91508	273.425	931.135	1275.79	6910.72	535.272	1658.18	519.902		2.60185	2.60185	50.0144	9.98042	7.60443	10.315		75.5398	70.8898	69.2935	64.8031	72.3637	55.2406	68.0218	7.19631	75.2181	10.5794	65.9257	70.4907	0.0334641	70.0917
	65.3536	71.0152	121.809	55.485	75.7547	55.3849	74.1338	24.7455	98.8792	33.3795	612.339	68.1844	57.9521	74.5698	0.125396	77.092	9.7255	2272.95	347.778	2.62743	351.519	813.166	1168.12	7220.2	347.728	1514.55	344.008		2.83081	2.83081	53.6249	12.6994	7.57032	12.7994		75.4319	71.1565	69.2275	64.4051	71.9902	55.21	67.9035	7.19828	75.1018	10.6007	65.6107	70.6743	0.0371544	70.192
	62.7287	67.0989	116.187	52.9383	71.4042	53.2703	70.6045	23.517	94.1215	33.3081	553.05	64.9138	55.6349	70.3279	0.116645	62.0276	12.2895	2077.72	312.095	0.639572	300.474	670.356	915.75	6296.27	259.235	1194.86	270.037		2.18506	2.18506	51.2728	11.9755	6.49043	11.6435		75.3181	71.4213	69.0366	64.0506	71.6	55.1907	67.7695	7.19239	74.9619	10.613	65.2971	70.8251	0.0406108	70.229
	58.9514	62.4894	109.326	50.7359	65.5101	52.3743	66.5646	21.7078	88.2724	32.6117	471.231	60.7204	54.0186	64.7549	0.0903932	57.9602	16.6069	1828.56	250.547	1.11193	201.363	489.025	658.021	5254.62	193.165	822.117	241.393		1.769	1.769	48.6059	9.98453	4.78967	8.34609		75.1892	71.6775	68.8547	63.7528	71.2215	55.15	67.641	7.19313	74.8341	10.6343	65.0283	70.6298	0.0412916	70.0381
	54.8047	60.6093	108.309	47.4349	61.6637	51.1329	63.9924	22.3819	86.3743	34.9759	500.95	57.707	52.0508	61.4001	0.0824078	84.4134	11.4456	1963.95	274.149	5.42289	165.367	322.821	565.097	5108.16	112.306	616.34	204.358		2.90227	2.90227	50.6019	10.272	3.9567	6.57412		75.0529	71.9161	68.6962	63.4704	70.8787	55.0975	67.5186	7.20354	74.7222	10.669	64.7768	70.3331	0.0411241	69.7875
	50.3728	78.6425	110.558	44.2668	60.1895	48.2704	65.3833	25.3281	90.7114	38.7379	641.513	55.2811	48.796	74.0292	0.20544	225.313	175.808	2040.71	445.904	26.9752	292.85	183.205	1747.66	5434.64	55.1947	545.315	130.711		4.90834	23.3613	55.2764	11.0143	4.90834	7.01076		74.9417	72.1554	68.5446	63.0864	70.572	55.0565	67.3928	7.23646	74.6292	10.7377	64.451	70.0651	0.0417359	69.5583
	48.4365	86.4805	107.915	43.407	58.5873	45.9356	65.127	26.2609	91.3879	40.3226	689.635	53.5119	46.5609	79.5072	0.261338	278.57	455.974	1830.8	471.758	42.7669	368.307	134.538	2464.43	5051.98	43.1579	473.055	82.7762		5.07539	32.9686	54.4029	10.105	5.07539	7.57629		74.6597	72.3951	68.3896	62.7451	70.1072	54.7964	67.1822	7.29653	74.4787	10.8608	64.1562	69.6778	0.0412572	69.2484
	47.9457	86.0702	102.18	44.8413	55.1584	55.2203	65.236	23.3053	88.5413	35.7246	543.138	55.1893	49.7489	78.3577	0.223321	298.953	434.066	1364.86	415.942	101.558	100.314	123.393	2423.86	4269.64	64.0612	335.655	337.927		7.24361	30.8809	46.9906	10.348	0.0309467	0.0309467		74.2061	72.7236	68.2263	62.5081	69.3672	54.4551	66.9144	7.33897	74.2534	10.9677	63.9377	69.082	0.0386733	68.7968
	45.0915	80.504	93.9437	45.018	50.761	54.0756	61.5656	20.6158	82.1815	33.486	425.013	52.4183	46.5089	73.8969	0.227464	271.396	358.662	1048.34	273.826	116.741	56.1003	68.1289	1906.77	3261.12	66.9199	193.863	297.153		7.32677	28.0857	41.5254	7.40034	1.65733	1.65733		73.7654	73.1405	68.0806	62.342	68.6526	54.1261	66.6845	7.40557	74.0901	11.1054	63.7766	68.5096	0.0357783	68.3666
	41.2011	76.7965	89.5425	42.5304	49.0721	49.0622	58.0341	20.1461	78.1802	34.7143	405.866	49.0671	44.1633	69.8654	0.2254	283.351	352.026	992.776	240.365	80.3182	80.495	19.0407	1596.72	2777.81	32.409	149.685	149.444		7.86607	27.7293	40.4753	6.53675	0.00492859	0.00492859		73.369	73.5743	67.9619	62.202	68.0202	53.8428	66.495	7.48805	73.9831	11.2611	63.642	68.0056	0.0331462	67.991
	38.1465	103.555	88.7023	40.385	48.6497	45.6846	60.8539	27.9735	88.8275	45.9684	782.519	47.1671	41.7099	78.6891	0.307139	515.625	1823.41	775.532	418.976	148.942	230.109	1.71357	4451.27	2689.96	12.5849	139.529	78.2704		9.02061	56.3882	41.5351	6.78213	1.48259	1.48259		73.03	73.9994	67.8849	62.0363	67.426	53.5807	66.3262	7.59354	73.9197	11.4488	63.3837	67.7702	0.0334454	67.6555
	40.8633	121.823	90.0104	39.0167	45.9892	51.7729	64.9126	33.6107	98.5233	51.7784	1129.68	48.881	42.1448	80.451	0.312459	578.366	3238.79	629.901	670.596	358.093	172.652	16.2074	7222.52	2827.36	4.74899	83.7544	223.065		8.01771	72.9419	41.1294	9.86433	2.89181	2.89181		72.7151	74.3901	68.0049	61.844	66.8483	53.3246	66.1878	7.71949	73.9073	11.663	63.0951	67.7157	0.0353232	67.4266
	46.9683	119.286	88.2741	36.8954	41.8222	50.5842	63.9718	32.6876	96.6593	51.0969	1068.48	48.7762	43.1087	78.8516	0.29307	289.119	3059.71	590.604	733.131	490.604	179.226	102.632	6797.82	2645.72	0.00334918	24.8471	188.972		1.80798	70.5102	39.4979	11.8809	6.95406	1.80798		72.385	74.7804	68.1697	61.6734	66.2938	53.0652	66.0613	7.85703	73.9183	11.8936	62.8285	67.7007	0.0373265	67.2318
180°	44.6673	112.799	82.3353	33.9522	39.2606	47.3428	60.0594	30.953	91.0125	51.5373	958.088	46.005	40.6123	73.5871	0.288748	236.918	2781.42	496.212	681.59	432.591	161.714	61.3057	5770.09	2070.05	8.32513	5.87154	110.36		1.33773	66.7936	36.3303	12.0529	6.7444	1.33773		72.0293	75.4498	68.2843	61.562	65.7717	52.8044	65.9836	8.05902	74.0426	12.2137	62.6145	67.7091	0.0390922	67.028
	41.9397	105.478	77.8183	31.5125	38.4178	49.5941	57.4601	28.4915	85.9516	49.5849	811.768	45.7669	39.2983	70.7622	0.285878	240.883	2305.74	414.455	673.28	362.608	61.8738	26.0323	4711.55	1679.42	28.356	2.49745	162.731		3.82721	59.7113	32.0514	14.2544	7.34906	3.82721		71.6827	76.1538	68.3692	61.5174	65.2886	52.5603	65.9287	8.27285	74.2015	12.5482	62.4602	67.759	0.0406916	66.8289
	45.2494	104.536	73.4699	30.0092	54.0884	52.491	59.974	25.974	85.948	43.3088	674.648	53.2897	47.0598	68.6245	0.18641	216.812	1985.77	182.139	897.889	34.6398	55.9948	70.7607	4583.08	1341.93	46.626	297.594	245.032		8.04026	51.2462	20.1802	23.2805	0.798706	0.798706		71.3741	76.7635	68.4652	61.5107	64.855	52.2907	65.8765	8.48679	74.3633	12.8829	62.3467	67.8181	0.0420338	66.6601
	69.3503	107.868	68.8982	29.3992	64.7348	50.9832	65.2057	25.8284	91.034	39.6106	667.104	66.8165	54.4211	69.2373	0.119815	17.1779	1820.1	13.6351	1282.11	0.221702	202.279	1057.08	5045.37	1027.89	55.329	778.26	200.1		2.53376	41.0518	2.08171	37.4174	2.08171	15.8333		71.2204	77.1706	68.586	61.5316	64.5157	51.8837	65.818	8.71735	74.5354	13.2446	62.2777	67.894	0.0431453	66.5509
	71.7692	107.144	64.1777	29.3832	62.6614	48.0649	63.8667	25.9835	89.8502	40.684	675.143	63.4195	51.714	69.8713	0.149338	62.4495	1872.91	0.0967041	1189.11	1.45268	249.697	1220.22	4942.97	747.484	55.5671	666.875	126.054		8.34965	43.7243	0.758121	34.0364	0.758121	15.3546		71.3332	77.4022	68.7344	61.5644	64.3305	51.4739	65.8064	8.93505	74.7415	13.5778	62.2559	68.0024	0.0441163	66.5324
	69.5639	104.978	61.1404	29.6774	59.9125	45.8659	61.8563	25.3547	87.211	40.9898	642.863	60.5265	49.3775	67.458	0.154751	59.407	1859.45	0.512423	1035.48	3.77842	255.692	1071.02	4643.07	590.633	51.2666	532.454	81.5121		9.03742	44.4511	0.613989	30.849	0.613989	14.6606		71.4744	77.5973	68.5425	61.6029	64.1641	51.107	65.748	9.11106	74.8591	13.8575	62.2432	67.8439	0.0430536	66.3533
	65.2292	99.7243	67.8518	28.313	61.1244	43.6436	60.9811	24.2244	85.2054	39.7244	586.82	63.1768	48.0138	67.1962	0.166499	18.0464	1501.04	47.2072	1067.2	0.0205495	300.587	806.087	3954.75	961.888	72.6665	589.854	46.3232		2.05238	36.5475	4.67502	34.8638	2.05238	19.5332		71.6086	77.7773	68.3375	61.6595	64.0286	50.7855	65.6995	9.26597	74.9655	14.1036	62.2518	67.678	0.0417629	66.183
	62.6304	93.4237	79.3729	26.9589	67.1548	40.9399	61.7468	24.4428	86.1896	39.5856	597.452	64.8926	46.3625	76.3184	0.244177	0.780742	1003.43	310.68	1210.19	29.2472	432.927	665.272	3202	1809.26	97.5863	919.141	16.8294		2.26224	28.5311	14.4803	37.9337	2.26224	23.9527		71.7099	77.9531	68.1583	61.6481	63.9227	50.496	65.648	9.41302	75.061	14.3386	62.2167	67.5307	0.0409565	66.0405
	73.5247	95.7	96.3565	26.4393	66.3588	38.2111	66.0984	28.9744	95.0728	43.8352	839.515	69.9418	45.248	90.1562	0.33166	55.1504	876.253	915.554	1572.85	0.0678081	777.702	1345.95	3464.79	3542.51	108.123	871.507	1.88678		3.58297	25.7582	26.4148	43.5025	3.58297	31.7307		71.7936	78.1047	68.0686	61.3839	63.8165	50.2853	65.5754	9.55318	75.1286	14.5682	61.992	67.4453	0.042131	65.9426
	89.2402	115.089	98.9385	37.7398	64.2185	35.6792	73.4842	32.9238	106.408	44.8039	1083.98	76.7294	44.3595	96.5139	0.370222	248.249	1730.98	647.919	1277.67	85.8531	1429.22	2746.04	6123.34	3856.53	0.814106	749.722	1.34166		12.5108	38.3599	22.2091	38.9896	12.5108	41.0502		71.8805	78.1954	68.1668	61.1096	63.5705	50.1042	65.5045	9.68527	75.1898	14.7857	61.7248	67.5012	0.0447	65.8687
	88.4265	114.832	97.7806	47.1299	60.7084	33.3105	73.6979	31.6058	105.304	42.8856	998.924	74.5675	50.5245	95.4421	0.307725	216.932	1691.98	579.976	705.86	168.727	1631.15	2661.43	6083.07	3714.06	105.933	569.821	12.4401		13.8591	40.2641	23.2131	27.4376	13.8591	41.257		71.9643	78.244	68.3142	60.8667	63.2564	49.9578	65.4339	9.79952	75.2334	14.9762	61.4641	67.5941	0.0474977	65.7853
	85.7063	110.779	93.8972	46.4542	57.0455	31.2345	70.8528	30.6637	101.516	43.2781	940.263	71.3759	49.102	91.8495	0.303278	220.628	1594.1	531.046	595.289	190.642	1569.61	2388.16	5467.34	3255.81	92.4817	408.362	31.3941		14.3304	39.403	22.5213	24.9217	14.3304	40.1415		72.0409	78.265	68.4881	60.6238	62.9482	49.8281	65.3657	9.90401	75.2697	15.1517	61.2049	67.7075	0.0504421	65.7182
	81.1384	103.53	89.6917	43.6146	61.1795	29.3562	68.0851	28.4254	96.5104	41.7498	808.001	71.1589	48.0058	87.5534	0.291737	170.389	1256.35	466.848	598.806	47.6874	1499.93	1962.57	4447.9	2793.57	45.9288	592.532	55.9696		9.97946	32.3712	18.5328	27.5444	9.97946	41.8027		72.1204	78.2708	68.6666	60.0574	62.6773	49.7048	65.2495	10.0365	75.286	15.3816	60.7124	67.8124	0.055242	65.672
	77.1408	103.905	91.5687	44.1015	71.7642	28.1031	69.4305	28.6111	98.0415	41.2082	818.594	74.4525	51.0172	87.9617	0.265829	59.4486	1188.46	490.102	641.556	5.44613	1707.95	1624.35	4497.99	2995.51	52.7659	1219.87	76.2897		2.6883	29.4521	17.1163	30.351	2.6883	46.3494		72.122	78.2917	68.8543	59.4166	62.3822	49.5926	65.1099	10.1744	75.2843	15.6265	60.158	67.9182	0.0605909	65.6183
	96.4651	144.453	116.83	44.4405	70.5033	26.8424	83.2557	44.4939	127.75	53.4425	1979.7	83.4842	50.9562	111.739	0.373598	174.489	3745.11	1127.23	1506.62	162.624	3182.46	3555.45	11581.1	6398.78	57.8054	1133.38	99.9025		12.9809	60.9688	33.3457	39.0437	12.9809	56.6418		72.1897	78.328	69.086	58.7792	62.0432	49.2887	64.9525	10.3951	75.3476	16.0042	59.5952	68.0526	0.0662563	65.5646
	128.208	145.938	116.983	41.5142	68.0496	25.3555	87.6747	49.5906	137.265	56.562	2459.23	92.5163	48.1481	125.402	0.445139	1642.96	3394.58	858.98	2130.79	385.146	3883.68	8348.6	11902.9	6423.31	21.8717	974.194	131.836		35.6918	53.4214	24.4667	51.0021	24.4667	67.1608		72.3401	78.3582	69.4866	58.1773	61.7105	48.9487	64.8369	10.6518	75.4887	16.4286	59.0606	68.3242	0.0727211	65.5986
	129.408	137.38	117.898	38.6713	64.0083	23.8491	85.2025	49.2427	134.445	57.7949	2424.84	90.9533	45.0056	126.53	0.475264	1954.11	2722.5	1069.01	2165.15	449.194	3764.24	8569.27	10108.8	6570.84	3.36292	738.252	168.699		38.4546	46.4268	26.945	52.2819	26.945	67.1042		72.5036	78.363	69.9171	57.624	61.4038	48.7462	64.7596	10.8649	75.6245	16.7773	58.569	68.6277	0.0790805	65.6605
	125.692	130.581	115.491	36.2183	61.3597	22.7977	82.0233	47.7863	129.81	58.2594	2283.53	88.4253	42.5036	123.142	0.486812	1906.98	2357.83	1120.09	2098.1	426.984	3507.67	7895.17	8787.8	6186.37	0.383407	601.338	197.116		37.2669	42.1554	27.0656	52.207	27.0656	65.6276		72.5399	78.352	70.3411	57.0688	61.1301	48.5363	64.6614	11.0625	75.7239	17.1084	58.0841	68.9212	0.0853276	65.7356
	118.815	128.937	110.796	33.9669	59.4818	23.1489	79.1909	46.0825	125.273	58.1917	2123.6	85.1389	40.3456	116.811	0.486554	1570.1	2474.64	998.875	2045.21	388.45	3140.72	6720.38	8482.27	5469.85	8.24027	512.764	187.379		33.6766	43.7979	25.6571	51.172	25.6571	61.99		72.3163	78.4719	70.755	56.3583	60.8977	48.1587	64.493	11.329	75.8221	17.5663	57.4932	69.1895	0.092328	65.8264
	112.618	127.458	104.411	32.5525	57.9794	34.106	78.1873	41.7965	119.984	53.4569	1746.95	81.1952	40.0743	110.566	0.467947	1185.44	2427.56	687.683	2082.54	408.359	1943.17	5742.61	8212.01	4566.18	18.3612	446.982	7.46134		31.4223	46.2624	23.2158	48.6427	23.2158	47.0893		72.0437	78.8892	71.1468	55.6196	60.7105	47.7868	64.3661	11.6669	76.033	18.1258	56.8923	69.4516	0.0994058	65.9286
	117.864	122.976	100.304	31.7326	56.0475	41.7356	78.4433	40.1147	118.558	51.1385	1609.19	78.176	45.3136	113.474	0.429255	1553.96	1983.17	477.911	2181.89	501.574	1347.46	6565.22	7419.86	4028.06	26.0599	369.022	23.9914		39.6876	44.8002	22.1285	46.4434	22.1285	36.4404		71.7992	79.3166	71.5304	54.9069	60.5525	47.4589	64.2607	11.9992	76.2599	18.6727	56.3183	69.713	0.106281	66.0414
	126.353	114.493	98.2428	30.3235	52.8091	40.0916	77.0523	41.0338	118.086	53.2545	1683.78	75.5259	43.271	110.431	0.436949	2430.6	1401.83	449.035	2183.58	587.734	1366.09	8013.11	6030.43	3770.61	42.4315	255.091	10.5893		50.8275	38.9675	22.7168	45.2024	22.7168	35.4343		71.6462	79.7039	71.9798	54.3866	60.3948	47.1193	64.2051	12.3197	76.5248	19.188	55.8886	70.0361	0.112349	66.0205
	127.616	108.803	96.6248	30.2511	50.2246	40.0256	75.5908	40.5367	116.128	53.6264	1643.22	73.4247	42.5753	105.758	0.425952	2706.62	1103.04	442.429	2055.69	643.447	1264.89	8240.74	5179.02	3574.53	43.3805	179.214	10.164		54.1913	35.3782	23.2001	43.1736	23.2001	33.3991		71.5685	80.0661	72.4435	54.0702	60.2453	46.6006	64.1657	12.6647	76.8304	19.7374	55.614	70.3741	0.117155	65.9069
	121.867	107.079	95.7907	29.9616	48.877	70.1734	78.9582	35.4909	114.449	44.949	1259.6	82.982	54.2011	104.257	0.315893	1841.2	790.777	283.334	2400.66	904.877	77.1723	7230.08	4933.86	3475.48	47.2777	144.949	1111.28		38.8853	24.0969	12.8087	53.0204	34.1051	12.8087		71.5366	80.5974	72.8971	53.7908	60.1167	46.0873	64.171	13.0494	77.2203	20.3353	55.3723	70.7156	0.121687	65.8267
	113.7	105.761	94.836	28.1826	47.35	79.9349	78.294	33.9205	112.215	43.3245	1150.6	87.3854	55.4963	103.03	0.299846	1253.58	754.42	273.636	2511.16	957.531	2.69239	5907.84	4750.41	3363.83	74.9071	110.514	1857.39		26.3145	18.3753	7.45055	59.2028	40.0354	7.45055		71.508	81.2462	73.1585	53.538	60.0643	45.618	64.1888	13.4187	77.6075	20.905	55.1696	70.9161	0.124888	65.7861
	108.035	102.993	91.8661	28.2591	44.7592	78.6148	75.7545	32.4599	108.214	42.8489	1053.65	85.2404	53.2231	100.212	0.306244	1042	741.955	259.582	2255.81	960.71	8.18138	5069.02	4376.6	3028.14	73.5885	62.7534	1745.35		22.7941	17.7529	6.62561	56.9813	40.4812	6.62561		71.4903	81.8784	73.1655	53.3093	59.9941	45.1264	64.1607	13.756	77.9167	21.44	54.9805	70.9143	0.126564	65.7422
	104.43	97.4066	86.461	35.1219	41.802	74.8621	73.3473	28.8982	102.246	39.3992	835.107	80.6616	50.067	94.6702	0.308167	966.137	578.852	171.97	1461.18	995.103	2.29461	4568.75	3668.62	2462.49	2.94319	24.6466	1445.87		23.7685	16.7451	5.79947	45.5396	38.8595	5.79947		71.4612	82.4851	73.1621	53.0935	59.9023	44.4985	64.1004	14.1231	78.2235	22.0327	54.7957	70.8967	0.128098	65.6817
	101.615	90.3926	81.862	34.0353	39.195	70.152	69.542	27.5581	97.1001	39.6281	759.451	76.007	46.9342	88.2599	0.305677	1028.68	434.748	151.783	1260.73	920.94	0.372119	4196.13	2868.15	2027.2	7.85257	5.55772	1109.86		25.6081	14.3856	5.855	41.9717	36.812	5.855		71.2111	83.0624	73.1634	52.9006	59.8178	43.9143	64.0116	14.4462	78.4578	22.5681	54.6299	70.8754	0.129441	65.5145
	98.1612	85.9361	79.0171	32.2633	54.4769	66.0505	69.3175	23.6903	93.0078	34.1765	561.23	72.5338	57.3703	84.2064	0.189552	831.958	276.179	94.0821	1373.01	220.244	10.6737	3760.6	2410.68	1779.12	20.9232	311.148	853.397		25.6274	13.4024	6.48333	40.2705	18.0569	6.48333		70.9257	83.6533	73.0964	52.8191	59.3975	43.6361	63.9214	14.682	78.6034	22.9689	54.4637	70.8027	0.130434	65.1616
	93.1017	84.1408	77.0855	37.1675	73.4323	62.8054	71.2889	19.5724	90.8613	27.4551	383.081	75.2589	65.4621	82.377	0.114414	475.798	165.172	33.6014	1164.27	4.59427	71.9691	3165.66	2237.6	1619.9	0.108901	1339.18	674.333		17.8428	8.88189	1.82662	38.0914	1.82662	12.4535		70.6664	84.2607	72.9015	52.7706	59.0159	43.5777	63.8655	14.8464	78.7119	23.2464	54.3319	70.6425	0.130511	64.8411
	86.6777	83.4232	74.621	44.4655	71.0673	60.3696	70.104	15.6558	85.7598	22.3322	245.103	72.8442	63.044	81.2227	0.126007	274.684	177.401	20.4033	657.338	0.927834	94.7594	2484.04	2170.23	1427.6	58.1857	1171.68	553.76		13.8335	10.5791	1.77688	28.3787	1.77688	12.4746		70.4339	84.8545	72.7285	52.7364	58.7165	43.6178	63.8479	14.9838	78.8317	23.4679	54.2314	70.5083	0.130487	64.5752
	82.1715	82.4272	71.3188	43.9601	67.0728	59.2054	67.6926	14.6666	82.3592	21.6665	215.109	69.1958	61.1723	79.4583	0.130029	209.637	217.108	13.1491	563.235	0.384183	72.0327	2055.17	2078.42	1188.96	50.7308	914.174	500.324		12.9757	13.2314	2.123	25.2358	2.123	9.99038		70.2214	85.4012	72.5861	52.5757	58.4158	43.5461	63.791	15.1673	78.9583	23.7765	54.0358	70.3873	0.131419	64.3186
	79.0713	80.0758	67.2882	42.9715	71.2941	58.6692	66.5617	14.006	80.5676	21.0421	196.167	69.2911	60.8239	77.127	0.11818	156.492	182.631	0.527782	556.496	22.3957	62.2915	1783.7	1869.55	927.242	37.626	1187.26	476.622		9.78021	10.7847	2.00296	26.3196	2.00296	10.6219		69.9859	85.811	72.2924	52.29	57.8695	43.49	63.6231	15.3286	78.9517	24.0928	53.6849	70.1251	0.132786	63.9277
	76.7868	75.8189	63.1003	42.18	77.0439	58.2281	65.5263	13.9255	79.4518	21.2517	193.918	69.4596	59.4461	76.5448	0.125734	126.799	105.937	5.88586	545.051	132.655	53.2643	1595.95	1519.55	689.732	28.5424	1616.56	457.558		7.32725	6.35932	6.35932	27.2796	7.58436	11.2315		69.6834	86.0899	71.9805	52.0011	57.3116	43.4461	63.4188	15.4473	78.8661	24.3576	53.3287	69.8401	0.134055	63.4975
	72.9191	70.5579	58.8065	40.232	76.3524	56.5862	62.5757	13.4894	76.0651	21.5569	181.964	64.6822	57.1413	72.3288	0.117305	106.986	63.7152	14.207	499.239	189.797	35.8734	1301.88	1137.06	482.636	11.5229	1561.43	390.013		8.23693	5.8757	5.8757	24.4501	11.6702	8.09593		69.3646	86.3365	71.7155	51.7358	56.7951	43.4955	63.2405	15.534	78.7745	24.5633	53.0006	69.5968	0.135371	63.0798
	67.8624	68.8605	54.7768	40.7916	73.9574	53.4593	59.9513	12.443	72.3943	20.7552	154.829	61.3196	53.7886	68.6109	0.121098	62.5851	79.3729	26.776	367.095	196.171	42.1466	962.543	1025.47	321.817	15.6348	1377.89	276.283		6.54281	7.54088	6.54281	20.528	12.6378	7.8603		69.0611	86.5567	71.697	51.4867	56.3341	43.9204	63.176	15.5443	78.7203	24.6048	52.6985	69.5668	0.137964	62.6976
	64.198	79.7626	51.1135	68.6885	69.2532	52.2509	64.2111	10.9719	75.183	17.0872	120.382	66.4432	55.2377	69.112	0.111575	0.000172385	241.848	171.546	20.0469	25.4223	143.046	748.595	1842.56	203.805	1014.48	1050.77	237.573		2.24525	13.3193	15.3297	2.24525	2.80993	14.1923		68.7904	86.5139	71.6601	51.3206	55.8903	44.3949	63.095	15.4563	78.5513	24.4968	52.463	69.5188	0.139822	62.3404
	62.1555	84.7195	47.7167	74.8981	65.5646	56.0098	65.1774	13.2257	78.403	20.2918	174.918	63.8601	57.5463	72.5647	0.115428	9.13153	381.896	304.877	94.4924	0.149959	84.044	641.003	2292.69	118.356	1448.61	825.248	367.578		1.70454	20.8595	16.1434	11.038	1.70454	7.85025		68.5254	86.3158	71.1384	51.2896	55.4376	44.8777	62.9308	15.2519	78.1827	24.236	52.3266	69.0865	0.13804	61.9815
	61.2104	83.0702	45.0991	74.5409	71.7113	55.7278	65.2266	13.8468	79.0735	21.2288	191.735	66.4609	57.0984	73.8335	0.127815	16.1297	318.394	405.117	86.7556	42.0509	90.2277	594.04	2137.46	68.2538	1421.54	1216.18	356.843		5.25042	16.6093	21.3618	8.08002	5.25042	10.7331		68.2516	86.0996	70.5665	51.2981	54.9888	45.3353	62.7567	15.0414	77.7981	23.9679	52.2208	68.614	0.135666	61.6202
	60.0806	79.2772	43.0001	74.2097	82.778	53.1038	65.4082	15.8331	81.2413	24.2065	250.686	67.1451	54.848	78.0103	0.174338	28.3831	192.348	502.126	77.4653	301.709	151.399	540.244	1801.13	37.9771	1396.68	2110.53	264.593		7.06451	12.132	24.1451	7.06451	15.6328	14.0413		67.9769	85.8906	70.0184	51.318	54.5665	45.7702	62.5901	14.8422	77.4323	23.7133	52.1301	68.1613	0.13327	61.2717
	57.8806	74.2025	41.0473	72.2878	81.2389	50.043	62.7834	15.6214	78.4048	24.8815	244.029	65.0842	52.0024	73.7238	0.172767	24.0367	130.396	472.455	90.3343	340.607	162.316	442.813	1396.14	17.7226	1256.72	1971.49	174.386		7.20358	9.11825	24.0369	7.20358	16.1547	15.0412		67.7217	85.6942	69.501	51.327	54.1833	46.1835	62.4351	14.6592	77.0943	23.4791	52.0411	67.7345	0.131024	60.9525
	54.3412	68.6739	39.544	68.146	78.0005	47.5767	59.3804	14.6159	73.9962	24.614	213.623	61.2436	49.2678	68.5419	0.163604	25.3937	86.3688	393.482	76.8366	346.709	139.327	306.378	1013.55	7.32519	980.224	1694.39	115.33		6.90243	7.43026	21.6996	6.90243	16.7569	13.6669		67.4938	85.4985	69.0569	51.35	53.8216	46.5749	62.2993	14.4904	76.7897	23.2594	51.9679	67.3675	0.129044	60.6577
	51.9064	65.5591	37.5475	70.7491	73.2385	45.222	57.3704	14.6166	71.987	25.4776	213.645	58.7327	46.8931	69.4516	0.193894	29.8559	67.0541	392.949	178.989	251.796	147.584	227.071	824.93	0.504109	1150	1325.03	70.3002		6.82636	6.82636	21.1852	12.0164	14.5058	13.5107		67.2926	85.1102	68.9542	51.401	53.4677	46.9559	62.1969	14.2947	76.4916	22.9829	51.9177	67.2649	0.12877	60.3801
	50.5328	64.7731	35.4857	101.158	68.9339	43.022	60.6509	23.5494	84.2004	38.8278	554.575	57.653	44.8997	67.8937	0.20386	102.377	16.9924	633.289	1640.83	68.6077	310.78	187.561	780.399	1.82734	4137.14	1030.18	38.2479		7.12016	7.12016	22.1672	43.5051	11.281	14.631		67.0925	84.6329	68.9308	51.4552	53.3279	47.3181	62.1262	14.0576	76.1838	22.6274	51.9234	67.2296	0.128459	60.2102
	49.9231	72.0399	33.4734	107.337	66.8925	40.7066	61.7287	26.8057	88.5344	43.4251	718.547	58.4078	43.0108	70.753	0.243859	139.372	106.32	798.361	2080.09	26.6648	441.928	171.233	1239.21	11.317	4970.14	903.304	14.9703		8.4847	13.6321	24.9344	48.9289	8.4847	17.7012		66.8802	84.1475	68.9556	51.48	53.2646	47.5364	62.0441	13.8483	75.8923	22.3201	51.9261	67.2277	0.128419	60.0724
	49.6974	78.5007	32.2597	105.665	65.6443	38.3056	61.6788	27.5275	89.2062	44.6304	757.762	57.6709	41.1536	75.2866	0.293138	143.552	282.978	865.481	1934.77	15.7252	546.303	165.378	1735.82	20.9563	4737.2	829.83	2.15547		7.97341	20.8298	25.4112	47.994	7.97341	19.3652		66.681	83.7001	69.028	51.4828	53.2185	47.7275	61.973	13.6647	75.6377	22.0495	51.9167	67.2642	0.128775	59.9497
	48.9616	79.1032	30.9868	101.412	63.1986	36.8731	60.0893	26.7902	86.8795	44.584	717.714	56.0801	39.8952	75.127	0.306305	123.825	361.528	846.956	1707.6	9.6681	538.992	146.994	1786.39	34.2311	4169.92	694.909	0.00126532		7.11852	23.0231	25.0933	45.3323	7.11852	19.207		66.5098	83.2647	69.0899	51.4897	53.1572	47.9535	61.9108	13.4812	75.392	21.7751	51.9066	67.2951	0.129097	59.8335
	47.2098	77.0987	32.4013	94.9562	59.9053	36.0933	57.9441	24.4367	82.3807	42.1729	597.151	53.5575	38.8724	72.8003	0.303816	115.225	366.899	652.433	1369.89	3.84625	477.458	107.584	1620.96	19.68	3377.78	532.121	0.5539		6.34774	23.5412	21.1562	41.3986	6.34774	17.4643		66.3566	82.5458	69.1678	51.4949	53.0799	48.2039	61.8082	13.21	75.0182	21.3726	51.8912	67.3279	0.129482	59.7183
	45.0318	72.5195	48.7775	89.028	56.2609	34.9543	57.762	19.8019	77.5638	34.2818	392.113	52.5192	45.9682	68.4549	0.196522	162.058	217.784	80.722	977.56	2.25331	520.189	67.1468	1273.21	142.562	2723.84	377.268	3.54626		7.48736	20.0003	3.74172	36.5088	3.74172	17.5648		66.1641	81.6954	69.4635	51.4842	53.0234	48.3617	61.6987	12.9427	74.6415	20.9773	51.869	67.5223	0.131109	59.5938
	42.3839	71.9139	50.7098	85.9211	53.1016	33.0446	56.1791	19.4785	75.6577	34.6722	379.414	51.9057	44.4654	67.2108	0.203673	190.309	247.583	29.9138	884.583	9.47134	535.208	30.7624	1230.36	192.441	2409.2	264.521	14.3861		9.5218	20.0082	1.1959	34.0154	1.1959	18.8611		65.9077	81.1103	69.7845	51.4702	53.0007	48.5045	61.6296	12.7612	74.3908	20.7063	51.8528	67.7458	0.132886	59.4542
	39.3829	99.5382	48.6921	84.5827	50.8918	30.9711	59.0098	26.9825	85.9923	45.7254	728.054	49.7919	41.7102	76.16	0.292269	385.215	1642.55	106.455	653.973	65.9019	786.17	6.47907	3931.38	140.531	2279.6	197.523	34.4152		10.409	49.7463	1.09986	34.7908	1.09986	18.8209		65.7081	80.6954	70.1265	51.4699	52.9825	48.6695	61.6086	12.6356	74.2442	20.5094	51.8481	67.997	0.134749	59.3453
	37.1775	101.787	46.14	83.8354	48.5212	29.0652	57.7544	28.5857	86.3401	49.4952	817.141	47.3306	39.4182	75.0069	0.311022	423.407	1938.87	134.894	680.22	85.2513	823.069	0.115631	4218.43	86.5369	2208.8	136.51	60.4083		10.1531	54.4563	1.19061	36.5048	1.19061	18.2654		65.5536	80.3436	70.4467	51.4835	52.9483	48.7963	61.5953	12.5407	74.1361	20.3599	51.8497	68.2339	0.13644	59.2509
	35.9614	99.6652	45.0386	82.1669	45.74	27.1777	55.9583	28.4571	84.4154	50.8542	809.807	45.3893	38.2307	73.0601	0.312959	399.876	1910.29	119.239	686.89	104.414	828.324	0.767563	3947.32	67.2588	2054.75	79.2538	93.3124		9.42791	54.2759	0.350658	36.7776	0.350658	18.2116		65.3738	79.9575	70.7426	51.5065	52.7347	48.8646	61.5299	12.4696	73.9996	20.266	51.8136	68.4394	0.138257	59.0542
	46.1692	94.2061	44.9818	78.9837	52.4081	25.4393	57.0314	25.0858	82.1171	43.9859	629.296	49.2887	45.2787	72.3398	0.230076	117.987	1381.96	145.192	481.905	21.3742	998.061	87.081	3291.16	66.3298	1776.3	242.445	129.919		3.11947	44.9174	4.30687	29.695	3.11947	23.8494		64.9481	79.5206	71.0257	51.527	52.3945	48.9106	61.3877	12.3948	73.7826	20.1911	51.7439	68.6162	0.140182	58.6713
	69.1113	87.4913	47.0577	74.1354	66.576	23.723	61.3491	22.6028	83.952	36.8429	510.888	67.8437	51.9373	72.8793	0.167782	60.2512	683.413	204.244	163.488	27.3205	1415.72	1041.6	2565.81	104.453	1391.13	884.381	171.989		1.26763	19.6476	20.7859	6.29169	1.26763	44.1206		64.4834	79.303	71.3062	51.5294	52.0588	48.9642	61.2742	12.3887	73.6629	20.2185	51.6617	68.7982	0.142259	58.2711
	69.9911	82.7564	46.3172	69.6184	65.6946	22.3238	59.4503	21.668	81.1183	36.4474	469.504	67.6565	51.1616	69.8979	0.15477	111.11	543.177	172.476	103.392	38.9916	1378.38	1099.16	2108.55	89.8656	1074.59	832.731	210.648		2.33461	15.0999	21.3393	1.96192	1.96192	45.3327		64.315	79.2032	71.5718	51.5118	51.7327	49.0317	61.2277	12.4334	73.6611	20.3068	51.567	68.9858	0.14449	58.0238
	67.799	78.472	43.9064	66.685	63.4566	21.4624	56.9636	20.7244	77.688	36.3819	429.502	65.0708	48.7939	67.5205	0.161	117.407	462.611	170.49	94.5073	42.1594	1260.33	958.615	1733.43	49.9692	890.876	708.576	236.395		2.72819	13.4011	21.1644	1.61423	1.61423	43.6084		64.4401	79.1214	71.7277	51.4958	51.3787	49.1106	61.2124	12.4843	73.6967	20.395	51.408	69.0989	0.146804	57.968
	63.4155	73.8152	41.9033	64.4934	59.8342	21.3566	54.1364	19.169	73.3054	35.4087	367.45	61.6248	46.386	64.2239	0.161268	86.1019	387.258	149.648	107.267	32.4653	1074.51	706.389	1367.35	25.6623	764.846	528.848	239.658		1.79064	12.1904	19.7215	2.86852	1.79064	40.2682		64.5862	79.0351	71.7257	51.4822	50.9544	49.1956	61.1632	12.5208	73.684	20.4711	51.0864	69.085	0.149775	58.0342
	59.1733	69.2772	48.9475	62.6876	56.3086	26.5064	53.8168	14.9812	68.798	27.8375	224.437	57.7409	50.7878	61.8091	0.0978826	28.6922	239.025	23.7096	78.6925	6.20906	745.856	498.887	1052.33	146.652	668.23	379.122	106.732		1.43235	11.5363	8.7934	4.94673	1.43235	31.2345		64.5934	78.869	71.5132	51.4628	50.5273	49.2834	61.0415	12.4952	73.5367	20.47	50.7611	68.8953	0.151552	58.0281
	55.1587	65.4885	65.1568	60.4614	55.4285	25.9345	54.6047	14.745	69.3497	27.0031	217.415	57.945	55.2262	63.9829	0.0734572	0.306885	118.456	111.345	34.3011	0.67866	821.985	335.667	820.88	801.98	558.091	345.627	118.876		2.78629	7.5435	7.21176	2.51645	2.51645	32.0105		64.3972	78.4732	71.2362	51.3195	50.1086	49.3896	60.8207	12.3982	73.2189	20.3848	50.4113	68.6323	0.153062	57.8584
	51.2082	61.2349	66.2069	57.8156	56.0193	25.2451	52.955	14.4781	67.4331	27.3404	209.615	56.9174	52.4109	60.3801	0.0706539	3.0514	68.5568	175.614	23.6255	9.38991	767.84	206.516	595.232	862.563	440.08	367.941	134.385		5.70928	4.31745	9.28949	0.898155	0.898155	31.6724		64.1808	78.0503	70.9326	51.0718	49.7114	49.5534	60.5834	12.292	72.8754	20.2895	50.0515	68.3453	0.154513	57.6263
	48.344	57.1609	64.2952	54.6755	54.8651	24.5122	50.6421	13.7917	64.4339	27.2337	190.211	54.7703	49.9269	56.5869	0.0625276	5.28143	42.494	186.405	16.2683	17.8334	682.776	132.4	413.04	753.923	318.196	324.995	151.914		6.42632	2.39056	9.52482	0.0947819	0.0947819	30.2582		63.9866	77.6319	70.6274	50.8168	49.337	49.7308	60.3551	12.1857	72.5407	20.19	50.0023	68.0593	0.152946	57.4017
	47.3581	53.3696	60.506	50.8827	52.4613	23.6379	48.0359	12.7072	60.7431	26.4535	161.472	51.672	48.2392	53.1425	0.0483648	0.459493	28.4482	155.503	8.10398	19.5838	595.263	110.682	273.311	560.198	197.267	244.103	174.229		4.31391	1.69763	8.83402	0.789305	0.789305	28.0341		63.843	77.2379	70.3219	50.6202	48.9075	49.9048	60.1392	12.0936	72.2328	20.1093	50.0837	67.7762	0.150115	57.2316
	50.2589	51.1048	58.3619	47.827	49.3317	22.4566	46.5568	12.3603	58.9171	26.5488	152.776	49.7953	48.2032	50.8933	0.0271466	13.7051	20.6843	139.36	1.61341	7.70001	580.819	180.134	203.557	463.3	120.77	156.106	206.809		0.463575	1.30953	8.5666	1.96826	0.463575	27.3387		63.7226	76.7901	69.961	50.4508	48.3593	50.0637	59.8912	12.0028	71.8941	20.041	50.1605	67.4436	0.14696	57.0867
	63.2599	48.9548	60.8086	45.6497	47.3595	21.0912	47.854	15.0182	62.8721	31.3833	225.545	48.1571	46.0772	57.8452	0.113239	237.344	1.21172	167.823	4.85881	0.244477	716.243	698.146	146.828	574.615	77.6548	110.713	247.944		15.1028	0.797615	12.6515	2.50744	0.797615	27.0659		63.3736	75.8925	69.3163	50.276	47.813	50.2179	59.4815	11.7295	71.211	19.7195	50.2324	66.8576	0.141986	56.8248
	67.8199	46.3848	74.8762	43.8128	45.6516	24.5348	50.5133	18.1853	68.6987	36.001	330.706	46.0182	44.2725	62.4611	0.170412	299.518	17.0452	593.549	44.8978	23.636	674.886	959.91	91.1502	1446.94	48.6543	77.6893	151.357		21.8017	0.366554	28.858	2.20544	0.366554	21.4834		62.6642	74.9362	68.6423	50.1267	47.2833	50.3654	59.003	11.41	70.413	19.338	50.1863	66.2325	0.137831	56.5148
	66.0388	43.2266	76.5005	41.7535	43.6706	33.5853	50.7959	16.6079	67.4038	32.6953	275.822	43.4486	42.1218	60.4467	0.178661	232.346	57.2943	660.729	81.7645	50.7695	296.205	852.714	40.8202	1573.16	24.1671	46.6913	10.577		22.5902	0.222015	33.0519	1.69508	0.222015	9.86332		61.9114	74.0256	67.933	49.9933	46.7873	50.5049	58.5259	11.0917	69.6176	18.9518	50.1212	65.5812	0.133619	56.2082
	62.1469	41.0086	74.4596	39.164	40.8734	34.9409	48.7656	15.7798	64.5454	32.3585	249.003	40.941	39.5914	56.8623	0.179059	179.059	60.1704	660.185	92.1896	62.2869	191.121	640.564	17.3982	1415.43	5.41272	16.2882	3.59708		21.2059	0.067625	33.5187	1.77696	0.067625	6.00008		61.1702	73.1464	67.2194	50.0377	46.3127	50.6377	58.0873	10.7574	68.8448	18.5194	50.1877	64.9364	0.128111	55.9039
	58.037	53.2004	70.5506	37.7344	39.3067	34.5021	48.8885	14.1048	62.9934	28.851	198.946	46.2535	38.1275	56.8278	0.196938	83.6943	18.5922	469.247	124.414	91.8125	206.97	449.419	267.745	1136.58	0.80449	6.09672	5.45408		11.7835	6.94687	24.2971	8.51909	6.94687	11.7514		60.4758	72.2507	66.5233	50.207	45.851	50.7539	57.6769	10.4122	68.0891	18.0526	50.3437	64.3117	0.121826	55.6148
	54.5211	80.4394	66.4599	36.1984	40.0812	33.7385	51.9064	18.7052	70.6116	36.0364	349.884	47.3012	37.1691	63.4752	0.261377	6.83681	814.129	211.804	246.742	139.835	330.074	312.711	1901.12	877.487	0.408468	10.5219	9.60396		7.21995	33.1382	19.1587	11.1028	7.21995	13.5627		59.8207	71.3423	65.8648	50.3676	45.3959	50.7493	57.2568	10.0952	67.3519	17.6314	50.463	63.7128	0.116047	55.285
	52.5564	79.7238	64.9824	34.1868	39.2535	32.3447	50.508	18.922	69.43	37.4635	358.044	45.905	35.4535	61.8759	0.271474	4.19629	853.568	209.51	266.38	126.662	329.904	247.085	1839.24	792.136	7.02613	5.83715	20.1852		6.65146	33.8189	19.0774	11.7182	6.65146	13.5603		59.0883	70.4528	65.2236	50.5035	44.9554	50.6565	56.8134	9.80077	66.6141	17.2508	50.5418	63.121	0.110671	54.8724
	66.7169	75.2568	71.152	45.5274	36.9324	31.262	54.4746	18.9025	73.377	34.6996	357.304	56.1221	39.0811	70.0432	0.283732	149.874	431.901	278.136	80.0518	307.729	538.825	892.778	1476.04	1177.48	75.5144	0.00899975	31.0866		10.5947	19.1347	15.0298	10.5947	19.1898	24.8602		58.2449	69.622	64.5784	50.624	44.5942	50.5685	56.372	9.50631	65.8783	16.8635	50.5824	62.5268	0.105601	54.4345
	78.1858	71.5067	70.9411	60.8498	35.581	30.0189	57.8472	20.2529	78.1002	35.0111	410.181	65.8955	41.8982	71.3653	0.260164	413.657	186.582	171.45	9.0157	495.786	774.416	1709.68	1201.96	1163.06	576.592	1.57886	46.4933		12.2903	5.61126	5.04564	5.04564	30.3145	35.8766		57.3607	68.8246	63.929	50.7197	44.3221	50.4706	55.9378	9.20865	65.1464	16.4623	50.5329	61.9312	0.101351	54.0402
	81.324	86.2919	68.356	60.256	34.9473	28.2533	59.9048	23.8801	83.7849	39.8635	570.259	64.306	41.2745	78.082	0.308383	458.784	696.28	71.4241	0.123367	622.874	1001.81	1979.05	2445.73	993.418	548.426	3.57282	73.6877		17.018	21.9859	4.05002	4.05002	29.3587	36.0527		56.5052	68.0264	63.272	50.7958	44.0664	50.0609	55.4544	8.95268	64.4071	16.1442	50.2446	61.3176	0.0992536	53.6505
	79.1958	98.8447	64.2268	57.0295	39.7848	26.4121	60.9156	26.2139	87.1295	43.0332	687.171	60.6281	44.096	75.4536	0.262298	334.166	1438.61	10.9642	15.1022	446.512	1190.49	1794.23	3844.89	750.176	407.715	8.68651	108.689		18.5677	38.2165	3.59869	3.59869	20.8434	34.2161		55.7063	67.2265	62.6119	50.8683	43.8191	49.5405	54.9621	8.71558	63.6777	15.8574	49.8724	60.6994	0.0979183	53.2873
	75.1762	96.6997	59.9885	53.7087	43.4242	24.8761	58.9789	24.9758	83.9547	42.347	623.792	56.8486	45.9953	71.3793	0.216264	262.354	1422.86	1.01923	27.7752	241.948	1163	1469.86	3583.48	535.967	284.637	43.3851	143.076		18.3277	39.8511	3.13989	3.13989	13.4243	31.9725		54.9416	66.4417	61.9708	50.9207	43.5856	49.0177	54.4797	8.49236	62.972	15.5881	49.4935	60.098	0.0967644	52.9311
	71.1471	91.6381	56.0374	51.7361	42.6246	23.6128	56.1327	23.4325	79.5652	41.7449	549.084	53.8867	44.9025	67.3696	0.200114	225.432	1260.64	0.00908476	19.3298	182.468	1057.54	1177.15	3003.11	368.634	221.968	33.4904	174.893		17.2603	37.7514	2.15063	2.15063	11.2621	30.2739		54.191	65.7032	61.3742	50.8857	43.3666	48.5166	54.0062	8.29717	62.3034	15.3634	49.1089	59.5322	0.0959427	52.5384
	69.7871	87.0124	52.7161	51.8853	40.5037	23.7356	54.2734	22.1034	76.3768	40.7261	488.562	52.3007	43.3491	65.5194	0.203642	240.677	1071.84	2.42521	5.70287	189.602	932.557	1085.68	2517.52	252.129	226.436	13.4414	171.661		17.4865	34.7117	0.41538	0.41538	11.7969	28.5651		53.4477	65.026	60.814	50.8441	43.1627	48.0496	53.5574	8.1234	61.6807	15.1677	48.7482	58.9998	0.0951441	52.1459
	71.5676	86.3323	50.3649	60.2707	38.4083	46.8765	58.9701	17.6191	76.5892	29.8781	310.434	55.3178	47.7486	68.7434	0.180225	158.697	748.693	74.0486	1.69165	422.784	146.254	1206.18	2449.74	182.991	549.115	2.46756	100.782		16.2498	31.0145	4.95289	4.95289	16.9095	8.44127		52.7194	64.3811	60.2723	50.8017	42.8023	47.7222	53.1165	7.98866	61.1052	15.0399	48.4921	58.4833	0.0933974	51.7606
	70.1207	85.9069	48.9624	59.6266	44.7986	65.2283	62.4406	14.9549	77.3955	23.9505	223.648	62.4274	51.6285	68.8976	0.143281	58.9843	550.667	181.66	7.91856	311.239	7.77118	1107.77	2407.8	147.014	519.343	63.3796	806.036		7.69328	23.4794	13.465	2.80084	17.6288	2.80084		52.0246	63.7399	59.7374	50.6902	42.2827	47.744	52.7031	7.86107	60.5642	14.9158	48.4806	57.9788	0.0892195	51.3574
	66.4978	83.0892	48.447	56.8729	47.5699	73.4255	62.6504	14.221	76.8714	22.699	202.238	61.6853	50.5534	71.6936	0.17293	14.8023	417.746	201.737	33.3794	227.42	116.104	879.731	2139.22	134.78	401.417	115.185	1338.68		4.81243	21.4039	13.2384	4.81243	14.1154	11.7402		51.3784	63.0993	59.2157	50.4868	41.801	47.9746	52.326	7.71391	60.0399	14.742	48.6027	57.4933	0.0837977	50.9326
	61.8634	77.3896	48.3122	52.9074	45.7206	72.4453	59.7731	13.0481	72.8211	21.8293	170.252	57.3854	49.461	69.7999	0.170541	4.3694	310.341	131.352	47.1371	197.473	160.586	626.295	1644.47	131.668	258.243	78.9088	1267.92		4.47798	20.0042	9.07323	4.47798	11.6649	15.0599		50.763	62.555	58.7938	50.2743	41.3588	48.2089	51.9923	7.61156	59.6039	14.6398	48.7253	57.0935	0.0790804	50.5186
	58.0471	73.6632	47.3952	49.2725	42.8643	69.0375	56.7133	12.4495	69.1628	21.9517	154.991	53.6598	47.8645	66.2899	0.161408	1.77893	287.301	86.8276	55.365	191.795	151.886	449.846	1356.14	111.464	154.63	36.3221	1036.84		4.38726	20.0034	6.26463	4.38726	10.7955	15.3777		50.1659	62.0804	58.5612	50.0603	40.8714	48.4251	51.694	7.58757	59.2816	14.6778	48.8339	56.8444	0.075801	50.1131
	54.53	70.4148	45.1297	45.9829	39.948	65.5047	53.585	12.1776	65.7626	22.7257	148.293	50.2565	45.343	62.7611	0.161123	0.893059	283.241	71.4931	57.7923	185.968	142.08	313.026	1127.43	68.7601	83.6384	9.67528	821.811		4.27357	20.1583	5.1268	4.27357	10.3085	15.2483		49.5783	61.6302	58.4031	49.8451	40.3135	48.6009	51.3952	7.61816	59.0133	14.8227	48.8452	56.6511	0.0739918	49.7117
	50.626	66.5679	47.4133	43.2772	37.8546	74.0261	53.2942	14.0458	67.34	26.3553	197.286	49.0197	44.3112	62.5824	0.170929	7.11892	176.191	34.5852	100.34	238.38	429.814	190.124	883.894	111.847	41.4693	1.0345	1382.99		1.60639	17.5482	1.60639	5.74249	11.165	25.0065		49.0163	61.2171	58.2897	49.6409	39.7521	48.7747	51.1151	7.67721	58.7924	15.0194	48.8351	56.4961	0.072732	49.3286
	46.8648	61.7936	66.7265	42.1105	36.2455	110.403	60.6906	26.9921	87.6826	44.4749	728.572	54.3292	43.299	65.4933	0.204006	191.152	1.2168	36.4325	345.22	597.562	2471.28	100.546	622.809	893.352	27.8043	0.350495	5411.81		7.46444	7.46444	12.3973	12.2187	18.0837	56.0733		48.4925	60.808	58.2006	49.4243	39.2096	49.2489	50.8973	7.73087	58.6282	15.1891	48.6816	56.3748	0.0732294	49.3366
	43.7603	56.8604	70.0924	47.5249	34.471	112.602	60.8852	28.0894	88.9746	46.135	789.015	52.1926	44.7015	66.7844	0.198078	293.26	16.1991	84.7734	178.496	697.71	2674.63	47.9257	400.915	1105.89	114.221	5.60038	5740.27		8.43231	4.66772	17.8998	4.66772	17.7217	60.4094		47.994	60.2695	58.1224	48.9228	38.7053	49.7284	50.6237	7.77082	58.3946	15.3502	48.2262	56.2477	0.0767805	49.3256
	40.8521	52.7473	67.8022	56.8716	32.295	107.914	59.7471	26.6566	86.4037	44.6158	710.576	54.8094	43.8259	65.0695	0.195083	357.021	48.997	64.8839	8.26866	753.616	2320.09	16.117	253.122	958.81	401.364	20.634	5051.93		13.9573	2.06213	12.9927	2.06213	22.5144	53.105		47.5061	59.6667	58.0804	48.3515	38.2274	50.1292	50.3269	7.81849	58.1454	15.5354	47.7175	56.142	0.0811148	49.2404
	37.9694	49.3977	64.6169	56.3379	30.872	101.149	56.7238	24.9389	81.6627	43.9655	621.95	52.8678	40.8265	62.5471	0.210118	351.727	53.6716	62.3007	0.148913	668.314	1973.59	1.2812	157.759	771.693	380.266	35.5868	4135.95		14.8984	3.4701	11.7491	3.4701	21.9958	48.281		47.0183	59.0665	58.1009	47.7737	37.684	50.4739	50.0196	7.91935	57.9389	15.8325	47.2072	56.1942	0.0869138	49.1238
	35.2599	46.1896	61.3788	54.9244	29.1726	96.7622	53.9479	24.135	78.0829	44.7375	582.497	50.557	37.9924	59.7652	0.222723	349.24	60.1921	55.2176	0.953601	613.817	1833.06	2.48866	87.4611	602.274	327.138	58.751	3590.97		15.2971	4.36744	10.8218	4.36744	21.3844	46.2052		46.5346	58.4955	58.1396	47.1952	37.0491	50.7844	49.6997	8.07593	57.7756	16.2495	46.6997	56.3008	0.0932141	48.9898
	33.4323	42.8574	57.5866	51.6346	27.1911	93.7013	51.0672	23.7021	74.7693	46.4135	561.79	47.246	35.7886	56.0986	0.221032	310.989	67.4014	42.5027	0.3219	570.069	1817.66	11.5952	36.239	430.526	218.953	93.0531	3233.49		13.8137	4.3886	10.3406	4.3886	20.0549	46.4553		46.0682	58.1444	58.184	46.6349	36.4288	51.0721	49.4221	8.2875	57.7096	16.7688	46.2098	56.3763	0.0991015	48.8535
	32.009	41.0355	63.8957	49.7374	25.4939	90.2755	50.4078	23.7439	74.1518	47.1036	563.774	45.3865	34.2656	60.3561	0.275735	338.517	87.8405	181.923	0.449494	620.707	1589.43	23.3141	17.6234	732.148	166.408	128.678	2855.62		13.3774	4.35094	18.5093	4.35094	19.8926	44.8891		45.633	57.8921	58.2244	46.1536	35.8378	51.3349	49.1793	8.51001	57.6893	17.3041	45.7632	56.2528	0.102824	48.7443
	30.2555	39.8176	100.289	49.3692	24.7954	86.3651	55.1485	31.0533	86.2018	56.3084	964.305	44.5934	32.646	77.1161	0.40515	619.666	235.039	2037.63	33.4014	921.316	974.475	43.3233	8.88085	4026.04	157.042	145.013	2452.99		14.3379	4.77579	55.6953	4.77579	19.798	41.7718		45.2167	57.6452	58.2601	45.7186	35.2884	51.5789	48.9513	8.72024	57.6716	17.8141	45.3422	56.1286	0.106301	48.6487
	28.431	38.7426	105.575	48.822	44.6117	82.1568	58.0565	29.5146	87.5711	50.8377	871.112	46.7168	40.2099	73.8231	0.294767	877.67	373.025	2258	85.277	180.762	580.824	70.669	3.62956	4724.83	143.627	60.4385	2053.84		18.2858	7.9742	58.8581	2.10512	2.10512	35.44		44.8071	57.4826	58.2902	44.9872	34.7727	51.8076	48.6912	8.96295	57.6542	18.4077	44.8521	56.0639	0.1111	48.3974
	26.7151	37.5383	104.659	47.3212	48.8235	77.0535	57.0185	28.7403	85.7588	50.4053	826.007	48.0724	39.984	69.996	0.272886	918.299	379.479	2269.66	94.0377	67.1574	401.401	102.464	0.491101	4599.82	109.908	143.665	1617.33		21.3573	10.5341	56.5871	0.751171	0.751171	28.9811		44.3989	57.3384	58.315	44.1809	34.2666	52.0269	48.4211	9.21864	57.6398	19.0385	44.2354	56.0105	0.117463	48.2129
	25.168	35.7595	101.185	45.3013	46.1532	73.1856	54.4587	27.9086	82.3673	51.2473	778.89	45.7273	38.1449	66.4275	0.270459	857.945	349.661	2183.31	83.8583	68.9805	350.697	136.177	1.16215	4140.55	71.6356	86.7832	1321.19		20.5593	9.9678	55.4573	0.425983	0.425983	27.4583		44.0035	57.1091	58.3292	43.3752	33.7669	52.2364	48.1367	9.45984	57.5966	19.652	43.5323	55.8909	0.124304	48.12
	24.0807	33.2537	95.7354	43.2242	42.9388	71.6598	51.8154	26.7922	78.6077	51.7071	717.824	43.0815	35.675	64.5509	0.288108	769.218	344.536	1928.97	73.809	78.7948	393.798	162.737	12.8433	3468.97	40.7902	37.2258	1212.59		19.0009	9.82776	52.6539	0.142712	0.142712	28.5783		43.6543	56.8364	58.3368	42.6076	33.3487	52.4229	47.8678	9.66451	57.5323	20.19	42.8693	55.7331	0.130461	48.0386
	22.8309	31.6675	96.4868	40.9028	40.9285	70.7236	50.59	27.6684	78.2584	54.6914	765.539	40.9157	33.9764	63.2748	0.301266	770.572	358.06	2106.52	93.8419	93.3449	405.361	196.186	26.7284	3558.04	16.5269	16.7364	1148.27		18.0848	9.24812	55.5712	0.0128441	0.0128441	29.8079		43.336	56.5581	58.3137	42.0381	33.0294	52.5797	47.6425	9.81057	57.4531	20.5921	42.3626	55.5635	0.134805	47.9578
	21.6107	36.782	119.586	37.9451	40.3365	67.5508	53.9685	35.4263	89.3948	65.6425	1255.02	39.1408	37.0728	60.7472	0.242021	1047.03	295.377	4305.65	256.75	185.831	184.478	231.854	0.00308287	6847.31	1.22678	12.2431	943.304		17.5301	2.35883	80.4452	1.19571	1.19571	28.41		43.0362	56.2973	58.1143	41.6697	32.7774	52.7118	47.4345	9.87792	57.3124	20.8244	42.0113	55.4009	0.137453	47.874
	21.3302	60.7769	120.369	35.4963	39.5498	64.8634	57.0642	35.017	92.0812	61.3641	1226.19	50.1633	36.5097	63.8418	0.272364	1276.92	13.7836	4007.47	465.175	306.757	60.8278	240.476	573.093	6977.48	1.79877	7.35634	785.454		28.8331	10.6136	70.2055	14.667	10.6136	14.7001		42.7548	56.0209	57.884	41.3239	32.5503	52.8303	47.2274	9.92524	57.1526	21.0159	41.6816	55.2232	0.139741	47.7926
	24.706	71.306	116.535	33.9221	37.4414	63.8476	57.9597	33.9072	91.8669	58.5014	1149.7	50.6445	34.8019	69.4414	0.332295	1105.81	178.124	3431.09	577.808	421.002	34.6669	147.174	1188.08	6351.72	8.49979	0.364649	729.543		25.9385	20.6616	65.8907	16.7224	13.2031	13.2031		42.525	55.4512	57.6623	40.9707	32.3305	52.9428	46.9804	9.91962	56.9	21.1144	41.3593	54.8241	0.139991	47.7339
	26.4851	70.3035	109.846	32.8702	34.9971	62.2687	56.1284	31.5923	87.7207	56.2858	998.074	48.6329	33.4019	68.2948	0.343107	878.722	200.934	2885.54	540.944	446.528	37.7041	107.172	1119.97	5330.18	15.7398	3.38691	646.747		22.1478	21.6705	61.2126	15.7628	13.6358	13.6358		42.4199	54.8436	57.4572	40.5943	32.1177	53.0517	46.7474	9.90565	56.6531	21.1897	41.0507	54.3957	0.139817	47.7358
	27.269	65.923	103.053	32.31	32.7315	59.3234	53.435	29.0245	82.4595	54.3175	842.423	46.0274	32.4154	64.2731	0.329489	684.658	155.952	2461.94	446.263	428.634	34.6736	91.5564	845.969	4384.47	20.4981	16.8595	505.615		18.7584	19.8956	57.0254	13.7174	13.296	13.296		42.3805	54.235	57.2577	40.2178	31.9149	53.1573	46.5272	9.88973	56.4169	21.2558	40.7585	53.9656	0.139427	47.7689
	26.7858	64.1794	97.2105	31.4503	30.7077	55.5821	50.986	27.2411	78.2271	53.4286	742.078	43.5162	30.8934	62.0301	0.335079	585.648	174.066	2136.7	381.642	411.206	21.1244	101.037	747.579	3644.9	29.0218	37.5739	351.36		16.7304	20.6632	53.6943	12.0659	12.8085	12.0659		42.236	53.6612	57.0524	39.9062	31.6362	53.259	46.2918	9.90611	56.1979	21.3993	40.4886	53.5607	0.138992	47.7475
	25.3021	85.3798	92.2334	29.6183	29.0945	53.4239	52.5087	29.9058	82.4145	56.9541	894.359	41.5211	29.2254	77.3908	0.451764	740.199	1080.51	1578.05	523.967	548.223	0.837636	133.067	2356.36	3068.7	52.1165	59.9542	275.108		16.2191	43.8587	50.7123	11.9028	12.4266	11.9028		41.8463	53.1461	56.8177	39.7668	31.2146	53.3563	46.0247	9.96909	55.9937	21.6603	40.2867	53.3038	0.139085	47.4962
	52.7163	94.9994	87.6945	27.9221	27.3054	52.617	57.2091	28.8121	86.0213	50.3629	830.14	52.6666	34.0958	78.9499	0.396779	20.1857	1428.11	929.358	857.732	894.23	21.0874	252.135	3382.81	2586.43	79.4849	90.86	248.993		0.0496254	42.3328	35.0279	24.7446	25.3612	0.0496254		41.4352	52.6714	56.5778	39.7665	30.9372	53.4499	45.8064	9.98255	55.7889	21.7929	40.1837	53.2553	0.139895	47.0533
	77.7466	91.5431	83.4429	26.7103	25.7235	51.5387	59.4508	29.0253	88.4762	48.8224	842.469	64.6426	32.9174	82.0188	0.427206	334.733	1029.92	575.618	1071.94	1137.53	62.6023	1673.55	2992.71	2172.06	102.56	123.521	216.125		13.1039	26.9005	18.8003	37.9323	38.9191	13.1039		41.1327	52.2323	56.3508	39.7836	30.779	53.5456	45.6373	9.96132	55.5987	21.8271	40.1209	53.2173	0.140311	46.6825
	77.2336	84.795	79.1695	25.5985	24.7272	49.4355	56.8266	27.4156	84.2421	48.2443	751.614	63.3346	31.5578	78.6855	0.427488	416.447	782.233	499.206	975.19	1030.37	54.6271	1631.84	2299.92	1792	126.314	146.658	158.711		13.899	21.4604	15.8349	37.736	38.6073	13.899		40.9249	51.8224	56.1506	39.7811	30.653	53.6963	45.5047	9.94646	55.4512	21.8581	40.067	53.2279	0.141067	46.3737
	74.2513	79.0926	75.1088	24.4994	23.6426	46.9931	53.9313	25.7925	79.7238	47.8247	665.252	60.6222	30.1228	74.8944	0.426326	412.903	633.089	448.486	866.238	917.403	48.1385	1399.8	1785.49	1464.69	152.229	174.104	103.137		13.6291	18.4703	14.4866	36.1228	36.9796	13.6291		40.7474	51.4396	55.9295	39.7786	30.5405	53.8153	45.3752	9.9218	55.297	21.8661	40.0208	53.2214	0.141573	46.0935
	69.6213	75.5048	71.2399	23.415	22.3487	46.3031	51.4054	24.3302	75.7357	47.33	591.96	57.9622	29.137	70.8352	0.417098	331.817	580.778	393.406	783.466	844.296	26.0343	1074.78	1495.16	1183.53	180.164	209.926	89.5968		11.6591	17.5426	13.2777	34.5472	35.6135	11.6591		40.5839	51.0818	55.5636	39.7896	30.4199	53.9261	45.2275	9.87089	55.0984	21.825	39.9882	53.215	0.141914	45.8328
	66.7799	72.5426	67.4252	22.3606	20.9894	49.6869	49.9641	23.2336	73.1977	46.5006	539.802	58.2334	29.1922	67.2638	0.394705	282.77	509.79	304.888	761.951	839.531	0.0768612	896.546	1274.86	935.605	209.579	251.161	165.106		8.54651	14.3093	9.19178	35.8727	37.2439	8.54651		40.4406	50.7458	55.1777	39.8105	30.4187	54.0216	45.1025	9.78019	54.8827	21.6844	39.968	53.2026	0.142047	45.5932
	66.2846	68.9444	63.3756	20.9453	19.6024	48.9741	48.0211	22.5775	70.5986	47.0159	509.746	56.1748	27.9525	65.5573	0.402148	333.557	437.785	235.762	733.094	807.622	0.90823	867.132	1030.85	704.271	252.56	297.049	147.296		10.1098	12.7695	7.20076	35.2295	36.5725	7.20076		40.3164	50.4314	54.7939	39.8435	30.4286	54.1098	44.9873	9.68773	54.675	21.5344	39.9617	53.1902	0.14201	45.3739
	66.7851	64.1324	59.1358	23.9637	18.2363	46.757	46.5017	20.9229	67.4246	44.9938	437.768	52.9464	29.662	62.8832	0.358973	411.415	310.84	159.622	507.963	798.934	0.0651568	896.857	745.01	497.216	165.735	346.005	98.3956		13.8387	11.186	6.18944	28.9827	34.7101	6.18944		40.1948	50.1362	54.4363	39.8909	30.4581	54.2088	44.8875	9.60009	54.4876	21.387	39.9669	53.1907	0.14195	45.1655
	65.0933	59.1149	55.4858	27.1553	16.9405	43.9944	44.6307	19.0729	63.7037	42.735	363.777	49.7401	31.3651	58.2077	0.299673	418.716	209.793	117.834	305.39	766.747	0.404869	798.389	496.284	347.761	93.7444	395.89	51.2217		15.3531	9.3748	5.74571	22.5848	32.7996	5.74571		40.0326	49.8483	54.0923	39.9456	30.5029	54.3721	44.799	9.53055	54.3295	21.274	39.9674	53.0313	0.140474	44.9404
	61.572	54.6949	52.3523	26.9642	15.8766	42.26	42.2867	17.6606	59.9472	41.7639	311.895	47.3062	30.7881	54.1093	0.274698	371.924	153.964	101.317	234.778	697.493	0.000710339	611.796	318.887	240.71	97.4822	439.36	29.4037		14.2658	7.38874	5.04615	20.342	31.4296	5.04615		39.7197	49.5663	53.7144	40.0035	30.5358	54.5475	44.6812	9.48048	54.1617	21.2181	39.7906	52.6774	0.139365	44.7849
	57.2654	50.3136	49.5882	26.5777	15.0755	40.1034	39.8206	16.1097	55.9303	40.4556	259.521	44.8458	29.9591	50.1323	0.251877	304.32	110.102	95.4062	175.376	612.322	0.0799521	417.3	181.605	162.582	105.264	473.584	10.6661		12.4196	5.46778	4.74243	18.2682	29.7703	4.74243		39.3527	49.2992	53.1829	40.0537	30.5735	54.6822	44.524	9.40543	53.9295	21.1244	39.5279	52.212	0.138261	44.6765
	54.1287	46.3145	46.9665	25.3352	14.4066	37.803	37.4924	15.0013	52.4937	40.0117	225.04	42.0587	28.4521	46.8035	0.243853	276.766	77.8286	89.7578	147.798	532.953	0.0964848	298.985	89.8129	102.596	132.303	503.143	0.932255		12.0699	4.25572	4.90772	16.7236	27.6521	4.25572		39.018	49.0542	52.6216	40.0962	30.7082	54.7138	44.3686	9.27987	53.6485	20.9154	39.2875	51.7297	0.136702	44.5752
	51.5718	42.6678	44.1261	40.6573	13.9055	36.0748	38.1672	12.9202	51.0874	33.8516	166.932	41.6625	37.2204	43.7615	0.080773	179.684	20.2551	35.5089	6.20036	588.633	4.37829	217.101	33.9921	53.1242	14.5906	525.879	0.581758		9.90934	1.00526	2.46362	1.00526	27.7571	5.58775		38.7301	48.8213	52.0707	40.1505	30.8714	54.7125	44.2261	9.14094	53.367	20.6687	39.0852	51.2583	0.134743	44.4859
	49.3738	39.3665	41.1875	50.898	13.3061	34.7713	38.1505	13.6222	51.7728	35.7065	185.565	40.277	35.9201	47.3272	0.137027	125.962	1.4785	9.22352	162.497	617.246	11.4193	157.159	6.39562	18.9229	197.697	553.727	4.26925		9.09679	0.910545	0.910545	10.621	26.9709	5.50572		38.4692	48.4582	51.5508	40.2127	31.0189	54.706	44.0693	8.99913	53.0684	20.4204	38.9051	50.7776	0.132384	44.3354
	47.1071	36.6156	38.5639	48.6129	12.4745	33.6419	36.1693	13.0249	49.1943	36.011	169.649	37.5898	34.3853	44.9713	0.133398	119.636	0.19915	5.73415	154.843	561.444	6.38802	105.466	0.049242	2.98059	138.66	593.555	10.212		9.51737	0.974173	0.974173	11.0231	25.1152	3.94789		38.2262	47.8164	51.0635	40.2866	31.1207	54.7035	43.8695	8.85352	52.723	20.1815	38.7413	50.2517	0.129341	44.0515
	44.6293	34.0289	36.1807	45.3275	11.9921	32.4578	34.1027	12.1055	46.2082	35.4972	146.543	35.1048	32.8506	42.5172	0.128259	110.809	0.00544734	4.31788	125.997	488.881	2.70574	60.7125	7.88814	0.431421	72.081	617.296	19.1817		9.52452	1.07588	1.07588	10.2228	23.1127	2.64698		38.0157	47.1757	50.5834	40.4218	31.1959	54.7507	43.6905	8.72914	52.4197	19.9795	38.6173	49.7315	0.125799	43.7988
	42.0136	31.4058	33.7236	42.3737	16.6952	31.2913	32.9172	9.39043	42.3077	28.5274	88.1802	32.5647	31.32	39.9411	0.12098	82.7439	2.28432	0.650243	89.4259	263.153	2.64349	26.7919	29.5031	9.69637	30.6501	405.711	30.7599		9.44888	1.15889	1.15889	9.80904	15.8695	1.27337		37.683	46.5742	50.0335	40.4854	31.2664	54.839	43.4802	8.64053	52.1208	19.8723	38.3836	49.1686	0.123184	43.5298
	39.1929	29.0612	31.6863	39.8152	23.0099	30.236	32.1669	6.40808	38.575	19.9213	41.0635	30.9612	29.3549	37.3162	0.119412	49.364	9.64525	0.230964	58.4968	83.852	3.72849	5.54782	60.4701	26.5344	8.86698	191.204	43.5798		8.23171	1.89992	0.725171	8.85408	7.95132	0.725171		37.2226	46.0031	49.4758	40.3795	31.3253	54.9308	43.2228	8.59704	51.8199	19.89	38.0118	48.6076	0.122326	43.1913
	36.3166	27.26	30.0918	37.5687	23.3075	29.2092	30.6256	5.43629	36.0619	17.7508	29.5532	29.6505	27.7473	34.7604	0.112195	32.3871	11.3272	0.285031	48.2058	53.5547	2.00624	0.271326	91.7276	45.505	0.534626	183.06	58.1906		6.66612	2.39045	0.441267	7.91819	6.34296	0.441267		36.7097	45.2765	48.9349	40.2495	31.3661	55.0199	42.9261	8.57124	51.4973	19.9674	37.5947	48.0203	0.121773	42.763
	33.8068	25.7697	28.8241	35.4378	22.6259	27.8858	29.0583	4.83457	33.8929	16.6375	23.3731	28.3549	26.2987	32.5611	0.106394	22.5474	10.8149	0.0548619	40.6971	41.3763	1.37493	9.18541	122.495	64.2143	1.95924	201.969	80.1335		5.45181	2.58521	0.469173	7.08283	5.72904	0.469173		36.2004	44.6005	48.43	40.1187	31.332	55.1056	42.6312	8.58434	51.2155	20.1363	37.18	47.4726	0.121587	42.3596
	31.5644	24.5183	27.7568	33.4959	21.4032	26.3408	27.5132	4.4708	31.984	16.2496	19.988	27.0488	24.9739	30.6125	0.101438	16.4116	8.96978	0.0593246	35.7925	37.3324	1.37452	27.8059	151.763	82.4589	11.1661	238.217	110.18		4.51554	2.53054	0.707982	6.4471	5.64561	0.707982		35.7135	44.055	47.9616	39.9979	31.2355	55.1898	42.3589	8.62977	50.9887	20.373	36.7846	46.985	0.121767	42.0265
	29.3716	23.5592	26.801	31.6268	19.9088	24.7505	26.003	4.20218	30.2052	16.1604	17.6583	25.7758	23.857	28.7289	0.0926462	11.3473	5.97194	0.636896	31.6274	37.1394	1.56874	55.7403	176.313	100.731	27.1514	286.582	146.096		3.5958	2.21654	1.02528	5.85104	5.86699	1.02528		35.2541	43.5551	47.5244	39.8848	31.1246	55.2731	42.1027	8.68685	50.7895	20.6325	36.4117	46.5321	0.122014	41.7199
	27.2858	22.6739	25.8428	29.8694	18.7998	23.4544	24.6543	3.87739	28.5317	15.727	15.0341	24.6486	22.869	26.925	0.0814565	6.92452	3.92229	1.41246	27.1963	34.2751	1.43989	91.2351	200.608	120.883	48.5551	325.357	179.108		2.63719	1.97474	1.19421	5.22075	5.84875	1.19421		34.7955	43.1114	47.1136	39.7682	31.0135	55.3446	41.8578	8.75133	50.6091	20.9073	36.0387	46.113	0.122631	41.4398
	25.3342	21.4438	24.8433	28.0254	18.4388	33.3113	25.2328	5.17179	30.4046	20.4963	26.7474	25.0888	22.2937	27.3526	0.101899	0.0102892	14.3565	0.151705	7.79849	46.1584	65.2617	132.325	236.966	143.861	77.6536	338.512	12.4344		0.245464	3.64496	0.245464	2.93661	6.64997	8.2225		34.3038	42.6634	46.7192	39.6645	30.9029	55.1741	41.5713	8.7521	50.3234	21.0532	35.644	45.7052	0.12368	41.1639
	23.6248	20.0193	23.5982	26.0215	21.4675	64.9834	29.9525	17.2841	47.2365	57.7051	298.739	23.6115	22.0002	25.4223	0.0721626	40.0397	98.667	40.3767	15.4522	71.9939	1227.17	174.577	282.851	175.279	116.985	236.236	792.192		0.0132866	3.59214	0.0132866	2.41005	2.14394	41.3719		33.8151	42.4147	46.3651	39.7842	30.7108	54.8099	41.3166	8.71627	50.0329	21.0963	35.3073	45.3775	0.124809	41.0994
	22.0525	19.36	22.4524	24.1274	22.9016	83.4294	32.3872	25.0548	57.442	77.3602	627.743	22.677	22.1525	23.8209	0.0362909	106.806	169.708	98.7002	68.2252	89.9766	2605.3	218.595	305.463	206.931	161.548	194.209	2170.8		0.624477	3.31701	0.2246	1.45035	0.2246	60.7523		33.3531	42.3089	46.1207	39.9848	30.48	54.355	41.1004	8.67648	49.7769	21.1104	35.011	45.1678	0.126676	41.1469
	20.6276	27.9991	29.1336	22.707	22.8543	82.6369	34.3264	23.8964	58.2228	69.6151	571.036	25.4267	22.7438	28.85	0.118352	187.658	40.0347	26.9648	135.011	131.609	2333.9	262.762	78.1171	59.3495	199.672	195.53	2097.58		4.79914	2.57241	3.70694	2.71973	2.57241	57.2102		32.9315	42.2299	45.9091	40.2104	30.26	53.9017	40.9071	8.63811	49.5452	21.1164	34.7513	44.9893	0.128392	41.2201
	19.3632	32.6212	44.0218	21.5727	22.5487	80.2827	36.735	23.2351	59.9701	63.2505	539.87	27.5849	21.8167	41.1716	0.307278	301.782	16.9239	53.0967	229.897	201.252	1896.4	305.353	17.7776	51.6138	233.015	204.17	1887.48		8.22177	5.03623	16.4368	6.01226	5.03623	52.6978		32.5486	42.152	45.7045	40.4304	30.0551	53.4717	40.7271	8.60345	49.3305	21.1247	34.5191	44.8164	0.129794	41.2912
	18.0318	30.7927	47.2893	20.6558	21.2542	75.8089	35.6388	22.4244	58.0632	62.9213	502.854	26.0235	20.8054	43.1652	0.349532	310.006	23.4844	135.735	224.491	206.916	1613.64	353.653	36.5391	109.241	261.847	242.838	1518.77		7.99166	4.76925	21.2659	5.36769	4.76925	49.7854		32.199	42.0818	45.5151	40.6609	29.8761	53.0617	40.5658	8.56999	49.1358	21.1262	34.3145	44.6568	0.130963	41.3714
	16.719	29.2464	47.4725	19.8115	20.219	73.9739	34.5737	22.3155	56.8892	64.5447	497.981	24.7327	19.9134	42.916	0.366112	318.792	28.3804	166.379	217.922	206.058	1552.37	404.755	57.6248	113.104	289.884	276.174	1379.11		8.01374	4.51369	22.7398	4.92118	4.51369	49.2412		31.878	42.0296	45.2909	41.0549	29.7158	52.5511	40.42	8.50211	48.9221	21.0344	34.1722	44.4755	0.131006	41.5423
	15.4784	27.9489	45.8672	19.1318	19.7075	100.875	38.1681	32.6001	70.7682	85.4119	1062.77	23.8282	19.2758	41.3876	0.364501	514.823	104.432	59.2763	362.379	340.794	3932.13	456.212	79.0072	81.5357	313.49	293.437	4100.77		8.34981	4.12071	22.039	4.69635	4.12071	77.0466		31.6946	41.9836	44.8708	41.7433	29.6241	51.6686	40.2642	8.28342	48.5476	20.5727	34.2068	44.149	0.126885	41.8634
	14.3474	25.9127	43.2915	18.539	18.8243	100.199	36.8523	32.6827	69.535	88.6856	1068.16	22.3685	18.6103	38.9468	0.353327	506.471	119.675	41.4631	335.378	325.008	4012.8	505.805	119.351	41.6541	334.836	324.475	4014.68		8.02112	3.54419	20.923	3.82953	3.54419	77.8305		31.5953	41.9623	44.4151	42.3766	29.723	50.7999	40.1454	8.02196	48.1673	19.9823	34.187	43.9054	0.124447	42.1695
	13.3713	24.4444	43.5164	17.7723	17.7719	96.094	35.4951	31.5479	67.043	88.8798	995.272	21.1084	17.772	38.7484	0.371129	489.463	122.117	64.3423	314.095	314.11	3672.24	550.664	153.588	44.6082	363.481	363.496	3511.34		7.73711	3.33605	22.4081	3.33605	3.33645	74.9857		31.5101	41.9707	43.9788	42.8835	29.8531	50.0055	40.0336	7.7868	47.8204	19.4506	34.1252	43.705	0.123085	42.4271
	12.4288	23.0523	47.1511	16.7623	17.3656	90.1978	34.493	29.9623	64.4552	86.8648	897.738	20.209	16.9131	41.1264	0.417185	486.827	130.889	160.227	314.377	293.346	3103.02	595.784	190.031	106.369	403.014	379.153	2847.32		7.78016	2.84334	26.9421	3.44667	2.84334	69.9888		31.453	42.0124	43.5695	43.3363	30.0087	49.2775	39.9429	7.57433	47.5172	18.9629	34.0928	43.5112	0.121364	42.6743
	11.7049	22.1696	46.8691	16.3523	19.2882	84.1535	33.4229	27.7268	61.1498	82.9575	768.778	20.7289	17.0863	40.6942	0.408579	471.673	126.637	180.799	291.406	199.79	2573.59	631.646	215.146	100.633	419.642	307.976	2238.8		9.02401	1.44069	26.1402	4.37661	1.44069	63.4245		31.5839	42.0903	43.1873	43.7738	30.4215	48.5924	39.9415	7.28226	47.2238	18.2323	34.2105	43.6272	0.120978	42.6388
	11.2411	39.0926	45.4864	16.2577	19.2171	78.8094	35.0174	25.341	60.3584	72.3669	642.166	29.1549	16.9976	43.8879	0.441655	565.311	16.6076	109.6	351.925	249.649	1917.74	655.175	5.08565	74.8032	423.527	310.478	1761.64		17.9137	9.93777	16.3315	12.8971	9.93777	49.6545		31.7818	42.1754	42.8369	44.2068	30.8766	47.9286	39.9677	6.98725	46.9549	17.4822	34.3802	43.8644	0.121212	42.5062
	10.8267	43.4498	43.5873	20.0182	18.8932	73.8606	35.1059	23.3386	58.4445	66.4805	544.69	31.734	19.1744	43.5529	0.388642	589.482	69.6192	71.933	227.641	262.854	1501.92	676.562	43.722	45.5596	282.889	321.998	1370.71		20.9073	11.7158	11.8533	11.7158	12.8408	42.1266		31.9877	42.2502	42.4177	44.6175	31.3129	47.2905	39.9794	6.70883	46.6882	16.7807	34.5533	44.0676	0.121015	42.3339
	10.2713	40.8705	41.1096	27.2475	18.3054	69.6179	34.5704	21.0684	55.6388	60.9436	443.879	34.059	20.541	41.0498	0.332986	590.443	39.6912	42.7611	53.624	264.548	1228.33	705.76	16.2648	18.2506	91.9675	343.437	1074.55		23.7877	6.81147	7.05057	6.81147	15.7536	35.5589		32.1863	42.3136	41.629	44.9976	31.7125	46.8081	39.9412	6.46604	46.4072	16.1889	34.547	44.3266	0.123991	41.9713
	9.57173	48.5146	38.4952	28.0175	17.3598	65.8936	34.6421	20.7607	55.4028	59.9292	431.007	33.2564	20.0242	46.0097	0.393518	628.522	192.447	14.8466	43.8846	298.677	976.657	743.422	136.354	2.74794	77.7921	379.382	844.256		23.6846	15.2582	5.23884	5.23884	15.8966	32.6372		32.3756	42.3671	40.7816	45.3564	31.8954	46.4974	39.8789	6.33797	46.2169	15.893	34.4771	44.609	0.128113	41.5743
	9.10229	57.6169	35.9587	26.7102	16.2859	62.6412	34.7192	21.7515	56.4707	62.6496	473.126	31.3345	18.892	52.2023	0.468537	656.226	524.302	1.5364	64.1434	339.785	779.635	769.242	431.782	0.772256	102.561	422.366	665.829		22.2322	26.2824	4.62424	4.62424	15.0485	31.3067		32.6353	42.4958	39.9366	45.7122	32.0303	46.2561	39.8444	6.25475	46.0991	15.6979	34.4607	44.9081	0.131631	41.2162
	10.1656	55.5708	33.6736	25.0919	15.6738	59.2493	33.2375	20.4095	53.647	61.4049	416.546	29.3827	18.0283	50.0965	0.470728	532.311	498.778	0.190175	66.3514	308.485	676.615	711.389	350.938	10.0104	137.96	447.904	502.289		19.2171	26.1881	4.29086	4.29086	13.709	29.8666		33.175	43.09	39.117	46.0684	32.1665	46.0308	39.9413	6.18783	46.1291	15.4923	34.6605	45.2956	0.133011	41.1035
	14.0366	51.8354	31.7529	24.6529	21.3759	55.5303	33.1973	16.9004	50.0977	50.9088	285.622	28.2029	22.1952	46.8148	0.356754	367.135	347.378	2.08629	73.007	139.746	498.76	519.883	224.937	25.8528	148.464	239.06	349.42		14.1664	23.6325	3.55001	3.55001	6.82701	27.3273		33.8499	43.6999	38.3406	46.4034	32.3088	45.7925	40.0658	6.13108	46.1969	15.3025	34.9726	45.2693	0.128321	41.0203
	15.3781	49.2677	30.0868	38.0088	27.9729	51.7652	35.4132	13.7928	49.206	38.9481	190.241	34.0478	28.5014	46.453	0.239501	401.407	191.946	28.3711	6.73687	55.3589	267.386	460.506	154.509	45.5722	1.3719	78.5815	222.836		18.6697	15.2199	3.961	3.961	6.07491	17.7174		34.5262	44.2746	37.5502	46.7779	32.4503	45.5469	40.1877	6.12751	46.3152	15.2472	35.2822	45.2288	0.123543	40.9124
	15.0583	46.4405	28.8424	52.1879	31.0612	48.1656	36.9593	14.3367	51.296	38.7905	205.541	38.7509	29.3971	47.7343	0.237739	479.653	89.8932	65.8841	231.909	34.7876	125.58	474.332	92.2181	63.9213	235.634	33.3654	128.325		23.6925	7.68965	9.90845	13.437	7.68965	9.41469		35.1776	44.7339	36.5967	47.6688	32.5653	45.3228	40.3442	6.308	46.6522	15.6355	35.5324	45.1756	0.119483	40.6653
	14.2426	44.2659	27.6767	51.3354	30.3976	44.8971	35.4692	13.8204	49.2896	38.9644	191.003	37.3317	28.3569	44.7393	0.22412	450.568	77.3813	60.7226	251.735	25.7213	88.8846	510.529	55.1807	83.9196	210.188	41.4725	64.9567		23.0891	6.93414	9.65499	14.0036	6.93414	7.56534		35.7825	44.8916	35.7587	48.8119	32.6508	45.1122	40.5013	6.57252	47.0738	16.2279	35.7647	45.057	0.114973	40.3371
	16.4025	42.5719	26.52	49.2685	28.9054	42.2226	34.3151	12.3709	46.6861	36.0509	153.04	35.564	27.1163	42.4846	0.220805	320.864	68.1742	60.764	223.602	29.2656	62.5281	417.591	32.8834	106.451	154.529	62.9187	28.9994		19.1615	7.00792	9.04398	13.7045	6.65862	6.65862		36.3398	44.8961	35.1123	49.9821	32.7253	44.899	40.6591	6.8588	47.5179	16.869	35.4192	44.8983	0.11802	40.618
	26.6612	41.032	25.6336	46.192	27.2479	39.9579	34.4541	8.96436	43.4184	26.0183	80.3597	33.6029	26.8078	40.7635	0.206532	60.7299	43.2684	77.8004	137.778	51.9295	30.2924	103.558	17.5936	125.526	87.5062	91.9607	9.7372		6.94176	7.42905	7.96927	12.5891	6.35503	6.35503		36.8778	44.8721	34.6315	51.078	32.7999	44.696	40.8259	7.13905	47.9649	17.4866	35.1931	44.8281	0.120406	40.7869
	32.0213	38.8016	25.0869	44.5218	25.4601	37.7346	33.9377	7.79711	41.7348	22.9748	60.7949	34.8779	27.1004	38.5348	0.174211	3.67265	23.6571	78.3365	112.023	71.8693	14.416	23.1958	3.85761	138.076	59.0484	129.444	0.804716		2.85663	3.92365	9.791	9.64387	9.41779	2.85663		37.393	44.8573	34.2145	52.1303	32.8702	44.5193	40.9974	7.43365	48.4311	18.132	35.0091	44.7728	0.12238	40.9561
	31.7217	36.8295	24.453	47.8189	24.5283	35.6098	33.4935	8.78715	42.2807	26.2354	77.214	33.6657	26.3267	36.5246	0.162255	3.13953	11.1288	81.7312	205.217	80.3754	4.4786	26.1716	6.33927e-05	153.375	120.592	151.516	1.5072		1.94407	3.16379	9.21273	14.1532	9.13743	1.94407		37.8789	44.8258	33.8367	53.187	32.9381	44.3719	41.1731	7.75109	48.9242	18.8256	34.8473	44.7123	0.123996	41.1254
	30.1443	35.9806	23.5849	60.2018	24.4239	33.4547	34.6317	13.4418	48.0734	38.8135	180.681	31.7995	25.854	35.3491	0.155141	20.1369	1.81951	122.032	653.831	104.198	1.38537	44.7992	0.734297	175.632	545.892	154.097	11.4435		1.6552	4.18111	8.21462	28.4023	7.37554	1.6552		38.332	44.5597	33.4772	54.2266	33.009	44.2266	41.3052	8.06268	49.3678	19.5198	34.6909	44.4764	0.123606	41.2793
	28.8774	35.2862	22.334	69.5848	37.953	31.6849	37.6201	16.5688	54.1889	44.0425	274.526	33.4856	29.5793	37.2863	0.115262	76.434	5.44674	233.665	1021.75	0.110859	35.2259	63.3632	2.40644	210.353	1072.39	1.24436	26.5491		4.60817	1.80066	11.1516	36.0992	4.46744	1.80066		38.4605	44.1737	33.1482	55.1988	33.0767	44.1152	41.3622	8.38422	49.7464	20.2703	34.4762	44.1591	0.123136	41.2879
	37.5495	34.5613	21.2011	68.3975	47.6399	31.0286	40.063	16.3354	56.3984	40.7743	266.845	36.0554	31.9118	45.1173	0.171436	6.31743	30.2682	355.769	802.843	57.4091	81.6205	0.506978	5.18102	244.496	996.031	116.691	33.7437		1.4941	1.4941	14.8543	32.342	11.5844	5.02685		38.2932	43.7864	32.8519	56.0991	33.1364	44.4828	41.4416	8.74371	50.1853	21.0989	34.4256	44.3087	0.125524	41.0398
	42.6369	32.8273	21.8845	64.2367	47.2263	36.4299	40.8736	14.3831	55.2567	35.1893	206.875	39.5334	33.7279	46.079	0.154761	3.1093	64.7427	360.586	545.833	40.3572	19.7468	33.6333	16.0816	223.592	750.714	107.928	0.166167		3.10353	6.70608	17.6489	24.7033	7.69294	3.10353		38.0971	43.4491	32.7139	56.9314	33.1877	45.2314	41.6018	9.09571	50.6975	21.8638	34.415	44.7859	0.130943	40.7731
	41.426	30.9917	26.8352	62.4426	45.0654	38.4038	40.8608	12.5214	53.3822	30.644	156.785	39.9149	32.8448	44.1556	0.146893	0.319429	97.3981	196.716	465.773	17.679	6.03682	21.0541	34.1728	100.045	655.62	67.699	2.4533		1.51109	8.92314	13.0797	22.5277	5.15055	1.51109		37.9009	43.1537	32.6717	57.6987	33.2402	45.9971	41.777	9.4235	51.2005	22.5566	34.4054	45.2862	0.136537	40.5273
	38.8033	29.7118	28.5661	61.5626	43.361	37.0104	39.8359	12.0252	51.8611	30.1869	144.606	37.9068	31.5365	42.2216	0.144867	1.0662	102.496	127.008	472.05	12.4268	7.98342	3.86436	50.7754	68.416	611.329	42.5565	0.029884		0.896463	8.19502	9.34073	23.6557	5.4542	0.896463		37.7221	42.8605	32.6467	58.4089	33.2986	46.7353	41.9454	9.73545	51.6808	23.2098	34.4045	45.7666	0.141724	40.2913
	36.8773	27.6321	27.6213	59.9081	55.8981	34.7968	40.4556	14.0773	54.533	34.797	198.172	35.8371	29.4233	51.1429	0.269588	12.8041	164.443	164.719	378.4	238.469	32.0226	0.00158814	84.7397	84.9376	532.254	363.306	4.16455		1.04029	8.20498	8.21572	24.0711	20.061	1.04029		37.5395	42.5613	32.6237	59.0625	33.3592	47.3779	42.0873	10.0279	52.1152	23.8264	34.4043	46.1737	0.146063	40.0504
	35.9322	25.7197	25.9123	57.9697	55.8553	33.3337	39.1205	14.3738	53.4943	36.7424	206.607	34.6329	27.7677	50.8745	0.293822	10.1649	179.581	174.455	355.293	280.053	33.4873	0.819501	123.605	119.359	446.57	361.675	12.2769		1.29929	8.91324	8.72062	23.3368	21.2223	1.29929		37.3277	42.2649	32.6021	59.6767	33.4234	48.0999	42.2324	10.326	52.5584	24.4503	34.3995	46.6411	0.151056	39.7963
	35.1992	23.8481	24.7511	55.6271	55.4199	33.5396	38.0642	14.2667	52.3309	37.4807	203.539	34.3694	26.9482	50.3647	0.30288	8.20815	202.097	177.239	308.457	301.223	20.4715	2.6841	168.725	146.082	353.049	345.307	10.876		0.829777	10.5213	9.61834	21.2577	21.0505	0.829777		37.081	41.9897	32.5829	60.2144	33.4895	48.9376	42.3825	10.6238	53.0063	25.0664	34.3874	47.2989	0.158062	39.5354
	34.0314	22.3132	23.9554	53.2985	53.8083	38.7853	37.6987	13.7339	51.4326	36.4306	188.619	36.4084	26.4744	49.6702	0.304629	13.449	236.713	188.879	243.354	259.52	1.18081	7.87422	210.955	165.949	270.964	288.009	3.79408		2.37697	14.0952	12.453	16.8901	17.4	2.37697		36.8275	41.7377	32.5616	60.6726	33.5562	49.7475	42.5172	10.9022	53.4194	25.6419	34.374	47.9399	0.164807	39.2826
	31.9697	20.7574	23.0235	51.4305	50.649	38.6312	36.0769	13.2405	49.3174	36.7007	175.31	35.3005	25.26	47.6445	0.307038	16.8686	234.687	170.392	235.735	212.345	6.52449	23.695	258.57	190.827	212.957	190.756	3.21733		3.33072	14.5431	12.277	16.1301	15.3485	3.33072		36.5835	41.5069	32.5418	61.0851	33.6272	50.495	42.6399	11.1633	53.8032	26.1803	34.3663	48.5313	0.170873	39.0452
	31.1204	19.6748	21.7274	48.8406	49.4189	38.0003	34.7971	12.9174	47.7145	37.1221	166.859	34.5603	24.0757	46.1305	0.314144	13.5182	228.683	170.816	197.221	213.798	10.2607	32.6855	294.557	228.315	144.075	158.292	1.35215		3.43997	14.8855	12.8329	14.2803	14.8586	3.43997		36.3633	41.2987	32.5293	61.4548	33.7031	51.1923	42.7569	11.4048	54.1617	26.6736	34.3681	49.0835	0.176334	38.831
	32.5682	18.7242	20.3685	45.9954	57.1399	36.7481	35.2574	14.8231	50.0805	42.0426	219.725	34.6582	23.4185	43.6835	0.302004	7.23152	273.347	221.678	115.304	478.844	2.22234	18.2266	328.093	271.227	83.8663	412.187	0.0079852		2.08995	15.934	14.2896	11.3372	22.4817	2.08995		36.1677	41.1072	32.5264	61.7895	33.7829	51.8428	42.8694	11.628	54.4974	27.1243	34.3791	49.5994	0.181241	38.6374
	33.355	17.7204	19.3644	44.5965	57.1939	34.8154	34.5076	15.0267	49.5343	43.546	225.801	34.0852	22.862	42.1512	0.296696	1.32847	281.81	229.316	101.786	514.669	0.0947344	12.1279	365.465	305.31	60.2018	414.383	4.08901		0.73019	16.3648	14.7208	10.5113	23.1087	0.73019		35.993	40.933	32.5417	61.927	33.8611	52.4449	42.9501	11.7787	54.7288	27.4242	34.3941	50.0712	0.185604	38.463
	31.9512	16.8882	18.5631	43.956	54.0564	33.8442	33.2098	14.3734	47.5832	43.2805	206.594	32.8977	21.9101	41.4281	0.308155	1.58424	266.396	214.527	115.481	434.579	0.402357	23.8762	397.975	333.954	50.6734	296.49	8.96013		0.94649	16.0095	14.3346	11.0584	21.1587	0.94649		35.831	40.7767	32.5833	61.9352	33.9335	52.9946	43.0091	11.8784	54.8875	27.6183	34.4079	50.4982	0.189507	38.3038
	30.2201	16.2683	17.7279	43.586	50.2637	33.4952	31.9269	13.5967	45.5236	42.587	184.87	31.8577	20.851	41.0633	0.326457	2.91317	245.192	201.61	135.936	336.239	2.45973	43.7903	423.093	365.175	45.5427	180.263	11.1707		1.63758	15.5894	14.1297	11.7284	18.4061	1.63758		35.6729	40.6333	32.6426	61.9462	34.0021	53.495	43.0653	11.9716	55.037	27.7988	34.4198	50.8875	0.19304	38.1531
	31.5129	15.6504	16.9793	47.7134	46.7724	37.0619	32.615	14.0118	46.6269	42.9612	196.331	34.2874	20.6127	44.3448	0.365347	1.21475	287.801	244.475	227.961	200.43	19.7743	28.3515	448.895	394.347	118.286	98.7018	0.0503429		2.77449	18.637	17.308	13.426	12.485	2.77449		35.5248	40.4997	32.709	61.9578	34.0715	53.9519	43.1191	12.0582	55.1774	27.965	34.4348	51.2437	0.196185	38.0123
	33.4449	15.1017	16.1566	51.8874	43.9816	40.091	33.4439	15.0378	48.4817	44.9643	226.135	36.768	20.4787	43.0089	0.354876	1.07925e-06	336.435	298.849	340.164	111.043	44.1845	11.5096	472.445	427.698	226.5	51.0378	10.5854		3.32305	21.6663	20.6113	15.1195	7.2136	3.32305		35.3889	40.3813	32.7759	61.9702	34.104	54.3736	43.1657	12.1451	55.3108	28.1361	34.4252	51.5716	0.199384	37.8851
	32.1396	14.4024	15.1718	50.2558	41.4721	39.1988	32.1068	14.6125	46.7193	45.5123	213.526	35.6692	19.4138	40.9038	0.356281	0.00107955	313.444	286.791	329.387	87.7098	50.2972	22.0701	503.334	469.401	180.05	21.4796	5.57581		3.5296	21.2668	20.4974	14.5866	5.80289	3.5296		35.2666	40.2785	32.8467	61.9864	34.0745	54.7649	43.2029	12.2361	55.439	28.3224	34.3725	51.8744	0.202927	37.7726
	30.0423	13.6266	14.2647	47.253	39.0329	37.1683	30.2313	13.7551	43.9864	45.4995	189.202	33.6053	18.2091	38.5668	0.358562	0.0357245	275.715	254.932	289.738	77.4681	48.1221	46.1747	538.744	509.531	108.482	4.81983	0.109443		3.56301	19.9787	19.3406	13.6477	5.4276	3.56301		35.1613	40.1858	32.918	62.0032	34.0324	55.1318	43.2387	12.3239	55.5626	28.502	34.3146	52.1585	0.206352	37.6735
	28.2587	31.2491	13.7373	43.9549	36.3734	34.9788	31.4254	10.1688	41.5942	32.3587	103.405	33.114	29.0063	36.0247	0.107924	10.0276	0.031068	312.868	156.99	24.4827	12.6268	73.595	31.23	533.619	50.6578	0.215414	3.45477		4.85521	1.86484	19.3767	10.841	3.25941	1.86484		35.0719	40.1008	32.9785	62.0231	33.9919	55.4881	43.2757	12.4114	55.6871	28.6798	34.2619	52.435	0.209617	37.5864
	26.4902	42.1485	13.1552	41.6311	33.7684	33.2923	31.7476	10.8226	42.5703	34.0896	117.13	33.5304	28.1907	39.6655	0.169104	27.6407	108.177	345.676	97.6841	4.08341	2.38616	107.067	28.2062	560.849	22.9791	9.41956	12.5681		7.04018	8.6181	20.3751	8.10079	0.238012	0.238012		34.9966	40.0183	33.0278	62.0408	33.9624	55.8454	43.3152	12.4982	55.8134	28.8541	34.221	52.7129	0.212712	37.5074
	25.2008	41.647	12.3133	40.4217	31.5341	31.9473	30.5107	10.8139	41.3246	35.4429	116.94	31.7407	26.7841	38.3031	0.176978	28.1952	124.018	331.146	98.2275	1.04728	2.06393	135.413	23.1317	601.437	12.8463	28.1264	23.9137		6.53992	9.90634	19.4274	8.68098	0.206636	0.206636		34.9352	39.9362	33.073	62.0535	33.9444	56.2069	43.3582	12.5831	55.9413	29.0212	34.1921	52.9947	0.215659	37.4357
	23.9347	42.6432	11.632	40.2205	29.3945	30.8802	29.7842	11.3079	41.0921	37.9662	127.869	30.1374	25.2996	37.8855	0.19919	34.2168	165.354	329.503	108.918	0.151843	1.20128	166.483	33.706	635.319	11.445	55.3981	35.4893		6.20269	12.5058	18.5054	10.0832	0.742849	0.742849		34.8921	39.867	33.2195	62.0749	33.9314	56.5621	43.4245	12.6503	56.0748	29.1317	34.1716	53.2777	0.218482	37.3795
	22.3916	41.5328	10.9287	49.9062	27.3529	29.8265	30.3231	13.8367	44.1598	45.631	191.455	28.5897	23.6319	38.6063	0.240597	62.9086	125.658	376.144	383.496	8.82245	0.246595	208.683	22.0461	671.266	170.79	89.9584	49.1536		6.19807	12.9431	17.661	21.3165	1.23684	1.23684		34.8671	39.8342	33.3696	62.1013	33.9149	56.7831	43.4784	12.6879	56.1662	29.1821	34.1529	53.4569	0.22034	37.3507
	21.2511	61.0405	13.5563	71.5922	25.585	28.8102	36.9726	23.5354	60.5079	63.6564	553.914	27.1976	22.3346	52.9829	0.406922	247.165	579.265	548.32	1198.52	129.677	66.6234	242.937	585.785	542.013	1207.89	126.619	64.4368		5.94654	33.8429	13.6413	44.3946	1.61263	1.61263		34.8559	39.8065	33.5131	62.1354	33.8596	56.6511	43.4703	12.6591	56.1293	29.1212	34.1087	53.3559	0.220057	37.3312
	20.3025	72.5107	24.0077	76.939	24.4946	27.9381	41.0321	26.2477	67.2798	63.9686	688.941	26.2163	24.1294	61.3676	0.43555	429.717	990.905	289.831	1289.31	273.49	171.453	273.406	1272.58	164.604	1608.13	152.348	79.1992		5.91383	46.2944	2.20865	50.7227	1.72177	1.72177		34.8515	39.8806	33.6442	62.3788	33.7831	56.3106	43.4748	12.6488	56.1236	29.0947	34.0502	53.1016	0.2186	37.3661
	19.7056	69.4814	27.1437	75.4632	23.714	27.1129	40.4368	25.0364	65.4732	61.9149	626.822	27.1283	24.5637	58.897	0.41137	429.783	843.59	176.708	1226.85	279.65	177.527	293.502	1065.62	93.9707	1491.95	172.225	94.5686		7.42267	42.3532	0.0153971	48.335	3.41421	0.0153971		34.8557	39.8625	33.6889	62.7393	33.7217	55.9735	43.4736	12.693	56.1666	29.1971	34.0052	52.8485	0.216955	37.3591
	19.7562	65.8744	26.939	71.2778	22.3778	26.0412	38.7111	23.3393	62.0503	60.291	544.722	26.4901	23.2937	56.1405	0.41351	359.288	737.846	138.582	1060.59	266.774	160.526	291.771	843.141	97.9808	1186.13	209.082	116.56		6.7339	39.3843	0.448891	44.7877	4.11224	0.448891		35.3197	39.7822	33.566	63.0876	33.773	55.7422	43.5451	12.7088	56.2539	29.1855	34.1597	52.6929	0.213387	37.551
	19.5703	63.4015	26.1946	69.0282	22.0473	24.5039	37.4576	22.4583	59.9159	59.9565	504.375	25.3492	22.6614	54.0998	0.40956	319.956	673.084	126.855	996.7	237.478	167.8	298.155	705.646	113.271	1036.24	218.75	152.119		5.77892	38.0522	0.845383	43.6789	3.30195	0.845383		35.9016	39.7162	33.3943	63.8546	33.8333	55.6941	43.7323	12.8864	56.6188	29.4666	34.3504	52.7036	0.210826	37.8089
	18.5181	61.3402	24.9835	82.6824	21.8218	22.9626	38.7181	26.7395	65.4576	69.0622	715.003	23.9731	22.107	52.251	0.40539	408.041	511.758	188.638	1932.86	285.485	248.235	335.602	600.38	140.517	2101.75	225.472	192.512		5.455	37.3671	1.01045	58.7093	2.15128	1.01045		36.4845	39.7151	33.2037	64.9012	33.9126	55.6541	43.9785	13.1593	57.1378	29.9221	34.5556	52.7352	0.208265	38.0998
	28.5313	57.1948	24.7171	110.947	27.0759	22.1583	45.1041	34.7082	79.8123	76.9514	1204.66	27.8036	25.3068	50.0289	0.328159	274.657	146.185	415.63	4335.31	325.016	526.509	68.9926	414.421	146.904	5492.24	95.2886	215.478		0.727707	29.3912	3.0865	83.1436	0.727707	5.64529		37.038	39.7821	33.0128	65.9053	33.9948	55.3049	44.173	13.3757	57.5487	30.2803	34.7556	52.5219	0.203561	38.41
	33.8273	54.7346	24.5221	110.857	44.3626	25.7303	49.0056	32.4083	81.414	66.1319	1050.3	39.095	27.7545	52.1416	0.305235	230.38	32.8216	599.444	3825.56	21.5572	541.741	9.06106	320.307	151.67	5478.85	56.6277	123.371		5.26765	15.6396	14.5729	71.7617	5.26765	13.3647		37.5903	39.8673	32.8326	66.8405	34.0695	54.9274	44.3546	13.5781	57.9327	30.6126	34.9497	52.2842	0.198712	38.7288
	32.3307	53.5894	24.1787	107.558	45.3072	28.4729	48.5729	30.9128	79.4857	63.6421	955.602	38.8189	29.4373	51.5189	0.272759	263.809	25.1659	595.074	3479.29	10.6648	404.01	20.3114	280.627	160.245	5001.44	71.7353	69.9672		6.48825	14.7705	14.6402	68.7394	6.48825	10.3461		38.1329	39.9598	32.6347	67.7224	34.1474	54.5698	44.5278	13.7825	58.3104	30.9526	35.1438	52.0593	0.193979	39.0464
	32.2599	53.5648	23.6857	101.614	46.4297	28.3512	47.6509	28.7479	76.3988	60.3302	826.441	39.3448	29.3284	51.781	0.276819	236.883	34.9732	574.332	2912.05	1.49136	372.481	20.954	279.801	172.969	4196.04	92.011	72.0174		7.0849	14.2199	15.6591	62.2695	7.0849	10.9936		38.6548	40.0482	32.3864	68.5451	34.2214	54.3086	44.6941	14.0037	58.6978	31.3324	35.3297	51.9049	0.190007	39.3515
	48.3543	53.981	23.1548	98.6774	70.453	28.2471	53.8113	27.9752	81.7865	51.9877	782.614	51.1676	33.2739	66.335	0.33191	29.779	0.0288102	939.817	2012.97	276.949	653.528	132.636	293.9	187.215	3824.17	1130.01	73.7956		2.81337	2.81337	28.0128	47.5098	19.2854	22.9206		39.1542	40.3576	32.1352	69.2976	34.5054	54.2916	44.957	14.199	59.156	31.5836	35.6676	51.958	0.185909	39.7559
	53.2218	51.3645	22.5508	94.9404	72.7062	27.3214	53.6842	27.3269	81.0111	50.903	746.757	52.2932	33.3322	67.8351	0.341048	0.21382	5.38076	969.286	1702.07	361.838	694.997	268.445	211.035	204.109	3375.94	1286.57	90.556		0.928619	0.928619	29.7423	42.6472	20.4131	24.9718		39.6271	40.5367	31.8916	69.9833	34.997	54.3161	45.2253	14.362	59.5873	31.7565	36.1545	52.0434	0.18015	40.0819
	52.5943	48.5115	21.9748	90.805	69.1197	26.4687	51.579	25.9374	77.5164	50.2867	672.747	50.5529	31.9794	64.9884	0.340411	1.03074	9.40948	876.411	1538.68	307.677	630.527	248.276	136.283	220.901	2912.5	1042.14	107.512		2.04137	2.04137	28.5781	40.2522	18.5668	24.0842		40.0661	40.654	31.6558	70.5765	35.4679	54.3502	45.4617	14.5084	59.9701	31.9134	36.6174	52.1281	0.174777	40.36
	50.1211	46.1574	21.4148	87.3809	64.7531	38.1252	51.3254	22.704	74.0294	44.2353	515.47	48.1392	40.1332	61.0951	0.207075	1.4505	26.7082	894.645	1300	180.304	174.246	176.453	86.8611	237.859	2554.64	779.283	1.65814		1.98181	1.98181	26.7244	39.2417	16.6139	10.0141		40.4725	40.7601	31.4406	71.073	35.911	54.3888	45.6743	14.6299	60.3042	32.0308	37.0514	52.2102	0.169825	40.6163
	47.3587	44.093	20.8385	84.6945	62.9023	51.0892	51.8294	21.1828	73.0121	40.8702	448.709	49.2239	44.9094	59.949	0.143428	19.9871	59.8507	960.434	1080.12	122.611	0.547898	110.695	52.6429	255.968	2290.29	679.376	203.11		1.86525	5.13088	28.3854	35.4706	13.6784	1.86525		40.8578	40.7545	31.2487	71.5558	36.3324	54.4526	45.867	14.7612	60.6281	32.1825	37.4379	52.3062	0.165674	40.8062
	52.6878	50.4148	20.1625	82.9002	62.3176	52.9183	53.5669	20.3175	73.8843	37.9292	412.799	52.8031	50.9831	59.9678	0.0809789	0.772746	9.93533	1115.85	860.442	76.5748	0.420606	251.232	184.344	278.055	2121.77	649.234	258.593		0.115259	2.38824	32.6406	30.0971	9.5145	0.115259		41.2289	40.6259	31.0769	72.0284	36.7405	54.5302	46.0385	14.9018	60.9402	32.368	37.7119	52.4072	0.163066	40.9274
	79.1363	95.1786	19.2216	80.9257	59.7747	50.6536	64.1484	27.1612	91.3096	42.3412	737.73	69.4555	52.9338	80.4784	0.206462	224.638	962.873	2018.42	281.478	19.1295	182.111	1789.19	3403.68	310.321	1943.77	526.114	190.883		9.68082	25.7231	50.2339	11.4702	9.68082	18.8019		41.5751	40.4835	30.92	72.4841	37.1211	54.6032	46.1978	15.0429	61.2407	32.5618	37.9617	52.5018	0.160729	41.0293
	91.5689	94.2448	18.0946	76.7194	57.1643	47.8295	64.2702	29.1604	93.4307	45.3716	850.331	66.9418	50.1632	87.8565	0.273101	745.215	898.476	2132.19	154.982	50.495	270.299	2995.52	3295.6	351.296	1590.57	413.177	120.823		24.627	27.303	48.8472	9.77758	9.77758	19.1124		41.8679	40.3519	30.7713	72.9393	37.4489	54.6812	46.3434	15.1947	61.5381	32.7871	38.1747	52.5967	0.158883	41.1099
	90.4646	89.1361	17.4437	78.3623	55.0775	46.168	62.7754	28.6166	91.392	45.5858	818.912	66.7199	48.3954	86.4427	0.28217	766.694	694.89	2054.96	242.952	59.2575	275.805	2875.87	2735.15	376.12	1724.31	332.697	87.0582		23.7447	22.4163	49.2762	11.6424	11.6424	20.5519		42.123	40.2266	30.6331	73.2398	37.8266	54.7821	46.4719	15.2912	61.7631	32.9042	38.4266	52.7045	0.156675	41.1748
	86.7456	82.7102	24.2439	127.032	51.8391	45.1393	69.6184	36.7021	106.321	52.7191	1347.05	67.2746	46.8143	85.7368	0.293642	293.343	171.395	2058.84	3296.33	316.103	599.223	2490.82	2104.3	158.598	8135.06	225.047	68.9205		19.471	15.4355	43.0307	59.7575	15.4355	22.1353		42.3531	40.1197	30.5019	73.3626	38.2328	54.9014	46.5786	15.3254	61.904	32.9022	38.7046	52.8207	0.154232	41.2364
	81.822	76.5487	36.5682	149.807	48.1018	43.802	72.7749	41.9264	114.701	57.6111	1757.82	62.3252	44.8769	80.5037	0.284149	81.8501	14.2418	1310.92	5933.9	608.763	839.43	2023.6	1576.98	0.0725344	12762	126.883	48.5037		19.4967	14.2235	25.7571	87.4814	14.2235	18.5233		42.569	40.0266	30.3737	73.4508	38.6252	55.0297	46.6792	15.3515	62.0306	32.8872	38.9755	52.942	0.151946	41.2978
	80.4398	71.7519	51.892	150.945	44.8919	42.5316	73.742	40.7257	114.468	55.2273	1658.58	61.8219	46.642	78.2678	0.253189	44.86	3.96046	477.423	5960.26	832.325	974.085	1901.16	1219.02	226.638	13020.5	64.8742	32.4233		18.6178	9.92996	9.92996	89.1228	16.93	19.2903		42.741	39.9405	30.3049	73.5271	38.9921	55.1595	46.7775	15.3675	62.145	32.8523	39.2292	53.064	0.149901	41.3408
	80.2816	67.9081	61.7632	142.456	42.4541	41.9708	72.8056	37.2154	110.021	51.1161	1384.99	64.8356	47.2814	77.1882	0.240274	55.8911	23.9852	121.935	4851.13	921.21	950.781	1887.39	965.383	621.289	11155.2	31.5467	26.3512		15.446	3.07248	3.07248	77.62	22.3815	22.8648		42.791	39.8628	30.2718	73.6162	39.3678	55.2814	46.8652	15.3859	62.2511	32.8302	39.4916	53.1773	0.147685	41.3269
	78.7896	64.4442	61.3536	137.543	39.7606	41.6486	70.5899	35.9473	106.537	50.9241	1292.21	62.8989	46.5748	75.2032	0.235087	67.2351	37.7694	85.3088	4482.68	950.443	837.599	1759.98	762.13	601.039	10141.5	8.54469	23.1465		15.8907	1.5453	1.5453	74.6438	23.1383	21.2503		42.7665	39.7986	30.2327	73.7142	39.7507	55.3967	46.9432	15.4118	62.355	32.8307	39.7627	53.2833	0.145312	41.2825
	75.3792	61.0244	59.4318	137.117	37.5034	40.8472	68.5505	36.3846	104.935	53.077	1323.84	60.2281	45.4934	71.7905	0.224218	46.631	56.6432	83.1503	4701.37	963.923	767.472	1485.46	585.004	510.505	10056	0.443439	16.078		15.1511	0.796253	0.796253	76.889	22.7247	19.3809		42.727	39.7378	30.1898	73.7573	40.127	55.6316	47.0284	15.4355	62.4639	32.8216	39.8351	53.4808	0.146231	41.427
	70.6044	58.7708	56.2801	133.576	36.1757	38.8902	65.7161	35.6605	101.377	54.2645	1271.67	57.5254	43.2376	67.646	0.220126	23.8956	48.2382	89.0389	4604.92	872.638	719.633	1140.21	481.068	378.015	9358.27	0.437991	4.21345		13.079	1.24533	1.24533	76.0502	21.3497	18.6353		42.7316	39.6902	30.2259	74.2005	40.4844	56.2948	47.2712	15.6288	62.9	33.0619	39.8888	54.0389	0.150649	41.608
	65.5698	56.4024	54.7941	125.149	34.0799	41.4768	62.912	32.4947	95.4066	51.651	1055.9	55.5983	44.8061	63.2779	0.170902	7.06402	42.3743	65.8997	3873.42	831.287	459.467	825.544	382.786	322.439	7798.89	7.60431	21.523		9.97153	0.804155	0.804155	69.5505	21.5183	14.1215		42.8501	39.6613	30.4064	74.7303	40.6686	57.1191	47.5726	15.8487	63.4213	33.3148	39.9131	54.7325	0.156577	41.7593
	61.0141	52.8129	53.8145	116.741	31.695	88.2957	67.3955	30.2792	97.6747	44.9276	916.827	57.4143	53.0633	81.4753	0.211181	40.7227	212.654	184.444	2434.98	1274.53	436.816	584.507	255.212	288.218	6384.57	26.4451	2647.94		3.59979	4.60144	3.59979	59.3267	25.7193	30.8814		42.8665	39.6372	30.5997	75.2026	40.8515	57.9282	47.8476	16.0535	63.9011	33.5513	39.9408	55.4081	0.162218	41.859
	57.6238	51.0671	65.3722	108.829	29.8549	124.303	72.8417	36.2015	109.043	49.6989	1310.55	61.498	52.7063	97.9648	0.30038	231.585	474.134	55.7939	1295.09	1847.87	2648.29	432.069	202.481	814.227	5182.78	48.7568	7650.26		3.87419	10.4309	3.87419	47.331	31.6431	62.8053		42.8133	39.626	30.7657	75.6645	41.3931	58.6253	48.148	16.2221	64.3701	33.6922	40.0678	56.0059	0.165895	42.1032
	54.6316	49.5514	70.8905	101.222	28.894	123.558	71.4578	35.1434	106.601	49.1807	1235.06	62.761	50.8214	93.6391	0.296397	283.123	479.894	0.321921	885.903	1811.68	2714.39	316.63	161.642	1159.6	4145.36	63.0984	7520.38		8.12944	13.2097	8.12944	38.4609	33.867	60.7966		42.8464	39.6186	30.8897	76.1172	41.9396	59.2713	48.4472	16.3873	64.8345	33.8251	40.1989	56.5653	0.169137	42.393
	51.738	46.1855	68.7405	94.4343	28.1911	120.129	68.2364	33.8866	102.123	49.6606	1148.3	60.2392	47.5736	88.0108	0.298244	272.199	486.244	0.254061	686.328	1603.63	2692.86	222.024	87.3852	1017.8	3317.39	74.7596	6937.51		8.50125	14.0537	8.50125	34.1951	32.0481	59.89		43.028	39.6025	31.0385	76.5427	42.4424	59.9262	48.7634	16.5363	65.2997	33.9113	40.3125	57.1355	0.172636	42.7352
	48.5248	42.621	65.1237	87.7203	27.0445	113.94	64.1624	32.0001	96.1625	49.8736	1024.01	56.8242	44.0969	82.0712	0.300982	244.535	464.035	0.924078	554.975	1377.74	2477.83	136.593	33.4483	800.109	2589.06	95.9032	5944.83		8.29946	14.2033	8.29946	30.8961	29.7798	57.116		43.2218	39.5916	31.1906	76.9429	42.7539	60.5808	49.0469	16.6913	65.7383	34.0313	40.3822	57.6974	0.176542	42.9879
	45.0999	39.3061	61.219	82.3646	26.0242	121.173	62.5312	34.6699	97.2011	55.4442	1202	53.1594	40.7545	77.0782	0.308264	303.851	539.406	1.72188	393.363	1332.76	3438.91	68.2671	6.09393	594.457	2072.71	116.927	7112.54		8.05955	13.8534	8.05955	29.2051	27.1352	68.014		43.3979	39.5863	31.3471	77.304	43.0132	61.1908	49.3066	16.8323	66.1389	34.1381	40.443	58.2198	0.180177	43.2055
	42.1237	36.6101	57.2098	77.74	24.8482	130.533	61.5108	38.4344	99.9452	62.4839	1477.2	49.6667	37.9885	72.6075	0.313021	375.859	620.044	18.4991	263.387	1344.15	4764.07	27.9443	0.0516893	415.029	1673.02	143.743	8778.86		7.54301	13.0566	7.54301	28.0733	24.8185	80.8663		43.5729	39.5833	31.4932	77.6367	43.2439	61.7421	49.5453	16.961	66.5064	34.2334	40.4984	58.6929	0.183428	43.4084
	39.7367	33.9126	53.3582	72.9724	23.61	124.98	58.0951	36.9553	95.0504	63.6118	1365.69	46.5474	35.3687	68.0688	0.316135	337.029	584.79	22.4383	221.336	1189.22	4473.66	8.40545	8.55484	272.932	1305.73	174.967	7769.18		6.81072	12.6348	6.81072	26.425	22.9375	78.433		43.7374	39.5777	31.6214	77.9689	43.468	62.1877	49.7602	17.0806	66.8408	34.3259	40.5503	59.0808	0.185992	43.6027
	37.176	31.6196	50.3734	68.2182	22.9781	117.014	54.5633	34.4398	89.0031	63.1191	1186.1	43.7747	33.0087	63.757	0.31776	302.318	526.413	17.5553	186.456	997.623	3900.15	0.114582	27.2265	183.22	984.747	192.082	6428.35		6.5987	12.1551	6.5987	24.4435	20.7966	73.2398		43.8877	39.5718	31.7376	78.2915	43.6955	62.5815	49.9609	17.1934	67.1543	34.4137	40.6027	59.4264	0.188181	43.7916
	35.241	29.495	48.3396	63.5421	22.6627	109.834	51.519	32.0561	83.5751	62.222	1027.6	41.7903	30.9315	59.7415	0.317735	264.973	485.057	10.1087	144.556	832.688	3400.59	2.54885	53.9127	132.297	713.136	200.926	5328.43		6.54928	12.2953	6.54928	21.7518	19.1276	68.0433		44.0167	39.7728	31.8387	78.589	43.6376	62.8298	50.1141	17.2775	67.3916	34.4764	40.739	59.6509	0.188384	43.8272
	34.5667	27.1598	46.6741	58.8114	22.3893	102.847	48.7413	29.6451	78.3864	60.8214	878.833	40.6204	29.0115	55.7771	0.315673	200.919	465.76	4.27326	101.406	694.43	2927.38	5.15654	93.6572	96.759	482.851	208.752	4357.19		6.05371	13.4606	6.05371	18.191	18.2311	62.2261		44.1335	39.9558	31.9558	78.9216	43.4999	63.0959	50.2604	17.3822	67.6426	34.5843	40.8418	59.8871	0.189074	43.8167
	34.1091	25.2519	45.6534	54.4068	21.7221	96.2874	46.2385	27.4247	73.6632	59.3114	752.114	39.8813	27.4662	52.2185	0.310627	147.122	440.435	0.342273	66.7219	601.051	2504.9	7.44414	134.225	77.7207	308.681	228.474	3534.29		5.77217	14.6293	5.77217	14.5256	18.1591	56.4061		44.2446	40.1066	32.0856	79.2755	43.3587	63.3875	50.4097	17.5003	67.9101	34.7162	40.9196	60.1431	0.190213	43.8017
	33.1736	23.7295	45.3493	51.7189	20.5501	89.741	44.0438	25.4229	69.4667	57.722	646.326	39.2615	26.0906	50.1265	0.315362	118.16	412.667	1.70458	58.9079	551.95	2088.24	13.4241	171.819	72.4516	221.456	265.278	2798.78		6.08787	15.5319	6.08787	12.4574	18.7113	50.4795		44.3727	40.3193	32.2264	79.6434	43.2473	63.6952	50.5841	17.6132	68.1973	34.8197	41.0513	60.4174	0.190858	43.81
	31.2948	22.2746	44.4945	49.7045	19.3283	83.6772	41.7956	23.7487	65.5444	56.8211	564.003	37.8946	24.5297	48.402	0.327325	110.268	381.071	7.28368	62.5503	504.781	1754.06	30.7215	212.078	58.6293	165.56	306.571	2193.95		6.59984	15.62	6.59984	11.8099	18.5663	45.7825		44.5217	40.5648	32.3791	80.0229	43.1734	64.0131	50.7792	17.7214	68.5005	34.8989	41.2169	60.7046	0.191203	43.8475
	29.8237	20.6734	42.8221	46.487	18.9343	78.1493	39.4816	22.0211	61.5027	55.7755	484.928	36.3229	22.961	45.5708	0.329918	93.2765	353.75	11.1586	49.0756	422.192	1495.19	49.194	261.278	35.8152	93.1135	320.524	1706.66		6.49921	15.6495	6.49921	10.1642	17.3885	41.8264		44.4567	40.5533	32.8252	79.5334	42.7291	63.6271	50.6208	17.4552	68.0759	34.4822	41.0973	60.3755	0.189985	43.5929
	28.4176	19.5643	40.4117	43.6205	19.948	73.4674	37.5716	20.2574	57.829	53.9169	410.363	34.4146	22.0654	42.8183	0.319848	83.7955	324.263	8.06624	36.5899	310.591	1288.51	70.8948	298.364	12.7748	46.0096	285.256	1341.75		5.99705	14.8504	5.99705	9.20589	14.4667	39.0527		44.183	40.4528	33.0905	79.0056	42.2711	63.2108	50.3689	17.2377	67.6066	34.2228	40.9074	60.0004	0.189213	43.227
	26.9695	18.7816	38.7708	41.4314	20.0576	69.3584	35.8949	18.879	54.7739	52.5952	356.416	32.8701	21.7855	40.7662	0.30344	79.6627	292.864	8.2711	30.6529	250.821	1119.81	97.378	326.016	3.73773	21.1037	281.567	1057.61		5.90067	14.0886	5.90067	8.56123	12.8126	36.4883		44.2763	40.7158	33.3137	78.4881	41.8511	62.8072	50.242	16.9649	67.2069	33.7663	40.9996	59.6659	0.185429	43.0637
	25.7779	17.9919	37.2154	39.2517	19.0983	65.9043	34.2066	17.8968	52.1034	52.3197	320.295	31.4967	20.7682	38.7426	0.302037	71.0429	262.917	9.0531	25.4534	228.261	1004.75	122.315	355.158	0.142822	5.82845	314.68	844.88		5.71877	13.5048	5.71877	7.75507	12.3984	34.4077		44.6104	41.1738	33.5685	78.0017	41.4763	62.4269	50.2096	16.6605	66.8701	33.1819	41.2494	59.3725	0.180111	43.0433
	24.8705	17.2727	34.8742	37.4301	18.5705	63.5136	32.7553	17.1785	49.9337	52.445	295.101	29.8724	20.1455	36.7911	0.292353	62.1693	239.709	4.48994	21.8539	201.208	946.073	143.209	382.781	3.85451	0.351149	333.683	711.612		5.00185	12.5996	5.00185	7.55772	11.3019	33.6412		44.8565	41.3291	33.8967	77.5488	41.1579	62.0678	50.1428	16.3926	66.5354	32.6918	41.2007	59.0866	0.178346	43.0928
	24.0378	16.259	32.6911	35.2591	18.4598	62.0776	31.4641	16.7842	48.2483	53.344	281.71	28.3644	19.8543	34.6171	0.271019	55.1501	231.193	1.50566	14.4022	169.11	937.187	163.833	423.473	17.1924	2.49135	337.738	637.062		4.32668	12.1054	4.32668	6.89465	9.9046	33.7131		45.0519	41.3206	34.1174	77.931	41.2365	62.3739	50.3386	16.5011	66.8397	32.7803	41.2576	59.3651	0.179955	43.1863
	23.2247	15.353	31.3203	32.9019	18.1061	60.8983	30.3007	16.5302	46.8309	54.5537	273.246	27.2725	19.3857	32.5065	0.252846	50.0705	223.435	1.03965	6.76626	148.708	936.211	185.31	461.586	30.4391	15.4889	350.865	578.921		4.04784	11.9195	4.04784	5.62941	9.16639	33.6258		45.2653	41.3172	34.3519	78.3343	41.3409	62.7011	50.5518	16.6131	67.1649	32.8635	41.3231	59.6638	0.181614	43.3031
	22.9777	15.7561	40.4948	32.0039	17.5033	58.9766	31.2854	16.4454	47.7308	52.5657	270.45	27.4908	18.8719	38.3721	0.34065	69.0176	241.159	84.8129	0.516253	189.945	766.8	192.094	444.426	13.3758	23.3636	373.81	490.138		4.5131	11.7347	13.004	4.5131	9.98748	31.4857		45.4972	41.3033	34.5988	78.7486	41.4707	63.047	50.7776	16.7268	67.5044	32.9413	41.3451	59.9796	0.183909	43.484
	22.8378	18.1674	39.8447	30.6715	16.7824	55.4021	30.6176	14.8752	45.4928	48.5838	221.271	26.7546	19.335	37.5514	0.320224	60.5252	155.008	85.1386	0.00289703	191.415	614.268	195.99	348.573	9.04321	38.02	402.208	344.643		3.91681	8.58725	13.09	3.91681	9.97228	28.6474		45.7511	41.3008	34.8589	79.0655	41.6259	63.412	51.0024	16.8034	67.8057	32.9462	41.3821	60.3096	0.186127	43.6885
	22.506	17.2481	37.9482	29.4244	15.9386	51.785	29.1417	13.7852	42.9269	47.3041	190.032	25.9652	18.5626	35.8172	0.317299	44.0324	141.458	77.5535	0.0799158	174.321	512.716	205.392	383.745	1.23356	54.954	436.763	223.426		3.45919	8.71711	11.9829	3.45919	10.0266	25.8197		46.0233	41.0886	35.0956	79.1485	41.8041	63.7965	51.1594	16.8313	67.9907	32.8996	41.2675	60.6372	0.190077	43.9137
	21.6109	26.766	35.5625	48.4687	15.2567	49.3779	32.8404	14.1232	46.9637	43.0056	199.466	31.1643	22.8996	45.2422	0.327883	126.103	36.8993	7.40982	244.243	309.187	273.486	231.851	101.436	1.62552	135.285	465.73	157.261		9.55339	4.39829	4.39829	17.3045	15.9075	18.2136		46.3123	40.747	35.2202	79.1734	41.9986	64.1994	51.2751	16.8798	68.1549	32.92	41.0599	60.9683	0.195126	44.1554
	21.0425	26.1893	33.613	58.7622	16.7143	48.9338	34.2092	16.5153	50.7244	48.2772	272.754	29.9012	22.3292	45.1036	0.337735	173.362	64.3185	0.355389	602.849	306.07	216.814	249.482	113.384	10.3971	480.691	404.941	146.32		8.85869	3.71187	3.71187	28.861	13.1868	19.0326		46.6147	40.4313	35.312	79.2155	42.2064	64.6208	51.4001	16.9414	68.3415	32.9598	40.875	61.3157	0.200024	44.4105
	65.7681	24.5953	31.723	56.4043	27.6729	57.1459	43.8849	17.8566	61.7415	40.6896	318.859	44.0636	28.6854	56.9605	0.33014	478.874	372.088	147.913	156.734	262.831	175.855	836.98	149.87	26.1582	382.859	83.9905	412.433		21.7045	19.4683	12.3407	12.3407	16.3908	13.0823		46.9234	40.1486	35.4082	79.3068	42.4343	65.0643	51.5476	17.0184	68.566	33.0149	40.72	61.6851	0.204727	44.6788
	76.2214	24.192	30.1194	97.3497	27.2911	70.9986	54.362	31.0912	85.4533	57.1929	966.664	50.559	27.9982	74.9157	0.455891	477.832	910.232	587.707	1847.94	732.833	276.775	1551.09	159.909	45.1334	3661.73	91.1329	1166.98		25.6624	26.367	20.4396	46.7907	23.2678	20.4396		47.2414	39.8873	35.5154	79.4263	42.6713	65.5359	51.7129	17.1059	68.8188	33.0785	40.5833	62.0802	0.209392	44.9564
	75.0085	29.1301	28.4191	124.479	28.1487	69.9796	59.1942	38.5832	97.7774	65.1807	1488.66	49.5549	28.5969	73.7513	0.441184	250.094	903.848	947.105	4262.12	963.826	116.325	1457.03	59.4036	70.869	7681.05	75.4961	1098.4		25.4537	20.4247	21.1357	74.9242	21.4062	20.4247		47.5794	39.6435	35.6393	79.388	42.9166	66.0368	51.8673	17.1431	69.0104	33.0519	40.4618	62.4944	0.214	45.248
	70.8298	34.6481	26.7784	119.54	27.9216	65.9517	57.6116	35.8857	93.4973	62.289	1287.78	50.2999	29.6032	69.6102	0.403242	174.719	527.322	950.687	3835.14	881.499	69.5575	1155.47	4.79337	101.185	6839.72	79.494	847.638		20.5298	15.6518	23.5215	69.2402	22.3784	15.6518		47.8061	39.4418	35.7693	79.0123	43.1052	66.5591	51.949	17.0849	69.0339	32.8878	40.3576	62.9066	0.218362	45.4557
	69.5785	34.4381	25.2707	112.051	26.301	62.4463	55.0143	33.6246	88.639	61.1198	1130.62	48.4422	28.3353	67.7955	0.410484	212.116	423.38	884.681	3253.21	824.455	55.2343	1071.98	5.75688	133.79	5657.11	111.017	655.812		21.1363	14.0041	23.1715	63.6091	22.1412	14.0041		47.9745	39.264	35.9048	78.6286	43.0901	67.0511	51.9855	17.0439	69.0294	32.7858	40.2205	63.2847	0.222831	45.5323
	67.6327	33.689	23.7275	105.967	25.5571	60.3434	52.8194	31.8	84.6194	60.2052	1011.24	47.0162	27.5901	65.8104	0.409209	219.435	365.971	846.339	2824.62	743.231	56.611	948.346	9.91302	171.873	4778.82	127.247	552.527		20.6165	13.3272	23.2887	58.9503	21.4591	13.3272		48.1653	39.0954	36.0478	78.2758	43.063	67.5215	52.0281	17.0112	69.0394	32.6962	40.0873	63.6482	0.227124	45.6142
	64.6116	31.8923	22.3201	99.0333	24.7659	64.07	51.1155	30.13	81.2456	58.9449	907.818	47.9811	26.5475	64.4762	0.41669	182.144	369.533	829.178	2296.11	694.302	167.818	771.402	24.455	210.755	3868.32	145.723	741.609		16.6305	16.0889	25.6611	51.0522	23.2152	16.0889		48.3617	38.9232	36.2004	77.9877	43.0215	68.0051	52.0832	17.0057	69.0889	32.6509	39.9477	64.0246	0.23157	45.6916
	61.6486	53.1166	21.7462	91.6059	47.6902	82.4582	59.711	25.1706	84.8815	42.154	633.558	57.3826	49.0468	77.2558	0.223344	3.75433	43.4858	1441.32	1017.29	144.498	517.439	615.589	265.008	227.748	2999.58	117.782	2081.25		4.26599	4.26599	35.6364	34.2234	9.69233	25.0757		48.3618	38.7417	36.3635	77.7291	42.6786	68.5021	52.0628	17.0569	69.1197	32.7622	39.7259	64.3923	0.236907	45.5202
	58.5325	57.0039	21.1298	84.8244	68.3728	81.2546	61.853	22.9762	84.8292	37.1465	527.907	63.4527	57.3861	78.0341	0.152474	11.0254	23.5136	1658.38	527.685	42.5073	376.422	470.675	406.684	246.733	2302.74	994.473	1972.88		4.92011	6.44874	42.3229	21.3717	4.92011	17.802		48.3003	38.5878	36.5383	77.5112	42.2985	69.0234	52.0432	17.131	69.1743	32.9169	39.5155	64.7783	0.242228	45.2994
	54.7203	55.1722	20.0047	79.3404	65.9825	77.2715	58.7486	21.6774	80.4261	36.8986	469.911	60.5774	54.8333	74.4493	0.15173	16.2273	12.7905	1501.09	424.021	52.3297	343.098	319.795	336.163	283.342	1806.5	849.434	1634.91		5.85709	5.40516	40.5727	18.763	5.40516	16.6941		48.2452	38.4653	36.725	77.3408	41.9546	69.5689	52.05	17.2182	69.2681	33.0801	39.3376	65.1892	0.24732	45.0999
	50.9138	51.4808	19.5873	76.8957	62.6225	73.4834	55.8306	20.7758	76.6063	37.2121	431.632	57.0516	51.0555	70.7682	0.161813	24.1748	18.9207	1313.57	443.738	46.13	311.623	198.142	214.426	297.569	1604.66	664.865	1342.92		6.13784	5.57085	37.4643	19.844	5.57085	16.4318		48.2208	38.3691	36.9239	77.2104	41.6585	69.9773	52.06	17.2803	69.3403	33.193	39.1915	65.498	0.251281	44.9397
	48.1079	47.9624	19.303	76.2935	59.4955	72.2666	53.9048	20.6682	74.573	38.342	427.173	53.8017	47.9988	69.0738	0.180017	33.6042	35.3126	1197.29	501.253	31.2562	337.154	127.022	123.763	307.458	1556.78	513.387	1255.22		5.69382	5.83935	34.4987	22.4918	5.69382	18.4648		48.2322	38.2967	37.1355	77.1119	41.379	70.2258	52.0635	17.3118	69.3754	33.2514	39.0673	65.6852	0.254103	44.8056
	46.2046	44.7543	18.7845	73.969	57.0991	70.4023	51.869	20.1819	72.0508	38.9093	407.308	51.6519	45.1169	67.0765	0.19573	32.0854	50.6183	1094.58	488.412	27.3546	343.484	87.7423	62.6761	325.911	1378.75	410.534	1126.6		5.44728	6.89754	32.8674	22.3172	5.44728	18.7504		48.1728	38.1413	37.3618	77.0347	41.0998	70.4566	52.0445	17.3619	69.4064	33.3596	38.8809	65.8536	0.257533	44.6363
	44.7905	41.3302	17.9801	70.6649	53.7318	66.5489	49.1744	19.1746	68.349	38.993	367.664	49.2612	42.1953	63.3447	0.200392	19.2187	61.5318	973.084	461.841	20.77	301.874	63.2501	20.1842	355.601	1144.29	285.418	882.769		4.47066	7.93097	31.281	21.4037	4.47066	17.2878		47.7543	37.4006	37.607	76.9821	40.8474	70.7242	51.8859	17.5347	69.4207	33.7947	38.4171	66.0146	0.264264	44.3009
	43.3185	38.6745	16.8817	70.1766	54.1595	63.3299	47.7568	19.1918	66.9486	40.1865	368.325	48.739	39.8355	61.0373	0.210183	19.6981	82.4875	953.274	502.648	40.9952	242.521	42.0037	3.37463	398.236	1111.49	300.053	701.846		5.4205	10.0645	31.8574	21.4376	5.4205	14.5908		47.1542	36.6526	37.8743	76.9857	40.6239	71.0378	51.7214	17.7439	69.4653	34.3067	38.5617	66.2087	0.263882	43.889
	40.8838	36.7353	16.2671	68.053	65.7386	61.8566	48.2557	20.4592	68.715	42.3975	418.581	51.3702	37.7724	64.7681	0.263268	54.3457	132.72	1023.27	391.934	305.649	184.983	16.3723	0.0104418	423.141	974.41	835.271	625.953		10.4864	14.6349	35.1031	16.6829	14.3684	10.4864		46.5526	35.9529	38.158	76.9666	40.4232	71.3832	51.5728	17.9486	69.5213	34.8024	38.7243	66.4306	0.263481	43.4879
	38.0662	35.7489	15.7244	64.4708	71.6858	60.0965	47.6321	21.2993	68.9314	44.7163	453.66	49.0814	36.3283	63.3772	0.271289	91.5056	141.21	1018.1	283.542	578.579	155.362	1.50983	1.18499	445.764	763.599	1214.4	540.983		11.0151	13.3325	33.357	15.3894	22.6044	11.0151		45.9865	35.321	38.354	76.2615	40.2624	71.7529	51.323	17.9688	69.2918	35.0111	38.8311	66.6454	0.263702	43.1245
	35.8338	34.9626	14.8584	60.1602	69.6282	57.7237	45.5278	20.4445	65.9723	44.9054	417.976	46.7787	35.1804	59.5511	0.257261	93.9734	111.624	940.611	214.107	580.829	148.738	1.00733	3.5153	483.079	543.949	1075.23	436.232		10.9449	11.8162	31.9203	13.3815	22.8495	10.9449		45.4746	34.7562	38.3795	75.2108	40.1504	72.1522	51.0206	17.9162	68.9368	35.1157	38.8222	66.8693	0.265367	42.8125
	33.6039	33.9597	19.6355	56.8928	65.5967	55.2043	44.1488	17.6667	61.8155	40.0162	312.111	44.582	33.6928	56.4707	0.252628	111.196	103.818	600.9	162.41	460.01	122.223	10.4564	8.28158	295.907	402.216	827.09	337.339		10.9781	10.6223	24.9465	12.3108	21.0147	10.6223		44.9678	34.2424	38.1837	74.1132	40.0817	72.5814	50.695	17.8891	68.5841	35.2876	38.6582	67.1098	0.269001	42.5248
	31.6611	33.2595	22.3294	55.1029	64.8219	52.1506	43.2209	16.4733	59.6942	38.1141	271.368	42.705	32.0607	54.3648	0.258073	133.628	99.2297	436.456	141.182	466.605	79.7387	26.7946	12.8021	210.486	333.626	783.129	234.49		11.0439	9.44553	20.3757	12.3979	22.1169	9.44553		44.4485	33.7682	37.8369	73.1082	40.0468	73.0316	50.3734	17.9159	68.2893	35.5663	38.3894	67.367	0.274004	42.2477
	29.5758	32.3784	21.1694	54.3209	63.7482	49.2645	41.7429	16.4804	58.2232	39.4807	271.602	40.8214	30.2765	53.0568	0.273365	148.037	87.694	423.266	158.207	484.233	56.5753	52.732	19.8839	245.488	305.67	724.183	154.431		11.2456	8.44308	19.652	13.4995	22.9267	8.44308		43.936	33.33	37.4859	72.1465	40.0511	73.5	50.0749	17.9607	68.0356	35.8676	38.1272	66.6286	0.272075	41.9935
	27.7658	30.7533	20.1704	52.1326	62.1592	59.1003	42.0136	17.9283	59.9419	42.6726	321.423	41.443	28.5126	57.3584	0.335919	203.001	126.794	477.125	102.395	405.846	291.954	82.2966	37.0175	277.792	233.941	641.189	495.631		13.6772	10.6897	21.2726	10.6897	20.7163	17.6573		43.4596	32.9286	37.1534	71.1621	40.0897	73.9947	49.798	18.0044	67.8024	36.1549	37.8875	65.8211	0.269347	41.7746
	30.6094	31.2252	27.191	104.518	60.1646	99.7712	58.9133	35.5663	94.4796	60.3705	1264.96	45.6949	30.7633	89.8696	0.489968	801.11	766.632	1006.3	2079.82	1.56578	1669.37	38.7892	31.4981	93.0542	4580.69	544.154	3960.65		15.0855	14.4697	18.5039	58.8234	14.4697	54.0763		43.0419	32.5486	36.8591	70.2019	40.1499	74.5348	49.556	18.0641	67.6202	36.4519	37.6818	65.0404	0.266336	41.5959
	40.721	32.3943	40.3834	122.564	56.3681	114.115	67.7576	40.0333	107.791	59.0831	1602.67	48.5445	40.4678	99.6782	0.422491	730.979	1250.56	749.343	3003.72	129.721	2149	15.0813	19.7421	12.5737	7348.99	381.444	5971.8		7.82356	16.1502	8.16108	74.0193	7.82356	65.5704		42.6899	32.1926	36.5789	69.3433	40.2447	75.0513	49.3501	18.1385	67.4887	36.7548	37.4954	64.345	0.263645	41.4673
	39.1876	32.1471	40.5294	115.629	65.9315	111.942	67.561	37.6104	105.171	55.6688	1414.54	53.2304	39.523	100.439	0.435232	805.05	1254.14	730.708	2310.5	2.65507	1969.64	5.52285	21.9996	13.6298	6208.05	846.463	5640.62		14.0429	21.0833	12.7011	62.3982	12.7011	58.7111		42.3991	31.8802	36.3053	68.591	40.3804	74.8411	49.0662	18.0203	67.0865	36.7265	37.3241	63.7098	0.261157	41.3898
	37.3219	31.7079	38.487	110.424	101.391	106.137	70.9114	38.5943	109.506	54.426	1489.52	69.9388	37.6132	104.95	0.47233	1128.25	1536.92	1051.34	1561.27	928.989	1240.81	0.234655	26.313	2.72075	5415.01	4167.12	4802.36		32.6169	38.231	31.4519	40.4854	31.4519	36.1977		42.1535	31.585	35.8365	67.942	40.5502	74.0433	48.6851	17.7775	66.4626	36.5154	37.0149	63.1278	0.260756	41.3519
	44.7378	30.2584	39.2328	107.716	99.7174	103.011	70.7789	36.2102	106.989	51.1597	1311.18	72.2276	40.609	102.188	0.431232	678.14	1641.91	995.157	1364.36	837.436	1038.9	62.4144	43.2851	5.73738	5023.78	3953.88	4378.92		27.4898	41.9692	32.9948	35.4886	27.4898	30.7834		41.949	31.3043	35.2619	67.3964	40.7413	73.2316	48.3141	17.5646	65.8787	36.355	36.6317	62.6258	0.261885	41.3451
	56.9638	28.0973	43.4456	104.113	93.6333	102.494	71.4579	32.8521	104.31	45.974	1079.26	75.2985	46.8251	100.279	0.363374	210.081	1880.14	784.69	1066.38	491.749	963.253	405.066	76.3907	43.6671	4526.04	3225.77	4310.81		18.3348	47.2012	31.8529	28.8148	18.3348	27.1957		41.7858	31.068	34.7039	66.9458	40.9505	72.45	47.984	17.3697	65.3537	36.199	36.2655	62.2053	0.263426	41.3681
	56.2572	26.5423	42.84	99.9244	87.0506	100.262	68.8128	31.3325	100.145	45.533	981.727	71.6539	46.1943	96.7059	0.353475	157.642	1786.8	674.583	967.931	332.619	989.062	377.125	105.992	36.0304	3979.95	2521.36	4022.68		15.3967	45.1116	28.8139	28.2705	15.3967	28.6082		41.6716	30.8817	34.1883	66.5937	41.1862	71.7468	47.7114	17.2012	64.9126	36.0527	35.9378	61.8731	0.265158	41.4289
	53.5388	25.189	41.561	94.0828	81.7833	94.3326	65.0812	29.1668	94.2481	44.816	850.703	67.6611	44.5554	91.008	0.342663	133.228	1591.39	553.203	841.093	278.958	855.641	278.934	135.688	22.3112	3277.03	2020.12	3305.69		14.1222	42.4721	26.1001	26.4218	14.1222	26.6715		41.6125	30.7436	33.7222	66.3217	41.4476	70.8946	47.457	16.9909	64.4479	35.8027	35.6536	61.6056	0.266834	41.53
	52.7035	23.5436	39.3607	88.8976	78.4918	88.6663	61.9439	27.5114	89.4553	44.4134	756.879	65.5977	42.6964	86.1227	0.337111	85.3853	1474.59	510.002	726.502	273.833	714.084	251.73	176.728	6.36646	2710.26	1735.08	2686.22		12.8942	42.0541	26.237	23.3	12.8942	23.0686		41.6035	30.6458	33.3102	66.1214	41.7388	69.8483	47.2113	16.7277	63.939	35.4315	35.3835	61.3939	0.268765	41.6712
	50.4778	21.762	36.7715	86.5171	76.216	83.3492	59.1823	26.8316	86.0139	45.3372	719.933	63.3469	40.1981	81.5659	0.339738	75.7682	1400.27	502.243	747.194	290.149	584.039	186.057	227.269	0.00435533	2468.07	1550.67	2163.34		12.8691	41.5849	26.5754	23.1702	12.8691	20.0023		41.6369	30.5905	32.9522	65.9991	42.0625	68.8638	47.0175	16.4848	63.5023	35.061	35.1233	61.2537	0.271126	41.8497
360°	47.0024	20.1672	34.6465	83.6948	73.3985	78.0086	56.153	25.9803	82.1333	46.2669	674.974	60.2005	37.7354	76.8561	0.341392	83.7339	1294.98	462.531	758.551	297.409	477.668	103.325	277.899	4.80061	2195.61	1336.71	1695.06		13.1981	40.0333	25.554	23.4943	13.1981	17.8082		41.718	30.5727	32.6354	65.9587	42.4095	67.9883	46.8804	16.279	63.1594	34.7245	34.9061	61.1892	0.273511	42.0637
									mean CV =	47.5463	389.208										1.94604e+06						5.42932e+06		10699.4	11839.4	13897.4	13164	9047.46	11854.3
	X =	36.8375				noemer CV	36.8743			teller CV	19.7284									teller VR	389.208					noemer VR	905.038
	median	32.651						CV (Burden)	0.535016														VR =	0.430046							9047.46
	X(4) =	37.9495																352.438	teller VR	0.117479			VR (4) =	0.487344		noemer VR	0.24106	963.998
							MD =	16.1632														(Xij-X)² trail 1 1	(Xij-X)² trail 1 2	(Xij-X)² trail 2 1	(Xij-X)² trail 2 2	(Xij-X)² trail 3 1	(Xij-X)² trail 3 2
	X	median	mean CV	CV (Burden)	MD	VR															0°	26.7706	1007.96	3405.14	2231.35	2773.86	1881.09
entry	25.3412	14.5292	59.3639	1.20218	4.56135	0.38916											teller entry	320.193	noemer entry	822.78		41.0723	867.358	2704.79	1910.46	2289.67	1712.93
pull	7.44083	5.24872	41.3551	1.74799	0.473439	0.545399											teller pull	23.176	noemer pull	42.4937		59.6274	688.813	2121.35	1541.63	1838.79	1382.57
push	41.0024	40.1741	36.3821	1.09328	1.57218	0.852534											teller push	219.033	noemer push	256.92		73.5079	501.097	1688.98	1278.48	1574.88	1075.65
exit	61.7842	58.5112	38.4669	1.04675	3.4241	1.03859											teller exit	606.471	noemer exit	583.935		94.4168	370.618	1282.52	1049.97	1393.45	839.337
recovery	51.6387	46.4706	44.9217	0.935135	6.13208	0.86751											teller recovery	620.279	noemer recovery	715.011		111.889	255.871	967.934	902.592	1126.35	639.859
																						0.817376	185.499	711.087	762.691	980.794	571.475
																						80.3485	128.894	543.686	610.947	916.345	555.904
																						54.8564	75.2644	422.273	451.828	736.063	464.189
																						44.3211	42.0695	325.124	321.93	598.869	355.764
																						20.6517	23.6937	4912.02	228.43	518.24	289.853
																						8.80752	9.21794	9668.81	167.051	408.306	239.994
																						196.937	4.80052	8814.04	117.675	321.861	203.984
																						184.126	13.5418	8122.7	75.0912	246.875	214.93
																						160.23	6.78334	7803.73	131.936	167.201	189.948
																						138.663	95.4956	6852.95	229.759	107.451	138.938
																						108.25	87.7682	5721.7	174.185	63.0278	420.979
																						227.299	66.878	4836.46	924.883	40.7854	1077.98
																						185.221	40.788	4076.03	2196.96	25.4893	1086.24
																						1066.35	17.9394	3320.35	1860.88	11.0601	1069.4
																						1367.25	5.74806	2676.93	1505.61	2.93975	896.416
																						1087.02	1.1416	2269.66	1194.56	0.0497043	932.372
																						813.106	0.00432989	2043.2	975.352	1.1902	1513.85
																						644.397	24.7269	1867.72	763.987	4.14788	1528.16
																						589.91	40.299	1663.09	594.695	0.942608	1524.78
																						606.01	23.891	1409.64	490.357	2.95873	1302.57
																						613.24	37.5402	1099.03	397.875	0.76649	1092.28
																						588.925	62.4729	891.279	317.636	58.3714	1660.34
																						548.242	33.7962	832.103	263.203	37.4477	2469.31
																						473.898	19.1708	725.099	200.69	80.8577	2281.59
																						389.061	14.4736	574.897	131.539	83.1052	1845.58
																						2822.66	13.1411	437.431	92.6697	56.0261	1536.8
																						10394.7	4.41144	325.52	121.571	35.7221	1298.54
																						11957.4	0.872118	233.09	500.803	30.3109	1179.24
																						11306.4	0.088942	150.302	445.746	25.2393	1088.58
																						9413.91	0.00033919	91.7324	384.624	12.5367	902.491
																						8416.2	0.136287	51.0091	319.167	4.68869	735.893
																						8615.6	2.11326	22.9006	242.216	349.504	608.532
																						8387.7	8.97333	9.77521	568.953	3261.38	462.805
																						7639.47	18.6506	2.21274	603.157	4481.49	368.313
																						6619.82	28.4163	4895.55	514.537	4045.85	318.012
																						5433.53	41.311	12908.1	404.31	3584.39	242.711
																						4567.81	29.8574	12310.3	308.002	3233.06	164.263
																						3980.48	312.292	10566.6	232.533	2900.91	105.23
																						3528.97	1326.6	11249.6	882.307	2508.19	77.1605
																						3088.56	1292.76	12685.8	1367.22	2098.76	65.0638
																						2609.87	1110.83	12043.7	1110.04	1754.37	60.9563
																						2103.46	855.071	10397.2	1077	1429.53	62.4388
																						1667.53	768.396	8454.79	1050.14	1118.64	73.0859
																						1393.96	767.294	6993.61	853.858	863.891	66.2979
																						1221.17	706.071	5912.97	640.393	662.164	39.0488
																						1088.79	591.887	5050.25	477.827	485.485	509.471
																						931.711	465.505	4519.01	356.409	364.964	5181.88
																						731.303	330.024	4217.13	298.302	307.531	7198.44
																						977.41	229.162	3938.92	274.088	445.832	6815.41
																						3911.19	161.716	3369.16	230.433	570.619	5755.09
																						3925.39	105.594	3045.13	153.08	451.59	5242.2
																						3336.17	59.1015	2648.3	115.569	390.482	5222.02
																						3024.06	31.0321	2204.09	97.7944	385.629	4959.47
																						2766.07	11.9962	2021.56	73.0217	372.049	4600.57
																						2600.87	2.61622	1921.99	44.3292	320.843	4112.96
																						2560.85	0.146102	1745.98	19.1898	235.945	3410.47
																						2353.82	0.957373	1426.61	5.06537	194.443	3027.02
																						1936.47	128.909	1097.38	0.994157	451.45	2832.84
																						1503.65	1573.25	1413.68	0.0396759	1150.88	2512.49
																						1684.51	1406.91	3896.95	3.11521	1061.52	2168.77
																						4386.22	1110.77	5476.02	7.2822	888.317	1859.63
																						4834.09	915.636	6040.52	13.4677	849.335	1510.6
																						4643.23	1111.82	5347.66	23.2715	765.754	1287.04
																						4024.13	1171.68	5843.12	36.2994	661.647	1185.83
																						3635.94	1082.87	10361.3	40.2878	573.453	1089.71
																						3843.54	951.013	9650.59	21.527	478.824	916.268
																						3766.47	747.446	8527.28	129.906	391.623	699.391
																						3318.8	580.15	7133.51	85.8344	295.767	536.6
																						2710.02	499.218	5865.09	102.596	212.169	456.468
																						2132.91	444.481	4745.16	227.265	186.962	444.932
																						1697.73	411.272	3760.7	796.947	266.603	426.156
																						1412.89	320.5	3022.26	754.833	497.95	339.894
																						1215.69	233.777	2488.53	611.901	655.219	260.575
																						1040.05	173.061	3456.89	1966.6	835.63	181.65
																						869.766	119.018	10848.1	3452.52	733.855	115.195
																						690.618	75.1243	11773	3039.97	603.672	76.0781
																						514.855	66.1987	10949.3	2480.23	2283.01	51.7124
																						371.766	64.9393	10466.5	1979.03	3503.8	46.283
																						300.071	45.9557	21195.3	1541.42	3193.01	555.57
																						264.782	38.5799	22811.9	1260.41	2816.54	652.396
																						231.672	208.36	20253	1143.02	2399.54	510.132
																						192.81	224.66	17240.2	1041.63	1931.13	449.666
																						157.842	205	14387.3	926.273	1568.99	418.217
																						113.088	156.208	12405.6	772.159	1333.99	371.317
																						149.786	96.4291	11001.1	586.055	1194.02	270.444
																						1374.49	52.0691	10019.6	470.701	1155.91	184.162
																						2258.34	29.1596	9237.5	737.48	1045.19	120.347
																						2175.94	21.8857	8155.29	1781.01	879.592	72.5187
																						1853.79	17.0261	6716.85	1866.89	765.442	37.5411
																						1678.96	9.0958	5805.16	1745.65	652.374	17.7332
																						3409.46	4.50433	5005.02	1485.06	505.025	5.47071
																						3454.46	53.8689	4304.09	1409.72	600.352	0.203362
																						3052.18	63.3632	3745.55	1464.52	1372.51	0.467496
																						2466.96	44.1262	3061.1	1326.91	1268.14	1.06338
																						2209.06	33.6523	2383.42	1200.51	1058.59	3.2126
																						1940.05	19.276	1870.6	1025.98	817.363	9.40195
																						1517.91	18.2705	1462.02	824.819	601.698	17.8511
																						1309.63	36.9935	1106.68	642.299	458.795	24.2396
																						1184.34	49.9306	811.972	478.64	368.657	37.0802
																						963.077	33.3939	582.235	349.677	296.635	55.9542
																						745.515	15.9566	400.777	281.421	227.847	71.0669
																						646.473	3.48558	266.681	957.899	162.103	69.0939
																						782.794	0.00504389	172.758	2189.47	100.801	0.0117787
																						902.295	1.25961	117.011	1923.08	55.0385	0.733733
																						768.132	3.32379	1372.55	1531.43	25.4408	5.29661
																						583.966	4.72257	5661.93	1205.75	8.30385	12.1246
																						502.993	5.31358	5161.03	912.561	0.778796	1.1248
																						478.532	6.40992	6540.7	756.676	0.75705	2.39093
																						460.7	11.0057	9693.34	652.703	5.42568	9.41672
																						404.026	23.256	8599.53	527.584	12.8112	23.2263
																						294.495	34.0764	7222.21	401.646	21.6917	20.1616
																						215.624	36.9046	5877.44	311.171	32.4404	13.1284
																						190.597	22.2278	4769.25	223.807	47.8799	3.71273
																						176.459	25.9704	3872.53	158.941	60.0905	0.248754
																						140.809	39.2486	3159.27	142.075	59.4895	38.2272
																						92.7741	55.2691	2610.53	119.071	28.0892	149.932
																						48.265	62.4394	2140.12	72.7512	14.7482	119.505
																						20.8049	63.7991	1731.8	52.5267	18.1869	78.3698
																						5.96833	69.2005	1362.72	42.8078	28.8345	64.3198
																						35.6339	88.8044	1018.84	25.5003	24.0698	48.864
																						512.944	101.714	757.079	9.7444	13.9041	28.1931
																						507.995	74.1565	579.402	1.25416	14.863	10.4253
																						404.755	36.5594	448.498	0.0648504	16.7155	1.68841
																						374.254	37.0288	323.861	31.7557	22.722	0.180822
																						332.218	44.2638	210.984	70.6802	34.6626	4.06276
																						284.257	61.5247	124.658	46.3849	53.0029	12.4536
																						222.88	74.0696	66.7304	24.9446	70.7538	25.42
																						157.794	54.935	29.8738	23.1806	88.9627	39.2815
																						104.495	8.31051	9.01097	27.1354	103.798	57.4083
																						84.1462	9.0115	2.00598	12.6081	114.255	78.3356
																						71.0184	10.9571	0.102196	6.2755	77.8293	99.7127
																						56.4087	16.9022	0.770496	1.57696	9.29526	121.648
																						30.0584	29.8588	66.7987	26.9113	3.59113	143.587
																						11.2515	35.2663	110.838	23.4419	6.19999	167.606
																						2.19728	17.1485	79.6129	12.2899	13.4326	187.419
																						0.255452	18.8034	50.1161	2.23865	19.3843	198.948
																						5.84198	23.5998	37.0792	0.00570094	22.7854	213.739
																						16.9293	36.1841	20.8454	0.370506	22.851	232.516
																						31.1216	55.1693	9.99269	0.719973	25.0948	243.018
																						48.8144	71.1899	6.32716	0.948477	31.5825	256.662
																						67.0825	85.627	1.83455	2.53158	45.8718	277.425
																						89.1137	100.219	0.359611	8.72784	62.8606	295.405
																						106.768	115.001	4.94354	20.6153	74.2486	312.99
																						122.718	133.946	10.7992	29.1672	83.7047	325.214
																						137.374	159.106	16.8307	35.7918	96.6694	333.37
																						150.656	183.089	25.3518	43.4787	112.637	340.192
																						160.789	204.501	38.398	52.4516	131.651	351.252
																						172.231	226.636	57.319	63.9548	153.315	368.754
																						184.16	249.27	79.9681	76.3792	177.756	383.713
																						196.931	264.242	105.197	87.7687	199.419	394.436
																						217.446	281.6	131.785	97.0971	215.947	395.913
																						233.481	302.597	159.317	107.676	231.095	386.359
																						227.426	320.164	181.584	126.828	250.774	389.113
																						21.6453	330.505	196.908	145.233	273.763	397.093
																						36.0079	337.524	209.502	14.791	295.776	410.115
																						37.5917	342.85	226.573	37.8746	316.587	422.564
																						30.697	350.776	248.353	83.4787	337	434.507
																						18.0824	365.669	273.355	83.4134	356.391	443.944
																						6.52218	371.942	292.374	64.5888	373.309	447.493
																						35.0542	372.041	301.858	40.298	386.109	449.178
																						223.483	364.501	306.664	177.889	396.173	452.562
																						255.738	359.169	323.97	356.877	407.298	456.443
																						220.103	371.84	335.645	292.486	420.286	461.284
																						158.234	382.905	301.057	213.999	396.147	466.784
																						96.6498	389.051	232.764	146.293	325.289	476.123
																						61.0522	396.925	244.414	88.1086	308.832	475.774
																						40.9604	411.806	259.84	52.0805	311.64	329.161
																						27.3383	425.266	166.811	29.0366	324.752	308.796
																						16.0326	433.733	102.657	14.8128	334.633	312.965
																						6.58893	439.892	105.223	6.44535	299.325	324.007
																						0.836808	447.179	121.246	1.71913	236.709	340.983
																						0.647337	458.445	134.196	0.109881	234.783	349.005
																						6.34487	470.044	39.2696	5.03615	245.796	350.858
																						18.2188	480.104	30.4265	15.6359	263.514	308.014
																						34.1306	487.212	39.933	28.6958	282.845	303.452
																						50.1451	492.222	59.608	40.741	296.534	315.32
																						65.7174	497.989	81.56	51.4963	307.466	332.314
																						81.8361	504.414	100.753	60.1317	320.141	340.048
																						97.3429	511.864	113.406	66.0337	334.372	342.737
																						109.571	519.293	124.094	76.375	345.465	346.668
																						120.559	525.622	138.141	94.7622	356.784	354.676
																						134.151	531.862	156.489	103.209	367.198	366.217
																						149.486	539.271	181.221	106.086	373.184	381.415
																						170.689	546.935	199.549	116.611	381.754	395.392
																						181.988	550.235	223.416	142.076	394.308	346.475
[truncated: 810 more rows]
[truncated: 3 more columns]

## Sheet: 2
							mean	SD	mean + 1 SD	CV	SD²	median	Q1	Q3	CQV (unsmoothed)	(Xij-Xi)² trail 1 1	(Xij-Xi)² trail 1 2	(Xij-Xi)² trail 2 1	(Xij-Xi)² trail 2 2	(Xij-Xi)² trail 3 1	(Xij-Xi)² trail 3 2	(Xij-X)² trail 1 1	(Xij-X)² trail 1 2	(Xij-X)² trail 2 1	(Xij-X)² trail 2 2	(Xij-X)² trail 3 1	(Xij-X)² trail 3 2		abs P50-trail 1 1	abs P50-trail 1 2	abs P50-trail 2 1	abs P50-trail 2 2	abs P50-trail 3 1	abs P50-trail 3 2								mean	SD	mean + 1 SD	CV	Q1	Q3	CQV	SL P50
[truncated: 2,007 more rows]
[truncated: 3 more columns]

[truncated: 13 more sheets: 3, 4, 5, 6, 7, 8, 9, 10, 11, 12, 13, 14, 15]
