# Supplementary material for: Intra-Individual Variability of Surface Electromyography in Front Crawl Swimming
Source: PLoS One. 2015 Dec 16;10(12):e0144998. doi: 10.1371/journal.pone.0144998 (PMC4682934; doi:10.1371/journal.pone.0144998)
Supplement: S1 File — (ZIP) [file pone.0144998.s001.zip › left deltoid MVC non event synch.xls]

## Sheet: summary table intra
Intrasubject variability left deltoid non event synchronized MVC
	mean	median	mean CV	CV (Burden)	MD	VR		average	mean	median	mean CV	CV (Burden)	MD	VR
1	35.7063	30.8897	47.6205	0.552069	15.9624	0.423226		entry	15.1033	10.0573	56.1839	1.29734	2.8235	0.541211
2	22.0792	12.6444	49.4939	0.530169	9.11513	0.290935		pull	7.03356	3.91668	45.8517	1.83906	0.498789	0.650386
3	18.22	7.20483	48.9613	0.656071	8.03665	0.269087		push	32.6274	30.4011	41.5722	1.41741	1.37352	0.800201
4	22.9935	16.8331	45.6934	0.495152	9.28191	0.286768		exit	45.57	43.1083	35.8891	0.971909	2.33344	0.869864
5	22.2065	18.7823	66.0699	0.615143	11.6459	0.477081		recovery	44.2069	40.6963	44.7077	0.854094	4.55891	0.708643
6	32.2072	28.3572	42.8797	0.48763	13.0405	0.360795
7	38.7237	30.3067	42.2005	0.405236	12.9454	0.203307		SD	mean	median	mean CV	CV (Burden)	MD	VR
8	27.7876	21.8874	50.7039	0.616213	13.592	0.465274		entry	8.82883	8.00827	12.2898	0.433747	1.42278	0.153922
9	18.4682	11.1335	45.3321	0.566266	7.93326	0.273496		pull	3.44246	1.33548	9.44643	0.512271	0.296982	0.267062
10	30.7404	29.3953	43.7699	0.472848	12.2579	0.393745		push	13.0953	13.1456	10.4909	0.582287	0.431863	0.243976
11	34.746	34.933	37.592	0.428579	12.9265	0.464253		exit	10.2618	9.88361	4.92233	0.139366	0.532323	0.187909
12	31.1525	27.8873	43.6019	0.471254	12.1189	0.317445		recovery	13.8061	16.8763	10.2764	0.1678	0.899135	0.222035
13	35.9993	32.9608	44.6744	0.449387	13.8121	0.338098
14	29.7813	21.1298	49.3623	0.521508	12.3947	0.313002
15	19.3368	4.87928	50.2818	0.590608	8.16421	0.263869
average	28.0099	21.9483	47.2158	0.523876	11.5485	0.342692
SD	6.95643	9.71228	6.34643	0.074469	2.45426	0.0847167

## Sheet: 1
							mean	SD	mean + 1 SD	CV	SD²	median	Q1	Q3	CQV (unsmoothed)	(Xij-Xi)² trail 1 1	(Xij-Xi)² trail 1 2	(Xij-Xi)² trail 2 1	(Xij-Xi)² trail 2 2	(Xij-Xi)² trail 3 1	(Xij-Xi)² trail 3 2	(Xij-X)² trail 1 1	(Xij-X)² trail 1 2	(Xij-X)² trail 2 1	(Xij-X)² trail 2 2	(Xij-X)² trail 3 1	(Xij-X)² trail 3 2		abs P50-trail 1 1	abs P50-trail 1 2	abs P50-trail 2 1	abs P50-trail 2 2	abs P50-trail 3 1	abs P50-trail 3 2								mean	SD	mean + 1 SD	CV	Q1	Q3	CQV	SL P50
0°	20.1672	57.0897	83.6948	72.5784	78.0086	68.7127	63.3752	23.0072	86.3824	36.3031	529.33	70.6456	59.9954	76.6511	0.121888	1866.94	39.5083	412.885	84.6985	214.136	28.4889	241.465	457.248	2302.89	1359.55	1789.48	1089.42		50.4784	13.5559	13.0492	1.93284	7.36304	1.93284		60.8686	35.6328	78.7084	49.7134	48.4285	54.638	54.6649	14.4375	69.1024	26.4109	48.7497	54.6582	0.0571381	52.1757
	18.8728	54.7109	77.3954	68.9027	72.745	66.4329	59.8433	21.4707	81.3139	35.8782	460.989	67.6678	57.6414	71.7844	0.109275	1678.58	26.3415	308.076	82.0728	166.455	43.423	283.367	361.173	1737.98	1102	1371.86	944.121		48.795	12.9569	9.72759	1.23489	5.07723	1.23489		60.6905	35.8025	79.0625	49.5823	48.4014	55.4679	54.8345	14.5112	69.3458	26.4637	48.6966	55.3095	0.0635821	52.5251
	17.5196	51.3365	71.4361	64.365	67.547	61.7157	55.6533	19.8797	75.533	35.7206	395.203	63.0403	53.9313	66.7515	0.106231	1454.18	18.6353	249.098	75.8938	141.46	36.7519	330.756	244.301	1276.62	821.321	1013.83	676.485		45.5207	11.7039	8.39581	1.32468	4.50668	1.32468		61.0569	35.9032	79.3255	49.4406	48.3406	56.263	55.055	14.6283	69.6833	26.5703	48.6156	55.961	0.0702399	52.8518
	16.5841	47.4052	66.4738	60.718	64.312	56.9657	52.0765	18.6392	70.7157	35.792	347.42	58.8418	49.7953	63.4135	0.120293	1259.71	21.8208	207.284	74.6766	149.708	23.9042	365.66	136.863	946.638	625.585	818.283	451.959		42.2578	11.4366	7.63198	1.87618	5.47015	1.87618		61.5657	35.9522	79.5326	49.2827	48.2783	56.994	55.2676	14.7593	70.0269	26.7052	48.5294	56.5624	0.0764385	53.1383
	15.3863	44.1603	61.1884	57.3686	61.649	52.8695	48.7703	17.5872	66.3576	36.0613	309.31	55.119	46.3376	60.2335	0.130391	1114.5	21.2525	154.209	73.9303	165.86	16.8028	412.905	71.4696	649.337	469.255	673.022	294.573		39.7328	10.9587	6.06937	2.24957	6.52995	2.24957		61.967	35.9542	79.6967	49.0803	48.2098	57.6461	55.4257	14.8881	70.3137	26.8613	48.4274	57.091	0.0821045	53.3632
	14.6689	40.8772	56.5154	55.0215	57.5519	49.7337	45.7281	16.4121	62.1402	35.8906	269.356	52.3776	43.0913	56.1419	0.131514	964.672	23.5309	116.366	86.3669	139.802	16.0447	442.573	26.7381	433.016	373.074	477.228	196.766		37.7087	11.5004	4.13781	2.64389	5.1743	2.64389		62.2982	35.9078	79.7761	48.8502	48.1148	58.1969	55.524	15.0029	70.5268	27.0205	48.2986	57.5287	0.0872181	53.5235
	30.0765	38.4864	52.0827	52.3703	56.0881	49.0563	46.36	9.97922	56.3393	21.5255	99.5849	50.5695	41.1289	52.2984	0.119553	265.155	61.9935	32.749	36.1232	94.6342	7.26962	31.6954	7.72906	268.186	277.688	415.415	178.221		20.493	12.083	1.51322	1.80081	5.51856	1.51322		62.574	35.824	79.7931	48.6131	47.9741	58.6209	55.5665	15.1071	70.6737	27.1874	48.1339	57.8573	0.0917383	53.617
	33.6835	36.1497	48.7113	49.3401	53.823	47.9782	44.9476	8.07094	53.0186	17.9563	65.1401	48.3448	39.1068	49.1829	0.114125	126.881	77.4036	14.1653	19.2936	78.7719	9.18463	4.09195	0.196578	169.13	185.879	328.213	150.6		14.6613	12.1951	0.366531	0.995304	5.47821	0.366531		62.8112	35.706	79.7554	48.3614	47.8219	58.9846	55.5734	15.2027	70.7761	27.356	47.9568	58.1318	0.0959106	53.673
	32.5383	33.3335	45.9739	45.6134	50.3073	44.7661	42.0888	7.34977	49.4385	17.4626	54.0192	45.1898	36.1917	45.8838	0.118088	91.2115	76.6544	15.0946	12.4232	67.5437	7.16841	10.0365	5.63028	105.424	98.1504	213.187	82.0803		12.6515	11.8563	0.784155	0.423635	5.11747	0.423635		63.0327	35.5586	79.6361	48.0857	47.9641	59.2947	55.5953	15.2516	70.8469	27.4333	47.9945	58.3699	0.0975457	53.6902
	30.8394	31.361	43.3961	42.4064	48.3551	42.604	39.827	7.10326	46.9303	17.8353	50.4564	42.5052	34.1224	43.1981	0.117378	80.7769	71.6729	12.7386	6.65321	72.7286	7.71161	23.6868	18.8816	59.133	44.8909	159.992	47.5778		11.6658	11.1442	0.890932	0.0987988	5.84993	0.0987988		63.2061	35.3949	79.4837	47.7801	48.1459	59.5281	55.5898	15.2884	70.8782	27.5021	47.8715	58.5435	0.100287	53.837
	29.0095	29.587	93.7543	39.6316	45.7176	40.9253	46.4376	24.0989	70.5364	51.8952	580.755	40.2785	32.0981	44.5195	0.162122	303.737	283.942	2238.87	46.3209	0.518301	30.3849	44.8473	37.4465	3369.57	15.4078	100.226	27.2377		11.2689	10.6915	53.4758	0.646851	5.43917	0.646851		63.292	35.2136	79.3179	47.4482	48.2737	59.6936	55.5398	15.3243	70.8642	27.5916	47.6546	58.6552	0.103477	53.9837
	31.922	27.8144	123.716	37.5662	43.2147	39.597	50.6385	36.2202	86.8587	71.5271	1311.91	38.5816	33.3331	42.3103	0.118678	350.305	520.937	5340.38	170.884	55.1119	121.913	14.3208	62.2818	7745.77	3.45924	56.3763	15.1376		6.6596	10.7672	85.1348	1.0154	4.63311	1.0154		63.2966	35.2903	79.129	47.1071	48.3754	59.7842	55.4971	15.2781	70.7752	27.5296	47.4241	58.7124	0.106356	54.0798
	39.9886	28.6578	119.407	35.0004	40.6848	39.9771	50.6193	34.0088	84.6281	67.1854	1156.6	39.9829	36.2446	40.5107	0.0555808	113.013	482.307	4731.76	243.949	98.6949	113.256	18.3377	49.6814	7005.82	0.498291	24.785	18.2399		0.00571632	11.325	79.4242	4.98243	0.701921	0.00571632		63.4167	35.7615	78.8857	46.7557	48.4539	59.8107	55.514	15.1252	70.6393	27.2458	47.1802	58.7366	0.109108	54.1323
	38.0651	28.6299	115.539	33.8551	37.6967	38.5137	48.7165	32.95	81.6665	67.6361	1085.7	37.8809	34.8155	38.4016	0.048978	113.453	403.472	4465.18	220.86	121.436	104.097	5.56372	50.0758	6373.18	3.42687	3.96155	7.88148		0.184195	9.25099	77.6576	4.02574	0.184195	0.632837		63.904	36.1786	78.5756	46.3914	48.4958	59.811	55.5594	15.0134	70.5729	27.0223	46.9175	58.7481	0.111963	54.1534
	37.4915	28.9818	113.764	41.1036	34.8667	37.7488	48.9928	31.9884	80.9812	65.2921	1023.26	37.6201	35.5229	40.2649	0.0625702	132.28	400.441	4195.36	62.2389	199.547	126.427	3.18676	45.2197	6093.06	29.1307	0.705054	4.17173		0.128666	8.63837	76.1442	3.48347	2.75349	0.128666		64.3764	36.5146	78.3087	46.0233	48.5066	59.7871	55.5861	14.9434	70.5295	26.8833	46.6442	58.7369	0.114752	54.1469
	35.8244	34.967	108.387	38.8811	32.5162	56.9735	51.2582	29.3409	80.5992	57.2414	860.891	37.3527	35.1813	52.4504	0.197064	238.203	265.405	3263.73	153.194	351.264	32.6641	0.0139413	0.546636	5282.52	10.079	10.1769	452.292		1.52834	2.38576	71.0345	1.52834	4.83654	19.6207		64.7915	36.803	78.4489	45.6512	48.4823	59.7158	55.6488	15.0096	70.6584	26.9721	46.359	58.6991	0.117459	54.0991
	40.7108	34.1377	101.262	45.5234	31.0532	58.0833	51.7951	26.0413	77.8365	50.2776	678.152	43.1171	35.7809	54.9434	0.211216	122.863	311.786	2447.01	39.3341	430.228	39.5416	25.0443	2.46069	4297.59	96.3754	21.6517	500.73		2.40633	8.97942	58.1453	2.40633	12.0639	14.9662		65.1142	37.1532	78.7265	45.2717	48.4248	59.5832	55.7123	15.0969	70.8092	27.098	46.06	58.6155	0.119946	54.004
	38.7694	32.5865	95.1488	67.5511	29.4238	58.4157	53.6492	25.2591	78.9083	47.082	638.022	48.5925	34.1322	65.2672	0.313231	221.408	443.639	1722.21	193.263	586.868	22.719	9.3826	9.73353	3533.4	1014.09	39.4696	515.714		9.82311	16.0061	46.5562	18.9586	19.1687	9.82311		65.4154	37.4764	79.0886	44.8866	48.3228	59.4084	55.7664	15.2223	70.9887	27.2966	45.7457	58.4979	0.122331	53.8656
	56.2446	30.2869	89.4255	70.7244	27.4421	56.094	55.0363	23.6866	78.7229	43.0382	561.056	56.1693	36.7387	67.1045	0.29242	1.46015	612.53	1182.62	246.119	761.437	1.11888	421.822	29.3699	2885.75	1226.27	68.2972	415.659		0.0752983	25.8824	33.2561	14.5551	28.7272	0.0752983		65.7364	37.7696	79.3855	44.565	48.1929	59.2217	55.8118	15.3356	71.1474	27.4773	45.4719	58.3692	0.124202	53.7073
	62.2981	28.4052	83.2585	65.5626	25.8861	54.332	53.2904	22.366	75.6564	41.97	500.236	58.315	34.8869	64.7465	0.299694	81.1381	619.273	898.083	150.607	750.996	1.08492	707.121	53.3061	2261.2	891.398	96.4368	346.916		3.98304	29.9098	24.9434	7.24757	32.4289	3.98304		66.0045	38.0189	79.6692	44.3976	48.07	59.0368	55.8662	15.4289	71.295	27.6176	45.3157	58.2441	0.12484	53.5534
	58.0512	26.742	77.3161	61.2975	24.3526	64.2966	52.0093	21.5292	73.5385	41.3948	463.505	59.6744	34.5693	63.5468	0.295339	36.5045	638.44	640.435	86.2704	764.897	150.976	499.294	80.3601	1731.38	654.908	128.908	817.402		1.62315	32.9324	17.6418	1.62315	35.3218	4.62221		66.1899	38.204	80.3429	44.2848	48.0483	58.8352	55.9842	15.6309	71.615	27.9201	45.2256	58.1224	0.12479	53.4417
	53.3616	25.7548	73.1531	57.5118	23.3168	64.4115	49.5849	20.544	70.1289	41.4319	422.056	55.4367	32.6565	62.6866	0.314969	14.2634	567.877	555.46	62.8351	690.017	219.828	311.71	99.0333	1402.26	475.479	153.501	823.989		2.07508	29.6819	17.7164	2.07508	32.1199	8.97481		66.2831	38.3501	80.956	44.15	48.0717	58.6032	56.069	15.812	71.881	28.2009	45.1304	57.9697	0.124532	53.3375
	50.4326	30.3675	70.6571	53.8805	24.5411	64.257	49.0226	18.2925	67.3152	37.3145	334.617	52.1565	35.3838	61.6629	0.270788	1.98794	348.015	468.052	23.599	599.345	232.085	216.862	28.5033	1221.56	330.301	124.662	815.139		1.72397	21.7891	18.5006	1.72397	27.6154	12.1004		66.2988	38.4694	81.4755	44.044	48.1577	58.3397	56.1308	15.9512	72.0821	28.4179	45.0724	57.7875	0.123615	53.2487
	49.5808	31.3487	68.6825	50.3903	23.3896	60.599	47.3318	17.1754	64.5072	36.2872	294.994	49.9855	35.9067	58.0468	0.235649	5.05789	255.459	455.85	9.35414	573.229	176.019	192.5	18.9888	1087.43	215.618	151.702	619.646		0.404739	18.6368	18.6969	0.404739	26.5959	10.6135		66.259	38.5721	81.8775	44.0846	48.2204	58.042	56.1759	16.0319	72.2078	28.5387	45.1186	57.5755	0.121301	53.1312
	50.1005	30.7007	66.2821	47.884	29.3542	58.252	47.0956	14.7362	61.8318	31.2901	217.157	48.9923	34.9965	56.2141	0.232622	9.02942	268.792	368.122	0.621623	314.756	124.465	207.192	25.0561	934.877	148.296	40.3491	508.306		1.10823	18.2915	17.2898	1.10823	19.638	9.25973		66.1813	38.6549	82.1635	44.2075	48.243	57.7224	56.1954	16.0687	72.2641	28.5943	45.2164	57.3406	0.118219	52.9827
	50.0319	30.4659	63.1379	45.6361	32.5541	71.7376	48.9272	16.3903	65.3175	33.4993	268.642	47.834	35.8246	59.8614	0.251205	1.22025	340.82	201.942	10.8317	268.081	520.312	205.221	27.462	752.49	98.5997	9.93686	1298.25		2.1979	17.3681	15.3039	2.1979	15.2799	23.9036		66.0694	38.6956	82.3416	44.301	48.611	57.3892	56.2346	16.0486	72.2832	28.5386	45.3785	57.1006	0.114385	53.0001
	49.3368	33.3862	58.8199	43.3838	31.138	74.7499	48.4691	16.4456	64.9147	33.9301	270.458	46.3603	35.8856	56.4491	0.222706	0.752929	227.493	107.139	25.8604	300.367	690.679	185.79	5.38296	534.237	58.9431	20.8698	1524.4		2.97651	12.9741	12.4596	2.97651	15.2223	28.3896		65.9228	38.705	82.4161	44.4518	49.0721	57.1091	56.2795	15.9844	72.2639	28.4019	45.6069	56.9017	0.110184	53.0906
	48.1937	31.3809	55.3121	41.6994	34.9279	70.3489	46.9772	14.3769	61.354	30.604	206.695	44.9466	36.6208	53.5325	0.187589	1.48006	243.242	69.4709	27.855	145.185	546.241	155.935	18.7091	384.386	35.9166	0.605971	1200.11		3.24718	13.5656	10.3655	3.24718	10.0187	25.4024		65.7363	38.6859	82.4047	44.9641	49.4801	57.042	56.3855	15.851	72.2366	28.1119	46.0931	56.8779	0.104736	53.261
	45.8669	29.765	54.2706	39.6534	33.4676	65.8974	44.8201	13.5417	58.3619	30.2135	183.378	42.7601	35.0141	52.1697	0.196775	1.09561	226.657	89.3113	26.6955	128.88	444.251	103.236	35.2993	344.633	15.5792	5.01185	911.502		3.10674	12.9951	11.5105	3.10674	9.29251	23.1373		65.5062	38.6344	82.3237	45.4386	49.8284	56.9475	56.4465	15.7112	72.1576	27.8338	46.5361	56.8222	0.0995195	53.388
	49.6176	29.1463	52.473	36.8572	31.5689	62.0342	43.6162	13.0681	56.6844	29.9617	170.776	43.2374	32.891	51.7592	0.222896	36.0172	209.378	78.443	45.6838	145.138	339.222	193.525	43.0339	281.122	1.32459	17.1184	693.156		6.38021	14.0911	9.23558	6.38021	11.6686	18.7967		65.239	38.5707	82.2294	45.8297	50.1054	56.8251	56.4665	15.5864	72.0529	27.6029	46.8986	56.7355	0.0949191	53.4653
	112.981	28.9625	49.5427	34.9499	30.8888	59.884	52.8682	31.779	84.6472	60.1098	1009.9	42.2463	31.9041	57.2987	0.284684	3613.59	571.483	11.0588	321.066	483.093	49.2208	5971.43	45.479	191.446	0.57217	23.2081	584.559		70.735	13.2838	7.29642	7.29642	11.3575	17.6377		64.9567	38.5074	82.7327	46.1476	50.3102	56.6923	56.5578	15.6774	72.2352	27.7193	47.1883	56.6586	0.0911957	53.5012
	134.831	27.3785	46.4936	36.6869	30.4183	58.4469	55.7092	40.39	96.0991	72.5015	1631.35	41.5903	31.9854	55.4585	0.268436	6260.23	802.624	84.9265	361.845	639.63	7.495	9825.65	69.3523	116.365	0.961582	27.9638	517.131		93.2405	14.2117	4.90333	4.90333	11.172	16.8566		64.6687	38.437	83.3568	46.3879	50.4621	56.5527	56.6442	15.8296	72.4738	27.9456	47.4064	56.6213	0.088581	53.5074
	133.154	26.2129	43.5904	47.6493	28.8306	55.2951	55.7887	39.5021	95.2908	70.8067	1560.42	45.6199	32.5205	53.3837	0.242865	5985.35	874.724	148.797	66.2488	726.74	0.243617	9495.99	90.1242	62.1593	142.636	47.276	383.72		87.5338	19.4069	2.02945	2.02945	16.7893	9.67522		64.3731	38.3489	83.9359	46.5708	50.5802	56.3843	56.6989	15.9849	72.6838	28.1927	47.5732	56.6202	0.0868293	53.4822
	124.47	25.5869	40.8554	46.272	27.5932	52.2031	52.8301	36.6011	89.4313	69.2808	1339.64	43.5637	30.9087	50.7204	0.242703	5132.31	742.197	143.394	43.0094	636.905	0.393132	7879.04	102.404	26.513	111.633	65.8233	272.145		80.9066	17.9768	2.70829	2.70829	15.9705	8.63945		64.0675	38.3499	84.4331	46.7233	50.6853	56.1815	56.7401	16.1003	72.8404	28.3755	47.7138	56.6004	0.0851915	53.4334
	117.643	25.3116	37.845	44.7608	52.5704	49.3983	54.5882	32.3759	86.9641	59.3093	1048.2	47.0795	39.5739	51.7773	0.133588	3975.95	857.12	280.336	96.5792	4.07178	26.9357	6713.68	108.05	4.57395	81.9828	284.396	187.469		70.5639	21.7679	9.23451	2.31876	5.49085	2.31876		63.7514	38.3741	85.3542	46.8545	50.7694	55.9493	56.8422	16.3657	73.2078	28.7914	47.8332	56.6189	0.0841122	53.3593
	117.657	24.8236	35.1445	42.672	87.4281	46.0064	58.9553	35.8368	94.7921	60.7864	1284.28	44.3392	37.0264	77.0727	0.350979	3445.93	1164.97	566.956	265.146	810.701	167.676	6715.97	118.434	0.315672	48.5206	2675.14	106.091		73.3182	19.5156	9.1947	1.66718	43.089	1.66718		63.4171	38.3907	86.4207	46.9616	50.8176	55.6913	56.9498	16.6958	73.6457	29.3167	47.9256	56.6352	0.0832968	53.2545
	117.214	23.5652	32.7095	42.2777	91.4014	43.9403	58.518	37.1229	95.641	63.4385	1378.11	43.109	35.1016	79.5361	0.387609	3445.21	1221.7	666.078	263.749	1081.32	212.509	6643.5	147.407	8.98078	43.1827	3101.94	67.7989		74.105	19.5438	10.3995	0.831326	48.2924	0.831326		63.2444	38.3868	87.3795	47.0357	50.8402	55.4096	57.0494	17.0183	74.0676	29.8308	47.9868	56.6394	0.0827	53.1249
	112.972	21.9639	30.2979	50.1868	86.573	42.2087	57.3671	35.2488	92.616	61.4443	1242.48	46.1977	33.2756	77.4764	0.399098	3091.95	1253.39	732.744	51.5573	852.984	229.779	5970.05	188.853	29.2514	209.683	2587.42	42.2805		66.7747	24.2338	15.8999	3.98905	40.3753	3.98905		63.354	38.3522	88.1976	47.0668	50.8313	55.1111	57.1522	17.3295	74.4817	30.3217	48.0079	56.6419	0.0825039	52.9712
	106.625	20.7578	28.6321	49.4146	83.4155	39.2889	54.689	33.5197	88.2087	61.2915	1123.57	44.3518	31.2963	74.9153	0.41068	2697.37	1151.33	678.965	27.8194	825.212	237.164	5029.49	223.458	50.0451	187.917	2276.17	12.8348		62.2735	23.594	15.7197	5.06286	39.0638	5.06286		63.4577	38.2878	88.864	47.0666	50.7917	54.7959	57.2106	17.6009	74.8116	30.7652	47.9979	56.6069	0.0823006	52.7938
	98.5756	19.6693	26.9152	47.2402	80.2157	36.359	51.4959	31.3232	82.819	60.8266	981.141	41.7996	29.2762	71.9719	0.421694	2216.5	1012.93	604.208	18.1104	824.831	229.124	3952.55	257.185	77.2834	133.031	1981.09	0.426001		56.776	22.1303	14.8844	5.44061	38.4161	5.44061		63.5261	38.204	89.4161	47.1275	50.8892	54.4664	57.2715	17.8184	75.0899	31.1121	48.0679	56.5703	0.081255	52.6778
	92.3642	18.5176	82.83	44.5783	76.2957	34.3291	58.1525	29.7702	87.9227	51.1934	886.267	60.437	36.8914	81.1965	0.375187	1170.44	1570.93	608.982	184.258	329.175	567.553	3210.12	295.453	2220.64	78.7122	1647.49	1.89672		31.9272	41.9194	22.3931	15.8587	15.8587	26.1079		63.5588	38.1139	89.8785	47.3535	51.0095	54.1368	57.3419	17.9841	75.3259	31.363	48.2675	56.5406	0.0789355	52.5732
	87.7966	26.0133	138.963	41.565	71.6937	33.4749	66.5845	42.6216	109.206	64.0113	1816.6	56.6293	35.4974	83.7709	0.404747	449.953	1646.02	5238.71	625.974	26.1039	1096.24	2713.39	93.9543	10662	34.324	1295.09	4.97929		31.1672	30.616	82.3341	15.0643	15.0643	23.1544		63.7715	38.0192	90.2756	47.5831	51.0994	53.8085	57.4262	18.1438	75.57	31.5949	48.4622	56.5218	0.07677	52.4539
	83.9345	54.6912	136.974	43.2386	67.3536	33.1538	69.891	37.4028	107.294	53.5159	1398.97	61.0224	46.1018	79.7893	0.267593	197.219	231.033	4500.18	710.351	6.43841	1349.62	2325.95	360.427	10255.2	56.735	1001.55	6.51555		22.9121	6.33119	75.952	17.7838	6.33119	27.8686		63.9931	37.9138	90.6215	47.7911	51.1434	53.4738	57.4894	18.2958	75.7853	31.8247	48.6292	56.4855	0.0747407	52.3086
	79.756	61.6859	129.053	62.9272	62.8728	33.3246	71.6033	31.8812	103.484	44.5248	1016.41	62.9	61.9827	75.5488	0.0986402	66.4664	98.3534	3300.49	75.2738	76.2214	1465.26	1940.37	674.94	8713.63	740.977	738.016	5.67274		16.856	1.21406	66.1531	0.0272198	0.0272198	29.5754		64.1735	37.8022	90.9056	47.9574	51.1387	53.1318	57.5182	18.4341	75.9523	32.0492	48.7527	56.4216	0.0729158	52.1353
	74.8001	60.4143	129.955	61.0514	58.0711	33.8938	69.6976	32.3574	102.055	46.4254	1047	60.7329	58.6569	71.3629	0.0977241	26.0356	86.1795	3630.95	74.7565	135.177	1281.91	1528.32	610.485	8882.8	642.374	500.181	3.28535		14.0673	0.318552	69.2221	0.318552	2.66181	26.8391		64.2887	37.7512	91.0951	48.1196	51.0957	52.7884	57.5231	18.5253	76.0484	32.205	48.8636	56.3394	0.0710607	51.942
	69.1285	56.3017	138.099	57.586	53.7756	33.2244	68.0191	36.2548	104.274	53.3009	1314.41	56.9439	54.4071	66.2429	0.0981	1.23077	137.298	4911.13	108.85	202.878	1210.68	1117.04	424.171	10484.2	478.721	326.499	6.16018		12.1847	0.642136	81.1547	0.642136	3.16826	23.7195		64.3721	37.7026	91.2171	48.2775	51.0278	52.4393	57.5061	18.5933	76.0994	32.3328	48.9651	56.2394	0.0691444	51.7335
	64.4373	53.4366	135.783	58.497	49.7704	31.4302	65.5591	36.1761	101.735	55.1809	1308.71	55.9668	50.687	62.9522	0.107931	1.25854	146.955	4931.41	49.8732	249.282	1164.78	825.466	314.362	10015.4	519.415	197.799	18.285		8.47046	2.5302	79.8163	2.5302	6.19636	24.5366		64.4207	37.6416	91.2812	48.4115	50.9389	52.0818	57.4626	18.6463	76.1089	32.4494	49.0433	56.1174	0.0672691	51.5103
	61.4423	53.042	128.391	55.9245	45.8986	70.396	69.1825	30.1513	99.3338	43.5823	909.101	58.6834	53.7627	68.1576	0.118068	59.9102	260.514	3505.7	175.773	542.139	1.47268	662.341	300.527	8590.52	408.775	103.882	1203.37		2.75889	5.64139	69.708	2.75889	12.7848	11.7126		64.4136	37.5713	91.2897	48.5232	50.8279	51.7221	57.3913	18.6821	76.0734	32.5522	49.0994	55.974	0.065427	51.275
	59.2311	52.5869	118.53	52.2039	43.3245	109.623	72.5832	32.6574	105.241	44.9931	1066.51	55.909	52.2997	97.025	0.299517	178.278	399.849	2111.08	415.314	856.071	1371.94	553.415	284.955	6859.71	272.171	58.0364	5463.67		3.32208	3.32208	62.6206	3.7051	12.5845	53.7139		64.3814	37.4894	91.2527	48.6025	50.692	51.4006	57.3031	18.7057	76.0088	32.6434	49.1249	55.8275	0.0638632	51.0463
	56.9976	50.523	109.847	48.3206	44.4448	109.166	69.8833	30.962	100.845	44.3053	958.647	53.7603	48.8712	96.1243	0.325894	166.041	374.822	1597.13	464.952	647.119	1543.17	453.319	219.534	5496.91	159.12	76.361	5396.4		3.23731	3.23731	56.0872	5.43973	9.31551	55.4062		64.329	37.4153	91.1622	48.6461	50.5292	51.1377	57.2033	18.7089	75.9121	32.7059	49.1169	55.6869	0.0626887	50.8335
	53.0507	47.8065	103.041	45.1	49.516	103.412	66.9878	28.189	95.1768	42.0808	794.621	51.2834	48.2339	90.5437	0.304875	194.242	367.923	1299.86	479.076	305.263	1326.74	300.829	146.414	4534.01	88.2412	190.708	4584.09		1.76736	3.4769	51.758	6.18337	1.76736	52.1289		64.6781	37.1688	91.0834	48.4151	50.0658	50.6898	57.0168	18.8441	75.861	33.0502	48.8278	55.4351	0.0633716	50.3778
	51.6077	44.4536	97.123	42.8975	47.0213	97.7921	63.4825	26.4827	89.9652	41.7165	701.332	49.3145	45.0955	85.7442	0.310675	141.012	362.1	1131.68	423.745	270.972	1177.14	252.853	76.5147	3772.01	51.7123	128.029	3854.64		2.29319	4.86089	47.8085	6.41703	2.29319	48.4776		65.0076	36.9412	91.0082	48.1846	49.63	50.248	56.8366	18.9763	75.8129	33.3874	48.546	55.1895	0.0640427	49.939
	80.1093	41.1436	93.0005	42.0742	45.1766	97.6099	66.519	26.6442	93.1632	40.055	709.913	62.643	42.8498	89.7777	0.353832	184.695	643.912	701.27	597.548	455.498	966.642	1971.62	29.564	3282.63	40.5503	89.6868	3832.05		17.4663	21.4994	30.3576	20.5687	17.4663	34.9669		65.3377	36.7317	90.9429	47.9703	49.2237	49.8564	56.6771	19.1042	75.7813	33.7071	48.2837	54.9719	0.064774	49.54
	88.5336	38.5486	90.5049	40.9105	44.9781	95.7383	66.5357	27.6256	94.1613	41.52	763.175	66.7558	41.9274	90.012	0.364445	483.909	783.274	574.522	656.648	464.729	852.794	2790.72	8.07876	3002.88	27.0837	85.9655	3603.84		21.7778	28.2072	23.749	25.8453	21.7778	28.9825		65.7293	36.5416	90.8774	47.7827	48.8294	49.5261	56.5478	19.229	75.7768	34.0049	48.0444	54.7923	0.0656181	49.1777
	83.6365	36.0605	88.5582	38.154	44.5133	92.8565	63.9632	27.0176	90.9808	42.2393	729.951	64.0749	39.7438	87.3278	0.374466	387.041	778.56	604.914	666.113	378.298	834.827	2297.3	0.125422	2793.32	5.99109	77.5626	3266.15		19.5616	28.0144	24.4833	25.9209	19.5616	28.7816		66.1214	36.362	90.8162	47.8939	48.4454	49.2685	56.4846	19.3233	75.8078	34.2098	48.0318	54.6806	0.0647318	48.857
	80.5137	33.3545	84.1433	36.1919	42.8859	88.491	60.93	25.9998	86.9299	42.6716	675.991	61.6998	37.8654	83.2359	0.374649	383.52	760.41	538.854	611.976	325.591	759.604	2007.7	5.53112	2346.14	0.235767	51.5463	2786.22		18.8139	28.3453	22.4435	25.5079	18.8139	26.7912		66.4831	36.2004	90.7571	48.0534	48.0883	49.0731	56.4426	19.4038	75.8463	34.3779	48.0621	54.6002	0.0636852	48.5807
	78.0221	31.1326	80.7495	35.3381	40.0975	82.3644	57.9507	24.7707	82.7214	42.7445	613.589	59.0598	36.528	80.0677	0.373424	402.86	719.209	519.785	511.328	318.736	596.027	1790.62	20.9186	2028.89	0.135561	19.2826	2176.97		18.9623	27.9272	21.6897	23.7217	18.9623	23.3046		66.6653	36.0531	90.7005	48.1906	47.734	48.8807	56.3707	19.4675	75.8383	34.5349	47.8482	54.4982	0.0649757	48.5357
	76.3316	28.9822	77.6061	34.0113	39.149	79.7177	55.9663	24.2493	80.2156	43.3284	588.029	57.7403	35.2957	77.2875	0.372985	414.745	728.143	468.283	482.023	282.823	564.128	1650.41	45.214	1755.59	2.87318	11.8518	1937		18.5913	28.7581	19.8659	23.729	18.5913	21.9774		66.8019	35.9243	90.6396	48.3167	47.391	48.6892	56.2938	19.5228	75.8165	34.6802	47.6224	54.3926	0.0663649	48.5029
	75.8772	27.0085	72.7127	32.0987	56.2062	77.2795	56.8638	22.5148	79.3786	39.5942	506.915	64.4595	38.1256	75.0861	0.326472	361.509	891.339	251.187	613.309	0.432395	416.8	1613.7	75.652	1369.47	13.0147	420.246	1728.33		11.4177	37.451	8.25322	32.3607	8.25322	12.82		66.9461	35.8217	90.5738	48.4308	47.0696	48.5098	56.2253	19.5713	75.7966	34.8086	47.4099	54.2964	0.0677103	48.4703
	73.4372	25.7374	70.4919	29.7461	58.8763	73.2986	55.2646	22.0156	77.2802	39.8367	484.686	64.6841	37.0287	72.5969	0.324452	330.245	871.853	231.869	651.193	13.0445	325.226	1423.62	99.3786	1210.03	35.5241	536.848	1413.18		8.75316	38.9466	5.80777	34.938	5.80777	8.61455		67.097	35.7371	90.5052	48.5419	46.7612	48.344	56.1644	19.6151	75.7795	34.9245	47.1569	54.2588	0.0700279	48.4429
	68.4441	24.3336	69.375	27.5387	55.9376	69.6261	52.5425	21.2627	73.8052	40.4675	452.101	62.1909	34.6384	69.1423	0.332469	252.86	795.743	283.333	625.192	11.5267	291.849	1071.76	129.339	1133.58	66.7105	409.305	1150.55		6.25324	37.8572	7.18417	34.6522	6.25324	7.43526		67.2381	35.6648	90.0621	48.661	46.4841	48.3115	56.0703	19.5117	75.582	34.7987	46.941	54.2179	0.0719362	48.4862
	63.579	39.9685	67.6022	26.2955	54.5826	65.3074	52.8892	16.5045	69.3937	31.2058	272.398	59.0808	43.6221	64.8753	0.195887	114.272	166.944	216.472	707.225	2.86766	154.211	776.888	18.1665	1017.35	88.5632	356.315	876.223		4.4982	19.1123	8.52139	32.7853	4.4982	6.22655		67.3213	35.5956	89.8262	48.7754	46.2642	48.2873	56.0117	19.4689	75.4805	34.7586	46.77	54.2026	0.0736104	48.5314
	70.8597	64.9796	63.8044	24.9703	53.3184	61.4559	56.5647	16.4939	73.0586	29.1593	272.048	62.6301	55.3528	64.6858	0.0777503	204.348	70.8105	52.4125	998.207	10.5385	23.9233	1235.76	856.925	789.499	115.263	310.185	663.038		8.22964	2.3495	1.17425	37.6598	9.3117	1.17425		67.3131	35.5058	89.6228	48.886	46.0709	48.2373	55.9393	19.4315	75.3709	34.7368	46.6125	54.176	0.0750434	48.5617
	94.6069	62.4503	59.0386	23.4434	51.1388	59.8294	58.4179	22.8231	81.241	39.0688	520.896	59.434	53.1137	61.795	0.0755495	1309.64	16.2601	0.385247	1223.21	52.985	1.99235	3469.27	715.238	544.393	150.379	238.161	581.922		35.1729	3.01629	0.395412	35.9906	8.29517	0.395412		67.3189	35.4123	89.4126	48.9817	45.8963	48.1877	55.8682	19.394	75.2623	34.7139	46.4691	54.1466	0.076305	48.5847
	94.608	58.0213	61.2237	22.4663	49.1966	58.2585	57.2957	23.1852	80.481	40.4659	537.554	58.1399	51.4028	60.4824	0.0811515	1392.21	0.526393	15.4288	1213.09	65.5962	0.926984	3469.41	497.956	651.136	175.298	181.987	508.602		36.4681	0.118635	3.08379	35.6736	8.94331	0.118635		67.3155	35.3287	89.5195	48.9785	45.7452	48.1365	55.8373	19.4681	75.3055	34.8658	46.343	54.1226	0.0774358	48.5575
	91.7743	55.5502	87.5653	21.4647	46.903	55.0793	59.7228	26.342	86.0648	44.1071	693.901	55.3147	48.9471	79.5615	0.238229	1027.3	17.4109	775.206	1463.68	164.347	21.5622	3143.62	393.778	2689.36	202.823	125.366	375.312		36.4596	0.235435	32.2506	33.85	8.41172	0.235435		67.3048	35.1823	89.6366	48.9713	45.6364	47.8757	55.7678	19.5708	75.3387	35.0934	46.1962	54.0687	0.0785169	48.4235
	86.4123	60.2636	97.0463	20.2246	44.6309	50.8305	59.9014	28.1866	88.088	47.055	794.484	55.5471	46.1808	79.8752	0.267297	702.831	0.131229	1379.74	1574.24	233.189	82.2803	2571.1	603.061	3762.59	239.683	79.6473	228.741		30.8653	4.71655	41.4992	35.3224	10.9162	4.71655		67.2174	35.0329	89.7507	48.889	45.5407	47.5812	55.6687	19.671	75.3397	35.3358	46.0509	53.9737	0.0792094	48.2351
	85.5977	59.1324	103.352	19.0849	41.4853	47.6976	59.3916	30.6638	90.0554	51.6299	940.27	53.415	43.0383	78.9813	0.294567	686.757	0.0671812	1932.5	1624.63	320.638	136.751	2489.14	548.782	4575.92	276.272	33.396	143.79		32.1827	5.71743	49.9369	34.3301	11.9297	5.71743		67.1241	34.8865	89.8439	48.5772	45.4587	47.2623	55.5255	19.7795	75.305	35.6224	45.9096	53.7884	0.0790265	47.9198
	87.5607	57.7082	99.571	22.6898	39.3643	46.524	58.903	29.404	88.307	49.9194	864.596	52.1161	41.1542	80.0976	0.321178	821.264	1.42744	1653.89	1311.4	381.763	153.24	2688.88	484.084	4078.7	169.43	13.3804	117.022		35.4446	5.59213	47.4549	29.4263	12.7519	5.59213		66.8364	34.758	89.9151	48.2092	45.3886	46.9479	55.3425	19.8571	75.1997	35.8804	45.7784	53.5592	0.0783264	47.5785
	84.5045	55.2212	99.2444	32.8476	39.5893	46.2784	59.6142	26.4752	86.0894	44.4108	700.934	50.7498	41.2616	77.1837	0.303281	619.527	19.2984	1570.55	716.454	400.998	177.845	2381.26	380.831	4037.08	8.17249	15.0773	111.768		33.7547	4.47143	48.4946	17.9022	11.1605	4.47143		66.5932	34.6475	89.9794	47.8793	45.3208	46.6343	55.1758	19.9317	75.1075	36.1241	45.6492	53.3516	0.0778018	47.2568
	79.1724	51.1627	127.501	36.3889	46.5269	44.7235	64.246	34.253	98.4989	53.3154	1173.27	48.8448	45.1743	72.17	0.230055	222.8	171.172	4001.25	776.018	313.965	381.128	1889.3	238.899	8426.33	0.465853	117.084	81.3085		30.3276	2.31791	78.6566	12.4559	2.31791	4.12134		66.503	34.5499	90.0382	47.5846	45.2537	46.2039	55.0222	20.0277	75.0499	36.3993	45.4913	53.1628	0.0777621	46.8943
	72.8993	48.7201	124.485	34.5848	49.7313	42.1356	62.0927	33.1547	95.2474	53.3955	1099.23	49.2257	43.7817	67.1073	0.21035	116.783	178.825	3892.8	756.682	152.804	398.285	1383.32	169.359	7881.65	1.25772	196.7	41.3356		23.6736	0.505594	75.2592	14.6409	0.505594	7.09011		66.4351	34.4507	90.0861	47.3119	45.1852	45.7571	54.871	20.1238	74.9948	36.6747	45.3282	52.9812	0.0778463	46.5345
	67.4237	47.0567	118.884	36.4107	54.3529	39.3664	60.5823	30.6658	91.2482	50.6185	940.394	50.7048	41.289	64.156	0.216862	46.8045	182.943	3399.03	584.266	38.806	450.115	1005.99	128.83	6918.45	0.496152	347.693	13.3961		16.7189	3.6481	68.1788	14.2941	3.6481	11.3384		66.3822	34.2992	90.1103	47.0553	45.0945	45.2986	54.7067	20.227	74.9336	36.9735	45.1455	52.7938	0.0780921	46.1769
	63.3558	46.0698	111.224	47.0483	52.7972	36.3079	59.4672	26.8643	86.3314	45.175	721.69	49.9227	46.3144	60.7162	0.134557	15.1215	179.489	2678.77	154.229	44.488	536.353	764.494	107.402	5702.92	128.64	292.099	0.361855		13.4331	3.85294	61.3012	2.87448	2.87448	13.6149		66.328	34.1604	90.1074	46.8135	45.0087	44.862	54.5467	20.3152	74.8619	37.2437	44.8987	52.6134	0.0791154	45.9111
	60.4333	44.7801	103.325	53.3018	49.9172	34.0704	57.6379	24.0593	81.6972	41.7422	578.851	51.6095	46.0643	58.6504	0.120194	7.81432	165.324	2087.28	18.8017	59.6088	555.428	611.424	82.3325	4572.24	309.601	201.95	2.67635		8.8238	6.82946	51.7151	1.69229	1.69229	17.5391		66.2553	34.0465	90.0825	46.5855	44.8681	44.4361	54.379	20.3924	74.7714	37.5005	44.5441	52.4307	0.0813255	45.7268
	57.6799	41.7498	95.7005	51.3101	76.2063	32.4048	59.1752	23.2747	82.4499	39.3318	541.71	54.495	44.1399	71.5747	0.23709	2.236	303.646	1334.1	61.8604	290.056	716.654	482.839	36.5234	3599.3	243.478	1640.25	10.8998		3.18491	12.7452	41.2055	3.18491	21.7113	22.0902		66.1653	33.9341	90.0392	46.472	44.7603	43.8636	54.2058	20.4646	74.6703	37.7535	44.0878	52.2723	0.0849372	45.6162
	54.7784	39.4189	88.0819	55.9145	84.1148	35.8152	59.6873	22.009	81.6963	36.8738	484.395	55.3465	43.2588	77.0647	0.280958	24.0971	410.806	806.256	14.2339	596.703	569.878	363.745	13.7835	2743.21	408.371	2343.38	0.011849		0.56805	15.9275	32.7355	0.56805	28.7683	19.5313		66.0601	33.7849	89.9923	46.37	44.6836	43.2505	54.0236	20.5432	74.5667	38.0263	43.6088	52.1102	0.0888165	45.5268
	51.3771	37.2164	81.5252	84.4115	80.8971	51.8765	64.5506	20.1551	84.7057	31.2237	406.227	66.3868	51.502	81.3682	0.224778	173.542	747.162	288.136	394.454	267.209	160.634	245.573	2.2802	2099.37	2372.19	2042.21	261.474		15.0097	29.1705	15.1384	18.0247	14.5103	14.5103		65.9392	33.6432	89.9439	46.2706	44.5628	42.6709	53.8384	20.6199	74.4583	38.2996	43.1438	51.9465	0.0925713	45.4167
	47.5574	34.6173	76.0067	82.4492	77.0007	49.5765	61.2013	19.7398	80.9411	32.2539	389.66	62.7916	48.0622	76.7522	0.229861	186.156	706.711	219.2	451.474	249.621	135.136	140.449	1.186	1624.12	2184.9	1705.23	192.383		15.2342	28.1743	13.2151	19.6576	14.2091	13.2151		65.8276	33.5122	89.8756	46.1719	44.4441	42.1279	53.6599	20.686	74.3459	38.5502	42.707	51.7879	0.0960996	45.308
	44.1279	33.5357	74.7767	76.7268	71.9847	47.16	58.052	18.6341	76.6861	32.099	347.23	59.5724	44.8859	74.0787	0.245391	193.881	601.046	279.717	348.75	194.121	118.634	70.9223	4.71149	1526.49	1682.68	1316.12	131.187		15.4445	26.0366	15.2043	17.1545	12.4123	12.4123		65.6705	33.422	89.7953	46.114	44.3365	41.6192	53.4929	20.7281	74.221	38.7493	42.2985	51.6482	0.0995208	45.2252
	42.3707	33.4456	122.997	71.5805	66.6953	46.0629	63.8586	32.4603	96.319	50.8316	1053.67	56.3791	43.2937	70.3592	0.238142	461.733	924.952	3497.32	59.6279	8.04659	316.687	44.4133	5.11092	7619.62	1286.96	960.315	107.259		14.0084	22.9335	66.6177	15.2014	10.3162	10.3162		64.8705	33.3564	89.71	46.062	44.2332	41.1255	53.2263	20.6886	73.9149	38.8692	41.9024	51.4352	0.102132	45.1476
	41.3434	32.7386	133.911	65.8507	62.7633	45.2461	63.6421	36.6987	100.341	57.6643	1346.8	54.0047	42.319	65.0788	0.21192	497.234	955.027	4937.67	4.87774	0.772294	338.414	31.776	8.80756	9644.08	908.68	732.079	91.0067		12.6613	21.2661	79.9059	11.846	8.75861	8.75861		63.8323	33.3052	89.621	45.9802	44.1341	40.6405	52.9189	20.6248	73.5437	38.9745	41.5139	51.1842	0.10432	45.0572
	40.1333	31.1194	131.424	61.5725	60.2674	42.5761	61.1821	36.4086	97.5907	59.5085	1325.59	51.4218	40.744	61.2462	0.201021	443.053	903.768	4933.93	0.152369	0.836706	346.184	19.5983	21.0398	9161.89	669.059	603.248	47.1942		11.2885	20.3024	80.0023	10.1507	8.84565	8.84565		62.7882	33.2607	89.5301	45.775	44.0469	40.1833	52.5974	20.5697	73.167	39.1078	41.1492	50.8918	0.10585	44.9109
	38.6999	38.4398	125.694	59.3737	59.4068	39.3521	60.1611	33.6487	93.8098	55.931	1132.23	49.3629	38.8629	59.3985	0.208989	460.583	471.812	4294.57	0.619917	0.568901	433.013	8.96141	7.47212	8097.79	560.146	561.713	13.2918		10.663	10.9231	76.3311	10.0108	10.0439	10.0108		61.8111	33.2098	89.4383	45.6065	43.9623	39.7507	52.2965	20.5229	72.8194	39.2435	40.8036	50.624	0.107412	44.7844
	37.2034	40.4019	162.731	57.8816	57.8315	36.4438	65.4155	48.6735	114.089	74.4066	2369.11	49.1167	38.003	57.8691	0.207214	795.924	625.681	9470.29	56.7602	57.5175	839.359	2.2412	22.0483	16135.2	491.742	489.523	0.543901		11.9133	8.7148	113.614	8.76489	8.7148	12.6729		60.8813	33.1519	89.3512	45.4646	43.6141	39.3399	51.9672	20.5063	72.4735	39.4602	40.4085	50.3415	0.109455	44.5393
	35.0011	39.8004	177.074	56.0648	54.9215	33.7624	66.104	55.2184	121.322	83.5326	3049.08	47.3609	36.201	55.779	0.212851	967.389	691.881	12314.3	100.785	125.049	1045.98	0.497295	16.7614	19984.8	414.469	369.222	3.7787		12.3598	7.56054	129.713	8.7039	7.56054	13.5985		59.9315	33.1027	89.2714	45.3331	42.9084	38.9575	51.5841	20.52	72.1041	39.7797	39.9452	50.0213	0.111999	44.1207
	48.3907	38.0506	169.838	53.4067	52.7807	31.1799	65.6077	51.8042	117.412	78.9605	2683.67	50.5857	40.6357	53.2502	0.13436	296.424	759.393	10863.9	148.865	164.531	1185.27	160.894	5.49571	17991.2	313.302	291.535	20.4887		2.19499	12.5351	119.252	2.82093	2.19499	19.4058		58.9689	33.078	89.2055	45.1866	42.1572	38.5915	51.1979	20.5431	71.741	40.1248	39.4829	49.6951	0.114515	43.6719
	72.8888	35.3469	159.374	49.7698	50.0538	29.1473	66.0967	48.1279	114.225	72.8143	2316.29	49.9118	38.9526	67.18	0.265963	46.1324	945.549	8700.57	266.567	257.374	1365.26	1382.53	0.129191	15293.6	197.781	205.85	43.0208		22.977	14.5649	109.462	0.142006	0.142006	20.7645		58.0331	33.0659	89.1486	44.9431	41.4469	38.2403	50.813	20.5765	71.3895	40.4945	39.042	49.3455	0.116573	43.195
	72.5883	32.619	147.499	47.0523	47.3137	27.0511	62.3539	44.5988	106.953	71.5252	1989.05	47.183	36.2273	66.2697	0.293104	104.743	884.164	7249.71	234.14	226.208	1246.29	1360.28	9.53144	12497.6	128.731	134.731	74.9138		25.4053	14.564	100.316	0.130697	0.130697	20.132		57.1468	33.0561	89.1638	44.6982	40.7596	37.9163	50.4568	20.6409	71.0977	40.9081	38.6271	49.0172	0.118548	42.7289
	69.6116	30.7412	138.555	52.5433	59.5618	25.1484	62.6935	40.8563	103.55	65.1683	1669.24	56.0526	36.1917	67.0991	0.299227	47.8601	1020.95	5754.91	103.026	9.80745	1409.63	1149.57	24.6527	10577.8	283.484	569.083	111.47		13.559	25.3114	82.5021	3.50924	3.50924	30.9041		56.3276	33.0424	89.255	44.4712	40.0949	37.6181	50.1349	20.7386	70.8734	41.3655	38.2373	48.719	0.12054	42.2831
	66.5048	30.0054	131.499	67.6973	61.8403	24.4722	63.6698	38.2049	101.875	60.0048	1459.62	64.1726	37.9641	67.3992	0.279368	8.03769	1133.29	4600.74	16.2211	3.34685	1536.45	948.549	32.5009	9176.15	1023.42	682.986	126.206		2.33226	34.1672	67.326	3.52473	2.33226	39.7004		55.5592	33.0287	88.7769	44.2698	39.4593	37.3351	49.7382	20.6228	70.361	41.4628	37.8662	48.3711	0.121814	41.8646
	83.1227	29.4011	126.411	68.4744	59.2757	23.9293	65.1024	37.6793	102.782	57.877	1419.73	63.875	36.8697	79.4606	0.36612	324.729	1274.58	3758.79	11.3701	33.9506	1695.23	2248.31	39.7561	8227.41	1073.75	555.515	138.699		19.2476	34.474	62.5364	4.59934	4.59934	39.9458		54.8277	32.9314	87.7159	44.0937	38.8597	37.0568	49.2475	20.299	69.5466	41.2184	37.5075	47.9591	0.122288	41.4767
	84.3771	28.2205	122.44	66.9291	55.1916	22.6811	63.3065	37.1513	100.458	58.6849	1380.22	61.0604	34.9633	80.0151	0.391828	443.969	1231.03	3496.72	13.1234	65.851	1650.42	2368.84	56.0376	7522.65	974.863	379.678	169.656		23.3167	32.8399	61.3792	5.86874	5.86874	38.3793		54.1277	32.5393	86.6647	43.8884	38.2957	36.7794	48.7159	20.0272	68.7431	41.1103	37.1585	47.509	0.122249	41.092
	80.9507	27.4207	117.331	63.422	50.7066	21.3273	60.1931	35.723	95.9161	59.3473	1276.13	57.0643	33.2422	76.5685	0.394555	430.878	1074.03	3264.78	10.4255	89.9946	1510.55	2047.05	68.651	6662.65	768.156	225.007	206.757		23.8864	29.6435	60.2671	6.3577	6.3577	35.737		53.463	32.0699	85.6793	43.4692	37.7708	36.5023	48.1591	19.8018	67.9609	41.1174	36.8194	46.9866	0.121318	40.62
	75.1176	32.9603	108.911	63.3676	47.0502	20.5039	57.9852	31.8328	89.8179	54.8981	1013.33	55.2089	36.4828	72.1801	0.328515	293.52	626.245	2593.48	28.9705	119.573	1404.84	1553.25	7.54078	5358.97	765.145	128.684	231.112		19.9087	22.2486	53.7024	8.15869	8.15869	34.7049		52.8431	31.6048	84.6692	43.059	37.2878	36.22	47.614	19.5649	67.1789	41.0906	36.4869	46.4752	0.120396	40.1734
	72.2976	33.0872	102.802	63.2777	44.5726	19.2748	55.8854	30.0443	85.9297	53.7605	902.659	53.9251	35.9586	70.0426	0.321544	269.36	519.756	2201.21	54.6467	127.98	1340.34	1338.92	6.85969	4501.89	760.182	78.61	269.996		18.3724	20.8379	48.8773	9.35258	9.35258	34.6504		52.2756	31.1702	83.5683	42.6774	36.84	35.9425	47.079	19.2863	66.3653	40.9657	36.1669	45.9786	0.119443	39.7587
	69.0917	31.7857	97.4326	61.2735	42.4048	17.7611	53.2915	28.6539	81.9454	53.7682	821.044	51.8391	34.4404	67.1371	0.321889	249.644	462.503	1948.43	63.7113	118.521	1262.41	1114.58	15.3716	3810.13	653.679	44.8695	322.032		17.2525	20.0535	45.5934	9.43434	9.43434	34.0781		51.7502	30.7545	82.483	42.2803	36.425	35.6799	46.5621	19.0086	65.5707	40.824	35.8662	45.4917	0.118311	39.3527
	63.7204	30.7502	92.1146	59.3577	40.0651	16.8348	50.4738	26.8972	77.371	53.2894	723.46	49.7114	33.0789	62.6298	0.308758	175.472	389.021	1733.96	78.9241	108.341	1131.58	784.79	24.563	3181.9	559.39	18.999	356.134		14.009	18.9612	42.4032	9.64632	9.64632	32.8766		51.25	30.3348	81.4542	41.9023	36.0421	35.024	46.0012	18.7956	64.7969	40.859	35.2785	44.9765	0.120839	38.9722
	61.2244	29.4657	87.6315	56.3773	37.3692	19.891	48.6599	24.7376	73.3975	50.8378	611.95	46.8733	31.4416	60.0126	0.312408	157.868	368.415	1518.78	59.5593	127.478	827.646	651.173	38.945	2696.22	427.29	2.76529	250.123		14.3511	17.4076	40.7582	9.50405	9.50405	26.9822		50.765	29.9118	80.5053	41.5538	35.6787	33.9728	45.3979	18.6597	64.0576	41.1026	34.3993	44.4369	0.127322	38.6163
	59.1446	30.0779	82.1998	52.9599	34.4213	25.1176	47.3202	21.6557	68.9759	45.7641	468.968	43.6906	31.1638	57.5984	0.297814	139.817	297.295	1216.59	31.8056	166.381	492.954	549.355	31.6787	2161.65	297.684	1.65126	112.12		15.4541	13.6126	38.5093	9.26927	9.26927	18.5729		50.2961	29.502	79.6308	41.2364	35.2985	32.9237	44.8146	18.555	63.3696	41.404	33.5174	43.9201	0.134336	38.2675
	55.0798	32.4351	75.8112	49.4787	31.6591	23.9169	44.7302	19.2401	63.9702	43.0137	370.181	40.9569	31.8531	53.6795	0.255182	107.115	151.167	966.032	22.5487	170.852	433.189	375.332	10.7007	1608.4	189.678	16.3801	138.99		14.1229	8.52178	34.8543	8.52178	9.29782	17.04		49.864	29.1145	78.816	40.9448	34.8629	31.9314	44.2556	18.4727	62.7283	41.7409	32.6643	43.4279	0.141455	37.9039
	51.8174	31.9558	69.8826	45.8557	29.1694	22.2565	41.8229	17.5717	59.3945	42.0145	308.763	38.9057	29.866	50.3269	0.255147	99.89	97.3592	787.347	16.2634	160.111	382.845	259.566	14.0665	1168.02	103.009	42.7317	180.899		12.9116	6.94993	30.9768	6.94993	9.73635	16.6493		49.552	28.755	78.0517	40.6704	34.4488	30.9948	43.7454	18.4055	62.1509	42.0741	31.8583	42.9767	0.148572	37.5596
	50.5292	30.3816	64.9072	42.9344	26.9161	22.5522	39.7035	16.1706	55.8741	40.7285	261.489	36.658	27.7825	48.6305	0.272834	117.198	86.8964	635.228	10.4389	163.517	294.166	219.719	28.3524	852.69	52.2447	77.2683	173.031		13.8712	6.27637	28.2492	6.27637	9.74191	14.1058		49.0648	28.4222	77.3178	40.3983	34.0505	30.0591	43.2188	18.336	61.5548	42.4261	31.0569	42.5137	0.155725	37.2244
	55.7492	28.4017	59.9188	41.9588	24.8833	23.9357	39.1412	15.9079	55.0492	40.6423	253.062	35.1802	25.7629	52.3016	0.339959	275.825	115.338	431.707	7.93865	203.289	231.21	401.718	53.3578	586.245	39.0935	117.138	138.549		20.569	6.77856	24.7386	6.77856	10.297	11.2446		48.4937	28.1107	76.5959	40.1284	33.6507	29.1409	42.6867	18.2631	60.9498	42.784	30.2684	42.0471	0.16288	36.8895
	54.5916	26.1933	55.0666	68.4914	23.2469	27.1152	42.4509	19.2507	61.7016	45.3482	370.59	40.8534	26.4238	54.9479	0.350541	147.398	264.307	159.158	678.112	368.79	235.183	356.654	90.4971	374.821	1074.86	155.236	73.8078		13.7382	14.6601	14.2132	27.638	17.6065	13.7382		47.9651	27.8213	75.8796	39.884	33.2543	28.2503	42.1758	18.1895	60.3652	43.1278	29.5013	41.6028	0.170194	36.5691
	50.8439	24.7172	50.6069	70.9655	21.8443	30.1878	41.5276	19.1543	60.6818	46.1242	366.886	40.3973	26.0848	50.7846	0.321322	86.7936	282.59	82.4336	866.589	387.432	128.59	229.146	120.762	222.026	1243.21	192.156	30.4541		10.4465	15.6802	10.2095	30.5681	18.553	10.2095		47.4521	27.557	75.1941	39.7693	32.8931	27.4015	41.7112	18.1146	59.8258	43.4287	28.8911	41.2257	0.175916	36.3312
	48.2897	23.7626	46.428	66.0964	20.6599	29.8173	39.1756	17.4835	56.6591	44.6285	305.673	38.1227	25.2763	47.8243	0.308452	83.0658	237.562	52.5974	724.725	342.834	87.5786	158.341	142.653	114.955	923.554	226.396	34.6807		10.167	14.3601	8.30538	27.9737	17.4628	8.30538		46.9494	27.3135	74.5299	39.7426	32.5699	26.6127	41.2863	18.034	59.3203	43.6802	28.6276	40.9004	0.176515	36.1563
	47.3424	23.267	42.6164	61.9418	19.5182	28.827	37.2521	16.2556	53.5077	43.6368	264.245	35.7217	24.657	46.1609	0.303651	101.813	195.584	28.7754	609.58	314.493	70.9824	135.397	154.738	47.7488	688.299	262.056	47.3251		11.6207	12.4547	6.89469	26.2201	16.2035	6.89469		46.5293	27.0887	73.8856	39.7488	32.2556	25.8847	40.8988	17.9555	58.8543	43.9022	28.3804	40.6113	0.17728	36.0022
	46.9648	23.0757	39.3932	57.0282	18.1651	26.8311	35.243	15.0975	50.3406	42.8384	227.936	33.1121	24.0146	45.0719	0.304797	137.401	148.044	17.2237	474.595	291.656	70.7602	126.754	159.533	13.5928	454.623	307.695	78.7693		13.8527	10.0364	6.28103	23.9161	14.9471	6.28103		46.1863	26.8798	73.2801	39.771	31.767	25.1896	40.5123	17.9085	58.4209	44.2052	28.1016	40.327	0.178659	35.769
	45.9282	22.9028	36.5329	53.5192	17.5156	26.0171	33.736	14.0562	47.7922	41.6654	197.578	31.275	23.6814	43.5794	0.295834	148.651	117.357	7.823	391.376	263.101	59.5817	104.488	163.929	0.68328	317.298	330.904	93.882		14.6532	8.37215	5.25794	22.2442	13.7594	5.25794		45.8622	26.683	72.6902	39.7989	31.2487	24.5331	40.136	17.8667	58.0027	44.5154	27.8244	40.0517	0.180141	35.5238
	43.1145	22.3562	49.4461	51.5354	18.0119	37.6815	37.0243	13.993	51.0172	37.7941	195.803	40.398	26.1876	47.8632	0.292713	37.0905	215.151	154.302	210.572	361.469	0.431977	54.8806	178.225	188.782	250.558	313.092	3.90139		2.71647	18.0417	9.04812	11.1374	22.3861	2.71647		45.5701	26.5002	72.1069	39.8462	30.7721	23.9096	39.7842	17.8209	57.6051	44.794	27.5682	39.8307	0.181939	35.3091
	40.2459	20.891	100.125	49.0124	21.2236	37.1785	44.7794	29.2742	74.0536	65.3743	856.979	38.7122	25.2123	46.8208	0.29998	20.5521	570.654	3063.12	17.9189	554.876	57.7737	20.608	219.494	4149.74	177.053	209.75	2.16724		1.53373	17.8212	61.4126	10.3002	17.4886	1.53373		45.2993	26.165	71.5363	40.029	30.3275	23.3246	39.447	17.7979	57.2448	45.1185	27.2056	39.8835	0.188971	35.1783
	39.1722	19.6808	99.0712	46.0614	21.3551	34.9787	43.3866	29.1332	72.5198	67.1481	848.746	37.0754	24.761	44.3391	0.283329	17.7612	561.964	3100.77	7.15489	485.383	70.6922	12.012	256.818	4015.1	107.228	205.956	0.529445		2.09673	17.3946	61.9957	8.986	15.7203	2.09673		44.9302	25.5779	70.9971	40.2157	29.8937	22.7763	39.0652	17.8141	56.8793	45.6011	26.6569	39.9281	0.199312	35.0547
	38.6429	19.2765	94.5153	43.4234	20.2356	33.5499	41.6073	27.6828	69.29	66.5335	766.335	36.0964	23.5642	42.2283	0.283681	8.78767	498.664	2799.26	3.29846	456.746	64.9217	8.62324	269.94	3458.49	59.5537	239.342	4.65033		2.5465	16.8199	58.4189	7.32707	15.8607	2.5465		44.3064	25.0123	70.4979	40.3933	29.4767	22.25	38.6561	17.8237	56.4798	46.1083	26.1284	39.959	0.209278	34.935
	37.1514	20.6281	124.461	40.782	19.7537	32.6308	45.9012	39.4283	85.3295	85.8983	1554.59	34.8911	23.6288	39.8743	0.255822	76.559	638.727	6171.67	26.2064	683.692	176.104	2.08821	227.352	7877.43	25.7621	254.487	9.45912		2.26032	14.2629	89.5701	5.89089	15.1374	2.26032		43.6698	24.489	69.9701	40.5552	29.0728	21.7472	38.2507	17.8145	56.0652	46.573	25.6349	39.979	0.218614	34.814
	34.7572	20.3175	120.094	38.1583	21.6402	30.8906	44.3096	37.794	82.1036	85.2953	1428.39	32.8239	23.9528	37.308	0.218006	91.2482	575.623	5743.25	37.8385	513.902	180.07	0.900812	236.817	7121.26	6.01221	197.856	23.1911		1.9333	12.5065	87.27	5.3344	11.1837	1.9333		43.049	23.9887	69.1749	40.6991	28.6864	21.274	37.812	17.7046	55.5166	46.8226	25.1631	39.9773	0.227419	34.6928
	31.9701	19.2036	112.672	37.2929	21.4879	28.6348	41.8769	35.3164	77.1932	84.3338	1247.24	30.3024	23.2746	35.9622	0.214183	98.1441	514.075	5011.93	21.013	415.709	175.352	13.9594	272.339	5923.69	2.5171	202.163	50.0065		1.66765	11.0988	82.3694	6.99042	8.81453	1.66765		42.4674	23.4381	68.2835	40.8304	28.3191	20.838	37.3627	17.5666	54.9293	47.0163	24.6583	39.9635	0.236841	34.5747
	29.4397	17.9418	104.467	36.3776	21.2214	26.5292	39.3294	32.5532	71.8826	82.7707	1059.71	27.9845	22.5483	34.6431	0.211479	97.8058	457.428	4242.87	8.71331	327.901	163.845	39.2703	315.577	4727.99	0.450572	209.814	84.2198		1.45527	10.0426	76.4823	8.39312	6.76309	1.45527		41.8768	22.895	67.326	40.9533	27.9796	20.4303	36.9102	17.4006	54.3108	47.1431	24.1662	39.9425	0.246088	34.4665
	27.4694	17.4451	96.5457	33.9151	20.4303	24.6516	36.7429	29.8499	66.5928	81.2399	891.016	26.0605	21.4856	32.3037	0.201119	85.9972	372.404	3576.38	7.99627	266.099	146.2	67.8468	333.472	3701.43	3.20846	233.356	122.208		1.40893	8.61537	70.4853	7.85462	5.63016	1.40893		41.2486	22.3637	66.4013	41.023	27.6569	20.0334	36.4545	17.241	53.6955	47.2947	23.687	39.8809	0.254749	34.34
	37.9789	17.3525	89.6876	32.5774	19.1096	22.9679	36.6123	27.1977	63.81	74.2858	739.717	27.7727	20.0742	36.6285	0.291949	1.86748	370.941	2816.98	16.2806	306.345	186.169	5.16438	336.864	2913.97	9.79034	275.452	162.267		10.2062	10.4202	61.9149	4.80472	8.66306	4.80472		40.6328	21.8556	65.4809	40.977	27.3286	19.6379	35.9855	17.0782	53.0637	47.4587	23.2238	39.7291	0.262184	33.9807
	49.0307	16.9797	83.1941	31.8264	17.6391	21.2611	36.6552	25.7994	62.4546	70.3841	665.611	26.5438	18.5446	44.7296	0.413834	153.153	387.125	2165.87	23.3167	361.612	236.977	177.538	350.687	2255.09	15.0535	326.425	208.664		22.4869	9.56409	56.6503	5.28266	8.90471	5.28266		40.052	21.3864	64.3069	40.883	26.9277	19.2556	35.4686	16.8291	52.2977	47.4478	22.7717	39.5294	0.268979	33.4898
	46.5744	15.8339	77.9432	30.2416	16.4704	19.733	34.4661	24.2602	58.7263	70.3886	588.557	24.9873	17.286	42.4912	0.421651	146.61	347.157	1890.26	17.8463	323.845	217.063	118.114	394.912	1783.95	29.8633	370.021	255.146		21.5871	9.15338	52.9559	5.25428	8.51692	5.25428		39.5174	20.9392	63.1614	40.7915	26.4919	18.8956	34.9662	16.5919	51.558	47.4512	22.3274	39.3351	0.27582	33.0046
	45.1438	15.2208	73.0819	28.2215	15.4721	18.3992	32.5899	22.8577	55.4475	70.1373	522.473	23.3103	16.2039	40.9132	0.432608	157.601	301.686	1639.6	19.0827	293.017	201.375	89.0655	419.659	1396.93	56.0228	409.423	299.537		21.8334	8.08959	49.7715	4.91115	7.83821	4.91115		39.0247	20.5057	62.0662	40.6619	26.0081	18.559	34.4709	16.3731	50.8441	47.4983	21.8813	39.1142	0.282526	32.5164
	44.1623	17.4653	68.3965	26.2112	14.8048	16.9437	31.3307	21.1522	52.4828	67.5127	447.414	21.8383	17.0741	39.6746	0.398255	164.652	192.247	1373.88	26.2087	273.102	206.985	71.5041	332.734	1068.65	90.1573	436.872	352.037		22.3241	4.37294	46.5582	4.37294	7.03342	4.89458		38.5621	20.0796	61.0587	40.4079	25.537	18.2499	33.9825	16.171	50.1536	47.5863	21.444	38.8015	0.288114	32.0495
	42.827	19.3141	63.7887	25.0868	15.2992	15.663	30.3298	19.316	49.6459	63.6867	373.11	22.2004	16.5758	38.392	0.396891	156.181	121.346	1119.5	27.4891	225.919	215.115	50.7045	268.706	788.62	112.774	416.451	401.734		20.6266	2.88636	41.5883	2.88636	6.90125	6.53742		38.1189	19.6647	60.1688	40.0764	25.0918	17.9949	33.5193	15.9895	49.5088	47.7025	21.0215	38.4371	0.292903	31.6054
	41.0302	19.2226	58.8068	34.2848	21.7734	14.4825	31.6	16.6079	48.208	52.5567	275.823	28.0291	19.8603	39.3438	0.32909	88.9273	153.201	740.208	7.20769	96.5633	293.01	28.3433	271.713	533.632	2.02087	194.127	450.45		13.0011	8.80645	30.7777	6.25569	6.25569	13.5466		37.6951	19.2789	59.3636	39.7537	24.3829	17.7641	33.0397	15.8578	48.8975	47.9961	20.5549	38.0752	0.298829	31.039
	38.8215	18.4638	54.1305	33.1831	23.4663	13.4391	30.2507	14.9659	45.2166	49.4728	223.977	28.3247	19.7145	37.4119	0.309794	73.4574	138.931	570.242	8.59893	46.0278	282.63	9.70402	297.303	339.449	6.36658	149.817	495.828		10.4967	9.86089	25.8057	4.85839	4.85839	14.8856		37.2944	18.915	58.6305	39.3766	23.593	17.4948	32.5507	15.7614	48.3121	48.4209	20.0845	37.6702	0.304489	30.4437
	36.1024	17.2182	50.471	31.7574	22.8435	12.3878	28.4634	13.9284	42.3918	48.9345	194	27.3004	18.6245	35.0161	0.305582	58.3543	126.455	484.337	10.8503	31.5829	258.423	0.156859	341.812	217.996	15.5943	165.452	543.752		8.80194	10.0823	23.1706	4.45693	4.45693	14.9126		36.9222	18.5717	57.9537	38.7085	22.8316	17.059	32.0078	15.6872	47.695	49.0105	19.6367	37.0333	0.306981	29.8769
	34.7062	16.6565	47.4452	29.7858	21.6002	11.6063	26.9667	13.1016	40.0683	48.5843	171.651	25.693	17.8924	33.4761	0.303371	59.8994	106.301	419.369	7.94748	28.7989	235.942	1.00033	362.898	137.801	35.0524	198.982	580.811		9.01314	9.03658	21.7522	4.09279	4.09279	14.0867		36.5816	18.2527	57.3475	38.0562	22.1067	16.6434	31.498	15.6291	47.1271	49.6193	19.2162	36.4166	0.309177	29.3441
	33.9043	20.1263	44.4383	31.0637	20.8051	11.1603	26.9163	11.8723	38.7886	44.1082	140.952	25.9344	20.296	33.1941	0.241131	48.8312	46.1049	307.02	17.201	37.3467	248.254	3.24743	242.738	76.2478	21.5536	222.045	602.509		7.96982	5.80816	18.5039	5.1293	5.1293	14.7742		36.2682	17.9428	56.7987	37.4545	21.4308	16.2502	31.0242	15.5859	46.6101	50.2378	18.8148	35.8469	0.311591	28.8495
	32.9839	22.4082	41.0162	29.7544	20.5648	10.5157	26.2072	10.6799	36.8871	40.752	114.061	26.0813	21.0256	32.1765	0.209595	45.9239	14.4321	219.306	12.5827	31.837	246.224	7.41161	176.84	28.1945	35.4255	229.267	634.57		6.90259	3.67309	14.9349	3.67309	5.51656	15.5657		35.9641	17.6324	55.7636	36.8942	20.8064	15.8666	30.4879	15.3796	45.8675	50.4451	18.4259	35.2926	0.313983	28.3853
	31.0139	22.2548	37.5897	28.5015	20.5091	9.94456	24.9689	9.60513	34.574	38.4683	92.2585	25.3781	20.9455	30.3858	0.183909	36.5417	7.36656	159.284	12.479	19.89	225.731	22.019	180.944	3.54703	51.9098	230.956	663.669		5.63576	3.12335	12.2116	3.12335	4.86903	15.4336		35.6828	17.3277	54.6074	36.3873	20.2189	15.4868	29.9518	15.136	45.0878	50.5345	18.0505	34.7784	0.316643	27.9509
	28.7387	21.7664	34.5038	27.1272	20.109	9.57229	23.6362	8.603	32.2392	36.3975	74.0115	24.4468	20.5234	28.3358	0.159898	26.0353	3.49639	118.103	12.1871	12.4412	197.794	48.5477	194.323	1.44618	73.601	243.276	682.988		4.29191	2.68043	10.057	2.68043	4.33778	14.8745		35.4372	17.0374	53.462	35.9215	19.6531	15.129	29.4401	14.8959	44.336	50.5974	17.6914	34.3012	0.319465	27.5452
	26.7564	20.4977	31.6756	29.4307	19.1359	8.9437	22.74	8.35581	31.0958	36.745	69.8196	23.6271	19.4763	28.7621	0.192498	16.1313	5.02772	79.8455	44.7655	12.9899	190.338	80.1015	231.301	16.2465	39.3834	274.581	716.238		3.12932	3.12932	8.04857	5.80364	4.49121	14.6834		35.2047	16.6724	52.3623	35.4714	19.0934	14.7996	28.934	14.6827	43.6167	50.7455	17.2777	33.837	0.323965	27.1491
	24.6666	19.5177	29.137	30.5663	17.7447	8.32184	21.659	8.27156	29.9306	38.1899	68.4187	22.0921	18.1879	28.0194	0.212768	9.04557	4.58547	55.9202	79.3399	15.3219	177.88	121.875	262.073	43.156	26.4197	322.62	749.91		2.57448	2.57448	7.04488	8.47419	4.34742	13.7703		34.9852	16.2872	50.8844	35.0245	18.5479	14.4947	28.3706	14.3522	42.7229	50.5883	16.8524	33.361	0.32877	26.7666
	22.6785	19.9044	27.1577	29.5206	16.8573	7.76094	20.6466	7.82586	28.4724	37.9039	61.244	21.2914	17.6191	26.0379	0.192839	4.12861	0.550807	42.3945	78.7482	14.3582	166.04	169.725	249.701	73.0793	38.2633	355.284	780.945		1.38703	1.38703	5.86624	8.22915	4.43409	13.5305		34.7826	15.9078	49.2581	34.634	18.0309	14.2121	27.8042	13.9814	41.7857	50.2852	16.4386	32.9266	0.334001	26.3325
	20.9572	21.0928	26.1261	27.6251	16.2851	7.34161	19.9047	7.37241	27.2771	37.0386	54.3524	21.025	17.4531	24.8678	0.175201	1.1079	1.41177	38.706	59.6052	13.1013	157.83	217.536	213.554	91.7814	65.3064	377.185	804.557		0.0678053	0.0678053	5.10104	6.60007	4.73995	13.6834		34.4369	15.5453	47.6986	34.3862	17.535	13.9519	27.259	13.6304	40.8894	50.0034	16.0427	32.6044	0.340444	25.9606
	19.3903	20.7594	24.6035	25.8437	15.5439	7.09278	18.8723	6.85728	25.7296	36.3352	47.0223	20.0749	16.5055	23.6425	0.177766	0.268364	3.56136	32.8468	48.6007	11.0779	138.756	266.212	223.41	123.273	97.2716	406.522	818.735		0.684559	0.684559	4.52862	5.76882	4.53094	12.9821		33.859	15.2089	46.237	34.2114	17.0666	13.7101	26.7155	13.2887	40.0042	49.7416	15.6733	32.3374	0.347092	25.4628
	17.9962	19.7777	30.1534	24.9199	14.6869	6.88765	19.0703	8.07885	27.1491	42.3636	65.2678	18.8869	15.5142	23.6344	0.20742	1.15377	0.500453	122.835	34.2185	19.2144	148.417	313.65	253.721	30.835	116.346	441.818	830.516		0.890781	0.890781	11.2665	6.03301	4.20007	11.9993		33.3129	14.8985	44.8848	34.0459	16.6262	13.4874	26.2093	12.979	39.1883	49.5205	15.3304	32.0868	0.353382	24.9695
	16.6586	18.2988	36.0384	24.5459	13.7408	6.53516	19.3029	10.0948	29.3977	52.2965	101.904	17.4787	14.4702	22.9841	0.227313	6.99263	1.00833	280.077	27.4884	30.9375	163.016	362.817	303.023	0.110301	124.556	482.485	850.957		0.820101	0.820101	18.5598	7.0672	3.73789	10.9435		32.7926	14.606	43.6146	33.8933	16.0621	13.2813	25.7083	12.7166	38.4249	49.4649	14.97	31.847	0.360488	24.4273
	15.5166	17.1506	35.0143	24.4321	12.741	6.03172	18.4811	10.0723	28.5533	54.5006	101.451	16.3336	13.4349	22.6117	0.254582	8.78778	1.77011	273.347	35.4152	32.9483	154.986	407.624	344.315	0.47896	127.108	527.407	880.583		0.816981	0.816981	18.6806	8.09851	3.59262	10.3019		32.2941	14.3206	42.4076	33.6329	15.4735	13.0787	25.2012	12.4694	37.6707	49.4795	14.6088	31.525	0.366676	23.8838
	14.6506	16.2759	32.8663	23.9543	11.727	5.64486	17.5198	9.60487	27.1247	54.8229	92.2536	15.4632	12.4579	22.0347	0.277649	8.23247	1.54732	235.514	41.4026	33.5571	141.015	443.344	377.541	8.06592	138.11	575.01	903.692		0.812658	0.812658	17.403	8.49106	3.73628	9.81839		31.6194	14.0405	41.2441	33.3536	14.9125	12.8782	24.6747	12.2118	36.8865	49.4912	14.2585	31.1839	0.372458	23.2659
	13.9346	15.4824	31.8572	22.7146	10.9519	5.41881	16.7266	9.33112	26.0577	55.7861	87.0697	14.7085	11.6976	20.9066	0.282449	7.79516	1.54797	228.936	35.8565	33.3472	127.866	474.007	409.006	14.8156	168.784	612.782	917.334		0.773903	0.773903	17.1487	8.00611	3.75662	9.28971		30.9235	13.7714	40.1145	33.0683	14.3972	12.6878	24.1605	11.954	36.1145	49.4777	13.9279	30.8414	0.377793	22.6604
	13.2875	14.7514	30.5073	21.0051	10.3889	5.60873	15.9248	8.76195	24.6868	55.0208	76.7718	14.0194	11.1135	19.4416	0.272559	6.95563	1.3769	212.65	25.8088	30.6462	106.422	502.606	439.109	27.0296	216.128	640.972	905.866		0.731969	0.731969	16.4879	6.98562	3.63052	8.4107		30.2528	13.51	39.0295	32.7893	13.9279	12.5091	23.6698	11.7056	35.3754	49.4539	13.6145	30.5094	0.382897	22.0903
	12.8078	13.8996	28.9425	20.0355	9.76939	5.66456	15.1866	8.24704	23.4336	54.3048	68.0137	13.3537	10.529	18.5015	0.274626	5.65855	1.65621	189.227	23.5122	29.3459	90.6687	524.342	475.532	45.7488	245.574	672.725	902.508		0.545916	0.545916	15.5888	6.6818	3.58433	7.68916		29.6302	13.1943	38.0237	32.4875	13.4953	12.3376	23.1948	11.4859	34.6807	49.5194	13.2696	30.1643	0.388976	21.5628
	12.3806	12.8399	28.0144	19.4185	8.99901	5.48088	14.5222	8.07069	22.5929	55.5748	65.136	12.6102	9.8444	17.7739	0.28711	4.5867	2.83011	182.038	23.974	30.5057	81.7456	544.092	522.873	59.1664	265.292	713.281	913.578		0.229683	0.229683	15.4041	6.8083	3.61122	7.12935		29.032	12.881	37.0759	32.1688	13.0865	12.1775	22.7369	11.278	34.0149	49.6021	12.9324	29.8108	0.39488	21.0592
	11.8908	11.8715	27.2534	18.7897	8.27066	5.16152	13.8729	7.98022	21.8531	57.5237	63.6839	11.8812	9.17087	17.065	0.30089	3.92881	4.00571	179.036	24.1746	31.3854	75.8886	567.179	568.099	71.4524	286.172	752.716	932.985		0.00965214	0.00965214	15.3722	6.90854	3.61049	6.71963		28.4869	12.5803	36.1805	31.8571	12.6972	12.0307	22.3054	11.0854	33.3908	49.6981	12.6095	29.4692	0.400669	20.592
	11.4237	11.0716	25.5051	18.1287	7.60476	4.81284	13.0911	7.54949	20.6406	57.6687	56.9947	11.2477	8.47148	16.4524	0.320213	2.78041	4.07829	154.108	25.3772	30.1002	68.53	589.648	606.867	104.064	308.973	789.698	954.408		0.176011	0.176011	14.2575	6.88105	3.6429	6.43482		28.0274	12.2889	35.3358	31.5501	12.3305	11.8911	21.904	10.9116	32.8156	49.8156	12.2993	29.1385	0.406372	20.179
	10.7362	10.2897	23.6437	17.35	6.98807	4.49881	12.2511	7.06724	19.3183	57.6867	49.9458	10.5129	7.81346	15.6965	0.335307	2.29476	3.84715	129.792	25.9988	27.6992	60.0975	623.506	646.007	145.507	336.956	824.738	973.909		0.223284	0.223284	13.1308	6.83703	3.52487	6.01413		27.5961	12.0096	34.5309	31.256	11.9905	11.7194	21.5171	10.7545	32.2716	49.9814	11.9953	28.8213	0.412234	19.8028
	10.1049	9.53815	22.3981	16.5838	6.42226	4.25972	11.5511	6.76163	18.3128	58.5364	45.7196	9.8215	7.20123	14.9641	0.350225	2.09176	4.05216	117.656	25.3278	26.3055	53.1649	655.436	684.774	177.11	365.67	857.557	988.889		0.283353	0.283353	12.5766	6.76232	3.39924	5.56178		27.1728	11.7254	33.7763	30.978	11.6795	11.4942	21.1377	10.6211	31.7588	50.2471	11.6909	28.5179	0.418489	19.4491
	9.84094	9.05485	21.5575	15.9396	5.95369	4.18102	11.0879	6.52541	17.6133	58.8514	42.581	9.4479	6.72898	14.4149	0.363507	1.55499	4.13342	109.612	23.5387	26.3604	47.7055	669.018	710.301	200.189	390.724	885.219	993.845		0.393045	0.393045	12.1096	6.4917	3.4942	5.26688		26.7794	11.4174	33.0835	30.7164	11.3953	11.2791	20.7785	10.5081	31.2866	50.5719	11.4008	28.232	0.424677	19.0984
	20.4063	8.51031	20.695	15.4497	5.61138	4.13015	12.4671	7.37275	19.8399	59.1375	54.3574	11.98	6.33611	19.1672	0.503114	63.0304	15.6565	67.6978	8.89555	47.0014	69.5055	234.091	739.623	225.34	410.332	905.706	997.055		8.42631	3.46968	8.71501	3.46968	6.36862	7.84985		26.4124	11.1135	32.4464	30.4736	11.1345	11.0794	20.4433	10.4086	30.8519	50.9143	11.1187	27.966	0.431045	18.7735
	31.3875	7.86271	19.6157	14.869	5.34537	4.0368	13.8528	10.453	24.3058	75.4571	109.264	11.3658	5.9747	18.429	0.510345	307.465	35.8817	33.2106	1.03247	72.3772	96.3548	18.6519	775.267	258.908	434.196	921.788	1002.96		20.0217	3.50312	8.24988	3.50312	6.02046	7.32903		26.0539	10.8246	31.8544	30.2426	10.8943	10.8765	20.1244	10.3183	30.4427	51.2726	10.8809	27.7131	0.436133	18.4741
	31.4259	7.39468	18.3153	13.9198	5.00071	3.92597	13.3304	10.447	23.7774	78.3701	109.141	10.6572	5.5992	17.2164	0.509178	327.447	35.2326	24.8493	0.347375	69.3835	88.443	18.3221	801.549	302.448	474.654	942.835	1009.99		20.7687	3.26255	7.65807	3.26255	5.65652	6.73126		25.6387	10.5547	31.3078	30.0067	10.6726	10.6592	19.8066	10.2278	30.0344	51.638	10.6626	27.4567	0.440567	18.1557
	30.7744	7.11841	16.9284	13.7154	4.87194	3.79339	12.867	10.1704	23.0374	79.0428	103.438	10.4169	5.43356	16.1252	0.495929	320.677	33.0463	16.4951	0.719765	63.9209	82.3304	24.3234	817.269	352.61	483.601	950.759	1018.44		20.3576	3.29849	6.51152	3.29849	5.54495	6.62351		25.2264	10.3083	30.8059	29.4933	10.4662	10.4088	19.4515	10.0917	29.5432	51.8816	10.4231	26.9828	0.442702	17.8463
	29.2196	6.93222	15.5907	24.7252	6.77037	3.60815	14.4744	10.5646	25.039	72.9886	111.612	11.2615	6.81083	22.4416	0.53434	217.423	56.8842	1.24627	105.079	59.3519	118.075	42.0772	827.949	404.637	120.586	837.29	1030.29		17.9582	4.32926	4.32926	13.4637	4.49112	7.65334		24.842	10.0784	30.3452	28.9454	10.2721	10.127	19.1017	9.96183	29.0635	52.1516	10.1633	26.4844	0.445352	17.557
	27.7464	6.78252	14.3313	32.6676	7.77717	3.48336	15.4647	12.0507	27.5154	77.9237	145.219	11.0542	7.03118	24.3926	0.552493	150.839	75.3805	1.28469	295.939	59.0983	143.553	63.3608	836.587	456.893	9.23402	780.038	1038.32		16.6922	4.2717	3.27705	21.6134	3.27705	7.57086		24.4774	9.86069	29.9248	28.4395	10.0893	9.84925	18.7735	9.84696	28.6204	52.4514	9.91784	26.023	0.448102	17.2833
	34.3224	6.49949	13.1682	34.6311	7.71675	6.92176	17.2099	13.5893	30.7993	78.9621	184.67	10.4425	7.1205	29.0338	0.606105	292.835	114.714	16.3358	303.496	90.1207	105.847	1.91536	853.039	507.968	1.15617	783.417	828.552		23.8799	3.94297	2.72572	24.1886	2.72572	3.5207		24.1156	9.64711	29.5414	27.9723	9.91676	9.58849	18.4636	9.74295	28.2066	52.7684	9.71452	25.5951	0.449753	17.0162
	41.5767	6.12056	12.1656	34.3208	7.34455	7.77139	18.2166	15.5902	33.8068	85.5825	243.055	9.96849	7.45126	28.782	0.588707	545.695	146.314	36.6147	259.346	118.202	109.103	34.4615	875.318	554.166	1.91958	804.391	780.361		31.6082	3.84793	2.19711	24.3523	2.62395	2.19711		23.7501	9.43431	29.1877	27.5671	9.75944	9.3471	18.1743	9.65118	27.8255	53.1035	9.51559	25.2189	0.452095	16.7548
	41.0252	6.05459	11.499	32.5298	7.04392	7.64367	17.6327	15.1836	32.8163	86.1105	230.542	9.57135	7.19386	27.2721	0.582553	547.21	134.053	37.622	221.924	112.122	99.7809	28.2908	879.226	585.993	10.0903	821.533	787.513		31.4539	3.51677	1.92768	22.9585	2.52743	1.92768		23.3884	9.22244	28.8603	27.2033	9.62076	9.11268	17.9013	9.56939	27.4707	53.4563	9.32202	24.8778	0.45485	16.5046
	39.2343	6.05251	11.0528	32.2663	8.27791	7.27912	17.3605	14.5081	31.8686	83.5699	210.486	9.66533	7.52882	26.9629	0.563442	478.464	127.87	39.7873	222.182	82.493	101.634	12.4465	879.349	607.799	11.8341	752.318	808.106		29.569	3.61282	1.38742	22.6009	1.38742	2.38621		23.049	9.01938	28.4068	26.8513	9.47714	8.76003	17.5939	9.4849	27.0788	53.9101	9.13382	24.5369	0.457463	16.2631
	36.5015	6.44719	10.5436	44.5798	10.1277	6.80463	19.1674	16.8344	36.0018	87.8285	283.398	10.3356	7.63539	30.012	0.594374	300.471	161.804	74.37	645.79	81.7167	152.838	0.632302	856.097	633.163	78.7386	654.268	835.308		26.1659	3.88844	0.207961	34.2442	0.207961	3.53101		22.7314	8.83695	27.4478	26.5525	9.29984	8.41207	17.2134	9.30227	26.5157	54.0408	8.95267	24.2177	0.460201	16.0156
	33.9477	6.27345	9.87751	43.641	9.93579	6.63161	18.3845	16.1781	34.5626	87.9988	261.732	9.90665	7.44309	27.9447	0.579342	242.212	146.678	72.369	637.89	71.3808	138.131	3.09285	866.294	667.128	62.9589	664.121	845.339		24.041	3.6332	0.0291414	33.7343	0.0291414	3.27504		22.4184	8.67143	26.4971	26.3462	9.11856	8.08531	16.8562	9.14041	25.9966	54.2259	8.78322	23.9737	0.463733	15.7685
	32.2293	5.88657	9.1195	41.2047	9.44165	7.19809	17.5133	15.1989	32.7122	86.785	231.008	9.28058	7.67844	26.5324	0.551111	216.561	135.181	70.4561	561.284	65.1518	106.404	12.0894	889.218	706.859	30.2325	689.833	812.72		22.9488	3.39401	0.161073	31.9242	0.161073	2.08249		22.1056	8.50949	25.6134	26.2252	8.94598	7.77131	16.5285	9.01281	25.5413	54.5289	8.61861	23.3422	0.460676	15.5258
	30.9495	5.68922	8.44111	38.6505	8.80651	7.97142	16.7514	14.2323	30.9837	84.9622	202.559	8.62381	8.08885	25.4137	0.517121	201.586	122.371	69.0602	479.57	63.1207	77.0874	22.6278	901.027	743.392	8.66788	723.6	769.225		22.3256	2.9346	0.182699	30.0266	0.182699	0.65239		21.8016	8.33207	24.4436	26.1642	8.77645	7.46474	16.1638	8.85359	25.0174	54.7743	8.44316	22.3736	0.452042	15.289
	29.6909	5.52523	8.05215	35.8589	8.26503	7.76764	15.86	13.283	29.143	83.7517	176.438	8.15859	7.83877	24.3344	0.512714	191.295	106.807	60.9622	399.958	57.6833	65.4859	36.1853	910.899	764.754	0.0232833	753.025	780.57		21.5323	2.63336	0.106439	27.7003	0.106439	0.390945		21.5164	8.15754	23.314	26.119	8.58706	7.17402	15.8113	8.72307	24.5344	55.1697	8.26492	21.4383	0.4435	15.0517
	28.2522	5.19909	7.90261	33.3501	7.89915	7.2264	14.9716	12.4066	27.3782	82.8678	153.924	7.90088	7.39458	23.1648	0.516051	176.374	95.5016	49.9702	337.769	50.0192	59.9878	55.5648	930.692	773.047	5.55199	773.239	811.107		20.3513	2.7018	0.00173163	25.4492	0.00173163	0.674486		21.2544	7.99655	22.2541	26.0648	8.39837	6.90451	15.4788	8.61349	24.0923	55.6471	8.097	20.5603	0.434908	14.8264
	26.5423	4.82743	7.60256	31.3809	7.5336	6.92934	14.136	11.629	25.765	82.2649	135.233	7.56808	7.08041	21.8074	0.509799	153.916	86.6501	42.6862	297.386	43.5921	51.9363	83.9789	953.507	789.822	18.7092	793.703	828.115		18.9743	2.74065	0.0344803	23.8128	0.0344803	0.638734		21.013	7.85226	21.2748	26.0874	8.21152	6.65526	15.1824	8.54479	23.7272	56.2811	7.94208	19.7517	0.426435	14.6122
	24.7365	4.5773	7.10194	29.6599	7.09377	6.83696	13.3344	10.8924	24.2268	81.6865	118.644	7.09785	6.90116	20.3278	0.493102	130.007	76.6866	38.8435	266.523	38.9453	42.2166	120.338	969.016	818.211	36.5592	818.679	833.44		17.6386	2.52055	0.00408363	22.5621	0.00408363	0.260891		20.7871	7.71399	20.3745	26.1852	8.0315	6.42389	14.9194	8.51635	23.4357	57.0825	7.79337	19.0107	0.418493	14.203
	22.932	4.4065	7.20284	28.2415	6.76047	6.72618	12.7116	10.1607	22.8722	79.9324	103.239	6.98165	6.73475	18.9997	0.476597	104.457	68.9744	30.3462	241.177	35.4157	35.825	163.183	979.679	812.449	55.7242	837.863	839.849		15.9504	2.57516	0.221185	21.2598	0.221185	0.255475		20.4521	7.57615	19.5414	26.2797	7.86291	6.20826	14.6534	8.48772	23.1411	57.9231	7.64784	18.3194	0.410962	13.7021
	21.0918	4.24761	10.1004	26.9967	6.4311	6.49094	12.5598	9.28172	21.8415	73.9005	86.1504	8.29568	6.44606	18.344	0.479947	72.7961	69.0919	6.04839	208.425	37.5605	36.8306	213.584	989.651	655.663	75.858	857.039	853.539		12.7961	4.04807	1.80474	18.701	1.86458	1.80474		20.0031	7.44024	18.7696	26.3528	7.7078	6.00894	14.3804	8.44973	22.8301	58.7585	7.50713	17.6723	0.40371	13.2387
	19.4329	3.99932	9.93337	25.4276	6.15096	6.14042	11.8474	8.6283	20.4757	72.8284	74.4475	8.04217	6.14305	17.058	0.47045	57.539	61.5929	3.66363	184.422	32.4498	32.57	264.825	1005.33	664.245	105.651	873.52	874.143		11.3907	4.04285	1.8912	17.3855	1.8912	1.90175		19.5757	7.31403	18.0468	26.4124	7.56332	5.82467	14.1228	8.41917	22.542	59.6139	7.37635	17.0658	0.396424	12.8051
	18.1573	3.71084	9.36184	23.4552	5.97826	5.70409	11.0613	7.94249	19.0038	71.8046	63.0832	7.67005	5.77264	15.9585	0.468721	50.3542	54.0287	2.88801	153.609	25.8368	28.6992	307.967	1023.71	694.032	150.091	883.758	900.134		10.4873	3.95922	1.69179	15.7851	1.69179	1.96596		19.1609	7.21271	17.3704	26.4683	7.42769	5.65366	13.8823	8.39396	22.2762	60.4653	7.26645	16.4984	0.38847	12.399
	17.0953	3.45918	10.48	21.6422	5.68395	5.39937	10.6267	7.29841	17.9251	68.6801	53.2668	8.082	5.47052	15.4415	0.476806	41.8434	51.373	0.0214988	121.341	24.4305	27.3247	346.37	1039.88	636.365	197.801	901.343	918.511		9.01332	4.62282	2.39805	13.5602	2.39805	2.68263		18.7534	7.09195	16.7388	26.5232	7.29778	5.49684	13.6503	8.38019	22.0305	61.3918	7.14341	15.9667	0.381792	12.0183
	16.1159	3.2887	14.3371	20.1554	5.40242	8.56902	11.3114	6.59175	17.9032	58.2751	43.4511	11.4531	6.19407	15.6712	0.433434	23.0832	64.3643	9.15477	78.216	34.9164	7.52086	383.783	1050.9	456.643	241.831	918.327	736.434		4.66287	8.16437	2.88405	8.70235	6.05065	2.88405		18.3568	6.95129	16.1511	26.5684	7.16225	5.35185	13.4236	8.37627	21.7999	62.3995	7.00403	15.4692	0.376679	11.6567
	15.2929	3.16488	15.1811	19.0456	5.31375	9.31898	11.2195	6.27537	17.4949	55.9325	39.3803	12.2501	6.31506	15.265	0.414732	16.5924	64.8775	15.6943	61.2467	34.8784	3.61213	416.707	1058.95	421.283	277.581	923.709	696.292		3.04286	9.08518	2.93108	6.79551	6.93632	2.93108		17.976	6.80965	15.6108	26.502	6.96165	5.21783	13.1796	8.355	21.5346	63.3932	6.84765	15.003	0.373231	11.2862
	14.7159	3.03526	14.7629	18.2046	5.12193	8.8898	10.7884	6.03401	16.8224	55.9306	36.4093	11.8028	6.0639	14.7512	0.417355	15.4249	60.1111	15.797	55.0001	32.1088	3.60465	440.6	1067.4	438.626	306.311	935.405	719.126		2.91302	8.76757	2.96011	6.40177	6.6809	2.91302		17.6151	6.67304	15.1137	26.4281	6.74403	5.09402	12.9447	8.33948	21.2842	64.424	6.69079	14.5715	0.370641	10.9289
	14.1532	2.88586	13.8493	17.6001	4.76033	8.29995	10.2581	5.83753	16.0957	56.9064	34.0767	11.0746	5.64523	14.0772	0.427533	15.1716	54.3504	12.8967	53.9047	30.2258	3.83448	464.537	1077.18	477.729	327.835	957.655	751.11		3.07856	8.18878	2.77469	6.52548	6.31431	2.77469		17.2802	6.54624	14.6508	26.3505	6.53214	4.98065	12.7234	8.32607	21.0495	65.4389	6.53566	14.169	0.368676	10.5985
	13.4948	2.71617	15.3826	17.2138	4.50866	8.01179	10.2213	6.00154	16.2228	58.716	36.0185	10.7533	5.38444	14.9106	0.469384	10.7159	56.3269	26.6389	48.8946	32.6342	4.8819	493.352	1088.35	413.055	341.975	973.295	766.987		2.74151	8.03713	4.62928	6.46046	6.24464	2.74151		16.9578	6.42452	14.2167	26.2754	6.35802	4.87497	12.5179	8.31091	20.8288	66.3922	6.37464	13.792	0.367803	10.3206
	12.7902	2.54759	19.9005	16.5567	4.39419	7.84062	10.6716	6.89515	17.5668	64.612	47.5431	10.3154	5.25579	15.6151	0.496352	4.48826	66.0001	85.1718	34.6345	39.4064	8.01468	525.15	1099.5	249.824	366.707	980.45	776.498		2.47479	7.76781	9.58509	6.24134	5.92121	2.47479		16.6419	6.27293	13.8109	26.1704	6.21189	4.77314	12.3135	8.28936	20.6029	67.3191	6.22715	13.4366	0.366636	10.0419
	11.9611	2.40558	19.4876	15.5551	4.25978	7.69806	10.2279	6.63826	16.8661	64.9035	44.0665	9.8296	5.11935	14.6566	0.482266	3.0042	61.1883	85.7419	28.3797	35.6182	6.39997	563.834	1108.94	263.048	406.07	988.885	784.463		2.13154	7.42402	9.65797	5.72553	5.56982	2.13154		16.3348	6.10037	13.4374	26.0621	6.06843	4.67717	12.1134	8.27206	20.3854	68.2886	6.07641	13.1064	0.366474	9.7689
	13.2144	2.26294	18.2886	15.1574	4.01192	7.26979	10.0342	6.46218	16.4964	64.4017	41.7598	10.2421	4.82638	14.6717	0.504936	10.114	60.3923	68.136	26.2473	36.2677	7.64186	505.885	1118.46	303.376	422.259	1004.54	808.637		2.97232	7.97918	8.04652	4.91528	6.2302	2.97232		16.0467	5.9307	13.0955	25.9521	5.92243	4.58767	11.9225	8.25732	20.1798	69.2582	5.9245	12.8023	0.367269	9.5131
	15.5727	2.0956	16.8837	14.9972	3.68888	6.80153	10.0066	6.57195	16.5786	65.6761	43.1905	10.8994	4.46704	15.4288	0.550958	30.9812	62.584	47.2946	24.9064	39.9137	10.2725	405.364	1129.68	354.291	428.867	1025.12	835.487		4.6733	8.80378	5.98433	4.09785	7.21051	4.09785		15.7799	5.76321	12.7821	25.8435	5.77605	4.5047	11.7416	8.24566	19.9872	70.2262	5.76642	12.522	0.369391	9.27909
	15.4474	1.93569	15.7255	14.3598	3.43734	6.40892	9.55244	6.34443	15.8969	66.4168	40.2518	10.3844	4.18024	15.1755	0.568062	34.7501	58.0149	38.1069	23.1108	37.3944	9.88174	410.426	1140.46	399.233	455.674	1041.29	858.338		5.06299	8.44868	5.34116	3.97545	6.94702	3.97545		15.532	5.60539	12.4957	25.7003	5.63674	4.42729	11.5662	8.22214	19.7884	71.0875	5.61323	12.2633	0.372	9.0662
	15.2597	1.87878	14.9398	13.1884	3.27648	5.95644	9.08328	6.07784	15.1611	66.9124	36.9402	9.57244	3.94647	14.502	0.572163	38.1481	51.9049	34.2993	16.8524	33.719	9.77711	418.065	1144.3	431.247	507.055	1051.7	885.056		5.68725	7.69367	5.3674	3.616	6.29597	3.616		15.3038	5.45624	12.2333	25.535	5.51011	4.3552	11.3989	8.19	19.5889	71.8487	5.46971	12.0247	0.374691	8.87171
	14.7373	1.86135	14.4423	17.0187	3.22508	5.4972	9.46364	6.66519	16.1288	70.4294	44.4247	9.96973	3.79311	14.6635	0.588971	27.8115	57.7949	24.7867	57.0782	38.9196	15.7327	439.7	1145.48	452.161	349.229	1055.03	912.592		4.76757	8.10838	4.47253	7.04893	6.74465	4.47253		15.0944	5.30219	11.99	25.3693	5.39357	4.28789	11.2396	8.15876	19.3983	72.5897	5.32504	11.8024	0.378185	8.69176
	13.823	1.80458	13.8881	28.6214	3.18821	5.16202	11.0812	10.0642	21.1455	90.8226	101.289	9.49252	3.68166	13.8719	0.580522	7.51753	86.0561	7.87872	307.656	62.2997	35.037	478.879	1149.33	476.034	50.1968	1057.43	932.955		4.33051	7.68794	4.3956	19.1288	6.30432	4.33051		14.9008	5.13497	11.7559	25.2123	5.2821	4.22432	11.0851	8.13309	19.2182	73.3698	5.17175	11.5882	0.382843	8.51898
	15.0924	1.69966	13.2123	32.2962	3.21904	4.96264	11.747	11.4483	23.1953	97.4565	131.062	9.08745	3.65494	14.6223	0.600057	11.1912	100.95	2.14692	422.27	72.7267	46.028	424.936	1156.45	505.983	11.6287	1055.42	945.174		6.0049	7.3878	4.12482	23.2088	5.86842	4.12482		14.7217	4.97532	11.5353	25.0644	5.17617	4.16289	10.9393	8.11028	19.0496	74.139	5.02553	11.3863	0.387571	8.35571
	17.9853	1.5806	12.2859	30.5057	3.26504	4.78644	11.7348	11.0891	22.8239	94.4976	122.969	8.53615	3.64539	16.5605	0.639175	39.0686	103.108	0.303637	352.346	71.7373	48.2801	314.034	1164.57	548.518	27.0466	1052.44	956.04		9.44917	6.95555	3.74971	21.9695	5.27111	3.74971		14.5555	4.82942	11.2575	24.9184	5.07555	4.10454	10.7901	8.08562	18.8758	74.9352	4.89095	11.1407	0.389838	8.16654
	17.5789	1.49584	11.5299	37.2761	3.15314	4.53589	12.595	13.5086	26.1036	107.254	182.484	8.03289	3.49883	16.0666	0.642346	24.8397	123.19	1.13438	609.157	89.1478	64.9485	328.604	1170.36	584.501	2.46408	1059.71	971.596		9.54601	6.53705	3.49699	29.2432	4.87974	3.49699		14.4018	4.69653	10.9193	24.769	4.98106	4.05015	10.6363	8.05771	18.694	75.7566	4.76766	10.8485	0.389396	7.95017
	16.6506	1.46208	10.8049	41.6583	2.98	4.21492	12.9618	15.1666	28.1284	117.01	230.027	7.50992	3.28873	15.1892	0.644036	13.607	132.244	4.65205	823.489	99.6363	76.5079	363.122	1172.67	620.079	35.4259	1071.01	991.709		9.14063	6.04785	3.29501	34.1484	4.52993	3.29501		14.2587	4.5718	10.5898	24.6135	4.89364	4	10.4879	8.02682	18.5147	76.5342	4.65226	10.5643	0.388527	7.74172
	15.6572	1.39195	10.0571	40.5438	3.17576	3.87533	12.4502	14.7451	27.1953	118.433	217.418	6.96621	3.35066	14.2572	0.619413	10.2851	122.285	5.72691	789.25	86.0149	73.5282	401.967	1177.48	657.883	23.4009	1058.24	1013.21		8.69101	5.57426	3.09088	33.5776	3.79044	3.09088		14.1235	4.45355	10.2806	24.457	4.81437	3.95459	10.3473	7.99455	18.3418	77.2626	4.54375	10.3306	0.389048	7.54746
	14.7881	1.31328	9.48157	38.4033	3.66594	3.64283	11.8825	13.8901	25.7726	116.895	192.934	6.57376	3.64861	13.4615	0.573514	8.44255	111.708	5.7645	703.352	67.5119	67.8922	437.572	1182.88	687.738	7.2736	1026.59	1028.07		8.21435	5.26047	2.90781	31.8295	2.90781	2.93092		13.995	4.34185	9.98346	24.309	4.74192	3.91257	10.214	7.96433	18.1783	77.9748	4.44187	10.1563	0.391451	7.36269
	13.8774	1.2827	8.83208	35.5219	3.77293	3.45924	11.1244	12.7885	23.9129	114.959	163.546	6.3025	3.53766	12.6161	0.562001	7.57927	96.8585	5.2546	595.238	54.0437	58.7543	476.501	1184.99	722.225	0.0340265	1019.74	1039.87		7.57492	5.0198	2.52958	29.2194	2.52958	2.84327		13.8741	4.23659	9.70022	24.174	4.67426	3.86809	10.0879	7.93897	18.0269	78.6981	4.34601	9.99097	0.393734	7.18724
	12.8614	1.39067	8.32983	33.1857	3.79505	3.35646	10.4865	11.865	22.3515	113.145	140.779	6.06244	3.46611	11.7285	0.543772	5.64013	82.7345	4.65133	515.253	44.7757	50.8378	521.89	1177.56	749.473	6.35353	1018.33	1046.51		6.79898	4.67177	2.26739	27.1233	2.26739	2.70599		13.7573	4.14123	9.43248	24.0446	4.61161	3.82227	9.96826	7.91465	17.8829	79.3986	4.25882	9.83431	0.395617	7.02205
	12.4747	1.75731	8.01745	31.4079	3.68839	3.25608	10.1003	11.1494	21.2497	110.387	124.31	5.85292	3.36416	11.3604	0.543053	5.63756	69.6054	4.33826	454.014	41.1126	46.8433	539.711	1152.54	766.674	18.4765	1025.15	1053.02		6.62173	4.0956	2.16453	25.555	2.16453	2.59684		13.6521	4.06415	9.1732	23.9165	4.55523	3.77787	9.85651	7.88875	17.7453	80.036	4.18692	9.68568	0.396376	6.86421
	14.5809	1.71486	7.89494	30.1065	3.47344	3.08543	10.1427	10.85	20.9927	106.974	117.723	5.68419	3.18243	12.9094	0.604468	19.6982	71.0283	5.05239	398.555	44.4789	49.8049	446.282	1155.42	773.473	31.3578	1038.96	1064.12		8.89676	3.96932	2.21075	24.4223	2.21075	2.59876		13.5729	3.99877	8.91991	23.7899	4.50443	3.74715	9.75551	7.86192	17.6174	80.5896	4.12518	9.54661	0.396541	6.71217
	17.7728	1.60937	7.65123	28.6493	3.40289	2.87616	10.327	10.7495	21.0765	104.092	115.552	5.52706	3.00784	15.2424	0.670378	55.4402	75.9962	7.15948	335.709	47.9427	55.5144	321.613	1162.6	787.088	49.8015	1043.51	1077.82		12.2457	3.91769	2.12417	23.1222	2.12417	2.6509		13.4993	3.94005	8.68284	23.6669	4.45805	3.72681	9.66231	7.83413	17.4964	81.0792	4.06955	9.41745	0.396522	6.57045
	18.0899	1.53472	7.13728	26.9728	3.36754	2.72384	9.97102	10.2986	20.2696	103.285	106.061	5.25241	2.88476	15.3518	0.683628	65.9165	71.1712	8.03005	289.061	43.6059	52.5216	310.338	1167.7	816.19	76.2744	1045.8	1087.84		12.8375	3.7177	1.88487	21.7204	1.88487	2.52858		13.4383	3.88567	8.46332	23.5492	4.41572	3.70877	9.57684	7.80819	17.385	81.532	4.01818	9.29846	0.396517	6.43952
	16.8167	1.65538	6.74417	25.1582	3.31473	2.59154	9.38013	9.52623	18.9064	101.558	90.749	5.02945	2.77234	14.2986	0.675198	55.3033	59.6717	6.94829	248.948	36.7891	46.085	356.816	1159.47	838.807	111.263	1049.22	1096.59		11.7873	3.37406	1.71472	20.1288	1.71472	2.43791		13.3835	3.84026	8.25526	23.437	4.37733	3.69918	9.49874	7.78195	17.2807	81.9261	3.97453	9.18787	0.396079	6.31629
	15.7372	1.63736	6.52831	23.3248	3.24269	2.40677	8.81284	8.80128	17.6141	99.8689	77.4626	4.8855	2.61575	13.4349	0.674064	47.9462	51.4876	5.21907	210.596	31.0266	41.0378	398.768	1160.69	851.357	153.303	1053.89	1108.86		10.8517	3.24815	1.64281	18.4393	1.64281	2.47873		13.3301	3.81121	8.05467	23.3281	4.3425	3.71417	9.43013	7.75092	17.181	82.1932	3.94404	9.08626	0.394636	6.19859
	15.1231	1.56007	6.17003	21.5682	3.09331	2.29312	8.3013	8.19456	16.4959	98.7142	67.1508	4.63167	2.49317	12.8848	0.675748	46.5368	45.4441	4.54229	176.01	27.1231	36.0982	423.67	1165.97	872.393	199.888	1063.61	1116.44		10.4914	3.0716	1.53836	16.9365	1.53836	2.33855		13.1689	3.7927	7.86189	23.2206	4.31044	3.72849	9.34716	7.70809	17.0553	82.4645	3.92214	8.97584	0.391821	6.08617
	14.6825	1.49322	5.71009	19.8401	2.88976	2.25876	7.81242	7.63272	15.4451	97.6999	58.2584	4.29992	2.41651	12.4394	0.674674	47.1985	39.9322	4.41976	144.666	24.2326	30.8431	442	1170.54	899.774	251.736	1076.93	1118.74		10.3826	2.8067	1.41017	15.5402	1.41017	2.04116		12.9493	3.77825	7.67926	23.1164	4.28157	3.74169	9.25775	7.66023	16.918	82.744	3.90408	8.86313	0.38842	5.98041
	14.2246	1.41395	5.2604	18.3675	2.71961	2.20949	7.36593	7.15699	14.5229	97.1635	51.2226	3.99001	2.33702	11.9835	0.673613	47.0408	35.426	4.43323	121.036	21.5882	26.5889	461.467	1175.97	926.954	300.633	1088.12	1122.04		10.2345	2.57606	1.27039	14.3775	1.27039	1.78052		12.7333	3.7648	7.50919	23.02	4.25688	3.7539	9.173	7.61532	16.7883	83.0188	3.88782	8.75705	0.385075	5.88304
	13.363	1.54943	4.87239	17.1476	2.60161	2.06899	6.93384	6.65329	13.5871	95.954	44.2663	3.737	2.20214	11.2403	0.672361	41.3341	28.9918	4.24956	104.321	18.7682	23.6668	499.224	1166.69	950.732	344.426	1095.92	1131.47		9.626	2.18757	1.13539	13.4106	1.13539	1.66802		12.5193	3.74982	7.35233	22.9231	4.23284	3.76429	9.09029	7.57109	16.6614	83.2877	3.88143	8.6558	0.380816	5.79258
	12.4011	1.73351	4.53221	16.1733	2.43615	2.01108	6.54788	6.19093	12.7388	94.5486	38.3277	3.48418	2.11734	10.4339	0.662607	34.2601	23.1782	4.06294	92.648	16.9064	20.5826	543.134	1154.15	971.826	381.54	1106.9	1135.37		8.91691	1.75067	1.04803	12.6891	1.04803	1.47311		12.3143	3.73284	7.20829	22.7131	4.18843	3.78371	8.9901	7.48793	16.478	83.2909	3.88489	8.54465	0.374894	5.69836
	11.8303	1.98934	4.39391	15.5084	2.37986	2.04092	6.35711	5.84946	12.2066	92.0144	34.2161	3.38688	2.12565	9.97119	0.648561	29.9555	19.0774	3.85416	83.7455	15.8186	18.6295	570.066	1136.84	980.467	407.958	1110.65	1133.36		8.44339	1.39754	1.00703	12.1215	1.00703	1.34597		12.1183	3.71427	7.07635	22.4209	4.1325	3.8268	8.88152	7.37365	16.2552	83.0223	3.90323	8.43023	0.367051	5.60443
	11.1639	1.90884	4.27562	15.2245	2.26384	2.75118	6.26465	5.57785	11.8425	89.037	31.1125	3.5134	2.38568	9.44182	0.596588	24.0026	18.9731	3.95626	80.2795	16.0065	12.3445	602.331	1142.27	987.89	419.504	1118.4	1086.04		7.65049	1.60456	0.762218	11.7111	1.24955	0.762218		11.853	3.69601	6.9558	22.1067	4.07793	3.83375	8.75386	7.24968	16.0035	82.817	3.8948	8.30434	0.361464	5.51686
	10.4113	1.7963	4.02539	16.5074	2.43284	2.6917	6.31082	5.90805	12.2189	93.6178	34.9051	3.35855	2.49756	8.81481	0.558438	16.8138	20.381	5.22321	103.971	15.0387	13.098	639.839	1149.89	1003.68	368.598	1107.12	1089.97		7.05274	1.56225	0.666844	13.1489	0.925703	0.666844		11.5106	3.67925	6.84491	21.7937	4.03817	3.82733	8.61565	7.11935	15.735	82.6328	3.88004	8.17296	0.356171	5.44154
	9.76519	1.71521	3.78992	17.1414	3.64825	2.5747	6.43911	5.96083	12.3999	92.5723	35.5315	3.71909	2.84309	8.27137	0.488399	11.0628	22.3152	7.0182	114.539	7.78892	14.9337	672.943	1155.4	1018.66	344.657	1027.72	1097.7		6.0461	2.00387	0.0708375	13.4223	0.0708375	1.14439		11.1679	3.66107	6.74027	21.4969	4.00172	3.81647	8.48072	6.99595	15.4767	82.4925	3.86278	8.0456	0.35125	5.37099
	9.17213	2.05023	4.09398	16.3299	3.64962	2.41664	6.28542	5.54759	11.833	88.2613	30.7757	3.8718	2.72489	7.90259	0.4872	8.33313	17.9368	4.80239	100.892	6.94742	14.9674	704.064	1132.73	999.341	375.446	1027.63	1108.2		5.30033	1.82157	0.22218	12.4581	0.22218	1.45516		10.8379	3.64057	6.6396	21.2015	3.95236	3.8044	8.34606	6.87686	15.2229	82.3965	3.84139	7.91944	0.346749	5.29598
	8.48142	2.64825	4.22269	19.1339	3.49335	2.38285	6.72708	6.46909	13.1962	96.1649	41.8491	3.85802	2.85952	7.41674	0.44347	3.0777	16.6369	6.27196	153.93	10.457	18.8723	741.196	1092.84	991.219	274.645	1037.68	1110.45		4.6234	1.20978	0.36467	15.2759	0.36467	1.47517		10.5311	3.61312	6.55808	20.7815	3.88272	3.79239	8.19315	6.71608	14.9092	81.9719	3.81498	7.78438	0.342209	5.2204
	7.87945	3.12934	4.01042	25.4298	3.22754	2.30261	7.66319	8.92197	16.5852	116.426	79.6015	3.61898	3.15389	6.91219	0.373363	0.0467687	20.5558	13.3427	315.651	19.675	28.7357	774.335	1061.26	1004.63	105.608	1054.87	1115.81		4.26047	0.489639	0.391441	21.8108	0.391441	1.31636		10.2453	3.58446	6.49825	20.3693	3.82298	3.77787	8.0497	6.55824	14.6079	81.4719	3.78915	7.66184	0.338197	5.16061
	7.35681	3.08245	6.14366	31.3317	2.97732	2.14972	8.84027	11.2038	20.0441	126.736	125.525	4.61306	3.0036	7.05352	0.402692	2.20066	33.1525	7.27172	505.863	34.3742	44.7634	803.695	1064.32	873.951	19.1377	1071.19	1126.05		2.74375	1.5306	1.5306	26.7186	1.63574	2.46333		9.97262	3.55691	6.44494	19.9811	3.77505	3.75475	7.91423	6.40976	14.324	80.9903	3.75982	7.54691	0.33494	5.11
	6.75494	2.88554	7.47763	34.6743	2.80076	1.97396	9.42785	12.5747	22.0025	133.378	158.122	4.82024	2.82195	7.29696	0.442242	7.14445	42.8019	3.80334	637.381	43.9184	55.5604	838.183	1077.2	796.859	1.06516	1082.78	1137.87		1.9347	1.9347	2.6574	29.854	2.01948	2.84627		9.70971	3.52881	6.39576	19.6179	3.73193	3.72205	7.78436	6.2722	14.0566	80.5744	3.72452	7.43721	0.332627	5.06385
	6.23207	2.8647	7.13152	33.6463	2.70112	1.8189	9.06577	12.2266	21.2924	134.866	149.491	4.54838	2.74201	6.90666	0.431629	8.02988	38.4533	3.74133	604.204	40.5089	52.5171	868.732	1078.57	816.52	4.24359	1089.34	1148.36		1.68368	1.68368	2.58314	29.0979	1.84727	2.72948		9.45677	3.50018	6.34813	19.2819	3.69107	3.68995	7.66134	6.14551	13.8068	80.2145	3.69023	7.33304	0.330465	5.0196
	5.77573	3.10445	6.68815	31.868	2.61914	1.68315	8.62311	11.5485	20.1717	133.926	133.369	4.44009	2.74047	6.46005	0.40428	8.10755	30.4556	3.74407	540.327	36.0477	48.163	895.84	1062.88	842.055	14.7325	1094.76	1157.58		1.33564	1.33564	2.24806	27.4279	1.82095	2.75694		9.2156	3.47343	6.30017	18.97	3.65056	3.66114	7.54514	6.02825	13.5734	79.8958	3.6532	7.2339	0.328893	4.98065
	5.29299	3.51338	6.53	38.637	2.53621	1.60426	9.68565	14.2965	23.9822	147.606	204.391	4.40318	2.7805	6.22075	0.382197	19.2954	38.0969	9.95807	838.183	51.1145	65.3088	924.971	1036.39	851.258	8.58904	1100.26	1162.95		0.889807	0.889807	2.12682	34.2339	1.86698	2.79892		8.98881	3.44976	6.25383	18.6763	3.61111	3.63232	7.43536	5.91848	13.3538	79.5991	3.61641	7.13998	0.327579	4.94308
	4.87927	3.61814	6.51677	43.6993	2.42839	1.51482	10.4428	16.3883	26.831	156.934	268.575	4.24871	2.72582	6.1074	0.382824	30.9526	46.5756	15.4135	1105.99	64.2305	79.7084	950.308	1029.65	852.03	63.8872	1107.42	1169.06		0.630564	0.630564	2.26807	39.4506	1.82032	2.73389		8.77764	3.42761	6.21096	18.3996	3.57443	3.60162	7.33197	5.81579	13.1478	79.321	3.58123	7.05172	0.32639	4.90629
	4.48706	3.56824	6.37765	42.0231	2.25101	1.4047	10.0186	15.7752	25.7938	157.459	248.857	4.02765	2.58031	5.905	0.391817	30.5982	41.6076	13.2567	1024.29	60.336	74.1997	974.643	1032.86	860.171	39.9018	1119.26	1176.6		0.459413	0.459413	2.35	37.9955	1.77664	2.62295		8.58295	3.40562	6.16545	18.1374	3.53978	3.57024	7.23358	5.71967	12.9532	79.0711	3.54739	6.96655	0.325202	4.86784
	4.12444	3.38912	6.02087	39.139	2.12804	1.32932	9.35512	14.6819	24.037	156.94	215.558	3.75678	2.44331	5.54676	0.388414	27.3601	35.5932	11.1173	887.077	52.2308	64.4135	997.416	1044.4	881.227	11.783	1127.5	1181.78		0.367659	0.367659	2.26409	35.3822	1.62874	2.42745		8.40502	3.38467	6.08933	17.8872	3.50704	3.53931	7.13542	5.62977	12.7652	78.8989	3.5151	6.8739	0.323303	4.81432
	3.83953	3.21223	5.65883	36.2009	2.02204	1.3063	8.70663	13.5539	22.2606	155.674	183.709	3.52588	2.31959	5.20401	0.383383	23.6887	30.1884	9.28908	755.932	44.6837	54.7649	1015.49	1055.87	902.852	0.244557	1134.63	1183.36		0.313648	0.313648	2.13295	32.675	1.50384	2.21958		8.24123	3.36571	6.01311	17.6514	3.47507	3.50976	7.04272	5.54565	12.5884	78.7431	3.48374	6.78532	0.321507	4.76144
	3.65755	5.08878	5.44244	33.8078	1.90946	1.2984	8.53407	12.4917	21.0257	146.374	156.042	4.37316	2.34648	5.35402	0.390563	23.7805	11.87	9.5582	638.761	43.8854	52.3548	1027.12	937.435	915.903	3.60445	1142.23	1183.91		0.715615	0.715615	1.06928	29.4346	2.4637	3.07476		8.09012	3.34855	5.94075	17.4347	3.44275	3.4827	6.95659	5.46883	12.4254	78.6136	3.45274	6.70263	0.320017	4.71173
	3.41649	5.38957	5.23198	31.7053	1.81295	1.2615	8.1363	11.6705	19.8068	143.437	136.201	4.32423	2.21383	5.35017	0.41464	22.2766	7.54455	8.4351	555.499	39.9848	47.2629	1042.63	919.106	928.686	16.008	1148.76	1186.45		0.907744	1.06533	0.907744	27.3811	2.51129	3.06273		7.95885	3.33243	5.85565	17.2357	3.41165	3.45672	6.87517	5.39977	12.2749	78.5402	3.42292	6.62029	0.318362	4.65618
	3.16768	5.24783	5.02114	29.6043	1.74659	1.1637	7.65853	10.8783	18.5368	142.041	118.337	4.09441	2.10186	5.19115	0.423596	20.1678	5.8115	6.95584	481.615	34.9511	42.1829	1058.76	927.72	941.581	37.2353	1153.26	1193.19		0.926731	1.15342	0.926731	25.5098	2.34782	2.93071		7.84037	3.31672	5.7304	17.0508	3.38257	3.397	6.7863	5.3422	12.1285	78.7204	3.38618	6.52233	0.316511	4.5637
	2.94553	5.05929	4.77659	27.6411	1.71352	1.08069	7.20278	10.1384	17.3412	140.757	102.788	3.86106	2.02153	4.98862	0.423257	18.1242	4.59455	5.88639	417.723	30.132	37.48	1073.27	939.241	956.648	65.0485	1155.51	1198.94		0.91553	1.19823	0.91553	23.78	2.14754	2.78038		7.72901	3.30151	5.59541	16.8758	3.35307	3.32779	6.6971	5.29056	11.9877	78.9977	3.33411	6.42168	0.316486	4.47424
	2.73659	4.80281	4.42444	25.7983	1.70459	1.05843	6.7542	9.44453	16.1987	139.832	89.1992	3.58051	1.96259	4.70822	0.411589	16.1412	3.8079	5.42778	362.679	25.4986	32.4417	1087	955.027	978.557	98.1685	1156.12	1200.48		0.843926	1.2223	0.843926	22.2178	1.87592	2.52208		7.62055	3.28683	5.4636	16.7082	3.32452	3.26094	6.61078	5.24145	11.8522	79.2864	3.29625	6.32398	0.314725	4.39406
	2.61166	4.53732	4.18106	23.999	1.65425	1.0508	6.33901	8.75879	15.0978	138.173	76.7164	3.39636	1.89361	4.44825	0.402823	13.8931	3.24608	4.65676	311.874	21.9469	27.9651	1095.26	971.507	993.843	137.063	1159.54	1201.01		0.784698	1.14096	0.784698	20.6026	1.7421	2.34556		7.51602	3.28272	5.34031	16.5456	3.29945	3.19829	6.5304	5.19195	11.7223	79.5043	3.2869	6.23288	0.309458	4.31988
	2.46051	4.48509	4.03346	22.2772	4.18798	1.03786	6.41368	7.88057	14.2942	122.871	62.1033	4.11072	2.85375	4.41081	0.214337	15.6276	3.71947	5.66546	251.651	4.95374	28.8994	1105.28	974.766	1003.17	180.342	993.406	1201.9		1.65021	0.374368	0.0772617	18.1665	0.0772617	3.07286		7.41758	3.30145	5.20088	16.3861	3.27658	3.13742	6.45333	5.14158	11.5949	79.6733	3.2828	6.14022	0.303238	4.25117
	2.31721	4.96694	3.86005	20.5645	6.19226	0.977774	6.47978	7.14439	13.6242	110.257	51.0424	4.41349	2.70292	5.88593	0.370598	17.327	2.2887	6.86302	198.378	0.082669	30.2721	1114.83	944.91	1014.19	229.276	871.08	1206.07		2.09628	0.553446	0.553446	16.151	1.77877	3.43572		7.32523	3.32039	5.01565	16.2328	3.25412	3.07772	6.37099	5.09646	11.4675	79.9949	3.27069	6.03215	0.296841	4.16802
	2.27829	5.15262	3.66663	18.9186	6.21842	0.918099	6.19212	6.52008	12.7122	105.296	42.5114	4.40962	2.62538	5.95197	0.387835	15.318	1.08057	6.37808	161.965	0.000691916	27.8153	1117.43	933.529	1026.54	281.826	869.537	1210.22		2.13133	0.742991	0.742991	14.509	1.8088	3.49153		7.23955	3.33774	4.8337	16.089	3.23177	3.01843	6.2917	5.05598	11.3477	80.3596	3.25826	5.9272	0.290562	4.08572
	2.20046	5.28763	3.39684	17.5036	5.90928	0.994811	5.88211	5.98383	11.8659	101.729	35.8062	4.34223	2.49955	5.75386	0.394299	13.5546	0.35341	6.17658	135.06	0.000738057	23.8857	1122.64	925.297	1043.9	331.338	887.864	1204.89		2.14177	0.945395	0.945395	13.1614	1.56704	3.34742		7.13911	3.35366	4.66298	15.9483	3.21655	2.96251	6.21386	5.01513	11.229	80.7087	3.25083	5.82614	0.28372	4.00832
	2.05579	5.01701	3.16698	16.2641	5.47133	1.27493	5.5417	5.49994	11.0416	99.2466	30.2494	4.092	2.33359	5.35775	0.39319	12.1515	0.275292	5.63927	114.971	0.00495212	18.2053	1132.36	941.834	1058.81	377.999	914.155	1185.52		2.0362	0.925016	0.925016	12.1721	1.37933	2.81706		7.01299	3.36861	4.50555	15.8086	3.21496	2.91062	6.13689	4.97153	11.1084	81.0106	3.25338	5.72906	0.275613	3.93708
	1.96747	4.71623	3.02932	15.1148	5.20491	1.20308	5.20597	5.09262	10.2986	97.8227	25.9348	3.87277	2.23293	5.08274	0.389548	10.4879	0.23985	4.73781	98.1853	1.1291e-06	16.0231	1138.31	960.386	1067.79	424.01	930.337	1190.47		1.9053	0.843454	0.843454	11.242	1.33214	2.66969		6.88697	3.38307	4.36136	15.6746	3.21973	2.86208	6.06463	4.92887	10.9935	81.2724	3.26057	5.63881	0.267237	3.87222
	1.85248	4.60216	2.90087	14.0318	5.08185	1.11221	4.93023	4.71461	9.64484	95.6265	22.2275	3.75152	2.11458	4.96193	0.402366	9.47255	0.107631	4.11831	82.8389	0.0229885	14.5773	1146.08	967.469	1076.2	469.784	937.858	1196.75		1.89903	0.850645	0.850645	10.2803	1.33034	2.6393		6.76109	3.39746	4.22584	15.552	3.22571	2.81714	5.99654	4.89016	10.8867	81.5496	3.26865	5.55387	0.259021	3.81165
	1.73283	4.5001	2.82266	12.9571	5.20299	1.03003	4.70761	4.34209	9.0497	92.2356	18.8538	3.66138	2.00529	5.02727	0.429713	8.84932	0.0430621	3.55304	68.0534	0.2454	13.5246	1154.2	973.829	1081.34	517.529	930.454	1202.45		1.92855	0.838718	0.838718	9.29568	1.54161	2.63135		6.63828	3.41166	4.09479	15.3919	3.23052	2.77624	5.92389	4.83677	10.7607	81.6486	3.27581	5.46662	0.250595	3.75322
	1.60113	4.37073	2.71744	11.919	5.13774	0.985376	4.45523	3.98463	8.43986	89.437	15.8772	3.54408	1.88021	4.94598	0.44912	8.14589	0.00714089	3.01993	55.7075	0.465814	12.0399	1163.16	981.92	1088.27	565.838	934.439	1205.54		1.94295	0.826645	0.826645	8.3749	1.59365	2.55871		6.52269	3.42538	3.96838	15.1154	3.23351	2.74532	5.83511	4.73715	10.5723	81.1835	3.28148	5.36843	0.241268	3.69688
	1.47748	4.79408	2.54179	11.057	4.95108	0.948973	4.29507	3.70439	7.99947	86.2475	13.7225	3.66794	1.74356	4.91183	0.476046	7.93884	0.249007	3.07398	45.7241	0.430343	11.1964	1171.61	955.567	1099.89	607.588	945.885	1208.07		2.19046	1.12614	1.12614	7.3891	1.28314	2.71896		6.39291	3.43804	3.84781	14.8016	3.2353	2.72887	5.74076	4.6208	10.3616	80.4911	3.28598	5.26752	0.231664	3.64292
	1.37369	5.18786	2.38219	10.3142	4.62518	1.05338	4.15609	3.45609	7.61217	83.1572	11.9445	3.50368	1.62582	5.04719	0.512718	7.74174	1.06454	3.14671	37.9228	0.220043	9.62679	1178.73	931.377	1110.5	644.758	966.038	1200.83		2.12999	1.68417	1.12149	6.81055	1.12149	2.4503		6.23312	3.4501	3.73572	14.505	3.24039	2.71438	5.64646	4.50955	10.156	79.865	3.29282	5.16877	0.221703	3.59291
	1.2927	5.00923	2.21261	9.61468	4.29172	1.09626	3.91953	3.21078	7.13031	81.9173	10.3091	3.25217	1.52268	4.82986	0.520608	6.90027	1.18745	2.91359	32.4347	0.138524	7.97087	1184.3	942.312	1121.83	680.774	986.877	1197.86		1.95947	1.75707	1.03956	6.36251	1.03956	2.1559		6.07648	3.46229	3.63417	14.1404	3.24804	2.70065	5.54367	4.37077	9.91443	78.8425	3.3016	5.06629	0.210888	3.54823
	1.20311	4.67818	2.06573	8.87413	3.99898	1.01643	3.63943	2.9632	6.60263	81.4193	8.78054	3.03236	1.41876	4.50838	0.521266	5.93565	1.07901	2.47652	27.4021	0.129279	6.88012	1190.47	962.746	1131.69	719.967	1005.36	1203.39		1.82925	1.64583	0.966624	5.84178	0.966624	2.01593		5.9281	3.47447	3.53954	13.7314	3.25621	2.68786	5.43626	4.21434	9.6506	77.5229	3.31077	4.96208	0.199605	3.50701
	1.12965	4.45063	1.94272	8.31029	3.79965	1.10319	3.45602	2.75351	6.20953	79.6729	7.58183	2.87118	1.33292	4.28788	0.52572	5.412	0.98925	2.29008	23.5639	0.118078	5.53584	1195.55	976.919	1139.98	750.543	1018.04	1197.38		1.74153	1.57945	0.928463	5.43911	0.928463	1.768		5.79152	3.48643	3.45152	13.333	3.26068	2.67744	5.33343	4.06217	9.39559	76.1643	3.30839	4.87168	0.191109	3.46897
	1.09079	4.31232	2.14766	7.91449	3.70716	1.21771	3.39836	2.5679	5.96625	75.5629	6.59409	2.92741	1.4502	4.16103	0.483108	5.32488	0.835329	1.56424	20.3955	0.0953624	4.7552	1198.24	985.584	1126.18	772.386	1023.95	1189.46		1.83663	1.38491	0.779751	4.98708	0.779751	1.7097		5.67711	3.49821	3.36885	12.9555	3.25797	2.66875	5.23773	3.91905	9.15678	74.8233	3.28569	4.80285	0.187569	3.43353
	1.19751	4.22604	2.18265	7.50772	3.62293	1.16078	3.31627	2.40459	5.72086	72.509	5.78207	2.90279	1.44379	4.07527	0.476797	4.48916	0.827689	1.28509	17.5682	0.0940381	4.64616	1190.86	991.008	1123.84	795.162	1029.34	1193.4		1.70528	1.32326	0.720138	4.60493	0.720138	1.74201		5.57142	3.50976	3.29231	12.6064	3.25226	2.66111	5.14889	3.78718	8.93606	73.5533	3.26228	4.7391	0.184572	3.40103
	1.13015	4.36275	2.16894	7.09077	3.50486	1.08217	3.22327	2.29836	5.52164	71.3052	5.28246	2.8369	1.38985	4.14828	0.49808	4.38116	1.29841	1.11161	14.9575	0.0792917	4.58434	1195.51	982.42	1124.76	818.85	1036.93	1198.83		1.70675	1.52585	0.667959	4.25387	0.667959	1.75474		5.47409	3.51963	3.22153	12.2807	3.24556	2.65306	5.06576	3.66465	8.73042	72.3416	3.22753	4.67923	0.183602	3.38259
	1.85251	5.13242	2.08579	6.61195	3.36076	1.041	3.34741	2.14428	5.49168	64.0578	4.59792	2.72328	1.91083	4.6895	0.420989	2.23471	3.18626	1.59166	10.6573	0.000178285	5.31951	1146.08	934.764	1130.34	846.483	1046.24	1201.68		0.870763	2.40914	0.637482	3.88868	0.637482	1.68228		5.38026	3.52445	3.15365	11.9759	3.23925	2.6443	4.9863	3.55085	8.53715	71.2121	3.17505	4.62084	0.185456	3.38185
	3.9751	5.33302	1.92441	6.12601	3.19026	2.08885	3.77294	1.70906	5.482	45.2977	2.92087	3.58268	2.3642	4.99354	0.357356	0.0408686	2.43383	3.41707	5.53692	0.339514	2.83616	1006.87	922.538	1141.22	874.995	1057.29	1130.13		0.392419	1.75033	1.65827	2.54333	0.392419	1.49383		5.26462	3.5459	3.09561	11.6857	3.23447	2.63549	4.9103	3.44004	8.35033	70.0576	3.13033	4.5692	0.186878	3.39019
	4.06096	5.20016	1.79884	5.82458	2.96728	2.77891	3.77179	1.54035	5.31214	40.8387	2.37268	3.51412	2.826	4.91536	0.269896	0.0836208	2.04026	3.89254	4.21394	0.647231	0.985809	1001.43	930.626	1149.72	892.919	1071.85	1084.21		0.54684	1.68604	1.71528	2.31045	0.54684	0.735212		5.11526	3.59616	3.04812	11.4117	3.22927	2.62724	4.83795	3.33201	8.16996	68.8722	3.0934	4.5275	0.18818	3.41271
	4.641	4.85187	1.69135	5.58672	2.7549	2.69543	3.70354	1.53029	5.23384	41.3197	2.3418	3.69795	2.71029	4.79915	0.278164	0.878825	1.31865	4.04892	3.54636	0.899929	1.0163	965.055	951.998	1157.02	907.191	1085.8	1089.72		0.943051	1.15392	2.0066	1.88877	0.943051	1.00252		4.96122	3.64575	3.00508	11.1538	3.2226	2.61923	4.76796	3.23076	7.99872	67.7599	3.05946	4.4874	0.18921	3.43418
	4.62017	4.99705	1.59196	5.35685	2.58274	3.30024	3.7415	1.49103	5.23253	39.851	2.22316	3.96021	2.76211	4.90283	0.279287	0.772065	1.57641	4.62053	2.60935	1.34273	0.194716	966.349	943.06	1163.79	921.091	1097.17	1050.15		0.65997	1.03685	2.36824	1.39664	1.37747	0.65997		4.81861	3.68981	2.964	10.9144	3.21732	2.61121	4.70256	3.13779	7.84035	66.7251	3.02733	4.44937	0.190196	3.45356
	4.50158	6.14988	1.49888	5.05507	2.47155	5.68007	4.22617	1.84901	6.07519	43.7515	3.41885	4.77833	2.97906	5.52382	0.299283	0.075848	3.70066	7.43815	0.687078	3.0787	2.11383	973.736	873.583	1170.15	939.499	1104.55	901.576		0.276748	1.37156	3.27945	0.276748	2.30677	0.901747		4.68512	3.73113	2.92358	10.706	3.21522	2.60434	4.64424	3.05761	7.70184	65.8366	2.99649	4.41596	0.191498	3.47317
	4.28275	6.65933	1.41644	4.69831	2.40539	5.56226	4.17075	1.95566	6.1264	46.8898	3.82459	4.49053	2.87473	5.34627	0.300638	0.0125442	6.19307	7.58622	0.278326	3.11649	1.93631	987.441	843.728	1175.8	961.497	1108.95	908.665		0.207782	2.1688	3.07409	0.207782	2.08514	1.07173		4.55643	3.77181	2.88532	10.5203	3.21368	2.59755	4.59084	2.98692	7.57776	65.0626	2.96741	4.38608	0.192925	3.49274
	9.43492	6.41781	1.35256	4.45013	2.4576	5.35653	4.91159	2.89237	7.80396	58.8886	8.36578	4.90333	2.95573	6.15249	0.350976	20.4605	2.2687	12.6667	0.212947	6.02209	0.197973	690.187	857.817	1180.18	976.95	1105.48	921.11		4.53159	1.51448	3.55077	0.453202	2.44574	0.453202		4.43119	3.81139	2.85018	10.3504	3.21189	2.59591	4.54182	2.92239	7.46421	64.344	2.94061	4.35921	0.194334	3.51164
	9.81972	6.04962	1.30911	4.27472	2.53244	5.14714	4.85546	2.98212	7.83758	61.4179	8.89304	4.71093	2.96801	5.824	0.324839	24.6439	1.42602	12.5765	0.33726	5.39641	0.0850778	670.117	879.521	1183.17	987.946	1100.51	933.864		5.10879	1.33869	3.40181	0.436211	2.17849	0.436211		4.30951	3.84901	2.81846	10.1934	3.21088	2.59708	4.49638	2.86303	7.35941	63.6741	2.91657	4.33454	0.195553	3.52994
	9.38194	5.62053	1.24224	4.03043	2.46707	4.83252	4.59579	2.83234	7.42813	61.629	8.02215	4.43148	2.85791	5.42353	0.309803	22.9072	1.05009	11.2463	0.319631	4.53143	0.0560434	692.973	905.155	1187.77	1003.36	1104.85	953.192		4.95046	1.18905	3.18924	0.401047	1.9644	0.401047		4.19506	3.88174	2.7899	10.047	3.21072	2.59844	4.45381	2.80835	7.26216	63.0551	2.8951	4.31079	0.196463	3.54623
	8.71469	5.23421	1.1862	3.71993	2.32981	5.55014	4.45583	2.67183	7.12766	59.9625	7.13866	4.47707	2.67734	5.47116	0.342863	18.1379	0.605877	10.6905	0.541545	4.51997	1.19752	728.548	928.55	1191.64	1023.13	1113.99	909.396		4.23762	0.757139	3.29088	0.757139	2.14726	1.07307		4.08903	3.90901	2.76402	9.90978	3.21209	2.59995	4.41398	2.75761	7.17159	62.4744	2.87604	4.28774	0.197061	3.56055
	8.15086	4.9256	1.13805	3.44923	2.18463	7.79261	4.60683	2.90002	7.50684	62.9504	8.41009	4.18741	2.50078	7.07586	0.477733	12.5601	0.101615	12.0325	1.34004	5.86702	10.1492	759.304	947.453	1194.97	1040.52	1123.7	779.176		3.96344	0.738186	3.04937	0.738186	2.00278	3.60519		3.99334	3.9314	2.73878	9.77858	3.21384	2.60039	4.37606	2.70983	7.08589	61.924	2.85754	4.26489	0.197594	3.57262
	7.78507	4.67302	1.11231	3.21438	2.25884	7.61707	4.44345	2.78103	7.22448	62.5872	7.73412	3.9437	2.49772	6.88106	0.467367	11.1664	0.0527018	11.0965	1.51061	4.77251	10.0719	779.597	963.067	1196.75	1055.73	1118.73	789.006		3.84137	0.729318	2.83139	0.729318	1.68486	3.67338		3.90958	3.95319	2.71344	9.64909	3.21594	2.59236	4.33893	2.66401	7.00294	61.3979	2.83906	4.2425	0.198182	3.56276
	7.33664	4.44411	1.0767	3.01795	3.3687	7.12871	4.39547	2.45314	6.84861	55.8107	6.0179	3.90641	3.10564	6.45756	0.350502	8.65049	0.00236579	11.0142	1.89756	1.05425	7.47062	804.839	977.326	1199.21	1068.53	1045.72	816.68		3.43024	0.537703	2.8297	0.888457	0.537703	3.22231		3.8326	3.9741	2.68937	9.505	3.21467	2.58483	4.3001	2.61268	6.91278	60.7587	2.8207	4.2186	0.198585	3.52363
	6.75671	4.23672	1.03492	2.85296	3.39956	6.55764	4.13975	2.21575	6.3555	53.5238	4.90955	3.81814	2.98961	5.97741	0.333198	6.84845	0.00940217	9.64	1.65582	0.547876	5.84619	838.081	990.337	1202.11	1079.34	1043.73	849.646		2.93857	0.418576	2.78322	0.965176	0.418576	2.7395		3.76082	3.99341	2.6667	9.35314	3.20069	2.57789	4.25877	2.55932	6.81809	60.0951	2.8002	4.19243	0.1991	3.48076
	6.24026	4.00308	0.986529	2.72329	3.34149	6.07218	3.89447	2.01943	5.9139	51.8538	4.0781	3.67228	2.87784	5.55491	0.317461	5.50271	0.0117951	8.45613	1.37166	0.305791	4.74243	868.249	1005.1	1205.46	1087.88	1047.48	878.183		2.56798	0.330795	2.68575	0.948989	0.330795	2.3999		3.71127	4.0069	2.64018	9.20846	3.19417	2.57107	4.22201	2.50823	6.73024	59.4084	2.77868	4.16823	0.200025	3.45272
	5.8172	3.70147	2.39164	2.58067	3.16398	5.6042	3.87653	1.4949	5.37143	38.5628	2.23472	3.43273	2.7265	5.12852	0.305795	3.76621	0.0306439	2.2049	1.67925	0.507719	2.98487	893.36	1024.31	1109.87	1097.31	1059	906.138		2.38447	0.268745	1.04109	0.852062	0.268745	2.17148		3.67006	4.01225	2.6116	9.03488	3.19165	2.56341	4.18064	2.44573	6.62637	58.5014	2.75661	4.13854	0.20042	3.43085
	5.36899	3.40833	3.89367	2.42514	3.96169	5.17946	4.03955	1.10444	5.14398	27.3406	1.21978	3.92768	3.52967	4.87502	0.160072	1.76741	0.398434	0.0212793	2.6063	0.00606167	1.2994	920.354	1043.16	1012.05	1107.64	1007.72	931.89		1.44131	0.519351	0.0340089	1.50254	0.0340089	1.25178		3.63307	4.01148	2.58481	8.7971	3.19064	2.55531	4.12873	2.35765	6.48638	57.1034	2.73627	4.09942	0.199417	3.41185
	4.96084	3.13108	3.78938	2.38025	4.6488	4.88567	3.96601	1.05305	5.01906	26.552	1.10892	4.21909	3.29566	4.82646	0.188473	0.989703	0.697093	0.0311974	2.51462	0.466213	0.845789	945.285	1061.15	1018.69	1110.63	964.57	949.913		0.741753	1.08801	0.429713	1.83884	0.429713	0.666583		3.5984	4.01085	2.53645	8.49991	3.19017	2.54759	4.06389	2.24915	6.31304	55.3447	2.70824	4.05063	0.198613	3.39428
	4.65843	2.87886	3.52318	2.33408	4.49422	4.70197	3.76512	1.00987	4.77499	26.8217	1.01983	4.0087	3.03994	4.61738	0.206004	0.798001	0.785464	0.0585377	2.0479	0.531586	0.877686	963.972	1077.64	1035.76	1113.71	974.196	961.27		0.649732	1.12984	0.485523	1.67462	0.485523	0.693272		3.56853	4.01183	2.47428	8.16909	3.1899	2.54085	3.99241	2.12981	6.12222	53.3464	2.70311	4.00698	0.194314	3.37922
	4.39666	2.66299	3.28892	2.25952	4.17873	4.55762	3.55741	0.964094	4.5215	27.101	0.929477	3.73383	2.81947	4.34218	0.212619	0.704348	0.799985	0.072084	1.6845	0.386039	1.00043	980.295	1091.86	1050.89	1118.69	993.99	970.242		0.662837	1.07084	0.444902	1.4743	0.444902	0.823795		3.54306	4.01139	2.41467	7.84808	3.18876	2.53506	3.9235	2.01489	5.9384	51.3544	2.69848	3.98942	0.193026	3.36591
	4.13482	2.52339	3.10589	2.15379	3.84803	4.34466	3.35176	0.897453	4.24921	26.7756	0.805422	3.47696	2.66901	4.06312	0.207083	0.613183	0.686206	0.060454	1.43514	0.246281	0.985843	996.76	1101.11	1062.79	1125.77	1014.95	983.554		0.657863	0.953573	0.371071	1.32317	0.371071	0.867699		3.52093	4.00676	2.35869	7.5439	3.18814	2.52986	3.85805	1.90694	5.76499	49.4277	2.69443	3.96958	0.191348	3.35454
	3.86372	2.4605	2.96948	2.01938	3.58856	4.04754	3.1582	0.811566	3.96976	25.6971	0.658639	3.27902	2.58775	3.79493	0.189134	0.497759	0.486773	0.0356135	1.29691	0.185212	0.79093	1013.95	1105.28	1071.7	1134.81	1031.55	1002.28		0.584697	0.818515	0.309539	1.25964	0.309539	0.768519		3.50203	3.9975	2.30359	7.17407	3.19482	2.52465	3.78278	1.77439	5.55717	46.9072	2.69219	3.94382	0.188611	3.34843
	3.61954	2.36268	2.81406	1.98354	3.42648	3.76678	2.99552	0.724913	3.72043	24.1999	0.525499	3.12027	2.47553	3.57128	0.181211	0.38941	0.400478	0.0329251	1.0241	0.185732	0.594855	1029.56	1111.8	1081.9	1137.23	1041.99	1020.13		0.499271	0.75759	0.306209	1.13673	0.306209	0.646512		3.4856	3.98631	2.24789	6.76592	3.20245	2.52	3.70136	1.6295	5.33087	44.0244	2.69061	3.91507	0.185365	3.34402
	3.46339	2.20789	2.65219	2.0252	3.29502	3.58844	2.87202	0.670583	3.5426	23.3488	0.449682	2.97361	2.31896	3.4213	0.192036	0.349719	0.441073	0.0483266	0.717109	0.178931	0.513253	1039.61	1122.15	1092.58	1134.42	1050.49	1031.56		0.489786	0.765718	0.321418	0.948408	0.321418	0.614832		3.4716	3.97453	2.19323	6.37368	3.21032	2.51642	3.6233	1.49344	5.11674	41.2177	2.68989	3.88673	0.181983	3.34096
	3.29807	2.15239	2.48894	1.97205	3.15695	3.39769	2.74435	0.618999	3.36335	22.5554	0.38316	2.82294	2.23653	3.26279	0.186616	0.306608	0.350414	0.0652351	0.596443	0.170238	0.426861	1050.3	1125.87	1103.4	1138	1059.46	1043.85		0.475128	0.670552	0.334005	0.850891	0.334005	0.574752		3.45943	3.96414	2.14179	6.00865	3.21818	2.51376	3.55099	1.37052	4.92151	38.5954	2.68986	3.86085	0.178757	3.33881
	3.05435	2.103	2.31119	1.85217	2.95446	3.18584	2.57683	0.55888	3.13572	21.6886	0.312347	2.63283	2.15505	3.02938	0.168646	0.228017	0.224524	0.0705646	0.52514	0.142603	0.370888	1066.15	1129.18	1115.23	1146.1	1072.68	1057.58		0.421517	0.529834	0.321634	0.78066	0.321634	0.553012		3.44836	3.95534	2.09362	5.67134	3.23508	2.51053	3.48571	1.261	4.74671	36.1763	2.69167	3.83793	0.175549	3.34172
	3.04586	1.99512	2.12573	1.78291	2.74637	2.99819	2.44903	0.547808	2.99684	22.3684	0.300094	2.43605	2.02777	2.93523	0.182845	0.356209	0.206034	0.104525	0.443714	0.0884105	0.301577	1066.71	1136.45	1127.66	1150.8	1086.36	1069.82		0.609815	0.440927	0.310321	0.653136	0.310321	0.562143		3.43892	3.92708	2.04755	5.35628	3.25413	2.51399	3.42299	1.16091	4.58391	33.9152	2.69902	3.80106	0.169542	3.34652
	3.96858	1.84739	1.97014	1.74563	2.57394	2.80085	2.48442	0.839878	3.3243	33.8058	0.705396	2.27204	1.87808	2.74413	0.187366	2.20273	0.405809	0.264487	0.545812	0.00801283	0.100128	1007.28	1146.43	1138.13	1153.33	1097.76	1082.77		1.69654	0.424647	0.301899	0.526406	0.301899	0.528814		3.44031	3.89743	2.00648	5.06119	3.27195	2.52266	3.36667	1.07051	4.43718	31.7974	2.70998	3.76474	0.162904	3.35613
	4.2684	1.71737	1.81157	1.65776	2.49448	2.597	2.42443	0.989771	3.4142	40.8249	0.979647	2.15303	1.74092	2.57137	0.192578	3.40023	0.49994	0.375595	0.587783	0.00490692	0.0297807	988.343	1155.25	1148.85	1159.3	1103.03	1096.23		2.11538	0.43566	0.341454	0.495266	0.341454	0.443975		3.44428	3.88559	1.97118	4.78658	3.28829	2.53163	3.31793	0.992777	4.3107	29.9216	2.7208	3.74367	0.158231	3.36629
	4.15621	1.64336	1.68233	1.55358	2.36303	2.39853	2.29951	0.982756	3.28226	42.7377	0.96581	2.02268	1.6531	2.38965	0.182191	3.44736	0.430532	0.380909	0.556402	0.00403526	0.0098049	995.41	1160.29	1157.63	1166.41	1111.78	1109.41		2.13354	0.379322	0.340351	0.469096	0.340351	0.375847		3.44986	3.87519	1.93852	4.53082	3.30568	2.53994	3.27333	0.926855	4.20019	28.3153	2.73138	3.73281	0.15492	3.37777
	3.86976	1.56785	1.58159	1.44449	2.26708	2.20487	2.15594	0.909265	3.0652	42.1749	0.826762	1.89323	1.57128	2.25153	0.177943	2.93718	0.345851	0.329879	0.506155	0.0123522	0.00239385	1013.57	1165.44	1164.5	1173.87	1118.18	1122.35		1.97653	0.325379	0.311639	0.448734	0.373853	0.311639		3.45613	3.86539	1.90896	4.29271	3.32636	2.54757	3.23285	0.872271	4.10512	26.9815	2.74227	3.73063	0.152692	3.39124
	3.70105	2.47492	1.52043	1.33823	2.25378	2.03425	2.22044	0.843923	3.06437	38.007	0.712207	2.14401	1.64889	2.41963	0.18944	2.19219	0.0647566	0.490011	0.7783	0.00111118	0.0346671	1024.34	1104.33	1168.68	1181.17	1119.07	1133.81		1.55703	0.330902	0.623579	0.805785	0.109763	0.109763		3.46132	3.85575	1.88119	4.07183	3.34876	2.55448	3.19556	0.829016	4.02457	25.9428	2.75305	3.729	0.150562	3.40504
	3.65016	4.58927	1.43979	1.26059	2.22151	1.92483	2.51436	1.32327	3.83763	52.6287	1.75105	2.07317	1.56105	3.293	0.356806	1.29005	4.30527	1.1547	1.57193	0.0857615	0.347547	1027.6	968.271	1174.2	1186.51	1121.23	1141.19		1.577	2.51611	0.63338	0.812577	0.14834	0.14834		3.46664	3.84504	1.85743	3.86786	3.34552	2.56058	3.15718	0.794323	3.9515	25.1593	2.75681	3.72016	0.148735	3.40608
	3.55513	4.44122	1.37784	1.22989	2.14817	1.87055	2.43713	1.28455	3.72168	52.7074	1.65007	2.00936	1.50102	3.20339	0.361868	1.24993	4.01636	1.1221	1.45745	0.0834988	0.321017	1033.7	977.507	1178.45	1188.63	1126.15	1144.86		1.54577	2.43186	0.631521	0.779475	0.138811	0.138811		3.48005	3.82798	1.85517	3.68353	3.32067	2.57283	3.12337	0.759975	3.88335	24.3319	2.75979	3.59282	0.131131	3.40036
	3.39382	4.1402	1.29223	1.17478	2.02428	1.76947	2.29913	1.20183	3.50096	52.2733	1.44439	1.89688	1.41154	3.05143	0.367445	1.19834	3.38953	1.01385	1.26417	0.0755391	0.28054	1044.1	996.421	1184.33	1192.43	1134.48	1151.71		1.49694	2.24332	0.604649	0.7221	0.127408	0.127408		3.4948	3.80664	1.85632	3.51474	3.30012	2.58945	3.09368	0.73136	3.82504	23.6405	2.76712	3.46108	0.111423	3.39746
	3.17031	3.85552	1.21714	1.09143	2.49004	1.6774	2.25031	1.11528	3.36558	49.5612	1.24385	2.08372	1.3322	3.00024	0.38501	0.846399	2.57671	1.06743	1.34299	0.0574713	0.328221	1058.59	1014.47	1189.5	1198.19	1103.32	1157.97		1.08659	1.7718	0.86658	0.992286	0.406319	0.406319		3.52565	3.78167	1.85875	3.36348	3.32734	2.60437	3.07688	0.714159	3.79104	23.2105	2.78511	3.35445	0.0927325	3.34541
	2.96048	3.59084	1.14079	1.02154	3.53056	1.61282	2.30951	1.18884	3.49835	51.476	1.41334	2.28665	1.2588	3.38804	0.458213	0.423766	1.64182	1.36589	1.65886	1.49099	0.485375	1072.29	1031.4	1194.78	1203.03	1035.28	1162.37		0.673831	1.3042	1.14586	1.26511	1.24392	0.673831		3.56063	3.75821	1.86118	3.23041	3.3639	2.61509	3.0649	0.706326	3.77123	23.0456	2.76892	3.33053	0.0920749	3.29715
	2.84491	3.38164	1.30642	0.95729	3.91423	1.55459	2.32651	1.21771	3.54423	52.3407	1.48282	2.19975	1.36846	3.24746	0.407069	0.26874	1.11329	1.0406	1.87477	2.52085	0.595866	1079.87	1044.89	1183.35	1207.5	1010.74	1166.34		0.645163	1.18188	0.893337	1.24246	1.71448	0.645163		3.59286	3.73745	1.86272	3.10779	3.39981	2.63877	3.05657	0.703062	3.75963	23.0017	2.75603	3.32681	0.0938344	3.2538
	2.67221	3.3179	1.38778	0.933308	3.87453	1.46312	2.27481	1.18746	3.46227	52.2006	1.41007	2.06766	1.40662	3.15648	0.383481	0.157931	1.08804	0.786811	1.79962	2.5591	0.658845	1091.25	1049.01	1177.76	1209.16	1013.26	1172.6		0.604549	1.25023	0.67988	1.13436	1.80686	0.604549		3.6247	3.71701	1.86496	2.99392	3.43088	2.68069	3.05203	0.702011	3.75404	23.0015	2.75899	3.33617	0.0946934	3.2124
	2.45573	3.28052	1.3367	1.00407	3.70619	1.40677	2.19833	1.12305	3.32138	51.0867	1.26125	1.93125	1.35421	3.07432	0.388414	0.0662543	1.17113	0.742412	1.42625	2.27364	0.626558	1105.6	1051.43	1181.27	1204.25	1024.01	1176.46		0.524477	1.34927	0.594556	0.92718	1.77494	0.524477		3.66476	3.6959	1.87287	2.88917	3.4564	2.72255	3.05027	0.704131	3.7544	23.0842	2.76421	3.35487	0.0965278	3.17278
	2.26409	3.1771	1.24712	0.973504	3.48689	2.07054	2.20321	1.00438	3.20758	45.5871	1.00877	2.16732	1.45297	2.94885	0.33983	0.00370686	0.948464	0.914104	1.51217	1.64783	0.0175997	1118.38	1058.15	1187.44	1206.37	1038.09	1131.37		0.0967739	1.00978	0.920198	1.19381	1.31957	0.0967739		3.70719	3.68383	1.88115	2.79356	3.47855	2.76269	3.05116	0.711588	3.76275	23.3219	2.77041	3.3717	0.0978969	3.13605
	2.11507	2.96518	1.15552	0.918127	3.39755	3.31734	2.31146	1.08949	3.40095	47.134	1.18698	2.54013	1.39541	3.2293	0.396543	0.0385689	0.427345	1.33622	1.94139	1.17958	1.01178	1128.37	1071.98	1193.76	1210.22	1043.86	1049.05		0.425053	0.425053	1.38461	1.622	0.857423	0.77721		3.74956	3.68328	1.88947	2.70624	3.49867	2.79984	3.05451	0.723765	3.77828	23.6949	2.72964	3.38763	0.107563	3.14926
	2.00606	2.78655	1.07652	0.849645	3.77446	3.33781	2.30517	1.19787	3.50305	51.9644	1.43489	2.3963	1.30891	3.19999	0.419412	0.0894691	0.231721	1.50958	2.11857	2.1588	1.06633	1135.71	1083.71	1199.22	1214.99	1019.64	1047.72		0.390244	0.390244	1.31978	1.54666	1.37816	0.941504		3.78953	3.67852	1.8969	2.6257	3.51882	2.8329	3.05706	0.737323	3.79438	24.1187	2.6775	3.40338	0.119371	3.17586
	1.91475	2.71565	1.37563	0.807656	3.91821	3.16275	2.31578	1.16312	3.47889	50.2258	1.35284	2.3152	1.51041	3.05098	0.337742	0.160821	0.159903	0.883881	2.27443	2.5678	0.717372	1141.87	1088.38	1178.6	1217.92	1010.48	1059.08		0.400452	0.400452	0.939577	1.50755	1.60301	0.847551		3.82656	3.67305	1.90427	2.55078	3.54044	2.86459	3.05995	0.751992	3.81194	24.5753	2.62924	3.42032	0.130766	3.20252
	1.81243	2.67999	1.34128	0.760086	3.79669	2.93533	2.22097	1.12061	3.34158	50.4559	1.25577	2.24621	1.45907	2.8715	0.326153	0.166903	0.210702	0.773847	2.13418	2.48289	0.510315	1148.8	1090.74	1180.96	1221.24	1018.23	1073.94		0.43378	0.43378	0.904928	1.48612	1.55048	0.689121		3.86257	3.66777	1.91216	2.48251	3.56232	2.911	3.06639	0.766657	3.83304	25.002	2.58963	3.43833	0.140794	3.23666
	1.99944	2.58747	1.25511	0.702146	3.6235	2.83388	2.16693	1.07223	3.23915	49.4815	1.14967	2.29346	1.44119	2.77228	0.315913	0.0280497	0.176856	0.831416	2.14558	2.12162	0.444835	1136.15	1096.86	1186.89	1225.29	1029.31	1080.6		0.294012	0.294012	1.03835	1.59131	1.33005	0.540428		3.90207	3.66319	1.91961	2.41943	3.58217	2.959	3.07425	0.782993	3.85724	25.4694	2.55432	3.45519	0.149907	3.27059
	3.34755	2.49185	1.21527	0.656465	3.3949	2.77391	2.31332	1.1344	3.44773	49.0378	1.28687	2.63288	1.53441	3.20414	0.352371	1.06962	0.0318706	1.20573	2.74518	1.1698	0.212144	1047.09	1103.2	1189.63	1228.49	1044.03	1084.54		0.714669	0.141034	1.41761	1.97642	0.762017	0.141034		3.95291	3.65956	1.92321	2.35988	3.59949	3.00409	3.08319	0.803764	3.88696	26.0692	2.52093	3.47042	0.158477	3.30179
	3.30827	2.43686	1.17807	0.616801	3.20175	2.69544	2.23953	1.10225	3.34179	49.218	1.21496	2.56615	1.49277	3.07517	0.346415	1.14221	0.038937	1.12669	2.63326	0.925866	0.207847	1049.63	1106.86	1192.2	1231.27	1056.55	1089.72		0.742128	0.129289	1.38807	1.94934	0.635606	0.129289		4.00109	3.65662	1.92553	2.30387	3.61559	3.04592	3.09144	0.825022	3.91646	26.6874	2.48938	3.48455	0.166585	3.33075
	3.12772	2.37765	1.25119	0.613395	3.12452	2.5507	2.1742	1.02796	3.20216	47.2801	1.0567	2.46418	1.5328	2.98106	0.320847	0.909212	0.041395	0.851949	2.4361	0.903108	0.141758	1061.37	1110.8	1187.16	1231.51	1061.57	1099.3		0.663543	0.0865252	1.21299	1.85078	0.660337	0.0865252		4.04632	3.65202	1.92634	2.25166	3.63183	3.08545	3.09894	0.846223	3.94516	27.3069	2.46011	3.49861	0.174283	3.35864
	3.0921	2.23964	1.22922	0.926515	3.0581	2.37996	2.15426	0.907498	3.06175	42.1258	0.823553	2.3098	1.48182	2.88856	0.32188	0.87956	0.00728988	0.855691	1.50735	0.816932	0.0509422	1063.69	1120.02	1188.67	1209.64	1065.91	1110.65		0.782307	0.0701615	1.08058	1.38328	0.748301	0.0701615		4.08029	3.63864	1.92706	2.2045	3.64872	3.12392	3.10386	0.863756	3.96761	27.8285	2.43436	3.50996	0.180946	3.38128
	3.01721	3.86017	2.09159	1.08383	2.99538	2.20457	2.54213	0.960412	3.50254	37.7798	0.92239	2.59998	2.11983	3.01176	0.17381	0.225707	1.73725	0.202988	2.12662	0.205442	0.113943	1068.58	1014.18	1129.95	1198.72	1070.01	1122.37		0.417234	1.2602	0.508394	1.51615	0.395406	0.395406		4.09124	3.62103	1.92866	2.16596	3.66509	3.15062	3.10377	0.874107	3.97787	28.1628	2.41212	3.50343	0.184481	3.38583
	2.83666	6.63513	2.90167	1.24775	2.88243	2.05168	3.09255	1.85379	4.94634	59.9436	3.43653	2.85955	2.24792	2.89686	0.126135	0.065479	12.5498	0.0364364	3.40329	0.0441531	1.08342	1080.41	845.135	1076.15	1187.39	1077.41	1132.64		0.0228812	3.77558	0.0421244	1.61179	0.0228812	0.807869		4.11131	3.61609	1.93082	2.12991	3.68023	3.16812	3.10608	0.887497	3.99358	28.5729	2.38946	3.5041	0.189128	3.39211
	2.68618	6.49415	2.83384	1.19021	2.70048	1.92242	2.97121	1.83611	4.80732	61.7966	3.37129	2.69333	2.11336	2.8005	0.139837	0.0812422	12.4111	0.0188715	3.17199	0.0732971	1.09996	1090.33	853.351	1080.6	1191.36	1089.39	1141.35		0.00714791	3.80082	0.140509	1.50312	0.00714791	0.77091		4.12723	3.61906	1.93777	2.09643	3.69528	3.18305	3.1098	0.899251	4.00905	28.9166	2.36808	3.51006	0.194275	3.40105
	2.55522	6.06102	2.63632	1.21601	2.78666	1.78959	2.8408	1.68767	4.52847	59.408	2.84822	2.59577	1.981	2.74908	0.162382	0.0815578	10.3698	0.0418129	2.63994	0.00293144	1.10505	1099	878.844	1093.63	1189.58	1083.7	1150.35		0.0405507	3.46525	0.0405507	1.37976	0.19089	0.806183		4.14086	3.62015	1.9469	2.08291	3.71102	3.18852	3.11506	0.905306	4.02037	29.0622	2.35931	3.51225	0.196359	3.40434
	2.38863	5.76922	2.48593	2.48612	3.03291	1.71968	2.98041	1.42889	4.40931	47.9428	2.04174	2.48603	2.41295	2.89621	0.0910237	0.350212	7.77743	0.244514	0.244327	0.0027559	1.58945	1110.07	896.231	1103.59	1103.58	1067.55	1155.09		0.097398	3.28319	9.48906e-05	9.48906e-05	0.546885	0.766347		4.15153	3.60748	1.95542	2.08576	3.72776	3.16707	3.11584	0.905436	4.02127	29.0592	2.35609	3.49738	0.194977	3.38728
	2.25337	5.62821	2.34454	2.99005	2.93886	1.61443	2.96158	1.40067	4.36224	47.2946	1.96187	2.6417	2.27616	2.97725	0.133454	0.501557	7.11091	0.380731	0.000810756	0.000515925	1.81481	1119.1	904.693	1113.01	1070.35	1073.71	1162.26		0.388333	2.9865	0.29716	0.348348	0.29716	1.02727		4.16211	3.58634	1.96419	2.09116	3.74483	3.14428	3.11549	0.904296	4.01978	29.0258	2.35444	3.47582	0.192338	3.36531
	2.15895	5.4514	2.19597	2.85085	2.71146	2.09467	2.91055	1.28377	4.19432	44.1075	1.64806	2.45372	2.16821	2.816	0.12997	0.564905	6.45593	0.510619	0.00356419	0.0396377	0.665664	1125.43	915.36	1122.94	1079.48	1088.66	1129.74		0.294768	2.99769	0.257742	0.397133	0.257742	0.359048		4.119	3.57371	1.97331	2.09726	3.75968	3.12155	3.10742	0.891401	3.99882	28.6862	2.35333	3.46067	0.19046	3.34763
	2.05693	5.1754	2.08813	2.6665	2.61859	2.32657	2.82202	1.18096	4.00298	41.8482	1.39467	2.47258	2.14774	2.65452	0.10553	0.585357	5.53838	0.538594	0.0241873	0.0413816	0.245473	1132.28	932.138	1130.18	1091.63	1094.8	1114.21		0.415647	2.70281	0.384451	0.193916	0.146014	0.146014		4.06978	3.59539	1.98191	2.10188	3.77107	3.0989	3.10315	0.881194	3.98435	28.3967	2.35114	3.47233	0.19253	3.34714
	1.9173	4.82268	2.01602	2.51254	2.58559	2.20501	2.67653	1.08408	3.76061	40.5033	1.17523	2.35878	2.06327	2.56733	0.108853	0.576417	4.606	0.436264	0.0268906	0.00826989	0.222324	1141.7	953.8	1135.04	1101.83	1096.98	1122.34		0.441473	2.46391	0.342755	0.153764	0.226809	0.153764		4.02322	3.62053	1.99051	2.10768	3.78258	3.07776	3.10038	0.872393	3.97277	28.1383	2.3502	3.49049	0.195232	3.34915
	1.79783	4.46073	1.94457	2.45121	2.57247	2.16198	2.5648	0.973929	3.53873	37.9729	0.948537	2.3066	1.99892	2.54215	0.119626	0.588234	3.59455	0.384684	0.0129028	5.88049e-05	0.162259	1149.79	976.288	1139.86	1105.9	1097.85	1125.22		0.508762	2.15413	0.362026	0.144612	0.265871	0.144612		3.98059	3.64634	1.99842	2.12317	3.8049	3.06811	3.10359	0.864806	3.96839	27.8647	2.3594	3.51065	0.196123	3.35722
	2.26222	4.22849	1.86964	2.38871	2.55542	2.08509	2.56493	0.848984	3.41391	33.0997	0.720774	2.32546	2.12937	2.51374	0.0827821	0.0916345	2.76743	0.483419	0.0310524	9.04722e-05	0.230242	1118.51	990.854	1144.92	1110.06	1098.98	1130.39		0.0632476	1.90302	0.455819	0.0632476	0.229953	0.240371		3.94087	3.66969	2.01146	2.14076	3.8335	3.04475	3.10684	0.857608	3.96445	27.6039	2.36676	3.52898	0.197129	3.35722
	2.78699	4.08785	1.7414	2.27533	2.4741	1.94758	2.55221	0.838935	3.39114	32.871	0.703813	2.37471	2.02952	2.70877	0.143353	0.0551232	2.3582	0.657411	0.0766634	0.00610142	0.365569	1083.68	999.728	1153.62	1117.63	1104.38	1139.65		0.41228	1.71314	0.633312	0.099385	0.099385	0.427126		3.90344	3.6923	2.03495	2.15897	3.86194	3.02003	3.11194	0.848799	3.96074	27.2756	2.37423	3.54721	0.198089	3.35616
	2.71403	3.88721	1.61928	2.09813	2.30518	1.93957	2.42723	0.803441	3.23067	33.1011	0.645517	2.20165	1.97921	2.61182	0.137792	0.0822514	2.13153	0.652784	0.108308	0.0148966	0.237818	1088.49	1012.46	1161.93	1129.51	1115.64	1140.19		0.512372	1.68555	0.582374	0.103525	0.103525	0.262089		3.87001	3.72186	2.06152	2.17663	3.87796	2.99854	3.11775	0.839561	3.95731	26.9284	2.38211	3.57083	0.199687	3.3602
	2.58698	3.64614	1.52248	1.95518	2.25088	1.8801	2.30696	0.747841	3.0548	32.4168	0.559267	2.10303	1.89887	2.50295	0.137235	0.0784108	1.79341	0.61541	0.123749	0.00314504	0.182209	1096.89	1027.86	1168.54	1139.14	1119.27	1144.21		0.48395	1.54311	0.58055	0.14785	0.14785	0.222929		3.84103	3.75922	2.08748	2.19279	3.89075	2.98218	3.12557	0.832724	3.9583	26.6423	2.39014	3.6008	0.202083	3.3707
	4.21749	3.39956	1.44215	1.86206	2.99761	1.73474	2.60893	1.09973	3.70866	42.1523	1.2094	2.42983	1.76657	3.29907	0.302527	2.58744	0.625082	1.36138	0.557815	0.151066	0.76421	991.547	1043.73	1174.03	1145.43	1069.86	1154.07		1.78765	0.96972	0.987684	0.567771	0.567771	0.695092		3.81447	3.80003	2.11192	2.20727	3.90293	2.9701	3.13445	0.828038	3.96249	26.4173	2.39798	3.63364	0.204863	3.38507
	4.35983	3.18237	1.36483	1.77581	3.2407	1.61667	2.59003	1.18473	3.77476	45.7419	1.40359	2.47909	1.65645	3.22612	0.321483	3.13217	0.350856	1.50113	0.662963	0.42337	0.94744	982.603	1057.81	1179.34	1151.28	1054.02	1162.1		1.88074	0.703278	1.11426	0.703278	0.761617	0.862418		3.78936	3.84133	2.12046	2.22212	3.93454	2.96179	3.14493	0.831676	3.97661	26.445	2.40703	3.66723	0.207465	3.37557
	4.18041	3.05243	1.33148	1.65257	3.12675	1.49268	2.47272	1.15027	3.62299	46.5183	1.32311	2.3525	1.53265	3.10817	0.339492	2.91621	0.336064	1.30242	0.672642	0.427753	0.960487	993.883	1066.28	1181.63	1159.66	1061.43	1170.57		1.82791	0.699929	1.02102	0.699929	0.774247	0.859825		3.7673	3.88041	2.1247	2.25045	3.96218	2.95502	3.15668	0.833352	3.99003	26.3997	2.42659	3.69948	0.207782	3.36116
	3.88956	3.01963	1.30721	1.61211	2.93032	1.37791	2.35612	1.07071	3.42683	45.4435	1.14641	2.27122	1.43646	2.9973	0.352036	2.35143	0.440242	1.10022	0.553558	0.329705	0.956905	1012.31	1068.42	1183.3	1162.42	1074.27	1178.44		1.61834	0.748415	0.964004	0.659107	0.659107	0.893308		3.7712	3.91893	2.12971	2.286	3.98085	2.94779	3.17241	0.8358	4.00821	26.3459	2.45145	3.7323	0.207132	3.3595
	3.76864	2.98402	1.26074	1.59217	2.77402	1.29999	2.27993	1.04194	3.32187	45.7004	1.08563	2.1831	1.37304	2.93152	0.362054	2.21626	0.49574	1.03875	0.47301	0.24412	0.960282	1020.02	1070.75	1186.5	1163.78	1084.54	1183.8		1.58555	0.800924	0.922353	0.590921	0.590921	0.883104		3.79878	3.96145	2.13542	2.32085	3.99747	2.93974	3.19229	0.842367	4.03465	26.3876	2.47558	3.76916	0.207148	3.36926
	3.68486	2.82054	1.17071	1.54531	2.58733	1.23933	2.17468	1.01459	3.18927	46.6548	1.0294	2.06632	1.31583	2.76224	0.354682	2.28063	0.41714	1.00796	0.396107	0.170282	0.874879	1025.37	1081.47	1192.71	1166.98	1096.87	1187.97		1.61853	0.754222	0.895614	0.521011	0.521011	0.826991		3.82625	4.0058	2.14031	2.35312	4.01265	2.93051	3.21144	0.850162	4.0616	26.4729	2.49747	3.80721	0.207741	3.37838
	3.56279	2.64086	1.08948	1.45009	2.55713	1.16373	2.07735	0.995821	3.07317	47.9372	0.99166	2.00361	1.23532	2.61993	0.359149	2.20654	0.317547	0.975881	0.393444	0.230191	0.8347	1033.21	1093.33	1198.33	1173.49	1098.87	1193.19		1.55918	0.637248	0.914132	0.553517	0.553517	0.839884		3.85161	4.04963	2.14395	2.38299	4.02721	2.92083	3.22937	0.858633	4.088	26.5883	2.51745	3.82775	0.206503	3.38622
	3.40263	2.58739	1.02058	1.65465	3.20435	1.0831	2.15878	1.05174	3.21053	48.7193	1.10617	2.12102	1.22598	3.05011	0.426587	1.54715	0.183708	1.29551	0.254147	1.09321	1.1571	1043.53	1096.86	1203.1	1159.52	1056.38	1198.77		1.28161	0.466371	1.10045	0.466371	1.08332	1.03793		3.88735	4.09081	2.14656	2.41761	4.04199	2.91498	3.24989	0.867539	4.11742	26.6944	2.54196	3.84397	0.203888	3.40117
	3.23649	2.49959	0.946993	2.88434	3.19082	1.04995	2.30136	1.04356	3.34492	45.3453	1.08902	2.69196	1.41236	3.1142	0.375967	0.874464	0.0392925	1.83432	0.339857	0.791133	1.56603	1054.29	1102.69	1208.21	1077.28	1057.26	1201.06		0.54453	0.192374	1.74497	0.192374	0.498859	1.64201		3.9266	4.12898	2.14991	2.48514	4.05743	2.92435	3.27874	0.869328	4.14806	26.5141	2.59494	3.86276	0.196327	3.42548
	3.08751	2.3907	0.911179	2.79911	3.03848	1.04632	2.21222	0.987639	3.19986	44.6448	0.975432	2.59491	1.38242	2.97864	0.366017	0.766134	0.0318558	1.6927	0.344447	0.682712	1.35931	1063.99	1109.93	1210.7	1082.88	1067.19	1201.32		0.492602	0.204207	1.68373	0.204207	0.443575	1.54858		3.96575	4.16441	2.1543	2.56788	4.07342	2.93541	3.31019	0.868279	4.17847	26.2304	2.65976	3.88261	0.186913	3.45058
	2.90744	2.34968	0.876766	2.63516	2.91381	1.06341	2.12438	0.919807	3.04419	43.2977	0.846046	2.49242	1.38498	2.83937	0.344288	0.613193	0.0507607	1.55654	0.260894	0.6232	1.12564	1075.77	1112.67	1213.1	1093.7	1075.35	1200.13		0.415027	0.142738	1.61565	0.142738	0.42139	1.429		4.00304	4.19674	2.15906	2.64726	4.08915	2.94612	3.34023	0.867696	4.20792	25.9772	2.72198	3.90192	0.178134	3.47458
	2.73208	2.33225	0.842445	2.47009	3.71213	0.983844	2.17881	1.09356	3.27237	50.1909	1.19588	2.40117	1.32094	2.66659	0.337462	0.306114	0.0235443	1.78587	0.0848478	2.35108	1.42794	1087.3	1113.83	1215.49	1104.65	1023.63	1205.65		0.330912	0.0689225	1.55873	0.0689225	1.31096	1.41733		4.03751	4.22786	2.17425	2.72191	4.10362	2.95706	3.37037	0.864875	4.23524	25.6612	2.7807	3.9203	0.170065	3.49728
	2.71309	2.2631	0.835339	2.3021	3.81435	1.64364	2.26194	1.00326	3.26519	44.3538	1.00652	2.2826	1.79851	2.61034	0.184137	0.203535	1.36212e-06	2.03518	0.00161328	2.40999	0.382289	1088.55	1118.45	1215.99	1115.84	1017.1	1160.27		0.430482	0.0194993	1.44727	0.0194993	1.53175	0.638962		4.06866	4.25943	2.19049	2.79615	4.11834	2.97251	3.40093	0.861631	4.26256	25.3352	2.84024	3.93899	0.162076	3.52059
	3.55554	2.42448	1.12478	2.19663	3.59482	2.12913	2.50423	0.942251	3.44648	37.6264	0.887838	2.31055	2.14601	3.27277	0.207937	1.10525	0.00636026	1.90288	0.0946179	1.18938	0.140698	1033.67	1107.68	1195.88	1122.9	1031.15	1127.43		1.24498	0.113925	1.18577	0.113925	1.28426	0.181421		4.08878	4.29101	2.20605	2.87004	4.1338	2.99041	3.43001	0.857381	4.28739	24.9964	2.90013	3.95785	0.154232	3.53959
	3.56522	4.06359	1.49076	2.14298	3.38059	2.06081	2.78399	1.02078	3.80477	36.666	1.04199	2.76179	2.08135	3.51906	0.256714	0.610315	1.63737	1.67245	0.410892	0.35593	0.522992	1033.05	1001.26	1170.71	1126.5	1044.95	1132.02		0.803432	1.3018	1.27103	0.618804	0.618804	0.700977		4.11112	4.32107	2.22108	2.94232	4.14903	3.01153	3.45936	0.853722	4.31308	24.6786	2.95962	3.97662	0.14662	3.56133
	3.50335	4.01886	1.51046	2.06467	3.45236	1.91176	2.74358	1.03725	3.78082	37.8063	1.07588	2.75852	1.94998	3.49061	0.283172	0.577256	1.62635	1.52057	0.460913	0.502375	0.69193	1037.03	1004.1	1169.36	1131.76	1040.32	1142.07		0.744834	1.26035	1.24805	0.693845	0.693845	0.846763		4.15003	4.34831	2.23532	3.0111	4.16406	3.03427	3.49051	0.852987	4.3435	24.4373	3.01689	3.99567	0.139575	3.59215
	3.36331	3.82283	1.46934	1.98766	3.77271	1.82143	2.70621	1.06255	3.76876	39.2633	1.12901	2.67549	1.86298	3.67036	0.326634	0.431775	1.24684	1.52985	0.516319	1.13742	0.782852	1046.07	1016.56	1172.17	1136.95	1019.76	1148.19		0.687825	1.14735	1.20614	0.687825	1.09723	0.85406		4.19006	4.37299	2.24854	3.07503	4.17796	3.0562	3.52013	0.853134	4.37326	24.2359	3.06091	4.0135	0.134654	3.6265
	3.13094	3.57387	1.40388	1.91081	3.89471	1.74195	2.60936	1.05337	3.66274	40.3691	1.1096	2.52088	1.78417	3.46314	0.319969	0.272042	0.930283	1.45318	0.487968	1.65212	0.752403	1061.16	1032.49	1176.66	1142.14	1011.98	1153.58		0.610062	1.053	1.11699	0.610062	1.37383	0.778926		4.2267	4.38718	2.26047	3.13496	4.18946	3.08621	3.5475	0.850637	4.39813	23.9785	3.0984	4.02897	0.130562	3.66221
	2.99295	3.41438	1.65735	1.8799	3.86347	1.64688	2.57582	0.972219	3.54804	37.744	0.94521	2.43642	1.71298	3.30902	0.317808	0.173995	0.703177	0.843595	0.484306	1.65805	0.862929	1070.17	1042.77	1159.33	1144.23	1013.97	1160.05		0.556524	0.977953	0.779078	0.556524	1.42705	0.789543		4.26139	4.38011	2.27139	3.19239	4.20406	3.16063	3.57833	0.840531	4.41886	23.4895	3.16857	4.04762	0.121817	3.69822
	3.65742	3.26	3.63412	2.13178	3.70769	2.20334	3.09906	0.739234	3.83829	23.8535	0.546466	3.44706	2.46751	3.65159	0.193507	0.311765	0.0259032	0.286291	0.935628	0.370432	0.802312	1027.13	1052.76	1028.63	1127.25	1023.91	1122.45		0.210356	0.187059	0.187059	1.31528	0.260628	1.24372		4.29854	4.37395	2.28187	3.24844	4.26124	3.24826	3.61872	0.837483	4.4562	23.1431	3.24831	4.10061	0.115977	3.75484
	3.75387	3.01913	3.78101	2.03924	4.16321	2.57986	3.22272	0.816537	4.03926	25.3369	0.666733	3.3865	2.68968	3.77422	0.167785	0.282117	0.0414484	0.311685	1.40062	0.884525	0.413267	1020.96	1068.45	1019.23	1133.47	994.968	1097.36		0.367368	0.367368	0.394508	1.34726	0.776713	0.806638		4.34202	4.36888	2.2925	3.30412	4.3384	3.3327	3.66311	0.840435	4.50354	22.9432	3.31127	4.16958	0.114734	3.83555
	5.28547	2.79097	3.64012	2.37813	8.63128	2.48661	4.2021	2.42356	6.62566	57.675	5.87365	3.21554	2.5627	4.87413	0.310809	1.1737	1.99129	0.315816	3.32685	19.6177	2.94289	925.429	1083.42	1028.24	1110.77	733.058	1103.55		2.06993	0.424579	0.424579	0.837412	5.41574	0.728932		4.3869	4.37617	2.30286	3.35764	4.40734	3.41128	3.70703	0.846363	4.55339	22.8313	3.37105	4.20889	0.110534	3.89373
	5.55336	2.67014	3.41017	2.95681	9.12704	2.34733	4.34414	2.6048	6.94894	59.9612	6.78498	3.18349	2.74181	5.01756	0.293292	1.46221	2.80228	0.872296	1.9247	22.8762	3.98727	909.202	1091.39	1043.04	1072.53	706.458	1112.82		2.36987	0.513351	0.226683	0.226683	5.94355	0.836163		4.43189	4.39244	2.31632	3.40852	4.4605	3.48592	3.74926	0.851388	4.60065	22.7081	3.42787	4.23165	0.104939	3.93918
	5.19076	2.64116	3.18313	2.85331	8.79628	3.57134	4.37266	2.34952	6.72218	53.732	5.52025	3.37723	2.93577	4.7859	0.239603	0.669281	2.99809	1.41499	2.30842	19.5683	0.642124	931.2	1093.31	1057.76	1079.32	724.151	1032.66		1.81353	0.73607	0.194103	0.523921	5.41904	0.194103		4.47469	4.40927	2.33345	3.45908	4.5279	3.55825	3.79377	0.858073	4.65184	22.618	3.48387	4.25539	0.0996896	3.98376
	5.03691	2.55813	3.12496	2.64487	8.18854	5.30346	4.47614	2.17434	6.65049	48.5762	4.72776	4.08093	2.76489	5.23682	0.308925	0.314458	3.67878	1.8257	3.35356	13.7819	0.684447	940.613	1098.8	1061.55	1093.06	757.229	924.335		0.955975	1.5228	0.955975	1.43606	4.1076	1.22252		4.51512	4.42435	2.34791	3.5081	4.5989	3.62968	3.83734	0.866474	4.70382	22.58	3.53849	4.2776	0.0945624	4.02702
	5.73809	2.38858	3.61331	2.48126	7.75473	5.21667	4.53211	2.09538	6.62749	46.2342	4.39063	4.41499	2.76428	5.60774	0.339639	1.4544	4.5947	0.84419	4.20596	10.3853	0.468624	898.095	1110.07	1029.96	1103.9	781.292	929.619		1.3231	2.02641	0.80168	1.93373	3.33974	0.80168		4.58359	4.43625	2.37228	3.55276	4.66845	3.69873	3.88534	0.876255	4.7616	22.5528	3.58925	4.29853	0.0899208	4.06749
	5.84475	3.16339	3.54622	2.35865	7.35263	4.99897	4.5441	1.86894	6.41304	41.129	3.49295	4.27259	3.25909	5.6333	0.266993	1.69168	1.90637	0.995774	4.77619	7.88784	0.206906	891.714	1059.04	1034.27	1112.07	803.932	942.942		1.57216	1.10921	0.726377	1.91394	3.08004	0.726377		4.66525	4.4463	2.41333	3.59498	4.73323	3.75673	3.93497	0.882577	4.81755	22.4291	3.63542	4.31847	0.0858756	4.10152
	5.71404	4.73927	3.37379	2.32493	6.9638	4.66462	4.63007	1.64477	6.27485	35.5236	2.70527	4.70194	3.6965	5.47035	0.193508	1.17499	0.0119236	1.57825	5.31371	5.44629	0.00119314	899.537	958.959	1045.39	1114.32	826.133	963.588		1.0121	0.0373266	1.32815	2.37702	2.26186	0.0373266		4.74693	4.45732	2.45374	3.6353	4.79307	3.79678	3.98052	0.889826	4.87035	22.3545	3.67567	4.33812	0.0826636	4.12705
	5.37046	4.71178	3.12495	2.25994	6.64021	4.35915	4.41108	1.56615	5.97723	35.5048	2.45282	4.53547	3.4335	5.20579	0.205143	0.9204	0.0904196	1.65414	4.62742	4.96903	0.00269654	920.265	960.662	1061.55	1118.66	844.839	982.645		0.83499	0.176313	1.41052	2.27553	2.10475	0.176313		4.82516	4.47652	2.49142	3.67317	4.84458	3.83092	4.02363	0.89768	4.92131	22.3102	3.71261	4.36329	0.0805712	4.15372
	4.99586	4.46226	2.94935	2.12331	6.4532	4.26553	4.20825	1.52707	5.73532	36.2875	2.33194	4.36389	3.2784	4.86246	0.194582	0.620329	0.0645184	1.58482	4.34698	5.03978	0.00328109	943.133	976.192	1073.02	1127.82	855.746	988.524		0.631967	0.098362	1.41454	2.24059	2.0893	0.098362		4.89723	4.50063	2.52348	3.70968	4.8897	3.86219	4.06382	0.906218	4.97003	22.2997	3.7478	4.39143	0.0790764	4.18141
	4.80383	4.15035	2.85431	2.04656	6.18674	5.65703	4.28314	1.60274	5.88588	37.4197	2.56877	4.47709	3.17832	5.44373	0.262746	0.271122	0.0176335	2.04154	5.00227	3.62371	1.88758	954.964	995.78	1079.25	1132.98	871.406	902.96		0.326742	0.326742	1.62277	2.43053	1.70965	1.17994		4.96507	4.52458	2.5548	3.74598	4.93118	3.89118	4.10213	0.913897	5.01603	22.2786	3.78228	4.41897	0.0776337	4.20788
	5.08042	3.99303	2.68847	2.00209	5.7852	5.90333	4.24209	1.63322	5.87531	38.5004	2.66741	4.53673	3.01461	5.609	0.300848	0.702802	0.0620305	2.41375	5.01757	2.38118	2.75971	937.946	1005.73	1090.18	1135.98	895.274	888.219		0.543696	0.543696	1.84826	2.53463	1.24847	1.3666		5.02826	4.54736	2.5863	3.78033	4.96946	3.91689	4.1381	0.920438	5.05854	22.243	3.81447	4.44504	0.0763454	4.23212
	6.17482	3.94906	2.50757	1.95936	5.43958	5.72689	4.29288	1.76996	6.06284	41.2302	3.13276	4.69432	2.86795	5.65506	0.327011	3.54168	0.118211	3.18732	5.4453	1.31492	2.05637	872.11	1008.52	1102.16	1138.86	916.076	898.767		1.48049	0.74526	2.18675	2.73496	0.74526	1.03256		5.07459	4.56811	2.61749	3.81527	5.00494	3.94032	4.17012	0.923341	5.09346	22.1418	3.84653	4.46862	0.0748137	4.25422
	6.0155	3.93188	2.41459	1.9072	5.2323	5.34297	4.14074	1.68306	5.8238	40.6464	2.8327	4.58209	2.79392	5.3153	0.310928	3.51473	0.0436207	2.97958	4.9887	1.19149	1.44535	881.545	1009.62	1108.34	1142.38	928.667	921.934		1.43341	0.650205	2.1675	2.67489	0.650205	0.760878		5.11648	4.59554	2.64862	3.86212	5.03684	3.96459	4.20403	0.924438	5.12847	21.9893	3.88774	4.49767	0.072737	4.28007
	5.65251	3.90318	2.24963	1.8695	5.12935	5.03556	3.97329	1.59289	5.56618	40.0899	2.5373	4.46937	2.66302	5.1059	0.314442	2.81977	0.00491491	2.97099	4.42592	1.33647	1.12843	903.232	1011.44	1119.35	1144.93	934.952	940.696		1.18313	0.56619	2.21974	2.59987	0.659972	0.56619		5.15707	4.63658	2.67847	3.90838	5.06501	4.0086	4.24235	0.925287	5.16764	21.8107	3.93344	4.53802	0.071367	4.32259
45°	5.25018	3.79377	2.15845	1.89624	5.04896	4.88849	3.83935	1.49382	5.33316	38.9081	2.23149	4.34113	2.56728	5.00884	0.32227	1.99044	0.00207712	2.82541	3.77567	1.46316	1.10069	927.577	1018.41	1125.46	1143.12	939.874	949.739		0.909046	0.547357	2.18268	2.44489	0.707832	0.547357		5.19747	4.67784	2.70591	3.94947	5.08929	4.05559	4.27926	0.926536	5.2058	21.6518	3.976	4.57819	0.0703974	4.36671
	5.06987	3.57225	2.08347	2.2716	4.82748	4.75869	3.7639	1.33521	5.0991	35.4741	1.78278	4.16547	2.59676	4.81029	0.29884	1.70557	0.0367287	2.82381	2.22694	1.13122	0.989623	938.593	1032.6	1130.5	1117.88	953.503	957.756		0.904399	0.593223	2.082	1.89387	0.662012	0.593223		5.23691	4.70033	2.73912	3.98579	5.11034	4.10197	4.31241	0.923913	5.23632	21.4245	4.01483	4.60335	0.0682878	4.40115
	6.06807	4.70669	2.01527	2.21994	4.48186	4.52863	4.00341	1.57453	5.57794	39.3296	2.47913	4.50525	2.78542	4.66218	0.251995	4.26282	0.494604	3.9527	3.18077	0.228912	0.275858	878.426	960.977	1135.09	1121.34	974.968	972.049		1.56283	0.201446	2.48997	2.28531	0.0233874	0.0233874		5.27364	4.69456	2.77629	4.01702	5.12991	4.14519	4.33943	0.917474	5.25691	21.1427	4.04906	4.60578	0.0643237	4.41987
	6.23302	5.14833	2.38593	2.23837	4.25964	4.18832	4.0756	1.55449	5.63009	38.1413	2.41644	4.22398	2.83653	4.92615	0.269189	4.65447	1.15074	2.85498	3.37542	0.0338688	0.0127047	868.676	933.791	1110.25	1120.1	988.894	993.385		2.00905	0.924352	1.83804	1.98561	0.0356598	0.0356598		5.30939	4.68705	2.82547	4.04706	5.1486	4.18838	4.36766	0.906863	5.27452	20.7631	4.08239	4.6072	0.0603953	4.43771
	5.98288	5.10647	2.50515	4.00478	4.15662	3.8477	4.26726	1.18405	5.45131	27.7472	1.40197	4.0807	3.88697	4.86901	0.112157	2.94332	0.704268	3.10506	0.0688995	0.0122428	0.176036	883.484	936.351	1102.32	1004.99	995.384	1014.97		1.90218	1.02577	1.57555	0.0759201	0.0759201	0.233		5.35849	4.68157	2.875	4.0759	5.16322	4.24313	4.39955	0.898417	5.29797	20.4207	4.11771	4.61106	0.0565204	4.46235
	5.56861	4.88269	2.35163	5.34008	4.14549	3.53504	4.30392	1.21949	5.52341	28.3344	1.48716	4.51409	3.68765	5.22573	0.172559	1.59944	0.33497	3.81146	1.07362	0.025101	0.591182	908.282	950.097	1112.54	922.109	996.087	1034.99		1.05452	0.368599	2.16246	0.825991	0.368599	0.97905		5.40826	4.6781	2.92129	4.091	5.17408	4.30613	4.42981	0.892038	5.32185	20.1372	4.14478	4.61602	0.0537897	4.49211
	5.34099	4.54508	2.2933	5.2388	4.11285	3.28337	4.13573	1.17971	5.31544	28.5248	1.39172	4.32897	3.49074	5.06537	0.184036	1.45266	0.16757	3.39456	1.21675	0.000523556	0.726527	922.054	971.023	1116.43	928.271	998.148	1051.25		1.01203	0.216117	2.03567	0.909829	0.216117	1.0456		5.45542	4.67321	2.96362	4.10516	5.18558	4.36899	4.45866	0.887255	5.34592	19.8996	4.17112	4.61957	0.0510147	4.5211
	5.12412	5.15458	2.26468	5.06026	3.94191	3.08263	4.10469	1.22567	5.33037	29.8602	1.50227	4.50108	3.29745	5.10815	0.215416	1.03922	1.10225	3.38567	0.913098	0.0264999	1.04461	935.272	933.41	1118.34	939.182	1008.98	1064.31		0.623037	0.653495	2.2364	0.559175	0.559175	1.41845		5.49838	4.6668	3.00475	4.12074	5.19954	4.42406	4.48571	0.882961	5.36867	19.6839	4.19657	4.62153	0.0481917	4.54543
	4.89681	8.21772	2.16828	4.73681	3.67144	2.88214	4.42887	2.13286	6.56173	48.1583	4.54911	4.20412	3.07946	4.85681	0.223952	0.218971	14.3554	5.11026	0.0948281	0.573698	2.39236	949.227	755.623	1124.8	959.111	1026.23	1077.43		0.692687	4.0136	2.03585	0.532685	0.532685	1.32198		5.53775	4.66046	3.04784	4.1362	5.2121	4.4718	4.51103	0.877604	5.38863	19.4546	4.2201	4.6231	0.0455719	4.56613
	4.72608	8.13466	2.10263	4.61043	3.61818	2.71933	4.31855	2.13412	6.45267	49.4174	4.55446	4.11431	2.94404	4.69717	0.22943	0.166078	14.5627	4.91031	0.0851939	0.490521	2.55751	959.776	760.197	1129.21	966.955	1029.65	1088.14		0.611773	4.02035	2.01168	0.496126	0.496126	1.39497		5.57452	4.65445	3.09496	4.15427	5.22718	4.51686	4.53704	0.870975	5.40801	19.197	4.24491	4.6251	0.0428614	4.58565
	4.45217	7.81542	1.97679	5.26831	4.56218	4.5845	4.77656	1.871	6.64757	39.1705	3.50065	4.57334	4.47968	5.09736	0.0644961	0.105228	9.23465	7.83871	0.241813	0.0459606	0.0368869	976.822	777.903	1137.68	926.473	969.958	968.568		0.121167	3.24208	2.59655	0.694966	0.0111623	0.0111623		5.61	4.64897	3.14147	4.18957	5.2555	4.56011	4.5676	0.865246	5.43285	18.9431	4.28221	4.62863	0.0388768	4.60454
	4.17831	7.26094	2.44289	5.20865	5.04484	5.45729	4.93215	1.58448	6.51663	32.1255	2.51058	5.12674	4.39494	5.39513	0.102164	0.568281	5.42324	6.19643	0.0764496	0.0126983	0.275772	994.016	809.14	1106.46	930.109	940.127	915.004		0.948435	2.1342	2.68385	0.0819042	0.0819042	0.330549		5.63728	4.64308	3.18443	4.22586	5.28089	4.60342	4.59583	0.858506	5.45433	18.6801	4.32025	4.63317	0.0349498	4.62325
	4.04285	6.9333	3.46111	5.03498	5.10267	5.14487	4.9533	1.18673	6.14003	23.9584	1.40833	5.06883	4.29088	5.13432	0.0894881	0.82892	3.9204	2.22662	0.00667216	0.0223138	0.0367014	1002.58	827.887	1039.75	940.732	936.584	934.003		1.02598	1.86447	1.60772	0.0338473	0.0338473	0.0760455		5.65751	4.63644	3.22514	4.26164	5.30309	4.64799	4.62197	0.850662	5.47263	18.4048	4.35534	4.6451	0.0321947	4.64222
	3.99352	7.40004	3.73323	4.78422	4.97074	4.97905	4.9768	1.29789	6.27469	26.0787	1.68451	4.87748	4.1912	4.97697	0.0857072	0.966843	5.87209	1.54647	0.0370852	3.67675e-05	5.07125e-06	1005.7	801.246	1022.28	956.176	944.677	944.166		0.883962	2.52256	1.14425	0.0932558	0.0932558	0.101571		5.67646	4.62931	3.26416	4.29541	5.32371	4.69168	4.64679	0.843314	5.4901	18.1483	4.37888	4.68046	0.0332886	4.66049
	3.85807	7.97265	3.63147	4.46885	4.67789	4.92247	4.9219	1.57282	6.49472	31.9555	2.47376	4.57337	4.01077	4.86132	0.0958685	1.13172	9.30705	1.66521	0.205251	0.0595411	3.23564e-07	1014.31	769.157	1028.8	975.78	962.764	947.646		0.715297	3.39927	0.941903	0.104518	0.104518	0.349097		5.69301	4.62634	3.3005	4.32705	5.34344	4.73324	4.6706	0.836557	5.50715	17.9111	4.40187	4.71758	0.0346188	4.67979
	3.58511	8.0846	3.42996	4.17177	4.56014	4.86393	4.78259	1.70857	6.49115	35.7248	2.91921	4.36596	3.73177	4.78798	0.123972	1.43395	10.9033	1.82959	0.373089	0.049483	0.00661681	1031.77	762.96	1041.76	994.428	970.085	951.254		0.780849	3.71864	0.935993	0.194181	0.194181	0.497973		5.68992	4.63327	3.33382	4.35749	5.35426	4.77193	4.69011	0.824717	5.51483	17.5842	4.42643	4.75147	0.0354153	4.7026
	3.30565	7.83174	3.24552	4.06501	6.325	4.77272	4.92427	1.8229	6.74718	37.0187	3.32297	4.41886	3.49549	5.93693	0.258835	2.61993	8.45337	2.81821	0.738343	1.96204	0.0229684	1049.8	776.993	1053.7	1001.17	863.262	956.888		1.11321	3.41288	1.17334	0.353858	1.90614	0.353858		5.68294	4.64147	3.36497	4.38953	5.36016	4.80926	4.70805	0.811867	5.51992	17.2442	4.45251	4.78396	0.0358846	4.72536
	3.16298	7.316	4.31805	5.25852	6.72555	4.50254	5.21394	1.56338	6.77732	29.9846	2.44415	4.88053	4.36418	6.35879	0.186013	4.20644	4.41867	0.802617	0.00198734	2.28495	0.506089	1059.07	806.011	985.224	927.069	839.886	973.676		1.71755	2.43547	0.562479	0.377989	1.84502	0.377989		5.677	4.64865	3.39331	4.43063	5.36898	4.85663	4.7292	0.800513	5.52971	16.927	4.48514	4.82477	0.0364811	4.75264
	5.35122	6.98266	4.29052	5.93489	6.51559	4.16337	5.53971	1.15594	6.69564	20.8663	1.33619	5.64306	4.5557	6.37042	0.16609	0.0355295	2.08211	1.56046	0.156171	0.952345	1.89431	921.433	825.049	986.953	886.338	852.099	994.958		0.291839	1.33961	1.35253	0.291839	0.872535	1.47969		5.67387	4.65403	3.42073	4.47101	5.37923	4.90443	4.75055	0.790862	5.54141	16.6478	4.51676	4.86596	0.0372171	4.77923
	7.41607	7.1315	4.09397	5.81966	6.15638	3.89689	5.75241	1.48531	7.23773	25.8207	2.20615	5.98802	4.52539	6.88772	0.206983	2.76777	1.90189	2.75043	0.00452244	0.163187	3.44296	800.338	816.521	999.341	893.213	873.2	1011.84		1.42805	1.14348	1.89405	0.168358	0.168358	2.09113		5.67098	4.65964	3.45387	4.5079	5.38892	4.95034	4.77194	0.779797	5.55174	16.3413	4.54583	4.90574	0.038079	4.80499
	7.14417	7.09733	3.77793	5.48644	5.6963	3.63451	5.47278	1.53197	7.00475	27.9924	2.34692	5.59137	4.20506	6.74707	0.232102	2.79353	2.63916	2.87252	0.000186714	0.0499601	3.37923	815.797	818.475	1019.42	913.241	900.602	1028.6		1.5528	1.50596	1.81344	0.104927	0.104927	1.95686		5.66697	4.66978	3.48694	4.54139	5.39809	4.99338	4.79276	0.768689	5.56145	16.0386	4.57348	4.94323	0.0388519	4.83158
	6.67047	6.90652	3.46987	5.14009	5.30429	3.3766	5.14464	1.50922	6.65386	29.3357	2.27774	5.22219	3.88742	6.32892	0.23898	2.32815	3.10421	2.80486	2.06691e-05	0.0254883	3.12596	843.081	829.429	1039.19	934.295	924.284	1045.21		1.44828	1.68432	1.75232	0.0820985	0.0820985	1.84559		5.66622	4.68075	3.51778	4.5722	5.40545	5.03387	4.81271	0.759056	5.57177	15.7719	4.59934	4.97858	0.0395961	4.85731
	7.4374	6.57925	3.23051	5.4823	5.06717	3.46282	5.20991	1.66744	6.87734	32.0051	2.78034	5.27474	3.86391	6.30501	0.240055	4.96171	1.87509	3.91801	0.0741993	0.020375	3.05232	799.132	848.387	1054.68	913.492	938.758	1039.64		2.16266	1.30451	2.04422	0.207568	0.207568	1.81192		5.67535	4.69018	3.54623	4.59846	5.4049	5.07188	4.83116	0.751643	5.58281	15.5582	4.62139	5.0117	0.0405179	4.88103
	7.54497	6.17953	3.14908	8.73569	4.97027	4.70357	5.88052	2.03403	7.91455	34.5893	4.13727	5.5749	4.77024	7.20361	0.203223	2.7704	0.0894058	7.46076	8.15204	0.828557	1.3852	793.062	871.832	1059.97	727.415	944.705	961.171		1.97007	0.60463	2.42582	3.1608	0.60463	0.871325		5.68503	4.69928	3.57283	4.61166	5.41435	5.10678	4.84832	0.747313	5.59563	15.4138	4.63356	5.04217	0.0422297	4.90303
	7.37788	5.75099	3.09132	10.2991	4.89356	4.69445	6.01789	2.52311	8.541	41.9268	6.36607	5.32228	4.74423	6.97116	0.190086	1.84958	0.0712369	8.56484	18.3291	1.26411	1.75149	802.501	897.322	1063.74	645.525	949.426	961.737		2.05561	0.428712	2.23096	4.97686	0.428712	0.627826		5.69375	4.70757	3.59706	4.64032	5.42465	5.13991	4.86721	0.742769	5.60998	15.2607	4.65713	5.07174	0.0426157	4.92374
	7.02722	5.38492	2.96502	9.91058	4.72971	4.46851	5.74766	2.42958	8.17724	42.2708	5.90286	5.05732	4.53381	6.61665	0.186793	1.63727	0.131579	7.74311	17.3299	1.03622	1.63622	822.491	919.388	1071.99	665.42	959.551	975.801		1.9699	0.327605	2.0923	4.85326	0.327605	0.588804		5.70128	4.71389	3.61948	4.67498	5.4338	5.17735	4.8868	0.73863	5.62543	15.1148	4.68471	5.10471	0.0429037	4.94562
	6.50129	5.21524	3.82988	9.31691	4.40154	4.27997	5.5908	2.05365	7.64445	36.7326	4.21748	4.80839	4.31036	6.17978	0.178208	0.828992	0.141045	3.10086	13.8838	1.41436	1.7183	852.934	929.706	1016.11	696.402	979.99	987.616		1.6929	0.406853	0.978513	4.50852	0.406853	0.528426		5.70828	4.71825	3.64114	4.70986	5.43296	5.23769	4.90803	0.735517	5.64355	14.986	4.71195	5.15527	0.0449281	4.97797
	6.16118	5.15171	3.7494	9.20698	4.21859	4.54309	5.50516	1.99611	7.50127	36.2589	3.98446	4.8474	4.29972	5.90881	0.157623	0.430362	0.124924	3.0827	13.7035	1.65525	0.925575	872.916	933.584	1021.25	702.215	991.477	971.147		1.31378	0.304311	1.098	4.35958	0.62881	0.304311		5.71501	4.72205	3.66997	4.7426	5.43084	5.28907	4.92825	0.729661	5.65791	14.8057	4.72718	5.19886	0.0475192	5.01583
	5.98027	5.00523	3.52609	9.13493	4.1199	4.59069	5.39285	2.01232	7.40517	37.3145	4.04941	4.79796	4.2376	5.73651	0.15028	0.345055	0.15025	3.48478	14.0031	1.62041	0.643456	883.639	942.557	1035.57	706.039	997.703	968.183		1.1823	0.207268	1.27187	4.33696	0.678064	0.207268		5.71219	4.7234	3.71406	4.77264	5.43154	5.33115	4.9475	0.716717	5.66421	14.4865	4.73571	5.23523	0.050098	5.05189
	6.50289	4.7234	3.31489	8.88545	4.01805	4.70944	5.35902	2.02716	7.38618	37.827	4.10936	4.71642	4.1909	6.05802	0.182177	1.30844	0.404015	4.17847	12.4357	1.7982	0.421955	852.841	959.942	1049.21	719.359	1004.15	960.807		1.78647	0.00697947	1.40153	4.16903	0.698369	0.00697947		5.70698	4.70692	3.7545	4.80083	5.4327	5.37231	4.96237	0.70626	5.66863	14.2323	4.7304	5.26983	0.0539419	5.08657
	8.04729	4.36741	3.10685	8.43146	3.86542	4.67223	5.41511	2.25414	7.66925	41.6269	5.08116	4.51982	3.99092	7.20352	0.286982	6.92835	1.09767	5.32805	9.09834	2.40154	0.551867	765.023	982.128	1062.73	743.919	1013.84	963.115		3.52746	0.15241	1.41297	3.91163	0.654405	0.15241		5.70156	4.68977	3.79083	4.83765	5.43093	5.41377	4.97742	0.697238	5.67466	14.008	4.72674	5.30468	0.0576126	5.12571
	7.87242	4.03579	2.9036	7.83789	3.6576	4.398	5.11755	2.17764	7.29519	42.5524	4.74211	4.2169	3.75214	6.97792	0.30063	7.5893	1.1702	4.90156	7.40026	2.13147	0.517751	774.726	1003.02	1076.02	776.65	1027.12	980.211		3.65552	0.181105	1.31329	3.621	0.5593	0.181105		5.71914	4.68408	3.8247	4.89553	5.42434	5.45392	5.00029	0.692143	5.69243	13.8421	4.73694	5.31833	0.057819	5.15994
	7.36515	3.89457	2.71265	7.33151	3.40324	5.03552	4.95711	2.00118	6.95829	40.37	4.00474	4.46504	3.52607	6.75751	0.314233	5.79866	1.12899	5.03758	5.63781	2.41451	0.0061486	803.223	1011.99	1088.58	805.13	1043.49	940.699		2.9001	0.570476	1.75239	2.86647	1.06181	0.570476		5.74025	4.6821	3.85692	4.95351	5.41468	5.49096	5.02307	0.688133	5.7112	13.6994	4.74995	5.31678	0.0563063	5.18409
	7.11871	3.88184	2.53227	7.00309	3.68137	9.36594	5.5972	2.62685	8.22405	46.9314	6.90033	5.44246	3.73148	7.0898	0.310344	2.31499	2.94248	9.39381	1.97651	3.67043	14.2034	817.252	1012.8	1100.52	823.876	1025.6	693.816		1.67625	1.56062	2.91019	1.56062	1.7611	3.92348		5.75983	4.67991	3.88459	5.00734	5.40361	5.52488	5.04336	0.685727	5.72909	13.5966	4.76177	5.31355	0.0547655	5.20547
	7.27039	3.82584	2.42542	6.83481	7.86672	10.6341	6.47621	2.94666	9.42286	45.4998	8.68279	7.0526	4.57808	7.71764	0.255338	0.630722	7.02446	16.4089	0.128597	1.93354	17.2878	808.603	1016.37	1107.62	833.565	775.044	628.619		0.217788	3.22676	4.62718	0.217788	0.814126	3.58146		5.77191	4.67729	3.89129	5.05446	5.3926	5.55033	5.05631	0.6885	5.74481	13.6166	4.77158	5.30852	0.0532674	5.22353
	7.74232	3.63306	2.35591	6.74341	9.74004	10.2135	6.73804	3.19198	9.93002	47.3725	10.1887	7.24287	4.41065	9.24061	0.353811	1.00857	9.64092	19.2031	2.88004e-05	9.01195	12.079	781.986	1028.69	1112.25	838.851	674.248	649.883		0.499454	3.6098	4.88696	0.499454	2.49717	2.97067		5.79024	4.67599	3.90619	5.10067	5.37543	5.57016	5.06978	0.688887	5.75867	13.5881	4.78216	5.30674	0.0519963	5.23805
	7.65758	4.5846	2.25254	6.4428	9.3839	9.53501	6.64274	2.8446	9.48734	42.8227	8.09176	7.05019	5.04915	8.95232	0.278769	1.02991	4.23594	19.2738	0.039975	7.51396	8.36521	786.732	968.562	1119.16	856.354	692.87	684.938		0.607391	2.46559	4.79765	0.607391	2.33371	2.48481		5.79214	4.67598	3.92817	5.14172	5.31222	5.58896	5.0732	0.680233	5.75343	13.4084	4.79241	5.26959	0.0474241	5.22697
	7.45937	5.21784	2.48661	6.1097	8.84695	9.07681	6.53288	2.4886	9.02148	38.0935	6.19312	6.78453	5.4408	8.50005	0.219445	0.858387	1.72933	16.3723	0.179081	5.35493	6.47157	797.891	929.548	1103.55	875.961	721.426	709.132		0.674835	1.5667	4.29793	0.674835	2.06242	2.29227		5.78782	4.6756	3.95025	5.17434	5.24307	5.60722	5.07305	0.671424	5.74448	13.2351	4.80028	5.22589	0.0424494	5.20871
	7.12486	5.06399	3.01985	6.01289	10.6537	8.78781	6.77719	2.71396	9.49114	40.0455	7.36556	6.56887	5.30121	8.37207	0.224588	0.12088	2.93504	14.1176	0.584154	15.0275	4.04259	816.9	938.953	1068.41	881.701	627.633	724.607		0.555989	1.50489	3.54903	0.555989	4.08485	2.21893		5.783	4.67434	3.97112	5.20387	5.19136	5.61099	5.07245	0.662983	5.73543	13.0703	4.8036	5.20074	0.0396975	5.19762
	6.71584	4.82655	2.8334	5.8353	10.975	8.60644	6.63209	2.86674	9.49883	43.2253	8.2182	6.27557	5.07874	8.13379	0.231224	0.00701351	3.25997	14.4301	0.634879	18.861	3.89806	840.449	953.561	1080.63	892.279	611.638	734.404		0.44027	1.44902	3.44217	0.44027	4.69945	2.33087		5.77629	4.67234	3.99177	5.23117	5.15482	5.59543	5.07031	0.652502	5.72281	12.8691	4.79296	5.21208	0.041891	5.193
	9.30269	4.47052	3.77379	5.47044	10.6611	8.31108	6.99828	2.81324	9.81151	40.199	7.91431	6.89076	4.7205	9.05479	0.314643	5.31033	6.38957	10.3973	2.33429	13.4166	1.72345	697.152	975.676	1019.69	914.209	627.261	750.5		2.41193	2.42024	3.11697	1.42032	3.77038	1.42032		5.75995	4.6706	4.00658	5.25728	5.12396	5.59302	5.06857	0.64466	5.71323	12.7188	4.78394	5.22395	0.0439666	5.19062
	10.4297	4.18143	5.35285	5.19581	9.96452	7.87139	7.16596	2.64795	9.8139	36.9517	7.01161	6.61212	5.23507	9.44124	0.286596	10.6523	8.90738	3.28734	3.8815	7.83195	0.49764	638.906	993.819	921.333	930.892	662.641	774.784		3.81761	2.43069	1.25927	1.41632	3.3524	1.25927		5.74134	4.66015	4.02072	5.283	5.09461	5.59743	5.06621	0.639332	5.70554	12.6195	4.76877	5.2359	0.0466917	5.1888
	10.2829	4.06726	5.1957	4.94973	9.38155	7.32227	6.86657	2.54976	9.41633	37.133	6.50128	6.25898	5.01122	8.86673	0.277815	11.6714	7.83615	2.79182	3.67427	6.3251	0.207664	646.35	1001.03	930.899	945.968	692.994	805.655		4.02393	2.19173	1.06329	1.30925	3.12256	1.06329		5.7232	4.63256	4.03535	5.30796	5.06932	5.60251	5.06182	0.636916	5.69873	12.5828	4.74175	5.2483	0.0507056	5.18864
	9.8295	4.70643	4.84455	4.63688	8.9253	6.75184	6.61575	2.29693	8.91268	34.7191	5.27587	5.79819	4.74096	8.38194	0.277453	10.3282	3.64552	3.13716	3.91592	5.33403	0.0185201	669.61	960.994	952.45	965.31	717.223	838.362		4.03131	1.09177	0.953646	1.16131	3.12711	0.953646		5.70805	4.60394	4.05172	5.33106	5.05681	5.60734	5.05982	0.635241	5.69506	12.5546	4.71716	5.26325	0.0547161	5.19394
	9.12126	5.12688	4.58225	4.45834	8.43059	6.28895	6.33471	2.01049	8.3452	31.7377	4.04208	5.70791	4.7184	7.89518	0.251853	7.76485	1.45886	3.07112	3.52077	4.39271	0.0020941	706.766	935.103	968.708	976.437	743.966	865.382		3.41335	0.581036	1.12566	1.24957	2.72268	0.581036		5.69569	4.57708	4.06879	5.36133	5.04438	5.61482	5.06035	0.635402	5.69575	12.5565	4.6939	5.28609	0.0593373	5.20285
	8.59645	5.07555	4.47294	4.39009	7.94519	5.83472	6.05249	1.80635	7.85884	29.8447	3.26289	5.45514	4.62359	7.41757	0.232036	6.47173	0.954404	2.49498	2.76358	3.58231	0.0474238	734.945	938.244	975.525	980.707	770.681	892.313		3.14131	0.379583	0.982198	1.06505	2.49005	0.379583		5.68375	4.55834	4.08376	5.4113	5.03132	5.61396	5.06374	0.636364	5.7001	12.5671	4.67658	5.32441	0.0647761	5.22131
	8.31872	4.86473	4.4056	4.13707	7.45059	5.40452	5.76354	1.72054	7.48407	29.8521	2.96025	5.13462	4.52038	6.93907	0.211065	6.52894	0.807854	1.844	2.6454	2.84616	0.128896	750.081	951.204	979.736	996.618	798.387	918.2		3.18409	0.269893	0.729027	0.997555	2.31597	0.269893		5.68322	4.54204	4.09849	5.46098	5.01901	5.60973	5.06891	0.639591	5.7085	12.6179	4.66128	5.36296	0.0699981	5.24
	7.98096	4.5676	4.33355	4.15037	6.94327	5.11699	5.51546	1.57702	7.09248	28.5927	2.48699	4.8423	4.39206	6.4867	0.192544	6.07872	0.898434	1.39691	1.86346	2.03865	0.158776	768.696	969.62	984.251	995.778	827.313	935.708		3.13867	0.274695	0.508746	0.691923	2.10098	0.274695		5.67194	4.52532	4.12918	5.50837	5.00814	5.60454	5.07458	0.636516	5.7111	12.5432	4.64603	5.39992	0.0750451	5.25826
	7.4965	5.17986	4.29189	5.30218	6.39172	5.12283	5.63083	1.1333	6.76413	20.1267	1.28438	5.24102	5.13709	6.11933	0.0872605	3.48073	0.203371	1.79276	0.108013	0.578947	0.258061	795.794	931.865	986.867	924.412	859.347	935.35		2.25548	0.061157	0.94913	0.061157	1.1507	0.118188		5.66131	4.50722	4.19017	5.55159	4.99635	5.59937	5.08434	0.625592	5.70993	12.3043	4.62951	5.43478	0.0800128	5.27397
	7.18688	6.4809	4.23595	5.23969	5.94214	6.95208	6.00627	1.11709	7.12336	18.5987	1.24789	6.21152	5.4153	6.83429	0.115839	1.39383	0.225267	3.13405	0.587649	0.00411297	0.894559	813.359	854.126	990.385	928.216	885.907	826.807		0.975359	0.269378	1.97557	0.971828	0.269378	0.740566		5.6509	4.49264	4.25712	5.59231	4.98377	5.59507	5.0953	0.613785	5.70909	12.0461	4.61542	5.46805	0.0845574	5.28804
	7.13256	6.36543	3.97296	5.03509	5.4854	7.07827	5.84495	1.24414	7.08909	21.2857	1.54788	5.92541	5.14767	6.90006	0.145454	1.65793	0.270902	3.50434	0.655878	0.129281	1.52107	816.46	860.888	1007.01	940.725	913.305	819.566		1.20714	0.440019	1.95245	0.890326	0.440019	1.15286		5.6425	4.52419	4.32112	5.63147	4.97872	5.59296	5.11516	0.595199	5.71036	11.636	4.63782	5.47351	0.0826486	5.28584
	6.96106	6.10971	5.41272	4.71586	5.10069	6.84249	5.85709	0.930115	6.7872	15.8802	0.865115	5.76121	5.17869	6.65929	0.125072	1.21875	0.063818	0.197465	1.30239	0.57214	0.971011	826.291	875.96	917.703	960.409	936.705	833.121		1.19985	0.348496	0.348496	1.04535	0.660525	1.08127		5.63577	4.56371	4.37977	5.69722	4.97468	5.60406	5.14254	0.584633	5.72717	11.3686	4.66646	5.48868	0.0809665	5.28937
	6.50999	6.05769	6.61901	4.37125	4.83891	6.37366	5.79508	0.952386	6.74747	16.4344	0.90704	6.21567	5.14361	6.4759	0.11466	0.511086	0.0689607	0.678847	2.0273	0.914261	0.334747	852.426	879.042	846.072	981.887	952.797	860.406		0.294314	0.157985	0.403334	1.84442	1.37676	0.157985		5.61682	4.59094	4.43613	5.76944	4.97194	5.61791	5.1672	0.578386	5.74558	11.1934	4.68619	5.50523	0.0803658	5.29438
	6.26068	5.74309	7.75135	4.19361	4.56969	6.24169	5.79335	1.28935	7.08271	22.2558	1.66244	5.99239	4.86304	6.25593	0.125271	0.218394	0.00252656	3.83376	2.55916	1.49734	0.201004	867.046	897.796	781.481	993.051	969.49	868.165		0.268291	0.2493	1.75896	1.79877	1.42269	0.2493		5.59308	4.60914	4.48732	5.83645	4.96937	5.63289	5.18804	0.575557	5.7636	11.0939	4.6992	5.52168	0.0804708	5.28122
	7.46566	5.51303	7.58939	4.10043	4.24907	7.26424	6.0303	1.62348	7.65378	26.922	2.63568	6.38863	4.56506	7.41531	0.23791	2.06025	0.267572	2.43076	3.72443	3.1728	1.5226	797.535	911.635	790.562	998.933	989.559	808.952		1.07703	0.875606	1.20076	2.28821	2.13957	0.875606		5.57433	4.62537	4.53665	5.87996	4.96644	5.64716	5.20499	0.570446	5.77543	10.9596	4.71064	5.53662	0.0806049	5.27038
	7.36504	5.42222	7.11486	3.99582	4.11873	8.02036	6.00617	1.73653	7.7427	28.9123	3.01552	6.26854	4.4446	7.30249	0.243285	1.84651	0.340998	1.22918	4.0415	3.56244	4.05697	803.229	917.127	817.472	1005.56	997.776	766.513		1.0965	0.846318	0.846318	2.27272	2.14981	1.75182		5.57332	4.67815	4.58685	5.90706	4.98048	5.66571	5.23193	0.556155	5.78808	10.63	4.75374	5.55727	0.0779294	5.2769
	6.96982	5.13967	6.57781	4.40647	4.08842	7.89983	5.847	1.5282	7.3752	26.1364	2.33539	5.85874	4.58977	6.87182	0.199104	1.26072	0.500318	0.534079	2.07514	3.09262	4.21409	825.787	934.321	848.471	979.681	999.692	773.201		1.11108	0.719069	0.719069	1.45227	1.77032	2.04109		5.57187	4.74872	4.63371	5.9328	4.99314	5.70182	5.26368	0.5422	5.80588	10.3008	4.80983	5.59228	0.0752208	5.28251
	6.45492	4.81073	6.30841	4.40858	4.10788	7.60224	5.61546	1.37907	6.99452	24.5584	1.90182	5.55957	4.50912	6.41829	0.174715	0.7047	0.647594	0.480181	1.45656	2.2728	3.94728	855.645	954.538	864.238	979.549	998.462	789.84		0.895355	0.748842	0.748842	1.15099	1.45169	2.04267		5.57265	4.80784	4.67557	5.95773	5.00407	5.74294	5.29347	0.533404	5.82687	10.0767	4.85689	5.63057	0.0737719	5.28836
	5.9942	4.54129	6.39763	4.21273	3.87491	7.10036	5.35352	1.31905	6.67257	24.639	1.7399	5.26774	4.29487	6.29678	0.189008	0.410467	0.659713	1.09018	1.30141	2.18629	3.05145	882.811	971.259	859	991.847	1013.24	818.301		0.726452	0.726452	1.12989	1.05502	1.39284	1.83262		5.57451	4.83047	4.71339	5.98305	5.01609	5.78539	5.31715	0.533092	5.85024	10.0259	4.87687	5.66833	0.0750538	5.2953
	5.59428	4.22121	6.72737	4.31892	4.09375	6.71073	5.27771	1.24036	6.51807	23.5019	1.5385	4.9566	4.24564	6.43161	0.204732	0.100215	1.11618	2.10153	0.91928	1.40177	2.05354	906.736	991.312	839.78	985.17	999.355	840.745		0.637679	0.735384	1.77078	0.637679	0.862851	1.75413		5.57547	4.85111	4.74911	6.00514	5.0276	5.82802	5.33941	0.53325	5.87266	9.98706	4.89523	5.70587	0.0764672	5.30153
	5.34566	3.9132	6.59578	5.9816	5.40442	6.48731	5.62133	0.986919	6.60825	17.5567	0.974009	5.69301	5.36035	6.36089	0.0853611	0.0759938	2.91772	0.949559	0.129798	0.0470502	0.74993	921.77	1010.8	847.424	883.559	918.206	853.751		0.347352	1.77981	0.902771	0.288593	0.288593	0.794303		5.57568	4.87315	4.78915	6.01591	5.02712	5.8484	5.3549	0.527034	5.88194	9.84208	4.91164	5.72503	0.0764699	5.3014
	4.99011	3.63968	6.16543	6.01743	5.09447	6.41595	5.38718	1.03521	6.42239	19.2162	1.07167	5.55595	5.0162	6.12843	0.0997997	0.157662	3.05373	0.60568	0.397213	0.0856802	1.05837	943.486	1028.27	872.665	881.431	937.086	857.926		0.565834	1.91626	0.609486	0.46148	0.46148	0.860001		5.57589	4.89746	4.82471	6.02463	5.01808	5.85991	5.36678	0.520645	5.88743	9.70124	4.92761	5.73663	0.0758622	5.29699
	4.80949	3.42361	5.81246	5.85314	4.69366	6.40475	5.16619	1.07802	6.24421	20.8669	1.16214	5.31098	4.72262	5.84297	0.106038	0.127231	3.03657	0.417672	0.471909	0.223277	1.53403	954.615	1042.17	893.643	891.213	961.785	858.583		0.501485	1.88736	0.501485	0.542166	0.617312	1.09377		5.57456	4.91839	4.84912	6.03313	5.0102	5.91097	5.38273	0.524972	5.9077	9.75289	4.94134	5.77891	0.0781294	5.29238
	4.60982	3.17399	5.52205	5.47539	4.36741	6.30836	4.9095	1.09981	6.00931	22.4016	1.20958	5.0426	4.42801	5.51038	0.108908	0.089811	3.012	0.37521	0.320224	0.293862	1.9568	966.993	1058.35	911.091	913.91	982.128	864.241		0.432784	1.86861	0.479445	0.432784	0.67519	1.26576		5.57162	4.93196	4.86935	6.04114	5.02438	5.9644	5.40047	0.529303	5.92978	9.80105	4.95506	5.82342	0.0805642	5.298
	4.24212	3.34952	5.15581	5.11916	4.22362	6.03589	4.68769	0.941016	5.6287	20.0742	0.885511	4.68064	4.22824	5.14665	0.0979642	0.198526	1.7907	0.219139	0.18617	0.215361	1.81766	989.996	1046.96	933.334	935.575	991.161	880.335		0.438518	1.33113	0.475168	0.438518	0.457026	1.35525		5.57718	4.93706	4.88673	6.04801	5.03831	6.01509	5.41706	0.535999	5.95306	9.89463	4.96238	5.86558	0.0834142	5.30774
	3.90794	4.09245	4.77437	4.90604	4.07913	5.60357	4.56058	0.652651	5.21324	14.3107	0.425954	4.43341	4.08246	4.87313	0.0882874	0.425949	0.219147	0.0457052	0.119341	0.2318	1.08783	1011.14	999.437	956.786	948.658	1000.28	906.176		0.525476	0.34096	0.34096	0.47263	0.354284	1.17016		5.58475	4.93608	4.90339	6.0538	5.05198	6.06056	5.43176	0.543107	5.97487	9.99872	4.96506	5.89829	0.0859062	5.31836
	3.66158	4.00172	4.48026	4.97966	3.83146	5.35018	4.38414	0.67393	5.05807	15.372	0.454182	4.24099	3.87403	4.85481	0.112361	0.522097	0.14625	0.00923866	0.354639	0.305457	0.933228	1026.87	1005.18	975.067	944.128	1016.01	921.496		0.579409	0.239272	0.239272	0.73867	0.409528	1.10919		5.59328	4.9314	4.92064	6.0573	5.05668	6.09983	5.44319	0.550493	5.99368	10.1134	4.96272	5.90377	0.0866015	5.32498
	3.58644	3.77085	4.16541	5.76316	4.00896	6.22968	4.58742	1.119	5.70642	24.3929	1.25217	4.08718	3.83038	5.36372	0.166775	1.00195	0.666776	0.178092	1.38237	0.334616	2.69704	1031.69	1019.87	994.83	896.594	1004.72	868.873		0.50074	0.316329	0.0782251	1.67598	0.0782251	2.1425		5.62167	4.92603	4.92659	6.04568	5.07238	6.13837	5.45512	0.556616	6.01174	10.2035	4.96304	5.89804	0.0860875	5.34702
	3.57712	3.55771	4.04936	5.64957	3.95483	6.158	4.4911	1.12338	5.61448	25.0135	1.26198	4.0021	3.67155	5.24951	0.176881	0.835362	0.871211	0.195136	1.34206	0.287577	2.77856	1032.29	1033.53	1002.16	903.409	1008.16	873.104		0.424979	0.444385	0.0472603	1.64747	0.0472603	2.1559		5.62648	4.919	4.93144	6.02493	5.09103	6.17944	5.46205	0.560826	6.02288	10.2677	4.97134	5.88421	0.0840926	5.35876
	3.47968	3.5454	4.57399	5.28121	3.74321	5.89087	4.41906	1.0036	5.42265	22.7106	1.00721	4.1586	3.59485	5.10441	0.173527	0.88244	0.763278	0.0240025	0.74331	0.456776	2.16623	1038.56	1034.33	969.223	925.688	1021.64	888.962		0.678921	0.613195	0.41539	1.12262	0.41539	1.73227		5.60825	4.90717	4.9352	6.00267	5.11521	6.22099	5.46492	0.564864	6.02978	10.3362	4.9802	5.86823	0.081858	5.36173
	3.28374	3.83357	4.47758	4.89424	3.50453	5.54355	4.2562	0.872085	5.12829	20.4898	0.760533	4.15558	3.58679	4.79008	0.143644	0.945683	0.17862	0.0490099	0.407094	0.565004	1.65725	1051.22	1015.87	975.234	949.385	1036.96	909.793		0.871836	0.322008	0.322008	0.738665	0.651041	1.38797		5.59128	4.8927	4.9386	5.98259	5.13944	6.26217	5.4678	0.570943	6.03874	10.4419	4.98881	5.85389	0.0797845	5.36536
	3.48739	3.73826	4.17429	4.53114	3.29312	5.2129	4.07285	0.718713	4.79156	17.6465	0.516549	3.95627	3.55011	4.44193	0.111589	0.342767	0.111948	0.0102896	0.210031	0.607985	1.29972	1038.06	1021.96	994.27	971.892	1050.62	929.849		0.468889	0.218012	0.218012	0.574866	0.663159	1.25663		5.57871	4.87837	4.94177	5.97164	5.16184	6.30258	5.47248	0.579762	6.05225	10.5941	4.99679	5.84685	0.0783929	5.37028
	4.31557	3.53008	3.86546	4.28051	3.14866	4.88329	4.00393	0.620014	4.62394	15.4851	0.384417	4.07299	3.61392	4.30681	0.0874774	0.0971226	0.224537	0.0191726	0.0764964	0.731483	0.773276	985.379	1035.31	1013.84	987.582	1060	950.06		0.242588	0.542911	0.207522	0.207522	0.924325	0.810304		5.55713	4.86548	4.94443	5.95711	5.18274	6.33709	5.474	0.58665	6.06065	10.717	5.00401	5.83633	0.0767799	5.36993
	4.20524	3.40955	3.60656	4.20489	4.1358	4.54075	4.01713	0.423465	4.4406	10.5415	0.179323	4.17034	3.73887	4.20515	0.0586957	0.035385	0.369153	0.168567	0.0352516	0.0140818	0.274177	992.318	1043.08	1030.39	992.341	996.698	971.293		0.0348985	0.76079	0.56378	0.0345438	0.0345438	0.370408		5.54269	4.85448	4.94558	5.90849	5.20197	6.35727	5.46841	0.584893	6.05331	10.6958	5.00968	5.79847	0.0729812	5.37233
	3.95888	3.21977	3.33392	5.66519	4.06908	4.35906	4.10098	0.883118	4.9841	21.5343	0.779897	4.01398	3.49016	4.28657	0.102409	0.0201925	0.776536	0.588392	2.44674	0.00101788	0.0666043	1007.9	1055.38	1047.97	902.47	1000.92	982.651		0.0550981	0.794211	0.680065	1.65121	0.0550981	0.34508		5.58029	4.84637	4.94488	5.84163	5.23246	6.37496	5.4701	0.581433	6.05153	10.6293	5.01677	5.74875	0.0679927	5.40637
	3.66085	2.98215	3.11958	6.10092	3.8289	4.80699	4.08323	1.18144	5.26467	28.9339	1.3958	3.74487	3.2549	4.56247	0.167265	0.178406	1.21238	0.928624	4.07106	0.0646847	0.52383	1026.91	1070.87	1061.9	876.48	1016.17	954.769		0.0840245	0.762726	0.625295	2.35604	0.0840245	1.06212		5.6239	4.84046	4.94326	5.78593	5.32781	6.39102	5.4854	0.576947	6.06234	10.5179	5.0394	5.7108	0.062455	5.47585
	3.43182	2.76802	3.00799	5.95782	3.62801	7.01763	4.30188	1.75245	6.05434	40.7369	3.07109	3.52992	3.11395	5.37537	0.266384	0.757009	2.35274	1.67416	2.74213	0.454099	7.37531	1041.64	1084.93	1069.18	884.974	1029.02	823.041		0.0980971	0.7619	0.521926	2.4279	0.0980971	3.48772		5.66814	4.83477	4.93095	5.76654	5.51166	6.40534	5.51957	0.580194	6.09976	10.5116	5.07613	5.70479	0.0583125	5.5899
	3.38576	2.64283	3.71828	5.57624	3.6017	6.78165	4.28441	1.56167	5.84608	36.45	2.4388	3.65999	3.43974	5.11175	0.195522	0.807575	2.69479	0.320505	1.66882	0.466091	6.23622	1044.62	1093.19	1023.24	907.822	1030.71	836.637		0.274232	1.01716	0.0582882	1.91625	0.0582882	3.12166		5.7081	4.82675	4.91753	5.74856	5.70135	6.41362	5.55265	0.59266	6.14531	10.6735	5.11349	5.73676	0.0574428	5.70473
	3.27428	2.5596	5.5335	5.20115	3.66518	6.33713	4.42847	1.47435	5.90282	33.2925	2.17371	4.43316	3.372	5.45041	0.235583	1.33217	3.49267	1.22109	0.597028	0.582621	3.64297	1051.84	1098.71	910.399	930.566	1026.64	862.55		1.15889	1.87356	1.10034	0.767986	0.767986	1.90397		5.74617	4.81726	4.90491	5.72861	5.88249	6.41724	5.58278	0.61313	6.19591	10.9825	5.11084	5.84402	0.0669279	5.73739
	3.04399	2.41574	5.53497	4.96141	3.49687	6.1775	4.27175	1.50039	5.77214	35.1236	2.25117	4.22914	3.15721	5.39158	0.261367	1.50739	3.44476	1.59572	0.475641	0.600439	3.63191	1066.83	1108.26	910.311	945.25	1037.45	871.952		1.18515	1.8134	1.30583	0.732274	0.732274	1.94836		5.78147	4.80878	4.89287	5.70638	6.052	6.41605	5.60959	0.638747	6.24834	11.3867	5.09625	5.96559	0.0785893	5.74392
	2.96112	2.30432	5.14405	5.74709	3.27471	6.05718	4.24808	1.59402	5.8421	37.5234	2.54091	4.20938	3.03952	5.59633	0.29607	1.65626	3.77821	0.802759	2.24704	0.947438	3.27285	1072.25	1115.69	934.053	897.556	1051.81	879.072		1.24826	1.90506	0.934666	1.53771	0.934666	1.8478		5.85455	4.8103	4.88124	5.68565	6.23913	6.41295	5.6473	0.673547	6.32085	11.9269	5.08234	6.10076	0.0910676	5.7701
	5.12152	3.25342	4.85646	7.77558	3.11434	5.83646	4.99296	1.73464	6.7276	34.7417	3.00897	4.98899	3.65418	5.65773	0.21516	0.0165264	3.02601	0.0186333	7.74295	3.52923	0.711494	935.431	1053.19	951.715	780.127	1062.24	892.209		0.132529	1.73557	0.132529	2.78659	1.87465	0.847475		5.93698	4.87034	4.88276	5.6704	6.46639	6.40958	5.70607	0.707657	6.41373	12.4018	5.07967	6.2337	0.102006	5.80369
	5.24219	3.37625	4.62546	7.70869	2.92819	5.44649	4.88788	1.70815	6.59603	34.9466	2.91776	4.93383	3.68856	5.39541	0.187898	0.125535	2.28501	0.0688624	7.95699	3.84038	0.312042	928.064	1045.23	966.02	783.868	1074.41	915.658		0.308362	1.55757	0.308362	2.77487	2.00563	0.512661		6.01848	4.94888	4.8947	5.67418	6.69731	6.39776	5.77188	0.743678	6.51556	12.8845	5.1302	6.24129	0.0977079	5.84633
	4.95097	3.19484	4.4248	7.26304	2.75651	5.03904	4.60487	1.6007	6.20556	34.761	2.56224	4.68789	3.50233	5.01702	0.177794	0.119786	1.98817	0.0324218	7.06587	3.41643	0.188507	945.892	1057	978.534	809.021	1085.69	940.483		0.263081	1.49304	0.263081	2.57515	1.93138	0.351154		6.09151	5.02426	4.90704	5.6894	6.91686	6.34043	5.82825	0.778591	6.60684	13.3589	5.19055	6.21238	0.0896119	5.89046
	4.86536	2.99847	4.30375	6.84349	2.60651	4.74793	4.39425	1.51646	5.91071	34.5101	2.29965	4.52584	3.32479	4.836	0.18518	0.221944	1.9482	0.00819147	5.99879	3.19602	0.125088	951.165	1069.8	986.122	833.063	1095.6	958.422		0.339523	1.52737	0.222093	2.31766	1.91933	0.222093		6.157	5.09254	4.91833	5.70328	7.08044	6.26858	5.87003	0.805519	6.67555	13.7226	5.24523	6.16894	0.0809272	5.93014
	5.5866	2.88843	5.27138	6.66021	2.44694	4.56288	4.56941	1.62662	6.19603	35.5981	2.6459	4.91713	3.30704	5.5078	0.249665	1.03469	2.82569	0.492766	4.37145	4.50486	4.26311e-05	907.198	1077.01	926.286	843.677	1106.19	969.915		0.669475	2.0287	0.354251	1.74308	2.47019	0.354251		6.21372	5.18594	4.9334	5.71289	7.20775	6.19941	5.90885	0.82183	6.73068	13.9085	5.31768	6.12677	0.070697	5.95615
	5.4753	2.79	5.83754	6.48316	2.30976	4.36629	4.54368	1.6971	6.24078	37.3509	2.88015	4.92079	3.18408	5.74698	0.286965	0.867916	3.07537	1.67408	3.76158	4.99036	0.0314642	913.915	1083.48	892.145	853.994	1115.33	982.198		0.554501	2.13079	0.916745	1.56236	2.61103	0.554501		6.26848	5.33001	4.948	5.72301	7.32535	6.13549	5.95506	0.832731	6.78779	13.9836	5.42826	6.09038	0.057483	5.92925
	5.12192	2.63263	5.61854	6.21858	2.21274	4.17377	4.3297	1.62742	5.95711	37.5873	2.64849	4.64785	3.01792	5.49438	0.290928	0.627618	2.88002	1.66111	3.56787	4.48151	0.0243124	935.406	1093.87	905.275	869.527	1121.82	994.302		0.474074	2.01521	0.97069	1.57073	2.43511	0.474074		6.3563	5.46497	4.95875	5.73465	7.44111	6.07466	6.00507	0.854407	6.85948	14.2281	5.53239	6.05727	0.0452885	5.90466
	4.70804	2.51518	5.27	5.80671	3.62487	3.94836	4.31219	1.19513	5.50733	27.7152	1.42834	4.3282	3.70574	5.12951	0.161146	0.156695	3.22924	0.917391	2.23358	0.472417	0.132375	960.894	1101.65	926.37	893.987	1029.22	1008.57		0.379841	1.81302	0.941799	1.47851	0.703333	0.379841		6.44907	5.59341	4.96631	5.75016	7.53317	6.02732	6.05324	0.875473	6.92871	14.4629	5.6326	6.04676	0.0354607	5.88874
	4.36605	2.35845	5.19015	5.37517	4.53443	3.74749	4.26196	1.10217	5.36413	25.8606	1.21477	4.45024	3.90213	5.02622	0.125901	0.0108356	3.62333	0.861537	1.23925	0.074243	0.26468	982.213	1112.08	931.237	919.979	971.687	1021.37		0.0841906	2.09179	0.739905	0.92493	0.0841906	0.702756		6.54189	5.71281	4.97433	5.76906	7.61778	5.98319	6.09984	0.898792	6.99864	14.7347	5.72688	6.07068	0.0291421	5.87613
	4.10405	2.21401	5.09443	5.09225	4.6688	4.97581	4.35822	1.11543	5.47365	25.5937	1.24418	4.8223	4.24524	5.06314	0.0878676	0.0646044	4.59765	0.541994	0.538798	0.0964555	0.38141	998.704	1121.74	937.089	937.222	963.328	944.365		0.718252	2.60829	0.272124	0.26995	0.153506	0.153506		6.59921	5.82415	4.97025	5.78873	7.70203	5.9397	6.13734	0.925457	7.0628	15.0791	5.79758	6.08793	0.0244289	5.88193
	3.98399	2.11889	4.95997	4.93032	4.41741	5.43988	4.30841	1.18344	5.49185	27.4681	1.40053	4.67386	4.09235	4.95255	0.095104	0.105246	4.79399	0.424526	0.386768	0.011881	1.28022	1006.31	1128.12	945.339	947.163	978.996	916.058		0.68987	2.55497	0.286103	0.256454	0.256454	0.766016		6.63439	5.9357	4.94865	5.80661	7.7827	5.8984	6.16774	0.955914	7.12366	15.4986	5.82956	6.10973	0.0234667	5.91705
	3.90042	1.97981	4.83682	4.82104	4.43507	5.17196	4.19085	1.16702	5.35788	27.8469	1.36194	4.62806	4.03408	4.83288	0.090087	0.0843536	4.88872	0.417278	0.397137	0.0596438	0.962563	1011.62	1137.48	952.926	953.901	977.891	932.348		0.727641	2.64825	0.208766	0.192984	0.192984	0.543899		6.67253	6.11987	4.93835	5.8259	7.85637	5.86186	6.21248	0.981669	7.19415	15.8016	5.83489	6.18933	0.0294771	5.99086
	3.85517	1.8501	4.76125	4.56973	5.38951	4.84223	4.21133	1.25851	5.46984	29.884	1.58385	4.66549	4.03381	4.82199	0.0890019	0.126854	5.57541	0.302416	0.128448	1.3881	0.398037	1014.5	1146.24	957.598	969.488	919.11	952.592		0.810326	2.81539	0.0957637	0.0957637	0.724016	0.176742		6.81392	6.31092	4.9351	5.85056	7.92757	5.82983	6.27798	1.01944	7.29743	16.2384	5.83501	6.30269	0.0385311	6.08074
	3.75953	1.7757	4.65682	5.15083	5.20943	5.01351	4.26097	1.32985	5.59082	31.21	1.76849	4.83516	3.98385	5.1165	0.124462	0.251443	6.17658	0.156698	0.791857	0.899575	0.566316	1020.6	1151.29	964.072	933.638	930.061	942.049		1.07564	3.05947	0.178345	0.315669	0.374264	0.178345		6.98926	6.49097	4.93345	5.87544	7.99868	5.80102	6.34814	1.06582	7.41396	16.7895	5.81963	6.45526	0.0517834	6.1832
	3.61015	2.27647	4.35104	7.04297	4.88087	5.57103	4.62209	1.63875	6.26084	35.4548	2.68551	4.61596	3.79537	5.39849	0.174368	1.02402	5.50194	0.0734654	5.86069	0.066965	0.900494	1030.16	1117.56	983.154	821.588	950.209	908.136		1.0058	2.33949	0.26491	2.42702	0.26491	0.955078		7.15868	6.66061	4.95203	5.89818	8.06669	5.8073	6.42391	1.10613	7.53005	17.219	5.83002	6.60144	0.0620537	6.2794
	5.02738	2.36336	4.16164	6.97024	4.55491	5.48083	4.75972	1.52448	6.28421	32.0288	2.32405	4.79114	4.25996	5.36747	0.115037	0.0716367	5.74258	0.357705	4.88636	0.0419484	0.519992	941.198	1111.75	995.067	825.763	970.411	913.581		0.236232	2.42779	0.629503	2.17909	0.236232	0.689686		7.31105	6.81758	4.97888	5.91976	8.12838	5.85151	6.50119	1.13853	7.63973	17.5127	5.86857	6.73849	0.0690021	6.36867
	5.04677	2.277	5.57661	6.69863	4.35221	5.20824	4.85991	1.48189	6.3418	30.4922	2.196	5.1275	4.52585	5.48452	0.0957674	0.0349152	6.67144	0.51366	3.3809	0.257756	0.121334	940.009	1117.52	907.8	841.446	983.081	930.133		0.0807371	2.85051	0.449107	1.57113	0.77529	0.0807371		7.44866	6.96516	5.00326	5.93832	8.18861	5.97914	6.58719	1.16182	7.74901	17.6376	5.94852	6.87066	0.0719344	6.47215
	4.95222	2.1222	8.51338	6.22919	4.05366	4.82582	5.11608	2.14401	7.26008	41.9072	4.59676	4.88902	4.2467	5.90995	0.16376	0.0268483	8.9633	11.5416	1.23902	1.12873	0.0842516	945.815	1127.89	739.457	868.902	1001.89	953.606		0.0632033	2.76682	3.62436	1.34017	0.83536	0.0632033		7.57495	7.13854	5.02413	5.96877	8.28276	6.1092	6.68306	1.19612	7.87918	17.8978	6.00388	7.02467	0.0783502	6.62387
	4.61163	2.44492	8.94491	5.94084	3.87043	4.60564	5.06973	2.2149	7.28463	43.6888	4.9058	4.60864	4.05424	5.60854	0.160855	0.209855	6.88964	15.017	0.758843	1.43831	0.215376	966.88	1106.32	716.174	885.984	1013.52	967.253		0.00299335	2.16372	4.33627	1.33221	0.738202	0.00299335		7.68956	7.36518	5.06846	6.01471	8.39677	6.21268	6.79123	1.23449	8.02572	18.1777	6.0642	7.22169	0.087122	6.78893
	4.41042	6.94864	8.55894	5.81248	4.54397	4.6769	5.82522	1.65514	7.48036	28.4133	2.73948	5.24469	4.5772	6.6646	0.185682	2.00168	1.26207	7.47321	0.000162491	1.64161	1.31865	979.434	827.005	736.981	893.642	971.093	962.825		0.834271	1.70395	3.31425	0.567789	0.700718	0.567789		7.79204	7.62324	5.14233	6.05966	8.5079	6.30539	6.90509	1.26911	8.1742	18.3793	6.12109	7.4437	0.0975033	6.96432
	4.3964	7.52477	7.94825	8.8468	4.42405	5.86933	6.5016	1.88613	8.38773	29.0103	3.5575	6.69705	4.78537	7.84238	0.242086	4.43187	1.04687	2.09279	5.49998	4.3162	0.399766	980.312	794.2	770.511	721.434	978.581	890.247		2.30065	0.827719	1.2512	2.14976	2.273	0.827719		7.89005	7.89513	5.206	6.1023	8.65105	6.42258	7.02785	1.317	8.34486	18.7398	6.18237	7.67831	0.107927	7.15632
	4.17298	7.42902	7.6508	9.44156	4.20823	5.91326	6.46931	2.09027	8.55957	32.3105	4.36921	6.67114	4.63449	7.59536	0.242102	5.27313	0.921043	1.39593	8.83427	5.11249	0.309188	994.352	799.606	787.112	689.838	992.13	887.627		2.49816	0.757878	0.979665	2.77042	2.46291	0.757878		8.05218	8.15223	5.26071	6.14239	8.94441	6.64015	7.19868	1.4049	8.60358	19.5161	6.26683	7.91384	0.116145	7.34617
	3.85897	6.96873	7.5055	8.94	4.0021	5.68661	6.16032	2.01833	8.17864	32.7633	4.07364	6.32767	4.42323	7.37131	0.249953	5.29621	0.653527	1.80951	7.72665	4.6579	0.2244	1014.25	825.85	795.287	716.436	1005.16	901.184		2.4687	0.641059	1.17783	2.61233	2.32557	0.641059		8.23381	8.39793	5.30079	6.18273	9.24805	6.8743	7.37293	1.50112	8.87405	20.3599	6.35562	8.14168	0.123199	7.55406
	4.10806	6.72956	7.43811	8.35528	3.86346	5.27455	5.9615	1.83354	7.79505	30.7564	3.36188	6.00206	4.39968	7.26097	0.24538	3.43526	0.589909	2.18037	5.73019	4.4018	0.471904	998.451	839.653	799.092	748.08	1013.97	926.093		1.894	0.727504	1.43606	2.35323	2.1386	0.727504		8.3947	8.73791	5.3357	6.29511	9.54199	7.09077	7.56603	1.59874	9.16477	21.1306	6.49403	8.44494	0.130592	7.74273
	5.46785	10.1609	7.37147	8.05072	5.54966	5.38995	6.99842	1.91187	8.91029	27.3186	3.65526	6.46056	5.4883	7.88091	0.178964	2.34264	10.001	0.13917	1.10734	2.09891	2.58718	914.366	652.571	802.864	764.833	909.425	919.083		0.992717	3.7003	0.910908	1.59016	0.910908	1.07062		8.54452	9.11468	5.37156	6.41752	9.81282	7.28044	7.75692	1.69714	9.45407	21.8791	6.63325	8.77524	0.139013	7.91248
	5.19611	11.6019	6.97911	7.81237	5.37904	6.89401	7.31043	2.33035	9.64077	31.877	5.43051	6.93656	5.75778	7.60405	0.138175	4.47031	18.4169	0.109768	0.251945	3.73027	0.173403	930.873	581.023	825.253	778.073	919.745	830.15		1.74045	4.66535	0.042552	0.875806	1.55753	0.042552		8.68416	9.47773	5.4699	6.53201	10.0683	7.46755	7.94995	1.77509	9.72504	22.3283	6.7659	9.09578	0.146888	8.07586
	5.2019	11.0658	6.45091	7.55335	5.03463	7.19519	7.08364	2.20139	9.28503	31.0771	4.84613	6.82305	5.51415	7.46381	0.150228	3.54092	15.8579	0.400347	0.220633	4.19841	0.0124444	930.52	607.154	855.88	792.59	940.753	812.885		1.62115	4.24278	0.372142	0.730304	1.78841	0.372142		8.9007	9.81419	5.58921	6.63625	10.3155	7.65391	8.15162	1.85027	10.0019	22.6981	6.89067	9.39855	0.153959	8.27731
	5.08311	10.4808	5.94998	7.2688	4.87326	7.12674	6.79711	2.06191	8.85903	30.3351	4.25148	6.53836	5.29982	7.23328	0.154268	2.93783	13.5696	0.717643	0.222486	3.7012	0.108652	937.782	636.327	885.44	808.693	950.678	816.793		1.45525	3.94245	0.588381	0.730441	1.66509	0.588381		9.15482	10.1248	5.70617	6.73441	10.5611	7.8346	8.35266	1.92626	10.2789	23.0616	7.00945	9.68179	0.160104	8.49471
	4.82179	10.1991	5.67501	6.81949	4.76928	6.98269	6.54456	2.0248	8.56936	30.9386	4.0998	6.24725	5.0351	6.94189	0.159205	2.96794	13.3558	0.756125	0.075586	3.15164	0.191956	953.854	650.618	901.88	834.449	957.101	825.047		1.42546	3.95187	0.572242	0.572242	1.47797	0.73544		9.4075	10.4194	5.81094	6.8283	10.8027	8.00215	8.54517	2.00357	10.5487	23.4468	7.12176	9.95087	0.16571	8.70483
	4.47292	10.0195	5.98035	6.34549	4.51426	6.62269	6.32587	2.02812	8.354	32.0607	4.11328	6.16292	4.88078	6.55339	0.146282	3.43344	13.6431	0.119389	0.00038473	3.28194	0.0881024	975.526	659.811	883.634	862.059	972.945	845.858		1.69	3.85662	0.182571	0.182571	1.64866	0.459777		9.64808	10.7029	5.9099	6.90461	11.025	8.15989	8.72506	2.07904	10.8041	23.8284	7.21843	10.2084	0.171575	8.90398
	4.20002	9.69156	5.99936	6.07991	4.1414	6.60773	6.12	2.03033	8.15033	33.1754	4.12225	6.03963	4.64986	6.47577	0.164118	3.68629	12.7561	0.0145523	0.00160714	3.91486	0.237881	992.647	676.768	882.504	877.725	996.345	846.729		1.83961	3.65192	0.0402718	0.0402718	1.89824	0.568091		9.87014	10.9748	6.02809	6.9783	11.2369	8.31078	8.89984	2.14454	11.0444	24.0964	7.31142	10.4561	0.17699	9.09046
	3.90993	9.02632	5.90219	5.88515	4.31476	10.2509	6.5482	2.55564	9.10385	39.0282	6.53131	5.89367	4.70735	8.24529	0.273144	6.96046	6.14106	0.417331	0.439645	4.98829	13.7098	1011.01	711.823	888.287	889.303	985.431	647.98		1.98373	3.13265	0.00852275	0.00852275	1.57891	4.3572		10.0715	11.2275	6.15048	7.05098	11.4376	8.44941	9.06458	2.20219	11.2668	24.2945	7.40059	10.6868	0.181684	9.26048
	3.69868	8.75677	5.75575	5.58556	6.38843	10.3226	6.7513	2.39067	9.14198	35.4105	5.71531	6.07209	5.62811	8.16468	0.183906	9.31852	4.02188	0.991128	1.35895	0.131676	12.7544	1024.49	726.279	897.037	907.26	859.539	644.332		2.37341	2.68467	0.316341	0.486527	0.316341	4.25054		10.2548	11.4723	6.26654	7.12143	11.6963	8.59038	9.23361	2.27146	11.5051	24.5999	7.48866	10.9126	0.186071	9.42258
	4.41428	8.48354	5.36931	5.15597	6.07089	9.99073	6.58079	2.17714	8.75792	33.0833	4.73993	5.7201	5.20931	7.88038	0.204059	4.69373	3.62046	1.46767	2.0301	0.259996	11.6277	979.192	741.08	920.335	933.324	878.259	661.292		1.30581	2.76344	0.350789	0.564129	0.350789	4.27063		10.4263	11.7038	6.378	7.21886	11.97	8.73054	9.40458	2.33681	11.7414	24.8476	7.59678	11.129	0.188628	9.57842
	4.34217	7.98654	5.0962	4.75025	5.92698	9.41097	6.25218	2.01653	8.26871	32.2532	4.06638	5.51159	4.83674	7.47165	0.214074	3.64815	3.00798	1.3363	2.2558	0.105758	9.97791	983.711	768.387	936.98	958.279	886.81	691.446		1.16942	2.47495	0.415389	0.76134	0.415389	3.89938		10.602	11.909	6.53024	7.44259	12.2336	8.86276	9.5967	2.36188	11.9586	24.6114	7.79764	11.3309	0.184713	9.73239
	4.15879	7.36293	4.97041	4.41532	6.79494	8.69982	6.06704	1.82827	7.89531	30.1345	3.34258	5.88267	4.55409	7.22094	0.226483	3.64139	1.67935	1.2026	2.72816	0.529844	6.93156	995.247	803.348	944.697	979.127	835.868	729.351		1.72388	1.48026	0.912267	1.46735	0.912267	2.81715		10.7826	12.0981	6.73602	7.69894	12.4798	8.98532	9.79679	2.36195	12.1587	24.1094	8.02053	11.5228	0.179203	9.88395
	6.00188	6.77924	4.91346	4.09687	8.29524	8.35671	6.40723	1.74567	8.15291	27.2454	3.04738	6.39056	5.18556	7.91624	0.20842	0.164311	0.138391	2.23136	5.33779	3.56458	3.80045	882.354	836.776	948.201	999.158	751.368	748.002		0.388681	0.388681	1.4771	2.29369	1.90468	1.96615		10.9546	12.3178	6.93685	7.92757	12.7101	9.09177	9.98977	2.37192	12.3617	23.7435	8.21862	11.7358	0.17626	10.0232
	5.83251	6.27935	4.77512	3.85925	8.38111	8.27043	6.23296	1.82692	8.05988	29.3106	3.33763	6.05593	5.03947	7.77266	0.213329	0.160359	0.00215225	2.12531	5.63453	4.61454	4.15128	892.445	865.947	956.74	1014.24	746.668	752.729		0.22342	0.22342	1.28082	2.19669	2.32518	2.2145		11.1133	12.5487	7.12505	8.14315	12.9213	9.18963	10.1735	2.38573	12.5592	23.4504	8.40477	11.9549	0.174371	10.1514
	5.59332	5.94891	4.47014	3.59417	8.57388	8.05222	6.03878	1.95571	7.99448	32.3858	3.82479	5.77112	4.75093	7.5264	0.226064	0.198428	0.00807564	2.46062	5.97608	6.42677	4.05397	906.793	885.504	975.7	1031.19	736.17	764.75		0.177794	0.177794	1.30098	2.17694	2.80277	2.28111		11.2678	12.7743	7.33052	8.36415	13.1144	9.278	10.3549	2.39045	12.7453	23.0853	8.59261	12.1694	0.172278	10.2729
	5.44663	5.6509	4.11815	3.47838	8.12011	7.75185	5.761	1.87345	7.63446	32.5196	3.50983	5.54876	4.45027	7.22661	0.237764	0.0988328	0.012122	2.69897	5.21038	5.56539	3.96347	915.65	903.329	997.813	1038.64	760.999	781.453		0.102139	0.102139	1.43061	2.07039	2.57135	2.20308		11.4152	12.9869	7.53368	8.60542	13.2964	9.35982	10.5329	2.38847	12.9214	22.6763	8.79402	12.3734	0.169098	10.3875
	5.41319	5.47308	3.7863	4.04487	7.54424	7.41754	5.6132	1.60259	7.21579	28.5503	2.56828	5.44314	4.38695	6.93142	0.224809	0.0400046	0.0196346	3.33758	2.45967	3.7289	3.25562	917.674	914.049	1018.89	1002.45	793.103	800.256		0.0299439	0.0299439	1.65684	1.39826	2.1011	1.9744		11.5471	13.1833	7.7306	8.84339	13.4729	9.44254	10.7033	2.38405	13.0874	22.274	8.99318	12.5633	0.165617	10.4948
	5.27996	5.29037	3.49702	4.02901	7.1565	6.91387	5.36112	1.47617	6.83729	27.5347	2.17908	5.28517	4.34175	6.508	0.199659	0.00658683	0.00500562	3.47488	1.77453	3.22339	2.41102	925.764	925.13	1037.44	1003.45	815.093	829.006		0.00520444	0.00520444	1.78815	1.25616	1.87133	1.6287		11.6589	13.4169	7.91546	9.06674	13.6384	9.54405	10.8734	2.38798	13.2614	21.9616	9.18607	12.781	0.163651	10.6015
	6.10044	5.07948	3.2642	3.87421	6.89331	6.72134	5.32216	1.51146	6.83362	28.3994	2.28452	5.58996	4.17553	6.56611	0.222553	0.60571	0.058893	4.23522	2.09657	2.46851	1.9577	876.509	938.004	1052.49	1013.28	830.19	840.13		0.510476	0.510476	2.32576	1.71575	1.30335	1.13138		11.7642	13.886	8.08687	9.27946	13.7948	9.64274	11.0757	2.44859	13.5243	22.1079	9.37028	13.115	0.166541	10.7034
	11.1381	4.94014	3.02081	3.61346	7.94242	6.46396	6.18648	3.029	9.21548	48.9616	9.17484	5.70205	3.94513	7.57281	0.314959	24.5186	1.55338	10.0215	6.62043	3.08331	0.0769957	603.597	946.559	1068.34	1029.95	770.835	855.116		5.43606	0.761914	2.68124	2.08859	2.24037	0.761914		11.8671	14.3539	8.24656	9.48672	14.0219	9.7347	11.2851	2.53443	13.8196	22.4582	9.54871	13.3377	0.165556	10.8009
	11.3881	4.79402	2.80287	4.34035	14.265	6.07429	7.27745	4.51635	11.7938	62.0596	20.3975	5.43416	4.45377	10.0597	0.386256	16.8976	6.1674	20.0218	8.62654	48.8263	1.44757	591.375	955.571	1082.64	983.825	459.729	878.057		5.95396	0.640137	2.63129	1.09381	8.83087	0.640137		11.9645	14.8013	8.39782	9.68934	14.2523	9.82028	11.4876	2.62344	14.111	22.8372	9.72207	13.5612	0.164886	10.8924
	10.9252	4.64629	2.59962	7.37736	22.7867	5.71199	9.00786	7.30949	16.3174	81.1457	53.4287	6.54468	4.91271	10.0383	0.342823	3.67623	19.0233	41.0656	2.65854	189.857	10.8628	614.104	964.726	1096.05	802.53	166.916	899.66		4.38054	1.89839	3.94506	0.832686	16.242	0.832686		12.0614	15.2175	8.54061	9.88411	14.4668	9.88077	11.6752	2.71087	14.3861	23.2191	9.8816	13.7689	0.164366	10.9727
	10.1578	4.34965	2.40734	7.40906	23.1873	5.37148	8.81378	7.52594	16.3397	85.3883	56.6398	6.39027	4.6051	9.47064	0.345668	1.80647	19.9285	41.0425	1.97323	206.599	11.8494	652.726	983.242	1108.82	800.735	156.726	920.203		3.76756	2.04063	3.98294	1.01879	16.797	1.01879		12.2887	15.6143	8.67017	10.068	14.6694	9.93955	11.875	2.80157	14.6766	23.5922	9.97166	13.9708	0.167031	11.1783
	9.78666	4.05537	2.26393	7.13975	22.2343	4.95222	8.40538	7.25691	15.6623	86.3365	52.6627	6.04599	4.27958	9.12493	0.361471	1.90793	18.9226	37.7173	1.60181	191.24	11.9243	671.829	1001.78	1118.39	816.049	181.495	945.815		3.74067	1.99062	3.78205	1.09376	16.1883	1.09376		12.5551	15.9924	8.81911	10.2371	14.8682	9.99582	12.0779	2.8872	14.9651	23.9047	10.0561	14.1706	0.169831	11.3961
	10.0328	3.87593	2.11111	6.66297	20.9685	4.59065	8.04032	6.89061	14.9309	85.7007	47.4805	5.62681	4.05461	9.19031	0.387749	3.96984	17.3421	35.1555	1.89709	167.138	11.9002	659.132	1013.17	1128.64	843.517	217.204	968.186		4.40596	1.75088	3.5157	1.03616	15.3417	1.03616		12.8264	16.3526	8.99445	10.392	15.1814	10.1234	12.3117	2.97682	15.2885	24.1788	10.1905	14.464	0.173336	11.6092
	15.3561	4.51934	1.94321	6.35885	22.5785	4.36216	9.18636	8.03651	17.2229	87.4831	64.5856	5.4391	4.40145	13.1068	0.497214	38.066	21.7811	52.4634	7.99484	179.35	23.273	414.131	972.628	1139.95	861.275	172.34	982.457		9.91703	0.919754	3.49589	0.919754	17.1394	1.07694		13.0954	16.6963	9.18206	10.5262	15.5595	10.2727	12.5554	3.07152	15.6269	24.4638	10.3361	14.8085	0.177866	11.8108
	16.1154	10.0393	3.05579	6.31242	26.3836	4.06075	10.9945	8.91046	19.905	81.0444	79.3964	8.17587	4.62366	14.5964	0.51887	26.2229	0.912425	63.0238	21.9223	236.823	48.0775	383.806	658.795	1066.06	864.002	86.9134	1001.44		7.93949	1.86346	5.12009	1.86346	18.2077	4.11513		13.3219	17.0139	9.37098	10.6312	15.9297	10.4166	12.7807	3.16116	15.9419	24.7338	10.4702	15.1424	0.182417	11.9765
	15.5149	11.7488	3.9063	7.70998	26.4955	3.85352	11.5382	8.62014	20.1583	74.7099	74.3069	9.72937	4.85722	14.5733	0.500043	15.8142	0.0443548	58.2452	14.6549	223.722	59.0535	407.695	573.965	1011.24	783.796	84.8394	1014.6		5.7855	2.01939	5.82307	2.01939	16.7661	5.87584		13.5312	17.3188	9.55483	10.7303	16.277	10.5513	12.9939	3.24622	16.2401	24.9826	10.5961	15.4562	0.186553	12.1307
	14.4218	11.4202	3.76681	8.52493	25.6367	3.63319	11.2339	8.22807	19.462	73.2429	67.7011	9.97255	4.95634	13.6714	0.467854	10.1626	0.0346815	55.758	7.33873	207.44	57.7714	453.03	589.818	1020.13	738.828	101.397	1028.69		4.44927	1.44762	6.20574	1.44762	15.6642	6.33936		13.7337	17.6226	9.72643	10.8248	16.6073	10.8424	13.2262	3.30804	16.5342	25.0113	10.8292	15.762	0.185506	12.288
	13.8188	10.6539	3.55452	8.22243	24.2242	3.44926	10.6539	7.77676	18.4306	72.9948	60.478	9.43817	4.7215	13.0276	0.467973	10.017	3.68659e-09	50.4006	5.91185	184.154	51.9062	479.063	627.623	1033.74	755.365	131.839	1040.52		4.38064	1.21574	5.88365	1.21574	14.786	5.98891		13.93	17.9224	10.0154	10.9153	16.9416	11.4227	13.5246	3.30823	16.8328	24.4609	11.0421	16.0874	0.185968	12.6764
	13.4145	12.9731	3.86219	7.7045	22.4714	3.29605	10.6203	7.2334	17.8537	68.1093	52.3221	10.3388	4.82277	13.3041	0.467888	7.80743	5.53586	45.672	8.50184	140.449	53.6445	496.927	516.798	1014.05	784.102	175.163	1050.43		3.07565	2.63432	6.47663	2.63432	12.1326	7.04277		14.1118	18.2025	10.419	11.005	17.3701	11.9897	13.8497	3.30849	17.1582	23.8885	11.2512	16.49	0.188846	13.0508
	13.1338	18.9913	3.71267	7.45437	21.1439	3.14368	11.2633	7.72393	18.9872	68.5762	59.6591	10.2941	4.6481	17.5269	0.58078	3.49878	59.7216	57.0117	14.5078	97.6274	65.928	509.52	279.394	1023.59	798.173	212.063	1060.33		2.83971	8.69718	6.58141	2.83971	10.8499	7.1504		14.2858	18.472	10.8077	11.0921	17.829	12.5196	14.1677	3.32901	17.4967	23.4971	11.449	16.9137	0.192674	13.4027
90°	16.2412	18.7136	3.56175	7.27434	20.423	2.99377	11.5346	7.84037	19.375	67.9725	61.4714	11.7578	4.4899	18.0955	0.602407	22.1523	51.5376	63.5668	18.15	79.0039	72.9462	378.889	288.753	1033.27	808.378	233.579	1070.11		4.48345	6.9558	8.19605	4.48345	8.66524	8.76403		14.4515	18.9284	11.1726	11.176	18.2837	13.0375	14.5083	3.41141	17.9197	23.5136	11.6413	17.3398	0.196628	13.7445
	16.4021	17.9089	3.77557	7.56345	19.8591	4.05335	11.5937	7.28755	18.8813	62.8576	53.1085	11.9828	4.93088	17.5322	0.560979	23.1205	39.8808	61.1239	16.2433	68.3163	56.8575	372.652	316.75	1019.57	792.021	251.134	1001.91		4.41933	5.92608	8.20722	4.41933	7.87633	7.92944		14.6116	19.5631	11.5146	11.3161	18.7053	13.5457	14.8761	3.53395	18.41	23.756	12.0224	17.748	0.192326	14.0786
	15.9973	16.7664	3.63562	7.72557	19.4363	4.19381	11.2925	6.93054	18.223	61.373	48.0324	11.8614	5.07675	16.5742	0.531036	22.1352	29.964	58.6278	12.723	66.3207	50.3914	388.446	358.72	1028.53	782.923	264.715	993.039		4.13587	4.905	8.22582	4.13587	7.57481	7.66763		14.8264	20.2544	11.8451	11.5086	19.092	14.0322	15.2598	3.66217	18.922	23.9988	12.3919	18.1339	0.188105	14.4293
	15.0352	15.6046	3.36591	7.43691	19.0856	3.96169	10.7483	6.67826	17.4266	62.133	44.5991	11.236	4.83049	15.4623	0.52392	18.3772	23.5836	54.5001	10.9655	69.5108	46.0585	427.296	404.078	1045.9	799.16	276.247	1007.72		3.79914	4.36858	7.87014	3.79914	7.84959	7.27436		15.2597	20.9324	12.1626	11.6966	19.5202	14.4751	15.6744	3.80007	19.4745	24.2438	12.7407	18.5587	0.185883	14.8674
	13.9476	15.3359	3.19289	6.98408	18.0323	3.74135	10.2057	6.37061	16.5763	62.4221	40.5847	10.4658	4.55203	14.9889	0.534101	14.0015	26.3195	49.1795	10.3788	61.2563	41.7877	473.444	414.952	1057.12	824.968	312.37	1021.76		3.48174	4.87013	7.27293	3.48174	7.56652	6.72446		15.7305	21.5737	12.4646	11.8771	20.0684	14.8762	16.0984	3.95962	20.058	24.5963	13.0675	19.0759	0.186925	15.3033
	14.0968	22.4842	4.16606	6.87871	16.748	3.66832	11.3403	7.63232	18.9727	67.3025	58.2523	10.4877	4.84422	16.0852	0.537089	7.59786	124.185	51.4701	19.9061	29.2427	58.8598	466.974	174.826	994.788	831.032	359.419	1026.43		3.60902	11.9964	6.32167	3.60902	6.26025	6.81941		16.1771	22.1905	12.7497	12.0569	20.6104	15.2471	16.5053	4.1172	20.6225	24.9447	13.3741	19.5841	0.188422	15.7121
	23.9686	23.8119	4.51964	7.10346	16.0454	3.54866	13.1663	9.40565	22.5719	71.4373	88.4662	11.5744	5.1656	21.8703	0.617871	116.69	113.33	74.7645	36.7578	8.28933	92.4989	137.774	141.476	972.61	818.124	386.552	1034.12		12.3942	12.2375	7.0548	4.47097	4.47097	8.02578		16.5994	22.8055	13.0158	12.2359	21.1259	15.5983	16.8968	4.27458	21.1714	25.2982	13.6614	20.0687	0.189957	16.0988
	26.6557	23.1314	4.41705	6.94597	15.5419	3.40843	13.3501	9.97162	23.3217	74.6934	99.4332	11.2439	5.04928	21.234	0.61578	177.04	95.6743	79.7988	41.0125	4.80394	98.8363	81.9136	158.129	979.019	827.158	406.606	1043.15		15.4118	11.8875	6.82686	4.29795	4.29795	7.83549		17.1685	23.551	13.259	12.3998	21.6118	15.9337	17.3206	4.46965	21.7903	25.8054	13.9277	20.539	0.191818	16.5511
	25.5381	22.0398	6.33061	6.6644	14.7459	6.46242	13.6302	8.56676	22.197	62.8514	73.3894	10.7051	6.51292	20.2163	0.512674	141.798	70.721	53.284	48.5223	1.24474	51.377	103.393	186.775	862.933	843.433	439.341	855.206		14.833	11.3346	4.37453	4.04074	4.04074	4.24272		17.863	24.2805	13.4892	12.5342	22.0628	16.2453	17.7458	4.66654	22.4124	26.2965	14.1782	20.9835	0.193543	17.0542
	23.556	20.5619	7.09113	6.29451	13.6195	9.8258	13.4915	7.17635	20.6678	53.1917	51.4999	11.7227	7.77479	18.8263	0.415453	101.295	49.9905	40.9644	51.7963	0.0163971	13.4372	147.63	229.355	818.83	865.055	487.827	669.802		11.8334	8.83921	4.63153	5.42815	1.89686	1.89686		18.5409	24.9838	13.7349	12.666	22.4963	16.5319	18.1589	4.85652	23.0155	26.7445	14.4341	21.4119	0.19466	17.5364
	21.7421	19.3249	6.77116	6.00659	12.9662	17.8798	14.1151	6.6406	20.7557	47.046	44.0975	15.423	8.31992	18.9636	0.390115	58.1707	27.1421	53.9338	65.7485	1.32004	14.1726	195	268.35	837.244	882.075	517.114	317.786		6.31911	3.90195	8.65182	9.4164	2.45679	2.45679		19.2155	25.6458	14.0827	12.7966	22.9256	16.7982	18.5774	5.02119	23.5986	27.0285	14.7616	21.8386	0.19336	18.0068
	20.1252	22.5178	6.37937	8.34737	15.8074	18.1287	15.2176	6.50406	21.7217	42.7403	42.3028	16.9681	10.2124	19.6261	0.315489	24.0839	53.2922	78.1149	47.2005	0.347771	8.4746	242.773	173.938	860.071	748.513	395.969	308.971		3.15712	5.54973	10.5887	8.62068	1.1607	1.1607		19.8658	26.2647	14.4011	12.9196	23.3799	17.0502	18.9802	5.18902	24.1693	27.3391	15.0634	22.28	0.193251	18.458
	18.6478	29.1455	8.66818	9.83306	17.3426	17.3004	16.8229	7.36252	24.1855	43.7648	54.2067	17.3215	11.6999	18.3215	0.220562	3.33012	151.847	66.5	48.8584	0.270037	0.228013	290.994	43.0439	731.062	669.426	337.227	338.777		1.32628	11.824	8.65333	7.48846	0.0210714	0.0210714		20.4773	26.8623	14.6979	13.0377	23.847	17.2825	19.3675	5.36075	24.7282	27.6792	15.344	22.7271	0.193928	18.8799
	17.3808	32.1714	11.3605	9.53052	16.599	16.3492	17.2319	7.97714	25.209	46.2929	63.6348	16.4741	12.6076	17.1853	0.153649	0.0221641	223.188	34.4735	59.3109	0.400529	0.779166	335.827	12.4961	592.721	685.173	365.09	374.699		0.906665	15.6973	5.11362	6.94357	0.124915	0.124915		21.107	27.4042	14.9765	13.1759	24.2881	17.4967	19.7414	5.51551	25.2569	27.9388	15.6066	23.1515	0.194667	19.3018
	16.7619	33.299	11.7798	8.97978	19.4156	18.5619	18.133	8.46002	26.593	46.6554	71.5719	17.6619	13.0254	19.2022	0.191663	1.87982	230.006	40.3628	83.7815	1.64505	0.183962	358.89	5.79542	572.477	714.308	265.388	293.931		0.899986	15.637	5.8821	8.68214	1.75367	0.899986		21.8393	27.9232	15.2477	13.2756	24.6977	17.6888	20.112	5.67971	25.7918	28.2404	15.858	23.5513	0.195214	19.7641
	22.723	31.7676	12.0898	8.37991	34.1747	28.1305	22.8776	10.5909	33.4685	46.2936	112.166	25.4268	14.7481	30.8583	0.353244	0.0238937	79.0321	116.376	210.183	127.625	27.5931	168.566	15.5137	557.739	746.733	2.34592	57.3932		2.70374	6.34083	13.3369	17.0468	8.74793	2.70374		22.5739	28.4189	15.5091	13.3948	25.0763	17.8808	20.4756	5.83442	26.3101	28.4945	16.1021	23.9261	0.195465	20.2274
	24.4235	30.3127	11.7589	8.2281	34.9337	29.6565	23.2189	10.8306	34.0495	46.6455	117.301	27.04	14.9251	30.1486	0.337748	1.45115	50.3215	131.331	224.724	137.237	41.4423	127.301	29.0915	573.478	755.053	0.596942	36.6007		2.61647	3.27266	15.2811	18.8119	7.8937	2.61647		23.296	28.8902	15.7635	13.745	25.4391	18.1234	20.8762	5.92405	26.8002	28.3771	16.3535	24.2984	0.195437	20.7097
	23.5544	39.5112	11.0802	15.3389	33.6433	28.9114	25.3399	10.8542	36.1941	42.8346	117.814	26.2329	17.3928	32.4603	0.302239	3.18809	200.825	203.337	100.02	68.9462	12.7557	147.67	14.4767	606.444	414.832	4.2562	46.1711		2.67851	13.2783	15.1526	10.894	7.41039	2.67851		23.9728	29.3291	16.0098	14.1047	25.8873	18.3691	21.2788	6.01664	27.2955	28.2752	16.5997	24.7352	0.19682	21.171
	22.3476	43.0988	10.7017	16.2365	31.2013	26.9874	25.0955	11.4734	36.5689	45.7188	131.639	24.6675	17.7643	30.1478	0.258464	7.55099	324.116	207.184	78.4827	37.2802	3.57921	178.455	54.648	625.234	379.074	20.2953	76.0193		2.31989	18.4312	13.9659	8.43104	6.53377	2.31989		24.5867	29.6942	16.2439	14.4508	26.4922	18.6014	21.6782	6.1176	27.7958	28.22	16.8333	25.2887	0.200737	21.594
	20.9333	41.4448	16.4115	15.8556	29.6412	26.6109	25.1496	9.67837	34.8279	38.4833	93.6708	23.7721	17.5419	28.8836	0.244298	17.7769	265.536	76.3538	86.3774	20.1747	2.13567	218.243	32.9303	372.291	394.051	36.786	82.726		2.83883	17.6727	7.36062	7.91651	5.86906	2.83883		25.1737	30.012	16.4715	14.7721	27.1285	18.8942	22.0753	6.21267	28.288	28.143	17.0772	25.8652	0.204647	22.0339
	28.1096	38.457	18.2392	14.8327	28.8185	26.2381	25.7825	8.39384	34.1763	32.5563	70.4565	27.1738	20.2389	28.6413	0.171897	5.41519	160.642	56.9014	119.898	9.21741	0.207534	57.7109	7.56611	305.1	435.709	47.4419	89.648		0.935749	11.2832	8.93461	12.3411	1.64471	0.935749		25.731	30.3043	16.7423	15.0879	27.7335	19.1776	22.4627	6.29057	28.7533	28.0045	17.3511	26.4158	0.207113	22.4543
	31.4061	35.6062	18.0941	14.028	28.4397	25.1688	25.4572	8.1512	33.6084	32.0193	66.4421	26.8043	19.8628	30.6645	0.213779	35.3896	103.002	54.2142	130.626	8.8958	0.083127	18.4921	0.0100331	310.189	469.949	52.8032	111.039		4.60179	8.80187	8.71017	12.7763	1.63545	1.63545		26.2544	30.5775	17.0269	15.402	28.2939	19.4498	22.8341	6.35424	29.1883	27.8279	17.6326	26.929	0.208618	22.8521
	30.862	33.6808	17.2039	13.7085	28.2519	23.466	24.5289	7.86884	32.3977	32.0799	61.9186	25.8589	18.7694	30.2095	0.233571	40.1092	83.7587	53.6551	117.079	13.8607	1.12969	23.4671	4.10259	342.34	483.903	55.569	149.826		5.00312	7.82191	8.65503	12.1504	2.39293	2.39293		26.7452	30.8387	17.2928	15.7339	28.8333	19.7047	23.1914	6.41101	29.6025	27.6439	17.8958	27.4228	0.210224	23.225
	29.4032	32.2608	16.4916	13.612	27.6318	22.2609	23.6101	7.44344	31.0535	31.5266	55.4048	24.9464	17.9339	28.9604	0.235133	33.5605	74.8355	50.6721	99.9614	16.1745	1.82017	39.7295	11.8716	369.205	488.16	65.1979	180.779		4.45684	7.31445	8.45474	11.3344	2.68544	2.68544		27.2094	31.0946	17.648	16.1038	29.3693	19.9399	23.5608	6.44186	30.0027	27.3414	18.221	27.9172	0.210156	23.5746
	27.1963	30.8329	17.9843	13.3872	26.2893	21.505	22.8659	6.47261	29.3385	28.3069	41.8947	23.8972	18.8645	26.9696	0.176836	18.7532	63.474	23.8297	89.8447	11.7202	1.85182	72.4199	23.7502	314.071	498.143	88.6799	201.677		3.29916	6.93573	5.9129	10.51	2.39215	2.39215		27.6446	31.3698	18.2762	16.471	29.9028	20.1527	23.9695	6.42936	30.3989	26.8231	18.7453	28.4194	0.205114	23.8987
	24.95	28.6896	18.0518	13.1205	24.76	20.2683	21.64	5.6165	27.2565	25.9542	31.545	22.5141	18.6059	24.9025	0.144721	10.9557	49.6963	12.8756	72.5816	9.73429	1.88167	115.699	49.2347	311.684	510.118	119.822	238.333		2.43582	6.17544	4.46238	9.39361	2.24586	2.24586		28.0465	31.6537	18.9668	16.8247	30.4153	20.3107	24.3696	6.41433	30.784	26.321	19.3028	28.9039	0.199165	24.1786
	22.9334	27.6502	17.1283	12.5201	30.2363	20.4051	21.8122	6.5813	28.3935	30.1725	43.3135	21.6692	17.9475	26.471	0.19189	1.25694	34.0817	21.9389	86.3444	70.9655	1.97997	163.149	64.9017	345.143	537.603	29.921	234.127		1.26412	5.98094	4.54091	9.14918	8.56709	1.26412		28.4186	31.921	19.6448	17.1568	30.8763	20.4539	24.7452	6.39672	31.142	25.8503	19.8471	29.3436	0.193054	24.4363
	21.3958	26.5016	16.302	14.8627	31.5969	20.0515	21.7851	6.31915	28.1042	29.0068	39.9317	20.7236	17.2394	25.2251	0.188058	0.15156	22.2457	30.0642	47.9193	96.2722	3.00541	204.792	84.7268	376.528	434.457	16.8873	245.075		0.672152	5.778	4.42162	5.86092	10.8733	0.672152		28.7647	32.1846	20.2791	17.517	31.3037	20.5907	25.1066	6.3747	31.4813	25.3905	20.357	29.7544	0.187531	24.6777
	21.4783	24.6139	19.9978	27.2794	30.4368	18.8264	23.7721	4.5032	28.2753	18.9432	20.2788	23.0461	20.368	26.613	0.132927	5.2615	0.708576	14.245	12.3011	44.418	24.4599	202.437	123.043	246.756	71.0131	27.7681	284.932		1.56778	1.56778	3.04825	4.23331	7.39069	4.21968		29.0909	32.4791	20.8757	17.9825	31.6988	20.7206	25.4746	6.33661	31.8112	24.8742	20.7594	30.1427	0.184341	24.9833
	21.7172	22.9093	25.0584	30.614	28.4555	17.606	24.3934	4.71321	29.1066	19.3217	22.2143	23.9839	22.0152	27.6062	0.112673	7.16207	2.20255	0.442282	38.6954	16.5006	46.0688	195.696	163.764	113.378	25.9322	52.5746	327.622		2.26668	1.07457	1.07457	6.63009	4.47162	6.37787		29.3925	32.7608	21.4566	18.4813	32.0671	20.841	25.8332	6.28727	32.1205	24.3379	20.9949	30.5086	0.18472	25.4246
	20.7893	25.7406	24.2487	28.6261	27.0366	16.8742	23.8859	4.3525	28.2384	18.222	18.9443	24.9946	21.6541	26.7126	0.104586	9.58932	3.43999	0.131585	22.4697	9.92679	49.164	222.519	99.315	131.278	50.1292	75.1643	354.649		4.2054	0.745987	0.745987	3.63148	2.04195	8.12044		29.6687	33.0222	22.0267	18.9825	32.4074	20.9487	26.176	6.23198	32.408	23.8079	21.2182	30.8496	0.184977	25.8477
	19.443	26.6501	22.8687	27.2081	25.0777	15.944	22.8653	4.42029	27.2856	19.3319	19.539	23.9732	20.2994	26.257	0.127965	11.7119	14.3247	1.16348e-05	18.86	4.89501	47.9033	264.496	82.0159	164.805	72.2204	112.967	390.548		4.53021	2.67686	1.10453	3.23487	1.10453	8.02916		30.0396	33.2672	22.5841	19.4663	32.7344	21.0462	26.523	6.19255	32.7155	23.3479	21.4307	31.1815	0.185334	26.3118
	18.9314	26.1065	25.122	27.3807	23.0512	14.7277	22.5532	4.84012	27.3934	21.4609	23.4268	24.0866	19.9613	25.8604	0.12874	13.1181	12.6258	6.59835	23.3046	0.24795	61.2391	281.4	92.1563	112.029	69.3157	160.153	440.103		5.15523	2.01995	1.03539	3.29415	1.03539	9.35888		30.4861	33.5001	23.1299	19.9149	33.0528	21.1402	26.8707	6.17177	33.0424	22.9684	21.6376	31.5072	0.185712	26.808
	18.0301	25.0924	24.7933	29.0215	21.7015	13.7259	22.0608	5.49462	27.5554	24.9067	30.1908	23.2474	18.9479	25.0176	0.138056	16.2464	9.19085	7.46653	48.4514	0.129095	69.4698	312.449	112.655	119.095	44.6871	196.136	483.138		5.21729	1.84504	1.5459	5.77411	1.5459	9.52145		30.9133	33.7219	23.6584	20.3455	33.3653	21.2439	27.2081	6.15366	33.3617	22.617	21.8476	31.826	0.18591	27.2859
	16.6728	23.3781	23.8662	28.3283	20.9432	13.4844	21.1122	5.34247	26.4546	25.3052	28.542	22.1607	17.7404	23.7441	0.144722	19.7077	5.13458	7.58448	52.072	0.0285512	58.1824	362.274	151.985	140.19	54.4359	217.95	493.813		5.48783	1.21747	1.7055	6.1676	1.21747	8.67624		31.305	33.9294	24.155	20.7631	33.6592	21.3479	27.5266	6.13464	33.6612	22.2862	22.0497	32.126	0.185994	27.73
	15.4932	26.8858	22.3511	26.6154	19.7057	15.035	21.0144	5.20731	26.2217	24.7797	27.116	21.0284	16.5463	25.5493	0.213869	30.4833	34.4737	1.78679	31.3712	1.71249	35.7526	408.571	77.8017	178.363	82.6456	256.019	427.303		5.53522	5.85739	1.32267	5.58695	1.32267	5.9934		31.6743	34.1221	24.6274	21.1758	33.9338	21.4484	27.8303	6.11368	33.944	21.9677	22.2431	32.4079	0.185994	28.1508
	14.734	50.3241	20.7478	25.4772	19.7696	14.4093	24.2437	13.4246	37.6682	55.3735	180.219	20.2587	15.9929	24.2949	0.206066	90.4332	680.187	12.2209	1.52161	20.0176	96.7143	439.837	213.679	223.756	104.635	253.98	453.562		5.52466	30.0654	0.489128	5.21851	0.489128	5.84937		32.023	34.3679	25.0938	21.5809	34.1955	21.7474	28.1681	6.06127	34.2293	21.5182	22.584	32.6886	0.182814	28.5584
	14.2527	50.0082	19.3028	26.3908	26.7799	13.5549	25.0482	13.4867	38.5349	53.8429	181.89	22.8468	15.5153	26.6826	0.264643	116.543	623.002	33.0094	1.8025	2.99863	132.097	460.257	204.544	269.075	86.7793	79.6816	490.687		8.59409	27.1614	3.54398	3.54398	3.93306	9.29194		32.311	34.7086	25.5506	21.9728	34.4319	22.2159	28.5318	5.98406	34.5159	20.9733	23.0496	32.9569	0.176896	28.9308
	13.4028	47.7229	18.2461	26.3628	26.8748	13.3649	24.3291	12.9188	37.2479	53.1005	166.897	22.3045	14.6137	26.7468	0.293351	119.382	547.27	37.0022	4.13605	6.48087	120.212	497.446	144.397	304.859	87.3017	77.9956	499.137		8.90161	25.4184	4.05834	4.05834	4.57036	8.93951		32.5778	35.0485	25.9891	22.3322	34.5896	22.6971	28.8724	5.89545	34.7678	20.419	23.5201	33.1603	0.170079	29.2834
	13.117	44.3918	17.2867	25.4352	25.0789	13.0666	23.0627	11.8053	34.868	51.1877	139.365	21.1828	14.1594	25.3461	0.283167	98.9167	454.929	33.362	5.62883	4.06488	99.9212	510.277	75.4369	339.282	105.496	112.943	512.555		8.06577	23.209	3.89607	4.25243	3.89607	8.11614		32.8186	35.3768	26.4017	22.6343	34.6528	23.1547	29.1732	5.80448	34.9777	19.8966	23.9665	33.2829	0.162734	29.6102
	26.1186	42.3182	16.6739	23.9648	23.8547	12.6604	24.2651	10.2167	34.4818	42.1045	104.381	23.9098	18.4691	25.5801	0.161433	3.4353	325.915	57.626	0.0901997	0.168397	134.669	91.9253	43.7172	362.232	137.864	140.46	531.115		2.2088	18.4085	7.23583	0.0550146	0.0550146	11.2494		33.0428	35.6826	26.7872	22.9227	34.7074	23.593	29.456	5.71655	35.1725	19.4071	24.3915	33.3945	0.155798	29.915
	29.913	40.3696	20.4281	22.1144	23.543	11.9633	24.7219	9.60423	34.3261	38.849	92.2412	22.8287	20.8497	28.3205	0.151938	26.9475	244.851	18.4366	6.79915	1.38977	162.782	33.5624	21.7463	233.423	184.74	147.946	563.731		7.0843	17.5409	2.40058	0.714317	0.714317	10.8654		33.2553	35.9707	27.1451	23.2241	34.7641	24.1722	29.7552	5.59659	35.3518	18.8088	24.9154	33.5119	0.14713	30.2002
	30.1787	38.4336	23.0683	20.4461	34.8261	18.9311	27.6473	8.03848	35.6858	29.0751	64.6171	26.6235	21.1016	33.6642	0.229387	6.40791	116.345	20.9675	51.8574	51.5347	75.973	30.5547	7.43825	159.72	232.875	0.77485	281.41		3.55521	11.8102	3.55521	6.17738	8.20259	7.69242		33.4487	36.2691	27.4821	23.6433	34.8192	24.7739	30.0727	5.44882	35.5215	18.1188	25.451	33.6326	0.138476	30.4654
	29.8626	36.6815	23.9057	19.1691	41.0785	20.9945	28.6153	8.84803	37.4633	30.9206	78.2877	26.8842	21.7223	34.9768	0.233769	1.55573	65.0631	22.1802	89.2314	155.331	58.0769	34.1492	0.950921	139.254	273.481	28.8603	216.438		2.97844	9.79732	2.97844	7.71509	14.1943	5.88967		33.5737	36.7496	27.8021	24.069	34.8481	25.3627	30.4009	5.3363	35.7372	17.5531	25.9725	33.7363	0.130026	30.6879
	27.762	35.013	23.7477	18.2777	40.1312	20.2207	27.5254	8.58109	36.1065	31.1752	73.6352	25.7549	21.1025	33.2002	0.222784	0.0559896	56.0637	14.2708	85.5194	158.907	53.3586	63.1121	0.480751	143.008	303.756	19.5798	239.805		2.00714	9.25809	2.00714	7.47715	14.3764	5.53417		33.6821	37.3293	28.0858	24.4663	34.8248	25.9139	30.717	5.2622	35.9792	17.1312	26.4569	33.7979	0.121833	30.8839
	26.1734	33.8676	23.0107	17.6158	37.6603	18.9244	26.2087	8.08613	34.2948	30.8528	65.3854	24.592	19.946	31.944	0.231222	0.00124856	58.6591	10.2271	73.8384	131.14	53.0613	90.8777	3.38088	161.179	327.269	3.8181	281.634		1.58133	9.27559	1.58133	6.97626	13.0683	5.66766		33.7916	37.8837	28.3457	24.8293	34.7902	26.4221	31.0104	5.20814	36.2186	16.7948	26.903	33.8453	0.114279	31.0687
	25.2045	33.5734	21.5849	16.7099	35.784	34.1397	27.8327	7.81812	35.6509	28.0897	61.123	29.389	22.4898	33.9981	0.203731	6.90763	32.9554	39.0357	123.716	63.2224	39.7775	110.289	4.54933	199.415	360.862	0.00603054	2.45441		4.18446	4.18446	7.80408	12.679	6.39503	4.75072		33.9076	38.4104	28.6054	25.1777	34.863	26.8978	31.3103	5.18023	36.4906	16.5448	27.3247	33.9749	0.108486	31.2565
	24.4965	32.9775	33.2026	15.8974	36.0436	62.782	34.2333	15.8238	50.057	46.2233	250.391	33.09	26.6167	35.3334	0.140704	94.8053	1.57699	1.06226	336.204	3.27742	815.031	125.661	7.44658	6.26863	392.394	0.113774	733.093		8.59358	0.11256	0.11256	17.1926	2.95359	29.692		34.0315	38.9006	28.8916	25.5979	35.0792	27.3457	31.6411	5.15298	36.794	16.2857	27.7322	34.2196	0.104718	31.4615
	23.7695	30.8997	45.6298	15.6321	45.2922	61.2633	37.0811	16.7377	53.8188	45.138	280.15	38.0959	25.5521	45.5454	0.28121	177.198	38.2097	73.0803	460.06	67.4224	584.778	142.488	23.1037	98.475	402.975	91.889	653.157		14.3264	7.19625	7.53384	22.4639	7.19625	23.1673		34.1484	39.342	29.203	26.0287	35.311	27.7752	31.968	5.11477	37.0828	15.9996	28.1322	34.4753	0.101315	31.6757
	22.8761	29.7372	44.7094	15.1903	48.2062	57.3579	36.3462	16.2775	52.6237	44.7846	264.957	37.2233	24.5914	47.332	0.316178	181.443	43.6786	69.9431	447.57	140.659	441.493	164.614	35.6304	81.055	420.905	156.246	468.791		14.3472	7.48609	7.48609	22.0329	10.9829	20.1346		34.2697	39.8187	29.5081	26.4505	35.5374	28.1957	32.2967	5.09407	37.3908	15.7727	28.5238	34.7273	0.0980766	31.8889
	21.6851	48.2734	42.1098	14.6068	47.6788	55.9592	38.3855	16.4388	54.8243	42.8256	270.235	44.8943	26.7913	48.1248	0.284765	278.905	97.7704	13.8704	565.428	86.3649	308.835	196.595	157.932	41.0049	445.19	143.34	410.18		23.2092	3.37911	2.78448	30.2875	2.78448	11.0649		34.4844	40.3876	29.8045	26.8427	35.7418	28.6473	32.6514	5.11154	37.7629	15.6549	28.9366	34.9692	0.0943986	32.1444
	20.7182	65.9831	39.4654	19.8169	45.7834	54.7706	41.0896	18.4339	59.5235	44.8627	339.809	42.6244	25.405	52.5238	0.347995	414.993	619.685	2.63815	452.526	22.0315	187.171	224.643	916.681	14.1303	252.473	101.547	363.447		21.9061	23.3587	3.159	22.8074	3.159	12.1463		34.7089	40.9633	30.0773	27.2061	35.9542	29.0896	32.9999	5.14711	38.147	15.5974	29.3365	35.2156	0.0910752	32.3931
	25.8491	71.4853	38.2417	24.6318	43.2059	52.4026	42.6361	17.6253	60.2614	41.3389	310.651	40.7238	28.9473	50.1034	0.267627	281.801	832.28	19.3105	324.153	0.324662	95.385	97.1641	1280.14	6.42814	122.645	56.2431	278.766		14.8746	30.7615	2.48208	16.092	2.48208	11.6788		34.9251	41.518	30.3327	27.5692	36.2081	29.5002	33.3422	5.19057	38.5328	15.5676	29.7083	35.4917	0.0887019	32.6289
	47.4351	70.0182	36.8395	23.8855	47.484	49.2622	45.8207	15.2614	61.0821	33.3067	232.91	47.4596	39.4884	48.8176	0.105647	2.60606	585.516	80.6628	481.155	2.76657	11.8433	137.563	1177.3	1.28407	139.732	138.715	183.76		0.0244865	22.5586	10.6201	23.5741	0.0244865	1.8026		35.132	42.0312	30.5753	28.0427	36.4528	29.8764	33.6851	5.20432	38.8894	15.4499	30.0511	35.7609	0.0867587	32.8536
	51.0576	66.2452	35.1644	22.9787	59.2446	45.5531	46.7073	15.8458	62.5531	33.9259	251.091	48.3053	37.7616	57.1978	0.20468	18.9253	381.73	133.237	563.045	157.185	1.3321	235.661	932.62	0.293689	161.993	554.051	96.9586		2.75224	17.9398	13.1409	25.3266	10.9393	2.75224		35.3262	42.5073	30.8073	28.5265	36.6767	30.2314	34.0126	5.20869	39.2213	15.314	30.3754	36.0107	0.0848869	33.0668
	48.5646	63.6639	33.3486	22.8068	58.6297	42.2559	44.8782	15.3789	60.2571	34.2681	236.511	45.4102	35.5754	56.1135	0.223997	13.5889	352.902	132.933	487.149	189.104	6.87682	165.334	781.627	5.55907	166.398	525.483	42.8965		3.15434	18.2537	12.0617	22.6034	13.2195	3.15434		35.6157	42.8802	31.0875	28.9974	36.883	30.6202	34.3473	5.17666	39.524	15.0715	30.737	36.2491	0.0822873	33.3516
	46.0846	63.3532	31.3671	22.4645	56.9473	39.9643	43.3635	15.3867	58.7502	35.483	236.749	43.0244	33.5164	54.2316	0.236076	7.40423	399.589	143.913	436.767	184.518	11.5547	107.708	764.352	18.8286	175.345	451.177	18.1302		3.06014	20.3288	11.6573	20.5599	13.9228	3.06014		35.9517	43.2214	31.6787	29.4436	37.0805	31.2075	34.7639	5.07501	39.8389	14.5985	31.3253	36.5014	0.0763136	33.8152
	60.667	76.3183	28.979	21.5488	53.7962	38.5575	46.6445	20.6668	67.3112	44.307	427.115	46.1769	31.3737	58.9493	0.305301	196.631	880.537	312.068	629.792	51.1476	65.3998	623.035	1649.33	45.2564	200.435	327.245	8.12904		14.4901	30.1415	17.1978	24.628	7.61938	7.61938		36.2545	43.56	32.3898	29.8558	37.278	31.9237	35.2103	4.94996	40.1602	14.0583	32.0402	36.761	0.0686155	34.3222
	73.0676	75.2271	27.3689	20.4776	49.9769	36.7324	47.1417	23.1485	70.2903	49.1041	535.855	43.3546	29.7098	67.2949	0.387457	672.148	788.79	390.964	710.977	8.03792	108.355	1395.86	1561.9	69.5124	231.915	203.648	1.05274		29.7129	31.8725	15.9857	22.877	6.62225	6.62225		36.5362	43.8832	33.0539	30.2416	37.4754	32.5939	35.6307	4.84215	40.4729	13.5898	32.7089	37.0142	0.0617488	34.7951
	72.8091	72.6961	28.7343	20.1508	47.9037	34.1329	46.0712	22.5482	68.6194	48.9422	508.423	41.0183	30.0839	66.498	0.377028	714.919	708.886	300.568	671.864	3.35836	142.522	1376.62	1368.24	48.6097	241.974	148.777	2.47566		31.7908	31.6777	12.2841	20.8675	6.88542	6.88542		36.8142	44.1914	33.6596	30.6127	37.6634	33.1902	36.0219	4.75229	40.7742	13.1928	33.3076	37.253	0.0559156	35.2369
	72.5114	68.4747	40.3542	19.7599	47.2883	31.8397	46.7047	20.628	67.3328	44.167	425.516	43.8212	33.9683	63.1781	0.300678	665.987	473.935	40.3287	726.022	0.340549	220.969	1354.61	1073.77	21.6029	254.288	134.141	14.9511		28.6902	24.6535	3.46703	24.0613	3.46703	11.9816		37.0991	44.4815	34.2346	30.9792	37.8449	33.6741	36.3856	4.6774	41.063	12.8551	33.8143	37.4801	0.0514177	35.6668
	69.9843	64.0151	40.3532	18.5328	49.4853	30.0279	45.3998	19.7546	65.1544	43.5125	390.244	44.9193	32.6092	60.3827	0.298665	604.4	346.531	25.4678	721.834	16.6913	236.294	1174.98	801.389	21.5936	294.93	189.86	32.2443		25.0651	19.0959	4.56603	26.3864	4.56603	14.8913		37.395	44.7171	34.7989	31.4045	38.0619	34.1442	36.7536	4.57782	41.3314	12.4554	34.3079	37.7349	0.0475689	36.0969
	65.7547	62.2066	38.625	17.7503	50.5752	27.8375	43.7916	19.1148	62.9064	43.6496	365.376	44.6001	30.5344	59.2988	0.320197	482.379	339.115	26.693	678.147	46.0176	254.531	902.904	702.266	8.51884	322.419	221.083	61.9179		21.1546	17.6065	5.97508	26.8498	5.97508	16.7626		37.6962	44.867	35.3257	31.876	38.2912	34.7785	37.1391	4.42537	41.5645	11.9157	34.9153	38.0032	0.0423467	36.5109
	67.3805	61.1393	36.4216	19.6334	48.6586	26.0975	43.2218	19.1318	62.3537	44.2642	366.026	42.5401	28.6786	58.0191	0.338424	583.64	321.036	46.2436	556.412	29.559	293.241	1003.25	646.837	0.511565	258.338	167.763	92.3286		24.8404	18.5992	6.11854	22.9067	6.11854	16.4426		37.9833	44.9578	35.8101	32.3452	38.5215	35.519	37.5228	4.24842	41.7712	11.3222	35.5918	38.2719	0.0362846	36.8967
	77.6303	59.4188	35.0715	18.8105	45.3773	25.0785	43.5645	22.0986	65.6631	50.7262	488.348	40.2244	27.5768	55.9084	0.339361	1160.48	251.358	72.1308	612.757	3.28629	341.73	1757.62	562.279	0.403014	285.468	93.5276	112.95		37.4059	19.1944	5.1529	21.4139	5.1529	15.1459		38.2469	45.1292	36.2826	32.7978	38.6996	36.2229	37.8965	4.11052	42.007	10.8467	36.2378	38.4988	0.0302535	37.2647
	77.6363	57.0026	33.7912	21.3612	42.0724	25.1094	42.8288	21.3051	64.134	49.7448	453.909	37.9318	27.2798	53.27	0.32266	1211.56	200.894	81.6791	460.859	0.57219	313.98	1758.12	453.529	3.66778	205.783	40.5269	112.296		39.7045	19.0708	4.14061	16.5706	4.14061	12.8224		38.5102	45.52	36.7322	33.2193	38.7826	36.7797	38.2573	4.07375	42.3311	10.6483	36.7441	38.6513	0.0252957	37.645
	76.0616	54.1027	32.946	43.9575	40.2813	29.945	46.2157	16.9359	63.1516	36.6453	286.824	42.1194	34.7798	51.5664	0.19441	890.779	62.2049	176.084	5.09949	35.2169	264.736	1628.55	338.426	7.61929	68.0813	20.9303	33.1931		33.9422	11.9833	9.17336	1.83809	1.83809	12.1744		38.8142	46.0248	37.1446	33.6305	38.9805	37.2767	38.6452	4.09565	42.7409	10.5981	37.1776	38.8967	0.0225968	38.0455
	71.7936	50.6175	32.0684	44.329	48.6856	29.8519	46.2243	15.1735	61.3979	32.8259	230.236	46.5073	35.1336	50.1345	0.175927	653.785	19.2999	200.39	3.5923	6.05783	268.056	1302.29	222.343	13.2343	74.3504	168.461	34.2741		25.2863	4.1102	14.4389	2.1783	2.1783	16.6554		39.1176	46.4222	37.5417	33.9719	39.1883	37.7803	39.0037	4.09962	43.1033	10.5109	37.6013	39.1422	0.0200777	38.4489
	66.8548	46.673	30.7786	42.6599	66.0402	28.6115	46.9363	16.5948	63.5311	35.3559	275.387	44.6664	33.7489	61.1984	0.289102	396.746	0.0693426	261.072	18.2877	364.957	335.801	970.228	120.268	24.2826	48.3522	920.142	50.3373		22.1884	2.00654	13.8879	2.00654	21.3737	16.055		39.3979	46.7424	37.9225	34.3744	39.3918	38.4239	39.3755	4.05708	43.4326	10.3036	38.0478	39.3878	0.0173039	38.9079
	63.9017	43.3816	29.7364	39.9404	69.0049	36.1745	47.0233	15.799	62.8222	33.5982	249.607	41.661	37.116	58.7717	0.225845	284.882	13.2617	298.836	50.1664	483.194	117.696	794.979	58.9098	35.6401	17.9276	1108.8	0.219177		22.2407	1.72058	11.9246	1.72058	27.3439	5.48652		39.6655	47.0278	38.2265	34.8671	39.5715	39.0702	39.7381	3.99076	43.7289	10.0427	38.4374	39.6965	0.016114	39.3208
	60.9266	40.2887	33.5275	39.1322	65.5313	35.5382	45.8241	13.776	59.6	30.0627	189.777	39.7105	36.4367	55.7671	0.209649	228.086	30.6401	151.205	44.7814	388.373	105.8	636.062	20.9984	4.74709	11.7366	889.527	0.0282684		21.2161	0.57827	6.18292	0.57827	25.8208	4.17227		39.8413	47.3171	38.4899	35.3977	39.7296	39.6882	40.0773	3.92839	44.0057	9.80204	38.7894	39.9904	0.0152443	39.7089
	57.4235	37.8066	34.4118	38.684	60.9189	34.3517	43.9327	11.9838	55.9165	27.2776	143.611	38.2453	35.2605	52.7386	0.198617	182	37.5302	90.6486	27.549	288.531	91.7972	471.635	4.41094	1.67584	8.8667	635.675	1.83514		19.1782	0.438738	3.83351	0.438738	22.6736	3.89364		39.9698	47.8181	38.7462	35.8974	39.8841	40.2556	40.4285	3.96243	44.391	9.80108	39.0307	40.3853	0.0170575	39.927
	53.9034	36.3126	32.2661	40.0131	58.7101	32.4735	42.2798	11.3335	53.6134	26.806	128.449	38.1629	33.4333	50.4309	0.20268	135.108	35.6072	100.274	5.13813	269.955	96.1637	331.135	0.367624	11.8349	18.5481	529.176	10.4511		15.7406	1.85022	5.89673	1.85022	20.5473	5.68935		40.0852	48.4791	39.0359	36.3754	40.1462	40.7884	40.8184	4.06433	44.8827	9.95711	39.2982	40.8109	0.0188822	40.1157
	50.8935	35.6159	41.5022	43.3356	58.1121	30.134	43.2655	10.1259	53.3915	23.4042	102.535	42.4189	37.0875	49.004	0.138417	58.1853	58.5174	3.10917	0.00490356	220.42	172.437	230.649	0.00818456	33.5926	58.2051	502.017	31.051		8.47456	6.80304	0.916655	0.916655	15.6932	12.2849		40.1978	49.1481	39.3157	36.8501	40.4042	41.305	41.2035	4.17834	45.3818	10.1407	39.5362	41.2796	0.0215723	40.301
	47.7169	37.2064	68.8155	42.795	57.487	27.8942	46.9858	14.5948	61.5806	31.0621	213.007	45.2559	38.6036	55.0445	0.175561	0.534461	95.6365	476.536	17.5634	110.275	364.492	144.254	2.25035	1096.22	50.2488	474.398	61.03		2.46097	8.04949	23.5596	2.46097	12.2311	17.3618		40.3107	49.7849	39.5524	37.3186	40.6397	41.8086	41.5692	4.29273	45.8619	10.3267	39.742	41.7487	0.0246258	40.4752
	44.1066	37.4192	74.9629	41.2584	55.5661	26.0504	46.5606	16.8888	63.4494	36.2728	285.232	42.6825	38.379	52.7012	0.157249	6.02208	83.5658	806.692	28.1135	81.0994	420.669	70.5645	2.93379	1541.08	30.8252	394.411	93.2374		1.42411	5.26333	32.2804	1.42411	12.8836	16.6321		40.4171	50.3893	39.7609	37.7741	40.8713	42.3035	41.9194	4.40645	46.3258	10.5117	39.9249	42.2074	0.0277905	40.6442
	40.9018	35.4915	73.5597	38.7915	52.4945	24.6455	44.3141	16.906	61.22	38.1503	285.812	39.8466	36.3165	49.5963	0.154573	11.6439	77.838	855.306	30.4984	66.9192	386.854	26.9925	0.0461575	1432.88	9.51852	281.842	122.342		1.05511	4.35516	33.713	1.05511	12.6478	15.2012		40.5332	51.0046	39.9757	38.2072	41.0262	42.7824	42.2549	4.53625	46.7911	10.7354	40.1151	42.6505	0.030634	40.7797
	39.0218	34.8371	68.8002	41.1752	48.8106	23.6654	42.7184	15.222	57.9404	35.6335	231.711	40.0985	35.8832	46.9017	0.133098	13.6648	62.115	680.261	2.38132	37.1151	363.016	10.9922	0.755623	1095.2	29.9088	171.722	144.984		1.07672	5.26144	28.7017	1.07672	8.71209	16.4331		40.7587	51.6583	40.3559	38.5875	41.1422	43.2387	42.6235	4.67137	47.2949	10.9596	40.4566	43.0849	0.0314612	40.9504
	36.9624	37.4399	64.7544	51.2982	45.4299	22.4015	43.0477	14.4199	57.4676	33.4975	207.934	41.4349	37.0818	49.8311	0.146691	37.0309	31.4475	471.181	68.07	5.67463	426.266	1.57779	3.00533	843.793	243.106	94.5473	177.018		4.47247	3.99498	23.3195	9.86329	3.99498	19.0334		41.0566	52.3016	40.7709	38.8142	41.2398	43.6633	42.9744	4.82331	47.7977	11.2237	40.8424	43.4911	0.0314079	41.1482
	34.3252	35.5283	63.0625	54.2973	43.6312	20.7405	41.9308	15.1673	57.0982	36.1722	230.048	39.5797	34.626	51.6308	0.197141	57.8454	40.9927	446.549	152.929	2.89115	449.031	1.90747	0.0317005	748.362	345.624	62.8031	223.976		5.25451	4.05145	23.4828	14.7176	4.05145	18.8392		41.3333	52.8996	41.1253	38.9722	41.342	44.0668	43.2899	4.97796	48.2678	11.4991	41.1773	43.8725	0.0316902	41.3377
	33.621	32.9245	61.9241	54.2155	42.3232	19.1295	40.6896	15.5668	56.2564	38.2574	242.325	37.9721	33.0986	51.2424	0.215125	49.9657	60.2975	450.903	182.95	2.66843	464.838	4.34868	7.73874	687.371	342.59	43.7823	274.791		4.35109	5.0476	23.952	16.2435	4.35109	18.8426		41.5855	53.4311	41.4637	39.1329	41.523	44.4677	43.6007	5.10481	48.7055	11.7081	41.4785	44.251	0.0323393	41.5542
	42.922	30.7727	60.5105	52.2459	41.0806	18.0195	40.9252	15.1228	56.048	36.9524	228.7	42.0013	33.3497	49.9149	0.198948	3.9871	103.074	383.584	128.159	0.0241617	524.671	52.0655	24.3411	615.247	273.558	28.8832	312.824		0.920666	11.2286	18.5092	10.2446	0.920666	23.9818		41.8341	53.916	41.7771	39.4378	41.7653	44.859	43.9316	5.18608	49.1176	11.8049	41.7682	44.6271	0.0330907	41.8056
	50.2394	29.2482	59.049	48.4527	40.4111	17.4493	40.8083	15.2285	56.0368	37.3172	231.908	44.4319	32.039	49.7927	0.216955	88.9464	133.635	332.722	58.4369	0.157755	545.642	211.211	41.7069	544.879	162.47	22.1349	333.319		5.80753	15.1837	14.6171	4.02079	4.02079	26.9826		42.2072	54.3546	42.0385	39.8327	42.003	45.244	44.28	5.22895	49.509	11.8088	42.0119	45.003	0.0343748	42.1228
	48.1688	27.8307	56.9726	46.5327	39.376	18.1251	39.501	14.3036	53.8046	36.2108	204.594	42.9543	30.717	47.7597	0.217169	75.1308	136.195	305.257	49.4446	0.0156118	456.927	155.313	62.0256	452.253	117.209	13.4667	309.099		5.21443	15.1236	14.0182	3.57832	3.57832	24.8292		42.8451	54.7682	42.4613	40.1913	42.235	45.6074	44.6847	5.2354	49.9201	11.7163	42.2916	45.3768	0.0351916	42.6532
	44.5831	26.2136	53.4474	45.8092	36.9308	17.8148	37.4665	13.3322	50.7987	35.5844	177.748	40.7569	28.8929	45.5027	0.223263	50.6458	126.627	255.39	69.6012	0.286967	386.189	78.7967	90.111	314.746	102.069	1.49933	320.107		3.82614	14.5433	12.6905	5.05229	3.82614	22.9421		43.4903	55.1684	43.0268	40.509	42.6032	45.9363	45.1223	5.22054	50.3429	11.5697	42.7091	45.7328	0.0341884	43.2586
	42.2101	24.5615	50.734	45.2963	34.6187	16.9614	35.7303	12.9372	48.6675	36.2079	167.371	38.4144	27.0758	44.5248	0.243699	41.9877	124.744	225.109	91.5078	1.23574	352.272	42.2995	124.208	225.83	91.9678	1.18294	351.371		3.79572	13.8529	12.3196	6.8819	3.79572	21.453		44.0959	55.4921	43.6028	40.7997	43.0374	46.2269	45.5425	5.17857	50.721	11.3709	43.1787	46.0558	0.032242	43.8493
	40.9745	29.6633	49.9035	44.3879	33.0584	36.623	39.1018	7.48171	46.5835	19.134	55.9761	38.7988	33.9495	43.5346	0.123703	3.50703	89.0854	116.678	27.9434	36.5225	6.14405	27.7533	36.5187	201.56	75.37	7.01163	0.840372		2.17571	9.1355	11.1048	5.58916	5.74038	2.17571		44.6895	55.5361	44.1717	41.0818	43.4676	46.5017	45.9081	5.03586	50.9439	10.9694	43.6436	46.3533	0.030108	44.4306
	39.9356	39.0088	48.6989	42.8052	31.5884	53.3128	42.5583	7.65824	50.2165	17.9947	58.6486	41.3704	39.2405	47.2254	0.0923482	6.87841	12.599	37.7068	0.0609671	120.338	115.66	17.8867	10.906	168.806	50.3937	16.9573	309.988		1.43479	2.36163	7.32847	1.43479	9.78198	11.9424		45.4125	55.5478	44.7058	41.3616	43.7998	46.7647	46.2654	4.89281	51.1582	10.5755	44.0263	46.6399	0.0288263	45.0592
	38.0634	38.7857	46.652	40.2761	30.0282	54.2008	41.3344	8.24582	49.5802	19.9491	67.9935	39.5309	38.244	45.058	0.0817996	10.6995	6.49546	28.2774	1.12003	127.83	165.546	5.55561	9.48282	119.808	20.8824	32.2412	342.047		1.46754	0.745153	7.12111	0.745153	9.50271	14.6699		46.1669	55.6192	45.2437	41.6411	44.0897	47.002	46.6271	4.78379	51.4109	10.2597	44.3782	46.9082	0.0277157	45.7053
	35.0143	37.4756	43.8648	37.5902	29.1143	51.4715	39.0884	7.70822	46.7967	19.7199	59.4166	37.5329	35.6296	42.2962	0.0855507	16.599	2.60134	22.814	2.24464	99.4842	153.34	0.47896	3.13024	66.5615	3.5491	43.4552	248.54		2.51865	0.0573273	6.33194	0.0573273	8.41863	13.9386		46.8975	55.8279	45.9751	41.9117	44.3552	47.2266	47.0323	4.73123	51.7636	10.0595	44.7602	47.178	0.0262982	46.4363
	32.5767	34.9345	40.9563	36.2478	28.6427	49.1967	37.0925	7.19172	44.2842	19.3886	51.7209	35.5912	33.1662	39.7792	0.0906576	20.392	4.65693	14.9295	0.713379	71.3991	146.514	9.79447	0.595764	27.5625	0.29324	49.8953	181.991		3.01444	0.656687	5.36517	0.656687	6.94849	13.6056		47.4401	56.0439	46.7693	42.164	44.6107	47.4498	47.413	4.69709	52.1101	9.90677	45.1504	47.4406	0.0247351	47.1047
	31.0337	32.8579	38.0576	37.2784	27.9023	62.8711	38.3335	12.6124	50.9459	32.9017	159.072	35.0681	31.4898	37.8628	0.0918924	53.2865	29.9818	0.0761413	1.11333	108.809	602.092	21.8331	8.11331	5.52831	2.47127	60.9023	737.923		4.03441	2.21021	2.98942	2.21021	7.16581	27.8029		47.9053	56.2485	47.5111	42.4057	44.8821	47.674	47.7711	4.67108	52.4422	9.77805	45.5394	47.7468	0.0236634	47.5926
	29.3753	33.7159	35.8032	48.5811	26.487	64.7633	39.7876	14.4165	54.2041	36.2337	207.836	34.7595	30.4604	45.3866	0.196793	108.417	36.8663	15.8759	77.3252	176.907	623.787	40.0823	3.962	0.00937517	165.759	84.9964	844.31		5.38424	1.04365	1.04365	13.8216	8.27252	30.0038		48.3445	56.4294	48.1786	42.6527	45.0694	47.8185	48.0822	4.65573	52.7379	9.68285	45.7567	48.1545	0.0255323	47.9985
	27.8561	52.5756	33.9428	48.9314	25.4591	63.2419	42.0012	15.1636	57.1648	36.1028	229.935	41.4371	29.3778	51.6646	0.275001	200.082	111.818	64.9367	48.0287	273.639	451.169	61.6257	284.572	3.10986	174.904	105.005	758.208		13.581	11.1385	7.4943	7.4943	15.978	21.8048		48.7562	56.6034	48.7917	42.9104	45.2031	47.9278	48.3654	4.65074	53.0162	9.61583	45.8843	48.6852	0.0296172	48.342
	26.9493	68.0061	31.4254	46.0382	24.0611	59.1792	42.6099	18.142	60.7519	42.5771	329.133	38.7318	28.0683	55.8939	0.331406	245.253	644.969	125.092	11.7531	344.057	274.541	76.6852	1043.28	18.3263	106.747	135.611	550.974		11.7825	29.2743	7.30638	7.30638	14.6707	20.4474		49.1559	56.8827	49.4514	43.1669	45.3265	48.0409	48.6707	4.69369	53.3644	9.64376	46.0051	49.2562	0.0341286	48.5984
	26.4683	67.1905	29.9035	44.0113	23.0331	54.6758	40.8804	17.5446	58.425	42.9168	307.812	36.9574	27.3271	52.0097	0.311112	207.71	692.219	120.492	9.80225	318.525	190.313	85.3418	991.25	33.6725	68.9719	160.61	359.841		10.4891	30.2331	7.05387	7.05387	13.9243	17.7184		49.5403	57.2227	50.2633	43.4061	45.4377	48.5233	49.0656	4.76832	53.8339	9.71826	46.2091	49.9639	0.0390421	49.0318
	26.0238	64.0867	29.7366	43.3715	32.9189	51.204	41.2236	14.5526	55.7762	35.3017	211.779	38.1452	30.5322	49.2459	0.234572	231.032	522.721	131.951	4.61365	68.9675	99.6081	93.7505	805.445	35.6379	58.7554	7.76963	240.177		12.1214	25.9415	8.40865	5.22631	5.22631	13.0588		49.8923	57.5795	51.0495	43.6274	45.5374	49.13	49.4694	4.86115	54.3305	9.82659	46.4356	50.6545	0.043454	49.5112
	26.2056	59.6771	32.1695	50.2368	45.8381	48.236	43.7272	12.3462	56.0734	28.2346	152.429	47.0371	35.5867	49.7366	0.165839	307.006	254.399	133.579	42.3752	4.45598	20.3294	90.2636	574.597	12.5089	211.135	102.653	156.993		20.8315	12.64	14.8675	3.19976	1.19895	1.19895		50.2072	57.9223	51.6438	43.8351	45.5996	49.4409	49.7748	4.95753	54.7324	9.95991	46.56	51.1766	0.0472354	49.8241
	25.1027	57.107	35.0059	50.7871	45.655	46.2512	43.3182	11.4967	54.8149	26.5403	132.175	45.9531	37.6682	49.6531	0.137251	331.802	190.132	69.0932	55.7857	5.46078	8.60263	112.437	457.988	0.490572	227.431	98.9757	111.194		20.8504	11.1539	10.9472	4.83405	0.298096	0.298096		50.4924	58.2412	52.0606	44.0286	45.5407	49.7113	50.0125	5.06024	55.0727	10.1179	46.5834	51.5486	0.0505973	50.1019
	25.2705	66.6659	34.219	49.6378	43.7886	45.1915	44.1289	14.095	58.2239	31.9406	198.67	44.49	36.6114	48.5262	0.139948	355.637	507.915	98.2064	30.3486	0.115767	1.12906	108.906	958.492	2.21223	194.087	65.3237	89.9676		19.2195	22.1758	10.2711	5.14779	0.701408	0.701408		50.7483	58.5582	52.4368	44.216	45.5321	49.9787	50.245	5.15361	55.3986	10.257	46.6437	51.8888	0.0532321	50.3635
	37.7082	75.6071	33.2005	46.4886	40.8562	48.1476	47.0014	15.0629	62.0643	32.0478	226.891	43.6724	38.4952	47.7328	0.107131	86.3638	818.29	190.463	0.262885	37.7635	1.3138	4.00733	1592.07	6.27904	116.258	26.5208	154.785		5.96425	31.9347	10.4719	2.81624	2.81624	4.47518		50.9828	58.7024	52.7769	44.3963	45.7891	50.3562	50.5006	5.1413	55.6419	10.1807	46.9309	52.2079	0.053228	50.6695
	38.8556	75.4749	31.0622	43.9099	41.0981	48.2835	46.4474	15.3321	61.7794	33.0095	235.072	42.504	39.4162	47.1901	0.0897615	57.6351	842.597	236.704	6.43857	28.6148	3.37149	9.9179	1581.54	21.5681	67.2993	29.0712	158.186		3.64842	32.9709	11.4418	1.40592	1.40592	5.77952		51.2013	58.691	53.0855	44.5035	46.0538	50.8357	50.7285	5.09502	55.8235	10.0437	47.2493	52.523	0.0528583	51.0185
	37.6146	72.2407	29.171	44.0271	44.834	45.2551	45.5238	14.4676	59.9913	31.7803	209.31	44.4305	39.2177	45.1498	0.0703124	62.5549	713.798	267.412	2.24	0.475767	0.0721913	3.64145	1334.76	42.7102	69.235	83.3142	91.1784		6.81595	27.8102	15.2595	0.403452	0.403452	0.824526		51.3417	58.6162	53.3629	44.5415	46.3058	51.3038	50.912	5.04977	55.9618	9.91863	47.5553	52.8481	0.052716	51.3227
	35.7237	66.917	27.6235	54.7877	43.5548	41.5858	45.0321	13.9849	59.017	31.0554	195.578	42.5703	37.1892	51.9795	0.165868	86.6457	478.951	303.06	95.1722	2.18238	11.8771	0.000302349	974.108	65.3326	364.099	61.5984	34.5678		6.84657	24.3468	14.9468	12.2174	0.984512	0.984512		51.2448	58.5369	53.6252	44.569	46.4663	51.733	51.0292	5.02394	56.0531	9.84523	47.661	53.1521	0.054469	51.4889
	33.3717	62.9502	26.3999	55.364	40.4213	39.2399	42.9578	13.7108	56.6686	31.9168	187.985	39.8306	34.8387	51.6283	0.194173	91.894	399.695	274.165	153.913	6.434	13.8229	5.45058	742.228	86.6101	386.423	22.2308	12.4862		6.45891	23.1196	13.4307	15.5334	0.590689	0.590689		51.1459	58.4561	53.8806	44.5868	46.473	52.1544	51.1161	5.03561	56.1517	9.85131	47.6412	53.449	0.0574516	51.6501
	43.0443	59.7734	32.1823	53.968	37.3791	42.5459	44.8155	10.3024	55.1179	22.9884	106.139	42.7951	38.6708	51.237	0.139768	3.13722	223.74	159.598	83.7679	55.2993	5.15124	53.8454	579.225	12.4189	333.488	2.79832	46.7792		0.249207	16.9784	10.6128	11.1729	5.41592	0.249207		51.1245	58.3787	54.1207	44.5965	46.4655	52.5712	51.2095	5.05907	56.2686	9.87916	47.6303	53.7333	0.0602098	51.8479
	57.5627	57.931	63.6433	51.7308	35.7959	62.2783	54.8237	10.219	65.0427	18.6397	104.427	57.7468	53.1888	61.1915	0.0699657	7.50228	9.65532	77.7855	9.56567	362.056	55.572	477.702	493.935	780.474	256.785	0.00802686	706.072		0.184135	0.184135	5.89645	6.01601	21.9509	4.5315		51.1334	58.5555	54.3363	44.6488	46.4911	52.9578	51.3538	5.13778	56.4916	10.0047	47.6517	53.9917	0.0623743	52.0456
	56.9441	56.9895	75.5233	48.1629	35.2831	75.0289	57.9886	15.5693	73.5579	26.8488	242.402	56.9668	50.3582	70.5191	0.166788	1.09111	0.998241	307.463	96.5445	515.542	290.372	451.041	452.974	1585.39	155.167	0.179145	1546.27		0.0227203	0.0227203	18.5565	8.80387	21.6837	18.0621		50.9724	58.7816	54.5445	44.723	46.5657	53.2982	51.4809	5.2168	56.6977	10.1335	47.6674	54.233	0.064431	52.1353
	53.708	54.3672	72.7375	45.2423	34.4898	73.4862	55.6718	15.3075	70.9794	27.496	234.32	54.0376	47.3587	68.145	0.179962	3.8567	1.70199	291.238	108.775	448.68	317.351	324.06	348.229	1371.31	90.9351	1.48001	1427.32		0.329622	0.329622	18.6999	8.79529	19.5478	19.4486		50.6619	58.9966	54.7508	44.7933	46.6429	53.6042	51.5749	5.29968	56.8746	10.2757	47.6476	54.4641	0.066755	52.1331
135°	51.3479	51.376	67.6656	43.4017	32.416	69.4551	52.6104	14.1855	66.7959	26.9632	201.227	51.3619	45.3883	63.5932	0.167046	1.5939	1.52387	226.66	84.7996	407.812	283.745	244.659	245.537	1021.4	59.2193	10.826	1138.98		0.0140228	0.0140228	16.3037	7.9602	18.9459	18.0932		50.3532	59.1704	54.9192	44.865	46.7209	53.8861	51.6525	5.37137	57.0238	10.3991	47.629	54.661	0.0687455	52.1196
	50.2317	48.3364	64.2732	42.6587	31.1186	66.2729	50.4819	13.2692	63.7512	26.2851	176.073	49.2841	44.0781	60.7628	0.159143	0.0625882	4.60339	190.199	61.2028	374.939	249.357	210.988	159.518	816.065	48.3353	21.0476	934.318		0.947687	0.947687	14.9891	6.62536	18.1655	16.9889		50.2777	59.3569	54.9541	44.9318	46.7874	54.1534	51.7435	5.4257	57.1692	10.4858	47.6599	54.7539	0.0692678	52.2155
	49.7184	46.074	62.8035	50.8843	37.5131	65.1344	52.0213	10.3987	62.4199	19.9893	108.133	50.3013	46.9851	59.8237	0.120202	5.30334	35.3702	116.255	1.29273	210.487	171.954	196.337	107.488	734.254	230.37	3.26445	866.012		0.582958	4.22734	12.5021	0.582958	12.7882	14.8331		50.493	59.5712	54.962	44.9982	46.7972	54.4047	51.871	5.47987	57.3509	10.5644	47.7211	54.8226	0.0692532	52.4488
	48.7703	44.1401	61.3473	56.9774	40.2681	80.7334	55.3728	14.6925	70.0653	26.5338	215.87	52.8739	45.2977	60.2548	0.141703	43.5921	126.173	35.6946	2.57483	228.151	643.164	170.668	71.1283	657.458	452.458	20.8097	2027.44		4.10353	8.73378	8.4734	4.10353	12.6058	27.8596		50.8125	59.7586	54.9609	45.0683	46.7766	54.6473	52.004	5.52653	57.5306	10.6271	47.7856	54.8825	0.0691244	52.7299
	46.0896	41.2498	59.8003	56.4497	39.6344	90.3951	55.6031	18.8698	74.4729	33.9365	356.069	51.2696	42.4598	58.9626	0.162714	90.5082	206.017	17.616	0.7166	255.002	1210.48	107.811	30.7303	580.518	430.286	15.4294	2990.86		5.18005	10.0198	8.53067	5.18005	11.6352	39.1255		51.0773	59.9015	54.9641	45.1157	46.7467	54.8713	52.1128	5.57188	57.6847	10.692	47.8294	54.9409	0.069198	52.9743
	43.1235	50.4355	59.0319	54.2377	37.223	88.95	55.5003	18.143	73.6433	32.6899	329.169	52.3366	44.9515	57.8334	0.125328	153.183	25.6522	12.4726	1.59418	334.057	1118.88	55.0151	216.947	544.083	343.41	2.30038	2834.89		9.21301	1.9011	6.69536	1.9011	15.1135	36.6134		51.1839	60.0074	54.9667	45.1901	46.7159	55.0732	52.1895	5.60557	57.7951	10.7408	47.8329	55.0466	0.0701183	53.0753
	49.0507	70.8529	57.0525	50.537	42.4695	83.8154	58.963	15.5174	74.4804	26.3172	240.79	53.7947	49.4223	67.4028	0.15391	98.2537	141.369	3.65003	70.9972	272.036	617.643	178.072	1235.28	455.658	219.949	45.7403	2314.48		4.74406	17.0581	3.25774	3.25774	11.3253	30.0207		51.301	60.0856	54.9608	45.4534	46.6887	55.2447	52.289	5.58078	57.8698	10.673	47.8417	55.1737	0.0711734	53.1309
	54.8251	80.7969	52.9991	49.3471	54.7252	79.3561	62.0083	14.1426	76.1509	22.8077	200.014	54.7751	53.4306	73.2234	0.156274	51.5981	353.012	81.1645	160.304	53.0426	300.948	365.526	2033.16	299.04	186.071	361.718	1905.3		0.0499287	26.0217	1.77603	5.42802	0.0499287	24.581		51.431	60.1549	54.9581	45.6394	46.654	55.3519	52.3649	5.56866	57.9335	10.6343	47.8483	55.2534	0.071824	53.1945
	53.8925	79.2456	50.7892	49.4771	54.4292	79.2694	61.1838	14.1223	75.3061	23.0818	199.44	54.1609	51.565	73.0415	0.172354	53.1632	326.227	108.049	137.048	45.6246	327.087	330.737	1895.67	227.492	189.633	350.547	1897.74		0.268358	25.0847	3.37169	4.68381	0.268358	25.1085		51.5741	60.2328	54.9676	45.8069	46.5686	55.4422	52.432	5.57406	58.0061	10.631	47.82	55.3236	0.0727492	53.2709
	50.3739	75.1167	48.778	56.4861	51.5518	91.349	62.2759	17.2192	79.4951	27.6499	296.502	54.0189	50.6684	70.459	0.163387	141.658	164.886	182.194	33.5217	115.007	845.244	215.137	1553.18	170.868	431.799	251.078	3096.1		3.64506	21.0977	5.24097	2.46717	2.46717	37.33		51.7255	60.3184	54.9859	45.953	46.3782	55.5171	52.4797	5.60975	58.0894	10.6894	47.715	55.3843	0.074387	53.3557
	47.701	69.9885	46.8143	65.1222	47.609	91.2365	61.4119	17.7112	79.1231	28.8399	313.685	56.4116	47.632	68.7719	0.181608	187.99	73.5574	213.089	13.766	190.52	889.504	143.872	1175.26	123.388	865.291	141.674	3083.6		8.71059	13.5769	9.59722	8.71059	8.80255	34.8249		51.8638	60.4008	54.9977	46.1175	46.1431	55.4976	52.5034	5.64269	58.1461	10.7473	47.5732	55.3727	0.0757623	53.4307
	45.6897	67.3864	44.5759	67.8967	44.6282	88.0389	59.7026	17.7851	77.4877	29.7895	316.309	56.538	44.8936	67.7691	0.203044	196.363	59.0405	228.819	67.143	227.237	802.944	99.6672	1003.63	78.6684	1036.22	79.6004	2738.7		10.8484	10.8484	11.9622	11.3587	11.9098	31.5008		51.9822	60.476	55.0418	46.353	45.9078	55.4596	52.5367	5.66284	58.1996	10.7788	47.7603	55.3551	0.0736541	53.512
	44.2544	85.7096	43.7281	63.9978	43.8857	81.9121	60.5813	19.6339	80.2152	32.4091	385.489	54.1261	43.9779	77.4335	0.275556	266.567	631.431	284.028	11.6726	278.743	455.003	73.0695	2500.32	64.3495	800.407	66.9017	2134.97		9.8717	31.5835	10.3979	9.8717	10.2404	27.786		52.0897	60.5557	55.122	46.5811	45.6875	55.4097	52.5743	5.68885	58.2631	10.8206	47.9582	55.3378	0.0714414	53.6058
	42.3971	99.7772	46.1779	61.5119	54.4642	76.7447	63.5122	21.552	85.0642	33.9337	464.489	57.9881	48.2495	72.9365	0.203712	445.848	1315.15	300.476	4.00093	81.866	175.1	44.7658	4105.08	109.654	665.929	351.857	1684.15		15.591	41.7892	11.8102	3.52388	3.52388	18.7566		52.183	60.6309	55.2126	46.7647	45.4618	55.3565	52.6016	5.72883	58.3304	10.891	48.1193	55.3205	0.0696174	53.6978
	40.6662	99.1559	44.4674	61.0793	53.4267	73.9199	62.1193	21.7229	83.8422	34.9697	471.886	57.253	46.7073	70.7098	0.204421	460.233	1371.71	311.586	1.08144	75.5602	139.255	24.6004	4025.85	76.7572	643.789	314.012	1460.28		16.5868	41.9029	12.7856	3.82631	3.82631	16.6669		52.2885	60.694	55.1967	46.8726	45.2164	55.3071	52.5959	5.77931	58.3752	10.9881	48.2266	55.2795	0.0681399	53.7426
	38.4869	94.516	41.6539	60.2353	49.8473	71.8677	59.4345	21.132	80.5665	35.5551	446.561	55.0413	43.7023	68.9596	0.224187	438.802	1230.71	316.15	0.641185	91.9151	154.584	7.73171	3458.58	35.374	601.669	199.967	1307.65		16.5544	39.4748	13.3873	5.19399	5.19399	16.8264		52.7722	60.7168	54.8858	46.9697	44.9628	55.2622	52.5949	5.80088	58.3958	11.0294	48.4203	55.1681	0.06514	53.829
	35.5904	89.1268	38.9019	58.6734	47.9158	69.7545	56.6605	20.3241	76.9846	35.87	413.07	53.2946	41.1554	66.9843	0.238847	443.947	1054.06	315.366	4.05181	76.4698	171.454	0.0134322	2853.75	10.212	527.486	149.071	1159.28		17.7042	35.8322	14.3926	5.37881	5.37881	16.46		53.3167	60.7139	54.4923	47.2308	44.7646	55.2205	52.6232	5.77954	58.4027	10.9829	48.7523	55.0385	0.060566	53.9045
	34.5381	89.1827	38.6103	55.8301	45.73	68.2975	55.3648	20.5835	75.9483	37.178	423.682	50.7801	40.3902	65.1807	0.234822	433.75	1143.65	280.713	0.216542	92.8285	167.255	1.36469	2859.72	8.43313	404.968	100.475	1062.18		16.242	38.4026	12.1698	5.05005	5.05005	17.5174		53.8706	60.704	54.1433	47.5115	44.6532	55.1889	52.6786	5.75118	58.4298	10.9175	49.1013	54.9275	0.0560056	54.007
	43.9475	91.8694	54.3248	52.8881	43.1919	65.6865	58.6514	18.2212	76.8726	31.067	332.012	53.6065	46.1827	62.8461	0.152835	216.203	1103.44	18.7188	33.2157	238.994	49.4927	67.9174	3154.29	346.649	295.212	56.0343	898.809		9.65892	38.2629	0.718391	0.718391	10.4145	12.08		54.3887	60.6813	53.8341	47.7431	44.5663	55.1531	52.7278	5.73727	58.465	10.8809	49.2658	54.8234	0.0533922	54.1114
	51.272	88.9512	61.4985	49.9477	40.1992	61.2848	58.8589	16.7544	75.6133	28.4654	280.711	56.2784	50.2788	61.4451	0.0999455	57.5614	905.547	6.96739	79.4092	348.186	5.88524	242.289	2835.02	665.234	202.817	20.1854	654.26		5.00644	32.6728	5.22007	6.3307	16.0793	5.00644		54.864	60.6654	53.5465	47.8315	44.4893	55.1156	52.7521	5.75819	58.5102	10.9156	49.2603	54.7233	0.0525377	54.2052
	49.3897	82.706	60.492	46.4201	38.6756	57.9494	55.9388	15.3152	71.254	27.3784	234.554	53.6696	47.1625	59.8563	0.118613	42.8906	716.483	20.7314	90.6052	298.018	4.04249	187.235	2208.97	614.329	114.786	8.81658	494.754		4.27984	29.0365	6.82242	7.24943	14.994	4.27984		55.3788	60.7393	53.2518	47.8751	44.4157	55.0807	52.7902	5.82473	58.615	11.0337	49.2193	54.6234	0.0520418	54.1662
	46.0026	78.8956	58.0921	44.6922	45.1375	56.9723	54.9654	13.1827	68.1481	23.9836	173.783	51.4875	45.3538	57.8122	0.120761	80.3317	572.655	9.77634	105.539	96.5874	4.02784	106.013	1865.31	501.123	80.7459	88.9471	452.243		5.48487	27.4081	6.60464	6.79527	6.34997	5.48487		56.2676	60.8336	52.9471	47.915	44.3332	55.0583	52.8925	5.95286	58.8453	11.2547	49.1731	54.5305	0.0516614	54.0027
	44.3105	75.1365	54.212	57.6963	49.3038	55.0678	55.9545	10.532	66.4865	18.8225	110.923	54.6399	50.5309	57.0392	0.0605026	135.582	367.948	3.03628	3.03378	44.2309	0.786135	74.0317	1554.73	342.459	483.557	184.893	374.868		10.3294	20.4965	0.427925	3.05634	5.33606	0.427925		57.149	60.9408	52.6351	47.9639	44.2835	55.1437	53.0193	6.10471	59.124	11.5141	49.1317	54.6126	0.0528308	53.8894
	56.2326	69.9622	51.261	66.8795	46.8272	53.2338	57.3994	9.11988	66.5193	15.8885	83.1723	54.7332	51.7542	64.2177	0.10747	1.36145	157.825	37.6796	89.8724	111.771	17.3523	421.326	1173.47	241.948	971.765	123.674	307.211		1.4994	15.2291	3.47216	12.1463	7.90595	1.4994		57.9031	61.0517	52.3239	48.0246	44.2476	55.2289	53.13	6.25386	59.3838	11.7709	49.0994	54.7042	0.053994	53.7764
	81.8284	66.4535	67.0742	64.8769	44.8943	50.0644	62.532	13.2694	75.8014	21.2202	176.078	65.6652	53.7675	66.919	0.108972	372.354	15.3786	20.632	5.49856	311.087	155.439	2127.25	945.39	983.944	850.92	84.4189	206.155		16.1632	0.78833	1.40902	0.78833	20.7709	15.6008		58.5894	61.1586	52.0274	48.0635	44.1979	55.2949	53.2219	6.41197	59.6339	12.0476	49.0544	54.7766	0.0551105	53.6611
	81.1916	63.4044	80.4099	60.1005	57.768	46.3696	64.874	13.605	78.479	20.9714	185.096	61.7525	58.3511	76.1585	0.132388	266.264	2.15971	241.364	22.7864	50.4954	342.412	2068.91	767.184	1998.41	595.076	486.717	113.706		19.4391	1.65196	18.6575	1.65196	3.98446	15.3828		59.2654	61.4604	51.7583	48.087	44.2517	55.3483	53.3618	6.59961	59.9615	12.3677	49.0048	54.8517	0.0562971	53.5533
	76.048	59.2494	79.9514	55.6832	63.1199	44.1006	63.0254	13.2846	76.31	21.0782	176.48	61.1846	56.5747	72.816	0.125521	169.588	14.2583	286.49	53.9084	0.00892429	358.149	1627.45	554.275	1957.63	399.074	751.502	70.4634		14.8634	1.93524	18.7668	5.50146	1.93524	17.084		59.9388	62.0012	51.5037	48.1115	44.6334	55.4491	53.6063	6.769	60.3753	12.6273	48.9595	54.9884	0.0579988	53.4764
	74.0975	54.7248	77.6408	53.688	62.7954	41.8823	60.8048	13.4892	74.2939	22.1844	181.957	58.7601	53.9472	71.272	0.138356	176.696	36.9662	283.451	50.6493	3.96249	358.061	1473.88	361.702	1758.5	323.339	733.817	38.1424		15.3374	4.03529	18.8807	5.07214	4.03529	16.8778		60.5899	62.496	51.3281	48.2684	45.146	55.3802	53.8681	6.8672	60.7353	12.7482	49.0334	55.0022	0.0573731	53.3542
	86.5508	51.1752	72.7136	54.3677	60.0013	39.8623	60.7785	16.6016	77.3801	27.315	275.614	57.1845	51.9733	69.5355	0.144534	664.211	92.2224	142.446	41.0984	0.603977	437.486	2585.16	239.287	1369.53	348.246	590.246	17.2721		29.3663	6.00927	15.5291	2.81682	2.81682	17.3222		61.208	62.8674	51.1672	48.4268	45.6472	55.1302	54.0745	6.93807	61.0125	12.8306	49.1119	54.8663	0.0553421	53.1487
	88.839	54.8718	72.0307	54.3195	55.859	37.0867	60.5011	17.7519	78.253	29.3414	315.13	55.3654	54.4576	67.9878	0.1105	803.033	31.6896	132.932	38.212	21.5494	548.233	2823.08	367.314	1319.46	346.451	406.129	1.90553		33.4736	0.493607	16.6653	1.04585	0.493607	18.2786		61.7824	63.1908	51.0228	48.5736	46.1051	54.8537	54.2547	7.01448	61.2692	12.9288	49.1859	54.704	0.0531147	52.9383
	86.1852	65.2553	90.4338	52.4946	51.6322	35.5261	63.5879	21.3896	84.9775	33.6379	457.517	58.875	51.8478	80.9527	0.219163	510.638	2.78047	720.703	123.06	142.938	787.463	2548.11	873.143	2995.09	281.846	253.633	0.0324919		27.3102	6.38036	31.5588	6.38036	7.24279	23.3489		62.3173	63.5034	50.8898	48.7277	46.5272	54.6548	54.4367	7.10056	61.5373	13.0437	49.2682	54.6003	0.0513349	52.7723
	80.3793	63.9179	96.0864	49.1907	49.406	34.9863	62.3278	22.6059	84.9337	36.2694	511.028	56.6619	49.2446	76.264	0.215279	325.858	2.52856	1139.64	172.581	166.973	747.556	1995.67	795.894	3645.75	181.829	187.681	0.518445		23.7174	7.25597	39.4244	7.47121	7.25597	21.6757		62.8281	63.9194	50.7627	48.9809	46.9087	54.5327	54.6554	7.21101	61.8664	13.1936	49.4263	54.6247	0.04996	52.6477
	76.425	60.8338	94.6132	46.2864	50.6848	34.3833	60.5377	21.8992	82.4369	36.1744	479.573	55.7593	47.386	72.5272	0.209662	252.404	0.0876462	1161.14	203.102	97.0805	684.054	1658.01	631.389	3470.02	111.937	224.354	1.7504		20.6657	5.0745	38.8539	9.47293	5.0745	21.376		63.3061	64.3429	50.6486	49.2201	47.2545	54.2531	54.8375	7.33505	62.1726	13.376	49.5772	54.6914	0.0490482	52.4509
	74.1027	56.5181	89.8116	45.1459	53.5542	33.3832	58.7526	20.303	79.0556	34.5567	412.21	55.0362	47.248	69.7065	0.192028	235.624	4.99307	964.66	185.143	27.0232	643.607	1474.28	433.13	2927.38	89.1052	318.547	5.39692		19.0665	1.48194	34.7754	9.89028	1.48194	21.653		63.7581	64.7184	50.5492	49.3235	47.5836	54.1307	55.0106	7.46914	62.4797	13.5776	49.63	54.7906	0.0494219	52.34
	71.0306	54.0823	85.2239	44.9419	54.447	31.9211	56.9411	18.8828	75.824	33.162	356.562	54.2646	47.227	66.8847	0.172268	198.514	8.17277	799.915	143.982	6.22085	626.003	1247.81	337.677	2451.99	85.2952	351.211	14.3282		16.766	0.182322	30.9593	9.32277	0.182322	22.3436		64.2002	64.8579	50.4657	49.3878	47.9182	54.3335	55.1939	7.53988	62.7338	13.6607	49.6573	54.9788	0.0508571	52.3996
	67.7367	62.9442	89.7135	43.9275	52.4685	31.5357	58.0544	20.268	78.3224	34.9122	410.794	57.7064	46.0627	66.5386	0.181844	93.7485	23.9108	1002.3	199.569	31.2018	703.238	1025.95	741.903	2916.77	67.5869	280.97	17.394		10.0304	5.23787	32.0071	13.7789	5.23787	26.1706		64.6391	64.8073	50.4008	49.4451	48.3244	54.5977	55.3691	7.55	62.9191	13.6358	49.684	55.1762	0.0523766	52.4993
	64.6131	67.873	104.203	41.5332	48.782	67.1562	65.6934	21.729	87.4224	33.0763	472.148	65.8847	52.7398	67.6938	0.124168	1.16692	4.75077	1482.97	583.714	285.995	2.13978	835.604	1034.7	4691.76	33.9524	170.973	989.093		1.27152	1.98835	38.3181	24.3515	17.1027	1.27152		65.0517	64.7216	50.3367	49.5117	48.739	54.8712	55.5386	7.54837	63.087	13.5912	49.7179	55.3718	0.0538002	52.6039
	60.4063	69.2525	100.209	38.8436	45.7568	94.8121	68.2133	25.14	93.3533	36.855	632.021	64.8294	49.4191	88.4222	0.282956	60.95	1.07997	1023.7	862.582	504.296	707.495	610.086	1125.35	4160.55	9.84219	101.011	3493.49		4.42313	4.42313	35.3792	25.9858	19.0726	29.9827		65.4232	64.6316	50.2653	49.7121	49.1162	55.1264	55.7125	7.52831	63.2408	13.5128	49.8504	55.566	0.0542187	52.6959
	55.9807	67.2587	92.631	36.6671	42.2661	93.8774	64.7802	24.5076	89.2878	37.832	600.625	61.6197	45.6948	86.2879	0.307564	77.4317	6.14325	775.669	790.346	506.883	846.651	411.048	995.554	3240.42	0.923051	43.0309	3383.88		5.63904	5.63904	31.0113	24.9526	19.3536	32.2578		65.7654	64.5474	50.1602	49.9125	49.3488	55.3955	55.855	7.53738	63.3923	13.4946	49.9744	55.7401	0.0545402	52.7779
	52.2901	62.7812	87.3108	34.9808	39.4026	88.3027	60.8447	23.0653	83.9099	37.9084	532.006	57.5356	42.6245	81.1784	0.311413	73.1805	3.74994	700.453	668.943	459.762	753.942	275.022	733.046	2663.02	0.526463	13.6624	2766.38		5.24552	5.24552	29.7751	22.5549	18.133	30.767		66.0948	64.4491	50.0839	50.0836	49.5627	55.8278	56.017	7.5467	63.5637	13.4722	50.0837	55.9697	0.0555004	52.9559
	48.469	61.4451	82.3205	33.9269	47.3391	84.0896	59.5984	20.2618	79.8602	33.9973	410.541	54.957	47.6216	77.1017	0.236364	123.863	3.41041	516.297	659.026	150.288	599.819	162.885	662.484	2172.88	3.16648	135.323	2340.94		6.48806	6.48806	27.3635	21.0302	7.61788	29.1325		66.3986	64.2182	50.0405	50.2187	50.343	56.2601	56.2465	7.43387	63.6804	13.2166	50.2498	56.2567	0.0563998	53.3016
	45.1306	62.6906	76.1282	32.6379	73.3857	93.7117	63.9475	22.1779	86.1254	34.6815	491.861	68.0381	49.5206	75.4425	0.207436	354.072	1.57974	148.37	980.29	89.0806	885.913	88.8178	728.15	1633.92	9.41543	1419.74	3364.63		22.9075	5.34756	8.09002	35.4003	5.34756	25.6736		66.5699	63.8749	49.9885	50.3483	51.3244	56.6221	56.4547	7.25019	63.7049	12.8425	50.5923	56.5802	0.0558718	53.9732
	42.575	64.8422	70.3225	30.5325	72.2479	102.718	63.8731	25.2461	89.1192	39.5255	637.367	67.5823	48.1418	71.7665	0.197023	453.607	0.939192	41.5945	1111.6	70.137	1508.96	47.179	848.899	1198.28	26.7688	1335.28	4490.62		25.0073	2.74013	2.74013	37.0499	4.66553	35.1361		66.7209	63.5259	49.9566	50.5002	52.3183	56.9202	56.657	7.0733	63.7303	12.4844	50.9547	56.8544	0.054723	54.6192
	39.8844	64.0075	65.9836	28.4351	68.4041	99.2155	60.9884	24.7203	85.7087	40.5328	611.093	64.9956	45.9152	67.799	0.192446	445.378	9.1153	24.9523	1059.71	54.9931	1461.31	17.4563	800.959	916.714	52.8701	1069.15	4033.42		25.1112	0.988037	0.988037	36.5604	3.40854	34.2199		66.8665	63.1869	49.9578	50.8048	53.204	57.1964	56.8694	6.89847	63.7679	12.1304	51.4046	57.1146	0.0526175	55.2002
	37.7472	62.0824	63.0666	26.6357	63.5402	92.1821	57.5424	22.9525	80.4949	39.888	526.818	62.5745	43.831	63.4218	0.18266	391.849	20.6121	30.517	955.224	35.9736	1199.91	4.16511	695.697	748.583	82.277	774.722	3189.52		24.8273	0.492085	0.492085	35.9388	0.965668	29.6077		66.9952	62.8824	49.9707	51.136	53.9983	57.4806	57.0772	6.74551	63.8227	11.8182	51.8516	57.3798	0.0506098	55.7395
	41.1639	58.1707	60.7019	24.7615	59.9117	87.6917	55.4002	21.1673	76.5676	38.208	448.055	59.0412	45.4156	60.5044	0.142455	202.674	7.67552	28.108	938.731	20.3534	1042.74	29.785	504.649	624.781	119.788	585.901	2702.48		17.8773	0.870502	1.66072	34.2797	0.870502	28.6504		67.1141	62.6074	49.9887	51.455	54.7259	57.7691	57.2767	6.61735	63.894	11.5533	52.2727	57.646	0.0488844	56.2475
	46.4301	55.9219	57.3649	23.7767	57.8801	83.9358	54.2183	19.4766	73.6949	35.9226	379.338	56.6434	48.8031	57.7513	0.0839778	60.655	2.90251	9.90148	926.689	13.4088	883.133	115	408.671	469.095	142.316	491.675	2326.08		10.2133	0.721493	0.721493	32.8667	1.23664	27.2924		67.1288	62.3529	49.9323	51.7365	55.4136	58.0061	57.4283	6.50125	63.9296	11.3206	52.6558	57.8617	0.0471049	56.7099
	46.9753	81.0333	52.9229	27.6889	59.5115	78.6227	57.7925	20.1193	77.9118	34.813	404.787	56.2172	48.4622	73.8449	0.207532	117.01	540.139	23.7121	906.221	2.9552	433.897	126.99	2054.54	296.412	64.2784	566.688	1841.81		9.24191	24.8161	3.29429	28.5283	3.29429	22.4054		67.188	62.1066	49.5473	52.014	56.0964	58.0183	57.4951	6.4909	63.986	11.2895	53.0346	57.8875	0.04375	57.0573
	44.5658	98.926	49.8033	28.9711	61.2545	72.6017	59.3537	24.4053	83.759	41.1184	595.618	55.5289	45.8752	69.7649	0.206587	218.683	1565.97	91.2114	923.106	3.61303	175.509	78.4902	3996.73	198.724	45.3636	652.711	1361.27		10.9631	43.3971	5.72563	26.5578	5.72563	17.0728		67.4053	61.8649	49.1025	52.6558	56.9645	57.8664	57.6433	6.50307	64.1463	11.2816	53.733	57.8106	0.0365568	57.4155
	42.0171	96.7284	47.991	27.5133	57.6923	67.3314	56.5456	23.9142	80.4597	42.2918	571.887	52.8416	43.5106	64.9216	0.19746	211.077	1614.66	73.1812	842.872	1.31492	116.335	39.8257	3723.69	150.912	67.1257	483.381	1000.15		10.8245	43.8867	4.85065	25.3283	4.85065	14.4898		67.6635	61.6461	48.8521	53.4525	57.8278	57.6876	57.8549	6.49682	64.3518	11.2295	54.5113	57.8481	0.0296984	57.7577
	41.9353	90.0764	45.5828	27.3164	55.7067	62.3217	53.8232	21.4565	75.2797	39.8647	460.38	50.6447	42.8472	60.6679	0.172156	141.322	1314.29	67.9048	702.609	3.54742	72.2241	38.8003	2956.1	97.544	70.3903	400.013	708.377		8.7094	39.4316	5.06195	23.3283	5.06195	11.677		67.9031	61.4438	48.6958	54.2478	58.6713	57.5426	58.0841	6.49917	64.5832	11.1892	55.0715	58.5245	0.0303972	58.1069
	64.962	87.1254	43.8411	26.4345	53.9327	58.5694	55.8108	20.4045	76.2154	36.5602	416.345	56.2511	46.364	63.3638	0.154927	83.7429	980.6	143.274	862.972	3.5273	7.60971	855.892	2643.92	66.1747	85.9676	332.202	522.721		8.71089	30.8743	12.41	29.8166	2.31834	2.31834		68.1004	61.3801	48.5475	54.9837	59.4578	57.5234	58.3321	6.53578	64.8679	11.2044	55.6186	59.1764	0.0309926	58.4906
	91.5185	85.4499	41.1374	25.1778	50.4675	55.1557	58.1511	25.7034	83.8545	44.201	660.665	52.8116	43.4699	77.8764	0.283539	1113.38	745.225	289.467	1087.24	59.0384	8.97237	3114.99	2474.43	29.4965	110.851	217.892	378.28		38.7068	32.6383	11.6742	27.6339	2.34413	2.34413		68.2874	61.4667	48.3923	55.5725	60.1162	57.4867	58.5536	6.61742	65.171	11.3015	56.051	59.7256	0.0317382	58.8014
	97.7034	80.941	38.5174	24.7586	48.5207	52.099	57.09	27.2284	84.3184	47.6938	741.385	50.3099	41.0182	73.7305	0.285078	1649.45	568.87	344.943	1045.32	73.4338	24.9101	3843.64	2046.18	7.9022	119.852	164.208	268.721		47.3936	30.6312	11.7925	25.5512	1.78918	1.78918		68.5194	61.6682	48.2342	56.0824	60.8762	57.2657	58.7743	6.75836	65.5327	11.4988	56.3782	60.3507	0.0340318	59.0709
	93.8598	75.4296	36.7407	24.3749	45.6692	48.5045	54.0965	25.7802	79.8767	47.6561	664.62	47.0869	38.9729	68.6983	0.276076	1581.12	455.101	301.221	883.371	71.018	31.2697	3381.82	1577.93	1.07	128.401	99.2594	163.794		46.7729	28.3427	10.3461	22.712	1.41764	1.41764		68.7732	61.8869	48.0731	56.6289	61.8854	56.9437	59.0319	6.94863	65.9805	11.771	56.7076	61.1721	0.0378732	59.4146
	88.2861	70.0112	35.336	26.2504	42.29	45.2684	51.2404	23.315	74.5554	45.5013	543.591	43.7792	37.0745	63.8255	0.265124	1372.39	352.345	252.948	624.499	80.1094	35.6641	2764.64	1176.83	0.137139	89.415	43.3443	91.4334		44.507	26.232	8.44318	17.5288	1.48922	1.48922		69.0519	61.9853	47.9005	57.2318	62.898	56.6075	59.2792	7.16559	66.4448	12.0879	56.7636	61.3088	0.0384951	59.6086
	89.3476	64.8162	33.2004	47.6946	39.3511	42.2523	52.777	20.8923	73.6694	39.5861	436.49	44.9734	40.0764	60.5358	0.203349	1337.41	144.941	383.246	25.8314	180.255	110.77	2877.39	847.384	6.27986	143.718	13.2846	42.85		44.3742	19.8427	11.7731	2.72113	5.62232	2.72113		69.2504	61.8381	47.7347	57.832	63.7782	56.3003	59.4556	7.35217	66.8078	12.3658	56.6832	61.2424	0.0386619	59.835
	89.0623	61.0405	32.6716	62.556	36.816	40.6664	53.8022	21.3536	75.1558	39.6891	455.976	50.8534	37.7786	62.1772	0.244093	1243.28	52.3942	446.499	76.6304	288.528	172.549	2846.86	641.822	9.20941	720.907	1.23148	24.6019		38.2089	10.1871	18.1818	11.7026	14.0374	10.1871		69.3499	61.5712	47.586	58.372	64.4534	56.1147	59.5745	7.48985	67.0644	12.5722	56.679	61.072	0.0373077	59.9716
	86.1035	58.3993	33.0262	61.0739	40.1425	38.8839	52.9382	19.7671	72.7053	37.34	390.739	49.2709	39.1985	60.4052	0.212911	1099.94	29.8239	396.489	66.189	163.73	197.525	2539.88	514.973	7.18322	643.512	19.6797	10.0966		36.8326	9.12841	16.2447	11.8029	9.12841	10.3871		69.4664	61.343	47.4304	58.8471	65.0816	55.9046	59.6788	7.65136	67.3302	12.8209	56.6402	60.9269	0.0364619	60.095
	81.9933	55.2427	32.6004	57.2784	47.0065	36.1031	51.7041	17.8406	69.5447	34.5053	318.288	51.1246	38.8289	56.7694	0.187665	917.439	12.5219	364.949	31.0726	22.0671	243.391	2142.49	381.67	9.64651	465.352	127.694	0.157421		30.8687	4.1181	18.5242	6.15374	4.1181	15.0215		69.8641	61.1557	47.2686	59.323	65.692	55.5439	59.8079	7.91476	67.7227	13.2336	56.4887	60.8187	0.0369118	60.2393
	77.732	51.6214	30.9211	56.3848	45.4871	34.2267	49.3955	16.9908	66.3863	34.3974	288.687	48.5542	37.0418	55.1939	0.196801	802.958	4.95471	341.305	48.8496	15.2761	230.092	1766.16	253.291	22.8987	427.598	95.6626	2.18919		29.1778	3.06719	17.6332	7.83052	3.06719	14.3275		70.3393	61.007	47.0999	60.0258	66.2938	55.1747	59.9901	8.21249	68.2026	13.6897	56.3875	60.7617	0.0373388	60.5164
	72.7686	47.8016	37.9378	62.6801	42.0072	31.7341	49.1549	15.6382	64.7931	31.8141	244.553	44.9044	38.9551	58.9605	0.204312	557.606	1.83148	125.823	182.932	51.0899	303.484	1373.61	146.295	4.97942	727.587	39.7006	15.7785		27.8642	2.8972	6.96658	17.7758	2.8972	13.1703		70.8124	60.8631	46.9305	60.674	66.878	54.831	60.1648	8.518	68.6828	14.1578	56.2917	60.8158	0.038632	60.7686
	68.1686	45.7767	42.433	61.4919	38.8865	29.3665	47.6872	14.5218	62.209	30.4522	210.883	44.1049	39.7731	57.5631	0.182768	419.488	3.64981	27.6071	190.569	77.4526	335.647	1053.8	101.413	45.2475	664.893	10.1134	40.193		24.0638	1.6719	1.6719	17.387	5.21837	14.7383		71.2498	60.499	46.7566	61.2797	67.4156	54.5337	60.2891	8.81138	69.1004	14.6152	56.025	61.0845	0.0432033	60.8893
	63.2344	43.8386	41.3264	58.3813	36.1443	27.1451	45.0117	13.5913	58.603	30.195	184.723	42.5825	37.4398	54.7456	0.187729	332.066	1.37607	13.5815	178.747	78.6308	319.214	757.793	66.1342	31.5849	514.155	0.191804	73.2943		20.6519	1.25613	1.25613	15.7988	6.43821	15.4374		71.6387	59.9579	46.5434	61.834	67.779	54.2583	60.3352	9.08525	69.4205	15.058	55.6832	61.4593	0.0493082	60.8959
	61.446	41.9236	39.9101	54.1267	33.5653	25.1986	42.695	13.2673	55.9624	31.0747	176.022	40.9168	35.1515	51.0759	0.18468	351.598	0.595169	7.75594	130.683	83.3527	306.125	662.53	38.654	17.6716	339.31	4.58417	110.413		20.5292	1.00674	1.00674	13.2099	7.35156	15.7182		72.0014	59.4009	46.3713	62.3487	68.1145	54.1376	60.3957	9.32653	69.7223	15.4424	55.4535	61.8604	0.054614	60.8748
	96.0918	39.4868	37.7227	52.5	32.1325	23.4021	46.8893	25.9253	72.8146	55.2903	672.119	38.6048	33.5301	49.2467	0.189868	2420.88	54.7972	84.0263	31.4794	217.764	551.649	3646.4	14.2921	4.06592	282.027	12.7722	151.393		57.487	0.882038	0.882038	13.8952	6.47227	15.2027		72.3722	58.8837	46.2859	62.8403	68.4741	54.174	60.505	9.53609	70.0411	15.7608	55.3514	62.2565	0.0587125	60.862
	98.5574	37.1293	35.6183	67.3701	35.7468	21.8858	49.3846	28.3666	77.7512	57.4401	804.664	36.438	35.6504	59.8099	0.253084	2417.96	150.193	189.511	323.479	185.991	756.184	3950.25	2.02479	0.00774542	1002.6	0.00163635	191.006		62.1194	0.69125	0.81971	30.9321	0.69125	14.5522		72.7687	58.4149	46.22	63.304	68.8377	54.216	60.6269	9.75253	70.3794	16.0861	55.2658	62.6347	0.0625015	60.8594
	96.2916	34.5023	38.6556	66.8634	41.3552	21.4819	49.8583	27.1442	77.0026	54.4427	736.81	40.0054	35.5407	60.4863	0.259778	2156.05	235.807	125.501	289.171	72.3034	805.221	3670.58	1.4496	8.69841	970.761	31.9098	202.334		56.2862	5.50309	1.34978	26.8579	1.34978	18.5235		73.1597	57.9371	46.1377	63.7285	69.1924	54.2335	60.7315	9.9804	70.7119	16.4337	55.1594	62.9793	0.0661922	60.8328
	90.8304	32.5635	37.8861	64.3277	40.1147	20.0876	47.635	25.6207	73.2557	53.7854	656.419	39.0004	33.8941	58.2744	0.264519	1865.84	227.151	95.0408	278.645	56.5548	758.858	3038.66	9.87754	4.75146	819.181	19.4338	243.944		51.83	6.43694	1.1143	25.3273	1.1143	18.9128		73.418	57.4104	45.8788	64.1066	69.523	54.2301	60.7612	10.2325	70.9937	16.8406	55.0252	63.2702	0.0696987	60.7585
	84.4897	35.8531	35.988	60.1453	37.7323	18.6485	45.4762	23.236	68.7121	51.0949	539.911	36.8602	35.8868	54.542	0.206297	1522.05	92.6027	90.0245	215.183	59.9666	719.724	2379.81	0.0215485	0.0793554	597.262	4.10473	290.97		47.6295	1.00706	0.872156	23.2851	0.872156	18.2117		73.5583	56.8926	45.5264	64.4553	69.8259	54.2465	60.7508	10.4794	71.2302	17.2498	54.908	63.5292	0.0727909	60.674
	85.8076	42.9114	33.591	58.657	36.2749	17.2483	45.7484	23.7875	69.5359	51.9963	565.844	39.5932	34.262	54.7206	0.229917	1604.74	8.04835	147.802	166.632	89.7462	812.252	2510.14	51.9133	4.4746	526.733	0.323307	340.698		46.2144	3.31824	6.00217	19.0638	3.31824	22.3448		73.6704	56.4315	45.1954	64.7851	70.111	54.2794	60.7455	10.708	71.4535	17.6277	54.8174	63.7752	0.0755343	60.6083
	122.498	42.3565	31.4583	58.2078	34.0664	16.8965	50.9138	37.6037	88.5175	73.8576	1414.04	38.2114	32.1103	54.2449	0.256321	5124.23	73.2286	378.518	53.2015	283.837	1157.18	7532.72	44.2242	18.0458	506.315	2.68952	353.809		84.2862	4.14505	6.75311	19.9964	4.14505	21.3149		73.787	55.9997	45.1085	65.0708	70.379	54.3108	60.776	10.8631	71.639	17.874	54.7331	63.9971	0.078026	60.5353
	131.06	41.4998	29.3134	57.1273	36.1115	26.5502	53.6103	39.4621	93.0724	73.6091	1557.26	38.8056	31.0129	53.2204	0.263643	5998.44	146.666	590.343	12.369	306.21	732.254	9092.32	33.5638	40.8698	458.858	0.164158	83.8356		92.2543	2.69413	9.49225	18.3217	2.69413	12.2555		73.9031	55.5824	45.1891	65.1733	70.757	54.3481	60.8255	10.9773	71.8028	18.0472	54.6567	64.0864	0.0794126	60.3778
	125.654	40.3332	27.9227	54.5246	36.8216	25.975	51.8718	37.5623	89.4341	72.4138	1410.93	38.5774	30.1474	50.9767	0.256759	5443.76	133.139	573.561	7.03722	226.507	670.641	8090.51	21.4079	60.5856	354.126	1.24389	94.6979		87.0762	1.75578	10.6548	15.9471	1.75578	12.6024		73.8867	55.2203	45.281	65.1327	71.159	54.3885	60.8447	11.0491	71.8938	18.1595	54.5964	64.0607	0.0797617	60.1765
	116.802	38.5194	27.3206	50.4228	34.4115	24.7205	48.6994	34.5852	83.2846	71.0178	1196.14	36.4655	29.0933	47.447	0.23979	4637.9	103.632	457.053	2.97016	204.144	574.987	6576.43	7.91342	70.3204	216.575	1.67657	120.688		80.3361	2.05395	9.14485	13.9573	2.05395	11.7449		73.604	54.893	45.1773	65.0848	71.5478	54.4367	60.7906	11.111	71.9016	18.2775	54.5508	64.0112	0.0797935	59.9889
	112.177	56.3974	26.5396	48.164	42.3063	23.1553	51.4565	32.3349	83.7915	62.8393	1045.55	45.2351	30.4812	54.3391	0.281275	3686.94	24.4125	620.855	10.8407	83.7277	800.962	5847.72	428.122	84.0296	155.194	43.559	157.529		66.9416	11.1623	18.6956	2.92888	2.92888	22.0799		73.3119	54.5771	44.9134	65.2781	71.7559	54.4909	60.7212	11.2027	71.9239	18.4495	54.5124	64.1389	0.0811321	59.9276
	109.552	78.6375	25.2734	47.7431	72.791	27.0448	60.1736	32.8889	93.0625	54.6567	1081.68	60.267	32.2194	77.1758	0.410955	2438.23	340.914	1218.03	154.519	159.198	1097.52	5453.19	1843.08	108.846	144.883	1375.27	75.0224		49.285	18.3704	34.9936	12.524	12.524	33.2222		73.0375	54.2817	44.6327	65.6118	71.9161	54.6275	60.6845	11.2993	71.9838	18.6197	54.3681	64.38	0.0843114	60.1196
	106.084	79.1459	32.3507	60.0815	84.3174	29.7349	65.2858	30.3134	95.5992	46.4318	918.9	69.6137	39.2834	83.0245	0.357631	1664.53	192.102	1084.72	27.0851	362.202	1263.86	4953.08	1886.99	11.2602	594.147	2363.04	35.6575		36.4708	9.5322	37.263	9.5322	14.7037	39.8787		72.7441	54.0149	44.3631	65.9273	72.101	54.8704	60.6701	11.3836	72.0538	18.7631	54.2288	64.613	0.0873786	60.3989
	101.743	76.1491	32.6077	58.6427	81.7095	28.312	63.1939	28.8778	92.0718	45.6971	833.928	67.3959	39.1165	80.3194	0.34498	1486	167.837	935.517	20.7142	342.825	1216.75	4360.79	1635.62	9.60133	526.075	2116.29	54.6754		34.3467	8.75325	34.7882	8.75325	14.3136	39.0839		72.2992	53.7618	44.1307	66.1847	72.2952	55.1241	60.6326	11.4264	72.0591	18.8454	54.1023	64.7967	0.0899447	60.6544
	95.5107	71.1235	32.212	54.9543	75.8194	26.5514	59.3619	26.642	86.0039	44.8807	709.798	63.0389	37.8976	74.6454	0.326523	1306.74	138.335	737.117	19.4266	270.849	1076.53	3576.56	1254.37	12.2105	370.485	1609.06	83.8121		32.4718	8.08458	30.8269	8.08458	12.7805	36.4875		71.8147	53.4551	43.8773	66.4744	72.4957	55.3697	60.5811	11.4877	72.0689	18.9626	53.9337	65.0011	0.0930541	60.922
	88.5033	68.7335	30.5591	52.9999	71.325	31.5805	57.2835	23.2212	80.5048	40.5374	539.226	60.8667	36.9353	70.6771	0.313549	974.674	131.101	714.196	18.3492	197.161	660.648	2787.52	1090.79	26.4941	299.069	1268.69	17.0228		27.6366	7.86678	30.3076	7.86678	10.4582	29.2863		71.3461	53.0325	43.4036	67.0666	72.6877	55.5811	60.5196	11.6751	72.1947	19.2915	53.6696	65.4298	0.0987427	61.3238
	83.6525	76.5386	28.2542	61.5666	66.7932	36.9835	58.9648	21.9668	80.9315	37.254	482.539	64.1799	43.1293	74.1022	0.264203	609.485	308.839	943.14	6.76951	61.2842	483.175	2298.84	1667.27	55.5345	668.753	966.393	1.63126		19.4726	12.3587	35.9257	2.6133	2.6133	27.1964		71.0346	52.6545	42.8497	67.6858	72.8479	55.7601	60.4721	11.9217	72.3938	19.7143	53.4309	65.8824	0.104359	61.723
	78.8317	75.2051	26.6421	61.2047	62.4747	34.9165	56.5458	21.2779	77.8237	37.6295	452.749	61.8397	41.4885	72.0225	0.268996	496.662	348.169	894.229	21.7051	35.1516	467.827	1859.8	1560.15	82.1599	650.165	716.544	0.623865		16.992	13.3654	35.1975	0.635	0.635	26.9232		70.8375	52.4568	42.2805	68.3007	72.9515	55.9204	60.4579	12.1685	72.6264	20.1272	53.3227	66.34	0.108784	62.1106
	74.5777	71.2688	25.8673	58.9225	59.4045	52.5222	57.0938	17.3856	74.4794	30.4509	302.258	59.1635	54.1223	68.3027	0.11583	305.684	200.93	975.094	3.34409	5.33903	20.8998	1510.98	1264.69	96.8057	538.991	561.601	282.773		15.4142	12.1053	33.2961	0.240974	0.240974	6.64129		70.6367	52.3153	41.7319	68.8624	72.9979	56.0702	60.4357	12.3912	72.8269	20.5031	53.254	66.7557	0.112505	62.4663
	72.0633	66.5282	25.5912	55.3585	58.9137	83.5174	60.3287	19.7345	80.0632	32.7116	389.45	62.7209	56.2473	70.6795	0.113705	137.7	38.434	1206.7	24.7028	2.00236	537.716	1321.83	949.99	102.317	386.209	538.581	2285.9		9.34234	3.80728	37.1298	7.36242	3.80728	20.7965		70.4302	52.1807	41.2187	69.3702	73.0009	56.2093	60.4017	12.5928	72.9945	20.8484	53.1878	67.1281	0.115864	62.7898
	70.8421	62.9385	24.9335	51.7625	64.684	85.6039	60.1274	20.4993	80.6267	34.0931	420.221	63.8113	54.5565	69.3026	0.119056	114.805	7.90239	1238.61	69.9727	20.7623	649.05	1234.53	741.594	116.053	257.799	839.705	2489.77		7.03087	0.872725	38.8777	12.0488	0.872725	21.7926		70.2448	52.0209	40.6996	69.9149	73.004	56.3214	60.3676	12.8161	73.1837	21.23	53.096	67.5281	0.119645	63.1182
	67.7252	58.6231	23.4925	50.6709	64.4927	82.0208	57.8376	19.7911	77.6287	34.2185	391.689	61.5579	52.659	66.9171	0.119239	97.7658	0.617145	1179.58	51.3604	44.2912	584.83	1025.21	525.181	149.177	223.94	828.656	2145.03		6.16729	2.93479	38.0654	10.887	2.93479	20.4629		70.2907	52.0654	40.0294	70.6133	73.0258	56.0458	60.3451	13.1523	73.4974	21.7952	53.0605	68.0462	0.12374	63.1683
	63.1747	55.0853	22.602	63.4161	70.6407	76.7276	58.6077	19.1098	77.7175	32.6063	365.184	63.2954	57.1077	68.8345	0.0931131	20.8574	12.4076	1296.41	23.1207	144.791	328.331	754.513	375.545	171.724	767.834	1220.41	1682.75		0.120705	8.21014	40.6934	0.120705	7.34522	13.4322		70.5134	52.0955	39.3784	71.3165	73.0569	55.474	60.3058	13.5406	73.8463	22.4532	52.9401	68.5638	0.128586	62.9937
	60.4303	51.2607	21.6523	70.2764	69.0963	75.1481	57.9773	19.6996	77.6769	33.9781	388.075	64.7633	53.5531	69.9813	0.132985	6.0171	45.1136	1319.51	151.266	123.632	294.835	611.276	241.938	197.516	1195.09	1114.89	1555.65		4.333	13.5026	43.111	5.51303	4.333	10.3848		70.7668	52.1165	38.7804	71.9852	73.0926	54.9012	60.2738	13.9209	74.1947	23.0961	52.8126	69.0574	0.133296	62.834
	58.0419	47.2748	27.379	67.9	67.04	89.4828	59.5198	21.0225	80.5422	35.3201	441.943	62.541	49.9666	67.685	0.150601	2.18393	149.939	1033.03	70.2283	56.5548	897.783	498.879	133.829	69.3445	1036.43	981.802	2891.91		4.49905	15.2662	35.162	5.35899	4.49905	26.9418		71.0095	52.1397	38.2286	72.5961	73.1571	54.3658	60.2495	14.2837	74.5332	23.7077	52.6962	69.5094	0.137581	62.6877
	55.6486	43.5794	29.8826	63.1469	121.827	88.4215	67.0843	33.2708	100.355	49.5955	1106.95	59.3978	46.5967	82.1029	0.275884	130.776	552.481	1383.96	15.5028	2996.74	455.275	397.693	61.9853	33.9152	752.987	7416.74	2778.89		3.74919	15.8184	29.5151	3.74919	62.429	29.0237		71.338	52.1353	38.0417	73.1724	73.2142	53.8794	60.2968	14.5439	74.8408	24.1206	52.5713	69.9535	0.141866	62.6087
	54.8425	41.2752	27.9928	59.4419	138.993	84.3392	67.8141	39.6685	107.483	58.4959	1573.59	57.1422	44.667	78.1149	0.272417	168.263	704.317	1585.74	70.0939	5066.46	273.079	366.193	31.012	59.4986	563.379	10668.2	2365.16		2.29972	15.867	29.1494	2.29972	81.851	27.197		71.7469	52.1264	37.9309	73.7177	72.9925	53.461	60.3292	14.7385	75.0677	24.4301	52.4601	69.8267	0.142015	62.604
	53.9538	40.571	27.8788	59.1047	140.49	78.0936	66.6821	39.962	106.644	59.9292	1596.96	56.5293	43.9167	73.3464	0.250972	162.008	681.79	1505.7	57.4162	5447.69	130.223	332.971	23.6646	61.2707	547.484	10979.7	1796.68		2.57544	15.9583	28.6505	2.57544	83.9612	21.5643		72.1718	52.2994	37.8472	74.2231	72.7595	53.024	60.3875	14.9068	75.2943	24.6853	52.4805	69.6665	0.140699	62.5979
	52.177	38.3415	29.2917	74.4895	133.399	72.876	66.7625	37.3151	104.078	55.8923	1392.41	62.5265	41.8004	74.0861	0.278598	212.736	807.75	1404.06	59.7065	4440.45	37.3748	271.283	6.94427	41.1472	1504.13	9543.89	1381.58		10.3495	24.185	33.2348	11.963	70.8727	10.3495		72.6046	52.5327	37.7734	74.6977	72.8692	52.5896	60.5112	15.1238	75.635	24.9934	52.5469	69.7797	0.140875	62.5971
	48.5929	36.4692	28.9104	87.9069	122.989	70.0107	65.8132	35.4803	101.293	53.9106	1258.85	59.3018	39.5001	83.4329	0.357372	296.538	861.071	1361.82	488.133	3269.08	17.6193	166.064	0.581944	46.1849	2724.9	7618.27	1176.79		10.7089	22.8326	30.3914	28.6051	63.6872	10.7089		73.0259	52.7592	37.7149	75.1606	73.0705	52.1961	60.6545	15.3476	76.0021	25.3033	52.3369	69.9665	0.144147	62.8926
	45.2539	35.4515	28.1963	87.2618	113.177	68.0928	62.9056	32.9163	95.8218	52.3265	1083.48	56.6733	37.9021	82.4695	0.370248	311.581	753.725	1204.73	593.225	2527.23	26.907	91.1561	0.0649298	56.4009	2657.96	6001.73	1048.88		11.4194	21.2218	28.4771	30.5884	56.5038	11.4194		73.3603	52.9662	37.6517	75.6218	73.2662	51.9063	60.7954	15.551	76.3464	25.5792	52.1712	70.1485	0.146969	63.1162
	44.5145	34.324	26.5408	82.1154	106.151	66.2415	59.9812	30.5827	90.5639	50.9872	935.302	55.378	36.8716	78.1469	0.358858	239.217	658.29	1118.26	489.924	2131.63	39.1916	77.5841	1.91085	84.0068	2153.8	4962.42	932.395		10.8635	21.054	28.8372	26.7374	50.7728	10.8635		73.659	53.1932	37.5867	76.0641	73.4379	51.7882	60.9549	15.7216	76.6765	25.7923	52.1395	70.3172	0.148442	63.3156
	63.4911	33.297	25.1431	79.4869	104.076	63.4928	61.4978	29.1939	90.6917	47.4714	852.284	63.492	40.8455	75.4884	0.297788	3.97321	795.288	1321.66	323.608	1812.9	3.97981	771.995	5.80493	111.581	1916.74	4674.42	772.087		0.000827789	30.195	38.3488	15.995	40.5841	0.000827789		74.1843	53.5206	37.5251	76.4264	73.6715	51.7211	61.1748	15.9078	77.0826	26.0039	52.171	70.5473	0.149744	63.596
	78.674	32.8205	31.0516	112.338	122.096	59.8487	72.8049	38.8251	111.63	53.3275	1507.39	69.2614	39.5776	103.922	0.448395	34.4468	1598.75	1743.34	1562.89	2429.64	167.862	1846.22	8.32792	21.6669	5872.45	7463.22	582.856		9.41265	36.4409	38.2098	43.0769	52.8349	9.41265		74.7378	53.7478	37.4568	76.737	74.0331	51.6723	61.3975	16.1194	77.5169	26.2542	52.1912	70.8742	0.151813	63.8905
	79.5289	32.4889	47.6918	124.912	120.817	55.5987	76.8395	38.7813	115.621	50.4705	1503.99	67.5638	49.6686	110.495	0.379776	7.23294	1966.98	849.587	2310.98	1933.98	451.171	1920.42	10.3521	143.653	7957.67	7243.76	395.708		11.9651	35.075	19.872	57.3483	53.2528	11.9651		75.28	53.9616	37.3776	77.1697	74.4067	51.642	61.6396	16.3572	77.9968	26.5368	52.2219	71.2149	0.153868	64.1842
	75.3026	31.15	52.0364	122.935	116.767	54.9555	75.5245	37.1287	112.653	49.1611	1378.54	65.1291	52.7662	106.401	0.336972	0.0492622	1969.1	551.693	2247.8	1700.96	423.083	1567.86	20.7605	266.67	7608.93	6570.86	370.532		10.1735	33.9791	13.0927	57.8064	51.6381	10.1735		75.7686	54.1674	37.3044	77.6742	74.7409	51.6822	61.8896	16.5843	78.4739	26.7965	52.3035	71.5281	0.155248	64.4541
	69.9659	41.9622	49.4458	116.242	109.767	64.3545	75.2896	30.9592	106.249	41.1201	958.47	67.1602	53.173	99.8168	0.304882	28.3421	1110.72	667.904	1677.12	1188.69	119.576	1173.72	39.1361	188.773	6486.04	5485	820.719		2.80569	25.198	17.7144	49.082	42.6069	2.80569		75.9625	54.3409	37.2278	78.1569	75.0291	51.9157	62.1055	16.7314	78.8369	26.9404	52.522	71.7982	0.155053	64.685
	68.4115	54.7378	47.2842	109.766	103.353	61.4612	74.169	26.1299	100.299	35.2302	682.769	64.9364	56.4186	94.6177	0.252913	33.1478	377.57	722.789	1267.14	851.717	161.486	1069.63	362.196	134.047	5484.81	4576.09	663.315		3.47515	10.1986	17.6522	44.8294	38.4168	3.47515		75.8621	54.5425	37.1549	78.6025	75.3177	52.1738	62.2756	16.8176	79.0932	27.0051	52.766	72.0572	0.154549	64.9301
	71.9775	64.2892	45.5323	107.971	116.265	58.6349	77.4451	28.334	105.779	36.5859	802.814	68.1333	60.0485	98.9728	0.244774	29.8943	173.077	1018.42	931.847	1507.01	353.822	1315.6	816.98	96.55	5222.22	6489.74	525.72		3.84416	3.84416	22.601	39.8379	48.1319	9.49842		75.7178	54.8102	37.1017	79.0253	75.6122	52.4215	62.4481	16.8848	79.333	27.0382	53.0187	72.3212	0.154001	65.2112
	71.4688	63.1213	43.6963	111.095	140.562	58.1981	81.3569	36.809	118.166	45.2439	1354.91	67.2951	59.4289	101.189	0.259995	97.7741	332.537	1418.32	884.369	3505.2	536.33	1278.96	751.583	63.8401	5683.49	10994.6	505.882		4.17375	4.17375	23.5988	43.8002	73.2665	9.09696		75.6229	55.1225	37.048	79.4236	75.9222	52.6631	62.6337	16.9568	79.5905	27.0729	53.2779	72.6001	0.153499	65.3727
	70.9893	60.2714	41.7707	114.535	138.479	55.3258	80.2285	37.8227	118.051	47.1438	1430.56	65.6304	56.5622	103.649	0.293903	85.3611	398.283	1479	1176.94	3393.07	620.142	1244.89	603.444	36.7764	6213.96	10562.1	384.924		5.35896	5.35896	23.8597	48.9046	72.8481	10.3046		75.553	55.4605	36.9822	79.7629	76.2449	52.9566	62.8267	17.0203	79.847	27.0909	53.5826	72.8904	0.152663	65.5068
	68.9003	56.129	40.4666	110.551	130.493	53.0989	76.6065	35.7587	112.365	46.6784	1278.68	62.5146	53.8564	100.138	0.300542	59.3851	419.329	1306.09	1152.23	2903.77	552.606	1101.84	417.084	22.6602	5601.71	8984.54	302.502		6.38567	6.38567	22.048	48.0363	67.9785	9.41573		75.4195	55.7813	36.9226	79.8433	76.5479	53.4008	62.9859	17.0045	79.9904	26.9973	53.9959	73.1574	0.150696	65.6004
	64.7741	54.1093	38.135	103.345	122.246	60.7936	73.9005	32.0318	105.932	43.3446	1026.04	62.7839	55.7804	93.7021	0.253687	83.2902	391.691	1279.17	866.967	2337.29	171.789	844.936	338.668	5.8984	4574.96	7489.11	629.373		1.99024	8.6746	24.6489	40.5609	59.4621	1.99024		75.2335	56.0967	36.8624	79.7485	76.8275	53.84	63.1015	16.9472	80.0487	26.8571	54.4042	73.396	0.148606	65.6651
	65.5435	56.4252	35.2284	96.9892	117.248	58.2622	71.616	29.9868	101.603	41.8717	899.21	61.9029	56.8844	89.1278	0.220826	36.8753	230.762	1324.06	643.798	2082.24	178.323	890.257	429.27	0.228407	3755.59	6648.97	508.77		3.64063	5.47771	26.6745	35.0863	55.3447	3.64063		75.0468	56.5388	36.7956	79.6477	77.0422	54.2443	63.2192	16.8775	80.0967	26.6968	54.8179	73.5865	0.146168	65.7928
	90.1489	56.3846	32.6001	104.075	112.593	55.281	75.1804	31.6891	106.869	42.1507	1004.2	73.2668	55.5569	100.593	0.288418	224.057	353.282	1813.08	834.893	1399.69	395.985	2964	427.591	9.64886	4674.26	5911.54	383.169		16.8822	16.8822	40.6667	30.8081	39.3261	17.9857		74.8834	57.1412	36.7222	79.5539	77.1753	54.6205	63.3494	16.7959	80.1453	26.5131	55.2507	73.7188	0.143198	66.0123
	95.2209	55.1247	29.9369	135.405	107.784	54.3179	79.6316	39.6414	119.273	49.781	1571.44	75.1728	54.5196	104.643	0.314921	243.026	600.586	2469.57	3110.68	792.567	640.783	3541.98	377.075	33.2868	9939.83	5195.21	346.391		20.0481	20.0481	45.236	60.2322	32.6113	20.8549		74.7417	57.7607	36.6476	79.436	77.3113	54.9902	63.4812	16.7182	80.1994	26.3356	55.6829	73.8538	0.140276	66.2512
	92.9949	52.9931	27.6419	132.722	103.052	53.6608	77.1774	38.9783	116.156	50.5048	1519.31	73.3279	53.1601	100.538	0.308252	250.194	584.88	2453.77	3085.18	669.49	553.03	3281.99	298.834	65.0351	9412	4535.43	322.364		19.6671	20.3348	45.686	59.3939	29.724	19.6671		74.6177	58.3581	36.516	79.2438	77.4576	55.3687	63.5937	16.6549	80.2485	26.1896	56.1161	73.9916	0.13739	66.4879
	87.9961	49.2972	26.3394	124.563	97.6435	52.1842	73.0039	36.5056	109.51	50.005	1332.66	70.0901	50.0189	95.2316	0.311274	224.764	562.01	2177.58	2658.38	607.106	433.464	2734.22	184.712	87.7393	7895.58	3836.21	271.519		17.906	20.7929	43.7507	54.4733	27.5534	17.906		74.5048	58.9153	36.5973	79.0724	77.5942	55.8169	63.7502	16.5268	80.277	25.9244	56.5915	74.1332	0.134188	66.7101
	81.2833	45.6715	24.8596	116.938	90.8072	49.2043	68.1273	34.0715	102.199	50.0115	1160.87	65.2438	46.5547	88.4262	0.310203	173.082	504.26	1872.09	2382.44	514.38	358.077	2077.26	99.3051	117.652	6598.51	3036.11	182.196		16.0395	19.5723	40.3842	51.6937	25.5634	16.0395		74.4007	59.7411	36.7736	78.9422	77.7294	56.3354	63.9871	16.3591	80.3461	25.5662	57.1868	74.2938	0.13011	67.0709
	76.9358	43.4597	27.2559	112.551	86.9698	61.8547	68.1712	30.7389	98.9101	45.0908	944.882	69.3952	48.0584	84.4613	0.274698	76.8189	610.66	1674.06	1969.59	353.389	39.8986	1699.87	60.1141	71.4089	5905.14	2627.95	683.735		7.54059	25.9356	42.1393	43.156	17.5746	7.54059		74.2807	60.8	36.9319	78.8317	77.8842	56.823	64.2586	16.2017	80.4603	25.2133	57.8173	74.4778	0.125934	67.5403
	75.5726	42.789	33.1099	109.398	85.8139	75.5079	70.3652	28.1574	98.5227	40.0161	792.84	75.5402	50.9687	83.2536	0.240533	27.117	760.448	1387.96	1523.57	238.66	26.4464	1589.32	50.1646	6.74131	5430.49	2510.77	1584.16		0.0323944	32.7512	42.4303	33.8579	10.2736	0.0323944		73.8044	61.826	37.0798	78.7142	78.0471	57.2907	64.4604	16.0195	80.4799	24.8517	58.4245	74.6504	0.121931	67.8152
	75.2391	42.2498	32.3101	105.041	84.2733	73.9555	68.8448	27.0454	95.8902	39.2846	731.455	74.5973	50.1762	82.0148	0.240852	40.8877	707.293	1334.78	1310.15	238.039	26.1196	1562.84	42.8171	11.5341	4807.27	2358.75	1463		0.641808	32.3475	42.2872	30.4435	9.67597	0.641808		73.2967	62.7845	37.2757	78.4328	78.1494	57.7635	64.6171	15.7938	80.4109	24.4421	59.0188	74.7663	0.117708	68.0406
	73.6365	41.3999	30.3794	98.2839	81.1998	70.0448	65.824	25.3841	91.2082	38.5636	644.354	71.8406	48.5611	79.3089	0.240462	61.0344	596.54	1256.32	1053.64	236.413	17.8149	1438.7	32.4163	28.3765	3915.95	2069.65	1179.13		1.79584	30.4408	41.4613	26.4433	9.35912	1.79584		72.786	63.732	37.5755	78.1403	78.1587	58.2359	64.7714	15.528	80.2994	23.9735	59.6099	74.7981	0.113	68.259
	69.7782	39.2031	28.438	90.695	76.2511	65.3477	61.6188	23.4241	85.0429	38.0145	548.688	67.563	45.7392	74.6329	0.240036	66.5751	502.467	1100.97	845.422	214.103	13.9046	1160.89	12.2272	52.8292	3023.75	1643.88	878.612		2.21524	28.3599	39.125	23.132	8.68814	2.21524		72.2955	64.6902	37.8683	77.8449	78.1559	58.7098	64.9274	15.2778	80.2052	23.5305	60.2049	74.6155	0.106888	68.4928
	65.3041	37.1729	26.255	84.8185	70.487	62.921	57.8264	21.8817	79.7082	37.8404	478.81	64.1125	43.61	69.1913	0.226782	55.9156	426.566	996.755	728.57	160.291	25.9547	876.028	2.15097	89.3277	2412	1209.7	740.638		1.19155	26.9396	37.8575	20.7059	6.3745	1.19155		71.8382	65.5837	38.1409	77.5634	78.1629	59.1741	65.0772	15.0567	80.1339	23.1366	60.7765	74.5685	0.101902	68.711
	60.5991	36.589	27.4007	79.4013	67.1861	61.2372	55.4022	19.5647	74.967	35.314	382.779	60.9182	42.5915	65.6989	0.213383	27.0078	353.939	784.084	575.955	138.86	34.0462	619.652	0.779063	68.9828	1909.25	990.979	651.823		0.319006	24.3292	33.5174	18.4832	6.268	0.319006		71.3655	66.3358	38.4818	77.2778	78.3169	59.6082	65.231	14.8483	80.0792	22.7626	61.2901	74.5423	0.0975627	68.8507
	57.6586	35.7194	49.3938	73.2633	71.9362	60.1206	58.0153	14.1583	72.1736	24.4044	200.458	58.8896	51.46	68.9823	0.145483	0.127226	497.107	74.3311	232.502	193.79	4.43209	481.903	0.000171422	187.346	1410.53	1312.6	596.055		1.23097	23.1702	9.49583	14.3737	13.0466	1.23097		70.6124	67.0156	38.9341	76.9898	78.6236	60.008	65.3639	14.6183	79.9822	22.3645	61.7599	74.4962	0.0934733	68.814
	55.9258	33.4016	62.2793	67.9473	87.1059	58.7959	60.9093	17.4565	78.3658	28.6598	304.729	60.5376	56.6433	66.5303	0.0802684	24.835	756.672	1.87701	49.533	686.26	4.46663	408.828	5.31162	706.125	1039.48	2641.91	533.126		4.61177	27.136	1.74174	7.40967	26.5683	1.74174		69.764	67.6748	39.4012	76.7133	78.8859	60.2863	65.4542	14.3955	79.8497	21.9932	62.1335	74.4536	0.0902002	68.7194
	54.5907	33.7546	60.4451	62.8211	87.0302	57.2702	59.3187	17.097	76.4157	28.8223	292.307	58.8577	55.2606	62.2271	0.0592959	22.3533	653.52	1.26895	12.2673	767.929	4.19637	356.621	3.80912	612.009	735.213	2634.14	464.999		4.26692	25.103	1.58749	3.96348	28.1725	1.58749		68.9411	68.334	39.8552	76.4632	79.1157	60.5578	65.5445	14.1952	79.7397	21.6574	62.5018	74.4309	0.0871161	68.6376
	53.5553	33.7248	56.7088	60.0826	83.7745	54.8858	57.122	16.0277	73.1497	28.0588	256.888	55.7973	53.8879	59.2391	0.0473027	12.721	547.426	0.17067	8.76524	710.355	5.00057	318.586	3.92636	441.105	594.201	2310.54	367.851		2.24199	22.0725	0.911537	4.28527	27.9771	0.911537		68.1895	68.9922	40.2664	76.2368	79.3949	60.835	65.6525	14.0437	79.6962	21.391	62.6736	74.4256	0.0857192	68.5908
	51.9815	31.8127	54.0184	79.431	78.5715	51.7905	57.9343	18.2146	76.1489	31.4401	331.771	52.9999	51.8383	72.4333	0.165726	35.4359	682.336	15.3339	462.109	425.896	37.7458	264.88	15.1601	335.333	1911.85	1837.43	258.701		1.01848	21.1872	1.01848	26.4311	25.5716	1.20943		67.6899	69.421	40.7024	76.0219	79.6419	61.1191	65.766	13.8893	79.6553	21.1193	62.7618	74.3717	0.084661	68.5555
	48.6089	29.7108	51.8777	89.0489	79.1454	57.7583	59.3583	21.569	80.9273	36.3369	465.22	54.818	49.4261	73.7986	0.197789	115.55	878.977	55.9595	881.529	391.526	2.56008	166.477	35.9464	261.514	2845.43	1886.95	486.29		6.20909	25.1072	2.94029	34.2309	24.3273	2.94029		67.3151	69.5582	41.6143	75.8426	79.5691	61.348	65.8745	13.5026	79.3771	20.4974	62.8398	74.2715	0.0833755	68.4366
	44.7631	28.0445	50.681	85.2407	81.2865	66.1765	59.3654	22.2085	81.5739	37.4099	493.22	58.4287	46.2426	77.509	0.252655	213.225	980.996	75.4192	669.531	480.536	46.3909	82.0258	58.7034	224.239	2453.65	2077.55	928.429		13.6656	30.3842	7.74776	26.812	22.8578	7.74776		66.9542	69.6342	42.5134	75.7011	79.3509	61.5215	65.9459	13.1007	79.0465	19.8658	62.8797	74.1844	0.0824777	68.2942
	42.0559	25.8635	49.4722	80.1109	79.4202	65.2296	57.0254	21.6978	78.7232	38.0494	470.796	57.3509	43.91	75.8726	0.266839	224.087	971.062	57.051	532.942	501.528	67.3095	40.3169	96.8804	189.499	1971.77	1910.91	871.626		15.295	31.4874	7.87872	22.76	22.0693	7.87872		66.5904	69.7168	43.3817	75.585	79.1131	61.6976	66.0141	12.7129	78.727	19.2578	62.9208	74.1179	0.0817079	68.1536
	40.3936	24.2009	46.6922	83.2861	75.9076	61.6433	55.354	22.4123	77.7663	40.4891	502.313	54.1677	41.9683	72.3415	0.26571	223.812	970.512	75.0266	780.206	422.453	39.5558	21.9707	132.375	120.689	2263.84	1616.14	672.726		13.7741	29.9668	7.47556	29.1184	21.7399	7.47556		66.2616	69.8412	44.176	75.4797	78.9471	61.9817	66.1145	12.3667	78.4812	18.7049	63.0517	74.0701	0.0803549	68.0514
	39.3232	22.9976	43.0665	111.713	70.8374	56.6669	57.4341	31.1344	88.5686	54.2089	969.352	49.8667	40.259	67.2948	0.25137	328.007	1185.87	206.429	2946.22	179.647	0.588637	13.0817	161.511	54.1723	5777.04	1234.19	439.346		10.5435	26.8691	6.8002	61.8465	20.9707	6.8002		66.1659	69.9814	44.9546	75.3857	78.9526	62.2171	66.2762	12.0706	78.3468	18.2126	63.2043	74.0346	0.0789158	68.0736
	49.2242	26.1214	40.6937	111.115	65.4246	52.8903	57.5781	29.3056	86.8837	50.8971	858.818	51.0572	42.8263	62.291	0.185172	69.7881	989.524	285.085	2866.15	61.5677	21.9761	182.733	91.8702	24.8735	5686.4	883.178	295.288		1.83303	24.9358	10.3636	60.0573	14.3674	1.83303		66.2212	70.0234	45.7712	75.2158	78.9905	62.3671	66.4316	11.7576	78.1891	17.6988	63.3306	73.9177	0.077138	68.1223
	56.7132	41.0613	37.6916	107.779	61.0378	50.4097	59.1155	25.4494	84.5649	43.0503	647.673	53.5614	43.3984	59.9566	0.160208	5.77108	325.954	458.981	2368.17	3.69526	75.7911	441.287	28.6755	3.94138	5194.52	641.682	216.188		3.15175	12.5001	15.8698	54.2179	7.47636	3.15175		66.3076	70.0381	46.6084	75.0175	79.0446	62.4974	66.5856	11.4378	78.0234	17.1776	63.4499	73.7726	0.0752262	68.1728
	54.0229	42.3676	34.953	101.312	58.2027	48.365	56.5373	23.4408	79.9781	41.4608	549.472	51.1939	43.8669	57.1578	0.13156	6.32193	200.78	465.882	2004.82	2.77378	66.7869	335.498	44.3726	0.567522	4304.16	506.089	160.241		2.82899	8.82634	16.241	50.1185	7.0088	2.82899		66.3959	70.0371	47.4276	74.8108	79.0859	62.4289	66.6977	11.1364	77.8341	16.6968	63.4206	73.6174	0.0744084	68.2165
	50.3849	40.6203	33.9108	95.7254	54.7421	45.8279	53.5352	21.9213	75.4565	40.9474	480.542	48.1064	41.9222	53.6528	0.122737	9.92438	166.796	385.119	1780.01	1.45646	59.4027	215.461	24.1471	3.224	3602.29	362.359	102.447		2.27851	7.48613	14.1956	47.619	6.63564	2.27851		66.4533	70.0606	48.2007	74.6142	79.1056	62.1069	66.7569	10.8737	77.6306	16.2886	63.1935	73.4758	0.0752346	68.2569
	49.198	46.9664	37.8031	98.3979	52.7752	42.7452	54.6476	22.0531	76.7007	40.3551	486.339	48.0822	43.8005	51.8809	0.0844505	29.6981	59.0014	283.738	1914.08	3.5062	141.667	182.026	126.789	4.39647	3930.23	291.345	49.5463		1.11582	1.11582	10.2791	50.3157	4.69293	5.33698		66.6412	70.2139	48.9054	74.4293	79.047	61.7683	66.8342	10.634	77.4681	15.9109	62.9865	73.3755	0.0761864	68.4275
	69.2056	72.3277	37.1831	111.368	50.9687	39.5982	63.4419	27.6504	91.0923	43.5838	764.543	60.0872	42.4408	71.5471	0.255346	33.2209	78.9571	689.524	2296.91	155.58	568.522	1122.2	1341.12	2.18079	5724.69	232.94	15.1465		9.11847	12.2405	22.9041	51.2808	9.11847	20.489		67.2346	70.4751	49.5761	74.2449	78.9744	61.4383	66.9906	10.4166	77.4072	15.5494	62.8874	73.3024	0.0764743	68.8549
	82.6743	72.2565	35.1063	109.164	48.8644	37.6323	64.2829	29.0358	93.3187	45.1687	843.078	60.5604	40.4403	80.0699	0.328848	338.244	63.5768	851.278	2014.3	237.73	710.259	2205.99	1335.91	0.360066	5396.02	173.136	3.70925		22.1139	11.696	25.4542	48.6035	11.696	22.9282		67.8964	70.7573	50.2363	73.9213	78.8131	61.1421	67.1278	10.1746	77.3024	15.1571	62.8307	73.1303	0.0757543	69.3269
	81.3201	69.3573	32.8311	103.541	45.8396	36.6014	61.5818	27.961	89.5428	45.4047	781.819	57.5985	38.911	78.3294	0.336219	389.601	60.4588	826.602	1760.6	247.817	624.021	2080.62	1132.39	8.2668	4601.58	102.683	0.80115		23.7216	11.7589	24.7673	45.9428	11.7589	20.9971		68.5422	71.0404	50.9236	73.5157	78.6311	60.9163	67.2616	9.91457	77.1761	14.7403	62.8228	72.8969	0.0742274	69.7913
	76.5624	65.1071	32.1306	96.0636	45.8449	34.7574	58.411	25.2986	83.7096	43.3113	640.018	55.476	37.5293	73.6986	0.325182	329.475	44.8379	690.66	1417.72	157.907	559.494	1669.22	864.406	12.7859	3643	102.791	0.900515		21.0864	9.6311	23.3454	40.5876	9.6311	20.7186		69.128	71.3121	51.5458	73.1393	78.4528	60.5403	67.353	9.71383	77.0669	14.4223	62.6872	72.6825	0.0738368	70.22
	81.3193	61.0029	63.6284	91.5565	53.0555	35.4507	64.3355	20.013	84.3486	31.1073	400.522	62.3157	55.0423	76.8966	0.165639	288.449	11.1065	0.499987	740.978	127.241	834.334	2080.55	639.916	779.645	3119.24	300.992	0.0653465		19.0036	1.31277	1.31277	29.2408	9.26022	26.865		69.6925	71.5643	52.1194	72.7935	77.7114	60.1424	67.3372	9.42508	76.7623	13.9968	62.5299	72.4862	0.0737416	70.6284
	86.0203	61.8042	65.0514	87.174	51.2091	51.8726	67.1886	15.9846	83.1732	23.7906	255.506	63.4278	54.3555	80.778	0.195529	354.632	28.9912	4.56768	399.416	255.344	234.58	2531.49	681.101	861.132	2648.92	240.336	261.347		22.5925	1.62357	1.62357	23.7462	12.2187	11.5552		70.3825	71.8073	52.6535	72.4784	76.7718	59.7578	67.3085	9.1406	76.4491	13.5802	62.414	72.3106	0.0734582	71.0949
	85.0629	82.1349	61.9467	81.0687	48.9489	59.0208	69.6971	14.9977	84.6949	21.5184	224.932	71.5077	59.7522	81.8684	0.156165	236.106	154.699	60.0696	129.312	430.489	113.985	2436.07	2155.62	688.556	2057.74	175.366	543.563		13.5552	10.6273	9.561	9.561	22.5588	12.4869		71.1315	72.0501	53.1364	72.2385	75.7845	59.4089	67.2917	8.90502	76.1967	13.2335	62.3396	72.1914	0.073231	71.5908
	83.1642	87.3397	58.6053	75.8958	79.375	55.7705	73.3584	13.1245	86.4829	17.8909	172.251	77.6354	62.9279	82.2169	0.132894	96.1524	195.477	217.654	6.43836	36.1995	309.335	2252.25	2666.01	524.363	1615.19	1906.95	402.571		5.52874	9.70432	19.0301	1.7396	1.7396	21.8649		71.849	72.389	53.5506	71.8317	74.8406	59.0792	67.2567	8.72474	75.9814	12.9723	62.2673	72.2497	0.074209	71.8404
	79.8791	84.7376	57.2197	72.9293	83.6709	52.8333	71.8783	13.7632	85.6415	19.1479	189.426	76.4042	61.1471	82.7229	0.149967	64.0118	165.362	214.874	1.10451	139.065	362.713	1951.23	2404.07	462.826	1385.55	2300.6	293.333		3.47489	8.33347	19.1844	3.47489	7.26674	23.5709		72.5134	72.8108	53.9113	71.2744	74.23	58.747	67.2478	8.64598	75.8938	12.8569	61.8789	72.4267	0.0785358	71.8939
180°	74.6037	78.8663	54.375	70.8739	79.4819	58.711	69.4853	10.5874	80.0727	15.2369	112.094	72.7388	61.7517	77.8007	0.115003	26.198	88.0033	228.321	1.92828	99.9323	116.087	1513.01	1862.78	348.52	1236.76	1916.3	529.213		1.86488	6.12749	18.3638	1.86488	6.7431	14.0279		73.1431	73.2464	54.2404	70.8036	73.8283	58.4051	67.2778	8.64945	75.9273	12.8563	61.5047	72.6357	0.08298	71.9734
	76.2995	78.6273	50.8732	68.0069	75.0533	72.1299	70.165	10.1374	80.3024	14.4479	102.766	73.5916	69.0376	75.9879	0.0479245	37.6314	71.6108	372.174	4.65742	23.8957	3.8606	1647.8	1842.21	230.034	1043.33	1548.19	1326.67		2.70786	5.03573	22.7184	5.58469	1.46174	1.46174		73.7403	73.6718	54.6831	70.4261	73.4601	58.0563	67.3396	8.65355	75.9932	12.8506	61.1487	72.7016	0.0863117	71.9431
	99.5007	113.764	46.7587	63.9283	82.8662	71.9108	79.7882	24.3186	104.107	30.479	591.395	77.3885	65.924	95.3421	0.18242	388.584	1154.38	1090.95	251.535	9.47395	62.0529	4069.73	6093.07	122.155	796.482	2224.05	1310.77		22.1122	36.3759	30.6298	13.4602	5.47767	5.47767		74.1157	74.059	55.322	70.066	73.0834	57.7132	67.3932	8.58561	75.9788	12.7396	60.8014	72.329	0.0865893	71.5747
	99.9196	121.655	42.9748	60.0305	97.4158	67.725	81.6201	29.4611	111.081	36.0955	867.959	82.5704	61.9541	99.2936	0.231566	334.871	1602.78	1493.46	466.109	249.505	193.072	4123.34	7387.14	52.8303	591.666	3808.06	1025.2		17.3491	39.0844	39.5956	22.5399	14.8454	14.8454		74.2967	74.4689	56.0019	69.3672	72.6339	57.392	67.3601	8.47189	75.832	12.577	60.3858	71.8172	0.0864685	71.0006
	96.233	118.108	40.0707	70.7795	95.0517	64.3039	80.7578	27.8014	108.559	34.4256	772.916	82.9156	65.9228	95.9377	0.185436	239.48	1395.05	1655.44	99.5663	204.314	270.731	3663.48	6790.06	19.0476	1230.13	3521.87	817.823		13.3174	35.1925	42.8449	12.1361	12.1361	18.6117		74.4047	75.1649	56.5052	68.5287	72.1927	57.0975	67.3156	8.4664	75.782	12.5772	59.9553	71.2767	0.0862701	70.3607
	90.7977	110.652	38.2665	77.765	89.1284	66.3358	78.8243	24.7571	103.581	31.408	612.915	83.4467	69.1931	90.3804	0.132775	143.364	1013.02	1644.93	1.12204	106.176	155.962	3035.06	5616.88	6.55439	1768.93	2853.92	938.164		7.351	27.2054	45.1802	5.68172	5.68172	17.1109		74.4928	75.87	56.9194	67.6905	71.772	56.7906	67.2559	8.52673	75.7826	12.678	59.6122	70.7517	0.0854491	69.7313
	84.352	104.478	36.1757	74.7103	82.7506	81.9175	77.3973	22.5266	99.9239	29.1052	507.448	82.334	76.5121	83.9516	0.0463628	48.3681	733.343	1699.22	7.21984	28.6579	20.4322	2366.4	4729.48	0.220311	1521.31	2213.16	2135.47		2.01796	22.1436	46.1583	7.62373	0.416553	0.416553		74.5927	76.4401	57.3164	67.1651	71.3731	56.3762	67.2106	8.62889	75.8395	12.8386	59.7785	70.3325	0.0811148	69.2691
	81.4767	105.605	33.851	69.7378	79.3339	80.9688	75.1621	23.4681	98.6303	31.2233	550.753	80.1514	72.1368	81.3498	0.0600245	39.8744	926.738	1706.61	29.4238	17.404	33.7174	2094.93	4885.76	3.44214	1158.14	1903.37	2048.69		1.32537	25.4531	46.3003	10.4136	0.817432	0.817432		74.6816	76.8203	57.9318	66.8165	70.9955	55.997	67.2071	8.65429	75.8614	12.877	60.153	70.0484	0.0760011	68.906
	83.2763	107.715	33.1947	67.0288	77.9644	76.8679	74.3412	24.3297	98.6709	32.7271	591.934	77.4162	69.4885	81.9483	0.082277	79.8359	1113.81	1693.04	53.4715	13.128	6.38428	2262.9	5185.25	6.30844	981.094	1785.75	1694.27		5.8601	30.2989	44.2215	10.3874	0.548275	0.548275		74.6961	77.0406	58.6455	66.4819	70.5599	55.7909	67.2025	8.58112	75.7836	12.7691	60.6046	69.7205	0.0699473	68.5209
	84.3642	106.655	31.3749	64.2061	76.6687	72.6651	72.6557	24.8381	97.4938	34.186	616.931	74.6669	66.3208	82.4403	0.108358	137.09	1155.96	1704.1	71.396	16.1047	8.866e-05	2367.59	5033.72	18.7615	812.234	1677.92	1365.95		9.6973	31.9882	43.292	10.4609	2.00182	2.00182		74.6597	77.2268	59.3888	66.1114	69.9807	55.6224	67.165	8.48705	75.652	12.6361	61.0695	69.2768	0.0629654	68.0461
	81.2981	103.819	28.7474	60.1823	74.5647	74.6236	70.5392	24.9399	95.4791	35.3562	622.001	74.5942	63.7779	79.6295	0.110535	115.754	1107.54	1746.55	107.266	16.2051	16.6827	2078.61	4639.33	48.4265	599.072	1509.98	1514.56		6.7039	29.2248	45.8468	14.4119	0.0294456	0.0294456		74.5881	77.3972	60.1219	65.6771	69.4008	55.461	67.1077	8.40929	75.517	12.531	61.5107	68.8275	0.0561371	67.5389
	76.0028	96.8912	27.2481	55.7344	69.6501	86.6714	68.6996	24.7318	93.4315	35.9999	611.663	72.8264	59.2133	84.0042	0.1731	53.3355	794.763	1718.23	168.099	0.903296	322.983	1623.8	3743.59	71.5414	401.122	1152.18	2597.44		3.17635	24.0648	45.5783	17.0921	3.17635	13.845		74.5176	77.5616	60.8014	65.2431	68.8601	55.5988	67.0971	8.28205	75.3792	12.3434	61.9118	68.4194	0.0499308	67.0516
	70.4624	92.5838	26.6537	53.0823	64.7788	84.5829	65.3573	23.6049	88.9622	36.1166	557.189	67.6206	56.0064	81.0528	0.182741	26.0621	741.278	1497.97	150.676	0.334662	369.624	1207.99	3235.04	81.9499	301.925	845.21	2388.92		2.8418	24.9631	40.9669	14.5383	2.8418	16.9623		74.4788	77.7015	61.4384	65.057	68.3463	55.7902	67.1354	8.15503	75.2904	12.1472	62.343	68.0435	0.04372	66.7016
	67.4335	102.602	26.3432	50.9927	61.6127	79.3172	64.7169	25.793	90.5099	39.855	665.276	64.5231	53.6477	76.3463	0.174612	7.3797	1435.3	1472.54	188.355	9.63612	213.168	1006.61	4475.07	87.6682	233.673	671.141	1901.91		2.91039	38.0792	38.1799	13.5304	2.91039	14.7941		74.415	77.7807	62.0733	65.1553	67.8496	55.9883	67.2104	8.00744	75.2178	11.914	62.8438	67.6898	0.0371249	66.5025
	65.6525	115.489	25.2627	47.8906	60.3099	73.718	64.7204	30.0627	94.7831	46.4501	903.766	62.9812	50.9954	71.7016	0.168759	0.868896	2577.4	1556.9	283.242	19.4525	80.9572	896.773	6365.2	109.069	148.456	605.334	1444.89		2.67132	52.5073	37.7185	15.0906	2.67132	10.7368		74.0712	77.8153	62.7138	65.1787	67.3846	56.1661	67.2216	7.8216	75.0432	11.6355	63.33	67.3439	0.0307167	66.2817
	63.5559	113.573	23.4552	44.5989	59.088	71.2034	62.579	30.1392	92.7182	48.1618	908.369	61.322	48.2211	69.2915	0.179303	0.954339	2600.36	1530.67	323.287	12.1871	74.379	775.6	6063.19	150.09	79.0769	546.704	1260.04		2.23395	52.2508	37.8668	16.7231	2.23395	9.88137		73.6436	77.8227	63.3713	64.8529	66.9463	56.3009	67.1563	7.65991	74.8162	11.4061	63.7417	67.1038	0.0256951	65.8996
	60.3726	107.544	24.7752	43.4632	56.6373	69.5809	60.3955	27.846	88.2415	46.106	775.397	58.5049	46.7568	67.2788	0.179962	0.000526637	2222.98	1268.81	286.703	14.1244	84.3708	608.424	5160.65	119.49	60.1698	438.105	1147.49		1.86765	49.0391	33.7298	15.0417	1.86765	11.076		73.221	77.8167	64.0338	64.4856	66.5201	56.3995	67.0795	7.52843	74.6079	11.2232	64.1467	66.9396	0.0213057	65.5029
	56.8781	101.493	50.5664	44.3541	52.545	74.1864	63.3372	21.2378	84.575	33.5313	451.045	54.7115	51.0611	69.8593	0.15546	41.7205	1455.88	163.093	360.357	116.472	117.705	448.243	4327.91	220.823	74.7847	283.541	1480.72		2.16653	46.7816	4.1451	10.3574	2.16653	19.4749		72.8406	77.8268	64.6588	64.1326	66.1081	56.4825	67.0082	7.43568	74.4439	11.0967	64.2642	66.7832	0.0192224	65.3835
	52.8246	126.415	58.9592	45.3521	49.6663	78.9921	68.7016	30.631	99.3326	44.5856	938.258	55.8919	50.4559	73.9839	0.189071	252.079	3330.86	94.9139	545.199	362.341	105.895	293.035	8228.1	540.696	93.0407	194.882	1873.66		3.06731	70.5233	3.06731	10.5398	6.22557	23.1002		72.5246	77.8501	65.235	63.8217	65.73	56.5818	66.9572	7.37026	74.3275	11.0074	64.175	66.6504	0.0189211	65.4825
	49.448	147.812	55.733	43.0823	49.0441	73.9648	69.8474	39.6484	109.496	56.7643	1571.99	52.5905	49.1451	69.4068	0.17091	416.136	6078.51	199.216	716.372	432.776	16.9527	188.833	12567.7	401.068	54.4046	177.897	1463.71		3.14251	95.2217	3.14251	9.50821	3.54635	21.3743		72.2423	77.8674	65.7519	63.5408	65.3664	56.5484	66.8862	7.36115	74.2473	11.0055	63.9972	66.6026	0.0199499	65.5592
	48.4639	142.095	52.5127	40.7536	48.4273	70.1666	67.0698	38.0434	105.113	56.7221	1447.3	50.4883	48.4364	65.7532	0.151649	346.18	5628.74	211.909	692.542	347.544	9.5903	162.756	11318.5	282.455	25.4753	161.823	1187.51		2.0244	91.6064	2.0244	9.73469	2.06104	19.6783		71.9523	77.8593	66.1866	63.2821	64.9866	56.3694	66.7727	7.39846	74.1712	11.0801	63.7082	66.6262	0.0223881	65.5866
	47.7864	132.97	55.2149	39.2271	45.9754	69.169	65.0571	34.8009	99.8581	53.4929	1211.11	51.5007	46.4281	65.6805	0.171729	298.279	4612.17	96.8694	667.191	364.113	16.9074	145.928	9460.24	380.585	12.3959	105.454	1119.75		3.71427	81.4694	3.71427	12.2735	5.52526	17.6684		71.6402	77.8669	66.5959	63.0443	64.5985	56.1751	66.6535	7.45194	74.1054	11.1801	63.4328	66.6391	0.0246499	65.5972
	45.2238	129.257	68.6321	37.6106	42.2804	68.7169	65.2869	34.0969	99.3837	52.2262	1162.6	56.928	43.0163	68.6957	0.229872	402.526	4092.22	11.1908	765.978	529.297	11.7654	90.5825	8751.79	1084.11	3.6261	43.2185	1089.7		11.7042	72.3294	11.7042	19.3174	14.6476	11.789		71.3114	78.1291	66.9794	62.8326	64.3892	55.9974	66.6065	7.57308	74.1796	11.3699	63.2217	66.8862	0.0281649	65.6843
	41.7711	128.388	67.1708	34.7901	39.8366	67.4787	63.2392	34.9163	98.1555	55.213	1219.14	54.4709	40.3202	67.4017	0.251402	460.882	4244.38	15.457	809.353	547.682	17.973	36.7812	8589.91	990.011	0.839475	17.0594	1009.48		12.6998	73.9172	12.6998	19.6808	14.6343	13.0078		70.9918	78.5415	67.3314	62.64	64.2891	55.9086	66.6171	7.71683	74.3339	11.5839	63.0523	67.1528	0.0314931	65.8102
	38.7665	125.202	63.2482	31.9925	38.4368	65.0823	60.4548	34.6027	95.0575	57.2374	1197.35	51.0074	38.5193	64.6238	0.25309	470.38	4192.26	7.80322	810.104	484.791	21.4136	9.3649	8009.55	758.555	13.7927	7.45559	862.946		12.2408	74.195	12.2408	19.0149	12.5706	14.0749		70.7006	78.9487	67.6537	62.4688	64.229	55.8316	66.6387	7.86198	74.5007	11.7979	62.9089	67.4	0.0344652	65.9414
	38.5372	118.117	67.6765	30.0973	51.667	60.6576	61.1255	31.1566	92.2821	50.9715	970.733	56.1623	41.8196	65.9218	0.223704	510.234	3248.08	42.9156	962.75	89.4637	0.218896	8.01358	6791.6	1022.09	31.4611	254.743	622.568		17.6252	61.9552	11.5142	26.065	4.49533	4.49533		70.521	79.3103	67.9168	62.325	64.1667	55.736	66.6626	8.01073	74.6734	12.0168	62.7854	67.6032	0.0369496	66.0417
	47.1855	110.334	76.6889	29.4062	64.7433	56.8778	64.2059	27.7066	91.9125	43.1528	767.658	60.8105	49.6085	73.7025	0.195392	289.694	2127.76	155.828	1211.02	0.288806	53.701	131.77	5569.22	1679.58	39.6917	843.144	448.23		13.6251	49.523	15.8784	31.4043	3.93275	3.93275		70.6355	79.6873	67.9165	62.2229	64.0144	55.6188	66.6826	8.19374	74.8763	12.2877	62.6707	67.608	0.0378979	65.9655
	46.2214	107.424	76.024	29.4761	62.3349	54.3817	62.6437	26.9164	89.5601	42.9674	724.49	58.3583	48.2615	72.6017	0.201387	269.692	2005.28	179.032	1100.09	0.0953363	68.2614	110.567	5143.44	1625.51	38.8154	709.082	348.768		12.1369	49.0658	17.6657	28.8822	3.97664	3.97664		70.7753	80.3293	67.7512	62.1501	63.6977	55.4873	66.6985	8.47244	75.1709	12.7026	62.537	67.488	0.0380774	65.7245
	43.3666	106.249	73.3237	29.5173	59.8102	53.121	60.8979	26.7015	87.5994	43.8463	712.969	56.4656	45.8052	69.9453	0.208553	307.347	2056.69	154.401	984.743	1.18318	60.4803	58.6795	4976.22	1415.07	38.3044	580.994	303.27		13.099	49.7831	16.8581	26.9483	3.34459	3.34459		70.8974	80.9707	67.5784	62.0997	63.3875	55.3447	66.7131	8.75354	75.4666	13.1212	62.4216	67.362	0.0380665	65.4829
	41.6383	104.342	68.4431	27.7819	62.3229	52.4364	59.4941	26.3579	85.8519	44.3034	694.738	57.3796	44.3378	66.9131	0.202922	318.827	2011.31	80.0858	1005.66	8.00239	49.8107	35.1885	4710.81	1071.7	62.7959	708.442	279.895		15.7413	46.962	11.0635	29.5977	4.94326	4.94326		70.9807	81.5737	67.4199	62.0416	63.0961	55.1977	66.7183	9.02284	75.7411	13.5238	62.3052	67.2445	0.0381266	65.258
	62.2201	99.282	70.1345	26.6721	67.0106	51.5671	62.8144	23.8084	86.6228	37.9028	566.84	64.6153	54.2303	69.3535	0.122372	0.353168	1329.89	53.5835	1306.26	17.6079	126.502	702.981	4041.87	1185.3	81.6169	979.956	251.563		2.39523	34.6667	5.51913	37.9432	2.39523	13.0483		71.0344	82.1355	67.2693	61.7484	62.8292	55.0554	66.6787	9.3001	75.9788	13.9476	62.0186	67.1217	0.0395154	65.0493
	72.0646	92.3514	116.466	29.8152	65.5146	49.936	71.0245	30.6402	101.665	43.1402	938.82	68.7896	53.8306	87.2797	0.237042	1.08165	454.834	2064.89	1698.21	30.3598	444.729	1321.92	3208.66	6522.05	34.7051	888.531	202.482		3.275	23.5618	47.676	38.9743	3.275	18.8536		71.0753	82.7023	67.1126	61.329	62.5247	54.8421	66.5977	9.61476	76.2124	14.4371	61.6279	66.9838	0.0416443	64.8186
	69.9929	86.7495	122.26	45.9336	62.4965	47.0848	72.4196	28.7651	101.185	39.7201	827.432	66.2447	50.9377	82.5603	0.236877	5.88876	205.346	2484.1	701.508	98.4685	641.852	1175.57	2605.4	7491.59	104.597	717.711	129.469		3.74823	20.5048	56.0156	20.3111	3.74823	19.1599		71.1182	83.2833	66.9457	60.9256	62.1787	54.5331	66.4974	9.96153	76.459	14.9803	61.2389	66.8337	0.0436845	64.5622
	65.3703	84.4104	119.44	47.0296	57.9242	45.9205	70.0158	28.0239	98.0398	40.0251	785.34	61.6473	49.7532	79.6504	0.231038	21.581	207.204	2442.75	528.369	146.208	580.584	879.952	2372.09	7011.34	128.216	493.633	104.33		3.72306	22.7632	57.7928	14.6177	3.72306	15.7267		71.1721	83.8695	66.7739	60.5531	61.8316	54.2125	66.4021	10.312	76.7141	15.5297	60.8727	66.6809	0.0455354	64.3027
	62.6273	83.5593	111.637	44.4283	59.218	54.9636	69.4056	24.3556	93.7611	35.0917	593.193	60.9227	56.0272	78.3263	0.165973	45.9448	200.329	1783.48	623.863	103.786	208.569	724.739	2289.91	5765.43	76.0732	552.8	370.844		1.70464	22.6366	50.7141	16.4943	1.70464	5.95902		71.2606	84.4158	66.6144	60.1214	61.4942	53.9033	66.3016	10.6568	76.9584	16.0732	60.4646	66.5362	0.0478077	64.0543
	78.9298	82.7509	108.419	43.5986	71.88	55.121	73.4499	22.6666	96.1165	30.86	513.775	75.4049	59.3108	81.7956	0.159347	30.0296	86.5086	1222.83	891.097	2.46447	335.945	1868.27	2213.19	5287.11	62.288	1308.53	376.931		3.52489	7.34597	33.014	31.8063	3.52489	20.2838		71.5055	84.9321	66.5414	59.3852	61.1801	53.6207	66.1942	11.0366	77.2308	16.6731	59.8339	66.4546	0.0524252	63.8608
	89.1899	80.7388	109.921	44.5787	70.5858	51.9852	74.5	24.1947	98.6947	32.4761	585.384	75.6623	56.6353	87.0771	0.211824	215.795	38.9226	1254.68	895.283	15.3209	506.915	2860.49	2027.92	5507.89	78.7189	1216.58	265.001		13.5276	5.0765	34.2592	31.0836	5.0765	23.6771		71.6897	85.3843	66.6439	58.6401	60.9267	53.3546	66.1066	11.3867	77.4932	17.2247	59.2118	66.5096	0.0580476	63.7853
	87.4655	76.6747	110.361	41.3732	67.8776	47.9412	71.9488	25.5593	97.5082	35.5243	653.279	72.2761	52.9253	84.7678	0.231257	240.766	22.3335	1475.48	934.87	16.5749	576.367	2679.01	1678.4	5573.3	32.1133	1034.99	149.692		15.1893	4.39853	38.0847	30.903	4.39853	24.3349		71.773	85.6503	66.7596	57.9058	60.7111	53.0926	65.9821	11.663	77.6451	17.676	58.6071	66.5652	0.0635772	63.7354
	83.4077	71.1737	107.78	38.2549	63.539	45.6718	68.3045	25.4266	93.7311	37.2254	646.514	67.3564	50.1386	80.3492	0.231521	228.107	8.23242	1558.31	902.977	22.7099	512.24	2275.42	1257.94	5194.6	6.49532	774.658	99.3101		16.0513	3.81735	40.4235	29.1014	3.81735	21.6846		71.8367	85.8563	66.8712	57.3431	60.499	52.8335	65.8733	11.8959	77.7692	18.0587	58.1321	66.6217	0.0680514	63.6851
	77.8064	68.8761	102.902	35.6921	60.887	51.3226	66.2478	23.1051	89.3528	34.8767	533.844	64.8815	53.7137	75.5738	0.169082	133.602	6.90823	1343.56	933.646	28.7383	222.762	1772.42	1100.23	4515.31	0.000201353	634.064	243.867		12.9249	3.99458	38.0209	29.1894	3.99458	13.559		71.8936	86.0289	66.9807	56.9945	60.3068	52.5894	65.799	12.0828	77.8818	18.3632	57.8225	66.6853	0.0711823	63.6438
	89.63	78.268	95.4048	33.2789	58.8248	51.7446	67.8585	23.9924	91.8509	35.3565	575.634	68.5464	53.5147	86.7895	0.237162	473.998	108.357	758.797	1195.75	81.6083	259.657	2907.76	1811.49	3563.9	5.89259	534.462	257.227		21.0836	9.72161	26.8584	35.2675	9.72161	16.8017		71.9318	86.0944	67.0676	56.609	60.1281	52.3926	65.7039	12.2263	77.9302	18.6082	57.4887	66.7267	0.0743703	63.5978
	127.067	84.7489	90.5679	32.2237	57.2273	49.0229	73.4763	34.2197	107.696	46.5724	1170.99	70.9881	51.074	89.1131	0.271345	2871.96	127.073	292.123	1701.78	264.029	597.967	8346.77	2405.18	3009.79	12.129	463.153	177.331		56.0788	13.7608	19.5798	38.7645	13.7608	21.9652		71.8446	85.8706	67.1627	56.0544	60.0451	52.2601	65.5396	12.2657	77.8053	18.715	57.0521	66.7569	0.0783858	63.6039
	129.356	83.3013	88.6188	31.0619	54.5092	47.1044	72.3253	35.4813	107.807	49.058	1258.93	68.9052	48.9556	87.2894	0.281359	3252.51	120.473	265.478	1702.66	317.412	636.092	8770.26	2265.28	2799.73	21.5706	353.548	129.916		60.4508	14.396	19.7135	37.8433	14.396	21.8008		71.7856	85.6154	67.2547	55.4913	59.9886	52.1387	65.3791	12.298	77.677	18.8103	56.6156	66.7858	0.0824155	63.6217
	125.012	79.5744	90.3785	29.7152	50.8995	52.5646	71.3574	34.0996	105.457	47.7871	1162.78	66.0695	51.3158	87.6775	0.261608	2878.83	67.5196	361.802	1734.07	418.525	353.168	7975.53	1924.41	2989.04	35.894	230.832	284.202		58.9426	13.5049	24.309	36.3543	15.17	13.5049		71.7858	85.3544	67.3454	54.9696	59.9487	52.019	65.2371	12.33	77.5671	18.9003	56.2143	66.8183	0.0861884	63.647
	116.617	74.4399	89.6028	30.2586	49.2116	51.8861	68.6693	31.3245	99.9938	45.6165	981.225	63.163	49.8802	85.8121	0.264804	2298.95	33.3004	438.213	1475.38	378.603	281.677	6546.49	1500.29	2904.83	29.6773	182.391	261.784		53.4537	11.2769	26.4398	32.9044	13.9514	11.2769		71.8094	85.1154	67.5736	54.5577	59.8804	51.9076	65.1407	12.3626	77.5032	18.9783	55.8884	66.9654	0.0901641	63.727
	112.101	68.8011	87.2385	28.568	47.6887	48.6272	65.5041	30.4008	95.905	46.4106	924.21	58.7141	47.9233	82.6291	0.265838	2171.3	10.8699	472.382	1364.28	317.389	284.831	5836.2	1095.26	2655.56	50.9562	143.578	166.948		53.3872	10.087	28.5243	30.1462	11.0254	10.087		71.7365	84.9047	67.6016	54.245	59.7646	51.7749	65.0046	12.3801	77.3846	19.0449	55.6249	66.9524	0.0924106	63.6831
	123.845	65.5705	81.4025	27.9313	45.0251	45.8833	64.9429	34.2654	99.2083	52.7624	1174.12	55.7269	45.2396	77.4445	0.262502	3469.43	0.393869	270.918	1369.86	396.719	363.27	7768.39	891.868	2088.14	60.4518	86.8392	103.57		68.1179	9.84361	25.6756	27.7956	10.7018	9.84361		71.5811	84.6751	67.6021	53.95	59.7295	51.464	64.8336	12.4107	77.2443	19.1424	55.3949	66.91	0.0941504	63.6658
	128.855	64.8604	76.1711	35.1151	41.7648	43.2043	64.9951	34.958	99.9532	53.7856	1222.06	54.0324	42.1247	73.3434	0.270367	4078.1	0.0181522	124.901	892.816	539.649	474.84	8676.7	849.96	1637.39	0.349555	36.7049	56.2196		74.8228	10.828	22.1387	18.9173	12.2676	10.828		71.4288	84.23	67.5904	53.6747	59.7017	51.1741	64.6333	12.3654	76.9987	19.1316	55.1815	66.8511	0.0956276	63.6461
	123.92	72.2285	70.7142	33.8147	39.0112	39.903	63.2653	34.1064	97.3717	53.9101	1163.25	55.3086	39.2342	71.8499	0.293613	3679.02	80.3392	55.4856	867.338	588.26	545.797	7781.69	1333.87	1225.55	3.57825	10.9224	17.6121		68.6116	16.9199	15.4056	21.4939	16.2974	15.4056		71.3085	83.7154	67.5869	53.4103	59.3382	50.9668	64.3877	12.3111	76.6988	19.1203	54.8923	66.7871	0.0977556	63.4625
	115.036	78.6444	64.9756	32.1717	61.9308	36.7971	64.926	30.24	95.166	46.5761	914.457	63.4532	43.0805	75.2272	0.271721	2511.04	188.196	0.00246609	1072.84	8.97109	791.235	6293.24	1843.68	856.693	12.4936	687.723	1.18976		51.583	15.1912	1.52242	31.2815	1.52242	26.6561		71.1873	83.2015	67.6829	53.1393	58.8997	50.7836	64.149	12.2672	76.4163	19.123	54.5794	66.7994	0.100676	63.2913
	108.226	79.0098	61.1112	40.1833	73.0027	33.8954	65.9048	27.2852	93.19	41.4009	744.48	67.057	45.4153	77.508	0.26108	1791.1	171.742	22.9781	661.597	50.3811	1024.6	5259.14	1875.19	645.409	20.043	1391.02	3.27939		41.1692	11.9528	5.94576	26.8737	5.94576	33.1616		71.0691	82.7297	67.9083	52.8608	58.4811	50.5321	63.9302	12.2633	76.1935	19.1824	54.2658	66.9138	0.104374	63.1947
	104.23	76.8719	70.8093	44.3602	69.3305	31.3645	66.1611	25.6192	91.7803	38.7224	656.342	70.0699	50.6028	75.3562	0.19652	1449.25	114.72	21.6062	475.28	10.0454	1210.8	4695.52	1694.6	1232.22	74.889	1130.59	18.8516		34.1602	6.80191	0.739399	25.7098	0.739399	38.7055		70.8891	82.3123	68.1514	52.6031	58.0897	50.1302	63.696	12.3018	75.9978	19.3133	53.9748	67.0376	0.107946	63.1205
	101.031	72.0168	89.0337	43.4764	66.4027	29.1781	66.8564	27.029	93.8855	40.4284	730.568	69.2098	49.208	84.7795	0.265484	1167.89	26.6298	491.832	546.627	0.205852	1419.66	4267.29	1318.45	2843.81	60.3737	942.269	42.6176		31.821	2.80706	19.8239	25.7334	2.80706	40.0317		70.4378	81.7862	68.3911	52.4852	57.5975	49.7182	63.4027	12.2678	75.6704	19.349	53.7632	67.144	0.110669	62.9943
	96.7719	73.8106	99.0418	42.4679	77.148	27.735	69.4959	28.8742	98.3701	41.5481	833.719	75.4793	50.3036	91.8659	0.292343	743.981	18.6168	872.962	730.51	58.5556	1743.97	3729	1451.93	4011.38	45.7192	1717.42	63.5421		21.2926	1.66872	23.5625	33.0114	1.66872	47.7443		69.9385	81.2833	68.6214	52.4521	56.9402	49.329	63.0941	12.238	75.3321	19.3964	53.5741	67.2396	0.113112	62.7808
	90.3367	102.09	98.0246	41.0586	76.6952	26.1447	72.3916	31.6232	104.015	43.6835	1000.03	83.516	49.9678	96.1026	0.31584	322.027	881.994	657.046	981.757	18.5206	2138.78	2984.48	4406.8	3883.56	28.6472	1680.09	91.4255		6.82078	18.5741	14.5086	42.4573	6.82078	57.3713		69.4356	80.8036	68.894	52.3018	56.2899	48.9517	62.7795	12.2447	75.0242	19.5043	53.2988	67.3654	0.116576	62.592
	84.1134	101.656	93.4553	39.1142	74.7041	24.2715	69.5525	31.04	100.592	44.6282	963.481	79.4088	48.0117	91.1199	0.309837	212.022	1030.65	571.347	926.486	26.5391	2050.36	2343.25	4349.38	3334.95	11.6139	1520.82	130.755		4.70468	22.2474	14.0466	40.2945	4.70468	55.1372		68.9542	80.3537	69.2258	52.0556	55.6781	48.5358	62.4672	12.2985	74.7657	19.6879	52.9612	67.5362	0.120957	62.3162
	79.9556	98.9697	89.14	63.7041	69.8736	22.9087	70.7586	26.6777	97.4363	37.7024	711.698	74.9146	65.2465	86.8439	0.142004	84.5846	795.866	337.875	49.7662	0.783221	2289.62	1958	4002.26	2855.16	783.877	1167.41	163.779		5.04099	24.0551	14.2254	11.2105	5.04099	52.0059		68.5036	79.9506	69.5547	51.8081	55.11	47.9503	62.1462	12.4114	74.5576	19.9712	52.6336	67.7026	0.125224	61.8068
	77.2963	92.7556	108.831	74.901	65.5964	23.5391	73.8198	28.9598	102.78	39.2304	838.672	76.0987	67.9225	88.8908	0.133714	12.086	358.561	1225.76	1.16885	67.6251	2528.16	1729.73	3254.61	5347.18	1536.22	893.416	148.042		1.19768	16.6569	32.7321	1.19768	10.5023	52.5596		68.051	79.7895	69.8579	51.6047	54.5649	47.4966	61.8941	12.5575	74.4516	20.2887	52.3448	67.867	0.129124	61.308
	73.4293	86.3183	116.905	74.5118	72.6981	38.0317	76.9823	25.4369	102.419	33.0426	647.038	73.9705	72.8809	83.3667	0.0671101	12.6242	87.1607	1593.8	6.10345	18.3546	1517.15	1423.02	2561.57	6593.18	1505.86	1368.39	5.40742		0.541267	12.3478	42.9342	0.541267	1.27244	35.9388		67.5564	79.6595	70.1168	51.4237	54.2156	47.3169	61.7148	12.6188	74.3336	20.447	52.1217	68.0163	0.132303	60.886
	67.8283	81.7464	118.022	74.0513	82.6442	41.3434	77.6059	24.8965	102.502	32.0807	619.835	77.8988	69.384	82.4198	0.0858723	95.6014	17.1443	1633.44	12.6354	25.3847	1314.97	1031.82	2119.69	6775.82	1470.33	2203.16	31.7764		10.0706	3.8476	40.1229	3.8476	4.74535	36.5555		67.0349	79.4993	70.348	51.2547	53.9369	47.325	61.5665	12.6172	74.1836	20.4936	51.9252	68.1526	0.135141	60.4859
	63.8299	77.3096	115.084	71.0966	80.4896	39.1905	74.5	24.7509	99.251	33.2227	612.609	74.2031	65.6465	79.6946	0.0966557	113.853	7.89353	1647.07	11.5836	35.8747	1246.77	790.934	1730.83	6300.84	1252.47	2005.54	12.1391		10.3732	3.10651	40.8811	3.10651	6.28651	35.0126		66.5249	79.2969	70.5707	51.1036	53.6495	47.3028	61.4081	12.6133	74.0214	20.5402	51.7401	68.2801	0.13781	60.0872
	61.8472	72.5721	108.413	67.1575	76.4255	66.8776	75.5487	16.8701	92.4188	22.33	284.599	69.8648	66.9476	75.4621	0.0597892	187.731	8.8606	1080.03	70.4136	0.768674	75.1886	683.347	1359.08	5286.2	989.174	1658.05	971.649		8.01753	2.7073	38.5478	2.7073	6.56072	2.98716		66.0478	79.1109	70.7897	50.9743	53.3768	47.1161	61.2359	12.6521	73.8881	20.6613	51.5749	68.4013	0.140248	59.7123
	60.895	68.0983	101.832	84.7359	70.86	79.9349	77.7261	14.5482	92.2742	18.7173	211.65	75.3975	68.7887	83.5356	0.0968127	283.285	92.6945	581.11	49.1376	47.1422	4.87894	634.469	1049.24	4372.64	2403.9	1235.78	1956.17		14.5025	7.29921	26.4348	9.33841	4.53743	4.53743		65.6065	78.934	71.0075	50.8437	53.1361	46.9251	61.0755	12.6969	73.7724	20.7889	51.4168	68.5245	0.142634	59.3713
	59.165	64.3484	98.7178	106.817	67.5839	78.0724	79.1174	19.5028	98.6202	24.6504	380.358	72.8281	65.1573	93.5564	0.178933	398.101	218.124	384.172	767.279	133.023	1.0921	550.308	820.368	3970.44	5056.76	1016.18	1794.88		13.6632	8.47973	25.8896	33.9891	5.24427	5.24427		65.18	78.6266	71.2259	50.7025	52.921	47.1794	60.9726	12.6099	73.5825	20.6813	51.2571	68.6626	0.145143	59.0505
	55.7691	59.8396	96.6499	106.414	66.0921	73.061	76.3043	20.6306	96.9349	27.0373	425.624	69.5766	61.4027	90.7527	0.192895	421.692	271.086	413.945	906.588	104.289	10.5186	402.517	582.415	3714.12	4999.56	923.295	1395.37		13.8074	9.73697	27.0734	36.8373	3.48447	3.48447		64.7598	78.1506	71.4375	50.57	52.7044	47.573	60.8659	12.4499	73.3158	20.4546	51.1036	68.7946	0.14755	58.7321
	52.4565	55.8612	95.6859	102.829	63.9494	67.7957	73.0963	21.1147	94.2109	28.8861	445.829	65.8725	57.8832	88.7133	0.210306	426.003	297.048	510.29	884.04	83.6663	28.0958	280.567	406.218	3597.55	4505.46	797.668	1029.73		13.4161	10.0114	29.8133	36.9565	1.92319	1.92319		64.3445	77.6421	71.6482	50.4565	52.4733	47.9419	60.7511	12.2926	73.0437	20.2344	50.9607	68.9239	0.149837	58.4089
	50.7432	52.3996	93.8951	95.9902	60.4362	63.5188	69.4972	20.293	89.7902	29.1997	411.805	61.9775	54.4088	86.301	0.226653	351.714	292.327	595.26	701.881	82.1009	35.7415	226.106	278.666	3385.94	3634.15	611.568	773.532		11.2343	9.57788	31.9176	34.0127	1.54127	1.54127		63.9541	77.1452	72.0514	50.3465	52.2414	48.25	60.6648	12.1953	72.8601	20.1028	50.8202	69.2047	0.153173	58.0977
	49.9479	50.3008	88.8435	89.2614	56.4438	60.4848	65.8804	18.3777	84.2581	27.8956	337.741	58.4643	51.8366	81.7538	0.223947	253.845	242.721	527.304	546.674	89.0487	29.1123	202.821	213	2823.55	2868.15	430.043	613.972		8.51643	8.16345	30.3792	30.7971	2.02049	2.02049		63.6204	76.6639	72.2444	50.2205	52.0268	48.4629	60.5398	12.0937	72.6335	19.9764	50.672	69.3183	0.155398	57.8236
	49.6841	48.0053	82.4794	85.8486	52.9959	59.1319	63.0242	16.8446	79.8688	26.7271	283.739	56.0639	50.5121	76.6425	0.205502	177.958	225.567	378.504	520.951	100.566	15.1497	195.378	151.265	2187.72	2514.24	298.93	548.759		6.37983	8.05861	26.4155	29.7846	3.06801	3.06801		63.3557	75.8896	72.3234	50.0657	51.8229	48.5929	60.3417	11.9213	72.263	19.7563	50.505	69.328	0.157077	57.5893
	48.7059	45.1875	78.9469	84.4562	50.6067	58.5144	61.0696	16.6592	77.7287	27.279	277.527	54.5605	49.1811	73.8388	0.200437	152.861	252.242	319.6	546.933	109.472	6.52909	168.988	89.8917	1869.75	2376.55	222.02	520.207		5.85466	9.37307	24.3864	29.8956	3.95385	3.95385		63.1338	74.8624	72.3958	49.9144	51.606	48.7273	60.1066	11.6923	71.7989	19.4526	50.3373	69.3235	0.158667	57.3699
	46.5788	41.9789	76.5721	83.5338	47.8361	57.6162	59.0193	17.2118	76.2311	29.163	296.247	52.7261	46.8931	71.8331	0.210063	154.767	290.375	308.1	600.96	125.065	1.96866	118.21	39.3453	1670.01	2287.46	147.131	480.043		6.14738	10.7472	23.8459	30.8076	4.89007	4.89007		62.9155	73.8557	72.4567	49.7732	51.3782	48.8513	59.8718	11.4784	71.3502	19.1716	50.1744	69.3105	0.160155	57.1469
	44.0311	43.0105	73.2406	81.2546	45.4591	54.5223	56.9197	16.4635	73.3832	28.9241	271.047	49.9907	44.3881	68.561	0.214016	166.116	193.466	266.372	592.187	131.346	5.74742	69.3018	53.3508	1408.82	2074.64	95.1159	354.041		5.95959	6.9802	23.2499	31.2639	4.53162	4.53162		62.7255	72.9089	72.5301	49.635	51.1641	48.9246	59.648	11.3004	70.9485	18.9452	50.0173	69.3096	0.161676	56.9448
	40.7533	67.6254	68.7348	77.1131	60.277	52.2774	61.1302	13.0368	74.167	21.3263	169.958	63.9512	54.2773	68.4575	0.115535	415.217	42.1881	57.8309	255.454	0.727842	78.3724	25.4721	1018.83	1090.88	1714.52	603.72	274.599		23.1979	3.67419	4.78362	13.1619	3.67419	11.6739		62.9816	71.9723	72.8926	49.5009	50.9744	48.9633	59.5475	11.2314	70.7789	18.8612	49.8693	68.8661	0.159993	56.978
	37.8176	80.4353	63.6391	71.4405	66.2356	56.4632	62.6719	14.5763	77.2482	23.2581	212.469	64.9373	58.2572	70.1393	0.092542	617.734	315.538	0.935489	76.8885	12.7	38.5474	4.45761	2000.68	780.24	1276.93	932.036	430.849		27.1197	15.4979	1.29825	6.50316	1.29825	8.47411		63.3421	71.0181	73.2749	49.3835	50.7946	49.0012	59.4691	11.185	70.6541	18.8081	49.7363	68.1309	0.156062	57.0684
	36.1841	77.8964	58.4859	67.6997	64.4796	55.2205	59.9944	14.0852	74.0796	23.4776	198.394	61.4828	56.0369	66.8947	0.0883243	566.931	320.482	2.27538	59.3726	20.1175	22.7898	0.228223	1780	518.911	1023.58	827.903	380.803		25.2987	16.4136	2.99685	6.21695	2.99685	6.26227		63.7111	70.0695	73.6724	49.2812	50.6136	49.0404	59.398	11.1628	70.5608	18.7932	49.6143	67.4016	0.152008	57.1623
	42.6397	72.75	53.7024	65.0188	60.9517	51.6798	57.7904	10.6736	68.464	18.4695	113.925	57.327	52.1855	64.002	0.101702	229.544	223.791	16.7114	52.249	9.99348	37.3389	48.0717	1372.24	323.86	859.218	637.326	255.153		14.6873	15.423	3.62461	7.69171	3.62461	5.6472		64.034	69.1704	73.9629	49.1874	50.2852	49.0852	59.2875	11.1598	70.4474	18.8233	49.4618	66.6997	0.148396	57.1596
	69.1027	73.4228	49.3711	63.0495	56.712	48.4002	60.0097	10.3021	70.3119	17.1674	106.134	59.8808	51.2064	67.5894	0.137909	82.6817	179.91	113.18	9.2404	10.8748	134.781	1115.32	1422.53	186.727	747.652	441.24	161.135		9.2219	13.542	10.5097	3.16875	3.16875	11.4806		64.2316	68.3324	74.1624	49.165	49.8116	49.1544	59.1429	11.1564	70.2994	18.8635	49.3266	66.0351	0.144835	57.0216
	69.907	97.6023	45.7429	60.668	55.4386	45.6456	62.5007	19.5199	82.0206	31.2314	381.025	58.0533	48.1668	67.5972	0.167845	54.8523	1232.12	280.825	3.35881	49.8739	284.096	1169.68	3831.11	100.733	623.086	389.362	98.7891		11.8537	39.549	12.3104	2.61472	2.61472	12.4077		64.4323	67.5097	74.6067	49.1403	49.3493	49.2278	59.0443	11.2368	70.2811	19.0311	49.2582	65.3933	0.140732	56.8908
	66.8086	97.8952	43.1653	57.7812	56.0091	43.0042	60.7773	20.3563	81.1335	33.4933	414.378	56.8951	46.3762	64.5518	0.16385	36.3775	1377.74	310.182	8.97655	22.7357	315.881	967.353	3867.45	55.636	487.299	412.201	53.2594		9.91352	41.0001	13.7298	0.886055	0.886055	13.8909		64.6658	66.6872	75.0645	49.1126	48.903	49.2734	58.9511	11.3452	70.2963	19.2451	49.1528	64.7532	0.136959	56.9696
	61.8805	94.0182	40.8621	54.273	54.6318	40.1943	57.6433	19.7363	77.3796	34.2386	389.52	54.4524	44.2148	60.0684	0.152024	17.9541	1323.14	281.61	11.3592	9.06921	304.47	685.089	3400.28	26.5816	344.72	358.173	20.1415		7.42816	39.5659	13.5903	0.179417	0.179417	14.2581		64.894	65.875	75.5052	49.0889	48.4242	49.2898	58.8462	11.4774	70.3236	19.504	49.1391	64.1178	0.132254	57.0919
	57.3476	87.9912	38.9601	50.1167	51.8823	37.558	53.976	18.345	72.321	33.9874	336.541	50.9995	41.7493	55.9813	0.145625	11.3679	1157.03	225.476	14.8942	4.38341	269.55	468.346	2733.7	10.5873	207.659	261.663	3.42871		6.34811	36.9917	12.0394	0.882822	0.882822	13.4415		64.8743	65.1027	75.844	49.2394	47.893	49.3014	58.7091	11.5556	70.2647	19.6828	49.2549	63.5043	0.126371	57.0879
	52.7059	86.3982	36.2033	47.1037	48.6895	36.4236	51.254	18.4797	69.7337	36.055	341.498	47.8966	39.0936	51.7018	0.138864	2.10784	1235.11	226.525	17.2253	6.57667	219.942	288.985	2569.67	0.246977	129.9	168.564	0.514472		4.80926	38.5016	11.6933	0.792919	0.792919	11.473		64.7118	64.3864	75.6485	49.4479	47.3698	49.3177	58.4804	11.4668	69.9472	19.608	49.3503	62.9099	0.120788	56.9172
	49.0457	86.1437	33.9984	44.9048	46.6884	35.2818	49.3438	19.0489	68.3927	38.6044	362.86	45.7966	37.6875	48.4564	0.12501	0.0888341	1354.23	235.482	19.7044	7.05133	197.74	177.94	2543.93	2.91716	84.6122	120.605	0.180245		3.24915	40.3471	11.7982	0.891768	0.891768	10.5148		64.5385	63.7141	75.3354	49.4677	46.8676	49.3366	58.21	11.3793	69.5893	19.5487	49.3694	62.3381	0.116095	56.5909
	47.4484	84.4829	32.2852	42.8603	44.7119	33.1638	47.4921	19.1523	66.6444	40.3274	366.811	43.7861	35.5879	46.7642	0.135714	0.00191029	1368.32	231.248	21.4533	7.72963	205.3	137.876	2379.15	11.7039	51.1795	81.0995	6.46453		3.66229	40.6968	11.5008	0.925772	0.925772	10.6223		64.3855	63.1035	74.9976	49.4401	46.4093	49.3436	57.9466	11.2984	69.245	19.498	49.3677	61.8143	0.111947	56.2718
	49.2457	78.828	30.7464	40.1135	42.1713	30.7243	45.3049	17.8921	63.197	39.4927	320.128	41.1424	33.0882	47.4771	0.178599	15.5299	1123.8	211.949	26.9506	9.81904	212.592	183.313	1859.48	24.6008	19.4228	41.7962	24.8205		8.10326	37.6856	10.396	1.02893	1.02893	10.4181		64.2355	62.5948	74.6863	49.4084	46.0195	49.2688	57.7022	11.2381	68.9404	19.4761	49.3037	61.3717	0.109039	56.0016
	63.8086	74.6323	35.7679	38.0934	39.426	28.407	46.6892	18.1882	64.8773	38.9558	330.809	38.7597	36.3493	57.713	0.227123	293.074	780.816	119.275	73.8879	52.7536	334.24	789.737	1515.23	0.00379087	5.69803	13.8361	53.2808		25.0489	35.8726	2.9918	0.666319	0.666319	10.3527		63.895	62.085	74.3575	49.3584	45.5351	49.2114	57.4071	11.1731	68.5801	19.4629	49.2482	60.9155	0.105909	55.7217
	67.6482	71.3352	50.9452	36.6091	40.0847	26.2793	48.8169	17.8854	66.7024	36.6378	319.889	45.5149	37.478	63.4724	0.257497	354.615	507.072	4.52928	149.031	76.2525	507.944	1020.28	1269.42	232.222	0.815045	19.1699	88.8684		22.1333	25.8203	5.43024	8.90579	5.43024	19.2356		63.4227	61.5736	73.9667	49.2748	45.0589	49.1612	57.0763	11.079	68.1553	19.4108	49.1896	60.4493	0.102698	55.4242
	65.0471	67.6609	49.2613	34.3496	39.4729	24.2177	46.6683	17.2786	63.9469	37.0243	298.55	44.3671	35.6304	61.1007	0.26331	337.784	440.691	6.724	151.75	51.7729	504.029	860.884	1021.09	183.738	1.84077	14.1872	131.99		20.68	23.2938	4.8942	10.0175	4.8942	20.1495		62.936	61.0919	73.5249	49.2014	44.5979	49.1195	56.7453	10.9672	67.7124	19.327	49.14	60.0052	0.0995487	55.1467
	60.3879	62.9675	46.11	45.0375	36.9956	22.4532	45.6586	15.0378	60.6964	32.9353	226.135	45.5737	39.0061	56.8184	0.185885	216.951	299.598	0.20373	0.385784	75.0478	538.49	609.178	743.171	108.236	87.0706	1.66221	175.645		14.8141	17.3938	0.53624	0.53624	8.57814	23.1205		62.4582	60.645	73.0583	49.1385	44.1643	49.0795	56.424	10.8466	67.2706	19.2235	49.0943	59.5897	0.0965686	54.8917
	56.0753	57.8848	44.8633	60.8627	35.5219	21.42	46.1047	15.3548	61.4595	33.3043	235.771	50.4693	37.8572	57.4324	0.205428	99.4129	138.772	1.54105	217.8	111.995	609.332	414.894	491.885	83.8496	632.844	0.0340237	204.099		5.606	7.41555	5.606	10.3935	14.9474	29.0492		62.0098	60.2044	72.5929	49.0818	43.7439	48.9555	56.098	10.7402	66.8382	19.1454	48.9871	59.1778	0.0942143	54.6431
	53.0145	53.5117	46.4903	59.8478	34.9043	23.0607	45.1382	13.7296	58.8678	30.4167	188.501	49.7524	37.8008	53.3874	0.170928	62.0362	70.1157	1.82822	216.372	104.734	487.418	299.574	317.033	116.295	582.811	0.643322	159.912		3.26209	3.7593	3.26209	10.0954	14.8482	26.6918		61.4183	59.6563	72.164	49.0292	43.34	48.804	55.7353	10.6229	66.3582	19.0596	48.8603	58.6761	0.0912789	54.3427
	60.4899	49.9492	46.6944	55.9112	42.6723	26.3499	47.0112	11.9611	58.9722	25.443	143.067	48.3218	43.6778	54.4207	0.109511	181.676	8.63212	0.100308	79.2115	18.8256	426.889	614.224	202.859	120.739	408.239	48.5249	87.5433		12.168	1.62738	1.62738	7.58942	5.64951	21.972		60.4286	59.0313	71.7502	48.9651	42.9858	48.6631	55.304	10.4561	65.7601	18.9066	48.7386	58.0994	0.0876173	53.9982
	76.7734	46.737	44.3079	52.8538	43.2175	25.4952	48.2308	16.7076	64.9384	34.6409	279.143	45.5224	43.4901	51.3246	0.0826292	814.68	2.23155	15.3892	21.3722	25.1328	516.908	1686.5	121.675	73.9869	294.036	56.4183	104.267		31.251	1.21453	1.21453	7.33138	2.30489	20.0272		59.3935	58.5424	71.3236	48.8925	42.6697	48.5279	54.8916	10.2905	65.182	18.7469	48.619	57.6297	0.0848074	53.7174
	81.3445	43.2584	41.8955	51.3682	41.8425	24.6314	47.3901	18.7868	66.1769	39.643	352.945	42.5769	41.8558	49.3408	0.0820753	1152.9	17.0712	30.1902	15.8256	30.7754	517.96	2082.85	57.0331	38.3062	245.295	37.653	122.655		38.7676	0.681414	0.681414	8.79129	0.734411	17.9456		58.3822	58.1837	70.8437	48.8188	42.3889	48.3239	54.4902	10.1277	64.618	18.5864	48.4476	57.2603	0.0833683	53.5012
	78.9153	41.2088	54.9527	54.8778	39.0177	23.6096	48.7637	18.8127	67.5764	38.5794	353.919	48.0433	39.5655	54.934	0.162631	909.123	57.0755	38.3043	37.3828	94.984	632.726	1867.02	30.2774	370.423	367.545	10.965	146.331		30.872	6.83449	6.90939	6.83449	9.02563	24.4337		57.4372	57.855	70.3387	48.7283	42.1179	48.1135	54.0984	9.97194	64.0704	18.433	48.2672	56.9159	0.0822254	53.0828
	74.0363	39.9334	66.4325	60.2907	41.4744	22.1875	50.7258	19.4837	70.2095	38.4098	379.613	50.8826	40.3187	64.8971	0.2336	543.379	116.476	246.7	91.4879	85.5885	814.433	1469.19	17.8681	944.097	604.394	33.2707	182.758		23.1537	10.9492	15.5499	9.40817	9.40817	28.695		56.5216	57.6157	69.8282	48.6449	41.8474	47.9231	53.7302	9.8267	63.5569	18.289	48.1036	56.6443	0.0815363	52.5832
	70.4735	38.8383	65.0953	57.6744	47.7005	20.7764	50.0931	18.3835	68.4766	36.6987	337.954	52.6874	41.0538	63.24	0.212728	415.364	126.67	225.066	57.4763	5.72428	859.468	1208.76	9.80921	863.709	482.595	143.86	222.904		17.7861	13.8491	12.4078	4.98693	4.98693	31.9111		55.4743	57.5375	69.347	48.5595	41.5964	47.7462	53.3768	9.69996	63.0768	18.1726	47.9495	56.4974	0.0818391	52.0169
	69.8379	37.6308	60.7804	53.5353	46.1668	30.0328	49.664	14.751	64.415	29.7016	217.592	49.851	39.7648	58.9691	0.194506	406.987	144.797	123.574	14.9868	12.2303	385.385	1164.96	3.70361	628.708	317.871	109.421	32.1894		19.9869	12.2202	10.9294	3.68423	3.68423	19.8183		54.3619	57.4495	68.8949	48.3957	41.3704	47.5777	53.0084	9.59322	62.6016	18.0976	47.7822	56.3392	0.082183	51.3788
	71.1349	35.8824	58.252	49.4517	43.0264	35.0377	48.7975	13.9872	62.7847	28.6638	195.643	46.239	37.6684	56.0519	0.196154	498.959	166.801	89.3879	0.427943	33.306	189.332	1255.18	0.0309866	508.307	188.934	53.5827	0.447099		24.8959	10.3566	12.013	3.21265	3.21265	11.2013		53.2844	57.2493	68.4805	48.2372	41.1601	47.4231	52.6391	9.49707	62.1362	18.0419	47.6266	56.0967	0.081661	50.7608
	67.752	33.3398	66.8195	45.8366	39.8208	34.5193	48.0147	15.5727	63.5874	32.4332	242.509	42.8287	35.8447	61.5738	0.264109	389.563	215.351	353.622	4.74394	67.1405	182.124	1026.93	5.6003	968.031	102.623	16.9285	1.40895		24.9233	9.48886	23.9908	3.00793	3.00793	8.30935		52.2825	56.9588	68.1099	48.0841	40.7146	47.304	52.2423	9.47202	61.7143	18.1309	47.499	55.7797	0.0801783	50.1833
	62.7877	31.689	76.921	43.0148	37.6206	33.5563	47.5982	18.2285	65.8267	38.2965	332.277	40.3177	34.5724	57.8445	0.251816	230.719	253.105	859.827	21.008	99.5528	197.175	733.4	16.1393	1698.65	53.4135	3.6645	4.62249		22.47	8.62875	36.6033	2.69708	2.69708	6.76137		51.3373	56.6354	67.7664	47.8458	40.1774	47.4757	51.873	9.46475	61.3377	18.246	47.5682	55.4448	0.0764618	49.5915
	58.3017	36.883	75.182	42.2448	35.9106	31.9398	46.7437	16.7111	63.4548	35.7506	279.262	39.5639	36.1537	54.2875	0.200504	133.588	97.2316	808.74	20.2395	117.356	219.154	510.551	1.38467	1558.33	42.752	0.0417154	14.1867		18.7378	2.68089	35.6181	2.68089	3.65337	7.62413		50.4212	56.3108	67.3143	47.5648	39.6762	47.9677	51.5425	9.40376	60.9463	18.2447	47.6655	55.1187	0.0725136	49.1944
	54.3708	61.1604	70.7232	52.1306	33.6515	30.7109	50.4579	15.5932	66.0511	30.9033	243.147	53.2507	38.2712	59.463	0.216831	15.3108	114.545	410.681	2.79791	282.456	389.943	348.362	647.912	1226.18	269.756	4.22244	24.9542		1.1201	7.90975	17.4725	1.1201	19.5992	22.5398		49.5286	56.0172	66.6673	47.3425	39.2003	48.5032	51.2098	9.28851	60.4983	18.1381	47.6327	54.8153	0.0701102	49.0159
	49.984	71.3588	66.0083	56.7253	31.6827	28.8089	50.7613	17.5431	68.3044	34.56	307.76	53.3547	36.258	63.6876	0.274445	0.604239	424.254	232.47	35.5692	363.993	481.911	203.852	1271.1	918.21	441.798	16.1895	47.5751		3.37066	18.0041	12.6537	3.37066	21.6719	24.5458		48.6732	55.6902	65.9043	47.2002	38.6097	49.0232	50.8502	9.17911	60.0293	18.0513	47.5685	54.4802	0.0677295	48.8482
	45.9485	70.1453	67.3329	55.751	30.0253	26.5747	49.2963	18.4419	67.7381	37.4102	340.102	50.8498	34.0061	64.4374	0.309124	11.2075	434.679	325.319	41.6637	371.369	516.271	104.903	1186.04	1000.24	401.791	32.2735	83.3866		4.90125	19.2955	16.4831	4.90125	20.8244	24.2751		47.8775	55.0579	65.1959	47.0671	38.0123	49.5067	50.4529	9.08101	59.5339	17.999	47.2697	53.9066	0.0655973	48.6921
	42.6545	65.6572	71.4468	53.1403	27.9517	24.7403	47.5985	19.2795	66.878	40.5045	371.701	47.8974	31.6274	62.5279	0.328186	24.4425	326.116	568.743	30.7121	385.994	522.497	48.2776	897.052	1277.38	303.944	60.1336	120.254		5.2429	17.7597	23.5494	5.2429	19.9457	23.1571		47.1375	54.4097	64.7057	46.9347	37.4246	50.177	50.1315	9.07042	59.2019	18.0933	46.9854	53.3515	0.0634473	48.6572
	39.2947	64.1739	69.0652	49.9636	25.9318	23.3682	45.2996	19.157	64.4566	42.2896	366.991	44.6292	29.2725	60.6213	0.348732	36.0578	356.241	564.804	21.7535	375.112	480.985	12.8767	810.403	1112.81	203.271	95.5422	152.23		5.33444	19.5447	24.436	5.33444	18.6974	21.261		46.4315	53.7797	64.2902	46.5434	36.9018	50.9556	49.817	9.11539	58.9324	18.2977	46.4595	53.0736	0.066452	48.7495
	36.2116	89.4918	64.1689	49.398	24.8325	35.5974	49.95	23.6291	73.5791	47.3054	558.333	42.8048	35.751	60.4761	0.256946	188.745	1563.55	202.175	0.304764	630.89	205.997	0.255293	2892.88	810.115	187.461	118.24	0.011862		6.59319	46.687	21.3641	6.59319	17.9723	7.20737		45.749	53.2048	63.6703	46.0955	36.5121	51.6878	49.4866	9.09567	58.5823	18.3801	45.8356	52.8255	0.070848	48.8917
	33.8208	94.7136	59.0805	48.9237	43.0339	58.9065	56.4132	21.0987	77.5118	37.4002	445.153	53.9151	44.5063	59.037	0.140334	510.414	1466.92	7.11462	56.0927	179.004	6.21665	3.55516	3481.86	546.351	174.698	53.6934	538.247		20.0942	40.7985	5.16542	4.99141	10.8812	4.99141		45.1394	52.6868	62.941	45.8572	36.0924	52.2057	49.1537	9.04951	58.2032	18.4106	45.3188	52.5665	0.0740423	49.0314
	32.2095	90.631	54.5017	47.3061	48.7962	73.4692	57.8189	20.8822	78.7012	36.1166	436.067	51.649	47.6786	68.7273	0.180822	655.843	1076.63	11.004	110.521	81.4093	244.93	12.2277	3016.72	353.266	134.554	171.346	1426.03		19.4395	38.982	2.85274	4.34291	2.85274	21.8202		44.6149	52.1957	62.1927	45.6319	35.5715	52.6206	48.8045	9.0337	57.8382	18.51	44.8691	52.5143	0.0785062	48.9138
	30.3015	83.5795	51.0177	45.0791	45.8191	72.4005	54.6996	19.6347	74.3343	35.8956	385.522	48.4184	45.2641	67.0548	0.194007	595.265	834.051	13.556	92.5535	78.8628	313.323	29.2119	2291.84	234.439	87.8492	102.268	1346.46		18.1169	35.1611	2.59931	3.33931	2.59931	23.9821		44.1286	51.7316	61.5161	45.4152	35.0565	52.9943	48.4737	9.04887	57.5226	18.6676	44.4503	52.6787	0.0847162	48.5734
	28.2946	78.2993	49.1456	42.7978	42.3818	68.0046	51.4873	18.4038	69.8911	35.7445	338.702	45.9717	42.4858	63.2898	0.196681	537.899	718.887	5.48366	75.5078	82.91	272.822	54.933	1814.17	180.613	50.2885	44.5618	1043.18		17.677	32.3277	3.1739	3.1739	3.58987	22.0329		43.6529	51.3013	60.8964	45.2044	34.5641	53.0361	48.1092	9.05255	57.1618	18.8167	44.0408	52.6024	0.0885896	48.2529
	26.3354	74.8865	48.4293	40.0295	40.7075	65.4887	49.3128	17.9145	67.2273	36.3283	320.93	44.5684	40.199	61.2239	0.207299	527.961	654.014	0.780678	86.1791	74.0524	261.66	87.8141	1535.09	161.873	18.6902	25.0112	886.992		18.2329	30.3182	3.8609	4.53881	3.8609	20.9204		43.214	50.8943	60.3228	44.8012	34.1082	52.9026	47.7072	9.05393	56.7611	18.9781	43.6108	52.4005	0.0915484	47.8477
	24.7829	71.8616	48.1872	36.8705	40.1023	104.744	54.4248	29.2128	83.6376	53.6755	853.386	44.1448	37.6785	65.943	0.272767	878.642	304.042	38.9075	308.153	205.134	2532.05	119.321	1307.2	155.773	1.35534	19.3246	4766.24		19.3619	27.7168	4.04246	7.27424	4.04246	60.5995		42.9044	50.5052	59.7523	44.2412	33.677	52.7481	47.3047	9.04743	56.3521	19.1258	43.2386	52.1874	0.0937778	47.3732
	23.6266	67.8887	46.4261	34.643	38.6524	113.079	54.0526	32.4755	86.5281	60.0814	1054.66	42.5393	35.6454	62.523	0.273791	925.74	191.437	58.1626	376.73	237.164	3484.07	145.92	1035.7	114.914	1.1306	8.67957	5986.47		18.9127	25.3494	3.88685	7.89626	3.88685	70.5393		42.6668	50.1428	59.171	43.8171	33.2824	52.6031	46.9472	9.01632	55.9635	19.2052	42.9544	51.988	0.0951488	46.9799
	22.0316	62.7297	44.5165	33.2482	35.9801	108.087	51.0989	31.0433	82.1422	60.7514	963.688	40.2483	33.9311	58.1764	0.263228	844.908	135.275	43.3285	318.65	228.58	3247.7	186.998	730.263	77.6187	6.04262	0.0749313	5239.03		18.2167	22.4814	4.26821	7.00012	4.26821	67.8392		42.4551	49.8044	58.569	43.4829	33.0911	52.4664	46.6448	8.91419	55.559	19.1108	42.7121	51.8009	0.0961652	46.6436
	21.3327	57.8504	65.1007	32.4605	33.4421	100.392	51.763	29.0308	80.7938	56.084	842.786	45.6463	32.7059	63.2881	0.318585	926.002	37.0569	177.895	372.588	335.654	2364.73	206.6	490.362	864.03	10.5355	5.12652	4184.17		24.3136	12.2041	19.4544	13.1858	12.2041	54.7452		42.2405	49.4854	57.9588	43.1836	32.9643	52.3283	46.3601	8.79116	55.1513	18.9628	42.4763	51.6175	0.0971508	46.3345
	23.5076	53.3617	69.8698	31.7505	31.0914	95.4743	50.8425	27.7928	78.6353	54.6644	772.439	42.5561	31.2561	65.7427	0.355536	747.2	6.3462	362.035	364.506	390.109	1992	148.809	311.712	1167.14	15.6485	21.2979	3572.21		19.0485	10.8056	27.3137	10.8056	11.4647	52.9182		42.0584	49.1771	57.377	42.9203	32.8604	52.1802	46.0956	8.66416	54.7597	18.7961	42.2739	51.4294	0.0977077	46.0487
	26.3487	48.9883	66.8536	29.8727	29.2716	91.9957	48.8884	26.2124	75.1008	53.6168	687.09	39.4305	29.4219	62.3873	0.359064	508.04	0.00996228	322.748	361.597	384.82	1858.24	87.5653	176.409	970.154	34.0307	41.4056	3168.49		13.0818	9.55775	27.4231	9.55775	10.1589	52.5652		41.9891	48.8819	56.8424	42.6804	32.7651	52.0125	45.8619	8.53425	54.3962	18.6086	42.1619	51.2298	0.0970953	45.7812
	27.2641	45.0877	62.972	27.9594	27.3538	87.4068	46.3406	24.6044	70.945	53.0947	605.378	36.5235	27.5052	58.501	0.360391	363.914	1.56982	276.604	337.87	360.501	1686.43	71.2715	88.0101	743.419	60.0154	69.7653	2672.94		9.25945	8.56417	26.4485	8.56417	9.16977	50.8832		41.9183	48.6048	56.3292	42.4385	32.7975	51.824	45.652	8.37042	54.0225	18.3353	42.0483	51.0192	0.0963908	45.5217
	26.6329	41.4279	58.6063	26.6263	25.651	82.5662	43.5851	23.0062	66.5913	52.7845	529.284	34.0304	26.628	54.3117	0.342029	287.376	4.65366	225.637	287.6	321.632	1519.52	82.3263	32.7361	524.41	82.4462	101.11	2195.84		7.39746	7.39746	24.5759	7.40407	8.3794	48.5357		41.8406	48.3521	55.8262	42.1847	32.8778	51.6184	45.4499	8.19618	53.6461	18.0334	41.9266	50.8018	0.0957116	45.2684
	28.783	38.2866	62.5536	25.4094	24.5658	76.4938	42.682	21.8044	64.4864	51.0857	475.432	33.5348	26.2528	56.4868	0.365412	193.183	19.3198	394.878	298.345	328.197	1143.24	47.9323	6.65779	720.774	106.028	124.111	1663.62		4.75179	4.75179	29.0187	8.12545	8.96899	42.959		41.7678	48.0829	55.3473	41.9283	32.9773	51.4185	45.2537	8.02258	53.2763	17.728	41.8079	50.5846	0.0949931	45.0056
	70.8398	35.6015	104.883	24.2061	23.3109	72.5927	55.239	32.7938	88.0328	59.367	1075.43	53.2207	27.055	72.1545	0.454589	243.386	385.632	2464.54	963.04	1019.41	301.15	1234.36	0.0109871	4785.43	132.254	153.648	1360.6		17.6192	17.6192	51.6624	29.0145	29.9098	19.372		41.7178	47.5613	54.907	41.6881	32.9103	51.2161	45.0001	7.8899	52.89	17.5331	41.6955	50.3024	0.0935554	44.6395
	77.8159	32.9721	105.4	23.0447	21.857	71.2687	55.3931	34.4364	89.8295	62.1673	1185.87	52.1204	25.5265	76.1791	0.498031	502.782	502.701	2500.72	1046.42	1124.67	252.035	1773.22	7.47586	4857.25	160.317	191.805	1264.69		25.6955	19.1483	53.2798	29.0757	30.2635	19.1483		41.6888	46.906	54.5075	41.4842	32.7487	50.9622	44.7162	7.77832	52.4946	17.3948	41.5353	49.9482	0.0919602	44.2974
	75.6644	30.3331	102.996	21.7602	20.3334	69.0031	53.3484	34.1334	87.4818	63.9821	1165.09	49.6681	23.9034	73.9991	0.511689	498.006	529.702	2464.88	997.813	1089.99	245.071	1596.65	28.8712	4527.9	194.494	236.326	1108.68		25.9963	19.335	53.3278	27.9079	29.3347	19.335		41.6573	46.2675	54.1447	41.2859	32.6245	50.778	44.4596	7.68095	52.1406	17.2762	41.3788	49.6503	0.0908674	43.9624
	70.8282	28.216	96.7316	20.7167	18.8295	65.1384	50.0767	32.095	82.1717	64.0917	1030.09	46.6772	22.5915	69.4057	0.508866	430.624	477.891	2176.67	862.012	976.391	226.854	1233.55	56.105	3724.08	224.69	284.829	866.247		24.151	18.4612	50.0544	25.9605	27.8477	18.4612		41.5436	45.7039	53.8187	41.0884	32.5986	50.6427	44.2327	7.58435	51.817	17.1465	41.2022	49.408	0.0905612	43.6238
	66.9508	26.533	96.6385	27.1672	17.3814	63.796	49.7445	30.9465	80.691	62.2109	957.685	45.4816	26.6915	66.1621	0.425084	296.058	538.774	2199.05	509.733	1047.37	197.446	976.217	84.1503	3712.72	72.9166	335.803	789.032		21.4692	18.9486	51.1568	18.3144	28.1002	18.3144		41.1664	45.3817	53.5633	40.9005	32.5899	50.5193	44.0202	7.53248	51.5526	17.1114	40.9669	49.2349	0.0916603	43.274
	66.2854	25.1479	120.448	27.0069	16.1058	61.7196	52.7856	39.0233	91.8089	73.9279	1522.82	44.3632	25.6126	65.1439	0.435575	182.244	763.844	4578.23	664.545	1345.41	79.8149	935.08	111.48	7181.2	75.6806	384.18	676.688		21.9222	19.2153	76.0851	17.3563	28.2574	17.3563		40.802	44.825	53.3914	40.7308	32.5541	50.4003	43.7839	7.50315	51.2871	17.1368	40.7486	49.0065	0.0920046	42.8135
	66.7227	24.0045	119.107	26.7474	15.1853	57.6821	51.5748	38.8022	90.377	75.2348	1505.61	42.2147	24.6902	64.4626	0.446115	229.46	760.124	4560.57	616.399	1324.2	37.299	962.017	136.934	6955.64	80.2623	421.114	482.934		24.508	18.2103	76.8921	15.4673	27.0295	15.4673		40.4547	44.2661	53.2368	40.6066	32.4717	50.3034	43.5565	7.4957	51.0522	17.2091	40.4927	48.794	0.0929746	42.4364
	64.4594	23.1226	112.512	25.4113	14.4429	54.0771	49.0042	36.6573	85.6614	74.8044	1343.76	39.7442	23.6947	61.8638	0.446116	238.864	669.857	4033.22	556.625	1194.48	25.7342	826.739	158.351	5899.08	105.988	452.134	337.484		24.7152	16.6216	72.7676	14.3329	25.3013	14.3329		40.1377	43.7502	53.0854	40.5844	32.3709	50.2893	43.3696	7.50464	50.8743	17.3039	40.2494	48.6545	0.094542	42.1673
	60.2502	22.0521	104.011	41.7229	13.886	52.7271	49.1082	32.1829	81.2911	65.5347	1035.74	47.225	26.9698	58.3694	0.367939	124.144	732.032	3014.29	54.5418	1240.6	13.0969	602.4	186.438	4665.49	36.1996	476.125	289.708		13.0251	25.173	56.7857	5.5021	33.339	5.5021		39.8841	43.2739	52.9402	40.5885	32.2699	50.2992	43.2093	7.51741	50.7267	17.3977	40.0602	48.5429	0.0957376	41.9312
	55.8095	20.7186	96.9167	50.6696	13.1991	51.5665	48.1467	29.7621	77.9088	61.8155	885.784	51.118	28.2064	54.7488	0.319961	58.7192	752.299	2378.51	6.36516	1221.33	11.6951	404.138	224.632	3746.71	223.899	506.573	251.545		4.69147	30.3994	45.7986	0.448444	37.9189	0.448444		39.6904	43.116	52.8133	40.5909	32.174	50.3111	43.1159	7.53184	50.6478	17.4688	39.9156	48.5123	0.0972176	41.8535
	52.6636	19.5162	90.9555	47.9149	12.2717	48.9733	45.3825	27.9807	73.3633	61.6553	782.922	48.4441	26.6159	51.741	0.32065	53.0138	669.067	2076.89	6.41292	1096.33	12.8937	287.549	262.12	3052.47	149.05	549.181	176.013		4.21948	28.9279	42.5114	0.5292	36.1724	0.5292		39.5115	42.9674	52.6937	40.5795	32.0689	50.3151	43.0227	7.54973	50.5724	17.5482	39.7785	48.492	0.0987131	41.7734
	50.0737	23.3526	85.6581	44.2644	12.0957	46.6246	43.6782	25.3883	69.0665	58.1258	644.565	45.4445	28.5806	49.2114	0.265206	40.9029	413.129	1762.31	0.343661	997.455	8.68127	206.422	152.614	2495.18	73.2409	557.463	119.208		4.62922	22.0919	40.2136	1.18009	33.3488	1.18009		39.3286	42.7976	52.5747	40.5642	31.9554	50.3232	42.924	7.57241	50.4964	17.6414	39.6375	48.4734	0.100282	41.6809
	47.6269	32.6923	80.5109	41.2596	20.2385	47.4801	44.9681	20.2617	65.2297	45.0579	410.535	44.3699	34.8341	47.5902	0.154761	7.06944	150.695	1263.3	13.7527	611.553	6.31063	142.1	9.08451	2007.45	30.8387	239.255	138.623		3.25702	11.6776	36.1411	3.11028	24.1314	3.11028		39.1062	42.6527	52.4593	40.5664	31.8435	50.351	42.8298	7.60284	50.4327	17.7513	39.4712	48.4707	0.102335	41.6095
	44.8805	31.7638	75.5372	38.5937	23.4387	49.3829	43.9328	18.0335	61.9663	41.0479	325.207	41.7371	33.4713	48.2573	0.180916	0.898149	148.084	998.836	28.5058	420.009	29.704	84.1657	15.5434	1586.5	8.33705	150.495	187.05		3.1434	9.97331	33.8001	3.1434	18.2984	7.64583		38.7233	42.5305	52.2839	40.6	31.7358	50.4467	42.72	7.64627	50.3663	17.8986	39.1924	48.5151	0.106292	41.5653
	41.9599	29.6023	70.8411	36.2257	22.9659	46.9592	41.4257	16.7557	58.1814	40.4476	280.754	39.0928	31.2581	45.7094	0.187758	0.285413	139.792	865.266	27.04	340.765	30.6201	39.1074	37.2592	1234.45	0.269731	162.319	126.628		2.86712	9.4905	31.7483	2.86712	16.1269	7.86642		38.2878	42.4098	51.9472	40.8344	31.5997	50.5828	42.6103	7.66614	50.2764	17.9913	38.9244	48.5896	0.110442	41.6221
	38.7871	28.5047	66.1754	34.0339	21.7813	43.7739	38.8427	15.4434	54.2861	39.7587	238.497	36.4105	29.887	42.5272	0.174554	0.00309177	106.875	747.075	23.1247	291.091	24.3166	9.4914	51.8632	928.365	2.79694	193.905	65.0861		2.37661	7.90582	29.7649	2.37661	14.6292	7.36339		37.8614	42.2885	51.6177	41.2581	31.4539	50.7234	42.5338	7.69245	50.2263	18.0855	38.7106	48.676	0.114038	41.7733
	35.6315	26.4823	61.1203	31.9582	20.1749	41.6759	36.1738	14.2868	50.4606	39.4947	204.112	33.7949	27.8512	40.1648	0.181039	0.294113	93.9267	622.325	17.7718	255.967	30.2729	0.00559528	85.0833	645.87	14.0486	241.226	35.6362		1.83667	7.31259	27.3254	1.83667	13.62	7.88108		37.469	42.1982	51.308	41.5706	31.3242	50.8548	42.4541	7.72704	50.1812	18.2009	38.4944	48.7547	0.117598	41.8844
	32.9638	24.8141	56.3652	30.0246	18.8482	38.9244	33.6567	13.0735	46.7302	38.8437	170.917	31.4942	26.1167	37.4342	0.178086	0.480116	78.1922	515.677	13.192	219.293	27.7481	7.52137	118.641	426.791	32.2816	284.198	10.3558		1.46959	6.68014	24.871	1.46959	12.6461	7.43014		37.1093	42.1534	51.0003	41.6865	31.1966	50.9752	42.3535	7.76612	50.1197	18.3364	38.2536	48.8198	0.121347	41.92
	30.483	23.4638	52.5179	28.0178	18.4375	36.5859	31.5843	11.9661	43.5505	37.8864	143.189	29.2504	24.6023	35.0602	0.175285	1.2128	65.9433	438.213	12.72	172.838	25.0158	27.2827	149.88	282.627	59.1134	298.212	0.773638		1.23262	5.78666	23.2674	1.23262	10.8129	7.33547		36.7753	42.1627	50.6705	41.7791	31.0669	51.0632	42.2529	7.79539	50.0483	18.4494	38.0262	48.5661	0.121718	41.9709
	28.0928	22.2428	49.1816	25.8149	21.8066	34.9354	30.3457	10.3926	40.7383	34.2474	108.006	26.9538	23.1359	33.2248	0.179006	5.07556	65.6562	354.791	20.5281	72.9158	21.0656	57.966	181.266	181.582	97.8404	193.202	0.594304		1.13894	4.711	22.2277	1.13894	5.14723	7.98157		36.3681	42.187	50.3297	42.0332	30.8589	51.1057	42.1471	7.84916	49.9963	18.6232	37.7844	48.294	0.122094	42.1101
	25.8528	34.4146	45.9612	23.8027	22.8934	33.581	31.0843	8.78779	39.8721	28.2708	77.2252	29.7169	24.3152	34.2062	0.169014	27.3686	11.0908	221.322	53.0214	67.0897	6.23372	97.0925	1.66867	105.162	141.697	164.17	4.51695		3.86412	4.69766	16.2443	5.9142	6.82345	3.86412		35.7909	42.2135	50.0038	42.6146	30.7045	51.1442	42.0786	7.92722	50.0058	18.8391	37.3966	48.1565	0.125769	42.414
	23.8808	43.7035	42.3925	22.3467	22.8238	32.1692	31.2194	9.8454	41.0648	31.5361	96.9318	28.025	23.088	39.8367	0.26617	53.8557	155.852	124.839	78.7242	70.4869	0.902081	139.844	63.9541	44.7054	178.478	165.96	12.5114		4.14421	15.6785	14.3676	5.67823	5.20121	4.14421		35.2078	42.2492	49.6937	43.2068	30.7332	51.1804	42.0452	7.97563	50.0208	18.9692	36.9681	48.072	0.130572	42.728
	22.1197	41.574	39.1017	21.2052	22.1106	30.842	29.4922	9.13946	38.6316	30.9894	83.5298	26.4809	22.1129	37.0367	0.252307	54.3532	145.969	92.342	68.6745	54.488	1.82205	184.596	34.429	11.5283	210.283	184.844	23.6615		4.36115	15.0931	12.6208	5.27569	4.37028	4.36115		34.7577	42.2863	49.3118	43.7215	30.7929	51.2169	42.0145	7.99387	50.0084	19.0264	36.6398	47.9142	0.133339	43.0039
	20.5351	44.8721	36.1909	20.23	20.6328	29.5958	28.6761	10.217	38.8931	35.6289	104.387	25.1143	20.5595	34.5421	0.25376	66.2757	262.309	56.472	71.3366	64.6955	0.845857	230.165	84.011	0.23482	239.516	227.212	37.3382		4.57916	19.7578	11.0766	4.88427	4.48153	4.48153		34.3423	42.3138	48.9103	44.1238	30.9095	51.2552	41.9758	7.99571	49.9715	19.0484	36.3352	47.7136	0.13538	43.2188
	19.1166	57.7521	33.2788	19.3927	19.9297	28.189	29.6098	14.9377	44.5475	50.4483	223.134	24.0594	19.527	32.0064	0.242162	110.108	791.986	13.4616	104.389	93.7043	2.01872	275.22	486.015	5.89278	266.134	248.901	56.5102		4.94278	33.6927	9.21946	4.66664	4.12964	4.12964		33.963	42.7961	48.5296	44.5189	31.1662	51.2889	42.0438	7.97312	50.0169	18.9639	36.1713	47.527	0.135674	43.6575
	17.6154	56.0572	30.959	18.7381	19.1609	26.3545	28.1475	14.6307	42.7782	51.9787	214.058	22.7577	18.8438	29.8079	0.225358	110.926	778.948	7.90464	88.5367	80.7587	3.21504	327.282	414.156	22.5368	287.92	273.75	87.4573		5.1423	33.2995	8.20134	4.01957	3.59677	3.59677		33.7764	43.3716	48.1849	44.9117	31.4172	51.2139	42.146	7.91207	50.058	18.773	36.1752	47.3666	0.133962	44.1417
	16.1694	52.2068	29.2793	17.9601	17.9884	24.4388	26.3405	13.5997	39.9402	51.6305	184.952	21.2136	17.9671	28.0692	0.219436	103.451	669.068	8.63691	70.2315	69.7564	3.61638	381.692	272.267	41.3062	314.93	313.923	126.957		5.04422	30.9932	8.06572	3.25357	3.22518	3.22518		33.5962	43.9168	47.851	45.3031	31.6478	51.0859	42.2335	7.85924	50.0927	18.609	36.1763	47.214	0.132362	44.6099
	14.8485	49.5988	27.9165	16.8596	17.375	24.8891	25.2479	12.967	38.2149	51.3586	168.142	21.132	16.9884	27.1596	0.230388	108.147	592.967	7.1212	70.3644	61.9825	0.128762	435.048	193.001	60.6819	355.201	336.037	117.013		6.28351	28.4668	6.78442	4.27248	3.75703	3.75703		33.4367	44.4235	47.4297	45.6984	31.8817	51.0256	42.3159	7.81801	50.134	18.4753	36.1834	46.9969	0.130001	45.061
	13.7022	46.6615	26.755	16.356	19.2896	51.0653	28.9716	16.075	45.0466	55.4853	258.405	23.0223	17.0894	41.6848	0.418473	233.154	312.932	4.91325	159.153	93.7417	488.131	484.182	120.015	80.1263	374.435	269.51	235.897		9.32008	23.6392	3.73272	6.66626	3.73272	28.043		33.2945	44.8819	46.9038	46.1008	32.1305	50.9736	42.3808	7.77195	50.1528	18.3383	36.1913	46.703	0.126808	45.4913
	12.6224	44.4168	25.6006	16.2551	19.2094	80.5635	33.1113	25.8191	58.9304	77.9766	666.625	22.405	16.9937	39.7128	0.400643	419.795	127.815	56.411	284.131	193.263	2251.71	532.867	75.873	102.126	378.349	272.148	2012.17		9.78259	22.0118	3.19559	6.14986	3.19559	58.1585		33.1895	45.237	46.3901	46.4906	32.3727	50.936	42.436	7.73224	50.1682	18.221	36.2014	46.4655	0.124162	45.8135
	11.7709	42.6543	24.3331	21.2542	18.8047	82.7296	33.5911	26.1893	59.7805	77.9651	685.882	22.7936	19.4171	38.074	0.324519	476.124	82.1412	85.7112	152.2	218.639	2414.59	572.907	48.2744	129.351	208.865	285.666	2211.19		11.0228	19.8607	1.53946	1.53946	3.98895	59.936		33.3719	45.3094	45.9145	46.7363	32.6077	50.896	42.4726	7.60479	50.0774	17.9052	36.3563	46.5308	0.122752	45.612
	11.2362	41.1126	22.7455	28.2393	18.0964	79.7408	33.5285	24.7889	58.3173	73.9338	614.488	25.4924	19.2587	37.8943	0.326065	496.947	57.5197	116.272	27.9756	238.147	2135.58	598.789	29.2282	167.982	55.757	310.108	1939.03		14.2562	15.6202	2.74687	2.74687	7.39595	54.2484		33.7826	45.2448	45.479	46.9673	32.8389	50.9254	42.5397	7.43874	49.9784	17.4866	36.6481	46.5952	0.119494	45.3619
	10.7647	38.8579	27.1841	27.7485	16.9472	74.4862	32.6648	22.6638	55.3286	69.3831	513.65	27.4663	19.5064	36.0806	0.298166	479.612	38.3551	30.0376	24.1697	247.043	1749.03	622.083	9.93261	72.628	63.3268	351.906	1503.88		16.7016	11.3916	0.282195	0.282195	10.5192	47.0199		34.2284	45.1565	45.0232	47.7369	33.0493	51.1355	42.7216	7.38732	50.109	17.2917	36.9271	47.0918	0.120982	45.0899
	10.1072	36.8342	44.4351	25.8708	15.9339	91.3079	37.4148	29.307	66.7218	78.3298	858.897	31.3525	18.4181	42.5349	0.395662	745.706	0.337126	49.2839	133.266	461.432	2904.46	655.315	1.27212	76.1911	96.7384	390.95	3091.53		21.2453	5.48173	13.0826	5.48173	15.4186	59.9554		34.6637	45.0893	44.5195	48.7342	33.2407	51.4188	42.9444	7.41822	50.3626	17.274	37.1276	47.823	0.125901	44.8044
	9.35842	35.9701	47.5865	24.5763	17.6027	100.765	39.3099	32.9903	72.3003	83.9237	1088.36	30.2732	19.3461	44.6824	0.395702	897.092	11.1547	68.5017	217.078	471.201	3776.78	694.212	0.0695555	141.138	123.876	327.74	4232.69		20.9148	5.69686	17.3133	5.69686	12.6705	70.4922		35.0829	45.0134	44.0319	49.7193	33.4205	51.6887	43.1595	7.48407	50.6435	17.3405	37.3202	48.5428	0.130704	44.5226
	9.04383	35.2654	46.8471	30.1045	26.6224	96.7642	40.7746	30.0767	70.8513	73.7633	904.607	32.685	27.4929	43.9517	0.230371	1006.84	30.3508	36.8758	113.85	200.284	3134.83	710.889	0.194408	124.117	31.3804	82.5179	3728.06		23.6411	2.58045	14.1621	2.58045	6.06257	64.0792		35.5247	44.6482	43.5822	50.6167	33.5838	51.8057	43.2935	7.51848	50.812	17.3663	37.5391	49.1246	0.133684	44.1152
	12.4694	34.5174	43.9732	50.6887	30.7234	89.814	43.6977	26.0901	69.7878	59.706	680.695	39.2453	31.6719	49.0098	0.214892	975.203	84.2778	0.0759001	48.874	168.331	2126.71	539.953	1.41358	68.3409	224.471	24.8293	2927.64		26.7758	4.7279	4.7279	11.4434	8.52186	50.5687		35.9848	44.212	43.17	51.4996	33.5367	51.673	43.346	7.57641	50.9224	17.4789	37.7811	49.6777	0.136025	43.691
	15.3797	32.6359	43.1924	51.5207	30.5539	82.8348	42.6862	23.1692	65.8554	54.2779	536.812	37.9141	31.0744	49.4386	0.22809	745.646	101.009	0.256189	78.0479	147.194	1611.91	413.172	9.42742	56.0408	250.094	26.5477	2221.09		22.5344	5.27823	5.27823	13.6065	7.36027	44.9206		36.4342	43.8014	42.8127	52.3826	33.4154	51.3812	43.3712	7.65641	51.0276	17.6532	38.0288	49.4862	0.13092	43.307
	15.2052	30.909	47.4249	49.4227	28.9959	76.5667	41.4207	21.389	62.8097	51.6384	457.49	39.1669	29.4741	48.9233	0.248084	687.254	110.497	36.0501	64.0318	154.377	1235.24	420.296	23.0147	137.325	188.139	45.0302	1669.57		23.9617	8.25796	8.25796	10.2558	10.1711	37.3998		36.8536	43.4272	42.6253	53.2039	33.3032	51.0844	43.4163	7.75327	51.1695	17.858	38.2965	49.1701	0.124317	43.0263
	14.2785	29.5393	46.4425	46.0816	27.1836	71.0538	39.0965	19.8656	58.9622	50.8117	394.642	37.8105	27.7725	46.3523	0.250655	615.934	91.3412	53.9629	48.7914	141.918	1021.26	459.151	38.0324	115.265	107.647	72.6371	1249.44		23.5319	8.27117	8.63203	8.27117	10.6269	33.2433		37.2364	43.0697	42.6293	53.9533	33.1995	50.8239	43.4854	7.86365	51.349	18.0835	38.5846	48.9893	0.11881	42.8495
	17.0043	27.3917	44.4658	44.4086	25.2697	66.5833	37.5206	17.9662	55.4867	47.8835	322.783	35.9002	25.8002	44.4515	0.265492	420.917	102.594	48.2365	47.4443	150.083	844.641	349.765	69.1324	76.729	75.7289	108.922	953.387		18.8958	8.50841	8.56568	8.50841	10.6304	30.6831		37.5864	42.7126	42.7626	54.6439	33.0913	50.5845	43.5636	7.98533	51.5489	18.3303	38.868	48.8293	0.113587	42.7376
	28.1961	25.4473	41.6744	50.8249	24.467	62.6273	38.8728	15.5996	54.4724	40.1299	243.348	34.9352	26.1345	48.5373	0.300016	113.993	180.244	7.84869	142.852	207.528	564.273	56.4037	105.247	35.6176	228.572	126.323	724.736		6.73914	9.4879	6.73914	15.8897	10.4682	27.692		37.9137	42.3585	42.8907	55.2831	32.9788	49.9392	43.5607	8.0481	51.6088	18.4756	39.0249	48.3446	0.10667	42.6246
	32.013	23.5907	38.5175	64.0001	26.6254	58.5585	40.5509	16.9277	57.4786	41.7444	286.548	35.2652	27.9723	53.5483	0.313737	72.8959	287.647	4.13453	549.867	193.919	324.276	13.6409	146.788	7.9028	800.538	82.4631	522.223		3.25228	11.6745	3.25228	28.7349	8.63984	23.2933		38.2196	42.0167	43.0024	55.869	32.8725	49.1862	43.5277	8.10673	51.6345	18.6243	39.1689	47.7716	0.0989497	42.5095
	31.2888	22.0232	35.485	69.4112	44.8265	54.1296	42.8607	17.078	59.9387	39.8454	291.659	40.1558	32.3378	51.8038	0.231348	133.91	434.201	54.401	704.929	3.86427	126.987	19.5147	187.227	0.0489742	1136.02	83.1777	339.417		8.86698	18.1325	4.67074	29.2555	4.67074	13.9738		38.5087	41.7035	43.1089	56.3986	32.7802	48.8456	43.5576	8.22361	51.7812	18.8798	39.3074	47.5236	0.0946233	42.4062
	29.2789	20.5002	32.8696	66.0624	47.7579	49.7013	41.0284	16.5725	57.6009	40.3926	274.646	40.3138	30.1766	49.2155	0.239809	138.051	421.406	66.5655	626.702	45.2863	75.2197	41.3119	231.226	8.04682	921.493	145.241	195.86		11.0349	19.8136	7.44414	25.7486	7.44414	9.38756		38.7674	41.4173	42.9966	56.8811	32.7028	49.0848	43.6417	8.41059	52.0523	19.2719	39.4299	47.724	0.0951663	42.2069
	31.7415	19.4728	30.6633	62.9237	46.051	45.6743	39.4211	15.2908	54.7119	38.7883	233.808	38.7079	30.9328	45.9568	0.195397	58.9763	397.934	76.6996	552.373	43.9551	39.103	15.7199	263.527	25.4324	740.786	107.011	99.3612		6.96642	19.2351	8.04465	24.2158	7.34304	6.96642		38.9676	41.1521	42.9635	57.3199	32.6332	49.3627	43.7332	8.59608	52.3292	19.6558	39.5137	47.9553	0.0965092	42.0578
	42.7552	18.4871	29.022	61.8609	43.4656	42.3625	39.6589	14.7357	54.3946	37.1561	217.141	42.5588	32.3571	43.288	0.144502	9.58704	448.245	113.143	492.93	14.4914	7.30944	49.6863	296.502	44.6804	684.062	60.2069	44.3044		0.196348	24.0717	13.5368	19.3021	0.906813	0.196348		39.1103	40.9124	42.9998	57.7242	32.5729	49.6157	43.8226	8.77181	52.5944	20.0167	39.5608	48.1674	0.098105	41.9561
	41.6201	17.477	27.6283	60.2719	53.8469	39.6641	40.0847	15.9106	55.9953	39.6923	253.146	40.6421	30.6372	50.7902	0.247496	2.35749	511.11	155.163	407.524	189.398	0.176929	34.973	332.31	65.255	603.469	329.081	15.6638		0.978022	23.1651	13.0138	19.6298	13.2048	0.978022		39.2162	40.6964	43.0383	58.0972	32.5265	49.8948	43.9116	8.942	52.8536	20.3637	39.5862	48.399	0.100162	41.8674
	38.8139	16.7043	26.2687	58.1461	55.8599	37.0587	38.8086	16.2086	55.0172	41.7655	262.72	37.9363	28.9662	51.5984	0.28092	2.81697e-05	488.602	157.248	373.938	290.748	3.06214	9.65707	361.079	89.0681	503.542	406.168	1.82893		0.877602	21.232	11.6676	20.2098	17.9236	0.877602		39.3045	40.502	43.0741	58.4306	32.495	50.381	44.0312	9.12646	53.1577	20.7273	39.6038	48.7935	0.103959	41.7881
	36.753	16.0929	25.354	55.6165	55.4159	34.5322	37.2941	15.9002	53.1943	42.6347	252.818	35.6426	27.6486	50.7502	0.294668	0.29274	449.492	142.565	335.71	328.401	7.62804	1.09561	384.687	107.17	396.415	388.468	1.37856		1.11042	19.5497	10.2886	19.9739	19.7733	1.11042		39.3625	40.3231	43.0221	58.7274	32.4678	50.8721	44.1292	9.30588	53.4351	21.0878	39.6026	49.1864	0.107938	41.6726
	35.7534	15.4631	24.7061	53.0909	53.5695	32.0404	35.7706	15.2678	51.0384	42.6826	233.106	33.8969	26.5397	48.7566	0.29506	0.000293896	412.395	122.422	299.995	316.802	13.9145	0.00221813	409.79	121.005	302.225	319.093	13.4394		1.85653	18.4338	9.19077	19.1941	19.6726	1.85653		38.9946	40.161	42.5006	59.0038	32.4411	51.3092	44.0684	9.53055	53.5989	21.6267	39.2862	49.499	0.115028	41.3308
	34.9172	14.9123	23.6927	51.0504	50.0772	31.0722	34.287	14.3436	48.6306	41.8339	205.738	32.9947	25.5376	46.2872	0.288892	0.397126	375.38	112.239	281.012	249.33	10.3347	0.622763	432.393	144.327	235.44	206.522	21.4748		1.92247	18.0824	9.302	18.0557	17.0825	1.92247		38.5455	40.0172	41.9416	59.2694	32.4156	51.6744	43.9773	9.75807	53.7354	22.1889	38.9134	49.7501	0.122222	40.9794
	33.0324	14.0397	22.1973	47.8739	52.0644	36.7942	34.3337	14.5918	48.9255	42.5	212.921	34.9133	24.9061	45.104	0.2885	1.69336	411.845	147.291	183.339	314.38	6.05445	7.15009	469.443	182.494	148.05	267.587	1.18354		1.88094	20.8736	12.716	12.9606	17.1511	1.88094		38.0967	39.8917	41.3848	59.5119	32.4015	51.9808	43.8779	9.97311	53.851	22.7292	38.5455	49.9551	0.128922	40.6382
	31.2681	16.3939	21.1041	45.2709	58.3647	38.1523	35.0923	15.5852	50.6776	44.4121	242.9	34.7102	23.6451	43.4913	0.29561	14.6245	349.631	195.672	103.604	541.604	9.36312	19.6975	372.969	213.226	91.4819	513.403	5.9826		3.44206	18.3163	13.6061	10.5607	23.6545	3.44206		37.6808	39.7801	40.8752	59.7359	32.414	52.2488	43.7891	10.1699	53.959	23.2247	38.2056	50.1339	0.135028	40.3276
	31.3812	41.1995	23.8359	44.2531	55.8367	36.0589	38.7609	11.0654	49.8262	28.5478	122.442	38.6292	32.5506	43.4897	0.143859	54.4599	5.94676	222.755	30.1641	291.585	7.30056	18.707	30.1746	140.907	73.0465	405.232	0.124317		7.24802	2.57028	14.7933	5.62386	17.2075	2.57028		37.2871	39.6741	40.3622	59.8712	32.4381	52.4563	43.6815	10.3294	54.0109	23.6471	37.8839	50.2626	0.140434	40.0181
	33.469	41.9358	28.5495	43.7018	51.8568	33.7492	38.877	8.52416	47.4012	21.926	72.6613	37.8425	33.539	43.2603	0.12658	29.2466	9.35609	106.657	23.2785	168.474	26.2945	5.00565	38.8062	51.2196	63.9275	260.837	3.83037		4.37349	4.0933	9.29295	5.85931	14.0143	4.0933		36.8854	39.5742	39.5997	59.9859	32.4645	52.6187	43.5214	10.4985	54.0199	24.1227	37.5576	50.3444	0.145467	39.5869
	32.0743	42.0065	27.704	45.3643	47.7711	33.3097	38.0383	8.11012	46.1485	21.3209	65.7741	37.6581	32.3832	44.5249	0.157873	35.5691	15.7463	106.798	53.6698	94.7274	22.3601	13.1913	39.6921	64.0367	93.2765	145.56	5.7439		5.58374	4.3484	9.95405	7.70621	10.113	4.3484		36.4687	39.5111	38.827	60.0824	32.4977	52.7668	43.359	10.6674	54.0264	24.6026	37.0583	50.4149	0.152693	39.169
	30.184	42.4295	25.727	52.0468	44.5504	38.7852	38.9538	9.66141	48.6152	24.8022	93.3428	40.6074	32.3343	44.0202	0.153047	76.9095	12.0802	174.949	171.425	31.3219	0.0284162	30.496	45.2007	99.5872	267.01	78.2179	9.47972		10.4233	1.82211	14.8804	11.4394	3.94306	1.82211		36.0653	39.457	38.0931	60.1657	32.5362	52.9044	43.2036	10.8326	54.0362	25.0733	36.5723	50.4792	0.159755	38.775
	31.9928	40.3545	24.4374	50.53	41.7825	38.5533	37.9418	8.91254	46.8543	23.4901	79.4334	39.4539	33.6329	41.4255	0.10382	35.3902	5.8213	182.367	158.463	14.7516	0.374005	13.7904	21.6054	126.988	219.74	36.9203	8.10533		7.46111	0.900589	15.0165	11.0761	2.32863	0.900589		35.695	39.4325	37.4283	60.07	32.5739	53.0201	43.0366	10.9327	53.9693	25.4032	36.1283	50.5242	0.166134	38.4304
	33.3342	70.6103	23.5094	47.3458	39.1034	37.6083	41.9186	16.0733	57.9919	38.3442	258.352	38.3559	34.4028	45.2852	0.136563	73.6909	823.213	338.897	29.4551	7.92531	18.5782	5.62684	1218.28	148.765	135.478	11.54	3.61761		5.02162	32.2544	14.8464	8.98998	0.747526	0.747526		35.3665	39.492	36.8063	59.8736	32.6112	53.1279	42.8796	10.9916	53.8711	25.6335	35.7265	50.5658	0.171966	38.1491
	31.156	71.286	22.0397	43.7578	36.1805	35.6806	40.0168	16.8936	56.9104	42.2162	285.393	35.9306	32.2872	41.8635	0.129147	78.5127	977.761	323.176	13.9955	14.7167	18.8022	20.7051	1265.91	186.777	64.8269	0.224886	0.000659842		4.77455	35.3554	13.8909	7.82725	0.249954	0.249954		35.0676	39.5501	36.2178	59.6894	32.6487	53.2473	42.7368	11.0553	53.7921	25.8684	35.3552	50.6197	0.177547	37.8839
	29.1521	67.5021	20.388	41.3396	33.3563	33.9814	37.6199	16.1669	53.7868	42.9742	261.367	33.6689	30.2032	39.5	0.133378	71.7034	892.943	296.939	13.8358	18.1782	13.2387	42.9576	1010.97	234.651	31.7333	5.52252	2.97533		4.51674	33.8332	13.2809	7.67069	0.312546	0.312546		34.7896	39.56	35.7147	59.7314	32.6803	53.3651	42.6402	11.1841	53.8242	26.2289	35.0209	50.6839	0.182756	37.6374
	27.0046	64.3368	19.209	40.324	30.9806	33.5042	35.8932	15.5941	51.4873	43.4459	243.176	32.2424	27.9986	38.619	0.159424	79.0073	809.039	278.363	19.632	24.1334	5.70732	75.7202	819.704	272.163	21.3228	22.3323	4.84939		5.23782	32.0944	13.0334	8.08158	1.26179	1.26179		34.5239	39.4816	35.3111	59.9047	32.6624	53.4312	42.5525	11.3454	53.8979	26.662	34.7207	50.7115	0.187175	37.3964
	25.5205	62.4177	18.2286	41.4553	28.6607	37.9765	35.7099	15.56	51.2698	43.5733	242.112	33.3186	26.3055	40.5856	0.213482	103.824	713.305	305.595	33.0102	49.6904	5.13748	103.751	713.495	305.471	33.0511	49.6403	5.15362		7.79813	29.099	15.09	8.13672	4.65787	4.65787		34.6328	39.5039	34.9376	60.0762	32.7044	53.4382	42.5488	11.4242	53.9731	26.8497	34.709	50.7158	0.187379	37.2208
	24.099	59.257	17.2703	60.0496	26.4742	39.8841	37.839	18.4241	56.2632	48.6908	339.448	33.1791	24.6928	54.4138	0.375708	188.789	458.731	423.072	493.308	129.16	4.18221	134.73	554.636	339.885	592.595	85.2321	17.4537		9.08015	26.0779	15.9088	26.8704	6.70494	6.70494		34.9633	39.5531	34.5824	60.8355	32.7468	53.458	42.6899	11.6563	54.3462	27.3047	34.6777	50.766	0.188292	37.2582
	22.4094	55.537	16.3136	76.7229	24.895	38.2794	39.0262	23.1771	62.2033	59.3885	537.176	31.5872	23.0308	51.2226	0.37967	276.118	272.606	515.864	1421.04	199.692	0.557735	176.808	393.255	376.079	1682.36	116.886	6.62068		9.17775	23.9498	15.2736	45.1358	6.69222	6.69222		35.3291	39.6108	34.2504	61.7282	32.8132	53.5798	42.8853	11.9437	54.8289	27.8503	34.5201	50.9062	0.191816	37.4699
	21.1428	53.9357	15.1351	76.2855	24.0188	35.5972	37.6859	23.3553	61.0412	61.9736	545.47	29.808	21.8618	49.3511	0.386016	273.673	264.059	508.536	1489.93	186.788	4.36242	212.097	332.312	423.175	1646.67	136.598	0.0119035		8.66523	24.1277	14.6729	46.4774	5.7892	5.7892		35.6817	39.6698	33.9475	62.5626	32.8832	53.8801	43.1042	12.2471	55.3512	28.4127	34.3811	51.1861	0.196396	37.6758
	20.1113	53.4035	14.0951	72.4586	22.7635	33.4538	36.0476	22.5657	58.6134	62.5997	509.212	28.1086	20.7744	48.4161	0.399502	253.966	301.226	481.913	1325.76	176.469	6.72797	243.204	313.19	467.044	1350.73	167.518	5.07388		7.9973	25.2949	14.0135	44.3499	5.34517	5.34517		36.0471	39.8637	33.6722	63.3483	32.9523	54.1809	43.3441	12.526	55.87	28.8989	34.2659	51.4717	0.200679	37.9554
	19.6099	54.4382	13.5089	69.1058	21.9338	31.8644	35.0768	22.0013	57.0782	62.7233	484.059	26.8991	20.1909	48.7947	0.414636	239.226	374.863	465.175	1157.97	172.74	10.3197	259.095	350.883	492.726	1115.52	189.684	14.7605		7.28918	27.5391	13.3902	42.2067	4.96532	4.96532		36.4122	40.2021	33.4156	64.0814	33.0188	54.4559	43.5977	12.7768	56.3744	29.3061	34.1647	51.7413	0.204603	38.3071
	19.7735	52.3871	12.6183	81.3153	21.8728	30.5999	36.4278	25.9216	62.3494	71.1589	671.931	26.2364	20.2983	46.9403	0.39623	277.365	254.698	566.894	2014.89	211.849	33.964	253.854	278.247	533.058	2080.18	191.367	26.0752		6.46284	26.1507	13.6181	55.0789	4.36359	4.36359		36.7683	40.5411	33.1741	64.7555	33.1403	54.7154	43.8491	12.999	56.8481	29.6448	34.0726	51.9988	0.208271	38.6547
	19.0533	49.3842	11.7216	110.994	27.781	29.3404	41.3792	36.382	77.7611	87.9234	1323.65	28.5607	21.2352	44.3733	0.352669	498.445	64.0809	879.573	4846.29	184.909	144.932	277.324	187.085	575.269	5668.31	62.8105	40.5249		9.50743	20.8235	16.8391	82.4338	0.779693	0.779693		37.1133	40.7273	32.9459	65.3737	33.5964	54.9779	44.1224	13.1592	57.2816	29.8244	34.4756	52.264	0.205078	38.9203
	23.0335	46.8232	10.8851	110.591	44.7114	28.2508	44.0491	35.2903	79.3394	80.1157	1245.4	36.4811	24.3378	46.2952	0.310866	441.658	7.69514	1099.85	4427.79	0.438645	249.586	160.601	123.584	616.092	5607.68	81.0921	55.5842		13.4477	10.342	25.596	74.1096	8.2303	8.2303		37.4401	40.7828	32.7408	65.9451	34.029	55.4807	44.4031	13.3566	57.7597	30.0803	34.8818	52.7113	0.20355	39.1115
	33.9043	44.9229	16.7601	106.349	44.9812	27.2654	45.6972	31.61	77.3073	69.1728	999.195	39.4136	28.9251	44.9666	0.217095	139.073	0.59955	837.359	3678.7	0.512709	339.733	3.2473	84.9454	358.961	4990.45	86.0228	71.2497		5.5093	5.5093	22.6535	66.9359	5.56757	12.1482		37.7402	40.8264	32.5629	66.5014	34.4319	55.9775	44.6734	13.5548	58.2282	30.342	35.259	53.1515	0.20238	39.2833
	32.4933	42.688	26.2776	100.516	53.136	26.0153	46.8544	28.2854	75.1399	60.3688	800.066	37.5906	27.8315	50.524	0.28961	206.242	17.359	423.407	2879.6	39.4579	434.267	10.3236	48.7437	88.9018	4200.33	303.792	93.9152		5.09736	5.09736	11.3131	62.9257	15.5453	11.5753		38.0214	40.8022	32.401	67.0603	34.8166	56.4337	44.9225	13.7558	58.6783	30.6212	35.6178	53.5559	0.201159	39.4118
	32.5457	87.069	27.0339	97.1913	73.3721	24.1526	56.8941	32.7487	89.6428	57.5608	1072.48	52.9589	28.4119	83.6448	0.492902	592.845	910.522	891.631	1623.87	271.525	1072.01	9.9895	2638.12	75.2106	3780.41	1418.71	133.488		20.4132	34.1101	25.925	44.2324	20.4132	28.8063		38.294	40.6196	32.2635	67.5948	35.1812	56.8793	45.1387	13.9593	59.098	30.9254	35.9594	53.9442	0.200045	39.4568
	51.1783	95.1794	26.3067	92.8136	71.2725	22.5303	59.8801	31.8067	91.6869	53.1173	1011.67	61.2254	32.5246	87.4283	0.45771	75.721	1246.04	1127.17	1084.61	129.786	1395.01	239.383	3537.05	88.3525	3261.24	1264.95	173.609		10.0471	33.954	34.9187	31.5881	10.0471	38.6952		38.5656	40.4314	32.1453	68.1133	35.5191	57.3242	45.3498	14.1618	59.5116	31.2279	36.2807	54.3306	0.199202	39.4985
	53.1123	90.4016	24.862	88.5848	66.0854	22.2388	57.5475	29.8339	87.3814	51.8423	890.063	59.5988	31.9246	82.9599	0.444232	19.671	1079.39	1068.34	963.313	72.8962	1246.7	302.967	2991.57	117.6	2796.13	922.888	181.373		6.48657	30.8028	34.7369	28.9859	6.48657	37.36		38.8348	40.2691	32.0355	68.6281	35.922	57.7457	45.5725	14.3503	59.9228	31.4889	36.6502	54.7024	0.19761	39.5519
	51.8037	84.0114	24.6913	85.3701	63.2085	28.4859	56.2618	26.2818	82.5436	46.7134	690.732	57.5061	34.3154	78.8107	0.393325	19.8748	770.04	996.698	847.291	48.2561	771.499	259.125	2333.38	121.331	2466.49	756.367	52.1342		5.70238	26.5053	32.8148	27.864	5.70238	29.0201		39.0874	40.1255	31.927	69.1231	36.4677	58.1262	45.8095	14.5101	60.3196	31.6748	37.1226	55.0471	0.194473	39.6065
	48.5695	77.5198	24.3249	83.2571	62.5049	28.3561	54.0887	24.6947	78.7835	45.656	609.831	55.5372	33.4095	73.7661	0.376547	30.4616	549.016	885.885	850.793	70.8318	662.166	165.462	1748.37	129.537	2261.07	718.163	54.0252		6.96768	21.9826	31.2123	27.7199	6.96768	27.1811		39.3229	40.0008	31.822	69.5753	36.9829	58.2286	45.9888	14.6166	60.6054	31.783	37.5679	55.1687	0.189793	39.6619
	47.8041	72.399	23.8121	81.2217	60.1234	28.1808	52.2569	23.303	75.5598	44.5931	543.028	53.9637	33.0866	69.3301	0.353883	19.8272	405.706	809.103	838.965	61.8826	579.658	146.356	1346.35	141.472	2071.65	596.194	56.6339		6.15966	18.4353	30.1516	27.258	6.15966	25.783		39.5441	39.8907	31.7209	69.9893	37.4568	58.0111	46.1021	14.6668	60.7689	31.8136	37.9786	55.0338	0.183365	39.7174
	72.6107	68.3999	23.1684	76.699	57.1579	26.7081	54.124	23.5554	77.6793	43.5211	554.855	62.7789	34.3205	71.558	0.3517	341.758	203.8	958.247	509.63	9.20477	751.633	1361.93	1068.87	157.199	1680.4	460.171	80.9689		9.8318	5.62096	39.6105	13.9201	5.62096	36.0708		39.7509	39.7904	31.6246	70.329	37.9176	57.7426	46.1925	14.6912	60.8837	31.8042	38.3759	54.8551	0.176756	39.7706
	91.0482	64.9025	22.4588	79.8284	54.7938	31.7476	57.4632	26.7478	84.211	46.5477	715.445	59.8481	37.5091	76.0969	0.339663	1127.95	55.3433	1225.31	500.203	7.12589	661.293	3062.72	852.417	175.498	1946.76	364.33	15.6716		31.2	5.05437	37.3894	19.9803	5.05437	28.1005		39.9404	39.6908	31.6213	70.5912	38.3752	57.4693	46.2814	14.6779	60.9593	31.7145	38.7041	54.6723	0.17101	39.8156
	90.5294	61.3141	21.7475	132.715	51.0704	47.5905	67.4944	38.9389	106.433	57.692	1516.24	56.1923	48.4605	83.2256	0.264	530.608	38.1967	2092.78	4253.68	269.748	396.168	3005.57	655.758	194.848	9410.63	236.056	141.233		34.3371	5.12182	34.4447	76.5224	5.12182	8.6018		40.1129	39.6108	31.5627	70.8345	38.8267	57.2152	46.3605	14.6774	61.0378	31.6592	39.0227	54.5015	0.165505	39.8618
	86.1849	58.9305	21.077	152.865	47.0942	53.0671	69.8698	45.7294	115.599	65.4494	2091.18	55.9988	48.5874	79.3713	0.240576	266.181	119.668	2380.74	6888.23	518.727	282.332	2548.08	539.362	214.017	13726.2	129.684	301.395		30.1861	2.93172	34.9218	96.8664	8.90456	2.93172		40.3062	39.5649	31.3232	71.675	39.2651	57.0342	46.5281	14.9257	61.4538	32.0789	39.3401	54.4077	0.160725	39.9356
	81.2177	56.583	20.311	148.477	43.9082	50.3619	66.8097	44.5843	111.394	66.7333	1987.76	53.4724	45.5216	75.059	0.24496	207.59	104.587	2162.14	6669.49	524.481	270.532	2071.29	435.834	237.017	12717.2	67.2707	214.786		27.7453	3.11054	33.1615	95.0043	9.56423	3.11054		40.6199	39.5273	31.1698	72.6426	39.6464	57.1415	46.7912	15.2404	62.0316	32.571	39.5571	54.5539	0.159352	40.1331
	80.3926	52.9718	19.1949	139.14	41.1614	47.2897	63.3584	42.0528	105.411	66.3729	1768.44	50.1308	42.6935	73.5374	0.265367	290.166	107.88	1950.42	5742.82	492.704	258.201	1996.87	298.098	272.628	10698.5	29.7583	134.176		30.2618	2.84105	30.9359	89.009	8.96934	2.84105		40.916	39.4927	31.1105	73.4752	40.1805	57.3071	47.0803	15.4886	62.569	32.8983	39.6646	54.7504	0.159781	40.5483
	79.8317	51.0956	17.8607	137.206	38.3276	45.6458	61.6613	42.1149	103.776	68.3003	1773.66	48.3707	40.1572	72.6477	0.288025	330.165	111.633	1918.5	5707.05	544.461	256.497	1947.05	236.831	318.468	10302.3	6.87112	98.7926		31.461	2.72494	30.5101	88.8356	10.0431	2.72494		41.1636	39.4522	31.0626	74.0614	40.8881	57.4785	47.3511	15.6446	62.9957	33.0396	39.8112	54.9466	0.159728	41.0259
	77.1436	49.5725	18.768	135.613	36.6615	44.28	60.3397	41.4997	101.839	68.7767	1722.22	46.9263	38.5661	70.2508	0.291174	282.37	115.934	1728.21	5666.04	560.66	257.914	1717.05	192.27	286.907	9981.31	0.912307	73.5086		30.2173	2.64622	28.1583	88.6866	10.2648	2.64622		41.5327	39.4085	31.0185	74.6061	41.5518	57.6799	47.6329	15.7884	63.4213	33.146	39.9395	55.1682	0.16012	41.5422
	72.2429	46.1573	32.2854	127.207	34.6063	42.7231	59.2037	36.2379	95.4416	61.2089	1313.19	44.4402	36.6355	65.7215	0.284162	170.022	170.209	724.594	4624.46	605.031	271.61	1334.92	109.222	11.7026	8372.39	1.21005	49.2352		27.8027	1.71708	12.1548	82.7669	9.83389	1.71708		41.9492	39.3658	30.9785	75.1277	42.1552	57.9371	47.9189	15.9353	63.8543	33.2548	40.0116	55.4326	0.16157	42.0522
	66.5783	42.5485	49.546	117.735	32.0107	41.961	58.3965	31.2531	89.6497	53.5188	976.759	46.0472	42.1078	62.3202	0.193553	66.9411	251.161	78.3321	3521.02	696.211	270.128	953.077	46.8148	191.536	6728.66	13.6575	39.1205		20.5311	3.49876	3.49876	71.6875	14.0365	4.08625		42.3507	39.3231	30.9387	75.6258	42.7144	58.2057	48.1931	16.0832	64.2763	33.3724	40.08	55.7025	0.163105	42.5325
	61.3363	39.1806	61.7533	109.093	29.8881	41.5434	57.1325	28.4483	85.5808	49.7935	809.303	51.4398	39.7713	61.6491	0.215714	17.6718	322.271	21.3519	2699.94	742.261	243.022	656.895	12.0706	678.446	5385.67	33.8523	34.071		9.89647	12.2592	10.3135	57.6536	21.5518	9.89647		42.7082	39.2853	30.8978	76.0789	43.2522	58.4465	48.4448	16.2194	64.6642	33.4801	40.141	55.9461	0.164487	42.9802
	57.5122	36.4516	61.0042	100.787	28.846	40.2172	54.1364	26.0037	80.1401	48.0336	676.191	48.8647	37.393	60.1312	0.233154	11.3959	312.752	47.167	2176.29	639.605	193.742	475.495	0.555428	639.983	4235.51	47.0645	20.3484		8.64746	12.4131	12.1395	51.9224	20.0187	8.64746		42.9356	39.2488	30.8538	76.4375	43.7725	58.6644	48.6521	16.3338	64.9859	33.5727	40.1705	56.1613	0.165998	43.354
	54.2164	33.704	57.5923	93.236	28.0229	37.7786	50.7584	23.8296	74.5879	46.947	567.848	45.9975	34.7227	56.7484	0.240795	11.9582	290.852	46.703	1804.35	516.902	168.475	342.625	4.00931	478.998	3309.67	59.0349	4.29429		8.21893	12.2935	11.5948	47.2385	17.9746	8.21893		43.0854	39.2145	30.8151	76.6345	44.2403	58.8589	48.8081	16.3995	65.2077	33.6	40.1823	56.3462	0.167453	43.6629
	50.94	31.4154	55.1619	86.2106	26.7513	74.0303	54.0849	23.2463	77.3313	42.9812	540.392	53.051	36.2966	69.3132	0.312629	9.89041	513.907	1.15993	1032.06	747.126	397.819	232.065	18.412	378.52	2550.68	80.1923	1468.73		2.11095	21.6356	2.11095	33.1596	26.2997	20.9793		43.2046	39.3882	30.768	76.7074	44.2343	58.9067	48.8682	16.4124	65.2806	33.585	40.3423	56.3971	0.165959	43.7195
	47.2048	29.2286	53.8718	80.7062	25.7064	124.304	60.1703	37.1155	97.2858	61.6841	1377.56	50.5383	33.7227	73.9976	0.373885	168.105	957.391	39.6715	421.723	1187.76	4113.15	132.215	41.961	329.984	2024.99	99.9991	7849.58		3.33349	21.3097	3.33349	30.1679	24.8319	73.7659		43.3467	39.5418	30.7465	76.816	44.1984	59.0006	48.9417	16.4401	65.3818	33.5912	40.493	56.4859	0.164911	43.7725
	43.526	26.8447	66.5648	75.627	24.1292	123.264	59.9926	37.2746	97.2672	62.132	1389.4	55.0454	31.0151	73.3615	0.405708	271.148	1098.78	43.1935	244.436	1286.18	4003.24	61.1475	78.5279	952.242	1593.66	134.03	7666.3		11.5194	28.2006	11.5194	20.5817	30.9162	68.2183		43.4663	39.6571	30.7474	76.9593	44.1793	59.138	49.0246	16.4852	65.5097	33.6264	40.6094	56.6096	0.164579	43.8228
	40.6193	25.0189	70.4814	70.3101	23.2382	117.299	57.8278	35.8377	93.6655	61.9732	1284.34	55.4647	28.919	70.4385	0.41788	296.131	1076.42	160.113	155.808	1196.44	3536.8	24.1375	114.22	1209.3	1197.42	155.454	6657.32		14.8454	30.4458	15.0166	14.8454	32.2265	61.834		43.4738	39.8731	30.7653	77.1165	44.1867	59.3127	49.1214	16.5307	65.652	33.6527	40.7733	56.7649	0.163952	43.8302
	37.8504	23.4874	66.8195	65.2529	22.7139	115.319	55.2405	35.2488	90.4893	63.8097	1242.48	51.5516	27.0782	66.4279	0.420825	302.416	1008.26	134.074	100.248	1057.98	3609.41	4.59689	149.302	968.031	872.997	168.803	6338.15		13.7012	28.0642	15.2679	13.7012	28.8377	63.7672		43.4933	40.104	30.7984	77.2939	44.085	59.5196	49.2157	16.5882	65.8039	33.7051	40.9513	56.9436	0.163362	43.7892
	35.4633	21.9817	62.1936	59.9728	22.4995	131.183	55.5491	41.0043	96.5534	73.8164	1681.35	47.718	25.7405	61.6384	0.410831	403.439	1126.77	44.1502	19.5695	1092.27	5720.56	0.0590783	188.366	701.576	588.862	174.42	9115.88		12.2548	25.7364	14.4756	12.2548	25.2185	83.4654		43.3417	40.0459	31.1604	76.6951	43.5457	59.1337	48.9871	16.3089	65.296	33.2923	40.8698	56.5971	0.16136	43.4437
	34.583	20.4045	57.3466	55.0902	21.851	125.605	52.48	39.1536	91.6337	74.6067	1533.01	44.8366	25.034	56.7825	0.388046	320.305	1028.84	23.6837	6.81309	938.139	5347.25	1.26194	234.147	468.302	375.735	191.971	8081.76		10.2536	24.4321	12.51	10.2536	22.9856	80.7684		43.0155	39.9323	31.2678	76.1238	42.9656	58.7799	48.6808	16.1221	64.8029	33.1181	40.6906	56.2551	0.160549	42.9906
	34.0535	19.3878	52.7372	51.8388	20.6376	116.299	49.159	35.9324	85.0914	73.0944	1291.14	42.9462	23.9916	52.5126	0.372804	228.175	886.321	12.8042	7.18179	813.467	4507.75	2.73185	266.294	290.052	260.258	227.066	6495.14		8.89267	23.5584	9.79108	8.89267	22.3086	73.3526		42.9954	40.0929	31.404	75.5771	42.4157	58.4487	48.489	15.8897	64.3787	32.7698	40.6736	55.9588	0.158179	42.7055
	32.9079	18.5883	49.5003	49.6131	19.3045	107.79	46.284	33.1006	79.3846	71.5164	1095.65	41.2041	22.7053	49.5849	0.371828	178.919	767.048	10.3445	11.0828	727.893	3782.97	7.83124	293.026	190.273	193.397	269.02	5196.03		8.29618	22.6157	8.29618	8.40898	21.8996	66.5857		43.2637	40.5238	31.5622	75.0509	41.9245	58.1329	48.4097	15.6132	64.0229	32.2522	40.874	55.7021	0.153538	42.5941
	30.7819	17.7874	47.3093	46.007	18.9306	99.6505	43.4111	30.3321	73.7432	69.8717	920.034	38.3945	21.8934	46.9837	0.364277	159.497	656.576	15.196	6.73876	599.296	3162.87	24.2501	321.089	134.629	106.104	281.426	4088.85		7.61257	20.6071	8.91486	7.61257	19.4639	61.256		43.4758	40.8817	31.8103	74.5566	41.443	57.7551	48.3204	15.3365	63.6569	31.7392	41.022	55.3964	0.149083	42.4594
	29.2342	17.0515	45.7738	43.1185	20.0794	91.9337	41.1985	27.4624	68.6609	66.6587	754.183	36.1764	22.3681	45.11	0.337026	143.145	583.078	20.9334	3.68625	446.016	2574.06	41.8882	348.002	101.355	54.9401	244.2	3161.51		6.94213	19.1248	9.59748	6.94213	16.0969	55.7573		43.6057	41.1368	31.9242	74.8682	41.263	57.9636	48.4602	15.4281	63.8884	31.8367	41.1683	55.5878	0.149029	42.4344
	27.5879	15.935	45.3418	40.6918	19.7879	84.5451	38.9816	25.0949	64.0765	64.3763	629.753	34.1399	21.7379	44.1793	0.340448	129.815	531.147	40.4522	2.92496	368.397	2076.03	65.9084	390.907	92.8422	24.8553	253.396	2385.22		6.55195	18.2049	11.2019	6.55195	14.352	50.4052		43.7372	41.1361	32.0111	75.1974	41.1063	58.1992	48.5645	15.558	64.1226	32.0358	41.1138	55.7905	0.151456	42.4366
	26.1129	15.1553	44.1978	38.4787	18.7416	77.9629	36.7749	23.0683	59.8432	62.7286	532.149	32.2958	20.5844	42.768	0.350161	113.677	467.408	55.1004	2.90292	325.198	1696.46	92.0334	422.346	72.1057	7.68589	287.801	1785.62		6.18287	17.1405	11.902	6.18287	13.5542	45.6671		43.8488	41.1276	32.0488	75.5397	40.9895	58.4649	48.6699	15.7055	64.3754	32.2694	41.024	56.0162	0.154494	42.4882
	25.0563	17.697	41.8331	36.4	18.5133	72.4909	35.3318	20.6089	55.9407	58.3297	424.728	30.7282	20.149	40.4748	0.335277	105.585	310.984	42.2669	1.14117	282.862	1380.8	113.422	324.335	37.537	0.481225	295.601	1353.11		5.67185	13.0311	11.1049	5.67185	12.2149	41.7627		43.9782	41.1181	32.0965	75.8713	40.9149	58.7413	48.7867	15.8438	64.6305	32.4756	40.9657	56.2527	0.157243	42.5482
	24.1162	17.713	39.1254	33.7435	18.2864	67.8359	33.47	18.8647	52.3348	56.363	355.878	28.9298	19.7439	37.7799	0.313541	87.4952	248.286	31.9829	0.0747561	230.542	1181.01	134.332	323.762	11.6899	3.85288	303.453	1032.31		4.81365	11.2169	10.1956	4.81365	10.6434	38.9061		44.1314	41.1039	32.1673	76.136	40.8745	58.9631	48.896	15.9435	64.8396	32.607	40.9319	56.4463	0.159321	42.6177
	23.2171	19.6081	37.5309	32.1475	17.655	64.2958	32.4091	17.373	49.7821	53.6054	301.821	27.6823	20.5104	36.1851	0.276472	84.4923	163.864	26.2336	0.0684388	217.683	1016.76	155.981	259.152	3.32921	12.6655	325.851	817.358		4.46518	8.07416	9.84866	4.46518	10.0273	36.6135		44.2678	41.1121	32.2541	76.4238	40.8643	59.1924	49.0191	16.0448	65.0638	32.7316	40.9263	56.6491	0.161135	42.69
	22.9667	26.6626	34.7147	31.0331	16.9338	62.3462	32.4428	15.9066	48.3495	49.0297	253.021	28.8478	23.8906	33.7943	0.171685	89.7976	33.4115	5.16124	1.98738	240.531	894.214	162.299	81.7897	0.983383	21.8392	352.409	709.685		5.88115	2.18526	5.86685	2.18526	11.9141	33.4984		44.3921	40.7844	32.3535	76.7542	40.8844	59.4377	49.101	16.1918	65.2929	32.9766	40.8094	56.8535	0.164281	42.6382
	22.7688	25.3223	32.1084	29.4887	16.0192	60.9172	31.1041	15.639	46.7432	50.2797	244.58	27.4055	23.4072	31.4535	0.146667	69.4767	33.4289	1.00859	2.60953	227.555	888.82	167.379	107.827	12.9451	38.6588	387.584	635.588		4.63668	2.08318	4.70287	2.08318	11.3863	33.5117		44.5442	40.4417	32.472	77.1335	40.9384	59.7107	49.2068	16.3537	65.5604	33.2347	40.5658	57.0847	0.169163	42.7413
	22.2722	24.3493	35.3462	48.4687	15.2567	58.4055	34.0164	16.6659	50.6824	48.9938	277.754	29.8478	22.7915	45.1881	0.329461	137.926	93.4542	1.76839	208.868	351.927	594.824	180.475	128.983	0.129658	162.878	418.187	515.251		7.57552	5.49849	5.49849	18.6209	14.591	28.5577		44.7232	40.1342	32.6126	77.5497	41.0266	60.0099	49.3427	16.5204	65.8631	33.4809	40.3573	57.3431	0.173857	42.8749
	21.0622	24.8528	40.152	58.5895	18.4475	54.0882	36.1987	17.3779	53.5766	48.0069	301.991	32.5024	22.0099	50.6041	0.393785	229.113	128.728	15.6283	501.346	315.105	320.034	214.45	117.798	19.7638	523.638	297.866	337.893		11.4402	7.64956	7.64956	26.0871	14.0549	21.5858		44.9316	39.856	32.7702	77.9876	41.1448	60.3218	49.502	16.6867	66.1887	33.7091	40.1782	57.6168	0.178318	43.0382
	55.7673	33.9931	38.1905	55.7407	27.6389	50.0786	43.5682	11.9475	55.5157	27.4226	142.744	44.1345	35.0424	54.3252	0.215769	148.819	91.6825	28.9197	148.17	253.742	42.3853	402.444	2.93523	6.17095	401.375	65.0833	206.561		11.6328	10.1414	5.94405	11.6062	16.4956	5.94405		45.1627	39.5936	32.9434	78.4225	41.2934	60.5878	49.6672	16.8387	66.5059	33.903	40.0186	57.8576	0.182262	43.2281
	75.0076	34.5173	35.3219	112.159	27.2099	48.9468	55.527	32.5006	88.0276	58.5311	1056.29	42.1344	34.7184	68.4924	0.327233	379.495	441.408	408.247	3207.13	801.859	43.299	1544.59	1.4138	0.147792	5844.94	72.1895	175.31		32.8733	7.61706	6.81246	70.0242	14.9245	6.81246		45.4165	39.3623	33.1322	78.6439	41.4719	60.8372	49.8107	16.9063	66.717	33.9412	39.8897	58.0806	0.185678	43.4442
	75.3673	34.2787	32.9697	123.305	28.416	55.9542	58.3819	36.4257	94.8076	62.3921	1326.83	45.1164	33.2969	70.514	0.358508	288.504	580.965	645.78	4215.06	897.952	5.89352	1572.99	2.03823	7.48924	7673.59	53.1484	409.977		30.2509	10.8378	12.1468	78.1889	16.7004	10.8378		45.6971	39.1697	33.3373	78.6673	41.6741	61.1123	49.943	16.9	66.843	33.8387	39.7958	58.32	0.188799	43.6856
	70.8939	32.3864	30.8312	115.395	27.1745	71.7029	58.0641	34.6198	92.6838	59.6234	1198.53	51.6402	31.22	71.5007	0.392138	164.605	659.341	741.627	3286.88	954.168	186.019	1238.16	11.0218	23.7667	6350.35	72.7929	1295.76		19.2537	19.2537	20.8089	63.7553	24.4657	20.0628		46.0002	38.9918	33.562	78.6967	41.8921	61.4273	50.095	16.8947	66.9897	33.7253	39.7169	58.5942	0.192017	43.9461
	69.5059	44.1986	28.8366	108.594	25.7583	68.9978	57.6485	31.2821	88.9306	54.2635	978.568	56.5982	32.6771	69.3789	0.359624	140.598	180.899	830.127	2595.42	1016.99	128.807	1142.41	72.1192	47.1937	5312.58	98.964	1108.32		12.9077	12.3996	27.7617	51.9956	30.84	12.3996		46.3238	38.8161	33.8053	78.7747	42.1312	61.777	50.2713	16.9057	67.1771	33.629	39.6448	58.9006	0.1954	44.2275
	66.9872	57.3023	26.8556	101.326	25.0942	64.0909	56.9427	28.4309	85.3737	49.929	808.317	60.6966	34.4673	66.2631	0.315653	100.892	0.12927	905.238	1969.9	1014.33	51.0959	978.495	466.385	78.3358	4305.98	112.618	805.683		6.29065	3.3943	33.841	40.6297	35.6024	3.3943		46.662	38.6232	34.0623	78.8971	42.3868	62.1556	50.4645	16.9355	67.4	33.5592	39.5641	59.2328	0.199082	44.5244
	63.7039	56.1471	25.0312	93.2237	33.9571	60.8877	55.4918	24.1341	79.6259	43.4913	582.454	58.5174	39.5046	62.9999	0.229212	67.4393	0.429502	927.847	1423.7	463.744	29.1154	783.865	417.827	113.958	3308.25	3.05991	634.099		5.18652	2.37025	33.4862	34.7063	24.5603	2.37025		47.0067	38.4512	34.3372	78.8661	42.6498	62.5602	50.6452	16.9127	67.5579	33.3945	39.5008	59.5814	0.202666	44.8283
	60.3515	53.0343	23.1384	85.6312	68.5015	59.8234	58.4134	20.5989	79.0123	35.2641	424.316	60.0875	54.7316	66.464	0.0968058	3.75648	28.935	1244.32	740.808	101.769	1.98826	607.387	300.257	157.952	2492.49	1075.52	581.635		0.264053	7.05324	36.9491	25.5437	8.41397	0.264053		47.3697	38.3128	34.6309	78.4488	42.8429	62.9916	50.7661	16.7663	67.5324	33.0265	39.4453	59.9352	0.206176	45.1063
	56.563	49.2542	21.8881	79.4859	66.0816	82.4546	59.2879	22.3502	81.6381	37.6977	499.531	61.3223	51.0814	76.1348	0.196936	7.42515	100.675	1398.74	407.96	46.1541	536.695	435	183.545	190.943	1916.65	922.656	2185.4		4.7593	12.0681	39.4342	18.1636	4.7593	21.1323		47.6899	38.2037	34.9433	78.0259	42.8183	63.4487	50.855	16.6415	67.4965	32.7235	39.3573	60.3003	0.210149	45.2541
	52.1264	45.9341	21.3094	76.8302	62.3992	80.5194	56.5198	21.8824	78.4022	38.7163	478.839	57.2628	47.4822	73.2225	0.21325	19.3016	112.057	1239.77	412.514	34.5675	575.981	269.62	104.607	207.271	1691.18	712.51	2008.21		5.13638	11.3287	35.9534	19.5674	5.13638	23.2566		47.8737	38.1164	35.1858	77.6483	42.7895	63.9312	50.9241	16.5564	67.4805	32.5119	39.2847	60.6794	0.214024	45.3316
	48.6543	42.4526	20.002	76.1234	59.1038	75.2189	53.5925	21.366	74.9585	39.8675	456.505	53.8791	44.003	71.1901	0.236013	24.3855	124.098	1128.32	507.642	30.3744	467.701	167.65	45.5116	246.626	1633.54	547.441	1561.24		5.22474	11.4265	33.8771	22.2444	5.22474	21.3398		48.0816	38.0562	35.3062	77.3392	42.6497	64.4435	50.9794	16.5322	67.5116	32.4291	39.2046	61.0775	0.218114	45.3656
	46.3784	39.4868	19.5329	72.838	56.3881	72.7498	51.229	20.6046	71.8336	40.2207	424.551	51.3832	41.2097	68.6593	0.24984	23.5285	137.879	1004.64	466.948	26.6163	463.144	113.892	14.2919	261.579	1378.76	427.735	1372.22		5.00485	11.8964	31.8503	21.4547	5.00485	21.3665		48.2944	37.4027	35.4195	77.0673	42.2288	64.9955	50.9014	16.6566	67.558	32.7233	38.6093	61.4719	0.228441	45.2616
	44.7751	37.2442	19.1365	70.5869	52.9495	70.8449	49.2562	20.0313	69.2875	40.6677	401.255	48.8623	39.1269	66.1775	0.256881	20.0805	144.289	907.192	454.999	13.6406	466.074	82.2417	2.36491	274.558	1216.65	297.327	1234.72		4.08722	11.6181	29.7257	21.7246	4.08722	21.9826		48.2544	36.622	35.5461	76.8486	41.8255	65.5853	50.7803	16.8396	67.6198	33.1616	37.9228	61.884	0.240075	45.0399
	43.0921	35.9705	18.2939	69.4401	58.2798	66.5833	48.6099	19.7975	68.4075	40.7273	391.942	50.6859	37.7509	64.5074	0.261656	30.447	159.756	919.061	433.897	93.5054	323.041	54.549	0.0697729	303.192	1137.97	509.56	953.387		7.59385	14.7154	32.392	18.7542	7.59385	15.8974		48.1859	35.8853	35.6965	76.6833	41.4838	66.1958	50.6884	17.0358	67.7242	33.6088	37.2849	62.3189	0.251336	44.8348
	40.106	35.2445	17.0739	66.363	71.944	62.9473	48.9465	21.4942	70.4406	43.9137	462	51.5267	36.4599	65.5091	0.284883	78.1534	187.744	1015.86	303.336	528.885	196.024	19.3573	0.213286	347.166	939.832	1313.17	742.072		11.4207	16.2822	34.4527	14.8363	20.4173	11.4207		48.1343	35.2168	35.8538	76.5592	41.1734	66.7345	50.612	17.2234	67.8354	34.0304	37.1837	62.7039	0.255489	44.6538
	37.2565	34.1919	16.2535	61.5741	70.8139	61.3043	46.899	20.9208	67.8198	44.6081	437.679	49.2804	34.958	61.5067	0.275216	92.9782	161.472	939.151	215.358	571.923	207.512	2.40308	2.29357	378.414	669.142	1232.54	655.257		12.0239	15.0885	33.0269	12.2937	21.5335	12.0239		48.1279	34.621	36.0208	76.4621	40.8643	67.2907	50.5645	17.4138	67.9782	34.4387	37.2317	63.1091	0.257896	44.4961
	34.7437	33.4027	15.4899	57.6569	66.5996	58.8046	44.4496	19.6266	64.0762	44.1549	385.205	46.2003	33.7379	58.5177	0.268599	94.2043	122.033	838.662	174.433	490.625	206.067	0.926716	5.30676	408.704	481.827	954.395	533.53		11.4566	12.7976	30.7104	11.4566	20.3993	12.6043		48.1327	34.0813	36.2004	76.3921	40.581	67.8658	50.5422	17.6068	68.1491	34.8359	37.2955	63.5349	0.260233	44.3569
	32.4511	32.6198	14.7049	55.2205	64.8815	55.8875	42.6276	19.0423	61.6698	44.6713	362.608	43.9202	32.4933	55.7208	0.263308	103.56	100.155	779.677	158.583	495.239	175.826	10.5963	9.52644	441.062	380.804	851.192	407.28		11.469	11.3003	29.2153	11.3003	20.9613	11.9673		47.7674	33.584	36.3949	76.3875	40.3336	68.4801	50.4913	17.8291	68.3203	35.3112	37.3796	63.9829	0.262458	44.0505
	30.1843	31.1604	22.4135	54.4638	63.8535	52.4108	42.4144	16.6194	59.0337	39.1833	276.203	41.7856	30.4283	53.9506	0.278769	149.574	126.652	400.036	145.189	459.636	99.9276	30.4925	20.6655	176.7	351.844	792.264	279.038		11.6012	10.6252	19.3721	12.6782	22.0679	10.6252		47.1116	33.1234	36.606	76.3354	40.1145	69.0367	50.3879	18.0296	68.4175	35.7815	37.4832	64.3745	0.264009	43.6131
	28.015	30.8499	21.3233	52.0764	62.1069	49.0707	40.5737	16.0688	56.6425	39.6041	258.208	39.9603	28.7237	51.325	0.282344	157.721	94.5521	370.578	132.313	463.677	72.1992	59.1565	23.5848	206.871	267.98	696.988	178.607		11.9453	9.1104	18.637	12.1161	22.1465	9.1104		46.4436	32.7026	36.8346	75.468	39.946	69.3666	50.1269	17.9435	68.0704	35.7961	37.6125	64.5567	0.263722	43.1948
	29.4391	32.2511	20.4885	109.927	59.773	73.2102	54.1814	33.8503	88.0317	62.4758	1145.84	46.0121	30.1421	69.8509	0.397115	612.181	480.938	1135.21	3107.52	31.2663	362.093	39.2777	11.9384	231.582	5508.64	579.207	1406.54		16.573	13.761	25.5236	63.9144	13.761	27.1981		45.8227	32.3053	37.0808	74.2587	39.8343	69.6213	49.8205	17.7431	67.5636	35.614	37.7692	64.6711	0.262611	42.8285
	40.7206	32.2114	32.2441	121.328	55.7294	111.495	65.6215	40.3877	106.009	61.5465	1631.17	48.225	34.3632	97.5536	0.479017	620.055	1116.24	1114.05	3103.27	97.8539	2104.38	25.143	12.2146	11.987	7331.16	400.923	5743.93		7.50439	16.0136	15.9809	73.1035	7.50439	63.27		45.2608	31.9318	37.347	73.0806	39.7696	69.927	49.5528	17.5629	67.1157	35.4428	37.9527	64.8335	0.261522	42.5152
	38.663	31.8002	40.9115	113.365	80.0312	113.325	69.6826	37.802	107.485	54.2488	1428.99	60.4714	39.2251	105.001	0.456062	962.217	1435.08	827.781	1908.17	107.094	1904.62	8.74205	15.2576	27.0935	6030.91	1964.7	6024.6		21.8083	28.6711	19.5599	52.8939	19.5599	52.8533		44.6942	31.603	37.6398	72.0152	39.7472	70.2921	49.3319	17.4256	66.7575	35.3232	38.1666	65.0521	0.260471	42.2207
	37.2289	30.4693	39.1842	109.311	101.481	106.955	70.7715	38.6903	109.462	54.6694	1496.94	70.3324	37.7177	105.586	0.473598	1125.1	1624.27	997.757	1485.31	943.044	1309.24	2.3183	27.4266	12.0956	5417.67	4326.24	5076.35		33.1034	39.8631	31.1482	38.9788	31.1482	36.6225		44.1182	31.2936	37.9641	70.9465	39.7704	70.6962	49.1315	17.3008	66.4323	35.2133	38.4156	65.305	0.259248	41.9443
	52.2842	28.2607	38.7881	105.991	96.9235	102.977	70.8708	35.024	105.895	49.4195	1226.68	74.6039	42.1621	101.464	0.41289	345.461	1815.62	1029.3	1233.44	678.743	1030.82	274.827	55.4376	9.49713	4939.96	3747.54	4525.38		22.3196	46.3432	35.8158	31.3873	22.3196	28.3734		43.5678	30.9988	38.284	69.8687	39.8223	71.1364	48.9463	17.1937	66.1401	35.1278	38.6686	64.6381	0.251383	41.695
	56.8565	26.6424	43.4191	101.583	89.3444	102.285	70.0217	32.1657	102.187	45.9367	1034.63	73.1004	46.7785	98.5231	0.356119	173.322	1881.76	707.694	996.099	373.368	1040.91	447.329	82.154	59.4875	4339.7	2877.04	4432.69		16.244	46.458	29.6813	28.4823	16.244	29.1844		43.0817	30.7503	38.3857	68.8968	39.9107	71.618	48.7739	17.1494	65.9233	35.1611	38.7669	63.8661	0.244553	41.4962
	54.4242	25.2681	42.4621	95.889	83.1012	97.9139	66.5098	30.1657	96.6755	45.3554	909.972	68.7627	45.4526	92.6921	0.341956	146.06	1700.87	578.29	863.141	275.277	986.218	350.36	108.956	45.6407	3621.96	2246.28	3869.78		14.3385	43.4946	26.3006	27.1263	14.3385	29.1511		42.6766	30.5536	38.1932	68.0548	40.0469	72.1294	48.6091	17.1717	65.7808	35.3261	38.6566	63.1934	0.24091	41.3617
	52.7591	23.6133	40.3781	89.7186	79.0452	90.6599	62.6957	27.942	90.6377	44.5677	780.756	65.9022	43.4733	87.0502	0.333862	98.7352	1527.43	498.077	730.234	267.307	781.996	290.799	146.241	21.8251	2917.32	1878.26	3019.89		13.143	42.2889	25.5241	23.8164	13.143	24.7577		42.3493	30.4074	37.7799	67.3348	40.2251	72.666	48.4604	17.247	65.7075	35.59	38.3912	62.6162	0.239834	41.2872
	50.9309	21.7942	37.2797	86.6895	76.503	84.42	59.6029	26.9749	86.5778	45.2576	727.643	63.7169	40.6925	82.4408	0.33905	75.2043	1429.49	498.326	733.687	285.613	615.891	231.786	193.546	2.47543	2599.29	1664.37	2373.03		12.7861	41.9227	26.4372	22.9726	12.7861	20.7031		42.0785	30.3032	37.3652	66.7375	40.4283	73.2454	48.3597	17.3569	65.7166	35.8914	38.131	62.143	0.239465	41.2534
360°	47.0024	20.1672	34.6465	83.6948	73.3985	78.0086	56.153	25.9803	82.1333	46.2669	674.974	60.2005	37.7354	76.8561	0.341392	83.7339	1294.98	462.531	758.551	297.409	477.668	127.601	241.465	1.1233	2302.89	1420.7	1789.48		13.1981	40.0333	25.554	23.4943	13.1981	17.8082		41.8578	30.2435	36.9974	66.2557	40.6538	73.8902	48.3164	17.4987	65.8151	36.2168	37.9115	61.7709	0.239354	41.2558
									mean CV =	47.6205	389.355										1.94678e+06						5.5189e+06		10535.5	11332.2	15200.9	12735.5	8029.33	11203.4
	X =	35.7063				noemer CV	35.742			teller CV	19.7321									teller VR	389.355					noemer VR	919.97
	median	30.8897						CV (Burden)	0.552069														VR =	0.423226							8029.33
							MD =	15.9624														(Xij-X)² trail 1 1	(Xij-X)² trail 1 2	(Xij-X)² trail 2 1	(Xij-X)² trail 2 2	(Xij-X)² trail 3 1	(Xij-X)² trail 3 2
	X	median	mean CV	CV (Burden)	MD	VR															0°	18.0455	1067.62	3514.07	2319.7	2872.26	1962.27
entry	24.4152	11.0643	60.6581	1.26178	4.62238	0.403263											teller entry	329.323	noemer entry	816.647		30.7179	917.829	2806.9	1979.14	2335.77	1765.49
pull	5.76319	5.07271	35.5624	1.34409	0.308187	0.917059											teller pull	8.32475	noemer pull	9.07766		47.5486	724.755	2210.97	1595.99	1860.35	1391.33
push	33.8413	31.048	37.643	1.15198	1.3266	0.582271											teller push	168.147	noemer push	288.778		61.3262	528.54	1768.93	1317.9	1591.75	1059.53
exit	60.409	56.711	38.7177	1.06342	3.41278	1.07053											teller exit	605.275	noemer exit	565.399		81.5214	389.87	1352.27	1085.93	1386.36	809.646
recovery	53.1859	48.751	45.7676	0.921316	6.32654	0.898118											teller recovery	638.277	noemer recovery	710.684		94.9899	270.999	1030.42	936.744	1098.04	641.026
																						32.0501	198	765.492	781.489	1003.17	607.183
																						85.9012	137.699	590.302	621.251	864.819	555.218
																						65.9848	79.5365	464.78	449.365	670.399	414.162
																						41.2708	48.2448	360.276	323.684	573.121	330.833
																						21.1079	26.7475	4807.91	231.54	453.794	272.584
																						56.3529	11.555	9860.73	172.95	353.424	230.489
																						242.531	18	9023.47	112.047	264.7	242.175
																						186.32	17.7639	8303.46	89.1129	176.399	198.769
																						170.989	20.8537	7983.28	278.504	109.233	177.786
																						130.17	111.34	7051.31	209.262	65.6264	1060.04
																						265.546	94.5267	5905.49	445.558	44.0631	1133.54
																						206.044	66.7699	5003.24	1860.71	25.0867	1156.03
																						1013.11	34.4774	4226.34	2144.55	9.16233	1003.55
																						1435.11	15.9204	3462.53	1693.11	2.16361	895.016
																						1131.38	5.41385	2798.51	1360.31	0.00392284	1590.53
																						837.897	1.79452	2375.39	1095.39	1.20651	1599.71
																						676.904	35.4298	2138.32	868.205	0.0158564	1587.37
																						633.307	48.0739	1959.59	674.705	1.0518	1309.27
																						659.735	39.508	1752.84	550.786	24.3942	1144.93
																						656.215	36.6112	1499.45	450.326	66.2412	2239.41
																						621.087	80.4793	1183.68	359.807	45.196	2533.58
																						565.419	48.5215	954.618	298.743	110.517	2109.91
																						460.174	28.6206	891.347	232.203	81.9465	1720.78
																						635.164	22.3835	787.242	154.805	51.1755	1415.19
																						7843.97	20.6783	631.394	110.98	41.9083	1258.04
																						12191.6	8.78141	487.456	150.596	36.0368	1158.15
																						11824.1	3.23196	367.691	539.826	19.4957	953.57
																						10011	1.37283	270.281	477.72	10.0996	772.171
																						8691.5	0.803604	180.36	413.943	792.715	624.155
																						8694.1	0.166799	115.118	333.312	3970.63	466.179
																						8611.62	0.722454	68.7963	319.069	4487.15	381.232
																						7842.39	6.00859	34.6061	664.175	3863.59	316.608
																						6758.49	13.3764	17.7822	624.972	3481.04	221.228
																						5499.77	22.523	6.25024	520.983	3113.7	142.655
																						4617.07	34.7817	3412.3	406.552	2691.58	98.286
																						4017.2	2.55406	13121.3	294.116	2235.26	82.0784
																						3542.55	916.639	12669.6	354.321	1843.71	76.3629
																						3062.6	1389.11	10949.1	1483.18	1478.99	79.3773
																						2538.64	1295.94	11138.6	1342.21	1132.72	89.8437
																						1999.28	1016.75	12923.9	1100.3	862.035	77.6016
																						1601.77	842.242	12402.8	1161.57	642.889	49.2109
																						1371.01	819.496	10811.1	992.838	461.537	2114.24
																						1212.15	793.648	8857.54	772.214	357.562	7260.36
																						1061.62	681.618	7298.68	571.468	401.186	7182.79
																						819.995	547.153	6182.08	427.862	630.052	6240.53
																						739.432	401.538	5286.43	341.594	511.036	5384.17
																						3101.83	279.84	4703.95	311.842	431.038	5357.47
																						4111.17	199.755	4367.85	272.096	422.833	5086.99
																						3507.17	135.613	4114.32	188.755	403.934	4684.22
																						3147.04	79.9113	3567.44	138.691	341.168	4105.71
																						2873.7	45.1243	3173.56	119.311	245.936	3358.11
																						2695.31	20.8576	2829.28	92.0852	217.085	3058.37
																						2648.34	6.72535	2332.65	59.037	1010.67	2794.63
																						2403.16	1.74838	2123.06	28.4189	1187.57	2389.59
																						1938.54	0.00665471	2021.39	9.75622	993.664	2044.03
																						1533.81	241.907	1865.12	3.53568	910.076	1672.17
																						2157.1	1645.47	1551.51	0.308141	835.396	1372.01
																						4926.87	1446.67	1198.78	0.94436	714.152	1254.17
																						4927.03	1129.37	1354.87	3.79804	614.118	1145.37
																						4537.25	969.387	3987.94	8.70517	505.703	940.288
																						3843.65	1285.11	5275.27	17.5608	408.674	697.77
																						3743.3	1205.29	6231	28.4118	291.388	542.069
																						3987.36	1108.43	5648.4	2.97696	223.475	488.799
																						3610.73	949.012	5599.4	71.1052	230.253	477.999
																						2998.36	715.43	10626.8	143.369	488.927	412.426
																						2350.71	590.73	10014	103.422	640.907	314.013
																						1849.73	512.637	8924.27	143.893	896.265	223.539
																						1516.37	468.923	7535.77	512.257	805.54	141.436
																						1297.31	414.728	6226.7	834.437	650.354	93.2227
																						1106.54	300.488	5081.6	723.337	2682.32	63.8347
																						921.926	225.113	4053.46	992.208	3564.04	129.96
																						726.945	163.87	3261.55	3599.56	3190.21	754.123
																						535.564	104.083	2661.69	3367.95	2765.24	633.094
																						388.59	83.1844	2536.28	2736.51	2262.86	517.328
																						322.399	81.5483	9718.33	2224.57	1787.61	468.624
																						286.563	69.2789	11989.2	1716.9	1470.58	433.926
																						247.06	44.9467	11450.9	1380.67	1285.38	329.82
																						204.053	196.691	10257.4	1222.1	1224.41	223.112
																						163.538	255.575	19131.2	1120	1116.65	144.688
																						112.062	236.705	23304.7	1001.7	930.634	87.3712
																						574.827	185.925	21147.7	840.506	804.604	45.7612
																						2349.69	119.502	18213.8	642.856	657.339	22.3929
																						2320.65	67.303	15149.7	512.439	524.342	6.9478
																						2042.71	40.0182	13027.8	791.192	1235.28	0.537626
																						1771.54	31.2502	11466.8	1873.34	1400.64	0.00325032
																						3446.57	24.8592	10403.2	1941.21	1215.26	0.236114
																						3595.43	14.4805	9608.78	1807.44	947.191	3.00694
																						3196.26	9.03337	8633.42	1521.53	691.236	9.53505
																						2570.74	73.0187	7139.6	1517.29	512.344	15.2978
																						2292.72	75.2043	6144.57	1510.3	406.32	26.424
																						1995.99	54.3239	5331.54	1358.53	323.626	44.2772
																						1544.9	40.1327	4583.22	1220.98	244.92	57.462
																						1354.92	25.508	3996.3	1021.58	167.808	20.4679
																						1206.14	32.0669	3339.07	814.798	100.123	0.493453
																						940.319	64.3197	2641.55	628.18	52.4743	0.24824
																						750.88	56.8609	2067.28	459.694	22.6024	4.66011
																						681.944	35.5985	1639.6	342.96	6.25453	3.47076
																						981.822	15.8922	1260.51	307.779	0.219127	0.229941
																						910.617	3.16182	939.511	1942.72	1.36479	7.29
																						698.476	0.0911896	686.005	2166.93	6.60949	33.3232
																						569.992	0.425862	484.566	1737.32	14.1025	29.1828
																						525.655	1.3184	331.284	1408.25	23.9807	19.4642
																						508.487	1.7942	224.34	1063.61	39.0638	5.83675
																						462.812	2.28718	146.84	847.044	47.6046	2.566
																						349.663	4.23922	626.547	735.504	41.0017	175.996
																						250.613	12.4198	5731.95	605.025	10.1863	162.902
																						217.768	22.4145	5573.51	468.56	9.36381	111.588
																						202.427	26.4062	4914.03	361.314	17.4685	83.4424
																						162.211	14.3417	10009.2	267.872	21.7295	67.4957
																						106.958	16.7913	9154.41	188.874	7.70051	41.9312
																						57.0767	27.1601	7789.24	165.835	8.56888	17.8052
																						25.246	41.9041	6408.25	143.099	10.2004	4.46904
																						9.32832	48.5818	5202.82	90.2486	15.8791	0.055874
																						183.973	49.8819	4260.48	66.6214	28.1493	2.09453
																						605.923	55.2864	3454.96	54.9268	45.9156	9.94805
																						491.029	73.638	2865.25	33.947	63.1198	21.9226
																						429.675	84.5374	2368.45	14.488	79.9781	36.1921
																						389.95	48.3004	1934.36	3.22571	92.3585	55.8232
																						338.996	26.0213	1550.27	0.451069	83.1014	76.6004
																						276.058	26.9627	1182.78	97.4085	6.97912	98.6579
																						207.541	35.4185	882.999	76.8767	0.90029	120.474
																						136.591	51.7969	678.907	53.9077	2.47015	144.657
																						105.904	60.1979	530.381	28.8438	7.92394	164.067
																						90.0427	18.3947	400.926	44.2034	13.0324	175.693
																						73.4229	4.02789	275.593	28.5072	14.8258	193.197
																						43.5429	4.66738	173.567	16.6978	15.2575	209.399
																						18.6929	7.01625	101.779	7.35519	18.5431	220.312
																						5.48123	15.3463	52.7142	25.1555	27.8713	239.367
																						0.0632139	23.9858	22.2956	37.8365	44.4952	258.996
																						3.01616	20.3471	7.52131	26.0652	57.1209	277.364
																						11.9575	11.038	2.92713	10.3035	66.0986	291.507
																						25.2493	13.3645	0.0354584	2.04064	78.6992	300.066
																						41.204	21.5061	32.9271	0.254786	94.6403	307.214
																						60.1649	37.4104	135.1	0.017081	113.943	319.695
																						79.1841	52.7742	112.34	0.000287031	136.287	337.952
																						95.3474	66.2479	71.4209	0.212413	160.991	352.325
																						109.842	79.7942	55.384	2.89189	181.26	360.862
																						123.826	93.3887	37.1143	11.629	196.736	353.683
																						134.731	110.577	20.497	19.1815	214.499	351.586
																						144.832	133.987	12.9541	24.9665	237.658	358.508
																						156.86	157.344	8.05534	31.6461	260.646	370.704
																						168.779	178.05	1.18799	39.5198	282.59	384.252
																						187.114	199.531	0.595204	49.9173	303.704	396.662
																						204.786	221.326	4.06872	61.3302	323.745	406.243
																						212.409	235.94	8.16636	71.8355	340.827	409.421
																						16.0711	252.965	13.8397	80.3802	353.583	411.483
																						48.6137	273.984	23.0349	91.1305	363.658	415.279
																						49.15	289.697	37.2087	110.154	376.922	419.808
																						40.4403	299.179	56.0517	114.486	381.938	425.258
																						23.0828	305.654	77.8707	0.0960943	311.34	432.933
																						11.0968	310.911	101.685	68.102	276.823	438.141
																						98.1522	320.972	126.495	104.364	278.838	306.02
																						294.518	334.693	150.052	98.122	291.407	277.016
																						275.894	337.111	166.827	65.8471	301.761	281.284
																						219.606	337.188	178.554	61.6393	260.412	293.645
																						146.079	322.849	192.421	406.612	204.133	310.132
																						90.8685	329.122	211.344	369.632	209.653	316.255
																						61.0611	343.31	233.958	281.889	224.207	296.428
																						42.6967	350.662	255.171	202.643	243.631	270.397
																						27.8333	356.83	267.749	130.959	260.828	277.141
																						14.7223	369.258	272.665	79.8321	272.779	295.454
																						4.52474	383.68	282.664	48.5215	284.988	305.755
																						0.103216	393.542	299.749	27.5071	300.031	308.994
																						2.19978	400.348	296.265	14.6404	311.689	312.901
																						11.0447	406.731	204.913	6.66412	323.427	321.278
																						24.8234	416.808	209.723	1.02508	333.582	333.967
																						39.1608	428.67	226.603	0.921618	339.92	350.105
																						53.5804	439.154	194.188	7.68964	350.859	361.601
																						68.8775	446.328	101.567	18.1456	361.485	251.101
																						83.2156	451.575	85.2675	28.8327	364.865	227.895
																						94.077	457.101	93.1658	38.5714	372.23	241.037
																						105.308	463.512	111.637	46.4452	386.313	259.701
																						119.255	470.847	81.5879	51.8605	396.27	269.071
																						135.141	478.192	20.3824	61.7551	400.84	274.716
																						155.103	484.422	24.2813	78.5004	406.24	279.462
																						125.457	490.722	37.5346	85.7067	416.293	293.964
																						78.1898	498.164	56.723	88.6977	429.58	310.241
																						80.4218	505.328	75.5102	101.11	440.07	324.226
																						83.8229	507.89	89.7821	126.04	446.845	340.725
																						93.6615	508.676	99.4592	54.7086	449.02	357.89
																						112.194	511.239	110.819	17.6919	450.585	370.684
																						86.9152	515.995	125.505	62.111	449.277	378.401
																						41.3432	521.418	147.121	37.0943	447.329	385.288
																						46.7349	525.296	166.031	165.402	452.074	395.186
																						60.2894	526.845	185.239	297.325	459.467	408.051
																						76.7019	530.069	206.155	260.131	451.113	421.886
[truncated: 809 more rows]
[truncated: 3 more columns]

## Sheet: 2
							mean	SD	mean + 1 SD	CV	SD²	median	Q1	Q3	CQV (unsmoothed)	(Xij-Xi)² trail 1 1	(Xij-Xi)² trail 1 2	(Xij-Xi)² trail 2 1	(Xij-Xi)² trail 2 2	(Xij-Xi)² trail 3 1	(Xij-Xi)² trail 3 2	(Xij-X)² trail 1 1	(Xij-X)² trail 1 2	(Xij-X)² trail 2 1	(Xij-X)² trail 2 2	(Xij-X)² trail 3 1	(Xij-X)² trail 3 2		abs P50-trail 1 1	abs P50-trail 1 2	abs P50-trail 2 1	abs P50-trail 2 2	abs P50-trail 3 1	abs P50-trail 3 2								mean	SD	mean + 1 SD	CV	Q1	Q3	CQV	SL P50
[truncated: 2,006 more rows]
[truncated: 3 more columns]

[truncated: 13 more sheets: 3, 4, 5, 6, 7, 8, 9, 10, 11, 12, 13, 14, 15]
