# Supplementary material for: Intra-Individual Variability of Surface Electromyography in Front Crawl Swimming
Source: PLoS One. 2015 Dec 16;10(12):e0144998. doi: 10.1371/journal.pone.0144998 (PMC4682934; doi:10.1371/journal.pone.0144998)
Supplement: S1 File — (ZIP) [file pone.0144998.s001.zip › left RA MVC event synch.xls]

## Sheet: summary table intra
Intrasubject variability left rectus abdominis event synchronized MVC
	mean	median	mean CV	CV (Burden)	MD	VR		average	mean	median	mean CV	CV (Burden)	MD	VR
1	9.44723	4.70573	58.5478	0.809796	5.55245	0.485497		entry	6.82324	3.92439	58.8961	1.52217	1.46777	0.60485
2	8.26987	2.86731	50.2987	0.781533	4.02228	0.278168		pull	13.8937	10.9216	54.7394	1.67372	0.9748	0.701005
3	5.54401	4.10469	52.9372	0.717046	3.11208	0.592314		push	9.53335	7.25173	55.315	1.94545	0.585384	0.735453
4	3.76033	1.89321	45.539	0.715062	1.87229	0.378447		exit	3.50277	2.58686	48.3927	1.71365	0.307225	0.672168
5	10.9891	6.08946	76.1307	1.02951	8.71036	0.793546		recovery	7.87081	4.93622	49.259	1.45851	1.04046	0.594517
6	7.68438	5.91894	43.4167	0.539273	3.43037	0.537332
7	6.90633	2.47414	79.5152	1.04845	5.3938	0.584363		SD	mean	median	mean CV	CV (Burden)	MD	VR
8	10.6275	6.63201	54.0172	0.738508	5.97329	0.545265		entry	2.55293	2.05026	13.5478	0.615916	0.613009	0.1748
9	5.95379	2.86846	52.7955	0.905579	3.41861	0.415789		pull	7.6946	7.01575	13.5536	0.478692	0.497019	0.19471
10	8.34577	3.15829	54.9668	0.841355	4.75235	0.388049		push	4.54482	3.34305	17.7814	0.661472	0.386996	0.200656
11	9.5571	6.35382	45.4516	0.553635	4.05546	0.348218		exit	2.16287	1.53459	21.3166	1.11919	0.405212	0.241537
12	8.06509	3.21994	50.8148	0.696503	3.60077	0.223319		recovery	4.50706	2.80215	8.62601	0.559737	0.496668	0.200656
13	9.95858	2.81378	58.1632	0.984789	6.00746	0.39728
14	6.68486	5.47275	43.12	0.510156	2.96178	0.648243
15	6.44167	4.07652	42.2529	0.678829	2.77131	0.273916
average	7.88237	4.1766	53.8645	0.770001	4.37565	0.459316
SD	2.03242	1.57631	11.0807	0.169937	1.72465	0.157542

## Sheet: 1
							mean	SD	mean + 1 SD	CV	SD²	median	Q1	Q3	CQV (unsmoothed)	(Xij-Xi)² trail 1 1	(Xij-Xi)² trail 1 2	(Xij-Xi)² trail 2 1	(Xij-Xi)² trail 2 2	(Xij-Xi)² trail 3 1	(Xij-Xi)² trail 3 2	(Xij-X)² trail 1 1	(Xij-X)² trail 1 2	(Xij-X)² trail 2 1	(Xij-X)² trail 2 2	(Xij-X)² trail 3 1	(Xij-X)² trail 3 2		abs P50-trail 1 1	abs P50-trail 1 2	abs P50-trail 2 1	abs P50-trail 2 2	abs P50-trail 3 1	abs P50-trail 3 2								mean	SD	mean + 1 SD	CV	Q1	Q3	CQV	SL P50
0°	29.3486	14.3338	56.0842	21.4552	9.59395	21.8624	25.4464	16.477	41.9234	64.7521	271.493	21.6588	16.1141	27.4771	0.260671	15.2276	123.49	938.676	15.9294	251.299	12.8445	396.065	23.8782	2175	144.191	0.0215272	154.137		7.68979	7.32505	34.4254	0.203619	12.0649	0.203619		13.9933	10.1315	28.9278	16.536	25.4547	28.1113	20.5258	7.98826	28.514	38.9182	14.629	27.4472	0.304643	20.9953
	27.3308	13.9085	72.1404	21.6143	13.5552	20.5455	28.1825	22.1459	50.3283	78.5803	490.439	21.0799	15.5677	25.9017	0.249195	0.725285	203.747	1932.3	43.1405	213.956	58.3233	319.823	19.9025	3930.44	148.038	16.8755	123.171		6.25092	7.17144	51.0605	0.534413	7.52469	0.534413		13.8041	10.0464	28.5396	16.3552	25.2552	28.061	20.3436	7.94432	28.2879	39.0507	14.4419	27.3596	0.309024	20.8052
	25.2745	13.3968	70.0624	27.4974	24.3875	20.4937	30.1854	20.154	50.3394	66.7675	406.184	24.831	21.4671	26.9416	0.113089	24.1168	281.857	1590.18	7.22533	33.6151	93.9287	250.502	15.5988	3674.2	325.807	223.212	122.024		0.443486	11.4342	45.2314	2.66637	0.443486	4.33731		13.6174	9.96071	28.157	16.1798	25.0446	27.9787	20.1564	7.89452	28.0509	39.1663	14.258	27.2452	0.31292	20.6122
	23.3317	12.6455	65.0022	30.5845	25.2647	21.8717	29.7834	18.2173	48.0007	61.1661	331.871	24.2982	22.2367	29.2546	0.136293	41.6248	293.707	1240.37	0.641791	20.4184	62.5949	192.777	10.2288	3086.36	446.784	250.193	154.367		0.966531	11.6527	40.7041	6.28632	0.966531	2.42649		13.4333	9.87734	27.7782	16.0083	24.8311	27.8678	19.966	7.83913	27.8051	39.2623	14.0771	27.0415	0.315293	20.4197
	21.8356	13.053	61.1819	29.4866	24.4648	21.2125	28.5391	16.8611	45.4002	59.0808	284.297	23.1502	21.3683	28.2311	0.138365	44.9365	239.818	1065.56	0.897763	16.5997	53.6783	153.472	13.0017	2676.48	401.576	225.528	138.422		1.3146	10.0972	38.0317	6.33638	1.3146	1.93767		13.254	9.79376	27.4062	15.8373	24.6177	27.7314	19.7734	7.78003	27.5534	39.346	13.8998	26.7091	0.315429	20.2275
	20.7931	13.1781	57.8593	27.5884	22.9849	20.8593	27.2105	15.7212	42.9317	57.7762	247.156	21.9221	20.8096	26.4375	0.119116	41.1835	196.91	939.35	0.142786	17.8557	40.3378	128.728	13.9191	2343.73	329.102	183.269	130.236		1.12904	8.74405	35.9372	5.66627	1.0628	1.0628		13.0783	9.70788	27.0416	15.6654	24.4004	27.5725	19.5777	7.7181	27.2958	39.423	13.7251	26.3813	0.315565	20.0329
	20.021	12.7692	54.7028	25.8003	22.0853	24.4678	26.6411	14.4907	41.1318	54.3923	209.98	23.2766	20.5371	25.4672	0.107166	43.8247	192.429	787.461	0.706922	20.7555	4.7229	111.806	11.0354	2048.07	267.422	159.72	225.619		3.2555	10.5074	31.4263	2.52374	1.1913	1.1913		12.9052	9.6192	26.6849	15.5206	24.1789	27.3951	19.384	7.65145	27.0354	39.473	13.5591	26.0584	0.3155	19.8497
	19.1582	11.9837	51.0325	24.484	21.2437	25.4889	25.5652	13.3712	38.9363	52.3023	178.788	22.8638	19.6795	25.2377	0.123743	41.0497	184.456	648.586	1.16888	18.6754	0.00581029	94.3022	6.43371	1729.34	226.105	139.156	257.337		3.70568	10.8801	28.1687	1.62018	1.62018	2.6251		12.7347	9.52812	26.337	15.3845	23.9529	27.2016	19.1898	7.58228	26.7721	39.512	13.3971	25.7409	0.315391	19.6687
	17.9361	11.2692	46.9477	23.2828	19.8293	24.5866	23.9753	12.1958	36.1711	50.8683	148.738	21.556	18.4094	24.2607	0.137129	36.4722	161.444	527.731	0.479533	17.1893	0.373734	72.0603	3.31971	1406.28	191.423	107.787	229.201		3.61998	10.2868	25.3916	1.72676	1.72676	3.03058		12.5674	9.43471	25.9942	15.2477	23.7223	26.9949	18.9935	7.5112	26.5047	39.5461	13.2374	25.4262	0.315252	19.485
	16.7055	11.0215	43.3547	22.1784	18.625	23.2999	22.5308	11.0996	33.6304	49.2641	123.201	20.4017	17.1853	23.0195	0.145111	33.9347	132.465	433.635	0.124204	15.2557	0.591486	52.682	2.47818	1149.72	162.082	84.2308	191.896		3.69621	9.38022	22.953	1.77671	1.77671	2.89822		12.4046	9.33981	25.6611	15.1084	23.487	26.7771	18.7963	7.43909	26.2354	39.5773	13.0806	25.1176	0.31512	19.2977
	15.4648	10.6854	39.7768	21.5076	19.4752	31.6348	23.0908	10.7615	33.8523	46.6054	115.81	20.4914	16.4674	29.103	0.277277	58.1553	153.894	278.424	2.50636	13.0725	73.0005	36.211	1.53298	919.883	145.453	100.559	492.287		5.02659	9.80602	19.2854	1.01622	1.01622	11.1434		12.2457	9.2446	25.3377	14.9658	23.2495	26.5502	18.5989	7.36651	25.9654	39.6072	12.9257	24.8157	0.315037	19.1077
	14.4474	9.95472	36.6835	20.7778	29.0996	33.709	24.112	10.7701	34.8821	44.6668	115.994	24.9387	16.03	32.5567	0.340149	93.4051	200.428	158.042	11.1168	24.876	92.1031	25.0013	0.257544	741.812	128.382	386.215	588.635		10.4913	14.984	11.7448	4.16089	4.16089	8.77033		12.0898	9.14855	25.0191	14.8209	23.012	26.3161	18.4011	7.29336	25.6944	39.6355	12.7726	24.5173	0.314958	18.9165
	13.8149	9.26201	33.8155	20.0189	31.88	32.8214	23.6021	10.6967	34.2988	45.321	114.42	25.9495	15.3659	32.586	0.359113	95.7903	205.639	104.312	12.8391	68.5235	84.9952	19.0762	0.0343082	593.81	111.761	503.229	546.351		12.1346	16.6875	7.86599	5.93053	5.93053	6.87192		11.9494	9.05325	24.7054	14.6767	22.7774	26.0757	18.2063	7.21727	25.4236	39.6416	12.6312	24.2234	0.314537	18.727
	13.0748	8.75268	31.5504	19.6597	30.9209	31.1691	22.5213	10.1377	32.6589	45.0138	102.772	25.2903	14.7211	31.107	0.357553	89.2351	189.574	81.5261	8.18853	70.5533	74.7847	13.1595	0.482405	488.552	104.295	461.117	471.839		12.2155	16.5376	6.26016	5.63058	5.63058	5.8788		11.8301	8.95878	24.396	14.5352	22.5435	25.8299	18.0156	7.13688	25.1525	39.6151	12.5063	23.9329	0.313578	18.5393
	12.3535	8.35399	29.7266	19.1412	29.065	29.145	21.2976	9.43554	30.7331	44.3034	89.0294	24.1031	14.0504	29.125	0.349148	79.9965	167.536	71.0486	4.64974	60.334	61.5824	8.44626	1.19518	411.252	93.9736	384.859	388.002		11.7497	15.7492	5.62345	4.96191	4.96191	5.04186		11.7135	8.8643	24.0937	14.3957	22.3132	25.5801	17.8267	7.05671	24.8835	39.585	12.3841	23.6486	0.312619	18.3544
	11.8644	8.0699	28.3693	18.2195	33.2684	27.8813	21.2788	10.1003	31.3791	47.4666	102.017	23.0504	13.4532	28.2473	0.35477	88.6307	174.475	50.2749	9.35925	143.75	43.5931	5.84279	1.89703	358.044	76.9529	567.448	339.815		11.186	14.9805	5.31887	4.8309	10.218	4.8309		11.5976	8.7712	23.7995	14.2569	22.0968	25.3283	17.6417	6.97886	24.6206	39.5589	12.2624	23.3738	0.3118	18.1769
	11.6605	7.81878	27.3405	17.1883	44.9544	26.8762	22.6398	13.4752	36.115	59.5202	181.582	22.0322	13.0424	27.2244	0.3522	120.545	219.661	22.0967	29.7183	497.941	17.9471	4.8984	2.65186	320.168	59.9243	1260.76	303.768		10.3718	14.2135	5.30824	4.84392	22.9221	4.84392		11.4837	8.68004	23.5114	14.1179	21.9065	25.0791	17.4631	6.90528	24.3684	39.5421	12.1423	23.1102	0.311125	18.0122
	11.2598	7.50668	26.0887	21.6086	44.1465	25.8054	22.7359	12.9921	35.7281	57.1435	168.795	23.707	13.847	26.0178	0.305302	131.702	231.931	11.2407	1.27082	458.411	9.42172	3.28541	3.76574	276.937	147.9	1204.04	267.591		12.4472	16.2004	2.38162	2.0984	20.4394	2.0984		11.3751	8.58915	23.2273	13.9774	21.7245	24.8345	17.288	6.83373	24.1217	39.5288	12.0257	22.8516	0.3104	17.8509
	10.8423	7.03596	24.1983	23.6647	42.1678	24.319	22.038	12.3946	34.4326	56.2419	153.626	23.9315	14.0479	24.2888	0.26713	125.344	225.061	4.66698	2.64608	405.208	5.20274	1.94624	5.81424	217.595	202.136	1070.63	221.168		13.0892	16.8955	0.266821	0.266821	18.2363	0.387451		11.2675	8.49933	22.948	13.8364	21.5433	24.5951	17.1149	6.76399	23.8789	39.521	11.9097	22.5968	0.309712	17.6898
	14.483	6.51606	23.3143	24.6874	39.2587	22.6806	21.8233	10.985	32.8083	50.3358	120.669	22.9974	16.5324	24.3441	0.191105	53.8808	234.312	2.22297	8.20267	303.992	0.734876	25.3587	8.59177	192.295	232.261	888.724	175.121		8.51446	16.4814	0.316856	1.68992	16.2613	0.316856		11.1597	8.41084	22.6747	13.6956	21.3598	24.357	16.9429	6.69504	23.638	39.5152	11.7937	22.346	0.309093	17.5277
	19.9386	6.20081	29.2495	23.8412	36.8025	21.2485	22.8802	10.2454	33.1256	44.7784	104.968	22.5449	20.2661	27.8975	0.158447	8.65281	278.202	40.5687	0.923552	193.83	2.66243	110.069	10.5392	392.132	207.187	748.309	139.27		2.60623	16.344	6.70469	1.29636	14.2576	1.29636		11.052	8.32353	22.4081	13.5563	21.174	24.1182	16.772	6.62641	23.3984	39.5087	11.6781	22.0996	0.308534	17.3652
	20.9454	6.23996	32.0899	22.1556	35.1417	19.901	22.7456	10.2479	32.9935	45.0543	105.019	21.5505	20.1621	29.6063	0.189763	3.24051	272.436	87.3155	0.348086	153.663	8.09172	132.209	10.2866	512.689	161.503	660.204	109.281		0.605077	15.3106	10.5393	0.605077	13.5911	1.64953		10.9487	8.23701	22.1476	13.4185	20.9888	23.8826	16.6039	6.55855	23.1624	39.5001	11.5662	21.8579	0.307914	17.2036
	19.8744	9.17129	31.409	20.7452	34.348	18.8766	22.4041	9.17003	31.5741	40.9302	84.0895	20.3098	19.126	28.7431	0.200903	6.3994	175.107	81.0892	2.75194	142.657	12.4431	108.725	0.0761446	482.321	127.644	620.048	88.913		0.435404	11.1385	11.0993	0.435404	14.0382	1.43318		10.8488	8.1508	21.8958	13.2821	20.8049	23.6519	16.4391	6.49268	22.9317	39.4954	11.4571	21.6231	0.307313	17.0435
	18.4625	12.452	29.9123	19.5411	33.8881	18.0928	22.0581	8.1105	30.1686	36.7688	65.7803	19.0018	18.1852	27.3195	0.200733	12.9284	92.2777	61.6877	6.3354	139.948	15.724	81.2753	9.0286	418.818	101.886	597.356	74.7453		0.539294	6.54981	10.9105	0.539294	14.8863	0.909039		10.7505	8.06513	21.6497	13.1467	20.6251	23.4234	16.2768	6.42835	22.7051	39.4941	11.3496	21.3935	0.306751	16.8859
	17.3286	12.8134	27.7052	18.4773	32.7623	17.1732	21.0433	7.5473	28.5906	35.8655	56.9618	17.9029	17.212	25.3983	0.192119	13.7992	67.7316	44.3812	6.58473	137.334	14.9781	62.116	11.3312	333.355	81.5414	543.592	59.6901		0.574328	5.08952	9.80232	0.574328	14.8594	0.729758		10.6529	7.97998	21.4072	13.0122	20.4491	23.1976	16.1165	6.36548	22.482	39.4967	11.2427	21.1677	0.306228	16.7306
	16.8012	12.1027	26.2056	17.6762	30.7978	15.9811	19.9274	7.06007	26.9875	35.4289	49.8446	17.2387	16.1861	24.0732	0.195908	9.77355	61.2264	39.4155	5.06816	118.166	15.5735	54.0803	7.05151	280.843	67.7155	455.848	42.6915		0.437505	5.13597	8.96694	0.437505	13.5592	1.25756		10.5614	7.92336	21.1694	12.8788	20.2759	22.9869	15.966	6.29869	22.2646	39.4507	11.1408	20.946	0.305585	16.5773
	16.4619	11.2083	25.052	16.9793	29.3185	15.1469	19.0278	6.77017	25.798	35.5804	45.8352	16.7206	15.4756	23.0338	0.196268	6.58404	61.145	36.2908	4.19635	105.898	15.0616	49.2054	3.10136	243.509	56.7325	394.868	32.4863		0.258719	5.51231	8.33141	0.258719	12.5979	1.5737		10.4928	7.8795	20.9369	12.747	20.1047	22.7788	15.8233	6.2264	22.0497	39.3496	11.0564	20.7289	0.304308	16.4259
	16.1272	10.9249	24.581	15.936	28.3691	14.6043	18.4238	6.61976	25.0435	35.9306	43.8212	16.0316	14.9372	22.4676	0.20132	5.27402	56.2333	37.9119	6.18881	98.9098	14.5883	44.6224	2.1834	229.031	42.1044	358.037	26.5953		0.0956035	5.10676	8.54939	0.0956035	12.3375	1.42733		10.4368	7.83511	20.71	12.6187	19.933	22.5705	15.684	6.15259	21.8366	39.2284	10.9823	20.5157	0.302668	16.2758
	16.7275	16.192	23.9907	14.6868	27.3105	16.9327	19.3067	5.08593	24.3926	26.3428	25.8667	16.8301	16.3259	22.2262	0.153048	6.65233	9.70137	21.9397	21.3435	64.061	5.63578	53.0022	45.4919	211.512	27.4531	319.097	56.0326		0.102615	0.638107	7.16057	2.1433	10.4804	0.102615		10.3807	7.78864	20.4863	12.4981	19.7614	22.3626	15.5463	6.07928	21.6256	39.1044	10.91	20.3051	0.300978	16.1297
	16.2068	16.8103	22.8908	13.5414	25.848	21.0712	19.3947	4.64287	24.0376	23.9388	21.5563	18.9408	16.3577	22.4359	0.156681	10.1632	6.67911	12.2222	34.2618	41.6444	2.81051	45.6912	54.2154	180.729	16.762	268.985	135.117		2.73401	2.13043	3.95	5.39939	6.90722	2.13043		10.3234	7.73962	20.2656	12.3791	19.5918	22.1553	15.4091	6.00763	21.4168	38.9874	10.8373	20.0972	0.299338	15.9855
	15.1414	15.7676	21.977	12.5969	24.307	22.1482	18.6564	4.74479	23.4012	25.4326	22.5131	18.8723	15.298	22.1054	0.182001	12.3547	8.34476	11.0265	36.7168	31.9294	12.1932	32.4239	39.9474	156.994	9.92055	220.812	161.315		3.73087	3.10467	3.10467	6.27538	5.43467	3.27593		10.2628	7.68923	20.0483	12.2612	19.4243	21.9485	15.2724	5.93777	21.2102	38.8791	10.7624	19.8923	0.29783	15.8428
	14.4542	14.9351	21.4381	11.6653	22.7714	21.3697	17.7723	4.64165	22.414	26.1173	21.5449	18.1524	14.5745	21.421	0.190206	11.0096	8.04969	13.4382	37.2953	24.9905	12.9413	25.0701	30.1169	143.782	4.91993	177.532	142.146		3.69818	3.2173	3.28572	6.48709	4.61895	3.2173		10.2011	7.63812	19.836	12.1445	19.259	21.744	15.1371	5.86983	21.007	38.7777	10.687	19.6917	0.296418	15.7018
	13.9378	13.909	20.2887	10.91	21.2865	20.0069	16.7232	4.33108	21.0543	25.8986	18.7582	16.9724	13.9162	20.2183	0.184626	7.75811	7.91987	12.7133	33.7925	20.8242	10.7831	20.1656	19.907	117.539	2.13983	140.169	111.508		3.03455	3.06344	3.31635	6.06235	4.31414	3.03455		10.1382	7.58677	19.6276	12.03	19.0965	21.5745	15.0089	5.81092	20.8199	38.7164	10.6112	19.4948	0.295079	15.5632
	13.1573	12.996	18.8824	10.1547	19.8995	20.5253	15.9359	4.36442	20.3003	27.3874	19.0481	16.0199	13.0363	19.6452	0.202222	7.72042	8.64304	8.68229	33.4217	15.7103	21.0628	13.7647	12.5935	89.0232	0.500539	109.25	122.723		2.86257	3.02391	2.86257	5.86516	3.87962	4.50542		10.0746	7.53547	19.4217	11.9173	18.9362	21.4237	14.8848	5.75693	20.6417	38.6765	10.5352	19.3003	0.293779	15.4267
	12.2991	12.253	18.0598	9.3528	18.5892	34.4813	17.5059	9.06445	26.5703	51.7795	82.1642	15.1794	12.2645	18.4569	0.201564	27.1106	27.5924	0.306822	66.4725	1.17367	288.165	8.13309	7.87249	74.1761	0.00891671	83.5761	626.704		2.88035	2.92641	2.88035	5.82663	3.40979	19.3019		10.0112	7.48494	19.2183	11.8057	18.7752	21.2732	14.7614	5.70307	20.4645	38.6349	10.4599	19.1075	0.292473	15.2905
	11.6177	11.3906	17.7969	8.67889	17.5815	47.1362	19.0336	14.2409	33.2746	74.8199	202.805	14.5996	11.4474	17.7431	0.215676	54.9962	58.4156	1.52939	107.22	2.10879	789.752	4.71086	3.77674	69.7176	0.590347	66.1656	1420.45		2.98189	3.20895	3.19737	5.92068	2.98189	32.5366		9.94841	7.43424	19.0176	11.6951	18.6146	21.1224	14.6387	5.64958	20.2883	38.5934	10.3851	18.9169	0.291168	15.1548
	11.0177	10.5094	18.5099	8.0567	16.5622	49.9176	19.0956	15.605	34.7006	81.7207	243.518	13.79	10.6365	18.023	0.257734	65.2522	73.7226	0.343024	121.857	6.41786	949.995	2.46639	1.12821	82.1321	1.93357	50.6234	1637.85		2.77227	3.28057	4.71993	5.73327	2.77227	36.1276		9.88511	7.38355	18.8412	11.5855	18.4549	20.9701	14.52	5.59968	20.1197	38.5652	10.3102	18.7446	0.290294	15.0202
	10.2728	9.72018	18.2821	7.51079	17.2033	47.9817	18.4951	15.0761	33.5712	81.5136	227.287	13.738	9.85832	18.0124	0.292568	67.6076	77.0001	0.045374	120.656	1.66895	869.459	0.681503	0.0744991	78.0555	3.74978	60.1561	1484.91		3.46525	4.01784	4.54412	6.22722	3.46525	34.2437		9.82039	7.33331	18.6726	11.4768	18.2969	20.8191	14.4032	5.5516	19.9548	38.5443	10.2345	18.5787	0.289597	14.8868
	9.48359	9.04156	17.603	7.05927	24.0262	45.1359	18.7249	14.4372	33.1621	77.1014	208.432	13.5433	9.15207	22.4204	0.420251	85.4024	93.7678	1.25872	136.088	28.1039	697.541	0.00132209	0.164569	66.5167	5.70235	212.548	1273.68		4.05971	4.50174	4.05971	6.48403	10.4829	31.5926		9.75361	7.28291	18.5049	11.3691	18.1406	20.6701	14.2869	5.50468	19.7916	38.5296	10.1575	18.4138	0.288973	14.7549
	8.82183	8.41408	16.2721	7.39074	25.0229	43.7082	18.2716	14.1525	32.4241	77.4559	200.292	12.547	8.51601	22.8352	0.456735	89.299	97.1715	3.99815	118.394	45.5795	647.018	0.391132	1.06741	46.5788	4.22915	242.601	1173.81		3.72514	4.13289	3.72514	5.15622	12.4759	31.1612		9.68568	7.23194	18.3381	11.2629	17.9858	20.5216	14.171	5.45845	19.6295	38.5184	10.08	18.25	0.288388	14.6244
	8.1642	7.91553	15.3274	11.0467	24.7121	43.0326	18.3664	13.6001	31.9665	74.0486	184.962	13.1871	8.88483	22.3659	0.431384	104.085	109.221	9.23562	53.5783	40.267	608.422	1.64616	2.34611	34.5764	2.55831	233.015	1127.98		5.02285	5.27152	2.14035	2.14035	11.525	29.8456		9.61783	7.18017	18.1736	11.1588	17.8322	20.3734	14.056	5.41281	19.4688	38.5089	10.0031	18.0882	0.287818	14.4955
	7.51625	7.55329	14.622	11.0924	23.6272	42.0917	17.7505	13.3407	31.0911	75.1567	177.974	12.8572	8.43808	21.3759	0.433951	104.739	103.982	9.78739	44.3292	34.5358	592.493	3.72869	3.58702	26.7781	2.70674	201.071	1065.66		5.34097	5.30393	1.76477	1.76477	10.77	29.2344		9.55058	7.12779	18.011	11.0561	17.6791	20.2252	13.9416	5.36746	19.3091	38.4995	9.92695	17.928	0.28724	14.3676
	6.93563	7.34147	14.0671	10.6103	22.4475	41.0665	17.0781	13.0602	30.1383	76.4734	170.569	12.3387	8.15869	20.3524	0.427683	102.87	94.802	9.06589	41.8319	28.8305	575.445	6.30811	4.43421	21.3436	1.35283	169.007	999.78		5.40311	4.99727	1.7284	1.7284	10.1088	28.7278		9.48383	7.07525	17.8495	10.9549	17.527	20.0762	13.8278	5.32204	19.1498	38.4881	9.85159	17.7688	0.286644	14.2409
	6.46555	7.07457	13.4982	9.95308	22.6024	39.8574	16.5752	12.8388	29.414	77.458	164.835	11.7256	7.7942	20.3264	0.445658	102.205	90.262	9.46821	43.8525	36.3274	542.062	8.8904	5.62953	16.41	0.255881	173.059	924.78		5.26006	4.65105	1.77254	1.77254	10.8768	28.1318		9.42229	7.02255	17.6898	10.8575	17.3763	19.9259	13.7157	5.27562	18.9913	38.464	9.7811	17.6114	0.285856	14.1169
	5.98671	6.69053	12.7428	10.1446	22.341	37.6083	15.919	12.1566	28.0756	76.3654	147.783	11.4437	7.55405	19.9414	0.450525	98.6503	85.1646	10.088	33.3438	41.2419	470.427	11.9752	7.59938	10.8611	0.486311	166.249	793.048		5.457	4.75318	1.29913	1.29913	10.8973	26.1646		9.36796	6.96947	17.533	10.7772	17.2274	19.7768	13.6086	5.22727	18.8359	38.4114	9.72027	17.4566	0.284666	14.0023
	5.56614	6.23718	11.7814	10.2408	21.7964	35.1711	15.1322	11.4171	26.5493	75.4493	130.35	11.0111	7.23807	19.2927	0.454363	91.5087	79.1207	11.2275	23.9259	44.4122	401.557	15.0628	10.3044	5.44843	0.629678	152.502	661.715		5.44494	4.77391	0.770332	0.770332	10.7853	24.16		9.31391	6.91601	17.3782	10.7018	17.0798	19.6293	13.5032	5.17931	18.6825	38.3562	9.66088	17.3036	0.283437	13.8908
	5.17194	5.81241	11.2727	9.79949	20.9302	33.6191	14.4343	10.9714	25.4057	76.0092	120.371	10.5361	6.80918	18.5158	0.462256	85.7912	74.3368	9.99596	21.4814	42.197	368.055	18.2782	13.2119	3.33217	0.124085	131.859	584.277		5.36413	4.72366	0.736583	0.736583	10.3941	23.083		9.25864	6.86264	17.2249	10.6258	16.9332	19.4813	13.3977	5.13185	18.5296	38.3038	9.60043	17.152	0.282276	13.7795
	4.78299	5.63461	10.9648	9.14423	19.7855	32.1917	13.7506	10.5049	24.2555	76.3955	110.352	10.0545	6.51201	17.5803	0.459413	80.419	65.8701	7.76077	21.2191	36.4197	340.073	21.7552	14.5361	2.30312	0.0918088	106.88	517.312		5.27154	4.41992	0.910301	0.910301	9.73099	22.1372		9.20386	6.81003	17.0731	10.5497	16.7875	19.3338	13.293	5.08465	18.3777	38.2505	9.54032	17.0017	0.281116	13.6686
	4.46135	5.68812	10.3403	8.52262	18.4909	30.6357	13.0232	9.94642	22.9696	76.3749	98.9313	9.43146	6.39675	16.4532	0.440109	73.3046	53.8028	7.19772	20.2549	29.8961	310.201	24.859	14.1309	0.797576	0.854908	81.7877	448.95		4.97011	3.74334	0.908842	0.908842	9.05943	21.2042		9.15391	6.75891	16.9234	10.4731	16.6432	19.1863	13.1898	5.03685	18.2267	38.1874	9.48372	16.8534	0.27982	13.5581
	4.28052	6.13927	9.83191	7.9325	17.2116	28.9489	12.3908	9.25953	21.6503	74.7292	85.739	8.8822	6.58757	15.3667	0.399882	65.7765	39.0816	6.54789	19.8764	23.2404	274.172	26.6949	10.9426	0.147978	2.29441	60.2858	380.317		4.60168	2.74294	0.949704	0.949704	8.32942	20.0667		9.11077	6.7097	16.7807	10.396	16.5003	19.0386	13.0893	4.98874	18.0781	38.113	9.43207	16.7106	0.278416	13.4482
	4.2488	6.05319	9.44304	7.44531	16.1375	27.2843	11.7687	8.63872	20.4074	73.4042	74.6274	8.44417	6.40122	14.4639	0.386419	56.5489	32.667	5.40868	18.6917	19.0866	240.734	27.0237	11.5195	1.75699e-05	4.00769	44.76	318.161		4.19538	2.39098	0.998865	0.998865	7.69335	18.8401		8.86392	6.5837	16.2459	10.2072	16.4262	18.8619	12.8648	4.95183	17.8166	38.4913	9.19973	16.3812	0.280734	13.2265
	4.15745	5.70674	8.74098	7.13766	15.0838	25.496	11.0538	8.02064	19.0744	72.5602	64.3307	7.93932	6.06447	13.4981	0.379994	47.5593	28.5908	5.34902	15.3359	16.2415	208.577	27.9818	13.9913	0.498795	5.33411	31.7714	257.562		3.78187	2.23258	0.801657	0.801657	7.14453	17.5566		8.63402	6.46092	15.5492	10.0257	16.3117	18.6957	12.6129	4.89234	17.5052	38.7885	8.98195	16.121	0.284392	12.7874
	3.90713	5.50344	8.26182	7.05906	14.093	23.6995	10.4206	7.38076	17.8014	70.8283	54.4756	7.66044	5.89235	12.6352	0.363936	42.4259	24.1789	4.66051	11.3003	13.4859	176.327	30.6927	15.5535	1.40519	5.70337	21.5828	203.126		3.75331	2.157	0.601383	0.601383	6.43252	16.039		8.42225	6.34219	14.8722	9.78716	16.0881	18.5278	12.34	4.82885	17.1688	39.1319	8.76347	15.7841	0.286002	12.3297
	3.67732	5.45844	7.70208	6.91588	13.5135	21.9897	9.87616	6.80294	16.6791	68.8825	46.28	7.30898	5.8228	12.0606	0.348805	38.4256	19.5162	4.72661	8.76323	13.2303	146.738	33.2919	15.9104	3.04555	6.40774	16.5345	157.314		3.63166	1.85053	0.3931	0.3931	6.20452	14.6807		8.22839	6.2313	14.2651	9.51634	15.8551	18.3437	12.0733	4.7723	16.8456	39.5277	8.55038	15.4576	0.287704	11.8907
	3.57212	5.28032	7.31461	6.60316	13.0946	20.3625	9.37123	6.27582	15.647	66.969	39.3859	6.95888	5.61103	11.6496	0.349847	33.6297	16.7355	4.22968	7.6622	13.8637	120.809	34.517	17.3631	4.54808	8.08875	13.3035	119.144		3.38677	1.67856	0.355725	0.355725	6.13574	13.4036		8.04763	6.12035	13.7136	9.2545	15.6294	18.164	11.8216	4.72531	16.5469	39.9719	8.34935	15.1504	0.289411	11.484
	3.41513	4.98456	6.98788	6.21262	12.4476	18.8357	8.8139	5.7888	14.6027	65.6781	33.5103	6.60025	5.29157	11.0826	0.35367	29.1468	14.6639	3.33438	6.76666	13.2034	100.436	36.3863	19.9155	6.04842	10.4627	9.00195	88.1431		3.18512	1.61569	0.387626	0.387626	5.8473	12.2354		7.87481	6.00873	13.1945	9.00995	15.4174	17.9857	11.5818	4.68482	16.2667	40.4497	8.15859	14.8617	0.291182	11.1022
	3.21012	4.65337	6.70927	7.4134	11.7737	17.4629	8.53713	5.25756	13.7947	61.5846	27.6419	7.06133	5.16735	10.6837	0.34801	28.3771	15.0836	3.3411	1.26278	10.4756	79.6694	38.9016	22.9811	7.49645	4.13648	5.41264	64.251		3.85121	2.40796	0.352065	0.352065	4.71241	10.4016		7.70732	5.91106	12.7028	8.7812	15.2147	17.7699	11.3478	4.63532	15.9832	40.8476	7.97579	14.5868	0.293006	10.742
	3.01445	4.33651	6.50654	7.62376	11.0708	16.1696	8.12029	4.83188	12.9522	59.5038	23.347	7.06515	4.87901	10.2091	0.353262	26.0696	14.317	2.60418	0.246536	8.70563	64.7922	41.3807	26.1195	8.64767	3.32503	2.63603	45.1909		4.0507	2.72864	0.558612	0.558612	4.00567	9.1045		7.54621	5.82028	12.2437	8.5638	15.0219	17.5432	11.1232	4.5856	15.7088	41.2256	7.80061	14.3274	0.294955	10.4037
	2.86366	4.01676	6.11625	7.31244	10.3467	15.0063	7.61035	4.47109	12.0814	58.7501	19.9906	6.71435	4.54164	9.58815	0.357154	22.5311	12.9138	2.23233	0.0887492	7.48775	54.6994	43.3434	29.49	11.0954	4.55733	0.809088	30.9027		3.85069	2.69758	0.598095	0.598095	3.63238	8.29191		7.39538	5.73522	11.8216	8.35665	14.843	17.3246	10.9127	4.54086	15.4536	41.6106	7.6357	14.0877	0.297006	10.0891
	2.80082	3.74105	6.00455	6.8934	9.60899	13.9256	7.16241	4.09559	11.258	57.1817	16.7739	6.44897	4.30693	8.93009	0.34926	19.0235	11.7057	1.34064	0.0723677	5.98578	45.7414	44.1748	32.5605	11.8521	6.52207	0.0261673	20.0562		3.64816	2.70792	0.444424	0.444424	3.16002	7.47667		7.25513	5.65234	11.4346	8.15905	14.6775	17.1173	10.716	4.50205	15.218	42.0125	7.48111	13.8667	0.299123	9.79681
	2.71196	3.53162	5.93612	6.41132	9.00062	12.9348	6.75441	3.76186	10.5163	55.6949	14.1516	6.17372	4.13274	8.35329	0.338022	16.3414	10.3864	0.669604	0.11771	5.04544	38.1976	45.3638	34.9945	12.3279	9.21674	0.199465	12.1634		3.46176	2.6421	0.237602	0.237602	2.8269	6.76111		7.12641	5.57725	11.0817	7.96657	14.5185	16.8254	10.516	4.43912	14.9551	42.2131	7.33645	13.6593	0.30115	9.52415
	2.57799	3.28994	5.5821	5.97865	8.52222	12.0381	6.3315	3.50402	9.83552	55.3426	12.2782	5.78038	3.86298	7.88633	0.342433	14.0888	9.25113	0.561602	0.124505	4.79924	32.5654	47.1864	37.9123	14.9392	12.031	0.855643	6.7127		3.20238	2.49044	0.198274	0.198274	2.74184	6.25774		7.01115	5.50932	10.7632	7.77977	14.266	16.5118	10.3069	4.35083	14.6577	42.2129	7.20331	13.3903	0.300432	9.27147
	3.24718	3.14409	5.25628	5.73595	8.23043	11.1695	6.13056	3.09686	9.22743	50.5152	9.59057	5.49612	3.74945	7.60681	0.339668	8.31392	8.919	0.764371	0.155721	4.40945	25.3904	38.4407	39.7295	17.5641	13.7736	1.4806	2.96604		2.24894	2.35202	0.239834	0.239834	2.73432	5.67334		6.90436	5.4469	10.4791	7.60248	13.984	16.2069	10.1039	4.25732	14.3613	42.1352	7.07889	13.1078	0.298657	9.04078
	4.31154	3.00772	4.90626	5.61975	7.80986	10.3493	6.00074	2.65847	8.65921	44.3024	7.06746	5.26301	4.46022	7.26233	0.239036	2.85338	8.95814	1.19787	0.145147	3.27291	18.9099	26.3753	41.4673	20.6204	14.6496	2.681	0.813699		0.951469	2.25529	0.356745	0.356745	2.54685	5.08627		6.80358	5.38761	10.2164	7.44414	13.7251	15.9228	9.91661	4.17097	14.0876	42.0604	6.96372	12.848	0.297009	8.83028
	4.25408	2.81707	4.74543	5.46911	7.57118	9.58883	5.74095	2.4487	8.18965	42.6532	5.99614	5.10727	4.37692	7.04566	0.233637	2.21077	8.54906	0.991069	0.0738958	3.34973	14.8062	26.9688	43.959	22.107	15.8254	3.51957	0.0200507		0.853186	2.2902	0.361843	0.361843	2.46391	4.48156		6.70963	5.33063	9.96901	7.29121	13.4895	15.6578	9.7413	4.09278	13.8341	42.0147	6.85502	12.6094	0.295635	8.63011
	4.06181	2.71964	4.67439	5.23852	8.03055	8.96088	5.6143	2.40216	8.01646	42.7864	5.77036	4.95645	4.21495	7.33254	0.26998	2.41022	8.37905	0.88343	0.141208	5.83827	11.1996	29.0028	45.2605	22.78	17.7132	2.00699	0.236535		0.894646	2.23682	0.282067	0.282067	3.07409	4.00443		6.6286	5.27498	9.73438	7.14511	13.2089	15.4041	9.56602	4.00711	13.5731	41.889	6.75773	12.3403	0.292312	8.43975
	3.97012	2.66397	4.50059	4.94005	9.34832	8.63227	5.67589	2.68816	8.36404	47.361	7.22619	4.72032	4.10274	7.70921	0.305324	2.90962	9.07162	1.38133	0.541459	13.4867	8.74019	29.9987	46.0126	24.4693	20.3147	0.00978406	0.664166		0.750191	2.05634	0.21973	0.21973	4.628	3.91195		6.55056	5.22017	9.51483	7.00721	12.808	15.1587	9.37658	3.90134	13.2779	41.6073	6.66472	11.9847	0.285264	8.26102
	4.09763	2.49914	4.19207	4.56508	9.52802	8.44646	5.55474	2.77291	8.32764	49.9197	7.68902	4.37858	4.12124	7.47612	0.289279	2.12315	9.33663	1.85685	0.979413	15.787	8.36209	28.6182	48.2759	27.6167	23.8354	0.00652614	1.00153		0.280945	1.87943	0.186505	0.186505	5.14944	4.06789		6.47525	5.16712	9.30697	6.82367	12.4125	14.9226	9.18469	3.80561	12.9903	41.4343	6.56236	11.6361	0.278801	8.06532
	3.94566	2.39184	3.9522	4.25053	9.22144	8.31822	5.34665	2.74532	8.09196	51.3465	7.53676	4.10137	3.9473	7.3013	0.298171	1.96277	8.73087	1.94448	1.20147	15.014	8.83022	30.2673	49.7785	30.1953	27.0057	0.0509834	1.27467		0.155707	1.70952	0.149164	0.149164	5.12007	4.21685		6.40198	5.11758	9.11488	6.61801	12.0338	14.7001	8.99771	3.72033	12.718	41.3475	6.45599	11.3041	0.272976	7.86645
	3.72481	2.3051	3.82137	3.97578	8.70455	7.92383	5.07591	2.59093	7.66684	51.0438	6.71294	3.89858	3.74895	6.93682	0.298329	1.82547	7.67737	1.57385	1.21028	13.167	8.11069	32.7461	51.01	31.6503	29.9368	0.551575	2.32074		0.173768	1.59347	0.0772021	0.0772021	4.80597	4.02526		6.29087	5.07266	8.92784	6.40071	11.6812	14.4924	8.81096	3.65148	12.4624	41.4424	6.31833	10.9929	0.270031	7.66428
	3.51002	2.21195	3.74656	3.80984	8.16496	7.4072	4.80842	2.39049	7.19891	49.7147	5.71446	3.7782	3.56915	6.50786	0.291625	1.68586	6.74167	1.12756	0.99716	11.2664	6.75367	35.2505	52.3493	32.4977	31.7801	1.64421	4.16171		0.268184	1.56625	0.031643	0.031643	4.38676	3.629		6.1242	5.02963	8.67935	6.19068	11.3514	14.2982	8.61225	3.59797	12.2102	41.7774	6.14082	10.6834	0.270003	7.43502
	3.62041	2.09353	3.65179	3.62944	7.83893	7.15504	4.66486	2.28372	6.94857	48.9557	5.21535	3.64062	3.62267	6.27923	0.268288	1.09087	6.61172	1.02631	1.07209	10.0748	6.20102	33.9518	54.0769	33.5871	33.8467	2.58662	5.25412		0.020206	1.54708	0.0111732	0.0111732	4.19832	3.51443		5.94924	4.98507	8.40027	5.99581	11.0364	14.1169	8.41394	3.55191	11.9658	42.2145	5.96089	10.3808	0.270467	7.19804
	3.65268	1.94371	3.76722	3.46706	7.56774	7.0371	4.57258	2.22139	6.79397	48.5806	4.93457	3.70995	3.51346	6.21963	0.278038	0.846232	6.91099	0.648611	1.22219	8.97096	6.07386	33.5769	56.3028	32.2625	35.7625	3.53248	5.80871		0.0572724	1.76624	0.0572724	0.242891	3.85779	3.32716		5.79033	4.91364	8.1252	5.81307	10.7266	13.9466	8.21924	3.51324	11.7325	42.7442	5.79601	10.0998	0.270748	6.96914
	3.57477	1.81112	3.67801	3.26152	7.49689	6.7466	4.42815	2.20423	6.63238	49.7777	4.85863	3.62639	3.33983	5.97945	0.283243	0.728255	6.84884	0.562713	1.36103	9.41713	5.3752	34.4858	58.3102	33.2839	38.263	3.80385	7.29342		0.0516181	1.81527	0.0516181	0.364871	3.87049	3.12021		5.64405	4.80901	7.86248	5.64107	10.4192	13.785	8.02679	3.48226	11.5091	43.3829	5.64181	9.82107	0.270277	6.75326
	3.43035	1.67961	3.46708	3.05357	7.42769	6.48924	4.25792	2.21064	6.46857	51.9183	4.88694	3.44872	3.14777	5.7337	0.29116	0.684874	6.64771	0.625437	1.45046	10.0474	4.97877	36.2028	60.336	35.7622	40.8789	4.07852	8.74971		0.0183625	1.76911	0.0183625	0.395143	3.97898	3.04052		5.50737	4.70562	7.62082	5.47831	10.1208	13.6331	7.84434	3.45408	11.2984	44.0328	5.48558	9.55169	0.270402	6.56409
	3.70059	3.67653	3.33051	2.87841	7.28056	7.18301	4.67494	2.00304	6.67798	42.8464	4.01218	3.68856	3.41701	6.31241	0.297592	0.949349	0.996816	1.80748	3.22751	6.7893	6.29045	33.0239	33.301	37.4143	43.1494	4.69444	5.12668		0.0120307	0.0120307	0.358051	0.810151	3.59201	3.49445		5.37517	4.60967	7.39327	5.322	9.84065	13.4921	7.67215	3.43017	11.1023	44.7094	5.33529	9.29852	0.270827	6.38422
	5.27821	4.54643	3.27251	2.73292	7.09732	6.96384	4.98187	1.8254	6.80728	36.6409	3.3321	4.91232	3.59099	6.54244	0.291259	0.0878186	0.189612	2.92193	5.0578	4.47514	3.9282	17.3807	24.0179	38.1272	45.082	5.52206	6.16722		0.365894	0.365894	1.63981	2.1794	2.185	2.05152		5.24557	4.52174	7.17512	5.17238	9.57453	13.3584	7.50795	3.40881	10.9168	45.4026	5.19068	9.05789	0.271411	6.21034
	6.12541	4.41709	3.23278	2.73483	6.71097	6.52749	4.95809	1.73842	6.69651	35.0623	3.0221	5.27125	3.52886	6.42697	0.291097	1.36262	0.292687	2.97671	4.94292	3.07256	2.46301	11.0345	25.3023	38.6194	45.0564	7.48713	8.52486		0.85416	0.85416	2.03847	2.53642	1.43972	1.25624		5.11833	4.43503	6.96	5.03262	9.31746	13.231	7.34908	3.3899	10.739	46.1269	5.05405	8.82536	0.27172	6.03917
	6.00202	4.16341	3.04258	3.0924	6.37391	6.14543	4.80329	1.55832	6.36161	32.4428	2.42837	5.08271	3.36015	6.10958	0.290338	1.43696	0.409454	3.10011	2.92714	2.46685	1.80133	11.8695	27.9188	41.0196	40.3838	9.44528	10.9019		0.919309	0.919309	2.04014	1.99031	1.2912	1.06271		4.9834	4.29502	6.75312	4.90402	9.07055	13.0881	7.18237	3.37611	10.5585	47.0055	4.92386	8.5985	0.271745	5.86826
	5.7955	3.86763	2.83033	2.98144	6.19729	5.7798	4.57533	1.52687	6.1022	33.3718	2.33133	4.82371	3.20299	5.79157	0.287794	1.48881	0.500841	3.04503	2.54048	2.63075	1.45074	13.3351	31.1319	43.7834	41.8064	10.5621	13.4501		0.971785	0.956084	1.99338	1.84227	1.37357	0.956084		4.85142	4.14757	6.56571	4.78593	8.83711	12.9094	7.01618	3.35074	10.3669	47.7573	4.80231	8.38188	0.271505	5.70857
	5.41672	3.65735	2.66013	2.82686	6.02301	5.40737	4.33191	1.46344	5.79535	33.7829	2.14166	4.53236	3.03448	5.41439	0.281683	1.17682	0.455032	2.79484	2.26517	2.85983	1.15663	16.245	33.5227	46.0647	43.8293	11.7253	16.3204		0.884362	0.875013	1.87223	1.7055	1.49065	0.875013		4.72823	4.00955	6.39493	4.68087	8.62019	12.7188	6.85876	3.31838	10.1771	48.3816	4.69271	8.17983	0.270896	5.56158
	5.20399	3.49818	2.63994	2.69472	5.87105	5.17616	4.18067	1.41019	5.59087	33.7313	1.98865	4.33717	2.89559	5.19703	0.284388	1.04718	0.465803	2.37385	2.20805	2.85737	0.990991	18.0051	35.3912	46.3392	45.5963	12.7891	18.242		0.866825	0.838992	1.69722	1.64244	1.53388	0.838992		4.61147	3.8792	6.22753	4.59475	8.43607	12.5341	6.71385	3.28706	10.0009	48.9593	4.59893	8.00552	0.270269	5.4195
	4.98482	3.37612	2.53894	2.63281	5.77259	7.68043	4.49762	2.02805	6.52567	45.0916	4.11298	4.18047	2.81864	5.57565	0.328439	0.237365	1.25775	3.83642	3.47752	1.62555	10.1303	19.9131	36.8583	47.7245	46.4364	13.503	3.12158		0.804348	0.804348	1.64153	1.54766	1.59212	3.49996		4.50298	3.75805	6.069	4.51514	8.26948	12.3621	6.57946	3.2585	9.83796	49.5254	4.50602	7.84697	0.270457	5.29207
	4.7886	3.27796	2.3304	2.56801	5.62554	8.90729	4.58297	2.47654	7.0595	54.0378	6.13323	4.03328	2.7455	5.41631	0.327232	0.0422851	1.70305	5.07405	4.06004	1.08696	18.6998	21.7028	38.0599	50.6493	47.3236	14.6053	0.291535		0.755321	0.755321	1.70288	1.46527	1.59226	4.87401		4.40149	3.6456	5.92342	4.44115	8.11526	12.1848	6.45196	3.22599	9.67794	50.0002	4.41141	7.69943	0.271495	5.18228
	4.69247	3.24042	2.13555	2.43445	5.25338	8.62999	4.39771	2.41008	6.80779	54.803	5.80847	3.96645	2.63594	5.11316	0.319677	0.0868817	1.33932	5.11738	3.85439	0.732175	17.9122	22.6078	38.5244	53.4607	49.1791	17.5883	0.667875		0.726022	0.726022	1.8309	1.53199	1.28694	4.66355		4.307	3.53992	5.78549	4.37374	7.9716	11.8671	6.30748	3.14172	9.4492	49.8095	4.32369	7.55557	0.272061	5.07961
	4.60781	3.12452	1.96193	2.28701	4.96387	8.30007	4.20754	2.34031	6.54784	55.6218	5.47704	3.86617	2.49639	4.87485	0.322669	0.160224	1.17292	5.04275	3.68843	0.57204	16.7489	23.4199	39.9767	56.0297	51.2688	20.1005	1.31597		0.741648	0.741648	1.90424	1.57916	1.0977	4.4339		4.21745	3.44492	5.6488	4.31254	7.83684	11.4212	6.14697	3.01035	9.15731	48.9729	4.24122	7.41437	0.272243	4.98067
	4.44097	3.02416	3.67103	2.16046	4.7172	7.87171	4.31426	1.97741	6.29167	45.8344	3.91016	4.056	3.18588	4.64814	0.186655	0.0160561	1.66434	0.413743	4.63882	0.162365	12.6555	25.0627	41.2558	33.3645	53.097	22.3732	2.48226		0.384971	1.03183	0.384971	1.89553	0.661203	3.81571		4.13223	3.361	5.50316	4.25648	7.71146	10.9463	5.98511	2.86823	8.85334	47.9227	4.16329	7.27987	0.272353	4.87982
	4.18971	2.96294	4.0049	2.02233	4.55492	7.682	4.23613	1.9263	6.16244	45.4731	3.71064	4.09731	3.22343	4.46362	0.161334	0.00215509	1.62102	0.0534677	4.90094	0.101623	11.874	27.6415	42.046	29.6189	55.1292	23.9347	3.11604		0.0924039	1.13436	0.0924039	2.07498	0.457611	3.58469		4.05302	3.28413	5.35877	4.20505	7.57836	10.49	5.82822	2.73033	8.55855	46.8468	4.09103	7.14083	0.271531	4.78191
	3.8772	2.84708	3.74233	1.8956	4.38896	7.55997	4.05185	1.93121	5.98306	47.6623	3.72956	3.80976	3.07089	4.26102	0.162322	0.0305058	1.45149	0.0958065	4.64945	0.113639	12.3069	31.0253	43.562	32.5459	57.0272	25.5861	3.56174		0.0674336	0.962686	0.0674336	1.91417	0.579197	3.75021		3.98064	3.21266	5.22011	4.1571	7.37574	10.0606	5.6678	2.59115	8.25895	45.717	4.02475	6.94875	0.26646	4.68861
	3.63993	2.69627	3.49532	1.81152	4.20797	7.31051	3.86025	1.88462	5.74488	48.8212	3.55181	3.56762	2.89603	4.06596	0.168045	0.0485429	1.35486	0.133177	4.19729	0.120906	11.9043	33.7247	45.5755	35.4252	58.304	27.4499	4.56558		0.0723046	0.871354	0.0723046	1.7561	0.640344	3.74288		3.91342	3.14693	5.09301	4.10458	7.16126	9.64439	5.5106	2.45365	7.96425	44.5261	3.96121	6.74859	0.260264	4.59879
	3.51137	2.52009	3.36501	1.78335	4.01054	7.03381	3.70403	1.81241	5.51644	48.9308	3.28484	3.43819	2.73132	3.88575	0.174462	0.0371185	1.4017	0.114933	3.68902	0.0939501	11.0875	35.2345	47.9852	36.9934	58.7351	29.5576	5.82459		0.0731783	0.918096	0.0731783	1.65484	0.572353	3.59562		3.85137	3.08612	4.99163	4.01475	6.94752	9.23378	5.3542	2.32026	7.67446	43.3354	3.89222	6.54919	0.254465	4.50319
	3.43127	2.36206	3.21425	1.70897	3.74522	6.73916	3.53349	1.73981	5.2733	49.2376	3.02693	3.32276	2.57511	3.66673	0.174888	0.010449	1.37224	0.101915	3.32886	0.0448301	10.2763	36.1918	50.1996	38.8501	59.8806	32.5129	7.33363		0.108511	0.960695	0.108511	1.61378	0.422462	3.4164		3.79534	3.02789	4.91933	3.92907	6.74249	8.83222	5.20772	2.18893	7.39666	42.0324	3.82878	6.3588	0.248344	4.4242
	3.34293	2.24155	2.99007	1.6455	3.52788	6.3654	3.35222	1.63632	4.98855	48.8131	2.67756	3.1665	2.42868	3.48164	0.178156	8.62986e-05	1.23359	0.131152	2.91289	0.0308557	9.07921	37.2624	51.9218	41.6949	60.867	35.0387	9.49771		0.17643	0.924952	0.17643	1.521	0.361377	3.19889		3.74436	2.9712	4.85021	3.84707	6.54798	8.43998	5.0668	2.06142	7.12822	40.6849	3.77004	6.17768	0.242029	4.34864
	3.69848	2.1214	2.83931	1.80546	3.36155	5.95248	3.29645	1.48547	4.78192	45.0628	2.20663	3.10043	2.30088	3.61425	0.222035	0.161628	1.38073	0.208973	2.22305	0.00423878	7.05452	33.0482	53.6677	43.6646	58.3967	37.0355	12.2133		0.598045	0.979029	0.261121	1.29498	0.261121	2.85205		3.69695	2.91618	4.78252	3.77059	6.35121	8.05899	4.92941	1.93661	6.86602	39.2868	3.71536	5.99576	0.234824	4.27656
	4.26117	1.97989	2.79857	3.22508	3.23197	5.76007	3.54279	1.3135	4.8563	37.0754	1.72529	3.22853	2.9052	4.00387	0.159019	0.516063	2.44266	0.55387	0.100939	0.0966092	4.91633	26.8952	55.7612	44.2047	38.7151	38.6294	13.5951		1.03264	1.24864	0.42996	0.00344408	0.00344408	2.53154		3.65347	2.8648	4.71746	3.69292	6.15611	7.70063	4.79757	1.81905	6.61661	37.916	3.66333	5.81648	0.22713	4.20519
	4.1793	1.83733	2.66898	3.53569	3.06445	5.61455	3.48338	1.30974	4.79313	37.5998	1.71543	3.30007	2.76785	4.0184	0.184278	0.484303	2.70949	0.663259	0.00273606	0.175503	4.54186	27.7511	57.9106	45.9447	34.9463	40.7398	14.6894		0.87923	1.46274	0.631096	0.235619	0.235619	2.31448		3.61345	2.81806	4.65876	3.61332	5.9646	7.36593	4.67235	1.70919	6.38155	36.5809	3.61335	5.64154	0.219148	4.1361
	3.95287	1.73909	2.51141	3.33277	2.85391	5.26881	3.27648	1.22943	4.50591	37.523	1.5115	3.09334	2.59704	3.79785	0.187776	0.457508	2.36356	0.585323	0.00316919	0.178564	3.96938	30.188	59.4154	48.1055	37.3866	43.4719	17.4592		0.85953	1.35425	0.581928	0.239432	0.239432	2.17547		3.57627	2.7755	4.60263	3.54307	5.78028	7.04622	4.55399	1.60364	6.15764	35.2139	3.55137	5.48587	0.214059	4.08945
	3.88951	1.7061	2.34901	3.16966	2.65439	5.03479	3.13391	1.18913	4.32304	37.944	1.41404	2.91203	2.42536	3.70955	0.209325	0.570924	2.03864	0.616063	0.00127827	0.22994	3.61334	30.8883	59.925	50.3847	39.4078	46.1427	19.4696		0.977479	1.20592	0.563013	0.257637	0.257637	2.12276		3.54222	2.73372	4.54864	3.48756	5.60589	6.75176	4.44496	1.50597	5.95093	33.8803	3.50122	5.34158	0.208119	4.04543
	4.2593	1.74942	2.25237	2.96946	2.49861	4.73084	3.07667	1.17657	4.25324	38.2418	1.38432	2.73403	2.31393	3.93684	0.259634	1.39863	1.76159	0.679468	0.0114939	0.334146	2.73629	26.9146	59.2563	51.7661	41.9616	48.2833	22.2444		1.52527	0.984617	0.481667	0.235422	0.235422	1.9968		3.51191	2.69107	4.4995	3.43745	5.44329	6.49468	4.34632	1.42158	5.76789	32.7076	3.45607	5.20734	0.202147	4.0057
	4.83939	1.83801	2.65206	2.75723	2.36009	4.41056	3.14289	1.19919	4.34208	38.1555	1.43805	2.70465	2.43308	3.99723	0.243246	2.8781	1.70272	0.240911	0.148734	0.612774	1.60699	21.2322	57.9003	46.1743	44.7561	50.2276	25.368		2.13474	0.86664	0.0525832	0.0525832	0.344555	1.70592		3.48833	2.64312	4.45222	3.39153	5.29211	6.25885	4.25436	1.34621	5.60057	31.6431	3.41573	5.08214	0.196098	3.97027
	4.6638	1.73405	2.60577	2.57177	2.18486	4.1903	2.99176	1.16538	4.15714	38.9529	1.35811	2.58877	2.28159	3.79417	0.248953	2.79572	1.58184	0.148988	0.176386	0.651085	1.43651	22.8812	59.4932	46.8056	47.2719	52.742	27.6353		2.07503	0.854726	0.0169969	0.0169969	0.403911	1.60153		3.46402	2.59534	4.40562	3.34813	5.15122	6.03634	4.16678	1.2771	5.44388	30.6495	3.3771	4.96482	0.19033	3.93482
	4.3405	1.63054	2.46236	3.47372	2.09832	3.93289	2.98972	1.08337	4.0731	36.2366	1.1737	2.96804	2.18933	3.8181	0.271126	1.82459	1.84738	0.278112	0.234256	0.794594	0.889571	26.0787	61.1006	48.7884	35.6828	54.0064	30.4079		1.37246	1.3375	0.505682	0.505682	0.869718	0.964852		3.43966	2.55055	4.36756	3.30616	5.02361	5.8285	4.08601	1.21476	5.30077	29.7298	3.33953	4.8596	0.185394	3.90361
	4.09751	1.52352	2.36536	3.63843	2.03179	3.70503	2.89361	1.05465	3.94826	36.4477	1.11229	3.0019	2.11518	3.68838	0.271075	1.44938	1.87714	0.279042	0.554765	0.742731	0.658409	28.6195	62.7852	50.1528	33.7421	54.9888	32.9728		1.09561	1.47838	0.636535	0.636535	0.970109	0.703133		3.41705	2.50825	4.34556	3.26349	4.90556	5.637	4.01282	1.15982	5.17263	28.9027	3.30188	4.76556	0.181431	3.88131
	3.94588	1.55658	4.28973	3.5031	1.96083	3.45969	3.1193	1.10458	4.22388	35.411	1.22009	3.4814	2.33554	3.83518	0.243025	0.683226	2.44208	1.3699	0.147305	1.34206	0.115864	30.2649	62.2623	26.5999	35.3326	56.0463	35.8506		0.464479	1.92481	0.80833	0.0217071	1.52057	0.0217071		3.39609	2.48343	4.32841	3.22493	4.79261	5.46154	3.94783	1.10646	5.0543	28.0271	3.26772	4.67656	0.17734	3.86225
	3.75947	1.95821	6.03429	3.30255	1.89847	3.24429	3.36621	1.51188	4.8781	44.9134	2.28579	3.27342	2.27973	3.64524	0.230467	0.154653	1.98246	7.11864	0.00405373	2.15427	0.0148658	32.3506	56.0854	11.6481	37.7572	56.9838	38.4765		0.486057	1.3152	2.76088	0.0291282	1.37495	0.0291282		3.37997	2.46201	4.31174	3.1897	4.68288	5.30175	3.88801	1.05728	4.94529	27.1935	3.23726	4.59009	0.172833	3.84585
	3.51141	2.01603	5.94771	3.13312	1.78498	3.02336	3.2361	1.48854	4.72465	45.998	2.21576	3.07824	2.26787	3.41684	0.202117	0.0757949	1.48857	7.35283	0.0106056	2.10576	0.0452595	35.2339	55.2227	12.2466	39.868	58.7101	41.2661		0.433172	1.06221	2.86947	0.0548797	1.29326	0.0548797		3.36996	2.44258	4.29559	3.15666	4.57921	5.15602	3.83334	1.01255	4.84589	26.4144	3.20998	4.5083	0.168213	3.83277
	3.27208	3.00153	5.54139	2.92524	1.81717	2.88718	3.24077	1.23307	4.47383	38.0487	1.52046	2.96338	2.8967	3.20444	0.050441	0.000980881	0.0572352	5.29288	0.0995584	2.02662	0.12502	38.1324	41.5471	15.2556	42.5364	58.2178	43.0342		0.308703	0.0381449	2.57801	0.0381449	1.14621	0.0761975		3.36041	2.42445	4.28137	3.10963	4.482	5.02152	3.7799	0.974528	4.75442	25.7819	3.17233	4.43184	0.165635	3.82089
	3.04704	2.906	5.11316	2.74376	1.96599	2.82381	3.09996	1.05664	4.1566	34.0855	1.11648	2.86491	2.76377	3.01178	0.0429412	0.00280056	0.03762	4.05297	0.126881	1.28588	0.0762574	40.9624	42.7877	18.7842	44.9365	55.9689	43.8696		0.182133	0.0410943	2.24825	0.12115	0.898915	0.0410943		3.35143	2.40816	4.26829	3.05899	4.39798	4.89758	3.7304	0.942339	4.67274	25.261	3.1321	4.36556	0.164513	3.80986
	2.85323	2.76314	4.74485	2.5679	1.93674	2.72267	2.93142	0.947424	3.87885	32.3196	0.897611	2.74291	2.60659	2.83071	0.0412179	0.00611388	0.0283177	3.28851	0.132147	0.989397	0.0435764	43.4808	44.677	22.1124	47.3252	56.4075	45.2197		0.110323	0.0202354	2.00194	0.175006	0.80617	0.0202354		3.34255	2.39907	4.25722	3.00996	4.32997	4.78395	3.68712	0.914074	4.60119	24.791	3.0931	4.31178	0.164577	3.79988
	2.68007	2.73322	4.64954	2.4192	2.06995	2.56888	2.85348	0.911466	3.76494	31.9423	0.830771	2.62448	2.45662	2.71993	0.0508666	0.0300692	0.0144617	3.22582	0.188598	0.613909	0.0809939	45.7944	45.0779	23.0179	49.3932	54.4242	47.3117		0.0555948	0.108743	2.02506	0.205279	0.554524	0.0555948		3.33317	2.39223	4.24402	2.96327	4.26889	4.67993	3.64692	0.888882	4.5358	24.3735	3.05575	4.26267	0.164916	3.7886
	2.59293	3.17725	4.49284	2.25937	3.57854	2.44752	3.09141	0.84428	3.93569	27.3105	0.712809	2.88509	2.48387	3.47822	0.166778	0.248483	0.00736889	1.96401	0.692289	0.237297	0.41459	46.9815	39.3126	24.546	51.6653	34.4415	48.9959		0.292161	0.292161	1.60775	0.62572	0.69345	0.437568		3.32442	2.38648	4.22934	2.92012	4.21147	4.58482	3.60944	0.866036	4.47548	23.9936	3.02119	4.22487	0.166114	3.76794
	2.92151	3.16091	4.82632	2.09784	3.84529	2.35198	3.20064	1.0074	4.20804	31.4749	1.01486	3.04121	2.49437	3.6742	0.191265	0.077915	0.00157884	2.64282	1.21617	0.415575	0.720222	42.585	39.5178	21.3528	54.0135	31.3817	50.3425		0.119699	0.119699	1.78511	0.943367	0.804084	0.689225		3.31666	2.38194	4.21564	2.8805	4.15709	4.49741	3.57487	0.845288	4.42016	23.6452	2.98954	4.201	0.168479	3.73687
	3.13567	3.02	5.40631	2.29001	3.68326	2.32453	3.30996	1.15411	4.46408	34.8679	1.33198	3.07784	2.4984	3.54636	0.173368	0.0303764	0.084081	4.39469	1.04031	0.139349	0.971081	39.8357	41.3093	16.329	51.2259	33.2234	50.7329		0.0578394	0.0578394	2.32848	0.787829	0.605422	0.753306		3.30141	2.37775	4.20205	2.84269	4.10433	4.41654	3.54079	0.826933	4.36773	23.3545	2.95737	4.17762	0.171024	3.70287
	2.99658	2.82364	5.28495	3.82551	5.0361	2.76232	3.78818	1.13211	4.92029	29.8852	1.28167	3.41105	2.86688	4.73345	0.245591	0.626629	0.930343	2.2403	0.0013932	1.55729	1.05239	41.6108	43.8719	17.3246	31.6037	19.4581	44.688		0.414462	0.587406	1.8739	0.414462	1.62505	0.648723		3.27461	2.3737	4.1891	2.80485	4.05407	4.34231	3.50644	0.811622	4.31806	23.1466	2.92229	4.15534	0.174218	3.66434
	2.95876	2.65649	4.98602	3.84812	5.49995	2.64985	3.76653	1.23533	5.00186	32.7976	1.52605	3.40344	2.73206	4.70155	0.264944	0.652501	1.23219	1.48715	0.00665748	3.00475	1.24699	42.1003	46.1142	19.9024	31.35	15.581	46.2044		0.444684	0.746951	1.58258	0.444684	2.09651	0.753595		3.24739	2.37061	4.17541	2.76757	4.00446	4.27484	3.47338	0.79782	4.2712	22.9696	2.88752	4.13267	0.177367	3.62592
	3.76154	2.50457	4.90606	3.60988	5.21354	2.50748	3.75051	1.14832	4.89883	30.6176	1.31863	3.68571	2.78308	4.61993	0.248122	0.00012154	1.55238	1.3353	0.0197779	2.14045	1.54511	32.3271	48.2006	20.6222	34.0747	17.9241	48.1601		0.0758293	1.18114	1.22036	0.0758293	1.52783	1.17822		3.22112	2.37167	4.16091	2.73222	3.94847	4.21335	3.44129	0.783135	4.22442	22.757	2.85445	4.1078	0.180021	3.58479
	3.85614	2.33847	5.38581	3.39824	4.86212	2.33131	3.69535	1.26766	4.96301	34.3043	1.60697	3.62719	2.60341	4.61062	0.278237	0.025854	1.84113	2.85765	0.088271	1.36135	1.86059	31.2603	50.5345	16.4952	36.5902	21.0232	50.6363		0.228948	1.28873	1.75862	0.228948	1.23493	1.29588		3.195	2.38093	4.14665	2.69891	3.87763	4.15452	3.40894	0.765049	4.17399	22.4424	2.82293	4.07939	0.182034	3.53631
	3.72968	2.2015	5.30269	3.25481	4.5939	2.19854	3.54685	1.25904	4.80589	35.4973	1.58518	3.49225	2.46483	4.37785	0.279571	0.0334254	1.80997	3.08296	0.0852892	1.09631	1.81795	32.6904	52.5006	17.1772	38.3461	23.5548	52.5435		0.237435	1.29074	1.81044	0.237435	1.10165	1.2937		3.16985	2.39107	4.13332	2.66895	3.80396	4.09655	3.37728	0.746776	4.12406	22.1117	2.79418	4.0234	0.180302	3.4869
	3.51478	2.08127	4.98886	3.0986	4.29611	2.0658	3.3409	1.17726	4.51816	35.2377	1.38594	3.30669	2.3356	4.10078	0.274249	0.0302316	1.58668	2.71576	0.0587098	0.912421	1.62589	35.194	54.2574	19.8771	40.3051	26.534	54.4855		0.208087	1.22542	1.68217	0.208087	0.989422	1.24089		3.14532	2.40027	4.12038	2.64179	3.7336	4.03863	3.34666	0.729413	4.07608	21.7952	2.76768	3.96237	0.177517	3.43946
	3.37224	2.02436	4.61055	2.95731	4.00438	1.9195	3.14806	1.07059	4.21865	34.0081	1.14617	3.16477	2.2576	3.84634	0.260282	0.0502575	1.26269	2.13889	0.0363844	0.733292	1.50935	36.9055	55.099	23.3935	42.1191	29.6246	56.6668		0.207464	1.14041	1.44578	0.207464	0.839607	1.24528		3.12226	2.40814	4.10751	2.61642	3.67003	3.98388	3.31804	0.714005	4.03205	21.5189	2.74288	3.90542	0.174862	3.39615
	3.27125	1.89776	4.4007	2.83764	3.82096	1.82304	3.00856	1.03302	4.04158	34.336	1.06713	3.05444	2.13273	3.68353	0.266633	0.0690056	1.23388	1.93807	0.0292123	0.660002	1.40546	38.1428	56.9946	25.4674	43.6867	31.6549	58.1283		0.216803	1.15669	1.34626	0.216803	0.766518	1.23141		3.10237	2.41584	4.09472	2.59211	3.61134	3.93383	3.2917	0.70025	3.99195	21.2732	2.71968	3.85321	0.172455	3.35686
	3.45012	1.78388	4.18157	2.66905	3.63635	1.7707	2.91528	1.00601	3.92128	34.5081	1.01205	3.05958	2.00517	3.5898	0.283223	0.286052	1.28006	1.60349	0.060628	0.519952	1.31006	35.9654	58.7269	27.7272	45.9437	33.7663	58.9291		0.390533	1.2757	1.12198	0.390533	0.576771	1.28888		3.08738	2.42644	4.08114	2.56898	3.55447	3.88504	3.26724	0.686072	3.95331	20.9985	2.69858	3.8024	0.169793	3.32092
	3.98269	2.02861	3.90162	2.47141	3.37089	1.84673	2.93366	0.942633	3.87629	32.1317	0.888557	2.92115	2.13931	3.76894	0.275823	1.10047	0.819112	0.936951	0.213677	0.191172	1.18141	29.8612	55.0359	30.7538	48.6621	36.9219	57.7676		1.06154	0.892538	0.980473	0.449742	0.449742	1.07441		3.0711	2.44459	4.06497	2.54693	3.49867	3.83684	3.24385	0.670099	3.91395	20.6575	2.67797	3.7523	0.167073	3.28489
	3.83438	1.98867	3.6402	2.34035	3.14445	1.93328	2.81355	0.838351	3.65191	29.7969	0.702833	2.7424	2.07659	3.51626	0.257412	1.04209	0.680429	0.683344	0.223925	0.109489	0.774888	31.504	55.6301	33.7216	50.5078	39.7251	56.4595		1.09199	0.753723	0.897804	0.402049	0.402049	0.809119		3.0542	2.46202	4.04809	2.52629	3.44258	3.7912	3.22073	0.654953	3.87568	20.3355	2.65827	3.70405	0.164371	3.24839
	3.66129	2.47433	3.53934	2.2019	2.92575	1.98684	2.79824	0.69703	3.49527	24.9096	0.485851	2.70004	2.27001	3.38594	0.197303	0.744853	0.104919	0.549225	0.355623	0.0162591	0.658376	33.4771	48.6213	34.9032	52.4948	42.5296	55.6574		0.961249	0.225712	0.839298	0.498141	0.225712	0.713204		3.0377	2.47983	4.03173	2.51361	3.39092	3.74712	3.20015	0.639324	3.83947	19.978	2.64463	3.65807	0.160794	3.21431
	3.58074	2.5081	3.45075	2.04515	2.78295	1.87961	2.70788	0.704917	3.4128	26.032	0.496908	2.64552	2.16089	3.2838	0.20624	0.761881	0.0399156	0.551853	0.439212	0.00563531	0.68604	34.4157	48.1516	35.9577	54.7908	44.4126	57.2689		0.935218	0.137429	0.805228	0.600371	0.137429	0.765915		3.01741	2.47748	4.01582	2.50267	3.34984	3.69467	3.17631	0.627852	3.80417	19.7667	2.63136	3.60846	0.156592	3.18363
	3.50171	2.41507	3.237	2.01681	2.70653	1.77334	2.60841	0.676383	3.28479	25.9309	0.457495	2.5608	2.11637	3.10438	0.189247	0.797992	0.0373809	0.395131	0.349994	0.00962744	0.697348	35.3492	49.4513	38.5669	55.2112	45.4371	58.8887		0.940915	0.14573	0.676205	0.543992	0.14573	0.787463		2.98031	2.46565	3.99947	2.49183	3.31002	3.64334	3.14844	0.61982	3.76826	19.6866	2.61395	3.56001	0.153233	3.14516
	3.40334	2.25376	3.06977	1.96056	2.66194	1.86965	2.5365	0.617717	3.15422	24.3531	0.381574	2.45785	2.03386	2.96781	0.186729	0.751409	0.0799432	0.284378	0.331713	0.0157332	0.444695	36.5286	51.746	40.672	56.0503	46.0402	57.4197		0.945494	0.204087	0.611926	0.49729	0.204087	0.588199		2.93409	2.45333	3.98267	2.48008	3.27229	3.59563	3.11968	0.613535	3.73322	19.6666	2.59358	3.51479	0.150811	3.10319
	3.23493	2.19145	3.30228	1.82615	2.61934	2.64159	2.63596	0.575576	3.21153	21.8356	0.331288	2.63046	2.29842	3.08659	0.146364	0.358766	0.197586	0.443991	0.655786	0.000276032	3.16915e-05	38.5927	52.6464	37.7604	58.0809	46.6201	46.3168		0.604463	0.439015	0.671819	0.804314	0.0111219	0.0111219		2.88802	2.44204	3.9669	2.46399	3.23606	3.55069	3.09128	0.609106	3.70039	19.704	2.57	3.47204	0.149293	3.06204
	3.00881	2.06505	4.15	1.73308	2.50384	3.1945	2.77588	0.869993	3.64587	31.3412	0.756888	2.75632	2.17474	3.14808	0.18286	0.0542584	0.505283	1.88822	1.08743	0.0740069	0.175241	41.4532	54.4966	28.0606	59.5082	48.2107	39.0967		0.252488	0.691278	1.39368	1.02325	0.252488	0.438171		2.8433	2.43254	3.95214	2.4486	3.19968	3.50865	3.06415	0.605158	3.66931	19.7496	2.54727	3.43141	0.147881	3.02149
	2.82187	1.96582	4.89862	2.09043	2.61528	3.09237	2.91406	1.0626	3.97666	36.4644	1.12911	2.71858	2.22164	3.02474	0.153077	0.0085001	0.899164	3.93844	0.678377	0.0892703	0.0317926	43.8954	55.9715	20.6899	54.1225	46.6755	40.3843		0.103293	0.752754	2.18004	0.628148	0.103293	0.373794		2.80172	2.42336	3.93814	2.43596	3.16371	3.47386	3.03946	0.602009	3.64147	19.8065	2.5274	3.39632	0.146685	2.98271
	2.77796	1.89977	4.6982	3.05305	4.35952	2.8997	3.28137	1.05165	4.33302	32.0492	1.10597	2.97637	2.80839	4.0329	0.178988	0.253421	1.9088	2.00743	0.0521293	1.16241	0.145672	44.4792	56.9641	22.5533	40.8856	25.8848	42.8702		0.198415	1.0766	1.72183	0.0766759	1.38315	0.0766759		2.76328	2.414	3.92646	2.42434	3.12872	3.44134	3.01636	0.599815	3.61617	19.8854	2.50907	3.36318	0.145448	2.946
	3.08954	1.7938	4.43618	2.94899	4.62697	2.80723	3.28378	1.07043	4.35422	32.5975	1.14583	3.01927	2.84267	4.09952	0.181046	0.0377294	2.22005	1.328	0.112089	1.80415	0.227108	40.4202	58.575	25.1107	42.2272	23.2349	44.0897		0.0702782	1.22546	1.41691	0.0702782	1.60771	0.21204		2.7272	2.40417	3.91534	2.41256	3.09368	3.38317	2.98935	0.594522	3.58388	19.888	2.49122	3.3108	0.141258	2.91044
	3.00799	1.7509	4.32368	2.75642	4.4778	2.79741	3.1857	1.03825	4.22395	32.5909	1.07796	2.9027	2.76667	3.99476	0.181632	0.0315794	2.05864	1.29499	0.184284	1.66953	0.150771	41.4638	59.2334	26.2508	44.767	24.6952	44.2201		0.105293	1.1518	1.42097	0.146284	1.5751	0.105293		2.69228	2.39446	3.90615	2.40079	3.05909	3.31216	2.96082	0.588771	3.54959	19.8854	2.47366	3.24889	0.13547	2.87569
	2.85037	1.68589	4.2672	2.61109	4.2229	2.7121	3.05826	1.00641	4.06467	32.908	1.01287	2.78124	2.63634	3.87977	0.190824	0.0432165	1.88339	1.46154	0.199965	1.35639	0.119825	43.5185	60.2384	26.8327	46.7329	27.2936	45.362		0.0691358	1.09535	1.48596	0.170152	1.44166	0.0691358		2.65803	2.38439	3.89812	2.41083	3.02708	3.24357	2.937	0.580674	3.51768	19.771	2.47263	3.18945	0.1266	2.84255
	2.66231	1.88999	4.12792	2.55984	4.10595	2.54733	2.98223	0.920679	3.9029	30.8722	0.847649	2.61108	2.55046	3.74504	0.189752	0.102345	1.19297	1.31262	0.178408	1.26276	0.189133	46.0351	57.1119	28.295	47.4361	28.5292	47.6086		0.0512347	0.721084	1.51685	0.0512347	1.49488	0.063745		2.62416	2.37438	3.89142	2.42198	2.99652	3.17769	2.91436	0.574278	3.48864	19.7051	2.47252	3.1324	0.117731	2.81034
	2.49605	2.118	3.94611	2.45017	4.02413	2.42835	2.91047	0.84343	3.7539	28.9792	0.711374	2.47311	2.4338	3.58359	0.191078	0.171742	0.628012	1.07255	0.211872	1.24025	0.232441	48.3189	53.7177	30.2624	48.9588	29.41	49.2647		0.0229392	0.355115	1.473	0.0229392	1.55102	0.044765		2.59125	2.36407	3.8732	2.43272	2.96823	3.11503	2.89075	0.565401	3.45615	19.559	2.47236	3.07833	0.109172	2.77974
	2.35194	2.03283	3.8426	2.36802	3.89376	2.3426	2.80529	0.832859	3.63815	29.6889	0.693654	2.35998	2.34494	3.47395	0.194026	0.205526	0.5967	1.076	0.191204	1.18476	0.214082	50.3431	54.9734	31.4119	50.1152	30.8411	50.4758		0.00804031	0.327155	1.48261	0.00804031	1.53377	0.0173806		2.56021	2.35294	3.85236	2.44297	2.9416	3.05324	2.86722	0.556665	3.42389	19.4148	2.47228	3.02533	0.100599	2.75091
	2.24489	1.89495	3.73725	2.26431	3.76344	2.19649	2.68356	0.837109	3.52066	31.194	0.700751	2.2546	2.20859	3.36902	0.20805	0.192426	0.621905	1.11028	0.175767	1.16615	0.237229	51.8737	57.037	32.6039	51.5944	32.3055	52.5732		0.00970864	0.359655	1.48265	0.00970864	1.50884	0.0581069		2.53189	2.34152	3.83485	2.45274	2.91643	2.99221	2.84494	0.549906	3.39485	19.3293	2.47252	2.97327	0.0919506	2.72416
	2.10026	1.84036	3.56213	2.13819	3.57482	2.09137	2.55119	0.79504	3.34623	31.1635	0.632088	2.11922	2.09359	3.20614	0.209926	0.203336	0.505276	1.022	0.170568	1.04782	0.211435	53.978	57.8645	34.6344	53.4221	34.4852	54.1087		0.0189644	0.278865	1.4429	0.0189644	1.4556	0.0278572		2.50568	2.33448	3.81858	2.46164	2.89274	2.93791	2.82517	0.543902	3.36907	19.252	2.47265	2.92662	0.0840791	2.69921
	1.95944	1.83527	5.18897	2.06379	3.33852	1.97155	2.72625	1.32892	4.05518	48.7453	1.76603	2.01767	1.96246	3.01983	0.212225	0.588008	0.79386	6.06498	0.438861	0.374864	0.569585	56.067	57.942	18.1328	54.5152	37.3164	55.8859		0.0582296	0.182401	3.1713	0.0461212	1.32085	0.0461212		2.48208	2.33151	3.80267	2.46963	2.86999	2.88897	2.80748	0.538057	3.34553	19.1651	2.47275	2.88423	0.076812	2.67604
	1.91323	1.73004	7.39213	2.52501	3.12459	1.9355	3.10342	2.16309	5.26651	69.7003	4.67897	2.23026	1.9188	2.9747	0.215776	1.41655	1.88618	18.3931	0.33455	0.00044836	1.36403	56.7612	59.5551	4.22343	47.9171	39.9758	56.4261		0.317029	0.500221	5.16187	0.294757	0.894334	0.294757		2.46179	2.33025	3.792	2.47719	2.86237	2.84171	2.79422	0.534555	3.32877	19.1307	2.46564	2.8572	0.0735621	2.65945
	1.83767	1.67209	7.1554	2.4104	2.99569	1.84281	2.98568	2.10082	5.0865	70.3633	4.41344	2.12661	1.83895	2.84937	0.215517	1.31792	1.72552	17.3866	0.33094	0.000100331	1.30615	57.9054	60.4529	5.25249	49.5169	41.6223	57.8272		0.288935	0.454518	5.02879	0.283798	0.869088	0.283798		2.4465	2.32947	3.78284	2.48372	2.87237	2.79721	2.78535	0.532224	3.31758	19.108	2.4558	2.85358	0.0749191	2.64047
	1.72402	1.5732	6.7294	2.30504	2.92595	1.75785	2.83591	1.97191	4.80782	69.5336	3.88843	2.03144	1.73248	2.77072	0.230557	1.2363	1.59443	15.1593	0.281826	0.00810717	1.16222	59.648	62.0003	7.3866	51.011	42.5271	59.1266		0.307421	0.45824	4.69796	0.273594	0.894507	0.273594		2.43194	2.32863	3.77455	2.48715	2.88627	2.75583	2.77739	0.53134	3.30873	19.1309	2.44574	2.85905	0.0779116	2.62149
	1.63884	1.55212	6.23701	2.37746	2.83128	1.77314	2.73498	1.78478	4.51975	65.2574	3.18542	2.0753	1.67242	2.71782	0.23812	1.20151	1.39915	12.2642	0.127816	0.00927386	0.92512	60.9709	62.3328	10.3055	49.9816	43.7708	58.8916		0.43646	0.523184	4.16171	0.302159	0.755974	0.302159		2.41357	2.32826	3.76539	2.47496	2.90053	2.71655	2.76654	0.532888	3.29943	19.2619	2.42891	2.86703	0.0827267	2.59576
	1.56402	1.56361	5.91114	2.28053	2.64548	1.70047	2.61087	1.67473	4.2856	64.1443	2.80471	1.9905	1.59813	2.55424	0.230257	1.09591	1.09676	10.8917	0.109128	0.0011975	0.828831	62.1451	62.1515	12.504	51.3616	46.2638	60.0123		0.426485	0.42689	3.92064	0.290028	0.654978	0.290028		2.39442	2.32824	3.75698	2.45844	2.91366	2.68162	2.75556	0.53565	3.29121	19.4389	2.41042	2.87413	0.0877477	2.57003
	1.45402	1.55562	5.65903	2.77449	2.49817	1.64837	2.59828	1.59424	4.19252	61.3576	2.54161	2.07327	1.5788	2.70541	0.262967	1.30934	1.08715	9.36816	0.0310497	0.0100219	0.902336	63.8915	62.2776	14.3505	44.5255	48.2894	60.8223		0.619254	0.517654	3.58576	0.701221	0.424902	0.424902		2.37611	2.3345	3.74991	2.44342	2.92574	2.65936	2.74817	0.537647	3.28582	19.5638	2.39294	2.88134	0.0926013	2.55139
	1.37827	1.45677	5.56671	3.59309	2.3459	2.74529	2.84767	1.56875	4.41642	55.0888	2.46097	2.5456	1.67905	3.38114	0.336368	2.15915	1.93461	7.39319	0.555649	0.251775	0.0104815	65.1082	63.8475	15.0584	34.271	50.4289	44.916		1.16733	1.08883	3.02112	1.04749	0.199696	0.199696		2.35711	2.34206	3.74375	2.42912	2.93681	2.64552	2.74239	0.539765	3.28216	19.6823	2.37511	2.8882	0.0974841	2.53732
	1.4302	1.42312	5.42582	3.5119	2.23136	4.9278	3.15837	1.74667	4.90503	55.3029	3.05085	2.87163	1.63049	4.57382	0.474401	2.98656	3.01109	5.14137	0.124984	0.859342	3.13089	64.2728	64.3864	16.1717	35.2282	52.0688	20.4253		1.44143	1.44851	2.5542	0.640269	0.640269	2.05617		2.33313	2.34802	3.73744	2.41558	2.94825	2.6334	2.73597	0.542946	3.27892	19.8447	2.36491	2.89518	0.100809	2.52449
	1.92204	1.34438	5.10381	3.34015	2.09349	5.3658	3.19495	1.71088	4.90583	53.5496	2.92711	2.71682	1.9649	4.66289	0.407073	1.6203	3.4246	3.64375	0.0210855	1.2132	4.71263	56.6285	65.6562	18.8653	37.2964	54.0775	16.658		0.794787	1.37244	2.38698	0.623331	0.623331	2.64898		2.30493	2.35163	3.72645	2.40316	2.9602	2.62278	2.72819	0.545538	3.27373	19.9963	2.36451	2.9022	0.102092	2.51297
	1.81854	1.27512	4.78335	3.10558	2.04807	5.03372	3.01073	1.58771	4.59844	52.7349	2.52081	2.57683	1.87592	4.36391	0.398727	1.42132	3.01234	3.14219	0.00899655	0.926709	4.09248	58.1969	66.7834	21.7518	40.2165	54.7475	19.4791		0.758289	1.30171	2.20652	0.528754	0.528754	2.45689		2.27877	2.35496	3.71539	2.39234	2.97343	2.61255	2.72124	0.548063	3.2693	20.1402	2.3643	2.91038	0.103528	2.50244
	1.72103	1.22826	4.93435	2.94012	2.32334	4.71227	2.97656	1.54315	4.51971	51.8434	2.38132	2.63173	1.87161	4.26923	0.39044	1.57637	3.05655	3.83295	0.00132797	0.426699	3.01268	59.6942	67.5514	20.366	42.3425	50.7498	22.4199		0.910703	1.40347	2.30262	0.30839	0.30839	2.08054		2.25441	2.35808	3.71088	2.37248	2.98737	2.60299	2.71437	0.554142	3.26851	20.4151	2.36168	2.91912	0.105559	2.48774
	1.64663	1.27289	6.06214	2.79213	2.2882	4.54935	3.10189	1.8482	4.95009	59.5831	3.41585	2.54016	1.80702	4.11004	0.389217	2.11778	3.34523	8.76308	0.0959534	0.662091	2.09514	60.8494	66.8198	11.4588	44.2904	51.2517	23.9892		0.893534	1.26727	3.52198	0.251963	0.251963	2.00919		2.23153	2.36089	3.70706	2.35049	3.00102	2.59476	2.70763	0.560737	3.26836	20.7096	2.35309	2.92767	0.108808	2.47783
	1.58066	2.9761	5.98767	3.06038	2.21792	4.44365	3.37773	1.59904	4.97677	47.3406	2.55692	3.01824	2.40746	4.09783	0.259845	3.22945	0.161307	6.8118	0.100713	1.34516	1.13618	61.8829	41.8755	11.9685	40.7919	52.2629	25.0358		1.43758	0.0421391	2.96943	0.0421391	0.80032	1.42541		2.20941	2.36363	3.68258	2.33026	3.01381	2.61704	2.70279	0.558802	3.26159	20.675	2.33861	2.93606	0.113268	2.49034
	1.96025	3.13901	5.64679	3.07964	2.12163	4.38357	3.38848	1.4066	4.79508	41.5111	1.97851	3.10933	2.36114	4.07243	0.265995	2.03986	0.0622374	5.09997	0.0953821	1.60491	0.990203	56.0549	39.7937	14.4433	40.5462	53.6644	25.6406		1.14908	0.0296829	2.53747	0.0296829	0.987692	1.27425		2.18811	2.3647	3.63951	2.31568	3.02505	2.65882	2.69864	0.549941	3.24858	20.3784	2.32793	2.94344	0.116765	2.51176
	2.41431	3.04175	5.37318	2.90897	2.08024	4.26273	3.34686	1.24126	4.58812	37.0872	1.54072	2.97536	2.53798	3.95748	0.218539	0.869651	0.0930962	4.10596	0.191753	1.60433	0.838814	49.4619	41.0302	16.5979	42.7489	54.2725	26.879		0.561044	0.0663899	2.39782	0.0663899	0.895114	1.28737		2.17036	2.37448	3.59671	2.31349	3.03553	2.7212	2.70196	0.539069	3.24103	19.951	2.32874	2.95695	0.118851	2.54784
	2.25515	2.83989	5.2869	2.71081	2.05342	4.01281	3.19316	1.23223	4.42539	38.5896	1.51839	2.77535	2.36906	3.71958	0.221809	0.879872	0.124803	4.38375	0.232664	1.29902	0.67182	51.726	43.657	17.3083	45.3793	54.6685	29.5329		0.520202	0.0645391	2.51155	0.0645391	0.721933	1.23746		2.15638	2.37315	3.55774	2.31156	3.04441	2.79714	2.70673	0.532305	3.23904	19.666	2.32696	2.98259	0.123482	2.58515
	2.11629	2.708	5.19886	2.55899	2.66878	3.77502	3.17099	1.13407	4.30506	35.764	1.28612	2.68839	2.58644	3.50827	0.151251	1.11239	0.214357	4.11224	0.37455	0.252211	0.364855	53.7427	45.4172	18.0487	47.4479	45.9473	32.1739		0.572103	0.0196093	2.51046	0.129408	0.0196093	1.08663		2.14457	2.37073	3.52786	2.30987	3.05101	2.87621	2.71337	0.530596	3.24397	19.5548	2.32508	3.00731	0.12794	2.62347
	1.97573	3.10701	5.00921	2.40948	3.54532	3.64316	3.28165	1.06595	4.34761	32.4823	1.13626	3.32617	2.58386	3.6187	0.16684	1.70543	0.0304991	2.98447	0.760688	0.0695208	0.130686	55.8233	40.1984	19.696	49.53	34.8326	33.6873		1.35044	0.219154	1.68305	0.916688	0.219154	0.316991		2.13352	2.36855	3.50116	2.30953	3.05735	2.95438	2.72075	0.531961	3.25271	19.552	2.32429	3.03161	0.132064	2.66146
	1.86314	3.05707	4.68522	2.22483	3.50102	3.52409	3.14256	1.01393	4.15649	32.2645	1.02806	3.27904	2.43289	3.51832	0.182388	1.63691	0.00730948	2.37979	0.842227	0.128494	0.145561	57.5184	40.8342	22.6768	52.163	35.3574	35.0837		1.4159	0.221978	1.40617	1.05421	0.221978	0.245041		2.12321	2.36597	3.47403	2.31074	3.06135	3.03044	2.72762	0.534806	3.26243	19.607	2.32455	3.05362	0.135561	2.69821
	1.83659	2.95725	4.46724	2.09613	3.25833	3.42358	3.00652	0.956139	3.96266	31.8022	0.914203	3.10779	2.31141	3.38227	0.188078	1.36873	0.0024275	2.1337	0.828809	0.0634093	0.173936	57.9218	42.1198	24.8003	54.0387	38.3025	36.2844		1.2712	0.150541	1.35945	1.01166	0.150541	0.315785		2.11284	2.36452	3.4478	2.32615	3.0494	3.10151	2.7337	0.535303	3.26901	19.5816	2.33574	3.08848	0.138774	2.70696
	1.80243	2.83538	4.21276	2.01728	3.08427	3.29775	2.87498	0.883151	3.75813	30.7185	0.779955	2.95983	2.22181	3.24438	0.187073	1.15036	0.00156799	1.78966	0.735645	0.0438028	0.178737	58.443	43.7166	27.3997	55.2042	40.4873	37.8161		1.1574	0.124444	1.25293	0.942544	0.124444	0.337927		2.0984	2.37029	3.41714	2.34201	3.03356	3.17655	2.73966	0.537027	3.27668	19.602	2.34908	3.1408	0.144215	2.70192
	1.72167	2.72499	3.89713	1.95442	2.95495	3.08164	2.72247	0.794278	3.51675	29.1749	0.630877	2.83997	2.14706	3.04997	0.173735	1.0016	6.33581e-06	1.37984	0.589891	0.0540479	0.129007	59.6843	45.1886	30.8036	56.1421	42.1497	40.5207		1.1183	0.114982	1.05717	0.885543	0.114982	0.241676		2.08086	2.37583	3.37958	2.35423	3.018	3.31953	2.75467	0.554404	3.30908	20.126	2.35963	3.24415	0.157843	2.69691
	1.63207	2.60341	3.61125	1.83617	2.78329	2.92617	2.56539	0.731541	3.29693	28.5157	0.535152	2.69335	2.02798	2.89045	0.175354	0.871103	0.00144548	1.09381	0.531763	0.0474806	0.13016	61.0768	46.8378	34.0587	57.9282	44.408	42.5242		1.06129	0.0899405	0.917893	0.857181	0.0899405	0.232817		2.06443	2.38087	3.34233	2.35044	2.988	3.51668	2.77379	0.592927	3.36672	21.3761	2.35805	3.25375	0.15961	2.68443
	1.53141	2.50761	3.37626	1.74028	2.61044	2.84246	2.43474	0.690962	3.12571	28.3793	0.477429	2.55902	1.93211	2.78445	0.180712	0.816005	0.00530937	0.886451	0.482276	0.0308682	0.166233	62.6602	48.1583	36.8567	59.3971	46.7417	43.623		1.02761	0.051414	0.817236	0.818741	0.051414	0.283437		2.05337	2.38736	3.31286	2.34423	2.95222	3.7104	2.79341	0.640347	3.43375	22.9235	2.35501	3.2227	0.155564	2.66979
	1.43497	2.82546	3.2243	1.70441	2.43182	2.81165	2.40544	0.699413	3.10485	29.0763	0.489178	2.62174	1.88626	2.82201	0.198745	0.941799	0.176422	0.670532	0.491433	0.000696152	0.165011	64.1963	43.8478	38.7249	59.9512	49.216	44.0309		1.18676	0.203726	0.60256	0.917323	0.189915	0.189915		2.03406	2.3947	3.28673	2.33802	2.91802	3.89459	2.81102	0.694634	3.50566	24.7111	2.35219	3.19455	0.151866	2.65636
	1.35841	3.58982	3.07464	1.60854	2.26392	2.74914	2.44074	0.861694	3.30244	35.3045	0.742516	2.50653	1.77238	2.99327	0.256185	1.17144	1.32037	0.401826	0.692571	0.031268	0.095109	65.4289	34.3093	40.6099	61.4451	51.6	44.8644		1.14812	1.08329	0.568112	0.897994	0.242612	0.242612		2.01263	2.40265	3.25419	2.33167	2.88635	4.0714	2.82648	0.751421	3.5779	26.5851	2.34941	3.16223	0.147473	2.6445
	1.58247	3.5134	2.85955	1.56954	2.16085	2.64975	2.38926	0.765211	3.15447	32.0271	0.585548	2.4053	1.72707	2.8071	0.238198	0.650907	1.2637	0.22117	0.671942	0.052172	0.0678562	61.8544	35.2103	43.3975	62.058	53.0913	46.2057		0.822828	1.1081	0.454247	0.835761	0.244452	0.244452		1.99304	2.40996	3.22089	2.32469	2.85752	4.24529	2.8419	0.810927	3.65283	28.5347	2.34601	3.13005	0.143176	2.63374
	1.49256	3.31187	2.65794	1.53458	2.18577	2.52578	2.28475	0.700352	2.9851	30.6533	0.490493	2.35577	1.69738	2.6249	0.214591	0.62757	1.05498	0.139272	0.562751	0.00979735	0.0580942	63.2768	37.6426	46.0944	62.61	52.7288	47.9065		0.863216	0.9561	0.302169	0.82119	0.170004	0.170004		1.97532	2.41644	3.19114	2.31745	2.83914	4.41906	2.85976	0.873442	3.7332	30.5425	2.3422	3.1083	0.140556	2.62779
	1.41886	3.09276	2.53457	1.43847	2.34812	2.44917	2.21366	0.6606	2.87426	29.842	0.436393	2.39864	1.66588	2.51322	0.202755	0.631706	0.772815	0.102986	0.600912	0.0180801	0.0554645	64.4548	40.3793	47.7849	64.1402	50.3974	48.9729		0.979785	0.694114	0.135928	0.960171	0.0505234	0.0505234		1.95792	2.42186	3.1649	2.31015	2.82257	4.58433	2.87696	0.935306	3.81226	32.5102	2.33808	3.09292	0.138987	2.62222
	1.52145	2.98101	2.46761	1.37894	2.29587	2.40201	2.17448	0.610285	2.78477	28.0658	0.372448	2.34894	1.71505	2.45121	0.176694	0.42645	0.650483	0.0859225	0.632879	0.0147349	0.0517701	62.818	41.812	48.7151	65.0972	51.142	49.6351		0.827491	0.632066	0.118666	0.969996	0.0530715	0.0530715		1.94087	2.42728	3.13949	2.30251	2.80652	4.74438	2.89351	0.996792	3.8903	34.4493	2.3337	3.07799	0.137534	2.6169
	2.12126	3.15357	2.29301	1.31601	2.15115	2.27635	2.21856	0.585106	2.80367	26.3732	0.342349	2.21375	2.12874	2.28885	0.0362439	0.00946629	0.874252	0.0055428	0.814599	0.0045445	0.00334021	53.6698	39.6101	51.1829	66.1168	53.2328	51.4215		0.0924857	0.939824	0.0792592	0.897742	0.0626037	0.0626037		1.92212	2.43222	3.11559	2.29522	2.79115	4.96121	2.91958	1.08125	4.00083	37.0342	2.32947	3.06659	0.136604	2.61168
	2.02489	3.75904	2.15062	1.26216	1.98859	2.21667	2.23366	0.822367	3.05603	36.817	0.676287	2.08776	1.99767	2.20016	0.0482372	0.0435868	2.32679	0.00689553	0.943817	0.0600596	0.000288798	55.0912	32.3555	53.2405	66.9954	55.6313	52.281		0.0628676	1.67129	0.0628676	0.825595	0.0991637	0.128913		1.89723	2.43327	3.09432	2.28861	2.77708	5.23467	2.95419	1.19022	4.14441	40.2891	2.32478	3.05929	0.136423	2.60517
	1.88382	3.55375	1.99034	1.19771	1.88787	2.18325	2.11612	0.779311	2.89544	36.8273	0.607326	1.93911	1.88483	2.13502	0.0622388	0.0539657	2.06676	0.0158206	0.843482	0.0520982	0.00450593	57.2052	34.7332	55.6052	68.0546	57.1439	52.7654		0.05529	1.61464	0.0512352	0.741398	0.0512352	0.244141		1.87303	2.43357	3.07471	2.28238	2.76419	5.5071	2.98916	1.30015	4.28931	43.4953	2.32018	3.05332	0.136437	2.59888
	1.78119	3.46094	1.83032	1.78511	2.2611	2.08074	2.1999	0.646858	2.84676	29.404	0.418426	1.95553	1.79641	2.21601	0.104574	0.175319	1.59023	0.13659	0.172048	0.00374541	0.0141999	58.7682	35.8357	58.0174	58.708	51.6405	54.2652		0.17434	1.50541	0.125209	0.170414	0.305572	0.125209		1.85239	2.42758	3.06303	2.28565	2.75229	5.77313	3.02568	1.40759	4.43327	46.5216	2.32113	3.05369	0.136294	2.58994
	1.67155	3.44134	1.73988	1.78497	3.17285	1.93792	2.29142	0.79613	3.08755	34.744	0.633822	1.86144	1.75115	2.86412	0.241148	0.38424	1.32231	0.304189	0.256493	0.77692	0.124957	60.4613	36.0708	59.4032	58.7103	39.3679	56.3897		0.189899	1.57989	0.121561	0.0764791	1.3114	0.0764791		1.83161	2.42037	3.06504	2.29362	2.74112	6.02855	3.06339	1.51125	4.57463	49.3326	2.32531	3.06463	0.137167	2.58075
	1.56788	3.36405	1.63786	1.64919	3.11524	1.83078	2.19417	0.818261	3.01243	37.2926	0.669552	1.73999	1.64069	2.79412	0.260085	0.392236	1.36863	0.309477	0.296997	0.848365	0.132049	62.0842	37.005	60.9862	60.8094	40.0942	58.0103		0.172107	1.62407	0.102126	0.0907941	1.37525	0.0907941		1.81079	2.41318	3.06853	2.30077	2.73031	6.26809	3.09861	1.60916	4.70777	51.9317	2.32887	3.09109	0.140631	2.57175
	1.50369	3.18496	1.55265	1.55897	2.9378	1.75638	2.08241	0.767225	2.84963	36.8432	0.588635	1.65767	1.55423	2.64245	0.259305	0.334916	1.21563	0.280647	0.273992	0.731697	0.106293	63.0998	39.216	62.3244	62.2247	42.3727	59.1491		0.153985	1.52729	0.105027	0.098708	1.28013	0.098708		1.79049	2.40683	3.07114	2.30681	2.71934	6.4892	3.13063	1.70007	4.83071	54.3044	2.33181	3.11576	0.143908	2.56309
	1.39509	3.03423	1.46536	1.484	2.75105	1.65225	1.96366	0.730029	2.69369	37.1769	0.532943	1.56812	1.47002	2.47635	0.255001	0.32327	1.14611	0.248303	0.230079	0.619976	0.0969797	64.8369	41.1266	63.7102	63.4131	44.8389	60.7618		0.173028	1.4661	0.10276	0.0841249	1.18293	0.0841249		1.77123	2.40078	3.06941	2.31284	2.70842	6.68938	3.15868	1.78278	4.94145	56.4406	2.33483	3.13636	0.146501	2.5546
	1.32286	2.9177	1.35427	1.44224	2.55982	1.57538	1.86204	0.694012	2.55606	37.2715	0.481652	1.50881	1.37626	2.31371	0.254053	0.290716	1.1144	0.257839	0.176233	0.486889	0.0821782	66.0053	42.6348	65.4961	64.0798	47.4364	61.9661		0.185946	1.40889	0.154544	0.0665672	1.05101	0.0665672		1.75363	2.39497	3.0584	2.31886	2.69795	6.87503	3.18314	1.85971	5.04285	58.4239	2.33789	3.15196	0.148286	2.54646
	1.25905	2.73934	1.25997	1.56286	2.42514	1.92839	1.86246	0.617533	2.47999	33.1569	0.381347	1.74563	1.33569	2.30096	0.265427	0.364104	0.768917	0.362995	0.0897593	0.316615	0.00434735	67.0463	44.9958	67.0313	62.1633	49.3097	56.5329		0.486578	0.993711	0.485658	0.182766	0.679517	0.182766		1.73756	2.38929	3.04092	2.32082	2.68898	7.0552	3.20546	1.93483	5.14029	60.3604	2.33794	3.16433	0.150191	2.53913
	1.36045	2.56193	1.4722	1.53239	2.37205	1.9238	1.87047	0.503107	2.37358	26.8974	0.253117	1.7281	1.48725	2.25999	0.206216	0.260122	0.478121	0.158619	0.1143	0.25158	0.00284445	65.396	47.4073	63.6011	62.6447	50.0582	56.6019		0.367647	0.833837	0.255895	0.195708	0.643952	0.195708		1.72188	2.38336	3.02453	2.31503	2.66512	7.23108	3.2235	2.00988	5.23338	62.3509	2.33212	3.17376	0.152862	2.52424
	1.37614	2.39335	1.42671	1.45511	2.26935	1.86423	1.79748	0.45042	2.2479	25.0584	0.202878	1.65967	1.43381	2.16807	0.203855	0.177529	0.355056	0.137472	0.117218	0.222662	0.00445544	65.1425	49.7572	64.3287	63.8739	51.5219	57.5019		0.283531	0.733676	0.232962	0.20456	0.609682	0.20456		1.70587	2.37867	3.00884	2.3189	2.63755	7.40144	3.24188	2.0822	5.32408	64.2282	2.33385	3.18362	0.154015	2.50811
	1.29699	2.30713	1.41157	1.39066	2.1663	1.80608	1.72979	0.432034	2.16182	24.9761	0.186653	1.60883	1.39589	2.07625	0.195947	0.187316	0.333319	0.101262	0.115006	0.190543	0.00582058	66.4265	50.9811	64.5718	64.9083	53.0119	58.3872		0.311839	0.6983	0.197255	0.218164	0.557474	0.197255		1.68986	2.38167	2.99215	2.32451	2.61027	7.56449	3.26049	2.15102	5.41152	65.9723	2.3388	3.19341	0.154478	2.49597
	1.26694	2.2332	1.33257	3.43844	2.05208	1.7708	2.01567	0.794996	2.81067	39.4408	0.632019	1.91144	1.44213	2.18792	0.20545	0.560597	0.0473194	0.466627	2.02426	0.00132552	0.0599628	66.9171	52.0422	65.8477	36.1056	54.6882	58.9276		0.644498	0.321763	0.578869	1.527	0.14064	0.14064		1.6752	2.38458	2.97436	2.32949	2.58579	7.7203	3.27828	2.21686	5.49514	67.6224	2.34326	3.2023	0.154906	2.48518
	1.22105	2.1239	1.29224	3.40215	1.90797	1.71218	1.94325	0.795115	2.73836	40.9168	0.632208	1.81008	1.39723	2.06991	0.194017	0.521576	0.0326345	0.423805	2.12839	0.00124483	0.05339	67.6701	53.6312	66.5038	36.543	56.8405	59.8309		0.58903	0.313823	0.51783	1.59207	0.0978904	0.0978904		1.66297	2.38397	2.95664	2.33376	2.57217	7.87041	3.29665	2.27986	5.57652	69.1568	2.34631	3.21165	0.155694	2.47807
	1.15019	1.99273	1.84876	3.23524	1.88878	1.60597	1.95361	0.69651	2.65012	35.6524	0.485126	1.86877	1.66667	1.96674	0.082587	0.645484	0.00153039	0.0109938	1.64257	0.00420383	0.120852	68.8408	55.5695	57.7367	38.5888	57.1302	61.4853		0.718576	0.123964	0.0200073	1.36647	0.0200073	0.262794		1.65485	2.38006	2.93922	2.33809	2.56883	8.01467	3.31595	2.33963	5.65559	70.5568	2.34859	3.22177	0.156756	2.47445
	1.08527	1.84953	1.9213	3.04678	1.89175	1.50276	1.8829	0.653909	2.53681	34.7289	0.427598	1.87064	1.58945	1.91391	0.0926123	0.636203	0.00111369	0.00147439	1.35462	7.83531e-05	0.144502	69.9223	57.7251	56.6397	40.9658	57.0853	63.1145		0.785363	0.0211118	0.0506579	1.17614	0.0211118	0.367874		1.6482	2.37601	2.92112	2.3434	2.56587	8.15137	3.33433	2.39618	5.73051	71.864	2.35155	3.23103	0.157539	2.47094
	1.04543	1.70514	1.99106	2.87234	1.87198	1.45726	1.82387	0.613845	2.43771	33.6562	0.376806	1.78856	1.51923	1.96129	0.127011	0.605961	0.0140975	0.0279545	1.0993	0.0023144	0.134404	70.5902	59.94	55.5944	43.2291	57.3845	63.8397		0.743123	0.0834205	0.202508	1.08379	0.0834205	0.331299		1.6475	2.37287	2.90286	2.34907	2.56267	8.27921	3.35236	2.44835	5.80071	73.0335	2.35502	3.23999	0.15817	2.46777
	1.01943	1.99259	1.86844	2.70168	1.83892	1.87968	1.88346	0.534822	2.41828	28.3958	0.286035	1.87406	1.8463	1.96436	0.0309811	0.74655	0.0119092	0.000225421	0.669493	0.00198343	1.42467e-05	71.0279	55.5717	57.438	45.5024	57.8863	57.2678		0.854637	0.118524	0.00561976	0.82762	0.0351415	0.00561976		1.64847	2.3695	2.88496	2.35401	2.55936	8.39772	3.369	2.49669	5.86569	74.1077	2.35788	3.24799	0.158782	2.46443
	1.15114	2.22354	1.77406	2.58283	1.73522	2.14023	1.9345	0.495038	2.42954	25.59	0.245063	1.95714	1.74493	2.20271	0.115965	0.613663	0.083545	0.0257414	0.420325	0.0397152	0.0423239	68.8252	52.1817	58.8775	47.12	59.4752	53.3923		0.80601	0.266398	0.183084	0.625682	0.22193	0.183084		1.64984	2.36512	2.84995	2.3583	2.55612	8.51096	3.38172	2.54377	5.92548	75.2211	2.36001	3.24878	0.15846	2.46062
	1.40249	2.23543	2.14668	2.4648	2.98313	2.01282	2.20756	0.521198	2.72876	23.6097	0.271647	2.19106	2.04628	2.40746	0.0810945	0.648139	0.000776882	0.00370593	0.0661733	0.601515	0.037924	64.7179	52.0101	53.298	48.7543	41.7846	55.2705		0.788569	0.0443745	0.0443745	0.273744	0.792076	0.178239		1.6502	2.36093	2.79172	2.36029	2.55376	8.62059	3.38958	2.59085	5.98043	76.4357	2.36045	3.24011	0.157068	2.45734
	1.81339	2.1643	2.07394	2.29876	4.52775	1.91613	2.46571	1.02487	3.49058	41.5648	1.05036	2.11912	1.95558	2.26515	0.0733441	0.425526	0.0908479	0.153486	0.0278723	4.25201	0.302042	58.2755	53.041	54.3654	51.1006	24.2013	56.7175		0.305732	0.0451818	0.0451818	0.179641	2.40863	0.202992		1.66756	2.35644	2.73504	2.36329	2.55493	8.7372	3.40241	2.63845	6.04086	77.5466	2.35815	3.23557	0.156857	2.45911
	2.24304	2.03674	2.01083	2.14766	4.75157	1.81423	2.50068	1.11211	3.61279	44.4723	1.23679	2.0922	2.01731	2.21919	0.0476535	0.0663793	0.215241	0.239949	0.124621	5.06654	0.471215	51.9004	54.9154	55.3	53.2837	22.0492	58.2628		0.150837	0.0554621	0.081367	0.0554621	2.65938	0.277972		1.69506	2.35246	2.68189	2.36604	2.55977	8.87763	3.42214	2.69431	6.11645	78.7316	2.35585	3.23708	0.15756	2.4629
	2.4235	1.94282	1.88206	2.00598	4.65785	1.83241	2.45744	1.09849	3.55592	44.7005	1.20667	1.9744	1.89725	2.31912	0.100056	0.00115161	0.264834	0.331061	0.203812	4.84183	0.390658	49.3328	56.3162	57.2318	55.3722	22.9381	57.9855		0.449103	0.0315822	0.0923414	0.0315822	2.68345	0.141989		1.72283	2.35217	2.63384	2.36625	2.57076	9.03474	3.44677	2.7565	6.20326	79.9734	2.35569	3.24353	0.158565	2.46851
	2.26458	1.83521	1.828	1.88391	4.37752	2.1207	2.38499	0.991774	3.37676	41.584	0.983615	2.00231	1.84739	2.22861	0.0935287	0.0144975	0.302253	0.310232	0.251074	3.97017	0.0698494	51.5904	57.9428	58.0526	57.2037	25.702	53.6781		0.262276	0.167094	0.174303	0.118391	2.37521	0.118391		1.74851	2.36534	2.60204	2.36651	2.58263	9.19107	3.47601	2.81683	6.29285	81.0363	2.36563	3.25752	0.158611	2.47457
	2.12212	2.36568	1.80489	1.831	4.06172	3.04322	2.5381	0.87372	3.41182	34.4241	0.763386	2.2439	1.90378	2.87383	0.203041	0.17304	0.0297308	0.537608	0.499999	2.32141	0.255139	53.6572	50.1484	58.4054	58.007	29.0037	41.0114		0.121778	0.121778	0.439014	0.412902	1.81782	0.799316		1.77248	2.37792	2.58144	2.36132	2.59371	9.34568	3.50542	2.8767	6.38212	82.0641	2.36547	3.27749	0.161621	2.47968
	1.98936	2.46226	1.73244	1.73963	3.76145	3.65051	2.55594	0.930124	3.48607	36.3906	0.865131	2.22581	1.80206	3.35345	0.300918	0.321019	0.00877645	0.678159	0.666361	1.45326	1.19808	55.6199	48.7898	59.518	59.407	32.3281	33.6019		0.236451	0.236451	0.49337	0.486176	1.53564	1.4247		1.79483	2.3901	2.56023	2.34741	2.61751	9.4867	3.53279	2.93135	6.46414	82.9754	2.35808	3.30397	0.167058	2.47516
	1.8614	2.34509	1.62155	1.61563	3.64263	3.51927	2.43426	0.927811	3.36207	38.1147	0.860833	2.10324	1.68151	3.22572	0.31468	0.328173	0.00795163	0.660499	0.670151	1.46015	1.17724	57.5449	50.4404	61.2413	61.3339	33.6934	35.1408		0.241846	0.241846	0.481693	0.48761	1.53939	1.41602		1.81413	2.40151	2.53831	2.33299	2.69123	9.60268	3.56348	2.97349	6.53696	83.4435	2.35012	3.34542	0.17475	2.46991
	2.01913	2.19882	1.55354	1.51501	3.55542	3.34791	2.36497	0.884467	3.24944	37.3987	0.782283	2.10897	1.66994	3.06064	0.293981	0.119609	0.0276058	0.658418	0.72244	1.41717	0.966171	55.1767	52.5394	62.3103	62.9202	34.7134	37.2017		0.0898477	0.0898477	0.555432	0.593967	1.44645	1.23894		1.82597	2.41369	2.52706	2.31882	2.81349	9.70879	3.6013	3.00942	6.61072	83.5647	2.34254	3.40435	0.184764	2.47038
	2.04765	2.06712	1.49945	1.48969	3.50793	3.16731	2.29652	0.851664	3.14819	37.0849	0.725331	2.05739	1.6365	2.89226	0.277286	0.0619361	0.0526267	0.635334	0.650988	1.46751	0.75826	54.7537	54.466	63.1673	63.3225	35.2752	39.4375		0.00973225	0.00973225	0.557941	0.567701	1.45055	1.10992		1.83685	2.42771	2.53217	2.3061	2.9562	9.80857	3.6446	3.04126	6.68586	83.4456	2.3365	3.4725	0.195558	2.47994
	1.90427	1.94289	2.01162	1.48766	3.49212	2.97773	2.30272	0.762576	3.06529	33.1164	0.581522	1.97726	1.91393	2.7362	0.176828	0.158756	0.129473	0.0847343	0.664323	1.41468	0.455643	56.8962	56.3151	55.2882	63.3548	35.4633	41.8545		0.0729836	0.0343664	0.0343664	0.489602	1.51486	1.00047		1.84704	2.44857	2.53326	2.29387	3.096	9.9249	3.69061	3.08064	6.77125	83.4724	2.33255	3.54196	0.205874	2.49092
	1.8104	1.80389	1.98344	1.43932	3.3971	2.88204	2.21936	0.752356	2.97172	33.8996	0.566039	1.89692	1.80552	2.65739	0.190878	0.16725	0.172621	0.0556586	0.608474	1.38706	0.439134	58.3211	58.4207	55.7081	64.1267	36.6041	43.1018		0.0865205	0.0930355	0.0865205	0.457606	1.50018	0.985113		1.85598	2.47134	2.51936	2.28206	3.23558	10.1852	3.75826	3.18019	6.93845	84.6186	2.32938	3.62759	0.217931	2.49535
	1.73377	1.83145	1.84136	1.48072	3.23985	5.68734	2.63575	1.61881	4.25456	61.4175	2.62055	1.8364	1.75819	2.89023	0.243532	0.813568	0.646897	0.631056	1.33408	0.364939	9.3122	59.4975	58.0001	57.8493	63.4652	38.5316	14.1368		0.102635	0.00495416	0.00495416	0.355678	1.40345	3.85093		1.86384	2.47531	2.50374	2.26691	3.37365	10.6424	3.85432	3.36206	7.21638	87.2285	2.31901	3.73415	0.233785	2.48952
	1.62896	2.06443	1.72713	1.84432	3.02187	7.422	2.95145	2.24728	5.19873	76.1414	5.05025	1.95438	1.75643	2.78251	0.226062	1.74898	0.786811	1.49896	1.22573	0.00495854	19.9858	61.1253	54.5058	59.5999	57.8042	41.2853	4.10155		0.325415	0.110053	0.227246	0.110053	1.06749	5.46763		1.86706	2.47657	2.49021	2.25073	3.50618	11.2197	3.9684	3.59364	7.56205	90.5563	2.30719	3.85285	0.250918	2.48339
	1.73631	2.99473	1.66846	2.91381	2.83322	9.26169	3.56804	2.8523	6.42033	79.9402	8.13559	2.87351	2.01053	2.9745	0.193372	3.35523	0.328675	3.60837	0.428017	0.539961	32.4177	59.4584	41.6347	60.5092	42.6856	43.7452	0.0344256		1.1372	0.121223	1.20505	0.0402951	0.0402951	6.38818		1.86498	2.47839	2.47837	2.23532	3.62975	11.7872	4.079	3.82211	7.90111	93.7022	2.29609	3.96669	0.266751	2.47838
	1.87416	2.8684	1.64393	2.73247	2.70552	10.4813	3.71764	3.35149	7.06912	90.1511	11.2325	2.719	2.082	2.83442	0.153041	3.39839	0.721203	4.30026	0.970548	1.02438	45.7476	57.3514	43.281	60.8915	45.088	45.4507	1.06936		0.844833	0.149403	1.07507	0.0134759	0.0134759	7.76234		1.86291	2.48103	2.46544	2.22133	3.76282	12.3306	4.18736	4.04074	8.2281	96.4985	2.28236	4.08123	0.282682	2.47324
	1.86643	2.66357	2.12526	2.57462	2.62599	10.7303	3.76436	3.42741	7.19177	91.0491	11.7472	2.6003	2.2376	2.65418	0.0851584	3.60212	1.21173	2.68663	1.41549	1.29588	48.524	57.4685	46.018	53.6112	47.2328	46.5293	1.6462		0.73387	0.0632687	0.475041	0.0256872	0.0256872	8.12997		1.8613	2.48449	2.45143	2.20809	4.0353	12.8373	4.31298	4.24242	8.5554	98.364	2.26892	4.24356	0.303208	2.46796
	1.74793	2.54516	2.07498	2.53427	2.57066	10.5401	3.66885	3.38232	7.05117	92.1901	11.4401	2.53971	2.18981	2.56428	0.0787693	3.68992	1.26269	2.54041	1.28726	1.20603	47.214	59.2792	47.6386	54.35	47.789	47.2873	1.19435		0.79178	0.0054419	0.464731	0.0054419	0.0309422	8.00038		1.8598	2.48302	2.43779	2.19588	4.47762	13.3227	4.4628	4.43694	8.89973	99.4205	2.25636	4.47392	0.32949	2.46041
	1.64946	2.47537	1.93629	2.54024	2.46965	10.1752	3.54103	3.26956	6.81058	92.3335	10.69	2.47251	2.06963	2.52402	0.0989179	3.57803	1.13562	2.5752	1.00158	1.14785	44.0117	60.8052	48.6068	56.4143	47.7066	48.6866	0.529878		0.823052	0.00286114	0.536226	0.0677251	0.00286114	7.70265		1.8585	2.48024	2.42662	2.18489	4.97353	13.7979	4.62028	4.63257	9.25285	100.266	2.24533	4.88522	0.370223	2.45343
	1.55548	3.03271	1.86979	3.79989	2.3833	9.5543	3.69924	2.98028	6.67952	80.5646	8.88207	2.708	1.99816	3.60809	0.287166	4.5957	0.444267	3.34691	0.0101291	1.73171	34.2816	62.2797	41.1461	57.4177	31.8925	49.8991	0.0114629		1.15252	0.324706	0.838218	1.09188	0.324706	6.84629		1.85662	2.47674	2.41716	2.17816	5.45331	14.2686	4.7751	4.83096	9.60606	101.17	2.23791	5.28376	0.404943	2.44695
	1.478	3.73712	1.75995	3.6843	2.26163	9.85572	3.79612	3.11798	6.9141	82.136	9.72181	2.97296	1.88537	3.72391	0.327769	5.37367	0.00348077	4.14599	0.0125042	2.35465	36.7187	63.5086	32.6054	59.0943	33.2114	51.6329	0.166861		1.49496	0.764157	1.21302	0.711333	0.711333	6.88275		1.85392	2.47325	2.40913	2.17404	5.90003	14.7329	4.92387	5.02961	9.95348	102.147	2.23281	5.65599	0.433929	2.44119
	1.38111	3.57406	1.65078	3.51221	2.12744	16.623	4.81143	5.8599	10.6713	121.791	34.3385	2.81983	1.76994	3.5586	0.335674	11.7671	1.53109	9.98971	1.68796	7.20382	139.513	65.0623	34.4942	60.7846	35.2244	53.5794	51.4914		1.43871	0.754233	1.16904	0.692388	0.692388	13.8032		1.85159	2.46975	2.40237	2.16984	6.32338	15.1852	5.06702	5.22561	10.2926	103.13	2.22797	6.00929	0.45905	2.43606
	1.35345	3.32782	1.56044	3.4466	2.03559	22.4767	5.70011	8.26584	13.966	145.012	68.3241	2.68171	1.67923	3.41691	0.34098	18.8934	5.62773	17.1369	5.07829	13.4287	281.456	65.5092	37.4471	62.2015	36.0075	54.9325	169.768		1.32825	0.646119	1.12127	0.764898	0.646119	19.795		1.84926	2.46668	2.398	2.16595	6.73246	15.6191	5.20524	5.41593	10.6212	104.048	2.22396	6.35066	0.481269	2.43234
	1.85293	3.30514	2.03886	3.22681	1.92204	22.022	5.72797	8.00916	13.7371	139.825	64.1466	2.63283	1.95124	3.28556	0.254795	15.0159	5.87012	13.6096	6.25577	14.4851	265.497	57.6734	37.7253	54.884	38.6936	56.6285	158.126		0.779906	0.672301	0.593979	0.593979	0.710793	19.3892		1.84725	2.46331	2.40074	2.16578	7.12921	16.0274	5.33895	5.59663	10.9356	104.826	2.22452	6.68164	0.500453	2.43203
	1.8309	3.2392	2.29277	2.98886	1.79428	20.9264	5.51208	7.57458	13.0867	137.418	57.3743	2.64082	1.94637	3.17662	0.240143	13.551	5.16594	10.3639	6.3666	13.822	237.602	58.0085	38.5396	51.1862	41.7105	58.5677	131.772		0.809917	0.598385	0.348044	0.348044	0.846539	18.2856		1.84551	2.45597	2.4043	2.16542	7.50852	16.4057	5.46424	5.7669	11.2311	105.539	2.22514	6.99745	0.517459	2.43013
	1.71275	3.13334	2.13166	2.76266	1.69451	20.0123	5.24121	7.25907	12.5003	138.5	52.6942	2.44716	1.81747	3.04067	0.251782	12.45	4.44311	9.6693	6.1432	12.5791	218.186	59.8222	39.8652	53.5176	44.6835	60.1047	111.621		0.734412	0.686182	0.315501	0.315501	0.752647	17.5652		1.84605	2.43953	2.40811	2.16505	7.86477	16.7618	5.58089	5.92927	11.5102	106.242	2.22582	7.2938	0.532373	2.42382
	1.77092	2.93201	1.97301	2.55773	1.71086	19.5875	5.08867	7.11893	12.2076	139.898	50.6792	2.26537	1.82144	2.83844	0.218245	11.0074	4.65116	9.7073	6.40561	11.4095	210.215	58.9257	42.4481	55.864	47.4652	59.8514	102.824		0.494452	0.666637	0.292361	0.292361	0.554509	17.3221		1.84359	2.4227	2.41211	2.16574	8.19979	17.1029	5.69114	6.08587	11.777	106.936	2.22733	7.57263	0.54544	2.4174
	1.74297	2.72941	2.0138	2.3743	2.45878	19.4425	5.12696	7.02172	12.1487	136.957	49.3045	2.41654	2.10393	2.66175	0.117051	11.4514	5.74825	9.69177	7.57714	7.11918	204.935	59.3557	45.1291	55.2559	50.0263	48.8384	99.9056		0.673576	0.312869	0.402741	0.0422404	0.0422404	17.026		1.8475	2.4068	2.41563	2.16904	8.51481	17.4328	5.79776	6.23643	12.0342	107.566	2.22848	7.83554	0.557139	2.41122
	1.63247	2.56662	1.98674	2.22728	2.34734	18.4466	4.86784	6.65992	11.5278	136.815	44.3545	2.28731	2.04687	2.5118	0.101987	10.4676	5.29564	8.30078	6.97256	6.35296	184.383	61.0704	47.3428	55.659	52.1276	50.4085	80.9889		0.654835	0.279307	0.300574	0.0600265	0.0600265	16.1593		1.85708	2.39189	2.41797	2.17496	8.80808	17.7517	5.90028	6.38079	12.2811	108.144	2.22919	8.08113	0.567581	2.40493
	1.56544	2.43947	1.85894	2.0733	2.21514	17.8283	4.66344	6.45641	11.1199	138.447	41.6853	2.14422	1.91253	2.38339	0.109605	9.59758	4.94604	7.8652	6.70883	5.99415	173.315	62.1226	49.1087	57.5821	54.3749	52.3031	70.2429		0.578778	0.295249	0.285278	0.070922	0.070922	15.6841		1.86788	2.37734	2.41889	2.18757	9.08307	18.0582	5.99882	6.51862	12.5174	108.665	2.23502	8.31201	0.576181	2.39811
	1.57507	2.27827	1.79237	1.94021	2.09951	23.454	5.52324	8.7876	14.3108	159.102	77.2219	2.01986	1.82933	2.23358	0.0994969	15.5881	10.5298	13.9194	12.8381	11.7219	321.512	61.971	51.394	58.5968	56.3553	53.989	196.19		0.444795	0.258409	0.227487	0.0796496	0.0796496	21.4341		1.87131	2.36027	2.42024	2.20739	9.33885	18.3483	6.09105	6.64936	12.7404	109.166	2.24561	8.5269	0.583085	2.39026
	1.49395	2.13303	1.77422	1.8108	1.96396	29.192	6.39466	11.1704	17.5651	174.683	124.778	1.88738	1.78337	2.09077	0.0793468	24.017	18.1615	21.3484	21.0118	19.6311	519.719	63.2547	53.4975	58.875	58.3151	55.9993	389.856		0.393431	0.245655	0.113155	0.0765849	0.0765849	27.3046		1.87642	2.33639	2.42708	2.22633	9.5765	18.618	6.17679	6.77127	12.9481	109.624	2.25384	8.72657	0.589479	2.38174
	1.41435	2.0196	1.67926	1.71728	1.85541	29.1765	6.31039	11.2038	17.5142	177.546	125.526	1.78634	1.68876	1.97855	0.0790195	23.9712	18.4109	21.4474	21.0967	19.8468	522.857	64.5271	55.1698	60.3414	59.7522	57.6357	389.242		0.371993	0.233251	0.107088	0.0690693	0.0690693	27.3901		1.88277	2.31616	2.43586	2.24376	9.79679	18.8685	6.25731	6.88406	13.1414	110.016	2.26186	8.91192	0.595149	2.37601
	1.59745	1.87505	2.37126	2.5287	1.7361	28.5901	6.44977	10.8526	17.3024	168.263	117.779	2.12315	1.77084	2.48934	0.168655	23.545	20.9281	16.6343	15.3748	22.2187	490.193	61.6191	57.3379	50.0694	47.866	59.4615	366.448		0.525705	0.248104	0.248104	0.405549	0.387052	26.4669		1.88929	2.29654	2.44818	2.25375	9.99761	19.1046	6.33167	6.99022	13.3219	110.401	2.26445	9.08113	0.600822	2.37236
	1.50264	1.78701	3.65195	2.84198	1.66614	27.4216	6.47856	10.2933	16.7718	158.882	105.951	2.3145	1.69636	3.44946	0.340684	24.7597	22.0106	7.98968	13.2247	23.1593	438.611	63.1165	58.679	33.5852	43.6293	60.5453	323.078		0.811856	0.527487	1.33746	0.527487	0.648353	25.1071		1.89589	2.27791	2.46367	2.26248	10.1761	19.3274	6.40057	7.08898	13.4896	110.756	2.26634	9.23221	0.605804	2.37079
	1.41988	1.69618	3.58576	2.73214	1.62552	25.7277	6.13121	9.63561	15.7668	157.157	92.8449	2.21416	1.64319	3.37236	0.344762	22.1966	19.6694	6.47929	11.5536	20.3012	384.024	64.4383	60.0787	34.3568	45.0924	61.1792	265.055		0.794283	0.517979	1.3716	0.517979	0.588643	23.5136		1.90302	2.26097	2.47828	2.27194	10.3432	19.5355	6.46548	7.18107	13.6466	111.068	2.26371	9.3738	0.610963	2.37511
	1.37308	1.61833	3.33086	2.56391	1.56495	23.9803	5.73857	8.96759	14.7062	156.269	80.4176	2.09112	1.5783	3.13912	0.330863	19.0575	16.9763	5.79708	10.0784	17.4191	332.76	65.1918	61.2916	37.41	47.3801	62.1303	211.209		0.71804	0.472789	1.23973	0.472789	0.526169	21.8892		1.91034	2.24817	2.49354	2.28182	10.5002	19.7275	6.52694	7.2657	13.7926	111.319	2.25658	9.50692	0.616342	2.38768
	1.30946	1.58653	3.12885	2.42975	1.52706	22.6601	5.4403	8.46354	13.9038	155.571	71.6315	2.00814	1.54193	2.95408	0.31409	17.0638	14.8516	5.34277	9.06341	15.3134	296.523	66.2232	61.7907	39.9219	49.2451	62.7291	174.581		0.698673	0.421611	1.12072	0.421611	0.481075	20.652		1.91757	2.23724	2.5092	2.29103	10.6473	19.9053	6.58462	7.344	13.9286	111.533	2.25068	9.63165	0.621171	2.40012
	1.24846	1.48449	3.04993	2.33514	1.45639	21.7586	5.22216	8.12956	13.3517	155.674	66.0897	1.90981	1.46341	2.87123	0.324782	15.7903	13.9702	4.71862	8.33493	14.1811	273.453	67.2198	63.4053	40.9255	50.5819	63.8535	151.569		0.661349	0.425326	1.14012	0.425326	0.453421	19.8488		1.92599	2.22733	2.52576	2.29902	10.7855	20.0694	6.63884	7.41619	14.055	111.709	2.24525	9.74886	0.625608	2.41239
	1.21443	1.39769	3.15031	2.28616	1.71835	21.1101	5.14618	7.85201	12.9982	152.579	61.6541	2.00226	1.47786	2.93427	0.330094	15.4586	14.0511	3.98349	8.17969	11.75	254.848	67.779	64.7951	39.6512	51.2809	59.7356	136.023		0.787823	0.604564	1.14805	0.283906	0.283906	19.1079		1.94393	2.2187	2.54284	2.30437	10.9159	20.2169	6.69044	7.48044	14.1709	111.808	2.24012	9.85954	0.629722	2.42361
	1.21017	1.30648	3.05879	2.47442	1.97353	20.4871	5.08508	7.57784	12.6629	149.021	57.4236	2.22397	1.47324	2.9127	0.328199	15.0149	14.2778	4.10584	6.81554	9.68178	237.222	67.8492	66.2718	40.8121	48.62	55.8563	121.879		1.0138	0.917495	0.834819	0.250449	0.250449	18.2631		1.96061	2.21119	2.55601	2.30929	11.038	20.3528	6.73798	7.54016	14.2781	111.905	2.23572	9.96301	0.633451	2.43265
	1.48849	1.32532	2.86762	3.33598	1.86999	19.8436	5.12183	7.2552	12.377	141.653	52.6379	2.3688	1.58387	3.21889	0.340435	13.2012	14.4135	5.08147	3.18925	10.5745	216.73	63.3415	65.9654	43.2913	37.3473	57.4146	108.084		0.880313	1.04348	0.498815	0.96718	0.498815	17.4748		1.97607	2.20417	2.56782	2.31418	11.1548	20.4788	6.78264	7.59603	14.3787	111.992	2.23167	10.0618	0.636933	2.441
	1.40725	2.0507	2.65464	3.31733	1.75055	19.1025	5.04715	6.91901	11.9662	137.087	47.8726	2.35267	1.82558	3.15166	0.266428	13.2489	8.97876	5.72411	2.99229	10.8676	197.552	64.6413	54.7087	46.1392	37.5757	59.2389	93.2234		0.945418	0.301973	0.301973	0.964662	0.602124	16.7498		1.99067	2.19772	2.57814	2.31883	11.2669	20.5951	6.82455	7.64813	14.4727	112.068	2.228	10.1563	0.640189	2.44848
	1.3841	1.97646	2.48777	3.10878	1.77425	18.293	4.83739	6.61899	11.4564	136.83	43.811	2.23212	1.8248	2.95353	0.236218	11.9252	8.18492	5.52073	2.98809	9.38286	181.053	65.0141	55.8124	48.4341	40.1759	58.8747	78.2475		0.848015	0.255654	0.255654	0.876668	0.457868	16.0609		2.0038	2.20093	2.58759	2.30237	11.3744	20.7027	6.86198	7.69827	14.5602	112.187	2.22629	10.2463	0.643011	2.44498
	1.43949	1.82962	2.35614	2.98653	2.74435	17.5587	4.81914	6.26714	11.0863	130.047	39.2771	2.55025	1.96125	2.92599	0.197399	11.422	8.93723	6.06636	3.35845	4.30475	162.296	64.1239	58.028	50.2835	41.7406	44.9286	65.796		1.11076	0.720627	0.194105	0.436285	0.194105	15.0085		2.01568	2.21467	2.596	2.2858	11.4775	20.8043	6.89899	7.74475	14.6437	112.259	2.23246	10.3329	0.644664	2.4409
	1.68383	1.72707	2.20422	2.88373	3.69022	16.8535	4.84042	5.93416	10.7746	122.596	35.2143	2.54398	1.84636	3.4886	0.307826	9.96408	9.69295	6.94958	3.82863	1.32297	144.313	60.2704	59.6008	52.4612	43.0795	33.1432	54.8523		0.860145	0.816903	0.339759	0.339759	1.14624	14.3095		2.02746	2.22841	2.59733	2.26989	11.5746	20.902	6.93329	7.78997	14.7233	112.356	2.23878	10.4143	0.646128	2.43361
	1.68757	1.62772	2.03284	2.89874	3.59747	16.0131	4.64291	5.62236	10.2653	121.096	31.611	2.46579	1.77388	3.42279	0.3173	8.73406	9.09136	6.81249	3.04212	1.09295	129.282	60.2124	61.1447	54.9732	42.8827	34.2197	43.111		0.778224	0.838068	0.432954	0.432954	1.13168	13.5473		2.03873	2.24126	2.59642	2.25536	11.6646	20.9968	6.96553	7.83357	14.7991	112.462	2.24479	10.4898	0.647451	2.42589
	2.17458	1.58049	1.91073	2.83175	3.44393	14.9805	4.48699	5.18406	9.67105	115.536	26.8745	2.50317	1.97669	3.29088	0.249488	5.34723	8.44771	6.63713	2.7398	1.08798	110.113	52.8915	61.8856	56.7989	43.7646	36.0397	30.6165		0.328587	0.922673	0.592441	0.328587	0.940761	12.4773		2.04921	2.25344	2.60521	2.24237	11.747	21.0867	6.99733	7.87349	14.8708	112.521	2.24514	10.5596	0.649326	2.42933
	2.19693	1.50302	1.7723	2.63136	3.24369	13.9428	4.21501	4.80572	9.02073	114.014	23.0949	2.41415	1.87846	3.0906	0.243939	4.07262	7.35486	5.96683	2.50795	0.943468	94.629	52.5668	63.1104	58.9046	46.4561	38.484	20.2097		0.217211	0.911121	0.641847	0.217211	0.82954	11.5286		2.05902	2.2613	2.61439	2.23053	11.8242	21.1666	7.02601	7.90963	14.9356	112.576	2.23822	10.6247	0.651987	2.43785
	2.09723	1.39798	1.68836	2.49327	3.01471	13.2951	3.99778	4.59076	8.58855	114.833	21.0751	2.29525	1.79058	2.88435	0.233966	3.6121	6.75896	5.33345	2.26357	0.966425	86.441	54.0225	64.7904	60.2001	48.3576	41.3773	14.8065		0.198017	0.897266	0.606891	0.198017	0.719465	10.9999		2.06681	2.26548	2.62263	2.22077	11.8985	21.2371	7.05187	7.94264	14.9945	112.632	2.23195	10.6868	0.654464	2.44405
	1.94837	1.31061	1.56889	2.72346	2.8877	12.8982	3.88953	4.45697	8.3465	114.589	19.8646	2.33592	1.66376	2.84664	0.262257	3.76812	6.65084	5.38539	1.35971	1.00367	81.1554	56.233	66.2046	62.0683	45.209	43.0275	11.9089		0.387549	1.02531	0.767031	0.387549	0.551782	10.5622		2.07081	2.26842	2.62586	2.21146	11.9581	21.303	7.07295	7.97339	15.0463	112.731	2.2257	10.7368	0.656595	2.44714
	3.57421	1.22321	1.48764	2.71074	3.11275	13.5046	4.26885	4.61641	8.88526	108.142	21.3112	2.91174	1.79342	3.45884	0.317087	0.482529	9.27594	7.73512	2.42769	1.33658	85.2982	34.4924	67.6346	63.3551	45.3802	40.1257	16.4619		0.662461	1.68854	1.4241	0.201	0.201	10.5928		2.06993	2.27151	2.62842	2.2033	12.0021	21.3666	7.0903	8.00192	15.0922	112.857	2.22035	10.7741	0.658263	2.44996
	4.47439	1.17523	1.41381	2.57973	3.41001	15.8006	4.80897	5.52425	10.3332	114.874	30.5173	2.99487	1.70529	4.2083	0.423263	0.11194	13.2041	11.5271	4.96952	1.95708	120.817	24.7291	68.426	64.5358	47.1626	36.448	40.3658		1.47952	1.81964	1.58106	0.415143	0.415143	12.8058		2.06426	2.27501	2.63014	2.20255	12.0433	21.4287	7.10732	8.02933	15.1366	112.973	2.22066	10.8093	0.659146	2.45258
	4.41539	1.52319	1.43212	2.39929	3.93036	17.4843	5.19744	6.14315	11.3406	118.196	37.7383	3.16482	1.74221	4.29413	0.422758	0.61161	13.5001	14.1776	7.82965	1.60551	150.967	25.3194	62.7904	64.242	49.6735	30.4359	64.5946		1.25056	1.64163	1.7327	0.765533	0.765533	14.3195		2.05807	2.2781	2.63202	2.20416	12.0846	21.489	7.12431	8.0559	15.1802	113.076	2.22265	10.8445	0.659811	2.45506
	4.13162	2.88018	2.73092	2.30577	3.83299	17.333	5.53574	5.8206	11.3563	105.146	33.8794	3.35659	2.76823	4.05696	0.188819	1.97156	7.05197	7.86704	10.4327	2.89937	139.174	28.2558	43.1261	45.1089	51.0004	31.5197	62.1848		0.775031	0.476401	0.625671	1.05081	0.476401	13.9764		2.05288	2.28089	2.63372	2.20548	12.1264	21.5451	7.14074	8.08104	15.2218	113.168	2.22433	10.88	0.66052	2.4573
	3.85089	2.81394	3.59958	2.25618	3.6056	17.1093	5.53925	5.69955	11.2388	102.894	32.4848	3.60259	3.01035	3.78956	0.114592	2.85058	7.42732	3.76232	10.7785	3.739	133.866	31.3191	44.0005	34.195	51.7112	34.1246	58.7076		0.248293	0.788651	0.00300956	1.34641	0.00300956	13.5067		2.04806	2.27753	2.63437	2.20604	12.1685	21.5898	7.15404	8.10305	15.2571	113.265	2.22391	10.9149	0.661474	2.45595
	3.61369	2.67486	3.44521	2.20154	4.72574	16.8475	5.58476	5.58507	11.1698	100.005	31.193	3.52945	2.86744	4.44772	0.216028	3.88513	8.46756	4.57771	11.4462	0.737926	126.85	34.0302	45.8651	36.0243	52.5	22.2925	54.7647		0.0842415	0.854592	0.0842415	1.3279	1.19629	13.3181		2.04745	2.27548	2.63458	2.20652	12.2097	21.626	7.16662	8.1213	15.2879	113.321	2.22376	10.9489	0.662368	2.45503
	3.36061	2.56425	3.23455	2.07013	9.60409	16.5254	6.22651	5.75028	11.9768	92.3516	33.0658	3.29758	2.73183	8.04322	0.492935	8.21339	13.4122	8.95182	17.2755	11.408	106.068	37.047	47.3754	38.5974	54.4217	0.0246048	50.101		0.0630285	0.73333	0.0630285	1.22745	6.30651	13.2279		2.05223	2.27439	2.63502	2.20726	12.2479	21.6612	7.17967	8.13798	15.3176	113.347	2.22404	10.9809	0.663149	2.4547
	3.10565	2.56255	3.97828	1.92276	14.3197	15.9772	6.97769	6.38641	13.3641	91.5261	40.7863	3.54197	2.69833	11.7343	0.62608	14.9927	19.4934	8.99645	25.5523	53.9047	80.9916	40.2156	47.3988	29.9094	56.6177	23.7407	42.6408		0.436316	0.979413	0.436316	1.61921	10.7777	12.4353		2.05447	2.27401	2.63517	2.20848	12.2819	21.6935	7.19127	8.15332	15.3446	113.378	2.22486	11.0093	0.663769	2.45459
	2.90668	2.67694	5.29437	1.83394	16.3186	15.0118	7.34039	6.5631	13.9035	89.4108	43.0743	4.10052	2.73437	12.5824	0.642958	19.6578	21.7478	4.1862	30.321	80.6087	58.8503	42.7788	45.8368	17.2463	57.9622	47.216	30.9642		1.19384	1.42358	1.19384	2.26658	12.2181	10.9113		2.0549	2.27378	2.63468	2.20908	12.3117	21.7238	7.20133	8.16778	15.3691	113.42	2.22525	11.0341	0.66435	2.45423
	2.73974	3.31411	5.04377	1.71747	16.3035	16.345	7.57726	6.86079	14.438	90.5444	47.0704	4.17894	2.88333	13.4885	0.64777	23.4016	18.1745	6.41858	34.3372	76.1468	76.8733	44.9905	37.6152	19.3905	59.7493	47.0081	47.5792		1.4392	0.86483	0.86483	2.46147	12.1245	12.1661		2.05566	2.27438	2.62799	2.20942	12.3468	21.7537	7.21132	8.18332	15.3946	113.479	2.22566	11.0629	0.665027	2.45119
	2.54132	3.55034	4.67225	1.61097	16.246	30.582	9.86716	11.4762	21.3434	116.307	131.704	4.11129	2.79357	13.3526	0.653964	53.6679	39.9022	26.9871	68.1647	40.69	429.107	47.6916	34.7733	22.8005	61.407	46.2237	446.681		1.56997	0.560952	0.560952	2.50032	12.1347	26.4708		2.05616	2.27567	2.62113	2.2125	12.4221	21.7821	7.22828	8.20307	15.4314	113.486	2.22829	11.1237	0.666222	2.4484
	2.36637	3.37252	4.42473	1.54529	16.0254	50.1658	12.9834	18.9787	31.9621	146.177	360.191	3.89863	2.61791	13.1252	0.667423	112.72	92.3682	73.25	130.829	9.25405	1382.54	50.1386	36.9021	25.2255	62.4406	43.2724	1658		1.53226	0.526106	0.526106	2.35333	12.1268	46.2672		2.05617	2.27612	2.61507	2.21432	12.5245	21.7799	7.24434	8.21576	15.4601	113.409	2.22977	11.2044	0.668046	2.4456
	2.2822	3.26498	4.2944	1.46136	15.3745	62.1066	14.7973	23.733	38.5304	160.387	563.256	3.77969	2.5279	12.6045	0.665895	156.629	132.995	110.312	177.848	0.33312	2238.16	51.3376	38.2202	26.5517	63.7741	35.1326	2773.01		1.49749	0.514708	0.514708	2.31833	11.5948	58.3269		2.05593	2.27347	2.60917	2.2113	12.6282	21.757	7.25584	8.22251	15.4783	113.323	2.22684	11.2851	0.670389	2.44132
	2.20641	3.22361	4.18939	1.36864	14.4367	61.0121	14.4062	23.3253	37.7315	161.912	544.072	3.7065	2.46071	11.8749	0.6567	148.834	125.049	104.382	169.977	0.000936111	2172.12	52.4294	38.7335	27.6449	65.2636	24.8953	2658.94		1.50008	0.48289	0.48289	2.33786	10.7302	57.3056		2.05369	2.26034	2.60303	2.197	12.7293	21.7181	7.26024	8.22646	15.4867	113.308	2.21283	11.362	0.673981	2.43168
	2.04829	3.10467	3.99399	1.31119	15.3603	58.3585	14.0295	22.3258	36.3553	159.135	498.44	3.54933	2.31239	12.5187	0.688171	143.549	119.352	100.711	161.755	1.77103	1965.06	54.7443	40.2281	29.7378	66.1951	34.9643	2392.31		1.50104	0.444664	0.444664	2.23814	11.811	54.8092		2.04951	2.24736	2.59662	2.18341	12.8246	21.673	7.26242	8.22792	15.4903	113.294	2.1994	11.4341	0.677354	2.42199
	1.955	3.05324	3.79778	1.23499	29.9168	54.4386	15.7327	21.9206	37.6533	139.331	480.511	3.42551	2.22956	23.387	0.825929	189.826	160.77	142.443	210.185	201.188	1498.15	56.1336	40.8831	31.9163	67.441	419.003	2024.23		1.47051	0.37227	0.37227	2.19052	26.4913	51.0131		2.04488	2.23565	2.58503	2.17038	12.912	21.6234	7.2619	8.22744	15.4893	113.296	2.1867	11.4995	0.680452	2.41034
	1.82533	2.96074	3.64511	1.18887	47.7781	52.1823	18.2634	24.622	42.8854	134.816	606.244	3.30293	2.10918	36.7448	0.89143	270.21	234.171	213.694	291.54	871.117	1150.49	58.0934	42.0745	33.6646	68.2005	1469.25	1826.28		1.4776	0.342183	0.342183	2.11406	44.4752	48.8793		2.04063	2.22419	2.57355	2.15709	12.9918	21.5853	7.26208	8.23007	15.4922	113.329	2.17386	11.5593	0.683415	2.39887
	1.73335	2.77859	3.56771	1.12609	53.0917	51.047	18.8907	25.7219	44.6126	136.162	661.617	3.17315	1.99466	39.1772	0.903106	294.376	259.601	234.795	315.582	1169.7	1034.02	59.504	44.4707	34.5688	69.2413	1904.84	1730.54		1.43981	0.394558	0.394558	2.04706	49.9185	47.8738		2.03633	2.21237	2.56294	2.14282	13.0668	21.5945	7.26931	8.24877	15.5181	113.474	2.16021	11.6175	0.686419	2.38766
	1.64858	2.60688	3.52111	1.42277	51.2362	50.4974	18.4888	25.0921	43.5809	135.715	629.611	3.064	1.88816	38.7534	0.907082	283.594	252.236	224.033	291.251	1072.39	1024.55	60.8189	46.7903	35.1189	64.3919	1746.32	1685.12		1.41542	0.457113	0.457113	1.64123	48.1722	47.4334		2.03253	2.19439	2.55245	2.11694	13.1388	21.636	7.27851	8.28041	15.5589	113.765	2.13631	11.6737	0.690615	2.37342
	1.53255	2.48693	3.4106	1.60491	47.7567	49.7221	17.7523	24.0203	41.7725	135.308	576.973	2.94877	1.82541	36.6702	0.905162	263.08	233.031	205.684	260.738	900.264	1022.07	62.6422	48.4458	36.4408	61.502	1467.61	1622.06		1.41622	0.461838	0.461838	1.34386	44.8079	46.7733		2.02888	2.16893	2.54341	2.09798	13.2083	21.6736	7.28685	8.3103	15.5971	114.045	2.11572	11.7279	0.69434	2.35617
	1.48819	2.37498	3.22035	1.53505	45.2898	48.3152	17.0373	23.0846	40.1219	135.495	532.899	2.79767	1.74504	34.7724	0.904427	241.774	214.982	190.907	240.318	798.206	978.307	63.3464	50.0167	38.774	62.6026	1284.69	1510.72		1.30948	0.422683	0.422683	1.26261	42.4921	45.5175		2.02855	2.14465	2.53506	2.08104	13.2751	21.6382	7.28377	8.31376	15.5975	114.141	2.09694	11.7773	0.697721	2.33986
	1.39952	2.29603	3.17437	1.44649	43.6908	46.3189	16.3877	22.1918	38.5795	135.418	492.478	2.7352	1.65888	33.5617	0.905801	224.645	198.575	174.592	223.24	745.462	895.876	64.7657	51.1396	39.3487	64.0119	1172.63	1359.52		1.33568	0.43917	0.43917	1.28872	40.9556	43.5837		2.02824	2.1224	2.52726	2.06367	13.3397	21.5372	7.26975	8.29419	15.5639	114.092	2.07835	11.8222	0.700969	2.32483
	1.33003	2.17079	3.65096	1.72367	42.2851	43.6691	15.8049	21.0667	36.8716	133.292	443.805	2.91088	1.83545	32.6266	0.89348	209.523	185.89	147.719	198.282	701.199	776.413	65.889	52.9465	33.5967	59.6533	1078.33	1171.14		1.58085	0.740084	0.740084	1.1872	39.3742	40.7583		2.02193	2.10001	2.51416	2.04799	13.4035	21.4319	7.25325	8.2745	15.5278	114.08	2.06099	11.8659	0.704028	2.30708
	1.2617	2.09099	3.57958	1.66849	40.3631	40.645	14.9348	19.8215	34.7563	132.72	392.893	2.83529	1.77411	31.1672	0.892286	186.954	164.963	128.941	175.995	646.598	661.012	67.0029	54.1143	34.4293	60.5088	955.79	973.298		1.57358	0.744297	0.744297	1.1668	37.5278	37.8097		2.01541	2.07761	2.49809	2.0338	13.4669	21.331	7.23713	8.25671	15.4938	114.088	2.04475	11.9095	0.706934	2.28785
	1.41189	1.94662	3.45561	1.57152	37.8894	38.3584	14.1056	18.6191	32.7247	131.999	346.673	2.70111	1.66529	29.2809	0.892375	161.13	147.84	113.422	157.102	565.669	588.201	64.5667	56.2591	35.8996	62.0268	808.955	835.857		1.28923	0.75449	0.75449	1.1296	35.1882	35.6573		2.01256	2.05674	2.48337	2.02093	13.5288	21.2347	7.22285	8.23961	15.4625	114.077	2.02988	11.9523	0.709647	2.27006
	1.33641	1.82982	3.25932	1.6387	35.6626	36.7613	13.4147	17.6745	31.0892	131.755	312.387	2.54457	1.68648	27.5618	0.884678	145.885	134.209	103.132	138.674	494.971	545.065	65.7855	58.0249	38.2903	60.9732	687.248	746.06		1.20816	0.714747	0.714747	0.905872	33.1181	34.2168		2.00857	2.03787	2.46981	2.00918	13.5863	21.1403	7.20866	8.22233	15.431	114.062	2.01635	11.9919	0.712119	2.25384
	1.88387	1.72262	3.01081	1.86408	33.6874	35.5088	12.9463	16.7877	29.734	129.672	281.827	2.44734	1.86903	26.0182	0.865958	122.377	125.97	98.7131	122.815	430.194	509.068	57.2045	59.6696	41.4275	57.5041	587.584	679.205		0.563472	0.724716	0.563472	0.583254	31.24	33.0615		2.0044	2.02074	2.45588	1.99864	13.6322	21.0443	7.19268	8.20263	15.3953	114.041	2.00848	12.0223	0.713703	2.23831
	2.37636	1.60145	2.76823	2.03039	31.6752	34.3423	12.4657	15.9396	28.4053	127.868	254.071	2.57229	2.11688	24.4485	0.840629	101.794	118.031	94.0401	108.895	369.007	478.589	49.9972	61.5562	44.609	55.0096	494.083	619.766		0.195936	0.970842	0.195936	0.541909	29.1029	31.77		2.00111	2.00492	2.4433	1.98904	13.676	20.9551	7.17824	8.18456	15.3628	114.019	2.00206	12.0515	0.715082	2.22411
	2.60222	1.52609	2.5592	2.64065	29.7948	33.0505	12.0289	15.0633	27.0922	125.226	226.904	2.62143	2.56996	23.0062	0.799035	88.8624	110.309	89.6753	88.1395	315.626	441.908	46.8542	62.7445	47.4449	46.3296	414.022	557.115		0.0192127	1.09535	0.0622292	0.0192127	27.1733	30.4291		1.99813	1.9918	2.43597	1.98058	13.7181	20.8677	7.16538	8.16587	15.3313	113.963	1.99338	12.0799	0.716714	2.21705
	2.46435	1.44639	2.42836	3.29776	27.7296	31.2833	11.4416	14.0503	25.4919	122.799	197.41	2.88106	2.43736	21.6217	0.797385	80.5915	99.9048	81.239	66.3227	265.299	393.692	48.7606	64.0134	49.2646	37.816	334.246	476.814		0.416701	1.43466	0.452696	0.416701	24.8486	28.4022		1.9944	1.97978	2.43153	1.97279	13.7585	20.7183	7.14256	8.12589	15.2684	113.767	1.98343	12.1045	0.718422	2.21297
	2.53538	1.3714	2.83486	3.15561	25.7534	29.1929	10.8073	12.9691	23.7763	120.003	168.197	2.99524	2.61025	20.1039	0.770165	68.4239	89.0354	63.5591	58.5477	223.386	338.032	47.7736	65.219	43.7234	39.5845	265.89	389.892		0.459854	1.62384	0.160375	0.160375	22.7581	26.1977		1.99183	1.96901	2.42697	1.96582	13.7976	20.5054	7.10944	8.06448	15.1739	113.433	1.97472	12.1256	0.719904	2.2094
	2.51852	1.5304	2.86856	2.94091	23.9171	27.233	10.1681	11.9907	22.1588	117.925	143.777	2.90474	2.60603	18.673	0.755062	58.5156	74.6094	53.2828	52.2318	189.035	291.21	48.007	62.6763	43.2789	42.3322	209.376	316.332		0.386218	1.37434	0.036175	0.036175	21.0123	24.3282		1.99097	1.96011	2.42263	1.95952	13.8363	20.2877	7.07621	8.00142	15.0776	113.075	1.96783	12.1463	0.721155	2.2068
	2.43378	1.49932	3.06143	2.7844	22.3432	25.693	9.63586	11.2031	20.839	116.265	125.509	2.92292	2.52143	17.5228	0.748413	51.8699	66.2032	43.2231	46.9424	161.477	257.832	49.1885	63.1692	40.7784	44.3933	166.306	263.925		0.489139	1.42359	0.138514	0.138514	19.4203	22.7701		1.98775	1.95186	2.41055	1.9445	13.8748	20.0718	7.04021	7.9417	14.9819	112.805	1.96083	12.1662	0.7224	2.19915
	2.33108	1.57772	3.28909	2.65801	21.0207	24.2122	9.18146	10.4701	19.6515	114.035	109.622	2.97355	2.41281	16.5878	0.746028	46.9277	57.8169	34.72	42.5554	140.168	225.922	50.6396	61.9292	37.9227	46.0935	133.945	218.003		0.642468	1.39583	0.315541	0.315541	18.0472	21.2386		1.98474	1.94399	2.38502	1.93103	13.9126	19.8631	7.0034	7.88608	14.8895	112.603	1.95418	12.1853	0.723585	2.18488
	2.28101	1.67028	3.09874	2.59512	19.8298	22.6389	8.68565	9.77169	18.4573	112.504	95.4859	2.84693	2.35954	15.647	0.737925	41.0193	49.2154	31.2136	37.0946	124.192	194.694	51.3547	60.481	40.3034	46.9515	107.798	174.021		0.565914	1.17665	0.25181	0.25181	16.9829	19.792		1.98169	1.93647	2.36315	1.91852	13.9493	19.6671	6.96937	7.83437	14.8037	112.411	1.94778	12.2043	0.724737	2.17242
	2.23568	1.90499	3.07888	2.54706	18.6392	20.9601	8.22764	9.00192	17.2296	109.411	81.0346	2.81297	2.31352	14.7491	0.72882	35.9036	39.9759	26.5097	32.269	108.4	162.114	52.0065	56.8854	40.5559	47.6123	84.4918	132.545		0.577293	0.907981	0.26591	0.26591	15.8262	18.1471		1.97876	1.92979	2.34298	1.90741	13.984	19.4844	6.93789	7.7866	14.7245	112.233	1.94204	12.2225	0.725788	2.16087
	2.11842	1.94068	3.03182	2.40499	17.4591	19.4357	7.73179	8.33202	16.0638	107.763	69.4226	2.71841	2.19007	13.8523	0.726965	31.5098	33.5369	22.0896	28.3748	94.6215	136.98	53.7114	56.3483	41.1574	49.5932	64.1908	99.7686		0.599981	0.777727	0.313419	0.313419	14.7407	16.7172		1.98137	1.92309	2.32385	1.89712	14.0169	19.3111	6.90891	7.74104	14.65	112.044	1.93766	12.2399	0.726659	2.15261
	2.1642	1.92693	3.01036	2.24102	16.38	17.9836	7.28434	7.69186	14.9762	105.594	59.1647	2.62569	2.18341	13.0376	0.713106	26.2159	28.7019	18.2669	25.4351	82.7305	114.473	53.0425	56.555	41.4333	51.9294	48.0629	72.869		0.461494	0.698767	0.384668	0.384668	13.7543	15.3579		1.99002	1.91697	2.30513	1.88701	14.048	19.1434	6.88176	7.69643	14.5782	111.838	1.93523	12.2565	0.727273	2.14757
	3.054	1.87624	2.96744	2.09829	15.4631	16.6744	7.02224	7.03316	14.0554	100.156	49.4653	3.01072	2.31557	12.3608	0.684449	15.747	26.4813	16.4414	24.2453	71.2481	93.1637	40.8735	57.3199	41.9877	54.007	36.1907	52.2316		0.0432774	1.13448	0.0432774	0.912433	12.4524	13.6637		1.99857	1.9144	2.28471	1.87685	14.0744	18.9795	6.85475	7.6523	14.507	111.635	1.93545	12.2695	0.727497	2.14164
	3.0277	1.8117	2.78886	2.02443	14.5833	15.5121	6.62468	6.54683	13.1715	98.8248	42.861	2.90828	2.21554	11.6944	0.681445	12.9383	23.1648	14.7136	21.1623	63.3399	78.9862	41.2104	58.3014	44.3339	55.0979	26.3794	36.7827		0.119418	1.09658	0.119418	0.883845	11.675	12.6038		2.00571	1.9192	2.26447	1.86598	14.097	18.8195	6.82864	7.60832	14.437	111.418	1.94083	12.2799	0.727042	2.13509
	2.92245	1.69047	2.6081	1.94337	13.948	14.4698	6.2637	6.17245	12.4361	98.5432	38.0991	2.76527	2.10955	11.1916	0.682802	11.1639	20.9144	13.3634	18.6652	59.049	67.3396	42.5728	60.1674	46.7738	56.3079	20.2572	25.2259		0.157177	1.07481	0.157177	0.821901	11.1828	11.7045		2.00895	1.92325	2.24561	1.84844	14.1186	18.6635	6.80139	7.56706	14.3685	111.258	1.94467	12.2893	0.726756	2.12728
	2.75691	1.66271	2.44351	1.85571	13.3715	13.434	5.92073	5.80895	11.7297	98.1121	33.744	2.60021	2.00266	10.7179	0.685129	10.0097	18.1307	12.0911	16.5244	55.514	56.4498	44.7603	60.5988	49.0522	57.6312	15.3999	15.8946		0.156704	0.937499	0.156704	0.744501	10.7713	10.8338		2.01294	1.91923	2.22974	1.83026	14.1402	18.5128	6.7742	7.52845	14.3026	111.134	1.94266	12.2987	0.727182	2.12134
	2.57992	2.55443	2.27753	1.79288	12.8101	12.5358	5.75845	5.36413	11.1226	93.1525	28.7739	2.56718	2.34676	10.0468	0.621295	10.103	10.2657	12.1167	15.7257	49.7259	45.9326	47.1599	47.5107	51.4045	58.5891	11.3089	9.53928		0.0127468	0.0127468	0.289641	0.774297	10.2429	9.96863		2.01696	1.92263	2.21625	1.81314	14.1609	18.3682	6.74967	7.49047	14.2401	110.975	1.94621	12.3081	0.726929	2.11661
	2.4094	3.49801	2.13332	1.74469	12.2146	11.8636	5.64394	4.98907	10.633	88.3969	24.8908	2.95371	2.20234	9.77222	0.632164	10.4622	4.60502	12.3245	15.2042	43.1735	38.6845	49.531	35.3932	53.4933	59.3292	7.65831	5.83898		0.544304	0.544304	0.820388	1.20902	9.26089	8.90992		2.01965	1.92769	2.20319	1.79641	14.1711	18.2301	6.72468	7.45256	14.1772	110.824	1.95068	12.3095	0.726416	2.11142
	2.32758	3.36632	1.98151	1.64421	11.5993	11.3834	5.38371	4.7665	10.1502	88.5356	22.7195	2.84695	2.06803	9.37911	0.638682	9.33991	4.06983	11.5749	13.9839	38.633	35.9959	50.6894	36.9774	55.7369	60.8872	4.6312	3.74862		0.519372	0.519372	0.86544	1.20275	8.7523	8.53641		2.01894	1.93293	2.19078	1.78007	14.1708	18.1241	6.70293	7.42292	14.1259	110.741	1.95443	12.3038	0.725853	2.10486
	2.2131	3.13491	1.83081	1.59405	10.8908	10.9767	5.10673	4.54409	9.65081	88.9824	20.6487	2.674	1.92638	8.95181	0.645827	8.37308	3.88805	10.7316	12.3389	33.4552	34.4567	52.3327	39.8454	58.0098	61.6725	2.08383	2.3393		0.460907	0.460907	0.843192	1.07996	8.21677	8.3027		2.01713	1.93767	2.1801	1.76315	14.1699	18.0357	6.68393	7.39873	14.0827	110.694	1.95753	12.2984	0.725373	2.09862
	2.09267	2.92294	2.86968	1.57363	10.1117	10.4538	5.00406	4.1211	9.12516	82.3552	16.9835	2.89631	2.28693	8.31448	0.568562	8.47615	4.33104	4.55555	11.7678	26.0876	29.6992	54.0895	42.5664	43.2641	61.9936	0.441461	1.01309		0.803637	0.0266292	0.0266292	1.32268	7.21534	7.55744		2.0096	1.94195	2.17099	1.74622	14.1682	17.9559	6.66549	7.37773	14.0432	110.685	1.95887	12.2926	0.725099	2.09029
	2.00058	2.77863	2.78659	1.5176	9.55962	9.86612	4.75152	3.87443	8.62595	81.5408	15.0112	2.78261	2.19509	7.86636	0.563663	7.5677	3.8923	3.86097	10.4582	23.1178	26.1591	55.4526	44.4702	44.3642	62.879	0.0126314	0.175465		0.782031	0.00397706	0.00397706	1.265	6.77701	7.08351		2.00077	1.94591	2.16253	1.73089	14.1668	17.8855	6.64873	7.35959	14.0083	110.692	1.95963	12.2873	0.724905	2.08165
	1.92976	2.64162	2.5977	1.60707	9.16265	9.18701	4.52097	3.62638	8.14735	80.2125	13.1506	2.61966	2.09675	7.53239	0.5645	6.71434	3.53194	3.69896	8.49081	21.5452	21.7719	56.5123	46.3163	46.9161	61.4681	0.080985	0.0677173		0.689897	0.0219612	0.0219612	1.01259	6.54299	6.56734		1.9919	1.94958	2.15453	1.71633	14.1667	17.8192	6.63305	7.34293	13.976	110.702	1.96016	12.2833	0.724764	2.07322
	1.80309	2.52891	2.46978	1.53358	8.94874	8.60642	4.31509	3.47933	7.79442	80.6318	12.1058	2.49935	1.96976	7.08704	0.56502	6.31013	3.19043	3.40515	7.73678	21.4708	18.4155	58.4329	47.8632	48.6848	62.6259	0.248491	0.706966		0.696257	0.0295628	0.0295628	0.965766	6.4494	6.10707		1.98358	1.95344	2.15528	1.69925	14.167	17.753	6.61859	7.32559	13.9442	110.682	1.96098	12.2799	0.724599	2.06943
	1.7253	2.47342	2.32985	1.48226	8.9215	8.27251	4.20081	3.43123	7.63203	81.6802	11.7733	2.40163	1.87644	6.82274	0.568594	6.12812	2.98386	3.50049	7.39047	22.2849	16.5788	59.6282	48.634	50.6572	63.4407	0.276397	1.37997		0.676332	0.0717874	0.0717874	0.91937	6.51986	5.87087		1.9584	1.95804	2.15626	1.6819	14.1647	17.6796	6.59981	7.30765	13.9075	110.725	1.95813	12.2735	0.724819	2.05733
	1.67632	2.38681	2.18358	2.07255	8.87437	8.0242	4.20297	3.30826	7.51123	78.7123	10.9446	2.2852	2.1003	6.61485	0.518011	6.38395	3.29844	4.07794	4.53872	21.8219	14.6018	60.387	49.8495	52.7606	54.386	0.328173	2.02501		0.608872	0.101616	0.101616	0.212651	6.58917	5.73901		1.92386	1.96245	2.15723	1.66548	14.1587	17.6057	6.57891	7.28996	13.8689	110.808	1.93351	12.2637	0.727622	2.05984
	1.80396	2.25196	2.07002	2.16742	8.78259	7.86105	4.15617	3.24333	7.39949	78.0365	10.5192	2.20969	2.09437	6.45878	0.510269	5.53286	3.62599	4.35202	3.9551	21.4038	13.7261	58.4195	51.7719	54.4233	52.9956	0.441752	2.51597		0.40573	0.0422702	0.139676	0.0422702	6.57289	5.65135		1.88928	1.96241	2.15724	1.65056	14.1465	17.5204	6.55438	7.26807	13.8225	110.889	1.90756	12.2484	0.730494	2.05982
	1.74578	2.11363	1.9978	2.01623	8.56553	7.7311	4.02834	3.20451	7.23285	79.549	10.2689	2.06493	2.00241	6.32674	0.519181	5.21011	3.66613	4.12311	4.04861	20.586	13.7104	59.3124	53.7817	55.494	55.2198	0.777401	2.94509		0.319151	0.0487019	0.0671304	0.0487019	6.5006	5.66617		1.85709	1.94788	2.15652	1.63612	14.1334	17.4432	6.52905	7.25011	13.7792	111.044	1.87979	12.2323	0.733593	2.0522
	1.63965	2.03025	1.86974	1.88629	8.26548	7.51673	3.86802	3.12775	6.99578	80.8618	9.78283	1.95827	1.87388	6.14511	0.53264	4.96563	3.37742	3.99313	3.92728	19.3376	13.3131	60.9583	55.0116	57.4183	57.1679	1.39653	3.72683		0.318614	0.0719804	0.0885258	0.0719804	6.30721	5.55846		1.82743	1.93253	2.14776	1.62147	14.1207	17.363	6.50213	7.23208	13.7342	111.226	1.85371	12.216	0.736497	2.04015
	1.92863	2.25668	1.75396	1.78794	7.88038	7.27233	3.81332	2.92657	6.73989	76.746	8.56481	2.09265	1.82311	6.01841	0.535011	3.55204	2.42313	4.24096	4.10217	16.541	11.9647	56.5293	51.7041	59.1864	58.6648	2.45502	4.73021		0.164022	0.164022	0.338696	0.304718	5.78773	5.17967		1.79992	1.92027	2.13842	1.60662	14.1046	17.2754	6.47421	7.21067	13.6849	111.375	1.83001	12.197	0.739075	2.02934
	2.33944	2.2369	1.66461	1.68926	7.46831	7.03919	3.73962	2.73929	6.47891	73.2507	7.50373	2.28817	1.82617	5.86425	0.52508	1.9605	2.25817	4.30566	4.20397	13.9032	10.8872	50.5207	51.9889	60.5692	60.1861	3.91612	5.79867		0.0512702	0.0512702	0.623559	0.598909	5.18015	4.75102		1.77538	1.90929	2.12999	1.59412	14.0422	17.1849	6.43931	7.17762	13.6169	111.466	1.80885	12.1415	0.740673	2.01964
	2.24314	2.16013	1.56879	1.63774	6.95577	6.58199	3.52459	2.53022	6.05481	71.7875	6.40199	2.20163	1.76834	5.49728	0.513232	1.64213	1.86177	3.82515	3.56022	11.773	9.3477	51.899	53.1019	62.0698	60.9882	6.20738	8.20958		0.0415041	0.0415041	0.632839	0.563893	4.75414	4.38036		1.76286	1.89695	2.12265	1.58394	13.9293	17.0995	6.3992	7.13358	13.5328	111.476	1.79639	12.0468	0.740466	2.0098
	2.09076	2.04441	1.45074	1.54937	6.48792	6.19672	3.30332	2.36968	5.673	71.7364	5.6154	2.06759	1.67313	5.17023	0.511021	1.4703	1.58485	3.43206	3.07635	10.1417	8.37176	54.1176	54.8017	63.9439	62.3762	8.75751	10.5658		0.0231748	0.0231748	0.616849	0.518218	4.42033	4.12913		1.75142	1.89085	2.10128	1.57572	13.7937	17.0223	6.35588	7.08778	13.4437	111.515	1.78628	11.9342	0.739619	1.99607
	1.98016	2.0033	1.34297	1.5219	7.00174	5.96085	3.30182	2.49792	5.79974	75.6529	6.23961	1.99173	1.63647	4.97146	0.504696	1.7468	1.68617	3.83709	3.16811	13.6894	7.07046	55.7572	55.4122	65.679	62.8108	5.9804	12.1548		0.0115699	0.0115699	0.648755	0.469822	5.01002	3.96913		1.74026	1.88423	2.07993	1.56829	13.6562	16.9245	6.30892	7.03538	13.3443	111.515	1.77626	11.8194	0.738703	1.98208
	1.86035	1.93215	1.2975	1.74746	10.9294	5.72188	3.91479	3.7992	7.71399	97.0473	14.4339	1.89625	1.77568	4.77445	0.457817	4.22074	3.93089	6.8502	4.69732	49.2049	3.26557	57.5608	56.4765	66.418	59.2864	2.19687	13.8782		0.0358987	0.0358987	0.598742	0.148785	9.03317	3.82563		1.73006	1.87329	2.06116	1.56406	13.5196	16.679	6.23785	6.93828	13.1761	111.229	1.76587	11.6992	0.737711	1.96722
	1.73466	1.87702	1.23468	1.66244	13.4741	5.46947	4.24206	4.78155	9.0236	112.718	22.8632	1.80584	1.6805	4.57136	0.4624	6.28705	5.59341	9.04434	6.65441	85.2301	1.50655	59.4837	57.3081	67.446	60.6029	16.2155	15.8226		0.07118	0.07118	0.571163	0.143396	11.6682	3.66363		1.72081	1.87085	2.04426	1.55956	13.3832	16.2322	6.13516	6.77979	12.9149	110.507	1.75832	11.5712	0.736176	1.95756
	1.60518	1.79898	1.13694	1.54204	13.3894	5.13434	4.10114	4.77921	8.88035	116.534	22.8408	1.70208	1.55783	4.3005	0.468167	6.22981	5.29995	8.78652	6.54901	86.2713	1.06749	61.4977	58.4957	69.061	62.492	15.5405	18.6011		0.0968976	0.0968976	0.565146	0.160043	11.6873	3.43225		1.71514	1.87152	2.02791	1.55821	13.2509	15.6607	6.01405	6.58504	12.5991	109.494	1.75424	11.4417	0.734124	1.94972
	1.51263	1.68153	1.05488	1.48417	12.9492	5.36952	4.00865	4.65894	8.66759	116.222	21.7057	1.59708	1.49129	4.44752	0.497782	6.23012	5.41552	8.72479	6.37299	79.9333	1.85195	62.9578	60.3062	70.4316	63.4103	12.2637	16.6278		0.0844465	0.0844465	0.542201	0.112904	11.3521	3.77244		1.70966	1.87087	2.01049	1.55688	13.1262	15.0948	5.89481	6.39603	12.2908	108.503	1.74996	11.3183	0.732182	1.94068
	1.45623	1.57088	1.00272	1.37342	12.2384	5.96809	3.93496	4.47155	8.40652	113.636	19.9948	1.51355	1.39413	4.86879	0.5548	6.14412	5.58891	8.59805	6.56149	68.9477	4.13361	63.8561	62.0369	71.3097	65.1863	7.79085	12.1044		0.0573238	0.0573238	0.510833	0.14013	10.7249	4.45454		1.70486	1.87086	1.99305	1.55564	12.9904	14.5523	5.77786	6.21318	11.991	107.534	1.74636	11.1872	0.72995	1.93196
	1.40281	1.49291	0.966828	1.2718	11.3648	5.77491	3.71235	4.16098	7.87332	112.085	17.3137	1.44786	1.30456	4.70441	0.565797	5.33397	4.92592	7.53787	5.95625	58.5605	4.25416	64.7127	63.2713	71.9172	66.8376	3.67718	13.486		0.0450494	0.0450494	0.481029	0.176053	9.91697	4.32705		1.7	1.87065	1.97589	1.55769	12.7075	14.0461	5.64296	6.00722	11.6502	106.455	1.74266	10.9413	0.725219	1.92327
	1.32362	1.39863	0.927104	1.20472	10.5424	6.72777	3.68737	4.02103	7.7084	109.049	16.1687	1.36113	1.23445	5.39549	0.627614	5.58731	5.23832	7.61908	6.16355	46.991	9.24404	65.993	64.7799	72.5926	67.9389	1.19934	7.39544		0.0375057	0.0375057	0.434025	0.156406	9.18124	5.36664		1.69612	1.86953	1.95906	1.56005	12.2463	13.5588	5.48165	5.76483	11.2465	105.166	1.73947	10.5551	0.717035	1.91429
	1.21949	1.2938	0.874919	1.11331	9.97895	11.1	4.26341	4.87638	9.13979	114.377	23.7791	1.25664	1.13986	7.80766	0.745213	9.26546	8.81861	11.4819	9.92312	32.6673	46.739	67.6957	66.4785	73.4845	69.4542	0.282721	2.73165		0.0371541	0.0371541	0.381724	0.14333	8.7223	9.84336		1.6928	1.87064	1.94172	1.56223	11.7321	13.0809	5.31341	5.51245	10.8259	103.746	1.73726	10.1275	0.707155	1.90618
	1.17496	1.23488	0.820669	1.21237	9.57458	13.7018	4.61988	5.59288	10.2128	121.061	31.2804	1.22363	1.18431	7.48966	0.726927	11.8675	11.4582	14.434	11.6112	24.549	82.4818	68.4305	67.4426	74.4176	67.8129	0.0162179	18.1017		0.0486658	0.0112576	0.402957	0.0112576	8.35095	12.4782		1.68997	1.87927	1.92466	1.56173	11.2354	12.6069	5.14965	5.2647	10.4143	102.234	1.73729	9.71398	0.696576	1.90196
	1.11339	1.19095	0.85561	1.78832	9.21325	13.6143	4.62931	5.44498	10.0743	117.62	29.6478	1.48963	1.13278	7.35702	0.733143	12.3617	11.8223	14.2408	8.07124	21.0125	80.7306	69.4528	68.1661	73.8159	58.659	0.0547455	17.3647		0.376241	0.298683	0.634024	0.298683	7.72362	12.1247		1.68794	1.90654	1.91023	1.55918	10.7723	12.138	4.9957	5.02386	10.0196	100.564	1.74259	9.32814	0.68519	1.90839
	1.3478	1.14566	0.816386	1.81795	8.81183	13.086	4.50427	5.18193	9.6862	115.045	26.8524	1.58288	1.19619	7.06336	0.710349	9.96331	11.2803	13.6005	7.21633	18.555	73.6464	65.6007	68.9161	74.4915	58.2059	0.403739	13.2408		0.235075	0.437219	0.766491	0.235075	7.22895	11.5031		1.68581	1.93644	1.89638	1.55679	10.3421	11.6801	4.84959	4.79338	9.64297	98.8409	1.73845	8.96894	0.67528	1.91641
	1.32254	1.10308	0.780111	1.70923	8.49273	12.3768	4.29742	4.91937	9.21679	114.473	24.2002	1.51589	1.15795	6.79686	0.708868	8.84987	10.2038	12.3714	6.69871	17.6007	65.2765	66.0105	69.6248	75.119	59.8767	0.911071	8.5824		0.193343	0.412806	0.735776	0.193343	6.97684	10.8609		1.68401	1.96395	1.88172	1.55449	9.93299	11.2403	4.70957	4.57335	9.28292	97.1076	1.73344	8.62714	0.665378	1.92283
	1.2216	1.06567	0.729149	1.65891	8.30469	11.4921	4.07869	4.62891	8.7076	113.49	21.4268	1.44025	1.10465	6.64325	0.714851	8.16296	9.07829	11.2194	5.85535	17.8591	54.959	67.661	70.2506	76.005	60.658	1.3054	4.18159		0.218653	0.374584	0.711105	0.218653	6.86444	10.0519		1.6826	1.99189	1.86429	1.55124	9.5355	10.8248	4.57506	4.36341	8.93847	95.3738	1.72802	8.29539	0.655203	1.92809
	1.17952	0.999152	0.68527	1.56996	8.13326	10.8309	3.89967	4.41671	8.31638	113.259	19.5073	1.37474	1.04424	6.49244	0.72289	7.3992	8.41301	10.3324	5.42754	17.9233	48.0413	68.355	71.37	76.772	62.0513	1.72651	1.91441		0.19522	0.375593	0.689474	0.19522	6.75852	9.45611		1.68102	2.01778	1.8555	1.55414	9.16228	10.4373	4.45133	4.16542	8.61675	93.5768	1.72464	7.98455	0.644741	1.93664
	1.42759	1.04715	0.65962	1.47539	7.88082	10.3883	3.81314	4.20784	8.02097	110.351	17.7059	1.45149	1.14226	6.27946	0.692184	5.69083	7.65068	9.94467	5.46508	16.546	43.2322	64.3146	70.5613	77.2221	63.5503	2.45364	0.885525		0.0238978	0.404337	0.791867	0.0238978	6.42933	8.93677		1.67728	2.04069	1.84651	1.55631	8.81692	10.0706	4.33472	3.9806	8.31531	91.8306	1.71959	7.69637	0.634751	1.9436
	1.37223	1.04452	0.617166	1.38303	7.46024	10.1439	3.67017	4.0743	7.74447	111.011	16.5999	1.37763	1.12645	5.94093	0.681226	5.28053	6.89405	9.32085	5.23105	14.3646	41.9086	65.2056	70.6055	77.97	65.0314	3.94814	0.485286		0.00539577	0.333108	0.760464	0.00539577	6.08261	8.76623		1.67348	2.09703	1.83736	1.55666	8.49623	9.71892	4.22995	3.80226	8.03221	89.889	1.71445	7.42966	0.625016	1.96719
	1.32503	1.01671	0.620521	1.32049	7.04784	9.83923	3.5283	3.91681	7.44512	111.011	15.3414	1.32276	1.09266	5.61714	0.67431	4.85442	6.30809	8.45521	4.87444	12.3872	39.8278	65.9701	71.0736	77.9108	66.0439	5.75705	0.153662		0.00226986	0.306047	0.702239	0.00226986	5.72508	8.51647		1.6757	2.15263	1.82974	1.55549	8.19412	9.39226	4.13332	3.63486	7.76819	87.9405	1.71421	7.17892	0.614486	1.99118
	1.30364	0.984083	0.729263	1.26752	6.73009	9.5276	3.4237	3.7562	7.1799	109.712	14.1091	1.28558	1.05494	5.37348	0.671788	4.49466	5.95173	7.25999	4.64911	10.9322	37.2576	66.3181	71.6249	76.003	66.9077	7.38284	0.00645929		0.0180599	0.301497	0.556316	0.0180599	5.44451	8.24202		1.67622	2.2056	1.82481	1.5513	7.90984	9.0849	4.04211	3.47793	7.52004	86.0423	1.71337	6.94291	0.604133	2.0152
	1.26749	1.12802	1.12555	1.22682	6.42893	9.08958	3.37773	3.49709	6.87482	103.534	12.2296	1.24715	1.15272	5.13857	0.633551	4.45314	5.06121	5.07231	4.62642	9.30983	32.6252	66.9082	69.2093	69.2503	67.5751	9.11011	0.127916		0.0203328	0.119134	0.1216	0.0203328	5.18178	7.84242		1.67317	2.25343	1.82131	1.55244	7.64921	8.78895	3.95642	3.3299	7.28632	84.1646	1.7102	6.72601	0.594557	2.03737
	1.20233	1.07575	1.34896	1.16121	6.1404	8.51684	3.24092	3.25549	6.4964	100.45	10.5982	1.27565	1.17149	4.94254	0.616787	4.15583	4.68796	3.57948	4.32519	8.40703	27.8354	67.9784	70.0817	65.5819	68.6582	10.9351	0.865618		0.0733162	0.199901	0.0733162	0.114441	4.86476	7.2412		1.66977	2.33783	1.82081	1.55346	7.44196	8.50805	3.88865	3.19445	7.08309	82.148	1.70753	6.55363	0.586613	2.07932
	1.23648	1.05665	1.31749	1.11401	5.87381	7.89839	3.08281	3.01617	6.09897	97.8383	9.09726	1.27699	1.14463	4.73473	0.610628	3.40892	4.10532	3.11634	3.87615	7.78972	23.1899	67.4164	70.4019	66.0927	69.4425	12.7693	2.3989		0.0405056	0.220339	0.0405056	0.162972	4.59683	6.62141		1.66459	2.46724	1.81655	1.55383	7.26336	8.24468	3.83504	3.06784	6.90288	79.995	1.70258	6.40628	0.58007	2.1419
	1.32886	1.12946	1.24594	1.08718	5.72373	7.41125	2.98773	2.82504	5.81277	94.5545	7.98083	1.2874	1.15858	4.62501	0.599357	2.75188	3.4532	3.03385	3.61211	7.48566	19.5675	65.908	69.1854	67.2612	69.8904	13.8645	4.14523		0.0414578	0.157941	0.0414578	0.200217	4.43633	6.12385		1.65798	2.59092	1.81005	1.55648	7.09674	8.00148	3.78561	2.95172	6.73732	77.9721	1.69599	6.26896	0.574136	2.20048
	1.27493	1.04937	1.16346	1.02661	5.58755	6.9987	2.8501	2.70548	5.55558	94.9257	7.31963	1.2192	1.07789	4.5094	0.614163	2.48118	3.24265	2.84475	3.32512	7.49363	17.2108	66.7865	70.5241	68.6208	70.9068	14.8971	5.99532		0.0557318	0.169829	0.0557318	0.192583	4.36836	5.7795		1.65091	2.70692	1.80443	1.56359	6.95134	7.78715	3.74406	2.8498	6.59386	76.1153	1.68929	6.14952	0.568993	2.25568
	1.20163	1.00028	1.09831	1.49548	5.44037	6.54891	2.7975	2.50667	5.30417	89.6042	6.28341	1.34856	1.12414	4.45415	0.596958	2.54679	3.22997	2.88723	1.69524	6.98476	14.0731	67.9899	71.3509	69.7044	63.2303	16.055	8.40029		0.146927	0.348273	0.250246	0.146927	4.09181	5.20035		1.64409	2.8151	1.80986	1.5697	6.8506	7.61896	3.71805	2.7714	6.48945	74.539	1.68554	6.06746	0.565191	2.31248
	1.11531	0.944455	1.39914	1.48112	5.29802	6.12946	2.72792	2.33569	5.06361	85.6218	5.45547	1.44013	1.18627	4.3438	0.570974	2.60049	3.18074	1.76565	1.55451	6.60544	11.5705	69.4208	72.2972	64.7717	63.4589	17.2159	11.0076		0.324815	0.495675	0.040989	0.040989	3.85789	4.68933		1.64208	3.00765	1.81668	1.57366	6.75935	7.47371	3.71219	2.69749	6.40968	72.6657	1.68573	5.99756	0.561196	2.41217
	1.0802	0.950579	1.31356	1.45226	5.03549	5.71186	2.59066	2.17335	4.76401	83.892	4.72347	1.38291	1.13854	4.13968	0.568589	2.28147	2.68985	1.63098	1.29595	5.97719	9.7419	70.0072	72.1931	66.1566	63.9196	19.4635	13.953		0.302706	0.432329	0.0693488	0.0693488	3.65258	4.32895		1.63963	3.19712	1.8203	1.58116	6.67574	7.34226	3.70937	2.63216	6.34153	70.9598	1.6848	5.93415	0.557735	2.50871
	1.57045	0.915917	1.21607	1.40093	4.82242	5.32869	2.54241	1.98061	4.52303	77.9029	3.92283	1.48569	1.26228	4.00943	0.52111	0.944707	2.64549	1.75919	1.30298	5.19844	7.76334	62.0436	72.7833	67.752	64.7429	21.3889	16.9624		0.0847604	0.569777	0.269625	0.0847604	3.33673	3.843		1.63696	3.3745	1.82204	1.59215	6.5951	7.21956	3.70672	2.57295	6.27967	69.4133	1.68323	5.873	0.554479	2.59827
	2.11313	0.872707	1.178	1.32441	4.56537	4.99056	2.50736	1.81084	4.3182	72.221	3.27915	1.71877	1.2146	3.95231	0.529853	0.15542	2.6721	1.7672	1.39937	4.23539	6.16626	53.789	73.5225	68.3802	65.9802	23.8326	19.8619		0.394359	0.846064	0.540769	0.394359	2.8466	3.27179		1.63293	3.53816	1.82237	1.60264	6.52869	7.1505	3.71255	2.53495	6.2475	68.2806	1.68029	5.82465	0.552218	2.68026
	2.07001	1.14121	1.10779	1.2703	4.35716	4.72123	2.44462	1.6641	4.10872	68.072	2.76923	1.67015	1.17348	3.78538	0.526713	0.14033	1.69888	1.7871	1.37902	3.65783	5.18297	54.4234	68.99	69.5463	66.8622	25.9088	22.3351		0.399856	0.528947	0.562364	0.399856	2.68701	3.05108		1.6195	3.69896	1.82101	1.61384	6.51102	7.11258	3.72948	2.52006	6.24954	67.5712	1.66988	5.81564	0.553838	2.75998
	1.92412	1.78627	1.03499	1.38764	4.2292	4.48358	2.4743	1.49301	3.96731	60.3407	2.22908	1.8552	1.4873	3.65293	0.421311	0.302695	0.473391	2.07161	1.18083	3.07967	4.03722	56.5971	58.6904	70.7658	64.957	27.2278	24.6378		0.0689285	0.0689285	0.820204	0.467556	2.37401	2.62839		1.60574	3.85109	1.81965	1.62455	6.5133	7.08395	3.74971	2.51408	6.26379	67.0472	1.67333	5.84775	0.55503	2.83537
	1.81225	1.72996	0.98146	1.58114	4.03429	4.24332	2.39707	1.38173	3.7788	57.6424	1.90918	1.77111	1.61834	3.47878	0.364998	0.34201	0.445039	2.00395	0.665748	2.6805	3.40864	58.2929	59.5563	71.6693	61.8754	29.2999	27.0807		0.0411479	0.0411479	0.789647	0.189969	2.26319	2.47221		1.59232	3.98891	1.81849	1.63396	6.51656	7.05597	3.7677	2.51008	6.27778	66.6209	1.6801	5.88465	0.555809	2.9037
	1.80606	1.6486	1.06747	1.50017	3.91281	4.03056	2.32761	1.29758	3.62519	55.7472	1.68371	1.72733	1.53728	3.38612	0.375521	0.27202	0.461059	1.58794	0.684654	2.51285	2.90002	58.3875	60.8187	70.2203	63.1557	30.6298	29.3404		0.078729	0.078729	0.659852	0.227154	2.18548	2.30323		1.58252	4.11135	1.81746	1.64206	6.51445	7.02686	3.78245	2.50521	6.28766	66.2324	1.68591	5.91367	0.556315	2.96441
	1.7862	2.31688	1.13951	1.39588	3.83543	3.83258	2.38441	1.19097	3.57539	49.9482	1.41841	2.05154	1.49346	3.45366	0.396232	0.35786	0.00456021	1.54979	0.977207	2.10545	2.0972	58.6914	50.8418	69.0183	64.8243	31.4923	31.5242		0.265342	0.265342	0.912035	0.655666	1.78389	1.78104		1.57351	4.21115	1.81724	1.64866	6.61821	6.99951	3.81138	2.52445	6.33583	66.2347	1.6908	6.01644	0.561243	3.01419
	1.70817	2.3352	1.04984	1.31354	3.76512	3.74945	2.32022	1.19436	3.51458	51.4762	1.4265	2.02168	1.4122	3.39588	0.412573	0.374604	0.000224378	1.61385	1.0134	2.08773	2.04269	59.8931	50.581	70.5161	66.1569	32.2864	32.4648		0.313514	0.313514	0.971839	0.708144	1.74343	1.72776		1.56597	4.28936	1.81712	1.65329	6.72063	6.98084	3.83787	2.54597	6.38384	66.3381	1.69425	6.11282	0.565971	3.05324
	1.61316	2.25088	0.963246	1.24977	3.66376	6.25441	2.66587	2.0029	4.66877	75.1313	4.01162	1.93202	1.34061	3.31054	0.423535	1.1082	0.17222	2.89893	2.00535	0.99579	12.8776	61.3727	51.7875	71.978	67.1984	33.4485	10.1941		0.318859	0.318859	0.968772	0.682252	1.73175	4.32239		1.55992	4.35873	1.81681	1.65717	6.81237	6.96621	3.86187	2.56637	6.42823	66.4541	1.69708	6.19896	0.570144	3.08777
	1.50671	2.10194	0.964784	1.20682	3.5051	7.17141	2.74279	2.35172	5.09451	85.7417	5.53058	1.80432	1.28179	3.15431	0.422109	1.52791	0.410692	3.16132	2.35922	0.581107	19.6127	63.0519	53.9533	71.9519	67.9044	35.309	5.17936		0.297616	0.297616	0.83954	0.597506	1.70077	5.36709		1.55432	4.42259	1.8175	1.65966	6.89049	6.94957	3.88235	2.5835	6.46585	66.5446	1.69912	6.27352	0.573762	3.12004
	1.42152	2.00905	0.999478	1.13891	3.28015	7.00643	2.64259	2.29359	4.93619	86.7934	5.26058	1.71529	1.20956	2.96238	0.420145	1.49101	0.401369	2.69982	2.26107	0.406486	19.0431	64.412	55.3265	71.3645	69.0282	38.0328	5.95749		0.293766	0.293766	0.71581	0.576381	1.56487	5.29115		1.55224	4.47911	1.8258	1.66076	6.96809	6.93195	3.90299	2.59883	6.50182	66.5858	1.70202	6.31874	0.575597	3.15245
	1.31359	1.89899	0.927074	1.09816	3.09989	6.89995	2.53961	2.27676	4.81637	89.6498	5.18362	1.60629	1.15202	2.79967	0.416948	1.50313	0.410394	2.60028	2.07777	0.313918	19.0126	66.1562	56.9759	72.5931	69.7069	40.2887	6.48862		0.292702	0.292702	0.679215	0.508125	1.49361	5.29366		1.58198	4.52945	1.8369	1.66105	7.03629	6.91205	3.92629	2.6055	6.53179	66.3606	1.70502	6.3164	0.574884	3.18317
	1.21058	1.76432	0.888005	1.03751	3.00718	6.6661	2.42895	2.2147	4.64365	91.1796	4.90492	1.48745	1.08078	2.69647	0.427743	1.48443	0.441736	2.37451	1.9361	0.334354	17.9535	67.8425	59.0272	73.2603	70.7234	41.4742	7.73468		0.27687	0.27687	0.599441	0.449937	1.51974	5.17865		1.61425	4.57591	1.8484	1.65941	7.0908	6.89264	3.9469	2.60901	6.55591	66.1028	1.70665	6.31346	0.574406	3.21215
	1.11591	1.69712	1.64403	1.016	2.91822	6.27385	2.44419	1.99466	4.43885	81.6084	3.97868	1.67057	1.24794	2.61294	0.353547	1.76432	0.558107	0.640259	2.03971	0.224705	14.6663	69.4109	60.0642	60.89	71.0856	42.628	10.0704		0.554664	0.0265482	0.0265482	0.65457	1.24764	4.60327		1.64547	4.6204	1.85829	1.67234	7.13695	6.88014	3.96893	2.61011	6.57905	65.7637	1.71883	6.3152	0.572113	3.23934
	1.05643	1.68287	1.58553	0.975012	2.87687	6.16853	2.39087	1.97191	4.36278	82.4766	3.88843	1.6342	1.1887	2.57837	0.368899	1.78075	0.501264	0.648583	2.00466	0.236191	14.2707	70.4056	60.2853	61.8064	71.7785	43.1697	10.7499		0.577773	0.0486733	0.0486733	0.659187	1.24267	4.53433		1.67406	4.69692	1.87206	1.68643	7.17794	6.87007	3.99625	2.61201	6.60826	65.3615	1.73284	6.32679	0.569995	3.28449
	1.02101	1.61665	1.51053	0.937986	2.80998	8.41278	2.71816	2.86908	5.58724	105.552	8.23163	1.56359	1.14339	2.51165	0.374347	2.8803	1.21331	1.45836	3.16901	0.00843116	32.4287	71.0011	61.3179	62.9911	72.4072	44.0531	1.07008		0.54258	0.0530593	0.0530593	0.625607	1.24639	6.84919		1.70043	4.79203	1.88947	1.69283	7.20678	6.8973	4.02981	2.62165	6.65145	65.0564	1.74769	6.37098	0.569464	3.34075
	0.957127	1.51887	1.43299	0.906877	2.70807	8.94786	2.7453	3.10731	5.85261	113.186	9.65537	1.47593	1.07609	2.41077	0.382774	3.19756	1.50412	1.72216	3.3798	0.00138585	38.4718	72.0819	62.8588	64.2281	72.9376	45.4162	0.249367		0.518804	0.0429426	0.0429426	0.569054	1.23214	7.47193		1.72422	4.87785	1.90512	1.70024	7.22855	6.92034	4.05939	2.62899	6.68838	64.7633	1.76944	6.40972	0.567329	3.39149
45°	0.912233	1.42719	2.65939	0.862177	2.53201	9.6207	3.00228	3.33381	6.3361	111.043	11.1143	1.9796	1.04097	2.62754	0.432483	4.36831	2.48093	0.117576	4.58005	0.221158	43.8035	72.8462	64.3211	46.0748	73.7031	47.8203	0.0300926		1.06737	0.552411	0.679791	1.11742	0.552411	7.6411		1.75099	4.9641	1.91899	1.70789	7.24729	6.93652	4.08763	2.63415	6.72178	64.4421	1.79299	6.44341	0.564619	3.44155
	0.885234	1.27888	2.7236	0.791469	2.32733	9.0801	2.84777	3.15181	5.99958	110.676	9.93391	1.80311	0.983647	2.62453	0.454769	3.85155	2.4614	0.0154173	4.22837	0.270861	38.842	73.3078	66.7219	45.2072	74.9222	50.693	0.134783		0.917871	0.524221	0.920498	1.01164	0.524221	7.277		1.7771	5.04637	1.93212	1.71471	7.26378	6.96175	4.11597	2.64115	6.75712	64.1683	1.81585	6.4829	0.56238	3.48925
	0.862433	1.44881	2.51078	0.716349	3.12452	8.0915	2.7924	2.7608	5.5532	98.8684	7.62202	1.97979	1.00903	2.97108	0.492966	3.72476	1.80524	0.0793074	4.30998	0.110303	28.0805	73.6987	63.9748	48.1143	76.2283	39.9767	1.838		1.11736	0.530988	0.530988	1.26345	1.14472	6.11171		1.79726	5.11844	1.94398	1.72034	7.27383	6.98739	4.14021	2.6477	6.78791	63.9509	1.83394	6.52015	0.560948	3.53121
	0.906427	1.46606	2.39157	0.819701	3.36271	7.47233	2.73647	2.51303	5.24949	91.8347	6.31529	1.92882	1.04633	3.11993	0.497711	3.34904	1.61394	0.118951	3.67399	0.392185	22.4284	72.9453	63.6991	49.7823	74.4343	37.0214	3.90025		1.02239	0.462758	0.462758	1.10911	1.4339	5.54351		1.81025	5.18572	1.95425	1.72531	7.27892	7.00713	4.16026	2.65331	6.81357	63.7775	1.84625	6.55177	0.560313	3.56998
	1.85445	1.32917	3.24477	0.904917	3.02689	7.43979	2.96667	2.37735	5.34402	80.1355	5.6518	2.44067	1.46049	3.1903	0.371939	1.23702	2.68139	0.0773442	4.25081	0.00362735	20.0088	57.6503	65.9029	38.4705	72.9711	41.2207	4.02983		0.586221	1.1115	0.804101	1.53576	0.586221	4.99911		1.8221	5.24746	1.96326	1.72997	7.28192	7.02793	4.17877	2.65889	6.83766	63.6284	1.85739	6.58281	0.55987	3.60536
	1.76219	2.06672	3.157	1.01172	2.75316	7.2972	3.008	2.23193	5.23993	74.1999	4.98152	2.40994	1.83832	3.05604	0.2488	1.55204	0.886004	0.0222018	3.98513	0.0649429	18.3973	59.0599	54.4719	39.567	71.1579	44.8106	4.62262		0.647752	0.343219	0.747061	1.39822	0.343219	4.88726		1.83378	5.30315	1.97172	1.7338	7.28746	7.04677	4.19611	2.66457	6.86069	63.501	1.86826	6.61087	0.559327	3.63743
	1.62411	2.65211	2.9084	0.975242	2.56251	6.56467	2.88117	1.94606	4.82723	67.5439	3.78714	2.60731	1.85871	2.84432	0.209569	1.5802	0.0524712	0.000740992	3.63258	0.101545	13.5682	61.2011	46.1737	42.7564	71.7746	47.3993	8.30914		0.983196	0.0447978	0.301085	1.63207	0.0447978	3.95736		1.84414	5.35404	1.98053	1.73639	7.32423	7.05895	4.21638	2.6762	6.89258	63.4715	1.87824	6.63272	0.558631	3.66728
	1.52081	2.45637	2.79526	1.18796	2.58088	6.0235	2.7608	1.71947	4.48026	62.2816	2.95657	2.51862	1.7547	2.74166	0.219503	1.53757	0.0926779	0.00118761	2.4738	0.0323704	10.6452	62.8282	48.8722	44.2487	68.2155	47.1468	11.7219		0.997813	0.0622563	0.276636	1.33066	0.0622563	3.50488		1.85468	5.40418	1.98945	1.73558	7.32255	7.06671	4.22886	2.67858	6.90744	63.3404	1.88837	6.65108	0.557731	3.69681
	1.44185	3.12851	2.73538	1.09528	2.38643	5.49525	2.71378	1.56547	4.27926	57.686	2.45071	2.5609	1.67799	3.03023	0.287207	1.61782	0.171998	0.000466405	2.61953	0.107161	7.73656	64.0862	39.9263	45.049	69.755	49.8549	15.6182		1.11906	0.567605	0.174476	1.46562	0.174476	2.93435		1.86517	5.4641	1.99997	1.73451	7.36145	7.07695	4.25036	2.69164	6.942	63.3273	1.89887	6.67374	0.556991	3.73203
	1.71498	3.33194	2.65915	1.32605	2.13973	4.94963	2.68691	1.31398	4.00089	48.903	1.72654	2.39944	1.82116	3.16374	0.269329	0.944661	0.416061	0.000770993	1.85193	0.299409	5.11988	59.7878	37.3968	46.0781	65.9535	53.3996	20.2284		0.684462	0.932503	0.259708	1.07338	0.259708	2.55019		1.87526	5.57963	2.01072	1.73441	7.52724	7.10115	4.30473	2.74231	7.04704	63.7045	1.90912	6.72077	0.557556	3.79517
	1.65822	3.15831	2.44774	1.23543	1.96817	4.42631	2.48236	1.16064	3.64301	46.7556	1.3471	2.20795	1.73571	2.98067	0.263966	0.679216	0.456908	0.00119919	1.55483	0.264392	3.77893	60.6687	39.5505	48.9929	67.4336	55.9363	25.2096		0.549736	0.950359	0.239781	0.97252	0.239781	2.21836		1.88421	5.8118	2.02157	1.73349	7.72587	7.12047	4.3829	2.81248	7.19538	64.1694	1.91855	6.7933	0.559554	3.91669
	1.56801	3.10438	2.24972	1.1873	1.78085	4.11148	2.33362	1.09249	3.42611	46.8151	1.19353	2.01528	1.62122	2.89072	0.281363	0.586158	0.594067	0.00703951	1.31407	0.305559	3.16077	62.0821	40.2318	51.8041	68.2265	58.7734	28.4703		0.447272	1.0891	0.234436	0.82799	0.234436	2.09619		1.8926	6.05635	2.03695	1.73312	7.90418	7.16237	4.46426	2.88486	7.34912	64.6211	1.92869	6.88586	0.562385	4.04665
	1.46909	3.03194	2.08211	1.43992	1.62536	3.81083	2.24321	0.972805	3.21601	43.3667	0.94635	1.85374	1.50816	2.79449	0.298963	0.599262	0.622104	0.0259514	0.645269	0.38174	2.45742	63.6507	41.1559	54.2449	64.117	61.1817	31.7691		0.384647	1.17821	0.228378	0.413813	0.228378	1.95709		1.92631	6.28418	2.06986	1.73272	8.15512	7.27305	4.57354	2.97953	7.55307	65.147	1.9622	7.02584	0.563375	4.17702
	1.43756	2.84834	1.96192	1.42543	1.66236	3.45779	2.13223	0.83688	2.96911	39.249	0.700368	1.81214	1.49376	2.62674	0.274963	0.482578	0.512813	0.0290056	0.499565	0.220784	1.7571	64.1549	43.5453	56.0298	64.3492	60.6043	35.8734		0.374585	1.0362	0.149783	0.386705	0.149783	1.64565		1.97617	6.54825	2.10107	1.73335	8.46135	7.36607	4.69771	3.08695	7.78466	65.7119	2.0074	7.16162	0.562135	4.32466
	1.40159	2.89021	1.83313	1.34373	1.67551	3.25749	2.06695	0.808555	2.8755	39.1183	0.653761	1.75432	1.47007	2.62594	0.282194	0.442692	0.677772	0.0546704	0.52304	0.153221	1.41741	64.7323	42.9945	57.9746	65.6667	60.3996	38.3128		0.352725	1.13589	0.0788088	0.41059	0.0788088	1.50318		2.02607	6.83642	2.13186	1.73582	8.75094	7.41495	4.81601	3.18736	8.00337	66.1825	2.05252	7.27032	0.559679	4.48414
	1.36506	3.46989	1.81506	1.37289	1.56414	3.09043	2.11291	0.926683	3.0396	43.8581	0.858741	1.6896	1.42071	2.77159	0.32223	0.559287	1.84138	0.0887143	0.547627	0.301151	0.955544	65.3215	35.7286	58.25	65.1949	62.1431	40.4089		0.324545	1.78029	0.125461	0.316708	0.125461	1.40083		2.07325	7.10836	2.16186	1.74633	9.00563	7.468	4.92724	3.27893	8.20617	66.547	2.0954	7.37809	0.557629	4.63511
	1.32994	5.21374	1.96823	1.34948	1.44383	2.83785	2.35718	1.51308	3.87026	64.1905	2.28942	1.70603	1.37307	2.62044	0.31235	1.05521	8.15993	0.151279	1.01545	0.83421	0.231042	65.8903	17.9225	55.9354	65.5735	64.0545	43.6839		0.376085	3.50771	0.262202	0.356548	0.262202	1.13182		2.11846	7.36336	2.19035	1.75992	9.24779	7.50311	5.0305	3.36406	8.39456	66.8734	2.13643	7.46817	0.555123	4.77686
	1.27482	5.36516	1.83514	1.296	2.26679	2.51856	2.42608	1.52472	3.95079	62.847	2.32476	2.05096	1.43079	2.45562	0.263696	1.3254	8.63819	0.349207	1.27707	0.0253733	0.00855272	66.7883	16.6633	57.9439	66.4425	51.5588	48.0065		0.776146	3.31419	0.215824	0.75496	0.215824	0.467595		2.16051	7.60387	2.21797	1.77021	9.48704	7.5271	5.12778	3.44778	8.57556	67.2372	2.17487	7.58468	0.554309	4.87254
	1.2201	5.04653	1.70796	1.21716	2.784	2.33913	2.38581	1.4439	3.82972	60.5205	2.08486	2.02354	1.34206	2.67279	0.33145	1.35889	7.07943	0.459491	1.36576	0.158556	0.0021793	67.6857	19.3661	59.8964	67.7341	44.3986	50.5251		0.803444	3.02299	0.315587	0.806387	0.760462	0.315587		2.21942	7.82297	2.24343	1.77873	9.71553	7.55451	5.22243	3.52536	8.74779	67.5042	2.22542	7.75585	0.55408	4.89897
	1.18827	4.96457	1.90862	1.39871	2.53607	2.12838	2.3541	1.36887	3.72297	58.1483	1.87381	2.0185	1.52618	2.43415	0.229265	1.35918	6.81456	0.198456	0.912784	0.0331131	0.0509507	68.2105	20.0942	56.8307	64.7787	47.7641	53.5656		0.830234	2.94608	0.109881	0.619794	0.517574	0.109881		2.29347	8.09168	2.27003	1.78516	9.91598	7.58498	5.32355	3.60257	8.92612	67.6724	2.27589	7.965	0.555529	4.93922
	1.10418	4.68057	2.69988	1.9585	3.0414	1.88857	2.56218	1.23936	3.80155	48.3714	1.53602	2.32919	1.90605	2.95602	0.21595	2.12577	4.48756	0.018961	0.364434	0.229643	0.453752	69.6064	22.721	45.5267	56.0811	41.0347	57.1333		1.22501	2.35138	0.370691	0.370691	0.712203	0.440619		2.36663	8.35528	2.31534	1.79106	10.0941	7.6098	5.42203	3.67121	9.09324	67.7092	2.32816	8.16891	0.556417	4.98821
	1.03769	4.23753	2.5572	1.7879	3.35344	1.68951	2.44388	1.18609	3.62997	48.5333	1.40682	2.17255	1.71411	3.15438	0.295836	1.97738	3.21718	0.0128427	0.430314	0.827306	0.569066	70.7204	27.141	47.4725	58.6654	37.1343	60.1822		1.13486	2.06498	0.384654	0.384654	1.18089	0.483036		2.43421	8.58948	2.36776	1.81282	10.2524	7.62774	5.51406	3.72723	9.2413	67.595	2.38437	8.34905	0.555711	5.03098
	0.956197	7.46326	2.3444	1.67426	3.59343	1.59411	2.93761	2.39126	5.32887	81.4015	5.71811	2.00933	1.61415	3.28117	0.340535	3.92599	20.4815	0.351897	1.59605	0.430102	1.80499	72.0976	3.93614	50.4502	60.4191	34.267	61.6715		1.05313	5.45393	0.335071	0.335071	1.5841	0.415221		2.49701	8.80543	2.4226	1.84013	10.3889	7.64186	5.59933	3.77463	9.37396	67.4122	2.4412	8.51454	0.554353	5.06943
	2.10653	7.28316	2.24813	1.74705	3.47571	2.84211	3.28378	2.05168	5.33546	62.4792	4.20939	2.54512	2.14193	3.31731	0.215301	1.38592	15.995	1.07257	2.36155	0.0368377	0.195072	53.8859	4.68322	51.827	59.2928	35.659	43.6276		0.438591	4.73803	0.296991	0.798071	0.930592	0.296991		2.5916	9.01503	2.47596	1.8659	10.5048	7.67147	5.68746	3.8136	9.50106	67.0529	2.50487	8.67914	0.552062	5.13154
	2.42805	6.89807	2.27582	1.61086	3.24745	3.6068	3.34451	1.88115	5.22566	56.2458	3.53872	2.83775	2.31388	3.51696	0.206331	0.839895	12.6278	1.14209	3.00555	0.00942085	0.0687983	49.2689	6.4982	51.4291	61.4088	38.4373	34.1106		0.409698	4.06032	0.561927	1.22689	0.409698	0.769054		2.83359	9.22086	2.52373	1.90621	10.606	7.82001	5.81841	3.83598	9.65439	65.9284	2.6012	8.87065	0.546507	5.3268
	2.29688	6.30923	2.2092	2.75536	3.73224	3.45591	3.4598	1.52356	4.98336	44.0359	2.32122	3.10563	2.4115	3.66316	0.206047	1.3524	8.11923	1.56401	0.496239	0.074225	1.51708e-05	51.1276	9.84707	52.3891	44.7811	32.6611	35.896		0.808757	3.20359	0.896437	0.350274	0.626611	0.350274		3.08223	9.4208	2.5647	1.94824	10.7141	7.95594	5.94767	3.85916	9.80683	64.8852	2.69408	9.05458	0.541381	5.51909
	2.1247	9.88628	2.3784	3.39918	7.00427	3.19268	4.66425	3.10437	7.76862	66.5567	9.63713	3.29593	2.58197	6.103	0.405416	6.44932	27.2696	5.22512	1.60042	5.4757	2.16552	53.6194	0.192764	49.9684	36.579	5.96804	39.1194		1.17123	6.59035	0.917529	0.103247	3.70834	0.103247		3.31721	9.60487	2.61928	1.98633	10.9172	8.21619	6.11017	3.91787	10.028	64.1204	2.79376	9.2577	0.536361	5.7667
	2.01704	14.3128	2.40868	3.19309	7.89371	2.85607	5.4469	4.84517	10.2921	88.9527	23.4756	3.02458	2.52053	6.71855	0.454377	11.764	78.6046	9.23079	5.07965	5.98685	6.71241	55.2078	23.674	49.5412	39.1142	2.41344	43.4434		1.00754	11.2882	0.615902	0.168512	4.86912	0.168512		3.53971	9.77824	2.70495	2.0217	11.1031	8.54558	6.28221	3.97633	10.2585	63.295	2.91364	9.47008	0.52944	6.04264
	1.85751	13.898	2.2184	3.20554	7.25519	2.91272	5.22456	4.6722	9.89676	89.4276	21.8294	3.05913	2.39198	6.24278	0.445965	11.337	75.2287	9.03702	4.07644	4.12345	5.34461	57.6038	19.8094	52.256	38.9587	4.80505	42.6998		1.20162	10.8389	0.840733	0.14641	4.19606	0.14641		3.79048	9.93664	2.79929	2.05574	11.3341	8.84715	6.46057	4.03651	10.4971	62.4792	3.04709	9.66427	0.520572	6.31881
	1.72742	13.0992	2.50008	3.49507	7.80302	4.26066	5.4809	4.28571	9.76661	78.1934	18.3673	3.87787	2.74883	6.91743	0.431252	14.0886	58.0378	8.88529	3.94353	5.39222	1.48899	59.5954	13.3366	48.2628	35.4282	2.70343	26.9005		2.15044	9.22129	1.37778	0.382796	3.92515	0.382796		4.07079	10.0806	2.89101	2.09532	11.5547	9.13223	6.63744	4.08688	10.7243	61.5731	3.18596	9.84349	0.510961	6.60151
	1.64931	12.396	3.83138	3.26885	10.9467	7.39315	6.5809	4.39057	10.9715	66.7169	19.2771	5.61227	3.40948	10.0583	0.493684	24.3206	33.8154	7.55987	10.9697	19.0603	0.659758	60.8076	8.69523	31.5378	38.1724	2.24845	4.21923		3.96296	6.78373	1.78089	2.34342	5.33445	1.78089		4.34482	10.3248	2.9758	2.17682	11.7509	9.45171	6.83746	4.14691	10.9844	60.6499	3.31805	10.1065	0.505674	6.89826
	2.07948	20.9256	3.78145	2.99113	10.7049	8.11347	8.09935	7.10324	15.2026	87.7014	50.4561	5.94746	3.18871	10.0571	0.518532	36.2388	164.514	18.6443	26.094	6.78905	0.000199293	54.2837	131.754	32.1011	41.6813	1.58181	1.77893		3.86798	14.9782	2.16601	2.95633	4.75747	2.16601		4.59868	10.5755	3.05397	2.28666	11.9316	9.77034	7.03612	4.20297	11.2391	59.7342	3.44014	10.3742	0.501945	7.18451
	1.99047	20.8517	3.44031	3.29737	10.278	7.81539	7.94552	7.06244	15.008	88.8858	49.8781	5.62785	3.3331	9.66231	0.487034	35.4627	166.568	20.297	21.6053	5.44025	0.0169361	55.6033	130.061	36.0831	37.8208	0.690108	2.66292		3.63738	15.2238	2.18754	2.33048	4.65011	2.18754		4.83989	10.8053	3.13101	2.39007	12.0936	10.0648	7.22076	4.25233	11.4731	58.8903	3.55823	10.6201	0.498076	7.45234
	1.85204	19.6787	3.20566	3.50391	9.395	7.16537	7.46678	6.60797	14.0747	88.4983	43.6653	5.33464	3.28022	8.83759	0.458612	31.5253	149.131	18.1571	15.7043	3.71803	0.0908465	57.6869	104.683	38.9572	35.3231	0.00272838	5.20689		3.4826	14.344	2.12898	1.83073	4.06036	1.83073		5.13613	11.0134	3.2028	2.48264	12.2406	10.3373	7.40214	4.29039	11.6925	57.9616	3.68613	10.8444	0.492635	7.73673
	1.76047	18.2927	3.04343	3.29027	9.7388	11.0772	7.86715	6.3876	14.2547	81.1934	40.8015	6.51454	3.10514	10.7426	0.551531	37.2915	108.692	23.2682	20.9478	3.50311	10.3044	59.0863	78.2425	41.0087	37.9082	0.0850155	2.65676		4.75407	11.7782	3.47111	3.22427	3.22427	4.56265		5.47924	11.2083	3.26758	2.57131	12.373	10.7178	7.60287	4.33767	11.9405	57.0531	3.8205	11.0856	0.487393	8.09853
	1.71148	17.9563	2.83162	3.21833	13.6965	12.8824	8.71612	6.94927	15.6654	79.729	48.2924	8.05037	2.9283	13.493	0.643354	49.0649	85.3814	34.6273	30.2257	24.8046	17.358	59.8418	72.4046	43.7663	38.7992	18.0566	11.8005		6.33889	9.90595	5.21874	4.83204	5.64617	4.83204		5.81082	11.3894	3.32697	2.69142	12.4965	11.1522	7.81122	4.38725	12.1985	56.166	3.94793	11.3301	0.483189	8.48154
	1.65164	17.0244	2.65276	3.0956	14.8111	12.6492	8.64744	6.92644	15.5739	80.0982	47.9756	7.87238	2.76347	14.2706	0.675536	48.9412	70.1731	35.9361	30.8229	37.9907	16.0138	60.7713	57.4132	46.1648	40.3433	28.7711	10.2523		6.22074	9.152	5.21961	4.77678	6.93872	4.77678		6.11815	11.5568	3.38276	2.83291	12.6315	11.5651	8.01455	4.43554	12.4501	55.3436	4.06661	11.563	0.479629	8.83748
	1.58059	15.4733	2.49205	2.88461	14.274	11.6719	8.06275	6.42475	14.4875	79.6843	41.2774	7.27828	2.59019	13.6235	0.680493	42.0185	54.9165	31.0327	26.8132	38.5796	13.0263	61.8841	36.3138	48.3745	43.068	23.2977	4.94936		5.69769	8.19504	4.78623	4.39367	6.99573	4.39367		6.40933	11.7533	3.44378	2.96546	12.7645	11.9418	8.21303	4.48752	12.7006	54.6391	4.18517	11.8947	0.479452	9.08133
	1.77697	13.9065	2.34059	2.66516	13.1603	10.5236	7.39552	5.74295	13.1385	77.6544	32.9814	6.59438	2.42173	12.5011	0.675433	31.5681	42.3934	25.5523	22.3763	33.2322	9.78487	58.8329	19.8854	50.5044	45.9964	13.7866	1.15856		4.81741	7.31216	4.25379	3.92922	6.56588	3.92922		6.69686	11.9358	3.54265	3.09402	12.8851	12.2973	8.40864	4.5267	12.9353	53.834	4.3312	12.207	0.476217	9.31635
	1.67859	12.5339	2.25532	2.45266	23.1862	9.80047	8.65119	8.43337	17.0846	97.4822	71.1218	6.12656	2.30466	11.8506	0.674374	48.6172	15.0756	40.9072	38.4218	211.266	1.32083	60.3518	9.52766	51.7236	48.924	188.759	0.124775		4.44798	6.40736	3.87124	3.6739	17.0596	3.6739		7.00469	12.0992	3.65003	3.23391	12.9957	12.643	8.60443	4.55533	13.1598	52.9416	4.48869	12.5071	0.471787	9.55193
	1.65535	11.3197	2.12137	2.20799	22.4571	9.99669	8.29303	8.1469	16.4399	98.2379	66.3719	6.10234	2.14302	10.9889	0.673617	44.0587	9.16046	38.0894	37.0277	200.621	2.90248	60.7133	3.50596	53.6683	52.4066	169.257	0.30191		4.44699	5.21731	3.98098	3.89435	16.3548	3.89435		7.30359	12.2587	3.75118	3.38167	13.0927	12.9665	8.79239	4.57903	13.3714	52.0794	4.63928	12.7895	0.46763	9.78115
	1.72228	10.3031	1.95083	2.03188	20.7725	9.92038	7.7835	7.52953	15.313	96.7371	56.6938	5.97613	1.97109	10.2074	0.676301	36.7384	6.34845	34.0201	33.0811	168.715	4.56625	59.6748	0.732536	56.1961	54.9874	128.262	0.22387		4.25385	4.32698	4.0253	3.94425	14.7964	3.94425		7.5843	12.4049	3.86155	3.51748	13.2079	13.2267	8.96712	4.59615	13.5633	51.2557	4.79224	13.0071	0.461526	9.99458
	1.65308	9.52066	1.8993	1.84389	18.7033	9.31285	7.15552	6.77817	13.9337	94.7265	45.9436	5.60608	1.85774	9.46871	0.671964	30.2769	5.59391	27.6278	28.2134	133.352	4.65409	60.7488	0.00539222	56.9712	57.8108	85.6754	0.0180579		3.953	3.91459	3.70677	3.76219	13.0973	3.70677		7.84297	12.5381	3.97182	3.64173	13.3268	13.4417	9.12719	4.60876	13.736	50.4949	4.93961	13.1296	0.453257	10.1906
	1.88469	8.57502	3.69977	1.68286	17.8711	8.6913	7.06745	6.14531	13.2128	86.9522	37.7648	6.13739	2.33846	8.66223	0.574852	26.861	2.27275	11.3413	28.9938	116.718	2.63689	57.192	0.760755	33.0334	60.2854	70.9612	0.571425		4.2527	2.43763	2.43763	4.45453	11.7337	2.55391		8.09003	12.6599	4.07849	3.76412	13.4339	13.6306	9.27618	4.61527	13.8915	49.7539	5.08137	13.2404	0.445319	10.375
	4.9749	7.81222	3.89705	1.54723	16.38	7.87604	7.08124	5.1543	12.2355	72.7881	26.5668	6.39356	4.16651	7.86009	0.307117	4.43667	0.534332	10.1391	30.6253	86.467	0.631706	20.0017	2.67325	30.8045	62.41	48.0633	2.46864		1.41866	1.41866	2.49651	4.84633	9.98644	1.48248		8.4063	12.7729	4.18056	3.89385	13.5298	13.7953	9.42978	4.61069	14.0405	48.895	5.237	13.3406	0.436202	10.5896
	5.15666	7.28779	3.74784	1.44226	14.614	7.24605	6.58244	4.51517	11.0976	68.5942	20.3867	6.20136	4.10005	7.27735	0.279265	2.03283	0.497516	8.03496	26.4215	64.5066	0.440375	18.409	4.66319	32.4831	64.0796	26.6959	4.84521		1.04469	1.08643	2.45352	4.7591	8.41268	1.04469		8.76455	12.8807	4.32379	4.01282	13.6451	13.9402	9.59454	4.59818	14.1927	47.925	5.43398	13.454	0.42461	10.8226
	4.92505	6.97828	3.4584	2.82733	13.5637	7.35619	6.51815	3.90066	10.4188	59.843	15.2151	5.95166	3.82506	7.26171	0.309977	2.53797	0.211714	9.36211	13.6221	49.6394	0.702298	20.4501	6.09573	35.8661	43.823	16.9451	4.37247		1.02661	1.02661	2.49327	3.12433	7.61201	1.40452		9.11522	12.981	4.45388	4.12771	13.8514	14.0704	9.7666	4.60406	14.3707	47.1409	5.61922	13.6338	0.416276	11.0481
	4.58493	10.1255	3.70673	2.8913	13.0201	7.26624	6.93247	3.99033	10.9228	57.56	15.9228	5.92558	3.92628	9.41069	0.411219	5.51094	10.1955	10.4054	16.3311	37.0594	0.111401	23.642	0.460067	32.9534	42.9803	12.7655	4.75673		1.34065	4.19993	2.21886	3.03429	7.09453	1.34065		9.44367	13.0722	4.59306	4.24875	14.0894	14.1874	9.93908	4.61075	14.5498	46.3901	5.80571	13.8351	0.408811	11.2579
	4.31325	11.8973	3.92457	2.71268	11.7584	10.7469	7.55885	4.33242	11.8913	57.3159	18.7699	7.53007	4.02174	11.5055	0.481978	10.5339	18.8221	13.208	23.4854	17.6365	10.1636	26.3577	6.0028	30.4998	45.3542	5.34168	1.6891		3.21682	4.36722	3.6055	4.81739	4.22837	3.21682		9.86864	13.1541	4.88285	4.44902	14.3061	14.2965	10.1595	4.55662	14.7162	44.8507	6.1293	14.0109	0.391337	11.5114
	4.18231	10.8347	3.63553	2.90816	10.9598	10.1652	7.11429	3.90711	11.0214	54.9192	15.2655	7.17376	3.77223	10.6674	0.477516	8.5965	13.8418	12.1018	17.6916	14.7877	9.30817	27.7194	1.92521	33.7758	42.7595	2.28778	0.515506		2.99145	3.66098	3.53823	4.26561	3.78601	2.99145		10.3433	13.2321	5.21351	4.6474	14.6179	14.4028	10.4095	4.51285	14.9224	43.3531	6.49597	14.1101	0.369511	11.7877
	4.4227	10.7385	3.38489	2.78143	10.4393	9.3485	6.85256	3.70671	10.5593	54.0923	13.7397	6.8856	3.64435	10.1666	0.472253	5.90423	15.1007	12.0247	16.5741	12.8649	6.22968	25.2459	1.66745	36.7519	44.4329	0.984261	0.00974843		2.4629	3.85293	3.5007	4.10417	3.55373	2.4629		10.7927	13.3054	5.50753	4.85828	14.9571	14.4862	10.6512	4.47946	15.1307	42.0559	6.82882	14.191	0.350249	12.0491
	4.25067	10.2571	3.18272	2.5679	9.91415	10.0399	6.70207	3.7305	10.4326	55.6619	13.9166	7.08241	3.44971	10.0085	0.487343	6.00935	12.6379	12.3858	17.0913	10.3175	11.1411	27.0043	0.655816	39.244	47.3252	0.218017	0.351255		2.83174	3.17464	3.89969	4.51451	2.83174	2.95749		11.2048	13.3711	5.78549	5.06968	15.273	14.5546	10.8765	4.44582	15.3223	40.8756	7.14032	14.2588	0.332652	12.288
	3.9453	9.46331	2.93937	2.35127	8.88593	9.83649	6.23694	3.5102	9.74714	56.2807	12.3215	6.41561	3.19085	9.31896	0.489864	5.25165	10.4094	10.874	15.0984	7.01714	12.9567	30.2713	0.000258433	42.3523	50.3526	0.315057	0.15152		2.47032	3.04769	3.47625	4.06434	2.47032	3.42087		11.5945	13.4289	6.092	5.29006	15.5491	14.6201	11.0958	4.39748	15.4933	39.632	7.46763	14.3223	0.314579	12.5117
	3.63863	8.96473	2.69162	2.18559	7.97695	9.01294	5.74507	3.23904	8.98412	56.3795	10.4914	5.80779	2.92837	8.71778	0.497109	4.43711	10.3662	9.32359	12.67	4.98125	10.6789	33.7398	0.232807	45.6383	52.7315	2.16173	0.188612		2.16916	3.15694	3.11617	3.6222	2.16916	3.20515		11.9754	13.484	6.40946	5.48976	15.8131	14.6968	11.3114	4.3545	15.6659	38.4964	7.80094	14.3936	0.297041	12.7297
	3.4281	8.33414	2.47037	2.1036	7.25636	8.6623	5.37581	3.0342	8.41001	56.4416	9.20635	5.34223	2.7098	8.0647	0.496997	3.7936	8.75172	8.44157	10.7074	3.53645	10.801	36.23	1.23897	48.6765	53.9289	4.79993	0.61611		1.91413	2.99192	2.87185	3.23863	1.91413	3.32008		12.3287	13.5337	6.69928	5.67107	16.0577	14.7939	11.5141	4.3236	15.8377	37.5505	8.10664	14.4789	0.282138	12.9312
	3.25804	7.61348	2.29647	1.93297	7.04202	8.08117	5.03736	2.83674	7.8741	56.3141	8.0471	5.15003	2.53686	7.47061	0.493007	3.16597	6.63639	7.51248	9.6372	4.01865	9.2648	38.3061	3.36265	51.1334	56.464	5.78505	1.86611		1.89199	2.46345	2.85356	3.21705	1.89199	2.93114		12.6536	13.5694	6.96527	5.83257	16.2797	14.8837	11.6974	4.29786	15.9952	36.7421	8.38735	14.5551	0.268837	13.1115
	3.01654	7.09284	2.22346	1.78035	10.6786	7.1782	5.32833	3.54213	8.87045	66.4773	12.5467	5.05469	2.42173	7.15686	0.494345	5.34436	3.1135	9.64018	12.5882	28.6251	3.42204	41.3538	5.54318	52.1829	58.7811	1.5162	5.1485		2.03815	2.03815	2.83123	3.27434	5.62388	2.12351		12.9548	13.595	7.22423	5.98842	16.4846	14.9671	11.869	4.27118	16.1402	35.986	8.65687	14.6241	0.256313	13.2749
	2.91384	6.94597	2.18956	1.66716	10.7614	6.49844	5.16273	3.53342	8.69615	68.441	12.4851	4.70614	2.37063	6.83409	0.48491	5.05747	3.17996	8.83975	12.219	31.3451	1.78412	42.6851	6.2563	52.6739	60.5295	1.72703	8.69539		1.7923	2.23983	2.51658	3.03898	6.05526	1.7923		13.2331	13.6203	7.47439	6.12961	16.6658	15.0571	12.0301	4.24733	16.2774	35.3059	8.91407	14.6979	0.244954	13.4267
	2.78451	7.86885	2.28693	1.55482	17.364	6.49311	6.39203	5.93025	12.3223	92.7757	35.1679	4.63881	2.41133	7.52491	0.51464	13.0142	2.18098	16.8519	23.3986	120.384	0.0102161	44.3918	2.49129	51.2699	62.2901	62.6749	8.72684		1.8543	3.23004	2.35188	3.08399	12.7252	1.8543		13.4924	13.6354	7.70427	6.25702	16.8321	15.1569	12.1797	4.22987	16.4096	34.7288	9.15131	14.7766	0.235092	13.5639
	2.61371	13.3517	2.21171	1.53226	29.968	7.55451	9.53865	10.9688	20.5075	114.994	120.315	5.08411	2.31221	11.9024	0.674671	47.9548	14.5391	53.6841	64.1022	417.359	3.93678	46.697	15.2446	52.3528	62.6467	421.103	3.58237		2.4704	8.26756	2.8724	3.55185	24.8839	2.4704		13.731	13.6445	7.9189	6.3694	16.9918	15.2515	12.3179	4.21768	16.5355	34.2404	9.35031	14.8498	0.22725	13.6878
	2.40781	24.8992	2.14032	1.392	32.8123	7.30159	11.8255	13.5881	25.4137	114.905	184.637	4.8547	2.20719	20.4998	0.805593	88.6936	170.92	93.8034	108.859	440.444	20.4661	49.5535	238.763	53.3909	64.8867	545.927	4.60377		2.44689	20.0445	2.71438	3.4627	27.9576	2.44689		13.9505	13.6523	8.11436	6.50272	17.1445	15.3482	12.4521	4.20244	16.6545	33.7489	9.49884	14.9242	0.222141	13.8014
	2.29539	26.0252	2.54038	1.33669	30.0695	10.158	12.0709	12.837	24.9079	106.347	164.789	6.34919	2.35663	22.0584	0.806952	95.5599	194.723	90.8302	115.223	323.953	3.65906	51.1488	274.828	47.7047	65.7809	425.28	0.505188		4.0538	19.676	3.80881	5.0125	23.7204	3.80881		14.165	13.6575	8.29717	6.66234	17.2825	15.4361	12.5834	4.17863	16.762	33.2074	9.63726	14.9914	0.217396	13.9112
	4.77369	24.276	4.25843	1.2318	36.4588	16.8433	14.6403	13.8468	28.4871	94.5797	191.734	10.8085	4.38724	22.4178	0.672656	97.3508	92.8457	107.784	179.789	476.046	4.85316	21.842	219.892	26.9237	67.4934	729.626	54.7023		6.03482	13.4675	6.55008	9.57671	25.6503	6.03482		14.4112	13.66	8.46782	6.80821	17.4086	15.5348	12.7151	4.16367	16.8788	32.7458	9.76587	15.0661	0.213445	14.0356
	6.30973	27.8061	4.0478	1.26756	41.1657	16.0293	16.1044	15.6616	31.766	97.2508	245.287	11.1695	4.61328	24.8619	0.686972	95.935	136.931	145.361	220.131	628.07	0.00563124	9.84392	337.048	29.1539	66.907	1006.06	43.324		4.8598	16.6366	7.12173	9.90197	29.9962	4.8598		14.6574	13.6613	8.62469	6.94413	17.5253	15.6305	12.8406	4.15323	16.9938	32.3447	9.88384	15.1382	0.20999	14.1593
	6.20926	30.1104	3.9543	1.3608	38.9376	15.9882	16.0934	15.3652	31.4587	95.475	236.09	11.0987	4.51804	26.5799	0.709431	97.697	196.476	147.359	217.051	521.856	0.0110702	10.4844	426.968	30.1722	65.3903	869.682	42.7846		4.88948	19.0117	7.14444	9.73794	27.8389	4.88948		14.8934	13.6593	8.76998	7.07394	17.6351	15.7141	12.9576	4.14417	17.1018	31.9824	9.99232	15.2004	0.206729	14.2764
	5.89271	28.4294	3.82032	2.26295	35.0437	19.0069	15.7427	13.8925	29.6351	88.2473	193.001	12.4498	4.33842	26.0738	0.714692	97.0214	160.954	142.142	181.703	372.529	10.6552	12.6346	360.323	31.6622	51.6139	655.177	91.3872		6.55709	15.9796	8.62949	10.1869	22.5939	6.55709		15.1118	13.6501	8.90296	7.19851	17.7361	15.7879	13.0645	4.13528	17.1998	31.6527	10.0897	15.2534	0.20375	14.3809
	5.63468	26.6907	3.70506	3.14766	33.429	17.1248	14.9553	12.935	27.8903	86.4908	167.313	11.3797	4.18747	24.2993	0.706006	86.8743	137.72	126.568	139.421	341.277	4.70653	14.5355	297.339	32.9725	39.6846	575.125	58.9447		5.74505	15.311	7.67466	8.23207	22.0493	5.74505		15.3341	13.6212	9.02925	7.31813	17.8281	15.8556	13.1644	4.12765	17.2921	31.3546	10.1772	15.297	0.200979	14.4777
	5.55251	25.1965	3.57822	2.84657	32.7367	15.485	14.2326	12.5114	26.744	87.907	156.536	10.5188	4.07179	22.7686	0.696593	75.3439	120.208	113.516	129.641	342.404	1.56851	15.1689	248.04	34.4453	43.5687	542.402	36.4546		4.96625	14.6778	6.94053	7.67218	22.218	4.96625		15.573	13.59	9.15592	7.43589	17.9015	15.9239	13.2634	4.11977	17.3831	31.0613	10.2644	15.3404	0.198243	14.5815
	7.21403	23.013	3.32601	2.56108	31.3418	15.1179	13.7623	11.6079	25.3702	84.3456	134.744	11.166	4.29801	21.0392	0.660736	42.88	85.576	108.916	125.468	309.04	1.83754	4.98717	184.031	37.4694	47.4191	479.374	32.1562		3.95192	11.8471	7.83994	8.60487	20.1759	3.95192		15.8101	13.5607	9.27825	7.55126	17.9654	16.0087	13.3624	4.11512	17.4775	30.7963	10.3488	15.3967	0.196067	14.6854
	8.62627	27.9366	3.38923	2.30199	28.3501	14.539	14.1905	11.6494	25.8399	82.0924	135.708	11.5826	4.69849	24.5872	0.679127	30.9611	188.955	116.668	141.338	200.494	0.121399	0.673974	341.858	36.6994	51.0545	357.319	25.9257		2.95634	16.354	8.19338	9.28063	16.7675	2.95634		16.0429	13.5303	9.38882	7.65511	18.0235	16.0889	13.4549	4.11545	17.5704	30.5869	10.4242	15.4492	0.194217	14.7866
	8.49553	27.3595	5.21597	2.16027	25.94	13.3129	13.7474	10.6655	24.4129	77.5823	113.753	10.9042	6.03586	22.7833	0.581121	27.5818	185.29	72.7848	134.261	148.661	0.188748	0.905732	320.849	17.9036	53.0997	272.013	14.9436		2.40869	16.4553	5.68825	8.74395	15.0358	2.40869		16.2627	13.501	9.52582	7.77965	18.073	16.166	13.5514	4.10252	17.6539	30.2738	10.5196	15.5124	0.191792	14.8335
	8.18581	24.4668	5.90123	3.65136	23.7128	12.183	13.0168	9.03198	22.0488	69.3869	81.5767	10.1844	6.47237	20.8303	0.52588	23.3388	131.102	50.6318	87.7121	114.403	0.695258	1.59119	225.588	12.5741	33.5921	203.506	7.48452		1.9986	14.2824	4.28318	6.53305	13.5284	1.9986		16.4702	13.4757	9.68577	7.92096	18.1472	16.2405	13.6567	4.08549	17.7422	29.9156	10.6332	15.5946	0.189162	14.8581
	7.65188	22.6401	6.10113	4.11388	21.1181	11.5555	12.1968	7.90204	20.0988	64.7879	62.4422	9.6037	6.48881	18.7275	0.485348	20.6561	109.063	37.1569	65.3331	79.5909	0.411207	3.2233	174.051	11.1964	28.4446	136.21	4.44487		1.95182	13.0364	3.50257	5.48982	11.5144	1.95182		16.6711	13.4167	9.83348	8.05817	18.3111	16.31	13.7668	4.09232	17.8591	29.7261	10.7293	15.6742	0.187282	14.8633
	10.7847	21.9767	5.95712	3.89804	18.6295	12.8004	12.3411	7.0294	19.3705	56.9594	49.4124	11.7926	7.16401	17.1722	0.411247	2.42231	92.8451	40.7549	71.2848	39.544	0.211006	1.78882	156.987	12.1809	30.7935	84.3136	11.2439		1.00787	10.1841	5.83545	7.89452	6.83691	1.00787		16.8541	13.3585	9.96722	8.186	18.4674	16.3838	13.8695	4.10273	17.9723	29.5809	10.815	15.7553	0.185931	14.8712
	25.5027	21.567	5.50646	5.2983	16.8577	24.3808	16.5188	9.11362	25.6324	55.1712	83.0582	19.2123	8.34428	23.6773	0.478834	80.7099	25.4837	121.272	125.9	0.114864	61.8103	257.778	146.888	15.5297	17.2136	54.9156	223.011		6.29034	2.35461	13.7059	13.914	2.35461	5.16842		17.0219	13.3037	10.0956	8.3037	18.6115	16.4415	13.963	4.11165	18.0746	29.4468	10.8976	15.8219	0.184295	14.8726
	26.1307	21.1216	5.22211	5.42939	17.2363	22.6834	16.3039	8.97113	25.2751	55.0243	80.4811	19.179	8.38113	22.293	0.453537	96.566	23.2103	122.807	118.256	0.869364	40.6975	278.339	136.292	17.8516	16.143	60.6701	175.196		6.95175	1.94266	13.9569	13.7496	1.94266	3.5044		17.1757	13.2608	10.2404	8.3971	18.7482	16.4934	14.0526	4.12078	18.1734	29.3239	10.9955	15.8832	0.181842	14.8771
	24.7006	19.4826	6.8073	4.96993	26.445	34.5419	19.4912	11.6083	31.0995	59.5567	134.753	22.0916	9.97612	26.0089	0.445541	27.1374	7.50286e-05	160.882	210.868	48.3554	226.523	232.665	100.708	6.96921	20.0462	288.925	629.743		2.60901	2.60901	15.2843	17.1216	4.35346	12.4503		17.3181	13.1804	10.3753	8.47938	18.8512	16.5422	14.1244	4.12799	18.2524	29.2259	11.0766	15.9378	0.179949	14.8613
	23.4861	18.3944	9.8847	4.65164	24.4646	40.8373	20.2865	12.6985	32.9849	62.5957	161.251	20.9403	12.0121	24.22	0.336935	10.2378	3.57978	108.197	244.448	17.457	422.335	197.091	80.0525	0.191381	22.9977	225.522	985.335		2.54585	2.54585	11.0556	16.2886	3.52435	19.897		17.4492	13.0582	10.4956	8.59774	18.9381	16.6167	14.1926	4.12937	18.322	29.0952	11.1363	16.0107	0.179557	14.8375
	26.406	16.9688	10.6794	4.49077	28.8283	37.5676	20.8235	12.3298	33.1533	59.2113	152.025	21.6874	12.2518	28.2227	0.394594	31.1646	14.8587	102.902	266.757	64.0774	280.366	287.6	56.5737	1.51826	24.5665	375.626	790.755		4.71861	4.71861	11.008	17.1966	7.14092	15.8802		17.5691	12.9408	10.6098	8.71271	19.0149	16.6845	14.2553	4.12975	18.385	28.9699	11.1925	16.0772	0.179125	14.8127
	29.3064	15.4427	10.3355	4.98514	27.6462	35.5067	20.5371	12.0285	32.5656	58.5694	144.684	21.5445	11.6123	28.8914	0.426606	76.9011	25.9527	104.073	241.864	50.5391	224.088	394.388	35.9459	0.788968	19.9103	331.202	679.095		7.76198	6.10174	11.209	16.5593	6.10174	13.9622		17.6789	12.8294	10.7155	8.81916	19.074	16.7306	14.3079	4.12714	18.4351	28.8452	11.244	16.1249	0.17834	14.78
	28.6039	25.4205	9.57715	9.64567	25.0557	38.4975	22.8001	11.3131	34.1132	49.6187	127.986	25.2381	13.4982	27.8081	0.346434	33.6845	6.86663	174.846	173.038	5.08796	246.409	366.978	255.145	0.0168779	0.0393763	243.625	843.917		3.3658	0.182387	15.661	15.5924	0.182387	13.2594		17.7843	12.7241	10.8011	8.91661	19.095	16.7426	14.3439	4.1181	18.462	28.7097	11.2818	16.1429	0.177253	14.7334
	26.5013	26.0131	9.21615	12.4649	23.376	37.9921	22.5939	10.4521	33.046	46.2608	109.247	24.6945	15.1927	26.3792	0.269089	15.2677	11.6905	178.965	102.597	0.611663	237.103	290.842	274.427	0.0533985	9.10649	194.011	814.808		1.80678	1.31852	15.4784	12.2296	1.31852	13.2975		17.8811	12.532	10.8773	9.01226	19.1147	16.7406	14.3597	4.11684	18.4765	28.6694	11.291	16.1454	0.176933	14.6363
	25.2014	23.9311	9.01784	11.793	21.2278	35.1566	21.0546	9.53967	30.5943	45.3091	91.0053	22.5795	14.1517	24.8838	0.274931	17.1954	8.27428	144.884	85.7769	0.0299898	198.865	248.193	209.784	0.184378	5.50286	138.782	660.971		2.6219	1.35166	13.5616	10.7864	1.35166	12.5771		17.9715	12.3401	10.9478	9.10239	19.1331	16.7342	14.3715	4.11891	18.4904	28.6602	11.2959	16.1435	0.176667	14.5371
	31.1943	21.7264	8.39484	10.6578	19.5219	32.5841	20.6799	10.0604	30.7403	48.6485	101.213	20.6241	12.8738	28.8273	0.382567	110.553	1.09514	150.922	100.442	1.3409	141.71	472.934	150.777	1.10753	1.46547	101.499	535.313		10.5701	1.10223	12.2293	9.96634	1.10223	11.9599		18.0843	12.1587	11.0143	9.18804	19.15	16.7293	14.3874	4.12824	18.5157	28.6934	11.3004	16.1438	0.176484	14.444
	36.4249	20.361	7.65644	10.1914	17.8086	43.0391	22.5803	14.2418	36.822	63.0717	202.828	19.0848	12.0957	32.4089	0.456429	191.675	4.92527	222.72	153.483	22.7684	418.566	727.797	119.109	3.20692	0.553805	69.913	1128.42		17.3401	1.27617	11.4283	8.89338	1.27617	23.9543		18.2293	11.99	11.0753	9.26942	19.1556	16.6782	14.3996	4.13893	18.5386	28.7433	11.304	16.1085	0.175268	14.3341
	35.2279	19.2561	7.04667	13.2818	16.7038	48.1636	23.28	15.394	38.6739	66.1253	236.974	17.98	14.1373	31.235	0.37683	142.753	16.1916	263.521	99.9631	43.2462	619.195	664.643	96.2141	5.76271	14.7042	52.6578	1498.96		17.248	1.27615	10.9333	4.69812	1.27615	30.1837		18.3725	11.8238	11.1299	9.34119	19.1329	16.6027	14.4005	4.1462	18.5467	28.7921	11.3033	16.0521	0.173595	14.2132
	32.6564	18.5281	6.61381	15.5362	17.7377	45.7687	22.8068	14.0239	36.8307	61.4897	196.669	18.1329	16.0866	29.1243	0.288376	97.0142	18.3073	262.214	52.8618	25.6964	527.25	538.665	82.4625	8.02829	37.0757	68.7312	1319.25		14.5235	0.395229	11.5191	2.59668	0.395229	27.6358		18.5072	11.666	11.1783	9.40735	19.0976	16.5244	14.3968	4.15285	18.5497	28.8456	11.3002	15.9925	0.171926	14.0952
	30.9303	21.382	7.08392	14.8358	17.3302	41.9123	22.2458	12.4249	34.6707	55.8529	154.378	19.3561	15.4594	28.5432	0.297341	75.4216	0.746038	229.882	54.9068	24.1629	386.772	461.523	142.439	5.58525	29.0372	62.141	1053.98		11.5742	2.02592	12.2722	4.52026	2.02592	22.5562		18.6314	11.5237	11.2214	9.47194	19.065	16.4519	14.3942	4.16027	18.5545	28.9023	11.297	15.9375	0.170391	13.9878
	30.5591	19.8979	10.9539	14.3563	15.9765	39.5841	21.888	10.9866	32.8746	50.1947	120.706	17.9372	14.7613	27.8938	0.307876	75.1889	3.96027	119.554	56.7265	34.9455	313.153	445.712	109.217	2.27007	24.0987	42.6313	908.231		12.6219	1.96071	6.98331	3.58094	1.96071	21.6469		18.7434	11.4037	11.2607	9.53479	19.0413	16.3899	14.3956	4.16819	18.5638	28.9546	11.2964	15.8913	0.169006	13.8968
	32.5691	18.6516	11.8772	15.385	14.8945	38.4046	21.9637	10.8511	32.8148	49.405	117.747	17.0183	15.0172	29.0897	0.319056	112.475	10.9697	101.738	43.2783	49.9727	270.304	534.62	84.7206	5.9046	35.2576	29.6731	838.528		15.5508	1.63328	5.14116	1.63328	2.12379	21.3863		18.8445	11.3044	11.2958	9.59511	18.9131	16.3346	14.3813	4.15132	18.5326	28.8662	11.298	15.8463	0.16756	13.8195
	31.5988	18.2886	11.1653	16.0895	13.467	36.0904	21.1166	10.246	31.3626	48.5213	104.981	17.189	14.1226	28.2713	0.333743	109.877	7.99766	99.0287	25.272	58.5161	224.215	490.693	78.1693	2.95164	44.1191	16.1585	709.858		14.4098	1.09956	6.02375	1.09956	3.72201	18.9014		18.9372	11.2249	11.3283	9.6538	18.787	16.2805	14.3686	4.13293	18.5015	28.7635	11.2508	15.8025	0.168251	13.8044
	29.6841	16.8659	12.0003	14.8308	15.1746	32.2748	20.1384	8.58091	28.7193	42.6097	73.632	16.0202	14.9167	26.4796	0.279321	91.1206	10.7092	66.2286	28.1712	24.6396	147.291	409.532	55.0369	6.51822	28.9823	32.8025	521.096		13.6639	0.845672	4.01993	1.18949	0.845672	16.2545		19.0255	11.1674	11.3593	9.70975	18.6749	16.2331	14.3617	4.11622	18.4779	28.6611	11.2154	15.7652	0.168635	13.7962
	27.3739	15.4299	11.9921	13.6316	15.399	28.6738	18.75	7.30717	26.0572	38.9715	53.3948	15.4144	14.0734	24.3879	0.268178	74.371	11.0234	45.6698	26.1986	11.2298	98.4812	321.366	35.7923	6.47637	17.5089	35.4231	369.662		11.9595	0.0154662	3.42233	1.78284	0.0154662	13.2594		19.11	11.1182	11.3878	9.76272	18.6035	16.192	14.3624	4.10863	18.471	28.6069	11.1856	15.7346	0.168979	13.7899
	26.127	14.1826	11.6658	13.3786	13.9949	25.9025	17.5419	6.62315	24.1651	37.7562	43.8662	14.0888	13.5327	22.9725	0.258588	73.7043	11.2849	34.5289	17.3329	12.581	69.8989	278.216	22.4238	4.92194	15.4559	20.6817	270.775		12.0383	0.0938339	2.423	0.710151	0.0938339	11.8137		19.1853	11.0767	11.395	9.81244	18.6062	16.156	14.3719	4.118	18.4899	28.6531	11.1563	15.71	0.169496	13.7755
	32.941	13.1994	11.1347	14.0711	12.6866	23.3627	17.8993	8.55309	26.4523	47.7846	73.1553	13.6352	12.8148	21.0398	0.242948	226.254	22.0884	45.7589	14.6551	27.1713	29.8489	551.957	14.079	2.84764	21.3798	10.4938	193.639		19.3058	0.435813	2.50052	0.435813	0.948596	9.72742		19.2219	11.041	11.3975	9.85883	18.6765	16.1272	14.3872	4.13382	18.521	28.7327	11.1301	15.6922	0.170087	13.7624
	37.0353	12.5467	15.2107	12.9347	14.5383	21.1632	18.9048	9.40847	28.3133	49.7676	88.5193	14.8745	13.3356	19.6751	0.192043	328.715	40.4263	13.6466	35.6422	19.0662	5.1004	761.102	9.60643	33.2174	12.1625	25.9194	137.265		22.1608	2.32786	0.336174	1.9398	0.336174	6.28871		19.2489	11.0097	11.3995	9.90191	18.8077	16.1039	14.4119	4.16107	18.573	28.8724	11.1071	15.6809	0.170741	13.7517
	36.1833	11.7233	14.6532	12.5045	23.5422	19.2941	19.6501	9.24645	28.8966	47.0555	85.4969	16.9736	13.0417	22.4802	0.265709	273.347	62.834	24.969	51.0593	15.1486	0.126775	714.818	5.18062	27.1023	9.34712	198.669	96.9601		19.2097	5.25032	2.32042	4.46911	6.5686	2.32042		19.2709	10.9816	11.4034	9.92749	18.9627	16.0788	14.4375	4.19577	18.6333	29.0617	11.0871	15.6685	0.171231	13.7411
	33.9009	10.8067	15.5037	13.0794	26.6803	17.8658	19.6395	8.87993	28.5194	45.2147	78.8531	16.6847	13.6855	24.4767	0.282773	203.389	78.0181	17.1046	43.0346	49.5735	3.14585	597.982	1.84807	36.6805	13.1925	296.979	70.8723		17.2162	5.87807	1.18106	3.60536	9.99556	1.18106		19.2969	10.9321	11.4029	9.94942	19.1182	16.0539	14.4589	4.23727	18.6962	29.3056	11.0498	15.6551	0.172453	13.7284
	43.5184	9.80386	30.4896	20.9648	24.481	19.325	24.7638	11.4229	36.1867	46.1275	130.483	22.7229	19.735	28.9875	0.189902	351.737	223.799	32.7854	14.4323	0.0799895	29.5802	1160.85	0.127186	442.783	132.654	226.013	97.5706		20.7956	12.919	7.76676	1.75808	1.75808	3.39787		19.3326	10.8776	11.3975	9.97039	19.2767	15.9937	14.4748	4.28165	18.7564	29.5801	11.0076	15.614	0.173032	13.6956
	48.4274	9.32071	34.4985	20.7444	33.8875	19.5769	27.7426	13.9017	41.6442	50.1095	193.256	27.316	19.8687	34.3457	0.267032	427.862	339.364	45.6426	48.974	37.7603	66.6786	1519.45	0.0160067	627.565	127.626	597.326	102.609		21.1114	17.9952	7.18253	6.57154	6.57154	7.73909		19.3656	10.8446	11.3924	9.98627	19.4311	15.9373	14.4929	4.32316	18.816	29.8295	10.9815	15.5762	0.173008	13.6649
	45.8463	8.75984	32.0617	21.95	36.4523	17.9536	27.1706	13.4909	40.6615	49.6525	182.004	27.0059	18.9527	35.3546	0.302021	348.781	338.957	23.9231	27.2552	86.149	84.9538	1324.89	0.472502	511.416	156.318	729.272	72.358		18.8405	18.246	5.05589	5.05589	9.44641	9.05228		19.3907	10.8136	11.3874	10.0006	19.5801	15.8943	14.5111	4.36329	18.8744	30.0686	10.9571	15.5485	0.173224	13.6408
	42.0981	7.84914	30.5191	21.9318	33.9174	15.9283	25.374	12.5487	37.9226	49.455	157.47	26.2254	17.4292	33.0678	0.309694	279.698	307.119	26.4722	11.8487	72.9895	89.2202	1066.08	2.5539	444.022	155.863	598.787	42.0044		15.8727	18.3763	4.29366	4.29366	7.69194	10.2971		19.4113	10.7847	11.3826	10.0146	19.729	15.8545	14.5294	4.40302	18.9325	30.3042	10.9342	15.5232	0.173452	13.6186
	39.8352	7.22973	33.1618	22.7548	30.7328	14.6335	24.7247	12.2262	36.9508	49.4493	149.48	26.7438	16.6639	32.5546	0.322861	228.329	306.073	71.1858	3.88019	36.098	101.831	923.431	4.91733	562.382	177.093	453.077	26.8976		13.0914	19.5141	6.41799	3.98899	3.98899	12.1103		19.4295	10.7615	11.3794	10.0293	19.887	15.8448	14.5552	4.44548	19.0007	30.5421	10.916	15.5224	0.174231	13.6121
	38.9883	6.9765	34.138	20.789	29.7655	15.1476	24.3008	12.154	36.4548	50.0148	147.72	25.2772	16.558	33.0449	0.332378	215.721	300.131	96.7702	12.3328	29.8624	83.7806	872.672	6.10449	609.633	128.636	412.83	32.4945		13.711	18.3007	8.86076	4.48823	4.48823	10.1296		19.4554	10.7421	11.3774	10.0444	20.0833	15.8764	14.5965	4.50096	19.0975	30.8359	10.9009	15.5564	0.175962	13.6269
	37.1919	6.2975	32.2262	19.0367	27.4835	17.1518	23.2313	11.2712	34.5025	48.5172	127.039	23.2601	17.6231	31.0405	0.275719	194.9	286.753	80.9082	17.5943	18.0816	36.9598	769.768	9.92082	518.881	91.9585	325.308	59.3609		13.9318	16.9626	8.96605	4.2234	4.2234	6.1083		19.4873	10.7271	11.3757	10.0584	20.2848	15.9188	14.642	4.55967	19.2017	31.141	10.8892	15.5996	0.177823	13.6472
	34.2471	5.63867	29.7566	17.161	24.9543	16.2726	21.3384	10.3939	31.7323	48.7101	108.034	21.0577	16.4947	28.556	0.267728	166.635	246.481	70.8661	17.4507	13.0752	25.6621	615.035	14.5051	412.47	59.502	240.471	46.5857		13.1895	15.419	8.69892	3.89668	3.89668	4.78506		19.5177	10.7169	11.374	10.072	20.4854	15.9651	14.6885	4.61793	19.3064	31.439	10.8812	15.6459	0.179617	13.6695
	31.7417	5.20572	28.8047	16.5604	23.053	14.9063	20.0453	9.8117	29.857	48.9476	96.2694	19.8067	15.3198	27.3668	0.282218	136.807	220.214	76.7265	12.1448	9.04631	26.4091	497.046	17.9904	374.711	50.5969	185.118	29.8018		11.935	14.601	8.99798	3.24632	3.24632	4.90037		19.545	10.7101	11.3713	10.0855	20.6455	16.0179	14.7292	4.66579	19.395	31.6771	10.8754	15.6957	0.181411	13.6946
	29.3579	4.99017	27.8103	15.3072	20.7007	15.0261	18.8654	9.09281	27.9582	48.1984	82.6793	18.0039	15.0964	26.0329	0.265907	110.093	192.522	80.0119	12.6607	3.36817	14.7404	396.436	19.8654	337.203	34.3393	126.64	31.1235		11.354	13.0138	9.8064	2.69672	2.69672	2.97785		19.5686	10.7041	11.3678	10.0987	20.7978	16.0732	14.7684	4.7114	19.4798	31.9019	10.87	15.747	0.183228	13.7205
	27.3719	4.63336	25.7242	13.836	19.0196	15.4772	17.677	8.36994	26.047	47.3492	70.056	17.2484	14.2463	24.048	0.255957	93.9907	170.138	64.7564	14.7534	1.80232	4.8392	321.295	23.1734	264.939	19.2615	91.6293	36.3608		10.1235	12.615	8.47579	3.41236	1.77116	1.77116		19.5907	10.6886	11.3622	10.1122	20.8719	16.1225	14.7914	4.73848	19.5298	32.0354	10.857	15.7897	0.185115	13.7424
	25.5721	4.24637	24.1223	12.5642	18.1068	14.4092	16.5035	7.91199	24.4155	47.9414	62.5996	16.258	13.0254	22.6184	0.269134	82.2406	150.237	58.0461	15.5182	2.57048	4.3861	260.013	27.049	215.357	9.71534	74.9874	24.621		9.31418	12.0116	7.86431	3.69379	1.84879	1.84879		19.6123	10.616	11.3562	10.1276	20.8085	16.156	14.7794	4.73907	19.5185	32.0653	10.8011	15.8119	0.188284	13.7561
	23.6082	3.93573	21.9935	14.5671	17.2376	14.0881	15.905	7.02194	22.927	44.1492	49.3077	15.9023	14.2078	20.8045	0.188409	59.3384	143.264	37.0694	1.79	1.77564	3.30124	200.532	30.3766	157.408	26.2132	60.6891	21.5375		7.70583	11.9666	6.09115	1.33522	1.33522	1.81424		19.6327	10.425	11.3499	10.1426	20.7066	16.1872	14.7407	4.75147	19.4921	32.2337	10.6562	15.8256	0.195205	13.7686
	23.0145	3.62643	20.5308	17.1495	15.5775	12.902	15.4668	6.8151	22.2819	44.0627	46.4455	16.3635	13.5709	19.6855	0.183863	56.967	140.194	25.6444	2.83163	0.0122564	6.57806	184.069	33.8817	122.846	59.3256	37.5803	11.9356		6.65092	12.7371	4.16731	0.786018	0.786018	3.4615		19.6512	10.22	11.3401	10.1566	20.6235	16.186	14.6962	4.771	19.4672	32.4641	10.5	15.8136	0.201931	13.763
	26.0954	3.28208	19.1466	16.0272	14.2436	13.688	15.4138	7.48241	22.8962	48.5436	55.9865	15.1354	13.8269	18.3668	0.141019	114.096	147.179	13.934	0.376238	1.36937	2.97855	277.16	38.0091	94.0783	43.2958	23.0052	17.9837		10.96	11.8533	4.01123	0.891792	0.891792	1.44744		19.6417	10.0297	11.3127	10.1705	20.4687	16.1143	14.6229	4.76373	19.3867	32.5771	10.456	15.7415	0.201753	13.7135
	26.054	2.97574	17.649	15.0173	13.331	13.0259	14.6755	7.48121	22.1567	50.9776	55.9686	14.1742	13.1022	16.991	0.129227	129.471	136.884	8.84142	0.116851	1.80763	2.72114	275.786	41.8802	67.2682	31.0261	15.0838	12.807		11.8799	11.1984	3.47477	0.843158	0.843158	1.14826		19.614	9.80123	11.2868	10.1833	20.2598	16.0473	14.5321	4.74875	19.2808	32.6778	10.4592	15.6685	0.199379	13.667
	25.0048	2.69695	16.3618	14.3245	12.6521	11.612	13.7753	7.23553	21.0109	52.5252	52.3529	13.4883	11.872	15.8525	0.143573	126.101	122.731	6.68969	0.301582	1.26174	4.68026	242.038	45.5663	47.8111	23.7879	10.271	4.68603		11.5165	10.7913	2.8735	0.836219	0.836219	1.87634		19.5853	9.5471	11.2614	10.1939	20.066	15.9782	14.4386	4.74477	19.1834	32.8616	10.4608	15.5933	0.196994	13.6198
	23.2022	2.54161	15.1134	13.8306	11.6633	10.47	12.8035	6.73163	19.5351	52.5765	45.3149	12.7469	10.7683	14.7927	0.157444	108.132	105.306	5.33571	1.05488	1.30007	5.44543	189.198	47.6875	32.1057	19.2137	4.91094	1.04597		10.4552	10.2053	2.36649	1.08364	1.08364	2.27698		19.5573	9.3116	11.237	10.1942	19.9034	15.8796	14.3472	4.74643	19.0936	33.0826	10.4549	15.4965	0.194273	13.5583
	23.5603	2.33068	14.5976	13.3109	10.6473	9.6163	12.3438	6.96283	19.3067	56.4073	48.481	11.9791	9.87404	14.2759	0.182273	125.809	100.263	5.07956	0.935133	2.87832	7.43951	199.179	50.6453	26.5266	14.9277	1.44012	0.0285834		11.5812	9.64839	2.61856	1.33179	1.33179	2.36278		19.529	9.10673	11.213	10.1847	19.748	15.8334	14.2691	4.74981	19.019	33.2873	10.4418	15.4423	0.193189	13.5232
	25.1595	2.23705	14.5019	13.0722	9.61039	9.34206	12.3205	7.59019	19.9107	61.6062	57.611	11.3413	9.40915	14.1444	0.201043	164.84	101.676	4.75829	0.564996	7.3447	8.87109	246.875	51.9868	25.5492	13.1401	0.0266218	0.0110598		13.8182	9.10423	3.16057	1.73089	1.73089	1.99921		19.4993	8.91639	11.1894	10.1774	19.5911	15.8737	14.2079	4.75624	18.9641	33.4761	10.4304	15.4573	0.194181	13.5316
	24.9359	2.11666	13.9408	12.7543	9.1725	10.8214	12.2902	7.45965	19.7499	60.6957	55.6464	11.7878	9.58472	13.6441	0.174758	159.913	103.502	2.7242	0.21534	9.72036	2.15762	239.899	53.7373	20.1918	10.9367	0.0754771	1.88824		13.1481	9.67117	2.15293	0.966465	2.61533	0.966465		19.4511	8.74585	11.1674	10.1724	19.4413	15.9391	14.1528	4.75862	18.9115	33.623	10.4211	15.4925	0.195704	13.5532
	24.4686	1.92565	12.9654	11.7838	8.34714	10.1489	11.6066	7.39972	19.0063	63.7545	54.7559	10.9664	8.79758	12.67	0.180384	165.433	93.7205	1.8463	0.0314057	10.624	2.12485	225.643	56.5741	12.3773	5.45958	1.21019	0.49234		13.5023	9.0407	1.99902	0.817452	2.61921	0.817452		19.3868	8.52361	11.1445	10.1689	19.3154	16.0058	14.0908	4.77635	18.8672	33.8968	10.4128	15.5271	0.197159	13.5752
	23.0875	1.75631	16.4005	14.4121	7.9845	9.59983	12.2068	7.41183	19.6186	60.7189	54.9352	12.006	8.38833	15.9034	0.309367	118.389	109.212	17.5871	4.86354	17.8277	6.79622	186.056	59.1503	48.3478	24.6502	2.13959	0.0232859		11.0815	10.2497	4.39451	2.40615	4.02148	2.40615		19.3228	8.30549	11.1029	10.1662	19.2076	16.0766	14.0303	4.80159	18.8319	34.2231	10.4004	15.565	0.198902	13.5897
	21.7871	1.70236	18.5525	15.9194	10.7722	9.13896	12.9788	7.26734	20.2461	55.9941	52.8143	13.3458	9.54727	17.8942	0.304172	77.5875	127.157	31.0662	8.64752	4.8689	14.744	152.273	59.9831	82.9053	41.8892	1.75553	0.0950332		8.44132	11.6435	5.20666	2.57361	2.57361	4.20685		19.2603	8.11448	11.054	10.1484	19.116	16.1497	13.9738	4.82937	18.8032	34.5601	10.3748	15.6058	0.20134	13.6019
	21.0462	1.56246	17.1149	15.395	19.9865	8.54074	13.941	7.50481	21.4458	53.8328	56.3222	16.2549	10.2543	19.2686	0.305332	50.4848	153.227	10.074	2.11413	36.548	29.1624	134.537	62.1697	58.7936	35.3756	111.075	0.821717		4.79128	14.6925	0.85998	0.85998	3.73151	7.7142		19.2049	7.93994	11.0031	10.1251	19.0444	16.226	13.9239	4.86164	18.7855	34.9158	10.3446	15.6505	0.20411	13.6146
	20.4043	1.4645	15.6224	14.5295	19.1105	10.2291	13.56	6.9317	20.4917	51.1186	48.0484	15.0759	11.3042	18.2385	0.234723	46.8436	146.302	4.25322	0.939772	30.8082	11.0954	120.057	63.7239	38.1323	25.829	93.3797	0.611253		5.32836	13.6114	0.546457	0.546457	4.03464	4.84685		19.1208	7.77035	10.959	10.1029	18.9931	16.2892	13.8725	4.88959	18.7621	35.2465	10.3169	15.685	0.206451	13.6241
	19.208	1.4228	15.1089	13.3813	17.6558	9.37108	12.6913	6.50288	19.1942	51.2389	42.2874	14.2451	10.3736	17.019	0.242599	42.4673	126.979	5.84484	0.476042	24.6459	11.0239	95.2724	64.3916	32.0546	15.4766	67.38	0.00579914		4.96291	12.8223	0.863826	0.863826	3.41068	4.874		18.8893	7.60357	10.9199	10.0658	18.9532	16.2347	13.7777	4.87888	18.6566	35.4113	10.2793	15.6205	0.206225	13.5773
	17.6774	2.01402	16.698	12.0954	17.3969	8.64719	12.4215	6.21829	18.6398	50.0607	38.6671	14.3967	9.50925	17.2222	0.288535	27.6247	108.316	18.2884	0.106314	24.755	14.2454	67.736	55.2527	52.5735	7.01302	63.1979	0.640066		3.2807	12.3827	2.30127	2.30127	3.00022	5.74953		18.6498	7.43966	10.8835	10.0264	18.905	16.1932	13.6829	4.86675	18.5497	35.5681	10.2406	15.5656	0.206344	13.5383
	16.3647	1.85393	15.8609	11.6276	17.3081	8.07295	11.848	6.00829	17.8563	50.7113	36.0996	13.7443	8.9616	16.2388	0.288772	20.4002	99.882	16.1034	0.0486008	29.8123	14.2512	47.8513	57.6582	41.1356	4.7539	61.7932	1.88865		2.62044	11.8903	2.11668	2.11668	3.56384	5.67131		18.4235	7.29002	10.8304	9.99287	18.7614	16.0274	13.5543	4.82253	18.3768	35.5794	10.2022	15.4091	0.203304	13.4289
	15.1235	2.0896	14.4417	15.029	16.5805	10.3071	12.2619	5.41376	17.6756	44.1512	29.3088	14.7353	11.3407	15.0998	0.142173	8.1886	103.475	4.75154	7.65693	18.6504	3.82132	32.2195	54.1348	24.9446	31.1561	50.8834	0.73931		0.388114	12.6457	0.293656	0.293656	1.84515	4.42828		18.214	7.14873	10.7566	9.97184	18.6348	15.7923	13.4197	4.77738	18.1971	35.5997	10.168	15.1991	0.198331	13.2744
	13.8459	2.1553	13.6344	14.7025	14.9353	9.69391	11.4946	4.95381	16.4484	43.0971	24.5403	13.7402	10.679	14.4883	0.151359	5.52867	87.2217	4.57915	10.291	11.8386	3.24229	19.348	53.1723	17.5328	27.618	30.1186	0.0608524		0.105709	11.5849	0.105709	0.962355	1.19512	4.04624		17.977	7.0195	10.6893	9.95154	18.4622	15.5819	13.2802	4.71593	17.9962	35.5109	10.136	15.0065	0.193716	13.1356
	12.712	1.96368	13.0702	14.1394	13.7133	8.86604	10.7441	4.69575	15.4399	43.7054	22.0501	12.8911	9.82753	13.5525	0.159323	3.87259	77.0959	5.4108	11.5281	8.81602	3.5271	10.6587	56.0036	13.126	22.0165	18.1992	0.337779		0.179111	10.9274	0.179111	1.2483	0.822176	4.02506		17.709	6.90902	10.6438	9.92496	18.2991	15.3838	13.1449	4.64584	17.7908	35.3432	10.1047	14.8241	0.189316	13.0138
	12.1901	1.86171	12.3923	13.0145	13.0448	8.5957	10.1832	4.40182	14.585	43.2263	19.376	12.2912	9.4943	12.8589	0.15052	4.02775	69.2468	4.88003	8.0161	8.18912	2.52008	7.52336	57.5401	8.6732	12.7251	12.9428	0.725099		0.101077	10.4295	0.101077	0.723269	0.753661	3.69548		17.4485	6.70248	10.611	9.85914	18.1577	15.1491	12.988	4.60956	17.5975	35.4909	10.0471	14.6088	0.185016	12.88
	11.7612	1.72072	11.4052	12.5564	12.6779	7.91446	9.67263	4.26697	13.9396	44.1139	18.2071	11.5832	8.78713	12.3576	0.168859	4.36202	63.2328	3.00167	8.31621	9.03137	3.09118	5.35434	59.6989	3.8335	9.66703	10.4369	2.3494		0.178006	9.86245	0.178006	0.973247	1.09469	3.66871		17.208	6.48912	10.5778	9.76839	18.0282	14.9136	12.8309	4.58655	17.4174	35.7462	9.97075	14.3929	0.181507	12.7457
	11.0238	1.65634	10.4937	12.3096	12.1216	7.17417	9.12988	4.10333	13.2332	44.944	16.8374	10.7588	8.00406	11.8472	0.193597	3.58699	55.8538	1.86007	10.1105	8.9507	3.8248	2.4856	60.698	1.09514	8.19299	7.1525	5.16682		0.265045	9.10243	0.265045	1.5508	1.36288	3.5846		16.9789	6.29483	10.543	9.6827	17.9161	14.6993	12.6858	4.56719	17.253	36.0024	9.89778	14.1959	0.178393	12.6211
	13.1325	1.54465	9.84719	12.0696	11.0816	6.67443	9.05832	4.30164	13.36	47.4882	18.5041	10.4644	7.46762	11.8226	0.225761	16.5986	56.4552	0.622302	9.06763	4.09378	5.68294	13.581	62.4507	0.159964	6.8767	2.67127	7.68841		2.66806	8.91976	0.617224	1.60517	0.617224	3.78998		16.6883	6.12122	10.513	9.60649	17.8177	14.504	12.5418	4.53509	17.0769	36.1598	9.83312	14.0135	0.175302	12.5085
	16.2614	1.41677	9.15228	11.4275	10.2989	5.96497	9.08698	5.03989	14.1269	55.4628	25.4005	9.7256	6.7618	11.1454	0.244795	51.4721	58.8321	0.00426474	5.47826	1.46879	9.74691	46.4327	64.4883	0.0869937	3.92165	0.725365	12.1261		6.53578	8.30883	0.573315	1.70195	0.573315	3.76062		16.344	5.96024	10.495	9.54492	17.7322	14.1994	12.3793	4.48272	16.862	36.2115	9.78244	13.7444	0.168401	12.3472
	16.0354	1.33473	8.28445	10.3957	11.4237	5.33141	8.8009	5.09526	13.8962	57.8948	25.9617	9.34008	6.06967	11.1667	0.295713	52.3384	55.7436	0.266721	2.54345	6.87886	12.0373	43.4043	65.8126	1.35207	0.899624	3.90625	16.94		6.69534	8.00535	1.05563	1.05563	2.08357	4.00867		16.012	5.80888	10.4922	9.46893	17.6533	13.8375	12.2121	4.43107	16.6432	36.2842	9.72475	13.4311	0.160062	12.1648
	15.1209	1.24602	7.49335	9.71127	11.286	4.8256	8.28054	4.89718	13.1777	59.1408	23.9824	8.60231	5.49254	10.8923	0.32956	46.7911	49.4844	0.619664	2.047	9.03306	11.9366	32.191	67.2598	3.81765	0.069717	3.38123	21.3595		6.51863	7.35629	1.10896	1.10896	2.68373	3.77671		15.7126	5.66307	10.4919	9.36948	17.5596	13.4942	12.0485	4.38776	16.4363	36.4175	9.6501	13.1328	0.152865	11.9931
90°	13.9967	1.24878	6.80486	9.34424	11.0142	4.42199	7.80513	4.61377	12.4189	59.1121	21.2869	8.07455	5.01771	10.5967	0.3573	38.3352	42.9858	1.00055	2.36886	10.2984	11.4456	20.6975	67.2147	6.98214	0.0106066	2.45553	25.253		5.92213	6.82577	1.26969	1.26969	2.9397	3.65256		15.4287	5.49476	10.482	9.27398	17.4665	13.1862	11.8887	4.35946	16.2481	36.669	9.57598	12.8618	0.146441	11.8341
	12.9759	1.90552	6.26556	8.95012	10.7845	4.31838	7.53333	4.1428	11.6761	54.993	17.1628	7.60784	4.80518	10.3259	0.364861	29.6211	31.6723	1.60724	2.0073	10.5703	10.3359	12.4512	56.8774	10.123	0.247118	1.78837	26.3051		5.36802	5.70232	1.34228	1.34228	3.17669	3.28946		15.1465	5.3667	10.4293	9.18089	17.3837	12.899	11.7343	4.32861	16.063	36.8884	9.49299	12.6079	0.140939	11.6642
	11.7886	2.60241	5.7719	8.48446	10.3693	4.27244	7.21484	3.59154	10.8064	49.7798	12.8991	7.12818	4.6473	9.89808	0.360993	20.9189	21.2745	2.08209	1.61193	9.95049	8.65775	5.48185	46.8515	13.5081	0.926924	0.850182	26.7785		4.66039	4.52577	1.35628	1.35628	3.2411	2.85574		14.8469	5.25668	10.3634	9.07577	17.309	12.6211	11.5788	4.29682	15.8756	37.1093	9.39767	12.3606	0.136173	11.4923
	10.9313	3.37127	5.36904	8.07679	9.84851	4.58415	7.03018	3.04589	10.0761	43.3259	9.27745	6.72292	4.78038	9.40558	0.326041	15.2188	13.3876	2.75939	1.0954	7.94301	5.98304	2.20248	36.9173	16.6316	1.8781	0.161028	23.6495		4.20839	3.35164	1.35388	1.35388	3.1256	2.13876		14.5682	5.14868	10.3008	8.96198	17.2467	12.3636	11.4317	4.27493	15.7066	37.3955	9.29667	12.1306	0.132258	11.3322
	10.5539	4.54616	5.05586	7.62664	9.56524	5.18291	7.08845	2.55575	9.6442	36.0551	6.53184	6.40477	5.08762	9.08059	0.281825	12.0094	6.46325	4.13142	0.289644	6.13447	3.63109	1.22473	24.0205	19.2841	3.31456	0.0139255	18.1844		4.14913	1.85861	1.34891	1.22186	3.16046	1.22186		14.3072	5.05133	10.227	8.85992	17.1653	12.1399	11.2918	4.24972	15.5415	37.6356	9.20169	11.9278	0.129021	11.1834
	10.0988	4.60836	4.74231	7.14163	11.5616	5.19862	7.22523	2.97285	10.1981	41.1453	8.83781	6.17012	4.85639	9.35952	0.316767	8.25752	6.84803	6.16488	0.00698926	18.8045	4.10715	0.424568	23.4147	22.1363	5.31581	4.47073	18.0507		3.9287	1.56177	1.42781	0.971504	5.39152	0.971504		14.0663	4.96539	10.1517	8.76882	17.0785	11.9491	11.1633	4.22388	15.3872	37.8371	9.11455	11.7527	0.126424	11.0504
	9.41191	4.41831	4.42304	6.6545	18.1373	5.09362	8.02311	5.30349	13.3266	66.1027	28.127	5.87406	4.59069	8.72256	0.310358	1.92875	12.9946	12.9605	1.87309	102.296	8.5819	0.00124781	25.29	25.2425	7.79933	75.517	18.9539		3.53784	1.45575	1.45102	0.78044	12.2632	0.78044		13.8362	4.88995	10.1133	8.67925	17.0027	11.7842	11.0509	4.19954	15.2505	38.0017	9.03776	11.6009	0.124191	10.9488
	8.6405	4.24111	4.14436	6.18571	23.4128	5.00116	8.60427	7.44384	16.0481	86.5133	55.4107	5.59343	4.43112	8.0268	0.288626	0.00131241	19.0372	19.8908	5.84945	219.292	12.9824	0.650817	27.1037	28.1204	10.6375	195.037	19.7675		3.04706	1.35233	1.44908	0.592273	17.8194	0.592273		13.5364	4.82294	10.0906	8.58125	16.9418	11.6433	10.936	4.17039	15.1064	38.1343	8.95858	11.4665	0.122786	10.8669
	7.85171	4.15681	3.94707	5.7505	27.7355	4.91663	9.05971	9.25785	18.3176	102.187	85.7079	5.33356	4.34676	7.32641	0.255256	1.45926	24.0384	26.1391	10.9509	348.787	17.1651	2.54568	27.9886	30.2517	13.6658	334.462	20.5264		2.51815	1.17675	1.38649	0.416938	22.402	0.416938		13.2031	4.76091	10.0233	8.4921	16.867	11.5254	10.812	4.13542	14.9474	38.2485	8.8749	11.3471	0.122251	10.7744
	7.13141	4.17634	3.84948	5.38606	29.064	4.83968	9.0745	9.86092	18.9354	108.666	97.2377	5.11287	4.34217	6.69507	0.213178	3.77561	23.992	27.3009	13.6046	399.582	17.9337	5.36304	27.7823	31.3348	16.4931	384.819	21.2296		2.01854	0.936526	1.26339	0.273191	23.9512	0.273191		12.8799	4.70532	9.95501	8.40509	16.7064	11.4387	10.6817	4.0775	14.7592	38.1727	8.79257	11.2495	0.122587	10.6969
	7.17723	5.17204	3.6573	5.08409	28.5703	4.77732	9.07305	9.61926	18.6923	106.02	92.5302	5.12806	4.85401	6.67593	0.158017	3.59413	15.2179	29.3303	15.9118	380.144	18.4533	5.1529	18.2773	33.5233	19.037	365.693	21.8081		2.04917	0.0439713	1.47076	0.0439713	23.4423	0.350748		12.5772	4.65676	9.87386	8.31273	16.5159	11.3717	10.5513	4.0142	14.5655	38.0445	8.70301	11.1666	0.123987	10.6228
	7.8866	6.45186	3.38391	4.80974	27.6071	4.73132	9.1451	9.17772	18.3228	100.357	84.2305	5.6308	4.75092	7.52792	0.226161	1.5838	7.2535	33.1913	18.7953	340.847	19.4814	2.43555	8.97223	36.7639	21.5063	329.782	22.2398		2.2558	0.821062	2.24689	0.821062	21.9763	0.899482		12.1754	4.61557	9.64123	8.14188	16.3461	11.2892	10.3682	3.96049	14.3287	38.1983	8.51672	11.059	0.129869	10.4652
	7.4794	7.52605	3.12491	4.49566	26.3975	4.52583	8.92489	8.7401	17.665	97.9295	76.3893	6.00262	4.5032	7.51439	0.250565	2.08944	1.95674	33.6397	19.6181	305.291	19.3517	3.87237	3.69092	39.9717	24.5181	287.311	24.2201		1.47678	1.52344	2.8777	1.50696	20.3949	1.47678		11.7219	4.57663	9.37544	7.97221	16.0797	11.2016	10.1546	3.87669	14.0313	38.1767	8.32302	10.9398	0.135847	10.2885
	6.93721	7.64633	2.88952	4.21329	25.3374	5.04276	8.67775	8.34609	17.0238	96.178	69.6572	5.98998	4.42065	7.46905	0.256389	3.02947	1.06384	33.5036	19.9314	277.544	13.2132	6.30018	3.24326	43.0036	27.3942	252.498	19.3994		0.94723	1.65634	3.10047	1.7767	19.3474	0.94723		11.2943	4.54104	9.13305	7.7898	15.7842	11.1256	9.94467	3.78992	13.7346	38.1101	8.12561	10.8304	0.142687	10.1293
	6.30514	7.36044	2.70039	3.97013	24.8082	6.06236	8.53445	8.15063	16.6851	95.5028	66.4328	6.18375	4.49318	7.09662	0.224631	4.96979	1.37829	34.0362	20.833	264.836	6.1112	9.87271	4.35469	45.5199	29.9987	235.96	11.4573		0.121391	1.17669	3.48336	2.21363	18.6245	0.121391		10.9086	4.51259	8.90032	7.60931	15.511	11.0651	9.75116	3.71472	13.4659	38.0952	7.93206	10.7367	0.150229	9.90446
	5.76648	7.14847	2.6196	3.81579	24.6854	8.86233	8.81634	8.09094	16.9073	91.7721	65.4633	6.45747	4.30347	8.43386	0.324275	9.30165	2.78179	38.3996	25.0054	251.826	0.00211486	13.5479	5.28431	46.6166	31.7131	232.201	0.342114		0.690995	0.690995	3.83788	2.64168	18.2279	2.40485		10.5438	4.4962	8.63575	7.41942	15.2662	11.0154	9.5628	3.6531	13.2159	38.2011	7.7235	10.6523	0.159381	9.58977
	6.23275	7.02556	2.48881	3.69986	27.6109	12.1788	9.87278	9.31603	19.1888	94.3608	86.7885	6.62915	4.33308	10.8905	0.430741	13.2498	8.10667	54.523	38.105	314.64	5.31785	10.3329	5.86451	48.4196	33.0323	329.918	7.4616		0.396405	0.396405	4.14034	2.9293	20.9817	5.54967		10.186	4.4864	8.35592	7.24876	15.0281	10.9609	9.37769	3.59411	12.9718	38.3262	7.52555	10.5651	0.168018	9.27098
	6.62133	6.8301	2.30539	3.50472	27.3995	12.8965	9.92625	9.3162	19.2425	93.8542	86.7916	6.72572	4.28387	11.3799	0.453021	10.9225	9.58613	58.0775	41.2361	305.314	8.82227	7.98572	6.84936	51.0058	35.3135	322.283	11.8973		0.104387	0.104387	4.42032	3.221	20.6738	6.17077		9.84521	4.48319	8.09115	7.1031	14.8116	10.886	9.20338	3.53903	12.7424	38.4536	7.35011	10.4653	0.174861	8.96818
	6.29823	6.59733	2.12262	3.29368	27.1011	12.7118	9.68747	9.29006	18.9775	95.8977	86.3052	6.44778	4.04481	11.1832	0.468766	11.4869	9.54897	57.2269	40.8806	303.236	9.14661	9.91621	8.12195	53.6499	37.8662	311.661	10.6574		0.149549	0.149549	4.32516	3.1541	20.6534	6.26403		9.54196	4.48538	7.84723	6.97639	14.6196	10.8192	9.04829	3.49212	12.5404	38.5943	7.1941	10.3765	0.181119	8.6946
	5.74497	6.41432	1.95234	3.13176	26.6937	12.4629	9.4	9.22482	18.6248	98.1364	85.0973	6.07965	3.78507	10.9507	0.486276	13.3592	8.91428	55.4677	39.2908	299.073	9.3812	13.7067	9.19853	56.1734	39.8851	297.442	9.09412		0.334674	0.334674	4.12731	2.94789	20.6141	6.38323		9.26101	4.48925	7.60872	6.85373	14.4458	10.7648	8.90388	3.45464	12.3585	38.7993	7.04248	10.2996	0.187815	8.43486
	5.27049	6.34384	1.84147	2.98693	25.988	12.0321	9.07714	9.01239	18.0895	99.2867	81.2232	5.80716	3.55782	10.61	0.497762	14.4906	7.47093	52.3549	37.0906	285.977	8.73186	17.4452	9.63104	57.8476	41.7354	273.597	6.68162		0.536677	0.536677	3.96569	2.82023	20.1808	6.22495		9.00075	4.49376	7.37699	6.7418	14.2946	10.7071	8.76916	3.42541	12.1946	39.062	6.90059	10.2226	0.194006	8.18887
	4.9989	6.31982	1.72565	2.90016	24.7796	11.4207	8.6908	8.57436	17.2652	98.6602	73.5197	5.65936	3.42484	10.1455	0.495245	13.6301	5.62156	48.5134	33.5316	258.85	7.45227	19.7876	9.78069	59.6228	42.8641	235.082	3.89454		0.660459	0.660459	3.93371	2.7592	19.1202	5.76133		8.75759	4.5016	7.163	6.64239	14.1591	10.6412	8.64416	3.39935	12.0435	39.3254	6.77254	10.142	0.199203	7.9603
	4.77394	6.09085	1.61573	3.07098	23.6254	10.902	8.34648	8.13586	16.4823	97.4765	66.1922	5.4324	3.49672	9.69919	0.470029	12.7631	5.08784	45.303	27.8309	233.446	6.5305	21.8397	11.2653	61.3324	40.6565	201.021	2.11625		0.658458	0.658458	3.81667	2.36141	18.193	5.46957		8.53044	4.51267	6.96268	6.55348	14.0306	10.5814	8.52854	3.3754	11.9039	39.5777	6.65578	10.0682	0.204045	7.74656
	4.44627	5.79219	1.51008	2.893	22.6218	10.42	7.94723	7.81462	15.7619	98.3314	61.0683	5.11923	3.28132	9.26306	0.476846	12.2567	4.6442	41.4369	25.5452	215.344	6.11466	25.0096	13.3593	62.9984	42.9579	173.57	0.946306		0.67296	0.67296	3.60915	2.22623	17.5026	5.30078		8.35357	4.52551	6.78222	6.44321	13.908	10.522	8.42241	3.35552	11.7779	39.8404	6.52796	9.99708	0.209931	7.5679
	4.1413	5.53135	1.55414	2.74076	21.7586	10.0389	7.6275	7.52085	15.1484	98.6017	56.5632	4.83632	3.09089	8.91201	0.484976	12.1536	4.39388	36.8858	23.8803	199.688	5.81483	28.1529	15.3341	62.3009	44.9768	151.57	0.350073		0.695025	0.695025	3.28218	2.09557	16.9223	5.20258		8.18373	4.53988	6.61525	6.30558	13.8	10.4722	8.31944	3.34468	11.6641	40.2032	6.383	9.93401	0.217626	7.39949
	3.82217	5.2419	1.52275	2.61845	20.9825	9.67648	7.31071	7.27299	14.5837	99.4841	52.8964	4.53203	2.91938	8.56784	0.491717	12.1699	4.27997	33.5004	22.0173	186.918	5.5969	31.6413	17.6848	62.7974	46.6323	133.062	0.0525567		0.709862	0.709862	3.00929	1.91359	16.4505	5.14445		7.97805	4.55571	6.46112	6.17748	13.7041	10.4134	8.21497	3.33579	11.5508	40.6062	6.24839	9.86376	0.224388	7.21958
	3.54301	4.96122	1.45407	2.54733	20.2687	9.32225	7.0161	7.04474	14.0608	100.408	49.6284	4.25211	2.79625	8.23199	0.492893	12.0624	4.22255	30.9362	19.9699	175.632	5.31831	34.8599	20.1243	63.8905	47.6086	117.105	0.0156201		0.709107	0.709107	2.79804	1.70478	16.0166	5.07014		7.76995	4.57228	6.3215	6.05743	13.6159	10.3595	8.11609	3.3292	11.4453	41.0197	6.12345	9.79865	0.230824	7.04573
	3.33615	4.69737	1.41919	2.42598	19.5561	9.08088	6.75262	6.8178	13.5704	100.965	46.4824	4.01676	2.65353	7.985	0.501148	11.6723	4.22403	28.4454	18.7197	163.93	5.4208	37.3453	22.5612	64.4494	49.2979	102.19	0.134215		0.680612	0.680612	2.59757	1.59078	15.5394	5.06412		7.56931	4.58907	6.19275	5.94308	13.5331	10.3175	8.02413	3.32564	11.3498	41.4455	6.0055	9.74413	0.237379	6.88103
	3.09138	4.88015	1.38276	2.2859	18.7919	9.15376	6.59764	6.57667	13.1743	99.6822	43.2526	3.98576	2.48727	8.08536	0.529489	12.2939	2.94976	27.1949	18.5911	148.7	6.53374	40.3969	20.8582	65.0356	51.2846	87.3225	0.0861261		0.894389	0.894389	2.603	1.69986	14.8061	5.16799		7.38414	4.60544	6.07526	5.83341	13.4596	10.2838	7.94029	3.32575	11.266	41.8846	5.89387	9.69795	0.243979	6.7297
	2.80994	6.20354	1.30556	2.20367	17.882	12.5004	7.15085	6.66571	13.8166	93.2156	44.4317	4.50674	2.35524	10.9262	0.645333	18.8435	0.897406	34.1675	24.4746	115.158	28.6175	44.0536	10.5215	66.2868	52.4692	71.1458	9.32177		1.6968	1.6968	3.20118	2.30307	13.3753	7.99365		7.19177	4.62287	5.97453	5.7322	13.3953	10.2552	7.86197	3.3282	11.1902	42.3329	5.79278	9.65686	0.250108	6.58315
	2.58281	6.16235	1.21882	2.10974	17.049	19.5161	8.10648	8.09741	16.2039	99.8881	65.568	4.37258	2.22801	14.3274	0.730842	30.5109	3.77961	47.4398	35.9609	79.9696	130.179	47.1202	10.7904	67.7067	53.8388	57.7876	101.382		1.78977	1.78977	3.15376	2.26285	12.6765	15.1435		6.98019	4.64217	5.88146	5.63151	13.3397	10.2255	7.78343	3.33459	11.118	42.8421	5.69399	9.61501	0.256125	6.43082
	2.389	5.9588	1.1209	2.06167	16.3608	21.6547	8.25764	8.65092	16.9086	104.763	74.8384	4.1739	2.1435	13.7603	0.730441	34.441	5.28469	50.9332	38.3901	65.6604	179.482	49.8186	12.1692	69.3278	54.5465	47.7968	149.024		1.7849	1.7849	3.053	2.11223	12.1869	17.4809		6.76733	4.66445	5.79253	5.53274	13.2867	10.1779	7.70361	3.33979	11.0434	43.3536	5.59769	9.5593	0.261372	6.27993
	2.20396	5.71259	1.09994	1.9555	15.7612	21.2142	7.99123	8.4596	16.4508	105.861	71.5648	3.95827	2.01761	13.249	0.735684	33.4925	5.19222	47.4899	36.43	60.3724	174.847	52.465	13.9476	69.6773	56.126	39.8662	138.462		1.75431	1.75431	2.85833	2.00277	11.8029	17.2559		6.55641	4.69178	5.71018	5.44319	13.241	10.1348	7.62957	3.34697	10.9765	43.8685	5.50994	9.50851	0.266244	6.13329
	2.09162	5.54833	1.05533	1.89491	15.1621	20.3854	7.68963	8.13065	15.8203	105.735	66.1075	3.81998	1.94409	12.7587	0.735548	31.3377	4.58513	44.0139	33.5787	55.8384	161.183	54.1051	15.2014	70.424	57.0375	32.6601	119.644		1.72836	1.72836	2.76465	1.92507	11.3422	16.5655		6.35686	4.72162	5.59021	5.32637	13.1979	10.0956	7.5481	3.36416	10.9123	44.5696	5.39233	9.45871	0.273811	5.97353
	1.93883	5.36565	1.01254	1.86994	14.5477	19.5018	7.37274	7.78309	15.1558	105.566	60.5765	3.65224	1.88716	12.2522	0.733062	29.5274	4.0284	40.4522	30.2808	51.48	147.114	56.3761	16.6593	71.144	57.4153	26.0148	101.094		1.71341	1.71341	2.6397	1.7823	10.8955	15.8495		6.16749	4.75107	5.44637	5.19278	13.1257	10.0593	7.45711	3.37817	10.8353	45.3013	5.25618	9.40873	0.283162	5.80693
	2.10839	5.18623	1.01483	1.7787	13.9617	19.1777	7.20459	7.57381	14.7784	105.125	57.3626	3.64731	1.86112	11.7678	0.726887	25.9713	4.0738	38.3132	29.4404	45.6582	143.356	53.8586	18.1561	71.1054	58.8064	20.3803	94.6828		1.53892	1.53892	2.63248	1.86861	10.3144	15.5304		5.983	4.77978	5.3156	5.063	12.9601	10.0261	7.35459	3.3609	10.7155	45.6979	5.12615	9.35825	0.292183	5.6493
	2.36973	5.01714	1.53789	1.67822	13.5024	19.1212	7.20442	7.38215	14.5866	102.467	54.4961	3.69344	1.8511	11.3811	0.720212	23.3742	4.78419	32.1096	30.5389	39.6641	142.009	50.091	19.6257	62.5577	60.3575	16.4442	93.5854		1.32371	1.32371	2.15555	2.01522	9.80893	15.4277		5.8027	4.817	5.20114	4.94145	12.8027	9.97352	7.25641	3.34038	10.5968	46.0335	5.00637	9.29424	0.299838	5.50192
	2.3609	4.88869	1.59861	1.58626	12.8671	18.9323	7.03897	7.22849	14.2675	102.692	52.2511	3.6248	1.78918	10.8725	0.717386	21.8843	4.62371	29.5976	29.7321	33.9671	141.451	50.216	20.7803	61.6009	61.7948	11.6955	89.966		1.26389	1.26389	2.02619	2.03854	9.2423	15.3075		5.63278	4.86938	5.0911	4.83292	12.6593	9.92691	7.16874	3.32184	10.4906	46.3378	4.92481	9.23737	0.304512	5.36194
	2.17472	4.73089	1.58158	1.48924	12.4109	18.5318	6.81985	7.07424	13.8941	103.73	50.0449	3.4528	1.72986	10.4909	0.716897	21.5772	4.36375	27.4394	28.4153	31.2596	137.169	52.8894	22.2439	61.8685	63.3296	8.7832	82.5289		1.27809	1.27809	1.87122	1.96356	8.95807	15.079		5.47644	4.91793	4.96259	4.73986	12.5183	9.88505	7.08337	3.30604	10.3894	46.6732	4.92909	9.18463	0.301517	5.21951
	2.07012	4.51849	1.49629	1.62104	12.0874	17.9685	6.62698	6.85625	13.4832	103.46	47.0082	3.29431	1.73331	10.1952	0.709383	20.7649	4.44574	26.3239	25.0594	29.8162	128.631	54.4217	24.2925	63.2174	61.2493	6.97052	72.6125		1.22418	1.22418	1.79801	1.67327	8.7931	14.6742		5.33175	4.96621	4.84038	4.64987	12.38	9.847	7.00254	3.2911	10.2936	46.9987	4.87183	9.13589	0.304407	5.14898
	2.5423	4.26586	2.51135	2.54887	11.8064	17.3187	6.83225	6.27241	13.1047	91.8059	39.3431	3.40736	2.54394	9.92128	0.591834	18.4037	6.58637	18.6702	18.3474	24.7424	109.966	47.678	26.8466	48.1065	47.5874	5.56581	61.9601		0.865062	0.858495	0.896015	0.858495	8.39906	13.9113		5.19778	5.00979	4.73215	4.52443	12.2563	9.78459	6.9175	3.28092	10.1984	47.4292	4.80156	9.06782	0.307603	5.10378
	2.70356	4.04567	3.94382	2.46063	11.5673	16.5302	6.8752	5.80906	12.6843	84.4929	33.7451	3.99474	3.01362	9.68689	0.525433	17.4026	8.00625	8.593	19.4884	22.0158	93.2195	45.4771	29.1769	30.2875	48.8126	4.49471	50.1688		1.29118	0.0509243	0.0509243	1.53411	7.57256	12.5355		5.07589	5.0499	4.64968	4.40093	12.1481	9.72716	6.84194	3.27336	10.1153	47.8426	4.74974	9.00586	0.30941	5.06289
	2.50737	4.39442	5.78504	2.32716	11.3324	15.6965	7.00714	5.37927	12.3864	76.7684	28.9366	5.08973	2.97913	9.94553	0.539	20.248	6.8263	1.49355	21.9023	18.7075	75.5053	48.1617	25.5308	13.4117	50.6954	3.5537	39.0536		2.58236	0.695306	0.695306	2.76257	6.24263	10.6068		4.96645	5.08932	4.57262	4.28211	12.0506	9.67873	6.77331	3.26928	10.0426	48.2671	4.67108	8.95237	0.314259	5.02789
	2.55165	4.76705	6.29728	3.0637	10.9221	15.0301	7.10532	4.91043	12.0157	69.1092	24.1123	5.53216	3.48954	9.76588	0.473492	20.7358	5.46751	0.652928	16.3346	14.5677	62.8028	47.549	21.9041	9.92221	40.7494	2.17518	31.1689		2.98051	0.765115	0.765115	2.46846	5.38992	9.49798		4.86127	5.1283	4.49979	4.18863	11.9624	9.63347	6.71231	3.26485	9.97717	48.6398	4.59016	8.90318	0.319641	4.99478
	2.44959	4.67622	5.9022	3.39035	10.4244	14.4435	6.88104	4.63439	11.5154	67.3502	21.4776	5.28921	3.71182	9.29382	0.429199	19.6377	4.86121	0.958125	12.1849	12.5552	57.1909	48.9669	22.7625	12.5672	36.6858	0.954792	24.9628		2.83962	0.612989	0.612989	1.89886	5.13515	9.1543		4.75908	5.16766	4.43434	4.13964	11.8808	9.59467	6.66269	3.25622	9.91892	48.8725	4.51552	8.86168	0.324893	4.96337
	2.29568	4.50223	5.53466	3.22405	10.0219	13.722	6.55009	4.42442	10.9745	67.5475	19.5755	5.01844	3.54359	8.90007	0.430458	18.1	4.19374	1.0311	11.0625	12.0533	51.4369	51.1447	24.4531	15.3082	38.728	0.330214	18.274		2.72276	0.516216	0.516216	1.79439	5.00343	8.7036		4.66596	5.2061	4.37611	4.09749	11.8044	9.5622	6.61872	3.24809	9.86681	49.0743	4.44857	8.82633	0.329777	4.93603
	2.13303	4.36567	5.39698	3.03662	9.68063	13.0612	6.27902	4.2358	10.5148	67.4596	17.942	4.88132	3.36888	8.60972	0.437517	17.1892	3.6609	0.777997	10.5132	11.571	45.9977	53.4975	25.8222	16.4045	41.0959	0.0544769	13.0606		2.74829	0.515653	0.515653	1.84471	4.79931	8.17986		4.56504	5.24366	4.32153	4.05433	11.7374	9.53298	6.57582	3.24483	9.82065	49.3448	4.38241	8.79369	0.334795	4.90435
	1.993	4.26316	5.85351	4.03414	9.25792	12.5763	6.32967	3.90303	10.2327	61.6625	15.2336	5.05833	4.09139	8.40682	0.345283	18.8067	4.27046	0.22673	5.26946	8.57466	39.0202	55.5655	26.8746	12.9149	29.3016	0.0358384	9.79098		3.06533	0.795174	0.795174	1.02419	4.19959	7.51795		4.43191	5.28171	4.27186	4.01279	11.6764	9.50911	6.53063	3.24827	9.7789	49.739	4.31187	8.76449	0.340509	4.85681
	2.02817	4.11983	6.76877	5.68262	8.81325	11.9666	6.56321	3.51039	10.0736	53.4858	12.3228	6.22569	4.51053	8.30213	0.295926	20.5666	5.97011	0.0422539	0.775447	5.06268	29.1969	55.0425	28.3812	7.17416	14.1723	0.401928	6.34738		4.19752	2.10586	0.543076	0.543076	2.58756	5.74094		4.29877	5.31961	4.22938	3.9774	11.6045	9.4905	6.4867	3.24827	9.73496	50.0758	4.24673	8.73955	0.345967	4.80919
	2.71933	3.94747	6.586	5.59182	8.36845	11.4464	6.44324	3.14895	9.59219	48.8721	9.91587	6.08891	4.35855	7.92284	0.290218	13.8675	6.22888	0.0203806	0.724912	3.70645	25.0312	45.2646	30.2474	8.18664	14.8642	1.16376	3.99652		3.36958	2.14144	0.497089	0.497089	2.27954	5.35745		4.18987	5.35648	4.19432	3.94534	11.539	9.47608	6.45018	3.24717	9.69736	50.3423	4.19098	8.7196	0.350768	4.7754
	2.53748	4.55074	6.09098	5.28522	8.01516	11.1066	6.26435	2.97748	9.24184	47.5306	8.8654	5.6881	4.73436	7.53412	0.228208	13.8896	2.93648	0.0300596	0.958714	3.06533	23.4469	47.7446	23.9756	11.2644	17.3224	2.05082	2.75334		3.15061	1.13736	0.402881	0.402881	2.32707	5.41845		4.09091	5.3926	4.17189	3.91544	11.4765	9.46451	6.41864	3.24481	9.66345	50.553	4.11115	8.70304	0.358344	4.78225
	2.34174	7.09186	5.68298	5.04763	7.69431	10.8715	6.455	2.86156	9.31656	44.3309	8.18853	6.38742	5.20646	7.5437	0.18331	16.919	0.405583	0.596014	1.98071	1.53588	19.5055	50.488	5.54778	14.1696	19.3565	3.07274	2.02857		4.04568	0.704437	0.704437	1.3398	1.30689	4.48409		3.99977	5.4315	4.1527	3.89625	11.4141	9.45257	6.39115	3.23967	9.63082	50.6899	4.03801	8.68722	0.365354	4.7921
	2.60574	7.65012	5.28736	4.87264	7.42662	10.614	6.40942	2.76916	9.17858	43.2046	7.66827	6.35699	4.97632	7.59425	0.208258	14.468	1.53935	1.25901	2.36168	1.03471	17.6787	46.806	3.2296	17.3045	20.9269	4.08285	1.36139		3.75125	1.29313	1.06963	1.48435	1.06963	4.25703		3.91935	5.47875	4.13743	3.88125	11.3551	9.44226	6.36903	3.23322	9.60225	50.7647	3.97387	8.67395	0.371612	4.80809
	3.73484	7.48827	4.90215	4.71057	7.23659	10.3349	6.40123	2.43182	8.83305	37.9899	5.91376	6.06937	4.75847	7.42535	0.218888	7.10961	1.18167	2.24724	2.85832	0.697822	15.4742	32.6314	3.83752	20.6578	22.4359	4.88695	0.788041		2.33452	1.41891	1.16722	1.35879	1.16722	4.26558		3.84665	5.52709	4.12569	3.86652	11.3211	9.43658	6.35394	3.23413	9.58807	50.8996	3.93131	8.66592	0.375845	4.82639
	3.58353	7.13067	4.62647	4.62468	7.03233	9.90249	6.15003	2.3262	8.47622	37.8241	5.41119	5.8294	4.62513	7.10608	0.211483	6.58693	0.961652	2.32124	2.32667	0.778465	14.081	34.383	5.36647	23.2398	23.257	5.83172	0.207262		2.24587	1.30127	1.20293	1.20472	1.20293	4.07309		3.77553	5.56232	4.11881	3.85268	11.3311	9.42943	6.34498	3.24831	9.5933	51.195	3.91921	8.65832	0.376792	4.84057
	3.27862	6.83575	4.46357	4.52203	6.72729	9.59934	5.90443	2.2838	8.18824	38.6795	5.21576	5.62466	4.47818	6.80863	0.206475	6.89487	0.867343	2.0761	1.91103	0.677087	13.6524	38.0517	6.81985	24.8369	24.2576	7.3981	0.0231386		2.34603	1.21109	1.16109	1.10263	1.10263	3.97469		3.70801	5.59369	4.11324	3.84111	11.334	9.42157	6.33526	3.25953	9.5948	51.4506	3.90914	8.65	0.377482	4.85347
	3.11875	6.63853	7.82073	4.42197	6.40992	9.41374	6.30394	2.27077	8.57471	36.0214	5.15638	6.52422	4.91896	7.52518	0.209434	10.1454	0.111951	2.30065	3.5418	0.0112314	9.67084	40.0497	7.88881	2.64551	25.2532	9.22527	0.00112186		3.40547	0.114306	1.29651	2.10225	0.114306	2.88951		3.64769	5.62552	4.10832	3.83142	11.2941	9.41401	6.32017	3.25646	9.57664	51.5249	3.90064	8.64055	0.377947	4.86692
	2.95664	6.49925	8.86181	4.27104	6.59602	9.27237	6.40952	2.47984	8.88936	38.6899	6.14959	6.54764	4.82809	8.29536	0.264204	11.9224	0.00805191	6.01372	4.5731	0.034782	8.19587	42.1278	8.69056	0.342715	26.7929	8.12939	0.0305778		3.591	0.0483835	2.31417	2.2766	0.0483835	2.72473		3.59346	5.65851	4.10326	3.82265	11.2003	9.42281	6.30017	3.23929	9.53946	51.4159	3.8928	8.64215	0.378889	4.88089
	3.7115	6.34368	8.48675	4.01909	7.0562	9.37425	6.49858	2.301	8.79958	35.4077	5.29458	6.69994	4.60024	8.12911	0.277223	7.7678	0.0239947	3.95281	6.14787	0.310946	8.2695	32.8986	9.63204	0.922527	29.4647	5.717	0.00532555		2.98844	0.356264	1.78681	2.68085	0.356264	2.67431		3.54442	5.69189	4.09757	3.8153	11.0614	9.44306	6.2756	3.2104	9.486	51.1569	3.88587	8.65119	0.380099	4.89473
	3.8614	6.16354	7.82245	3.8033	7.48443	10.6216	6.62612	2.60606	9.23218	39.3301	6.79155	6.82399	4.43693	7.73794	0.271133	7.6437	0.213977	1.4312	7.9683	0.736695	15.9639	31.2016	10.7826	2.63992	31.8539	3.85259	1.37915		2.96259	0.660443	0.998461	3.02068	0.660443	3.79762		3.51018	5.72492	4.09204	3.80959	10.9055	9.46077	6.2505	3.17419	9.4247	50.783	3.8802	8.65821	0.381069	4.90848
	3.62596	5.95063	7.38834	3.84344	7.62979	11.1605	6.59978	2.80518	9.40496	42.5042	7.86905	6.66949	4.37024	7.56943	0.267946	8.84358	0.421388	0.621834	7.59739	1.06093	20.8001	33.8872	12.2262	4.23902	31.4025	3.30309	2.93527		3.04353	0.718854	0.718854	2.82605	0.960304	4.49101		3.47498	5.74689	4.08752	3.80366	10.7459	9.4736	6.22209	3.13734	9.35943	50.4227	3.87462	8.66072	0.381809	4.91721
	3.34736	5.68509	7.22617	3.88054	7.50252	11.0839	6.45426	2.8283	9.28255	43.8206	7.99926	6.45563	4.33168	7.43344	0.26364	9.65277	0.591617	0.59585	6.62403	1.09887	21.4331	37.2084	14.1537	4.93311	30.9881	3.78188	2.67853		3.10826	0.77054	0.77054	2.57509	1.0469	4.62822		3.4489	5.75336	4.0845	3.7979	10.5901	9.50401	6.19646	3.10493	9.3014	50.1081	3.86955	8.67713	0.383176	4.91893
	3.07422	5.4267	7.91988	3.77746	7.25241	10.8079	6.37644	2.87573	9.25217	45.0994	8.26984	6.33956	4.18977	7.75301	0.298359	10.9047	0.902002	2.38222	6.75466	0.767336	19.6383	40.6153	16.1647	2.3328	32.1462	4.81722	1.85155		3.26534	0.912857	1.58032	2.56209	0.912857	4.46839		3.42704	5.7449	4.12266	3.79267	10.5987	9.55944	6.20757	3.11901	9.32659	50.2453	3.87517	8.72148	0.38473	4.93378
	3.08471	5.20059	7.82224	3.70806	6.8973	10.3612	6.17901	2.73292	8.91194	44.2291	7.46886	6.04895	4.08119	7.591	0.300699	9.5747	0.957313	2.70019	6.10563	0.515938	17.4905	40.4816	18.034	2.6406	32.9381	6.50214	0.835309		2.96423	0.848356	1.77329	2.34089	0.848356	4.31224		3.40815	5.75278	4.1595	3.78857	10.7648	9.6083	6.24701	3.17533	9.42234	50.8295	3.88131	8.76798	0.38632	4.95614
	3.52884	5.00506	7.24654	3.88327	6.59663	9.87969	6.02334	2.38896	8.4123	39.6618	5.70714	5.80084	4.16371	7.08406	0.259638	6.22253	1.0369	1.49623	4.57991	0.328668	14.8715	35.0274	19.7329	4.84303	30.9577	8.12591	0.18702		2.27201	0.795788	1.4457	1.91758	0.795788	4.07884		3.39424	5.76581	4.19301	3.79521	10.9393	9.64106	6.2881	3.22883	9.51693	51.3483	3.89466	8.80282	0.386546	4.97941
	3.35439	5.59037	6.70481	3.7661	6.25918	9.65925	5.88902	2.28199	8.17101	38.75	5.2075	5.92477	4.22217	6.5934	0.219243	6.42432	0.0891892	0.66552	4.50678	0.13702	14.2146	37.1227	14.8754	7.52087	32.2753	10.1637	0.0449511		2.57038	0.334404	0.780035	2.15868	0.334404	3.73447		3.38358	5.77792	4.22296	3.80827	11.0903	9.6444	6.32124	3.26895	9.59019	51.7138	3.91194	8.81361	0.385183	5.00044
	3.21296	5.9968	6.15498	3.72221	5.95169	9.69785	5.78942	2.2974	8.08682	39.6828	5.27806	5.97425	4.27958	6.11544	0.176609	6.63811	0.0430089	0.133635	4.27333	0.0263337	15.2759	38.8661	11.9054	10.8389	32.7758	12.2188	0.0628112		2.76129	0.0225546	0.180731	2.25204	0.0225546	3.7236		3.36617	5.78717	4.25158	3.82094	11.1853	9.6088	6.33666	3.28688	9.62354	51.871	3.9286	8.79077	0.382265	5.01938
	3.10914	5.9764	5.74947	4.47093	5.83407	9.6616	5.80027	2.18879	7.98906	37.736	4.7908	5.79177	4.79057	5.94081	0.107186	7.24218	0.031021	0.00258024	1.76714	0.00114251	14.9099	40.1714	12.0467	13.6734	24.7636	13.0549	0.0459563		2.68263	0.184625	0.0422986	1.32084	0.0422986	3.86983		3.35391	5.79302	4.28059	3.86459	11.2713	9.56129	6.35411	3.29478	9.6489	51.8528	3.96859	8.75949	0.376405	5.0368
	3.92221	5.85712	5.36464	4.48982	5.75185	9.59037	5.82934	1.98995	7.81929	34.1368	3.95991	5.55824	4.70853	5.8308	0.106485	3.63712	0.000772131	0.215941	1.7943	0.00600475	14.1454	30.5258	12.8889	16.6675	24.5759	13.6559	0.0204895		1.63603	0.29888	0.193602	1.06842	0.193602	4.03213		3.34121	5.79576	4.30944	3.91504	11.3557	9.50865	6.37097	3.30105	9.67202	51.8139	4.01364	8.72423	0.36981	5.0526
	3.6462	5.59265	4.95354	4.29495	5.67239	9.46951	5.60487	2.04532	7.65019	36.4918	4.18333	5.2731	4.4596	5.65245	0.117964	3.83639	0.000149482	0.424228	1.7159	0.00455824	14.9354	33.6519	14.8578	20.1932	26.546	14.2494	0.000496248		1.62689	0.319551	0.319551	0.978146	0.399292	4.19641		3.33094	5.79684	4.33683	3.96557	11.438	9.45376	6.38699	3.30673	9.69372	51.7728	4.05839	8.68707	0.363163	5.06684
	3.33212	5.4418	4.63683	4.11359	5.58329	9.25296	5.39343	2.06851	7.46195	38.3525	4.27875	5.03932	4.2444	5.54792	0.133117	4.24899	0.00233963	0.572448	1.638	0.0360478	14.8959	37.3945	16.0435	23.14	28.4477	14.93	0.0377425		1.70719	0.402486	0.402486	0.925728	0.543979	4.21364		3.34749	5.798	4.3621	4.0142	11.5145	9.39708	6.40556	3.30653	9.71209	51.6197	4.10117	8.6492	0.356698	5.08005
	3.05577	5.41669	4.32592	3.8956	5.47304	8.89337	5.17673	2.04071	7.21744	39.4208	4.16449	4.87131	4.00318	5.45895	0.153853	4.49846	0.0575819	0.723885	1.64131	0.0877965	13.8134	40.8507	16.2452	26.2278	30.8206	15.7942	0.30676		1.81553	0.545388	0.545388	0.975709	0.601731	4.02207		3.36693	5.79687	4.38483	4.10088	11.5833	9.34158	6.42907	3.29923	9.7283	51.3175	4.17187	8.61345	0.347397	5.09085
	2.85713	5.35346	4.08981	3.6726	5.24779	8.42914	4.94166	1.95485	6.89651	39.5586	3.82145	4.6688	3.7769	5.32704	0.170271	4.34525	0.169582	0.725636	1.6105	0.0937205	12.1625	43.4294	16.759	28.7019	33.3464	17.6353	1.03651		1.81167	0.684656	0.57899	0.996204	0.57899	3.76034		3.38592	5.79379	4.4062	4.20202	11.6375	9.28832	6.4523	3.28684	9.73914	50.9405	4.25306	8.57932	0.337136	5.09999
	5.92167	5.22022	3.94739	3.54087	4.98032	8.14078	5.29187	1.64248	6.93436	31.0378	2.69775	5.10027	4.20562	5.7463	0.154813	0.396638	0.00513376	1.80765	3.06603	0.097063	8.11625	12.4296	17.8676	30.2483	34.8851	19.9533	1.70682		0.821392	0.11995	1.15289	1.55941	0.11995	3.0405		3.40356	5.78924	4.42554	4.29779	11.6829	9.23832	6.47289	3.27423	9.74713	50.5837	4.32972	8.54696	0.32751	5.10739
	6.0298	5.06343	3.83421	3.38606	4.78128	7.92433	5.16985	1.64042	6.81027	31.7305	2.69097	4.92235	4.07098	5.78821	0.174176	0.739511	0.0113254	1.78394	3.18192	0.15099	7.58717	11.6788	19.2177	31.506	36.7378	21.7711	2.31922		1.10745	0.141077	1.08814	1.5363	0.141077	3.00198		3.42151	5.78312	4.44224	4.38667	11.7235	9.18857	6.49094	3.26205	9.75299	50.2554	4.40056	8.51416	0.31852	5.11268
	5.52813	4.86468	3.73299	3.21745	4.65386	7.80451	4.96694	1.61608	6.58301	32.5367	2.61171	4.75927	3.96321	5.36227	0.150026	0.314941	0.0104568	1.52263	3.0607	0.0980145	8.0518	15.3593	20.9998	32.6526	38.8102	22.9764	2.69855		0.768862	0.105407	1.02628	1.54182	0.105407	3.04524		3.44071	5.77633	4.45724	4.47126	11.7615	9.13879	6.50764	3.25017	9.75781	49.9438	4.46075	8.481	0.310642	5.12379
	5.24411	4.63275	3.6875	3.01248	4.50848	7.64062	4.78766	1.60071	6.38836	33.434	2.56226	4.57062	3.89275	5.09127	0.133407	0.208352	0.0239964	1.21034	3.15126	0.0779399	8.1394	17.6662	23.1792	33.1745	41.406	24.3912	3.26383		0.673499	0.0621347	0.883114	1.55814	0.0621347	3.07001		3.46245	5.77079	4.4721	4.55298	11.7986	9.08978	6.52445	3.23852	9.76297	49.6367	4.49232	8.44845	0.30571	5.16189
	4.94059	4.37578	3.48685	2.88959	4.37445	7.40731	4.5791	1.56589	6.14499	34.1966	2.45203	4.37512	3.70875	4.79939	0.128188	0.130677	0.0413356	1.19301	2.85442	0.0418801	7.99881	20.3098	25.7196	35.5262	43.0026	25.7331	4.16126		0.565471	0.000667334	0.888271	1.48552	0.000667334	3.0322		3.48397	5.76609	4.48521	4.63418	11.8327	9.03997	6.54036	3.22662	9.76698	49.334	4.52245	8.41506	0.300878	5.20013
	4.68509	4.17863	3.36452	2.86294	4.31466	7.10761	4.41891	1.47657	5.89548	33.4149	2.18027	4.24664	3.56805	4.59248	0.125535	0.0708511	0.0577348	1.11173	2.42103	0.0108679	7.22914	22.678	27.7582	36.9994	43.3529	26.3433	5.47381		0.438444	0.0680156	0.882122	1.3837	0.0680156	2.86097		3.5056	5.75696	4.49698	4.71261	11.8605	9.02505	6.55962	3.21916	9.77878	49.0754	4.55088	8.40869	0.29768	5.23479
	4.32334	4.07416	4.52396	3.18982	4.21527	6.74884	4.51256	1.18887	5.70144	26.3459	1.41342	4.2693	4.10944	4.4738	0.0424504	0.035807	0.192195	0.000129795	1.74966	0.0883846	5.00093	26.2543	28.8699	24.2386	39.1552	27.3734	7.28131		0.054034	0.19514	0.254654	1.07948	0.054034	2.47954		3.53307	5.73254	4.50821	4.78433	11.8792	8.98599	6.57056	3.2059	9.77646	48.7918	4.57724	8.38213	0.293602	5.25843
	4.0015	4.16674	5.19482	3.0032	4.05268	6.37982	4.46646	1.16703	5.63349	26.1288	1.36196	4.10971	4.0143	4.9378	0.103161	0.216189	0.0898306	0.530505	2.14113	0.171213	3.66095	29.656	27.8835	18.083	41.5255	29.1012	9.409		0.108213	0.0570307	1.08511	1.10651	0.0570307	2.27011		3.56487	5.70699	4.51894	4.85347	11.8882	8.87276	6.56754	3.17851	9.74605	48.3973	4.60258	8.29646	0.286369	5.28023
	3.65018	4.34449	5.04843	2.87737	3.87054	6.05414	4.30752	1.11976	5.42729	25.9955	1.25387	4.10751	3.70527	4.87244	0.13607	0.432099	0.0013661	0.548937	2.04533	0.190955	3.05066	33.6058	26.038	19.3495	43.163	31.0995	11.5131		0.457331	0.236972	0.940914	1.23014	0.236972	1.94663		3.59459	5.68151	4.52988	4.92211	11.8908	8.73212	6.55851	3.1466	9.7051	47.9773	4.62794	8.18872	0.277824	5.30181
	3.376	4.65894	4.73013	2.82885	3.77648	5.84474	4.20252	1.08951	5.29203	25.9252	1.18704	4.21771	3.47612	4.71233	0.15097	0.683138	0.208315	0.278367	1.88698	0.181512	2.69688	36.8598	22.9278	22.2511	43.803	32.1574	12.9779		0.841708	0.441229	0.512418	1.38886	0.441229	1.62703		3.6234	5.65605	4.53942	4.98834	11.8902	8.60627	6.55062	3.11742	9.66803	47.5897	4.65165	8.09236	0.269987	5.3222
	3.13266	4.74031	4.40345	2.7308	3.67804	5.67522	4.06008	1.092	5.15209	26.896	1.19247	4.04075	3.26901	4.6561	0.175025	0.860108	0.462712	0.117903	1.76698	0.145954	2.60868	39.8737	22.1551	25.4397	45.1104	33.2835	14.228		0.908085	0.699565	0.362705	1.30994	0.362705	1.63447		3.65195	5.63027	4.54808	5.05146	11.8873	8.49408	6.54386	3.09076	9.63461	47.2315	4.67393	8.00652	0.262814	5.34086
	2.84983	4.64708	4.16861	2.55989	3.54705	5.50733	3.87997	1.11666	4.99663	28.7803	1.24694	3.85783	3.02414	4.52746	0.199074	1.06118	0.588462	0.0833129	1.74259	0.11083	2.64832	43.5257	23.0415	27.8639	47.4354	34.8121	15.5228		1.008	0.789249	0.310776	1.29794	0.310776	1.6495		3.68014	5.61608	4.56739	5.11042	11.882	8.38327	6.53988	3.06273	9.60261	46.8316	4.70315	7.92242	0.25498	5.36325
	2.59732	4.43346	4.03742	2.41747	3.42223	5.22749	3.68923	1.08833	4.77756	29.5001	1.18446	3.72982	2.80355	4.33445	0.214472	1.19227	0.553878	0.121234	1.61738	0.0712894	2.36624	46.9213	25.1379	29.2661	49.4176	36.3006	17.8062		1.1325	0.703637	0.307593	1.31236	0.307593	1.49766		3.70311	5.60288	4.62255	5.16534	11.872	8.26774	6.53894	3.03011	9.56905	46.3395	4.75825	7.83554	0.24435	5.38411
	2.37489	5.18696	4.17707	2.37388	3.37052	4.96749	3.7418	1.23756	4.97936	33.0739	1.53156	3.7738	2.6238	4.76989	0.29026	1.86846	2.08849	0.189457	1.87121	0.137848	1.50232	50.0181	18.1499	27.7746	50.0323	36.9264	20.0681		1.39891	1.41317	0.403273	1.39992	0.403273	1.1937		3.72045	5.58844	4.66851	5.21827	11.857	8.15105	6.53395	2.99902	9.53297	45.899	4.80595	7.74677	0.234278	5.40335
	2.21565	6.6607	4.10481	2.52824	3.32424	4.71049	3.92402	1.63506	5.55908	41.668	2.67343	3.71452	2.72724	4.55907	0.251407	2.91853	7.48944	0.0326837	1.94821	0.359738	0.61853	52.2958	7.76473	28.5415	47.8725	37.491	22.4367		1.49887	2.94618	0.390284	1.18629	0.390284	0.995964		3.73441	5.57269	4.71057	5.26787	11.8378	8.03641	6.52663	2.96909	9.49572	45.4918	4.8499	7.65896	0.224566	5.42028
	2.04326	6.86887	3.84636	2.78937	3.29693	4.46093	3.88429	1.68374	5.56803	43.3475	2.83498	3.57165	2.91626	4.30729	0.192568	3.38939	8.90774	0.00143825	1.19885	0.344984	0.332515	54.8188	6.64793	31.3697	44.3271	37.8261	24.8632		1.52839	3.29722	0.274715	0.78228	0.274715	0.88928		3.74696	5.55642	4.74803	5.31502	11.8131	7.92163	6.51685	2.93908	9.45594	45.0997	4.88978	7.57044	0.215137	5.43572
	1.89537	6.68179	3.63986	2.62845	3.47899	4.26837	3.76547	1.65201	5.41748	43.8727	2.72915	3.55943	2.84109	4.11124	0.182695	3.49727	8.50489	0.0157778	1.29282	0.0820729	0.252906	57.0305	7.64768	33.7255	46.4958	35.6199	26.8206		1.66405	3.12236	0.0804369	0.930975	0.0804369	0.708945		3.75819	5.54703	4.78231	5.3596	11.784	7.81035	6.50692	2.90911	9.41603	44.7079	4.92663	7.48449	0.206094	5.45331
	1.72641	6.44804	3.61892	2.48571	4.20416	4.06614	3.75823	1.63069	5.38892	43.3898	2.65914	3.84253	2.76901	4.16966	0.201861	4.12827	7.23505	0.0194075	1.61931	0.198855	0.0948087	59.611	8.99517	33.9692	48.4628	27.4898	28.9561		2.11612	2.60551	0.22361	1.35682	0.361631	0.22361		3.76187	5.55106	4.80402	5.40489	11.7517	7.70256	6.49603	2.88098	9.37701	44.3499	4.95424	7.40093	0.198029	5.47798
	1.65684	6.16598	5.3881	2.35234	4.11492	3.95109	3.93821	1.7214	5.65962	43.7103	2.96323	4.03301	2.75202	5.06981	0.296322	5.20465	4.96294	2.10218	2.51501	0.0312271	0.000165848	60.6901	10.7666	16.4765	50.3375	28.4335	30.2076		2.37616	2.13297	1.35509	1.68067	0.0819168	0.0819168		3.76272	5.55494	4.80851	5.44764	11.7161	7.59676	6.48111	2.85527	9.33638	44.0553	4.96829	7.31785	0.191236	5.50129
	1.76862	5.90606	5.36393	2.25688	3.96601	4.02273	3.88071	1.63873	5.51944	42.2276	2.68544	3.99437	2.68416	5.02863	0.303971	4.4609	4.10206	2.19997	2.6368	0.00727642	0.0201708	58.961	12.5399	16.6733	51.7011	30.0438	29.4252		2.22575	1.91169	1.36957	1.73749	0.028361	0.028361		3.77608	5.55447	4.79124	5.48614	11.6803	7.49405	6.4637	2.83114	9.29485	43.8006	4.96497	7.23647	0.186167	5.5203
	1.67207	5.75895	5.10909	3.66686	4.2254	4.06982	4.0837	1.40484	5.48854	34.4011	1.97357	4.14761	3.7676	4.88817	0.129459	5.81593	2.80648	1.05143	0.173753	0.0200782	0.000192734	60.4531	13.6034	18.8195	33.4127	27.2676	28.9166		2.47553	1.61135	0.961484	0.480745	0.0777903	0.0777903		3.78798	5.5474	4.77127	5.51517	11.6433	7.3942	6.44322	2.80908	9.2523	43.5974	4.95724	7.15646	0.181548	5.53129
	1.54246	5.65728	4.85986	7.65711	4.51314	4.0344	4.71071	2.00668	6.71738	42.5982	4.02675	4.6865	4.15409	5.45793	0.135647	10.0378	0.896004	0.0222466	8.68126	0.0390347	0.457389	62.4854	14.3637	21.044	3.20455	24.3453	29.2987		3.14404	0.970784	0.173362	2.97061	0.173362	0.652096		3.79848	5.5409	4.78272	5.54039	11.6052	7.30068	6.42806	2.78428	9.21233	43.3144	4.97213	7.08252	0.175068	5.54064
	1.71148	5.50024	4.67084	8.09478	4.48996	3.9269	4.73237	2.08483	6.8172	44.0547	4.34652	4.5804	4.06767	5.29289	0.130892	9.12579	0.589626	0.00378527	11.3058	0.0587595	0.648778	59.8419	15.5788	22.8139	1.82911	24.5745	30.4741		2.86893	0.919835	0.0904396	3.51438	0.0904396	0.653503		3.81007	5.5446	4.79426	5.56486	11.5657	7.21312	6.41544	2.75898	9.17442	43.0053	4.98184	7.0137	0.169385	5.55473
	3.04062	5.30043	4.38929	7.75334	4.37802	3.75295	4.76911	1.6435	6.41261	34.4613	2.70108	4.38366	3.90922	5.07264	0.12953	2.98767	0.282296	0.144262	8.90565	0.152948	1.03258	41.0446	17.196	25.5828	2.86926	25.6969	32.4248		1.34303	0.916768	0.00563335	3.36969	0.00563335	0.630705		3.82319	5.54671	4.80157	5.58835	11.5261	7.12919	6.40251	2.73459	9.13711	42.7113	4.98785	6.94752	0.16419	5.56753
	2.94786	5.22182	4.18581	7.27362	4.19712	3.57792	4.56736	1.52556	6.09291	33.4013	2.32732	4.19146	3.72989	4.96564	0.142113	2.62279	0.428323	0.145579	7.32385	0.137078	0.978981	42.2419	17.8541	27.6826	4.72459	27.5637	34.4488		1.24361	1.03036	0.0056541	3.08215	0.0056541	0.613541		3.83621	5.55105	4.79999	5.59795	11.4905	7.04728	6.38717	2.71398	9.10114	42.4911	4.98776	6.88225	0.159604	5.5745
	2.72127	5.12503	4.03606	6.85647	4.23733	3.46988	4.40767	1.44234	5.85001	32.7234	2.08034	4.13669	3.61143	4.90311	0.151703	2.84394	0.514605	0.138098	5.99659	0.0290179	0.879452	45.2385	18.6814	29.2808	6.71205	27.1431	35.7287		1.41542	0.98834	0.100635	2.71977	0.100635	0.66681		3.84741	5.5824	4.78629	5.58769	11.4733	6.96913	6.37436	2.70208	9.07645	42.3898	4.98531	6.82044	0.155443	5.58504
	4.2316	4.93283	3.98755	6.50556	4.73499	3.38345	4.62933	1.07199	5.70132	23.1565	1.14916	4.48329	4.04856	4.88337	0.0934631	0.158187	0.0921116	0.411883	3.52025	0.0111632	1.55221	27.2028	20.3798	29.8081	8.65341	22.2052	36.7694		0.251692	0.449535	0.495746	2.02227	0.251692	1.09984		3.84982	5.63041	4.77322	5.57536	11.4589	6.89419	6.36366	2.69263	9.05629	42.3127	4.97375	6.76156	0.152344	5.60288
	4.10036	4.86093	4.56158	6.35393	4.76039	3.26556	4.65046	1.01849	5.66895	21.9009	1.03733	4.66099	4.21567	4.8358	0.0685116	0.302608	0.0442987	0.00789883	2.9018	0.0120852	1.91795	28.589	21.0341	23.8696	9.56854	21.9665	38.2131		0.560627	0.199944	0.0994041	1.69294	0.0994041	1.39543		3.85166	5.6675	4.76375	5.56286	11.4426	6.82033	6.35145	2.68324	9.03469	42.2461	4.96353	6.70311	0.149107	5.61518
	3.86229	5.79517	4.34699	7.03208	4.54771	3.12458	4.7848	1.409	6.1938	29.4474	1.98527	4.44735	3.98346	5.4833	0.158432	0.851029	1.02084	0.191682	5.05026	0.0562121	2.75635	31.1916	13.3376	26.0125	5.83295	24.0053	39.976		0.585059	1.34782	0.100362	2.58473	0.100362	1.32277		3.85337	5.67504	4.75488	5.55713	11.4256	6.74629	6.33538	2.67503	9.01041	42.2237	4.95545	6.64356	0.14554	5.61609
	3.746	7.32753	4.24433	6.98409	4.47089	3.24095	5.0023	1.72463	6.72693	34.4768	2.97435	4.35761	3.87058	6.35579	0.24302	1.5783	5.40671	0.574512	3.92749	0.282394	3.10235	32.5041	4.49312	27.0701	6.06706	24.764	38.5179		0.611616	2.96992	0.113279	2.62648	0.113279	1.11666		3.85134	5.68598	4.74728	5.56564	11.4083	6.70137	6.32666	2.6674	8.99406	42.1613	4.95187	6.60769	0.143243	5.62581
	3.66159	8.2049	4.19553	6.6036	6.44722	4.01602	5.52148	1.82825	7.34972	33.1116	3.34249	5.32137	4.0609	6.5645	0.235625	3.45917	7.20076	1.75813	1.17099	0.856999	2.2664	33.4736	1.54339	27.5804	8.08625	9.00008	29.4981		1.65978	2.88353	1.12584	1.28222	1.12584	1.30536		3.84388	5.69587	4.74229	5.57611	11.3919	6.6608	6.31848	2.66096	8.97944	42.114	4.95075	6.57522	0.14094	5.63599
	3.44175	8.06979	4.36746	6.24244	10.5677	4.46862	6.19295	2.70326	8.89621	43.6505	7.30759	5.35553	4.39275	7.61295	0.268223	7.56914	3.52252	3.33242	0.00244866	19.1381	2.97333	36.0658	1.89733	25.804	10.2707	1.25537	24.7866		1.91378	2.71426	0.988065	0.886909	5.21213	0.886909		3.83601	5.70312	4.73942	5.64884	11.3812	6.62152	6.32169	2.65354	8.97523	41.9752	4.96677	6.54656	0.137214	5.67598
	3.34711	7.74545	4.18545	5.98521	11.8436	4.41258	6.25323	3.1515	9.40474	50.398	9.93198	5.19889	4.24223	7.30539	0.265263	8.44555	2.2267	4.27571	0.0718332	31.2521	3.38801	37.2115	2.89607	27.6863	11.9856	5.74253	25.3477		1.85179	2.54655	1.01344	0.786319	6.64469	0.786319		3.82982	5.70676	4.73424	5.71914	11.3708	6.61583	6.32943	2.64766	8.9771	41.831	4.97737	6.54423	0.135994	5.71295
	3.37926	7.60071	3.93053	5.68489	14.1521	4.3368	6.51405	4.0361	10.5501	61.9598	16.2901	5.01085	4.0321	7.12175	0.277004	9.8269	1.18082	6.6746	0.687505	58.3401	4.74043	36.8202	3.40965	30.434	14.1552	22.136	26.1165		1.63158	2.58986	1.08032	0.674046	9.14128	0.674046		3.82702	5.70744	4.69266	5.78242	11.3608	6.61677	6.33118	2.64666	8.97784	41.8036	4.94636	6.54538	0.139145	5.74493
	3.21797	7.54098	3.63919	5.30875	14.0357	5.88157	6.60403	3.96391	10.5679	60.0226	15.7126	5.59516	4.05658	7.12613	0.274491	11.4654	0.877885	8.79027	1.67774	55.2297	0.521936	38.8037	3.63379	33.7334	17.127	21.054	12.7139		2.37719	1.94582	1.95597	0.286413	8.44053	0.286413		3.82554	5.70525	4.63884	5.83844	11.3453	6.61388	6.32788	2.6457	8.97358	41.8101	4.90544	6.54238	0.142991	5.77184
	2.94798	7.49434	3.37727	5.01627	13.8394	6.94147	6.60279	3.98892	10.5917	60.4125	15.9114	5.97887	3.78702	7.35612	0.320296	13.3577	0.794858	10.404	2.51707	52.369	0.114701	42.2403	3.81377	36.8444	19.6334	19.2914	6.27884		3.03089	1.51547	2.60159	0.962601	7.86057	0.962601		3.81502	5.70114	4.58628	5.89109	11.3211	6.60473	6.31989	2.64347	8.96337	41.8278	4.86499	6.53352	0.146381	5.79611
135°	3.7071	7.47908	3.2969	4.81453	13.4773	6.61122	6.56435	3.75579	10.3201	57.2149	14.1059	5.71288	3.98396	7.26212	0.291494	8.16391	0.83673	10.6763	3.06186	47.7887	0.00219648	32.9491	3.87361	37.8266	21.4619	16.2413	8.04296		2.00578	1.7662	2.41598	0.898342	7.76441	0.898342		3.80084	5.69563	4.53845	5.94244	11.29	6.57993	6.30788	2.63893	8.94681	41.8355	4.82775	6.51192	0.14852	5.81904
	3.65729	7.36967	3.20495	4.4907	12.6075	6.06016	6.23171	3.48697	9.71868	55.9553	12.159	5.27543	3.86564	7.04229	0.291223	6.62762	1.29495	9.16129	3.0311	40.6505	0.0294297	33.5234	4.31627	38.9661	24.5672	9.98719	11.4723		1.61814	2.09424	2.07048	0.784727	7.33205	0.784727		3.7875	5.69698	4.49364	5.98936	11.2914	6.54803	6.30115	2.64617	8.94731	41.995	4.79447	6.48631	0.149975	5.84317
	5.27899	7.09879	3.0818	4.23382	12.0306	7.77255	6.58277	3.18858	9.77135	48.4383	10.1671	6.18889	4.49511	7.60411	0.256958	1.69983	0.26628	12.2567	5.51754	29.6793	1.4156	17.3742	5.51518	40.5187	27.1796	6.67398	2.80454		0.909899	0.909899	3.10709	1.95507	5.84175	1.58366		3.78458	5.74259	4.44956	6.03049	11.2926	6.51261	6.30207	2.64976	8.95183	42.0458	4.77282	6.45997	0.150199	5.88654
	5.29329	6.68004	6.94164	3.9731	27.2579	10.0688	10.0358	8.67968	18.7155	86.4872	75.3369	6.81084	5.63998	9.28702	0.244325	22.4914	11.2611	9.57381	36.7563	296.601	0.00109012	17.2552	7.65735	6.278	29.9661	317.22	0.386363		1.51755	0.130799	0.130799	2.83774	20.4471	3.25797		3.7844	5.78847	4.3972	6.0682	11.2918	6.47424	6.30073	2.65379	8.95451	42.1188	4.74502	6.43086	0.150847	5.92834
	5.04753	8.43405	6.57378	3.80361	41.9434	9.92815	12.6218	14.5345	27.1563	115.154	211.252	7.50392	5.4291	9.55462	0.275334	57.3689	17.5369	36.578	77.7596	859.76	7.25554	19.3573	1.02654	8.2567	31.8504	1056	0.23128		2.45638	0.930132	0.930132	3.7003	34.4395	2.42423		3.78205	5.83578	4.35109	6.10529	11.2894	6.43676	6.30007	2.65725	8.95732	42.1782	4.72226	6.40258	0.151042	5.97053
	4.91433	8.66341	6.05055	4.63373	42.2575	9.33803	12.6429	14.6364	27.2793	115.767	214.223	7.35698	5.19838	9.16938	0.276382	59.7311	15.8365	43.4593	64.147	877.021	10.9223	20.5472	0.61438	11.5375	23.1698	1076.51	0.0119242		2.44265	1.30643	1.30643	2.72324	34.9005	1.98106		3.77438	5.88047	4.31539	6.13809	11.2888	6.41373	6.30181	2.66161	8.96342	42.2356	4.70666	6.38575	0.151373	6.00928
	4.70024	8.35932	5.61477	5.12157	39.7896	9.19676	12.1304	13.6722	25.8026	112.71	186.929	6.98704	5.24487	8.9874	0.262961	55.2071	14.2209	42.4533	49.1235	765.035	8.60615	22.534	1.18354	14.6878	18.7114	920.662	0.0627359		2.28681	1.37228	1.37228	1.86548	32.8026	2.20971		3.76905	5.91542	4.28542	6.1669	11.2906	6.39048	6.30298	2.66624	8.96921	42.3012	4.69292	6.3686	0.151488	6.04116
	4.49248	7.95112	5.35121	4.96695	37.1061	8.61934	11.4145	12.6974	24.1119	111.239	161.223	6.65117	5.06302	8.45228	0.250772	47.9148	11.9952	36.7639	41.5713	660.057	7.81314	24.5495	2.23834	16.7774	20.0729	765.014	0.685408		2.15868	1.29995	1.29995	1.68421	30.4549	1.96817		3.76484	5.97527	4.25898	6.1935	11.2918	6.36269	6.30785	2.66951	8.97736	42.3204	4.68806	6.34898	0.150487	6.08439
	5.39524	7.41445	5.20571	7.86941	36.0029	8.14459	11.6721	11.9853	23.6573	102.684	143.647	7.64193	5.90004	8.07579	0.15568	39.3984	18.1272	41.8136	14.4601	591.992	12.443	16.4187	4.13221	17.9905	2.48953	705.206	1.69688		2.24669	0.227479	2.43622	0.227479	28.361	0.502658		3.76048	6.03319	4.23497	6.21142	11.2908	6.32931	6.31003	2.67212	8.98215	42.3471	4.68453	6.32449	0.148966	6.1223
	5.02816	6.87173	5.00848	8.33901	35.5434	7.44847	11.3732	11.915	23.2882	104.764	141.968	7.1601	5.48905	8.11638	0.193109	40.2596	20.2633	40.5097	9.20633	584.197	15.4035	19.5282	6.63321	19.7025	1.22815	681.009	3.99503		2.13194	0.288372	2.15162	1.17891	28.3833	0.288372		3.74746	6.08811	4.21418	6.26153	11.2865	6.2942	6.31533	2.67494	8.99027	42.3562	4.68266	6.31005	0.148042	6.17482
	4.71756	6.52209	4.69103	8.185	34.9244	6.97385	11.0023	11.7969	22.7992	107.222	139.167	6.74797	5.16869	7.88221	0.207918	39.4981	20.0724	39.8322	7.93727	572.264	16.2285	22.3698	8.55647	22.6214	1.59324	649.084	6.11763		2.03041	0.22588	2.05693	1.43703	28.1764	0.22588		3.73564	6.13876	4.19618	6.30876	11.3174	6.26608	6.32714	2.69071	9.01785	42.5264	4.68182	6.32255	0.149097	6.20242
	6.92599	6.46016	4.3681	7.84964	33.6355	6.36425	10.9339	11.1798	22.1138	102.249	124.989	6.69308	6.38823	7.61873	0.0878489	16.0636	20.0147	43.1102	9.51289	515.359	20.882	6.35663	8.92259	25.7976	2.55231	585.07	9.50474		0.232918	0.232918	2.32498	1.15656	26.9424	0.328823		3.72482	6.18246	4.1796	6.35095	11.356	6.23488	6.33811	2.70933	9.04745	42.7467	4.68032	6.34774	0.151198	6.20867
	6.94243	6.20673	3.99884	11.5688	31.6608	5.87051	11.0413	10.411	21.4524	94.2914	108.39	6.57458	5.95457	10.4122	0.272357	16.8011	23.3735	49.5968	0.278157	425.162	26.7375	6.27401	10.5008	29.6849	4.50085	493.443	12.7929		0.367851	0.367851	2.57574	4.99417	25.0862	0.704067		3.71508	6.21908	4.16531	6.39172	11.3912	6.20355	6.34766	2.72653	9.07418	42.9533	4.67487	6.3807	0.154296	6.21132
	6.67346	5.78287	3.75263	13.1842	29.0488	5.57612	10.6697	9.56825	20.2379	89.677	91.5514	6.22816	5.62781	11.5565	0.345006	15.9699	23.881	47.8457	6.32276	337.793	25.9444	7.69381	13.4275	32.4285	13.9649	384.223	14.9855		0.445294	0.445294	2.47553	6.95603	22.8207	0.65204		3.7059	6.24926	4.15235	6.43258	11.4227	6.17252	6.35588	2.7423	9.09818	43.1459	4.65739	6.4134	0.158617	6.21089
	6.2103	5.33661	3.44383	12.4701	27.1599	5.41944	10.0067	8.95138	18.9581	89.454	80.1272	5.81487	5.35732	10.9051	0.341142	14.4126	21.8096	43.0711	6.06823	294.232	21.0428	10.4777	16.8972	36.0408	9.13752	313.738	16.2231		0.395429	0.478259	2.37104	6.6552	21.345	0.395429		3.66498	6.27483	4.14224	6.47278	11.4581	6.13974	6.35877	2.76551	9.12428	43.4913	4.64162	6.44428	0.162609	6.20729
	5.93617	4.9193	3.22425	11.6292	25.8201	5.06398	9.43216	8.52758	17.9597	90.4096	72.7196	5.50007	4.95547	10.2059	0.346303	12.222	20.3658	38.5381	4.8268	268.564	19.081	12.3276	20.5021	38.7255	4.7608	268.071	19.2129		0.436093	0.580769	2.27582	6.12908	20.32	0.436093		3.63437	6.31886	4.13417	6.51188	11.5227	6.11201	6.37232	2.7972	9.16953	43.8961	4.62863	6.47699	0.166435	6.21543
	5.74236	4.56304	3.02355	11.0774	24.7787	4.69863	8.98062	8.21949	17.2001	91.5247	67.5599	5.2205	4.59694	9.74365	0.358891	10.4863	19.515	35.4867	4.39657	249.58	18.3354	13.726	23.8553	41.2637	2.65751	235.054	22.5492		0.521868	0.657455	2.19695	5.85692	19.5582	0.521868		3.61009	6.41504	4.12528	6.54808	11.6099	6.08469	6.39884	2.83627	9.23511	44.3248	4.61513	6.51482	0.170683	6.24986
	5.71653	4.40792	2.93992	10.719	23.9762	4.42151	8.69685	7.95293	16.6498	91.4461	63.249	5.06902	4.41132	9.46842	0.364351	8.88232	18.3949	33.1423	4.08927	233.458	18.2785	13.9181	25.3947	42.3451	1.61751	211.09	25.2578		0.647508	0.661101	2.1291	5.65002	18.9072	0.647508		3.58638	6.5082	4.15097	6.58171	11.6924	6.05472	6.42906	2.86855	9.29761	44.6185	4.62691	6.56333	0.173046	6.28146
	5.48788	4.22674	2.72992	10.5461	22.9709	4.09921	8.34345	7.66081	16.0043	91.8183	58.688	4.85731	4.13109	9.28152	0.383999	8.15428	16.9473	31.5118	4.85154	213.962	18.0136	15.6764	27.2535	45.1223	1.20745	182.889	28.6013		0.630569	0.630569	2.1274	5.68876	18.1136	0.758103		3.56363	6.59533	4.19132	6.61296	11.7661	6.03605	6.4609	2.89524	9.35615	44.8118	4.6525	6.60855	0.1737	6.31569
	5.25465	3.96764	2.55922	10.1295	21.5694	7.66187	8.52371	6.93586	15.4596	81.3715	48.1062	6.45826	4.28939	9.51256	0.378437	10.6868	20.7578	35.5751	2.57843	170.19	0.742757	17.5778	30.0259	47.4447	0.465431	146.947	3.1875		1.20361	2.49062	3.89904	3.6712	15.1111	1.20361		3.54298	6.6768	4.22805	6.63986	11.8325	6.0415	6.49361	2.91898	9.41259	44.9515	4.68141	6.66756	0.175007	6.34068
	5.55716	3.76085	2.42884	9.37521	19.7555	8.59439	8.24532	6.2458	14.4911	75.7497	39.0101	7.07578	4.20993	9.18	0.37118	7.2262	20.1105	33.8315	1.27664	132.484	0.121851	15.1326	32.3349	49.2578	0.00518727	106.26	0.727329		1.51862	3.31493	4.64694	2.29943	12.6797	1.51862		3.53661	6.75284	4.24961	6.659	11.8939	6.04389	6.52264	2.94055	9.46319	45.0822	4.69818	6.72938	0.177746	6.35145
	5.76275	3.60754	2.29251	9.02356	17.9435	8.19385	7.80396	5.59647	13.4004	71.7133	31.3205	6.9783	4.14635	8.81613	0.360254	4.16653	17.6099	30.376	1.48743	102.811	0.15202	13.5754	34.1019	51.19	0.179499	72.1869	1.57095		1.21555	3.37076	4.68579	2.04526	10.9652	1.21555		3.53247	6.82286	4.26436	6.67672	11.9525	6.0433	6.54869	2.96187	9.51057	45.2284	4.7091	6.78633	0.1807	6.36001
	5.36129	3.41148	2.21437	8.92548	16.6255	7.59019	7.35472	5.18492	12.5396	70.4978	26.8834	6.47574	3.89893	8.59166	0.375701	3.97379	15.5492	26.4233	2.46729	85.9479	0.0554433	16.6949	36.4303	52.3143	0.27222	51.528	3.44861		1.11445	3.06426	4.26137	2.44975	10.1498	1.11445		3.52879	6.88527	4.2763	6.69284	12.0071	6.04035	6.57178	2.9822	9.55398	45.3788	4.71731	6.83716	0.183466	6.36659
	5.08451	3.16638	2.05362	8.57926	15.699	8.62951	7.20204	4.96808	12.1701	68.9815	24.6818	6.83188	3.64591	8.61694	0.405373	4.48396	16.2866	26.5062	1.89672	72.198	2.03765	19.0333	39.449	54.6654	0.753373	39.0844	0.668675		1.74738	3.6655	4.77826	1.74738	8.8671	1.79762		3.52586	6.93682	4.2898	6.71391	12.0608	6.0348	6.59367	3.00178	9.59545	45.5252	4.72605	6.8811	0.185665	6.37436
	4.94634	2.9699	1.92209	8.20603	14.8715	9.16628	7.01369	4.78227	11.796	68.1848	22.8701	6.57619	3.46401	8.92622	0.440848	4.2739	16.3522	25.9244	1.42168	61.7447	4.63368	20.258	41.9558	56.6278	1.54059	29.4224	0.0789307		1.62984	3.60628	4.6541	1.62984	8.29528	2.5901		3.52428	6.98099	4.30289	6.75233	12.113	6.02777	6.61688	3.02073	9.6376	45.6518	4.73411	6.92382	0.18783	6.39005
	4.75803	3.94645	2.94364	7.76636	14.0149	8.4204	6.97496	4.06485	11.0398	58.2777	16.523	6.26219	4.14934	8.25689	0.331087	4.91482	9.17192	16.2516	0.626302	49.561	2.08928	21.9886	30.2586	42.2967	2.82533	20.8638	1.05438		1.50417	2.31574	3.31855	1.50417	7.75273	2.15821		3.52487	7.01946	4.31489	6.7953	12.1609	6.02	6.63924	3.03786	9.67709	45.7561	4.74117	6.96342	0.189861	6.40765
	4.4055	3.86678	6.53015	7.27102	12.9658	7.62462	7.11064	3.24807	10.3587	45.679	10.5499	6.90059	4.93667	7.53622	0.208417	7.31776	10.5226	0.336964	0.0257223	34.2824	0.26418	25.419	31.1415	8.50934	4.73589	12.38	3.32189		2.49508	3.03381	0.370434	0.370434	6.06517	0.724037		3.52609	7.05328	4.32449	6.83814	12.2029	6.01222	6.65951	3.05304	9.71255	45.8448	4.74642	6.9995	0.191817	6.42518
	4.10362	3.57299	6.13414	6.97049	12.0017	7.45224	6.70586	3.01948	9.72534	45.0275	9.11725	6.55231	4.61125	7.3318	0.227793	6.77164	9.81486	0.326868	0.0700282	28.0458	0.557077	28.5542	34.5067	10.9766	6.13426	6.52523	3.98001		2.44869	2.97932	0.418176	0.418176	5.44937	0.899924		3.52928	7.07396	4.34074	6.87768	12.2392	6.01509	6.67933	3.06401	9.74334	45.873	4.75933	7.02489	0.192254	6.44639
	3.75681	3.31399	5.80487	6.54703	10.9494	7.46851	6.30677	2.78109	9.08786	44.0969	7.73448	6.17595	4.26882	7.23814	0.258045	6.50229	8.95672	0.251906	0.0577265	21.5541	1.34963	32.3809	37.6166	13.2668	8.41115	2.25654	3.91535		2.41914	2.86196	0.371083	0.371083	4.77346	1.29256		3.53268	7.07511	4.36063	6.9127	12.2729	6.04624	6.70005	3.07167	9.77172	45.8454	4.78203	7.03451	0.190621	6.47947
	3.4304	3.10373	5.32718	6.20402	9.93385	7.05395	5.84219	2.52674	8.36893	43.2499	6.38442	5.7656	3.90459	6.84146	0.273298	5.81674	7.49917	0.265229	0.130925	16.7417	1.46836	36.2023	40.24	16.9748	10.5184	0.236799	5.72782		2.33521	2.66188	0.438419	0.438419	4.16825	1.28834		3.53575	7.06982	4.37877	6.95176	12.3043	6.07417	6.7191	3.07893	9.79803	45.8235	4.80262	7.0403	0.188947	6.51296
	3.19237	3.57925	4.92413	6.07871	9.18604	6.84072	5.63354	2.23421	7.86774	39.6591	4.99169	5.50142	3.91547	6.65021	0.258833	5.9593	4.2201	0.503256	0.198179	12.6203	1.45728	39.1233	34.4332	20.4584	11.3469	0.0682181	6.79392		2.30905	1.92217	0.577289	0.577289	3.68462	1.3393		3.55015	7.06441	4.39427	6.99189	12.332	6.11221	6.74083	3.08257	9.8234	45.7299	4.82375	7.04628	0.187239	6.55205
	2.91069	4.66925	4.68296	7.07849	8.57628	6.53959	5.74287	2.03687	7.77974	35.4678	4.14884	5.61127	4.67268	6.94377	0.195507	8.02129	1.15267	1.12343	1.78387	8.02818	0.63475	42.7264	22.8291	22.6983	5.61092	0.758557	8.45439		2.70058	0.942022	0.928316	1.46722	2.96501	0.928316		3.57492	7.05781	4.41231	7.03098	12.3527	6.15006	6.76313	3.08119	9.84432	45.5586	4.84675	7.0511	0.185273	6.59052
	2.78828	4.43313	4.39284	6.73498	8.00187	5.95055	5.38361	1.87743	7.26104	34.8731	3.52474	5.19184	4.40291	6.53887	0.195212	6.73573	0.903413	0.981624	1.82621	6.85532	0.321422	44.3417	25.1412	25.5469	7.35632	2.08906	12.2268		2.40356	0.758711	0.799	1.54314	2.81004	0.758711		3.60091	7.05172	4.41814	7.06663	12.3872	6.18775	6.78538	3.08648	9.87186	45.4872	4.86054	7.0629	0.184708	6.61973
	3.84314	4.34759	4.05775	6.17726	7.74825	5.42555	5.26659	1.50634	6.77293	28.6018	2.26906	4.88657	4.13021	5.98933	0.183717	2.0262	0.844563	1.4613	0.829327	6.15863	0.0252674	31.4058	26.0064	29.0465	10.6927	2.88654	16.1739		1.04342	0.538979	0.82882	1.2907	2.86168	0.538979		3.62357	7.04652	4.42098	7.09989	12.4384	6.22064	6.80833	3.09924	9.90757	45.5214	4.87089	7.08655	0.185295	6.63358
	3.74178	4.06034	4.29986	5.96704	7.22569	5.04511	5.05664	1.32875	6.38539	26.2774	1.76559	4.67248	4.12022	5.73655	0.163982	1.72885	0.992603	0.572708	0.828828	4.70481	0.000132945	32.5522	29.0186	26.4954	12.1117	4.93523	19.3787		0.930705	0.612142	0.372622	1.29455	2.55321	0.372622		3.64939	7.03967	4.42306	7.11829	12.4808	6.24948	6.82677	3.10821	9.93498	45.5296	4.87967	7.09863	0.185249	6.64457
	3.49975	4.02596	7.04719	5.91173	6.61404	5.09071	5.36489	1.41677	6.78167	26.4082	2.00724	5.50122	4.29215	6.43846	0.200018	3.47878	1.79275	2.83012	0.299029	1.56036	0.0751798	35.3726	29.3902	5.7602	12.4998	8.02697	18.9793		2.00147	1.47526	1.54597	0.410512	1.11282	0.410512		3.68964	7.03014	4.42434	7.09545	12.516	6.27734	6.83882	3.11112	9.94994	45.492	4.88759	7.07912	0.183135	6.65374
	3.4552	4.87247	6.68853	5.67169	6.07694	4.96664	5.28858	1.12838	6.41696	21.3362	1.27324	5.31916	4.89601	5.97563	0.0993057	3.36127	0.173145	1.95986	0.146774	0.621517	0.103645	35.9044	20.9284	7.61046	14.2547	11.3589	20.0757		1.86396	0.446692	1.36936	0.352526	0.757778	0.352526		3.72586	7.01897	4.43811	7.06515	12.5511	6.30414	6.85055	3.11296	9.96351	45.441	4.90462	7.0536	0.179707	6.66155
	3.4449	4.57679	6.12797	5.38506	5.71324	4.66842	4.98606	0.962863	5.94893	19.3111	0.927105	5.02674	4.5997	5.6312	0.100822	2.37519	0.167503	1.30396	0.159197	0.528785	0.100898	36.028	23.7212	11.0175	16.5012	13.9427	22.837		1.58184	0.449946	1.10123	0.35832	0.686501	0.35832		3.74605	7.00738	4.45221	7.03664	12.6016	6.32751	6.86191	3.12401	9.98591	45.5268	4.92103	7.02932	0.176421	6.66745
	3.29473	4.69687	5.69606	4.99491	5.70335	4.38485	4.79513	0.906164	5.70129	18.8976	0.821133	4.84589	4.46285	5.52077	0.105966	2.25121	0.00965501	0.811682	0.0399143	0.824873	0.168331	37.8533	22.5659	14.0713	19.8231	14.0166	25.6277		1.55117	0.149023	0.850171	0.149023	0.857462	0.461045		3.76372	6.99598	4.46492	7.03589	12.6589	6.34938	6.87813	3.13875	10.0169	45.6338	4.93603	7.02591	0.174711	6.67268
	3.14841	7.2546	5.39834	4.65604	7.08966	4.15131	5.28306	1.63675	6.91982	30.9812	2.67896	5.02719	4.2775	6.66683	0.218318	4.55673	3.88698	0.013289	0.393158	3.26381	1.28086	39.6751	4.80761	16.3935	22.9555	5.55812	28.0467		1.87878	2.22741	0.371151	0.371151	2.06247	0.875876		3.77995	6.98382	4.47824	7.0638	12.7122	6.36926	6.89789	3.15269	10.0506	45.7052	4.95099	7.04381	0.174477	6.67654
	2.95975	8.74894	5.27916	4.35865	6.93493	3.9531	5.37242	2.13139	7.50382	39.6729	4.54284	4.81891	4.05449	6.52099	0.233229	5.82098	11.4009	0.00869768	1.02773	2.44144	2.01448	42.0874	0.487614	17.3728	25.8936	6.31164	30.1855		1.85916	3.93003	0.460254	0.460254	2.11603	0.86581		3.77826	6.98351	4.48916	7.11471	12.7573	6.38532	6.91804	3.168	10.086	45.7934	4.9632	7.08191	0.175898	6.68442
	2.72157	8.25927	5.14422	4.03589	6.37892	3.72045	5.04339	2.01454	7.05792	39.9441	4.05835	4.59005	3.79931	6.07024	0.230095	5.39082	10.3419	0.0101663	1.01505	1.78364	1.75016	45.2345	1.41124	18.5159	29.2826	9.41454	32.796		1.86848	3.66922	0.554162	0.554162	1.78887	0.869601		3.77629	6.98122	4.49124	7.16104	12.7967	6.39816	6.93411	3.18279	10.1169	45.9004	4.96797	7.11608	0.177764	6.68969
	2.51328	7.84617	4.79631	4.47456	5.99309	3.467	4.8484	1.88682	6.73522	38.9163	3.56009	4.63544	3.71889	5.6939	0.209822	5.45278	8.98659	0.00271331	0.13976	1.31032	1.90827	48.0796	2.5634	21.631	24.7275	11.9311	35.7631		2.12215	3.21073	0.160877	0.160877	1.35766	1.16843		3.7759	6.96669	4.49395	7.19226	12.8415	6.40792	6.94637	3.19905	10.1454	46.0535	4.97244	7.13587	0.178673	6.6873
	2.40275	8.7445	4.52662	5.72325	5.7029	6.1222	5.53704	2.07543	7.61247	37.4828	4.30743	5.71308	4.82069	6.02246	0.110832	9.82376	10.2878	1.02095	0.0346762	0.0275113	0.342412	49.6247	0.493826	24.2124	13.868	14.02	11.0558		3.31033	3.03143	1.18646	0.010175	0.010175	0.409119		3.77417	6.95135	4.49706	7.21744	12.8941	6.4133	6.95791	3.21853	10.1764	46.2571	4.97612	7.15255	0.179446	6.68233
	2.98875	8.47713	4.40382	5.75727	5.59362	6.27808	5.58311	1.84446	7.42758	33.0365	3.40204	5.67545	4.70127	6.14788	0.133338	6.73071	8.37535	1.39072	0.0303311	0.000110374	0.482979	41.7119	0.941088	25.436	13.6158	14.8503	10.0435		2.68669	2.80169	1.27162	0.0818262	0.0818262	0.602634		3.77059	6.9382	4.49774	7.24235	12.9244	6.40816	6.96357	3.2309	10.1945	46.3972	4.97535	7.17266	0.180878	6.67318
	2.79623	7.85556	4.33925	11.8978	5.9645	5.97448	6.4713	3.15969	9.63099	48.8262	9.98364	5.96949	4.74557	7.38529	0.217604	13.5061	1.91618	4.54563	29.4466	0.256842	0.246831	44.2358	2.53341	26.0914	6.00516	12.1294	12.06		3.17326	1.88607	1.63024	5.92828	0.00498748	0.00498748		3.76789	6.92172	4.50419	7.26994	12.9065	6.39619	6.96107	3.22479	10.1859	46.3261	4.97719	7.19273	0.18205	6.65896
	2.65967	7.19915	3.94519	11.5519	5.68767	9.03056	6.67902	3.29111	9.97013	49.2753	10.8314	6.44341	4.38081	8.57271	0.323611	16.1552	0.270537	7.47386	23.7449	0.982783	5.52972	46.071	5.05385	30.2725	4.42963	14.1343	0.173616		3.78374	0.755743	2.49822	5.10849	0.755743	2.58715		3.77587	6.90619	4.51065	7.29853	12.8701	6.3837	6.95751	3.20989	10.1674	46.1356	4.97891	7.21327	0.183262	6.64495
	2.83887	6.70736	3.66283	10.7506	5.40399	9.50792	6.4786	3.15627	9.63487	48.7184	9.96203	6.05568	4.09812	8.80778	0.364923	13.2476	0.0523335	7.92852	18.2501	1.15477	9.17678	43.6705	7.50687	33.4592	1.6988	16.3478	0.00368289		3.21681	0.651685	2.39284	4.69493	0.651685	3.45224		3.78795	6.8907	4.51701	7.32567	12.8042	6.37636	6.95031	3.18317	10.1335	45.799	4.98185	7.23183	0.184218	6.63353
	2.80901	6.27958	3.48025	9.87289	5.05406	8.98325	6.07984	2.87629	8.95613	47.3087	8.27306	5.66682	3.8737	8.30733	0.363978	10.6983	0.039897	6.75787	14.3872	1.05223	8.42979	44.066	10.034	35.6049	0.181183	19.3	0.215279		2.85781	0.612763	2.18657	4.20607	0.612763	3.31643		3.79848	6.87235	4.52475	7.35083	12.7373	6.35868	6.9404	3.15666	10.0971	45.4824	4.98323	7.24822	0.185177	6.61551
	2.65931	5.9324	3.23039	9.28401	4.63149	8.45928	5.69948	2.72027	8.41975	47.7283	7.39985	5.28195	3.58066	7.82756	0.372266	9.24263	0.0542511	6.09642	12.8489	1.1406	7.61651	46.0758	12.354	38.6491	0.02664	23.1913	0.976037		2.62263	0.650455	2.05156	4.00207	0.650455	3.17734		3.81036	6.85317	4.53367	7.3741	12.6888	6.32814	6.93137	3.13699	10.0684	45.2578	4.98229	7.26342	0.18628	6.59066
	2.44343	5.61327	3.04001	8.93841	4.37198	8.14163	5.42479	2.66257	8.08736	49.0816	7.08928	4.99263	3.373	7.50954	0.380108	8.88852	0.0355256	5.68718	12.3456	1.1084	7.38122	49.0533	14.6992	41.0525	0.258894	25.7581	1.7046		2.5492	0.620644	1.95262	3.94579	0.620644	3.149		3.8141	6.83258	4.53987	7.39731	12.6414	6.30145	6.92112	3.11975	10.0409	45.0758	4.98027	7.27826	0.187461	6.56702
	2.2916	6.08582	2.90655	8.53495	7.76917	7.96988	5.92633	2.71046	8.63678	45.7358	7.34657	6.9275	3.70137	7.9197	0.36299	13.2113	0.025439	9.11906	6.80493	3.39606	4.1761	51.2031	11.299	42.7805	0.832248	2.81589	2.18257		4.6359	0.841671	4.02095	1.60746	0.841671	1.04238		3.81553	6.81155	4.54388	7.42014	12.5957	6.28686	6.91228	3.10354	10.0158	44.899	4.97962	7.29318	0.188511	6.54921
	3.05543	10.2452	2.81893	7.99406	7.62588	7.54158	6.54684	2.96692	9.51377	45.3184	8.80264	7.58373	4.17696	7.90201	0.308391	12.19	13.6776	13.8973	2.09443	1.16433	0.989512	40.8552	0.636711	43.9343	2.11172	3.31731	3.63149		4.52831	2.66144	4.7648	0.410323	0.0421486	0.0421486		3.79751	6.79009	4.54608	7.44194	12.5501	6.25101	6.89612	3.09248	9.9886	44.8437	4.97231	7.30548	0.190032	6.52055
	3.05671	10.0154	2.68369	7.54878	7.17442	6.97167	6.24178	2.83393	9.07572	45.4026	8.03119	7.07305	4.03545	7.45519	0.297611	10.1447	14.2404	12.6601	1.70825	0.869803	0.532739	40.8387	0.322852	45.7455	3.6041	5.16568	6.12838		4.01633	2.94239	4.38936	0.475739	0.101371	0.101371		3.77712	6.78427	4.50728	7.46323	12.3464	6.18824	6.84441	3.0318	9.87622	44.296	4.92752	7.30852	0.19459	6.48625
	2.84922	9.93115	3.2112	7.41625	6.65945	6.61251	6.1133	2.67946	8.79276	43.8301	7.17952	6.63598	4.06152	7.22705	0.280419	10.6542	14.576	8.42218	1.6977	0.29828	0.249214	43.5337	0.234178	38.8881	4.12487	7.77174	8.03565		3.78676	3.29517	3.42478	0.780275	0.0234685	0.0234685		3.77374	6.7601	4.47005	7.48313	11.9899	6.12345	6.76673	2.91345	9.68018	43.0556	4.8834	7.30403	0.198617	6.44178
	2.7619	9.47395	3.676	7.16417	6.53203	7.57737	6.19757	2.52376	8.72133	40.7218	6.36937	6.8481	4.39001	7.47407	0.25995	11.8038	10.7346	6.35832	0.934321	0.111864	1.90385	44.6936	0.000713795	33.3071	5.21235	8.49838	3.49638		4.0862	2.62584	3.1721	0.316071	0.316071	0.729268		3.77152	6.72932	4.46178	7.49212	11.6359	6.06167	6.69206	2.79229	9.48434	41.7254	4.86175	7.30142	0.200578	6.3955
	2.82157	9.0853	3.70778	6.64654	6.43876	7.33381	6.00563	2.33517	8.3408	38.8831	5.45303	6.54265	4.39052	7.16199	0.239902	10.1382	9.4844	5.28011	0.410764	0.187608	1.76407	43.8994	0.130992	32.9413	7.84389	9.05087	4.46655		3.72108	2.54265	2.83487	0.103886	0.103886	0.791159		3.76849	6.69858	4.45894	7.4935	11.3372	5.99933	6.626	2.69099	9.31699	40.6126	4.84404	7.29477	0.201892	6.34895
	2.79165	11.9825	3.51161	6.38255	6.07319	6.91912	6.27677	3.25	9.52677	51.7783	10.5625	6.22787	4.152	6.78498	0.24074	12.1461	32.5552	7.64611	0.0111901	0.0414416	0.412614	44.2968	6.42751	35.2316	9.39227	11.3841	6.39136		3.43622	5.75461	2.71627	0.154678	0.154678	0.691245		3.77489	6.67002	4.45547	7.49491	11.0671	5.94128	6.56728	2.59879	9.16608	39.5718	4.82692	7.28869	0.20319	6.30565
	2.67371	11.7679	3.34852	6.26231	5.73502	6.32376	6.01853	3.21262	9.23115	53.3788	10.3209	5.99866	3.94514	6.3084	0.230482	11.1878	33.0548	7.12896	0.0594292	0.0803797	0.0931683	45.8806	5.38532	37.1943	10.1437	13.7805	9.75604		3.32496	5.7692	2.65014	0.263647	0.263647	0.325101		3.78336	6.64414	4.44992	7.46534	10.8045	5.88605	6.50555	2.50763	9.01319	38.5461	4.80895	7.26004	0.20309	6.2651
	2.61948	11.3493	3.28537	9.50095	5.32102	6.07873	6.35913	3.44562	9.80476	54.1839	11.8723	5.69988	3.79429	8.64539	0.38997	13.985	24.9013	9.44801	9.87098	1.07768	0.0786271	46.6182	3.61771	37.9685	0.00288535	17.0256	11.3468		3.0804	5.64938	2.4145	3.80107	0.378854	0.378854		3.79151	6.62769	4.44529	7.42863	10.5384	5.8356	6.44453	2.4153	8.85982	37.4783	4.79287	7.2284	0.202601	6.23165
	2.46417	10.6573	3.15358	9.01866	8.76515	6.65757	6.78607	3.34	10.1261	49.2184	11.1556	7.71136	4.02958	8.95528	0.379342	18.6788	14.9864	13.195	4.98444	3.91675	0.0165123	48.7631	1.46426	39.61	0.183676	0.465238	7.78221		5.24719	2.94594	4.55778	1.3073	1.05379	1.05379		3.79843	6.65271	4.45993	7.39239	10.2725	5.78774	6.39395	2.32171	8.71565	36.311	4.79188	7.20747	0.20131	6.22022
	2.25012	9.8123	2.97891	8.33184	9.4365	6.13287	6.49042	3.27242	9.76285	50.4193	10.7088	7.23235	3.7674	9.16034	0.41716	17.9802	11.0349	12.3307	3.39082	8.67937	0.127845	51.7984	0.133275	41.8392	1.2441	0.000115134	10.985		4.98223	2.57994	4.25345	1.09949	2.20415	1.09949		3.78079	6.67596	4.48239	7.3602	10.0285	5.75247	6.34672	2.24072	8.58745	35.3052	4.79991	7.18914	0.199285	6.21421
	2.08216	9.07888	2.89647	7.97252	8.99626	5.76064	6.13116	3.07517	9.20633	50.1564	9.45667	6.86658	3.61252	8.74032	0.415112	16.3944	8.68908	10.4632	3.39063	8.2088	0.137279	54.2442	0.135681	42.9124	2.17477	0.203376	13.5909		4.78442	2.2123	3.97011	1.10594	2.12967	1.10594		3.75916	6.69578	4.50471	7.28836	9.80732	5.72203	6.29623	2.16553	8.46176	34.3941	4.80904	7.14022	0.19509	6.20891
	1.93935	8.37163	2.79395	7.75889	8.39303	5.32637	5.76387	2.87513	8.639	49.8819	8.26636	6.54263	3.42706	8.21844	0.411437	14.627	6.8004	8.82041	3.9801	6.9125	0.191404	56.3683	1.15692	44.2661	2.8505	1.11133	16.9815		4.60329	1.829	3.74868	1.21626	1.8504	1.21626		3.73685	6.71739	4.52595	7.22894	9.61144	5.71552	6.25601	2.09999	8.356	33.5675	4.82334	7.10105	0.191013	6.21646
	1.82922	7.77677	2.93693	7.56133	8.52004	4.86281	5.58118	2.79155	8.37273	50.0173	7.79277	6.21207	3.4184	7.72291	0.386356	14.0772	4.82063	6.99208	3.92097	8.63688	0.51606	58.0342	2.79043	42.3841	3.55664	0.859687	21.0169		4.38285	1.56471	3.27514	1.34926	2.30797	1.34926		3.71807	6.74134	4.54853	7.18298	9.42863	5.71092	6.22175	2.03995	8.2617	32.7875	4.83913	7.07257	0.1875	6.22613
	2.969	9.46655	3.02652	7.29549	11.2411	5.15088	6.52493	3.41353	9.93846	52.3152	11.6522	6.22319	3.55761	8.92379	0.429934	12.6446	8.65314	12.2389	0.59376	22.2425	1.888	41.9675	0.000373272	41.2255	4.63	3.21807	18.4586		3.25418	3.24336	3.19666	1.0723	5.01794	1.0723		3.6987	6.76517	4.57072	7.14075	9.25216	5.70665	6.18903	1.98363	8.17265	32.0507	4.8547	7.04686	0.184191	6.23591
	3.10011	14.4829	2.84395	6.83729	13.3749	5.07242	7.61859	5.11001	12.7286	67.0728	26.1122	5.95486	3.59319	11.7405	0.531335	20.4167	47.118	22.7972	0.610441	33.1355	6.48298	40.2859	25.3575	43.6033	6.81181	15.4269	19.1389		2.85475	8.528	3.11091	0.882431	7.42008	0.882431		3.67891	6.78774	4.59073	7.09904	9.08158	5.70176	6.15663	1.93079	8.08742	31.3612	4.86849	7.02121	0.181058	6.24475
	2.87275	13.949	6.25712	6.37543	12.7618	4.64359	7.80994	4.4962	12.3061	57.5703	20.2158	6.31627	5.04697	11.1652	0.377385	24.3759	37.6875	2.41125	2.05783	24.5209	10.0258	43.2238	20.2655	10.1768	9.43597	10.9864	23.075		3.44353	7.63268	0.0591536	0.0591536	6.44553	1.67269		3.65865	6.80724	4.60746	7.05775	8.9165	5.69574	6.12389	1.88138	8.00527	30.722	4.87953	6.99512	0.17816	6.25149
	2.66637	13.0885	7.5218	6.01467	11.7469	5.54065	7.76315	3.9563	11.7194	50.9626	15.6523	6.76823	5.65916	10.6906	0.307738	25.9771	28.3597	0.05825	3.05717	15.8699	4.93949	45.98	13.2591	3.7073	11.7825	5.28828	15.2614		4.10186	6.3203	0.753563	0.753563	4.97862	1.22758		3.63901	6.82614	4.62248	7.01457	8.76037	5.69041	6.09216	1.83566	7.92782	30.1315	4.88946	6.96746	0.175256	6.25827
	2.61948	12.3251	7.03683	5.55296	10.9524	7.65264	7.6899	3.54493	11.2348	46.0985	12.5665	7.34474	5.92393	10.1274	0.261878	25.7092	21.4854	0.426499	4.56651	10.6437	0.00138832	46.6182	8.28232	5.81001	15.1653	2.26543	3.22055		4.72526	4.9804	0.307904	1.79177	3.60763	0.307904		3.61995	6.84664	4.63571	6.97197	8.61426	5.64802	6.05609	1.79593	7.85202	29.6549	4.88878	6.94064	0.173454	6.24733
	3.68683	11.6784	6.68035	5.10365	10.3548	6.98835	7.4154	3.05885	10.4742	41.2499	9.35653	6.83435	5.49783	9.5132	0.267495	13.9023	18.1733	0.540303	5.3442	8.64017	0.182374	33.1823	4.97822	7.65562	18.8667	0.823719	6.04608		3.14752	4.84407	0.154	1.7307	3.52047	0.154		3.59634	6.86619	4.64735	6.93297	8.4819	5.59435	6.01985	1.76352	7.78337	29.295	4.8841	6.91627	0.172212	6.23027
	3.58715	11.1689	6.67033	4.77559	9.90882	6.32023	7.07184	2.93178	10.0036	41.4571	8.59533	6.49528	5.16175	9.0992	0.2761	12.1431	16.7862	0.16121	5.27279	8.04846	0.564918	34.3406	2.96426	7.71116	21.8242	0.213068	9.77812		2.90814	4.67365	0.17505	1.71969	3.41354	0.17505		3.56835	6.88414	4.65774	6.89334	8.36227	5.54169	5.98459	1.73685	7.72144	29.0221	4.87872	6.89104	0.170973	6.21291
	3.28221	10.5851	6.2419	4.48926	9.33868	5.75932	6.61608	2.81701	9.43309	42.5783	7.93556	6.00061	4.80677	8.56448	0.281029	11.1147	15.7532	0.140006	4.52337	7.41255	0.734037	38.0075	1.29475	10.2741	24.5815	0.0117836	13.6007		2.7184	4.58449	0.241293	1.51136	3.33807	0.241293		3.54204	6.90199	4.66693	6.85189	8.25182	5.49263	5.95122	1.71299	7.66421	28.7839	4.87335	6.88947	0.171397	6.17226
	3.08327	9.81432	6.08003	4.93649	9.14443	5.29003	6.39143	2.59484	8.98627	40.5988	6.7332	5.68503	5.02488	8.37833	0.250198	10.9439	11.7162	0.0969705	2.11685	7.57902	1.21307	40.5	0.134754	11.3381	20.3468	0.0916881	17.2823		2.60176	4.12929	0.394996	0.748541	3.4594	0.394996		3.51656	6.9194	4.67638	6.81057	8.14797	5.43816	5.91817	1.69181	7.60998	28.5866	4.86683	6.89219	0.172239	6.12436
	2.97438	9.15694	5.71294	6.57254	8.89558	4.97197	6.38073	2.37075	8.75148	37.1549	5.62048	6.14274	5.15721	8.31482	0.234382	11.6032	7.70738	0.445941	0.0367933	6.3245	1.98459	41.8978	0.0842667	13.9449	8.26383	0.304316	20.0279		3.16836	3.0142	0.429802	0.429802	2.75284	1.17077		3.49027	6.93646	4.68559	6.77019	8.0504	5.37994	5.88548	1.67371	7.55918	28.4379	4.85918	6.89489	0.173192	6.07506
	2.90929	8.49389	5.36867	6.85675	8.33742	4.72989	6.11599	2.18635	8.30233	35.7481	4.78012	6.11271	4.88959	7.96725	0.23938	10.2829	5.65445	0.558485	0.548733	4.93477	1.92126	42.7447	0.90885	16.6347	6.71058	1.23168	22.2533		3.20342	2.38119	0.744042	0.744042	2.22471	1.38282		3.46525	6.94226	4.68279	6.73244	7.95766	5.33054	5.85182	1.6573	7.50912	28.3211	4.84473	6.8898	0.174279	6.03149
	2.71852	7.81606	4.99741	6.7018	7.61795	4.44952	5.71688	2.00523	7.7221	35.0755	4.02093	5.84961	4.5865	7.38891	0.234014	8.99013	4.40655	0.517633	0.970075	3.61408	1.60619	45.2755	2.66073	19.8009	7.53738	3.34626	24.9771		3.13108	1.96645	0.852196	0.852196	1.76835	1.40008		3.45206	6.9463	4.64216	6.6977	7.87182	5.28777	5.8163	1.64478	7.46108	28.2788	4.80356	6.88415	0.178015	5.99273
	2.69448	7.25426	5.80152	6.3276	7.00939	5.25527	5.72375	1.65904	7.38279	28.9851	2.7524	6.06456	5.39184	6.83894	0.118317	9.17653	2.34245	0.00604812	0.364628	1.65287	0.219473	45.5997	4.80912	13.2912	9.7321	5.94305	17.5725		3.37009	1.1897	0.263037	0.263037	0.944832	0.809287		3.4454	6.95151	4.62429	6.67174	7.7919	5.24451	5.78822	1.6302	7.41842	28.1641	4.77935	6.88156	0.180279	5.95813
	2.55512	6.77629	6.0939	6.02989	6.69485	7.82454	5.99576	1.80506	7.80082	30.1055	3.25823	6.39438	6.04589	6.75593	0.055464	11.838	0.609219	0.0096305	0.00116435	0.488722	3.3444	47.5011	7.13393	11.2448	11.6782	7.57559	2.63314		3.83925	0.381914	0.300476	0.364488	0.300476	1.43016		3.44847	6.95854	4.6145	6.65616	7.71922	5.20114	5.76634	1.61528	7.38161	28.0122	4.76116	6.88294	0.18222	5.92865
	2.35099	6.33969	5.66019	6.69527	6.43726	7.25461	5.78967	1.76235	7.55201	30.4395	3.10586	6.38847	5.83006	6.63076	0.0642574	11.8245	0.302523	0.0167646	0.820109	0.419375	2.14606	50.3566	9.65682	14.3417	7.57331	9.05993	4.80758		4.03748	0.0487854	0.728285	0.306792	0.0487854	0.866136		3.45331	6.96611	4.60621	6.6433	7.65372	5.18281	5.75091	1.60036	7.35127	27.828	4.75036	6.88541	0.18349	5.91306
	3.33543	6.14134	5.18984	6.64216	6.24796	8.07195	5.93811	1.58241	7.52052	26.6484	2.50403	6.19465	5.42771	6.54361	0.0932142	6.77397	0.0413004	0.559913	0.495685	0.0960043	4.55327	37.3541	10.9289	18.1254	7.86841	10.2353	1.89139		2.85922	0.0533104	1.00481	0.447514	0.0533104	1.8773		3.4587	6.96668	4.59984	6.62878	7.59478	5.18317	5.73866	1.58425	7.32291	27.6066	4.74567	6.88221	0.183742	5.90597
	4.20274	5.7877	5.42362	6.39445	6.2689	7.85091	5.98805	1.20502	7.19307	20.1237	1.45207	6.0283	5.51464	6.36306	0.0714299	3.18736	0.0401404	0.318584	0.165159	0.078877	3.47023	27.5047	13.3921	16.1894	9.31946	10.1018	2.54825		1.82557	0.240601	0.604682	0.366148	0.240601	1.8226		3.4845	6.96189	4.59537	6.60181	7.54173	5.18412	5.72824	1.56126	7.28949	27.2554	4.74256	6.87187	0.183333	5.89297
	4.25627	5.55652	5.97082	5.91704	7.56201	7.72021	6.16381	1.30254	7.46635	21.132	1.6966	5.94393	5.64665	7.16422	0.118459	3.63872	0.368799	0.0372446	0.0608988	1.95497	2.42236	26.9461	15.1376	12.0854	12.4623	3.55404	2.98261		1.68766	0.387406	0.0268941	0.0268941	1.61809	1.77628		3.52845	6.95909	4.59164	6.5772	7.49157	5.18733	5.72254	1.53417	7.25671	26.8092	4.74056	6.86362	0.182956	5.88226
	4.03481	5.38611	5.64779	5.58327	9.08711	7.31193	6.17517	1.76657	7.94174	28.6077	3.12078	5.61553	5.4354	6.8959	0.118438	4.58116	0.622612	0.278129	0.350349	8.47941	1.29223	29.2943	16.4927	14.4357	14.9302	0.129684	4.55949		1.58072	0.229416	0.0322618	0.0322618	3.47158	1.6964		3.55767	6.95511	4.58938	6.56646	7.44181	5.19139	5.71697	1.51261	7.22958	26.4583	4.73988	6.85795	0.182626	5.87893
	4.25376	5.0738	5.31725	5.50658	8.46424	6.95412	5.92829	1.5211	7.44939	25.6584	2.31375	5.41191	5.13466	6.59223	0.124293	2.80404	0.730153	0.373376	0.177842	6.43104	1.05232	26.9721	19.1269	17.0568	15.5287	0.966268	6.21562		1.15815	0.33811	0.094666	0.094666	3.05233	1.5422		3.5832	6.9533	4.58297	6.55773	7.40951	5.19771	5.71407	1.49724	7.21131	26.2026	4.73665	6.85441	0.182706	5.87772
	5.56731	4.70431	4.98797	5.37338	8.03872	6.82052	5.91537	1.2704	7.18577	21.4762	1.61391	5.47035	5.08432	6.50722	0.122754	0.121143	1.46666	0.860078	0.293752	4.50861	0.819307	15.0538	22.4953	19.885	16.5963	1.98391	6.89958		0.0969665	0.766035	0.482382	0.0969665	2.56837	1.35018		3.61161	6.97952	4.54638	6.54789	7.40713	5.20857	5.71685	1.49682	7.21367	26.1827	4.71193	6.87161	0.186444	5.87823
	5.33351	4.38345	6.04797	5.06432	7.99624	6.60673	5.90537	1.28332	7.18869	21.7315	1.64692	5.69074	5.13162	6.46704	0.115136	0.327027	2.31624	0.0203355	0.707359	4.37172	0.491906	16.9227	25.6419	11.555	19.2099	2.10539	8.06845		0.357233	1.30729	0.357233	0.626416	2.3055	0.91599		3.64731	6.9951	4.51103	6.53807	7.41463	5.21808	5.7207	1.49509	7.21579	26.1347	4.68779	6.88084	0.189569	5.87807
	5.05978	4.14186	5.79841	4.90237	9.43535	6.08977	5.90459	1.86211	7.7667	31.5366	3.46744	5.42909	4.94173	6.01693	0.0981144	0.713708	3.10721	0.0112746	1.00444	12.4663	0.0342905	19.2497	28.1469	13.3139	20.6557	0.000141116	11.2726		0.369315	1.28723	0.369315	0.526719	4.00626	0.660674		3.67945	7.00851	4.47859	6.52908	7.42313	5.22603	5.72413	1.49428	7.21841	26.1049	4.66545	6.88865	0.192417	5.87756
	4.71453	4.08162	5.45721	7.19903	9.92301	5.76457	6.18999	2.11157	8.30157	34.1127	4.45874	5.61089	4.9002	6.84041	0.165257	2.17699	4.44523	0.536978	1.01815	13.9354	0.180987	22.3984	28.7897	15.9203	5.05441	0.226361	13.562		0.896354	1.52926	0.153681	1.58814	4.31212	0.153681		3.70898	7.01668	4.44789	6.54005	7.43086	5.23204	5.72942	1.49539	7.2248	26.1002	4.64393	6.89752	0.195261	5.88604
	4.34421	3.90881	5.36784	9.64758	9.57147	5.45851	6.38307	2.56855	8.95162	40.2401	6.59746	5.41317	4.60012	8.54323	0.300008	4.15693	6.12196	1.0307	10.657	10.1659	0.854812	26.0408	30.6741	16.6414	0.040138	0.015436	15.9099		1.06896	1.50436	0.0453355	4.2344	4.1583	0.0453355		3.73742	6.99628	4.41811	6.56016	7.42416	5.23664	5.7288	1.48981	7.21861	26.0056	4.62275	6.88725	0.196742	5.8984
	4.06318	4.90213	5.08025	11.5961	9.23926	4.98923	6.64502	3.03765	9.68268	45.7132	9.22734	5.03474	4.92391	8.19951	0.2496	6.66591	3.03767	2.4485	24.5129	6.73007	2.74163	28.988	20.6579	19.0705	4.61752	0.0432519	19.8737		0.971565	0.132614	0.0455098	6.56133	4.20452	0.0455098		3.76361	6.9574	4.38782	6.58112	7.41725	5.23998	5.72453	1.48228	7.20681	25.8935	4.60086	6.86333	0.197351	5.91055
	3.90282	4.63143	4.76927	10.9868	8.70399	4.54978	6.25734	2.88691	9.14425	46.1363	8.33424	4.70035	4.57019	7.72031	0.256305	5.5438	2.64361	2.21437	22.3676	5.98608	2.91576	30.7405	23.192	21.8833	2.37022	0.552405	23.985		0.797531	0.068922	0.068922	6.28643	4.00364	0.150564		3.78914	6.92023	4.3574	6.60048	7.41212	5.24196	5.72022	1.47597	7.1962	25.8027	4.57854	6.84029	0.198072	5.92122
	3.8232	4.34221	4.6176	10.1545	9.02393	4.1006	6.01034	2.80745	8.81779	46.7103	7.88177	4.4799	4.161	7.92235	0.311283	4.78359	2.78266	1.93973	17.1741	9.08172	3.64709	31.6298	26.0612	23.3254	0.50023	0.179185	28.5864		0.656707	0.137694	0.137694	5.6746	4.54402	0.379301		3.81413	6.88386	4.32858	6.61298	7.40685	5.2434	5.71497	1.46921	7.18417	25.708	4.55729	6.81614	0.198608	5.92819
	3.57305	5.79393	4.55522	9.50161	9.73369	3.77896	6.15608	2.79315	8.94923	45.3723	7.80169	5.17458	3.97303	8.57469	0.366733	6.67202	0.131153	2.56273	11.1926	12.7993	5.65068	34.506	13.3466	23.9317	0.00295658	0.0820602	32.1293		1.60153	0.619351	0.619351	4.32703	4.55912	1.39561		3.83716	6.83642	4.30109	6.61082	7.40316	5.2169	5.70093	1.46166	7.16259	25.639	4.53004	6.78002	0.198936	5.91386
	3.30393	6.88935	4.26392	9.09506	9.47436	3.50198	6.0881	2.7899	8.878	45.8255	7.78356	5.57663	3.69247	8.54363	0.396463	7.7516	0.641998	3.32764	9.04182	11.4667	6.688	37.7401	6.54276	26.8667	0.124022	0.000735979	35.346		2.2727	1.31272	1.31272	3.51843	3.89773	2.07465		3.85041	6.7996	4.27328	6.60551	7.39944	5.18825	5.68608	1.45838	7.14446	25.6483	4.50202	6.75108	0.199861	5.89688
	3.17176	6.42266	5.01246	9.00185	8.77541	3.27185	5.94266	2.5803	8.52297	43.42	6.65797	5.71756	3.707	8.18722	0.376671	7.67791	0.230394	0.865277	9.35861	8.02443	7.13324	39.3815	9.14804	19.6672	0.198365	0.451347	38.1353		2.5458	0.705098	0.705098	3.28429	3.05785	2.44571		3.86358	6.76647	4.24547	6.53532	7.39089	5.16545	5.6612	1.44631	7.1075	25.5477	4.47547	6.70868	0.199677	5.85038
	4.14521	6.19204	4.83159	8.84352	8.20697	3.16338	5.89712	2.27075	8.16787	38.5061	5.15631	5.51182	4.3168	7.70324	0.281732	3.06919	0.0869794	1.13534	8.6813	5.3354	7.47333	28.1114	10.5963	21.3041	0.364463	1.53825	39.4868		1.36661	0.680224	0.680224	3.33171	2.69515	2.34844		3.88163	6.73646	4.22383	6.46547	7.38306	5.11031	5.63346	1.43524	7.0687	25.4771	4.44545	6.66871	0.200039	5.78789
	4.58735	6.0516	4.56629	8.39869	7.55752	3.60255	5.794	1.8829	7.6769	32.4973	3.5453	5.31948	4.57155	7.18104	0.222035	1.456	0.0663599	1.50728	6.78442	3.10998	4.80245	23.6184	11.5303	23.8236	1.09943	3.57102	34.1603		0.732127	0.732127	0.75319	3.07921	2.23804	1.71693		3.89979	6.70874	4.20433	6.40157	7.37545	5.04847	5.60639	1.42594	7.03234	25.4343	4.41537	6.63194	0.200644	5.72502
	4.27081	5.7057	4.41352	7.82533	7.35005	4.11378	5.6132	1.63757	7.25077	29.1736	2.68165	5.05961	4.30649	6.93896	0.234093	1.802	0.00855661	1.43923	4.89352	3.01666	2.24826	26.7953	13.9991	25.3383	2.63057	4.39817	28.4457		0.788799	0.646091	0.646091	2.76572	2.29044	0.94583		3.91758	6.68308	4.18595	6.3454	7.36806	4.99055	5.58177	1.41804	6.99981	25.4049	4.3871	6.59866	0.201311	5.66798
	4.13624	5.57696	4.26897	7.34305	8.98804	3.88748	5.70012	2.06419	7.76431	36.213	4.26087	4.92297	4.16942	6.90153	0.246782	2.44574	0.01517	2.04818	2.69922	10.8104	3.28567	28.2067	14.979	26.8143	4.42757	0.21086	30.9108		0.786729	0.653991	0.653991	2.42009	4.06507	1.03549		3.93428	6.65809	4.17193	6.29334	7.36225	4.93644	5.55939	1.41069	6.97008	25.3749	4.36306	6.56691	0.201634	5.61489
	4.08082	5.41999	3.91713	7.13533	8.7389	3.94238	5.53909	2.00538	7.54447	36.2041	4.02155	4.7504	3.97699	6.70649	0.255488	2.12657	0.0141859	2.63075	2.54797	10.2388	2.54948	28.7984	16.2187	30.582	5.3449	0.501729	30.3034		0.669585	0.669585	0.833269	2.38493	3.9885	0.808018		3.95091	6.63411	4.15957	6.24271	7.3562	4.88428	5.53796	1.40358	6.94155	25.3447	4.34074	6.53626	0.201849	5.5635
	3.80015	5.2668	3.60557	6.77437	8.03924	4.60056	5.34778	1.74782	7.09561	32.6831	3.05489	4.93368	4.00025	6.39748	0.230552	2.39516	0.00655782	3.0353	2.03515	7.24393	0.558341	31.8895	17.476	34.125	7.14419	1.98245	23.4902		1.13353	0.333121	1.32811	1.84069	3.10556	0.333121		3.96766	6.60311	4.1475	6.19488	7.31368	4.83182	5.50977	1.38653	6.89631	25.165	4.31858	6.50105	0.201714	5.51335
	3.47691	4.95252	3.30204	6.41317	7.47077	4.18753	4.96716	1.67096	6.63811	33.6401	2.7921	4.57002	3.65456	6.04801	0.246682	2.22084	0.000214311	2.77261	2.09097	6.26806	0.607817	35.6448	20.2025	37.7633	9.2055	3.90641	27.6645		1.09312	0.382493	1.26798	1.84315	2.90074	0.382493		3.97616	6.52832	4.13537	6.1504	7.27042	4.78175	5.47374	1.36462	6.83835	24.9303	4.29697	6.43384	0.199134	5.46607
	3.254	6.09759	3.06114	6.10205	6.88287	3.79171	4.8649	1.68063	6.54552	34.546	2.82451	4.94465	3.38843	6.10094	0.285847	2.59498	1.51954	3.25353	1.53056	4.07223	1.15172	38.3561	11.2201	40.7822	11.1902	6.57594	31.9849		1.69065	1.15294	1.88351	1.1574	1.93822	1.15294		3.98409	6.45462	4.12391	6.10778	7.23036	4.7357	5.43941	1.34377	6.78318	24.7043	4.27686	6.36791	0.196439	5.42174
	4.70993	6.0179	2.85135	5.79429	6.29422	3.44914	4.8528	1.43653	6.28933	29.602	2.06361	5.25211	3.76434	5.962	0.22595	0.0204141	1.35745	4.00583	0.8864	2.07768	1.97028	22.4421	11.7603	43.5057	13.344	9.94148	35.9771		0.542183	0.765791	2.40076	0.542183	1.04211	1.80297		3.9933	6.38026	4.10713	6.06419	7.19361	4.69176	5.40504	1.32445	6.72949	24.504	4.25329	6.30124	0.194036	5.37797
	4.69243	5.58533	5.22339	5.53227	6.86155	3.16076	5.17595	1.21925	6.3952	23.556	1.48656	5.37783	4.82517	5.57206	0.0718362	0.233799	0.167588	0.00225001	0.126962	2.84122	4.061	22.6082	14.9143	17.8409	15.3269	6.68577	39.5197		0.685403	0.207499	0.154442	0.154442	1.48372	2.21707		4.00159	6.30901	4.08851	6.02116	7.16053	4.63685	5.36961	1.30874	6.67835	24.3731	4.22559	6.23705	0.192251	5.329
	4.39744	5.28503	5.3311	5.2594	9.91446	2.96218	5.52494	2.33549	7.86042	42.2717	5.45449	5.27222	4.61293	5.31958	0.0711452	1.27124	0.0575553	0.0375724	0.0705068	19.2679	6.5677	25.5004	17.3239	16.9425	17.5379	0.2183	42.0558		0.874776	0.0128121	0.0588832	0.0128121	4.64224	2.31003		4.00669	6.23986	4.06877	5.98185	7.12837	4.58311	5.33477	1.2951	6.62988	24.2766	4.19735	6.17536	0.190693	5.28248
	5.13223	5.09514	5.00411	5.10852	10.1014	2.81455	5.54265	2.41129	7.95394	43.5042	5.8143	5.10183	5.02686	5.1263	0.009794	0.168443	0.200267	0.290029	0.188467	20.7818	7.44252	18.6192	18.9407	19.7414	18.8244	0.427873	43.9924		0.0304017	0.00669241	0.0977235	0.00669241	4.99952	2.28728		4.00967	6.14053	4.05001	5.94349	7.09819	4.53223	5.29569	1.27835	6.57404	24.1394	4.17056	6.09127	0.18717	5.23786
	6.24223	4.82652	4.65023	4.91161	9.74193	2.62189	5.49907	2.38119	7.88026	43.3016	5.67005	4.86907	4.6943	5.90958	0.114606	0.552289	0.45232	0.720527	0.345106	18.0019	8.27815	10.272	21.3509	23.0112	20.5718	0.0868478	46.5853		1.37316	0.0425451	0.218836	0.0425451	4.87286	2.24718		4.01248	6.04267	4.0325	5.90482	7.06975	4.48613	5.25806	1.26218	6.52024	24.0047	4.14591	6.00821	0.183404	5.19548
	5.84326	5.2268	4.54624	4.66879	8.93572	2.40336	5.2707	2.13873	7.40943	40.5778	4.57418	4.9478	4.57688	5.68914	0.108344	0.327827	0.00192674	0.524833	0.362293	13.4324	8.2216	12.9886	17.812	24.0197	22.8335	0.261639	49.6161		0.895463	0.279006	0.401552	0.279006	3.98793	2.54443		4.01551	5.94757	4.01505	5.83313	7.04637	4.44295	5.21676	1.24478	6.46154	23.8611	4.12237	5.91896	0.178919	5.13804
	5.40928	9.02394	6.15463	4.56068	8.33056	2.18742	5.94442	2.51147	8.45589	42.2493	6.3075	5.78196	4.77283	7.78658	0.23996	0.286371	9.48346	0.0441879	1.91474	5.69369	14.115	16.305	0.179172	10.8412	23.8784	1.24694	52.7048		0.372673	3.24199	0.372673	1.22128	2.54861	3.59453		4.02459	5.85798	3.99888	5.76523	6.98795	4.40646	5.17351	1.21647	6.38998	23.5133	4.12006	5.83479	0.172252	5.08585
	5.16218	8.78526	6.61358	4.6306	9.24013	2.83711	6.21148	2.48778	8.69926	40.0514	6.18907	5.88788	4.7635	8.24234	0.267483	1.10102	6.62436	0.161687	2.49916	9.17273	11.3864	18.3616	0.438205	8.02957	23.1999	0.0428909	43.6937		0.725699	2.89738	0.725699	1.25728	3.35225	3.05078		4.03736	5.77551	3.98411	5.70324	6.92243	4.38436	5.1345	1.18498	6.31948	23.0788	4.12411	5.75744	0.165291	5.0438
	4.77953	8.18899	6.23117	4.38475	9.53839	2.82725	5.99168	2.51117	8.50285	41.9109	6.30596	5.50535	4.48345	7.69953	0.263982	1.4693	4.82816	0.0573563	2.58221	12.5791	10.0136	21.7874	1.58317	10.343	25.6287	0.00830937	43.8241		0.72582	2.68364	0.72582	1.1206	4.03303	2.6781		4.05003	5.69966	3.96928	5.64354	6.85988	4.36925	5.09861	1.15474	6.25335	22.6482	4.12983	5.68563	0.158504	5.0064
	4.44282	7.94311	5.87644	7.24188	9.46077	4.92518	6.64837	1.91666	8.56502	28.829	3.67358	6.55916	5.163	7.7678	0.201442	4.86445	1.67637	0.595873	0.352256	7.9096	2.96935	25.0442	2.26237	12.7506	4.86358	0.000183229	20.4489		2.11634	1.38395	0.68272	0.68272	2.90161	1.63397		4.06305	5.63574	3.95483	5.58475	6.8016	4.35727	5.06621	1.12684	6.19305	22.2423	4.13661	5.62299	0.152299	4.97101
	4.3318	7.73169	5.70246	7.87487	8.87906	4.95923	6.57985	1.82976	8.40961	27.8086	3.34803	6.71707	5.14503	7.83907	0.207487	5.05374	1.32673	0.769816	1.67707	5.28637	2.62641	26.1677	2.9431	14.0233	2.47233	0.322819	20.1422		2.38527	1.01461	1.01461	1.15779	2.16199	1.75784		4.076	5.58341	3.93813	5.52672	6.74044	4.34745	5.03536	1.09969	6.13505	21.8394	4.14386	5.56924	0.146748	4.93709
	3.99894	7.30249	5.44286	7.406	8.17362	4.63674	6.16011	1.69807	7.85818	27.5656	2.88345	6.37268	4.83827	7.38012	0.208035	4.67064	1.30505	0.514445	1.55224	4.05423	2.32066	29.6839	4.5999	16.035	4.16664	1.62208	23.1409		2.37374	0.929817	0.929817	1.03332	1.80094	1.73594		4.07613	5.51513	3.92	5.47053	6.65127	4.33292	4.99433	1.06566	6.06	21.3375	4.14033	5.50398	0.141395	4.90172
	3.76346	6.82058	5.02501	6.90576	7.71993	4.20925	5.74066	1.62529	7.36596	28.3119	2.64158	5.92279	4.41319	6.88447	0.218742	3.90933	1.16621	0.512166	1.35745	3.91749	2.34523	32.3052	6.8993	19.5561	6.45907	2.98357	27.4364		2.15933	0.897786	0.897786	0.982969	1.79714	1.71354		4.07331	5.39519	3.90336	5.41814	6.54036	4.31832	4.94145	1.02071	5.96216	20.656	4.13456	5.4124	0.133847	4.85676
	3.69026	6.35731	4.61261	6.59052	7.46876	3.82015	5.42327	1.59056	7.01383	29.3284	2.52988	5.48496	4.01827	6.53221	0.238278	3.00331	0.87243	0.657157	1.36247	4.18402	2.56999	33.1427	9.54763	23.3735	8.16081	3.91436	31.664		1.7947	0.872346	0.872346	1.10556	1.98379	1.66481		4.07089	5.27994	3.85248	5.36933	6.43525	4.30684	4.88579	0.985592	5.87138	20.1726	4.12988	5.34698	0.128429	4.79339
	3.52432	6.1166	4.23178	6.22791	7.35762	3.56623	5.17074	1.61006	6.7808	31.1379	2.5923	5.17419	3.73262	6.20008	0.248418	2.71072	0.894641	0.881646	1.11759	4.78244	2.57446	35.0809	11.0931	27.2009	10.364	4.36646	34.5862		1.64987	0.942407	0.942407	1.05372	2.18343	1.60796		4.06877	5.1726	3.78816	5.32378	6.33971	4.28504	4.82968	0.959406	5.78908	19.8648	4.12284	5.28599	0.123623	4.72882
	3.34879	6.01779	3.8819	5.86986	6.95861	3.42256	4.91658	1.55254	6.46913	31.5776	2.41038	4.87588	3.53739	5.9808	0.256709	2.45798	1.21264	1.07057	0.908729	4.16989	2.23212	37.191	11.7611	30.9729	12.7976	6.19321	36.2967		1.52709	1.14191	0.993977	0.993977	2.08273	1.45332		4.06572	5.07235	3.72797	5.28239	6.2511	4.24043	4.77333	0.93913	5.71246	19.6745	4.1094	5.22988	0.119975	4.65639
	3.1958	5.71646	3.59363	5.47447	6.5192	3.22775	4.62122	1.45323	6.07445	31.447	2.11188	4.53405	3.31922	5.65596	0.260356	2.03181	1.19955	1.05594	0.728039	3.60232	1.94176	39.0804	13.9187	34.2647	15.7828	8.57339	38.682		1.33825	1.18241	0.94042	0.94042	1.98515	1.3063		4.05124	4.97686	3.67083	5.2448	6.16707	4.20076	4.7186	0.92228	5.64088	19.5457	4.08862	5.17782	0.117542	4.58881
	2.96395	5.40249	3.33085	5.06102	5.98027	2.92714	4.27762	1.35823	5.63586	31.7521	1.8448	4.19594	3.05567	5.31713	0.270095	1.72574	1.26534	0.896375	0.61372	2.89902	1.8238	42.0329	16.3599	37.4101	19.2388	12.0198	42.5116		1.23199	1.20656	0.865087	0.865087	1.78433	1.2688		4.03693	4.88488	3.61336	5.21017	6.08642	4.16583	4.66627	0.907256	5.57352	19.4429	4.06916	5.12885	0.115209	4.52535
	2.73067	5.19601	3.13357	4.78079	5.58072	2.68489	4.01777	1.31364	5.33142	32.6958	1.72566	3.95718	2.83139	5.0922	0.285326	1.65664	1.38823	0.78182	0.582192	2.44281	1.77659	45.1122	18.0729	39.8623	21.7757	14.9499	45.7293		1.22651	1.23883	0.823611	0.823611	1.62354	1.27229		4.02427	4.79746	3.56063	5.17785	6.01032	4.13457	4.61752	0.893136	5.51065	19.3423	4.05184	5.08275	0.112858	4.46602
	2.53569	4.90742	2.99909	4.44663	5.31468	3.18244	3.89766	1.14043	5.03808	29.2593	1.30057	3.81454	3.04492	4.79222	0.22295	1.85496	1.01961	0.807431	0.301371	2.00796	0.511534	47.7694	20.6099	41.5786	25.006	17.0779	39.2476		1.27885	1.09288	0.81545	0.632094	1.50015	0.632094		4.01259	4.7166	3.509	5.14314	5.93504	4.1064	4.57046	0.879165	5.44962	19.2358	4.03604	5.0365	0.110274	4.4115
	2.31797	4.67583	2.84322	4.16804	5.11448	3.34377	3.74388	1.08917	4.83306	29.092	1.18629	3.7559	2.96836	4.54888	0.210253	2.03322	0.868519	0.811193	0.179905	1.87854	0.160095	50.8263	22.7663	43.6129	27.8699	18.7727	37.2523		1.43793	0.919927	0.912679	0.412135	1.35858	0.412135		4.0012	4.64131	3.46072	5.0913	5.86134	4.07978	4.52261	0.863167	5.38578	19.0856	4.02085	4.9788	0.106444	4.36054
	2.25629	4.52657	2.6627	3.99119	4.74086	3.48102	3.60977	1.00108	4.61085	27.7324	1.00216	3.73611	2.86728	4.39273	0.210116	1.83191	0.840514	0.896947	0.145481	1.27936	0.0165765	51.7096	24.2129	46.0298	29.7683	22.1499	35.5956		1.47981	0.790461	1.07341	0.255085	1.00475	0.255085		3.98988	4.57175	3.4155	5.03593	5.79312	4.054	4.4767	0.848122	5.32482	18.9453	4.00591	4.91988	0.102397	4.31288
	3.0863	4.27087	2.4672	3.79712	4.38169	3.34688	3.55834	0.734949	4.29329	20.6542	0.540149	3.572	3.15144	4.15243	0.137049	0.222829	0.507694	1.1906	0.0570159	0.677897	0.0447152	40.4615	26.7947	48.7208	31.9237	25.6597	37.2142		0.485708	0.698867	1.1048	0.22512	0.809685	0.22512		3.98014	4.50814	3.37386	4.98132	5.73299	4.02962	4.43434	0.834965	5.26931	18.8295	3.99251	4.86303	0.0983024	4.26888
	3.43691	4.09342	4.34766	4.37467	4.0095	3.12695	3.89818	0.507379	4.40556	13.0158	0.257433	4.05146	3.58005	4.2841	0.0895266	0.212778	0.0381186	0.202033	0.227038	0.0123903	0.594809	36.124	28.6632	26.0056	25.7309	29.569	39.946		0.614554	0.0419641	0.296205	0.323209	0.0419641	0.924514		3.97002	4.44936	3.32577	4.92977	5.67873	3.99625	4.39165	0.827005	5.21865	18.8313	3.97658	4.80967	0.0948172	4.22281
	4.0638	4.01718	4.82565	4.98887	3.68123	3.13124	4.118	0.698104	4.8161	16.9525	0.48735	4.04049	3.76522	4.63519	0.103563	0.00293758	0.0101639	0.500781	0.758423	0.190765	0.973678	28.9814	29.4855	21.359	19.877	33.2468	39.8917		0.0233083	0.0233083	0.785167	0.948382	0.359259	0.909244		3.9604	4.39461	3.27452	4.88112	5.62669	3.93613	4.34558	0.823849	5.16943	18.9583	3.9422	4.75949	0.0939238	4.1775
	3.91454	3.86114	4.49853	4.9181	3.38421	5.22126	4.29963	0.700003	4.99963	16.2805	0.490004	4.20653	3.87449	4.81321	0.108051	0.148297	0.192273	0.0395614	0.382501	0.837986	0.849404	30.6107	31.2044	24.4896	20.5131	36.7602	17.8588		0.291997	0.345393	0.291997	0.711563	0.82232	1.01473		3.95207	4.34349	3.22755	4.82524	5.57653	3.88101	4.30098	0.819029	5.12001	19.0428	3.89878	4.7048	0.0936846	4.14778
	3.73153	3.63629	4.28677	4.62656	3.29171	6.8759	4.40813	1.30017	5.7083	29.4949	1.69044	4.00915	3.6601	4.54161	0.107478	0.457776	0.595728	0.0147283	0.0477122	1.24639	6.08989	32.6692	33.767	26.6304	23.2389	37.8904	6.61176		0.277616	0.372859	0.277616	0.617407	0.717441	2.86675		3.93299	4.29367	3.18523	4.76982	5.53446	3.81703	4.25553	0.817738	5.07327	19.2159	3.84602	4.65078	0.0947143	4.11333
	5.49096	4.1899	4.23588	4.38183	3.27168	6.63512	4.70089	1.18214	5.88303	25.147	1.39745	4.30885	4.20139	5.21368	0.107517	0.624202	0.261118	0.216238	0.101804	2.04264	3.74122	15.6521	27.6395	27.1582	25.6583	38.1374	7.90797		1.18211	0.118956	0.072973	0.072973	1.03717	2.32627		3.90463	4.24683	3.14057	4.71878	5.49216	3.75439	4.20956	0.81837	5.02793	19.4408	3.79195	4.60079	0.0963738	4.07573
	7.18278	4.15312	4.02002	4.27432	2.98509	6.27108	4.8144	1.57718	6.39158	32.7597	2.48751	4.21372	4.05329	5.77189	0.174917	5.60924	0.437295	0.631041	0.291692	3.34637	2.1219	5.12772	28.0276	29.4546	26.7591	41.7592	10.088		2.96907	0.0605986	0.193697	0.0605986	1.22863	2.05736		3.87497	4.20184	3.09014	4.67291	5.43622	3.69223	4.16139	0.817093	4.97848	19.6351	3.73791	4.55514	0.0985435	4.03841
	6.76596	3.95015	3.83151	5.10292	2.77313	5.83201	4.70928	1.46566	6.17494	31.1229	2.14817	4.52654	3.86117	5.64974	0.188055	4.22992	0.576275	0.770484	0.154954	3.74868	1.26053	7.18922	30.2179	31.5363	18.873	44.5436	13.0698		2.23942	0.576385	0.695029	0.576385	1.75341	1.30547		3.84691	4.16033	3.0425	4.62982	5.36383	3.63567	4.11317	0.80976	4.92293	19.687	3.68848	4.51245	0.100473	4.00362
	6.29482	3.87904	3.65868	5.09426	3.99493	5.67736	4.76651	1.08471	5.85123	22.7569	1.1766	4.5446	3.90801	5.53158	0.171996	2.3357	0.787613	1.22729	0.10742	0.595343	0.829631	9.93772	31.0048	33.5073	18.9483	29.7276	14.212		1.75022	0.665558	0.885913	0.549667	0.549667	1.13276		3.81618	4.12381	3.00203	4.58663	5.2966	3.58648	4.06862	0.801639	4.87026	19.703	3.64391	4.47092	0.101915	3.97
	6.33999	6.64775	3.38856	4.92729	6.37609	6.17641	5.64268	1.25794	6.90062	22.2932	1.5824	6.2582	5.23957	6.36707	0.0971424	0.486239	1.01016	5.08106	0.511789	0.537889	0.28487	9.65494	7.8371	36.7075	20.4299	9.43189	10.6982		0.0817883	0.389546	2.86964	1.33091	0.117889	0.0817883		3.77167	4.0905	2.96606	4.54401	5.23261	3.5407	4.02426	0.793983	4.81824	19.7299	3.59844	4.43063	0.103648	3.93108
	7.02531	6.43061	3.1532	4.68966	6.82706	5.91771	5.67393	1.49069	7.16462	26.2727	2.22217	6.17416	4.99667	6.72795	0.147662	1.82625	0.57257	6.35406	0.968786	1.32973	0.059431	5.86568	9.10001	39.6148	22.6345	6.86527	12.4575		0.851154	0.256449	3.02096	1.4845	0.652905	0.256449		3.72871	4.05981	2.91933	4.50405	5.16818	3.49639	3.97941	0.789279	4.76869	19.8341	3.55447	4.39299	0.105508	3.89426
	6.65954	5.91781	2.88425	4.48652	6.56295	5.46374	5.32913	1.43836	6.76749	26.9905	2.06887	5.69077	4.73082	6.40166	0.150087	1.76997	0.346535	5.97745	0.710001	1.5223	0.018119	7.77124	12.4568	43.0727	24.6087	8.31907	15.8682		0.968762	0.227033	2.80652	1.20426	0.872177	0.227033		3.68821	4.03123	2.87479	4.46508	5.08841	3.45612	3.93397	0.779083	4.71306	19.804	3.51414	4.35662	0.107039	3.85972
	6.24759	5.51347	2.62582	6.09154	6.47701	4.98545	5.32348	1.42844	6.75192	26.8329	2.04045	5.8025	5.11745	6.20858	0.0963378	0.853984	0.0360957	7.27738	0.589916	1.33063	0.114264	10.2377	15.4745	46.5317	11.2607	8.82221	19.9075		0.445089	0.289036	3.17669	0.289036	0.674506	0.817054		3.65095	4.00433	2.83295	4.40279	5.0031	3.41776	3.88531	0.763203	4.64851	19.6433	3.47606	4.30318	0.106324	3.82764
	5.99189	5.21501	2.42115	6.66757	6.41971	4.61159	5.22115	1.57063	6.79178	30.082	2.46686	5.60345	4.76245	6.31275	0.13998	0.594041	3.77356e-05	7.84003	2.09211	1.43653	0.371562	11.9394	17.9117	49.3659	7.72653	9.16591	23.3834		0.388442	0.388442	3.18231	1.06412	0.816254	0.991858		3.6171	3.98172	2.79169	4.31707	4.9208	3.3817	3.83501	0.744896	4.57991	19.4236	3.44055	4.23323	0.103298	3.79941
	5.57934	4.86076	2.24984	6.45442	6.24391	4.28678	4.94584	1.55384	6.49968	31.4171	2.41443	5.22005	4.43027	6.07776	0.156784	0.40132	0.00723832	7.26842	2.27581	1.68497	0.434364	14.9606	21.0357	51.8024	8.95691	10.2613	26.6303		0.359288	0.359288	2.97021	1.23437	1.02386	0.933273		3.58565	3.94843	2.75537	4.21587	4.84135	3.34982	3.78275	0.723528	4.50628	19.1271	3.40877	4.14901	0.0979437	3.76704
	5.2739	4.54221	2.1024	5.97182	5.866	3.91853	4.61248	1.45901	6.07149	31.6319	2.12872	4.90806	4.07445	5.71798	0.167837	0.437486	0.0049378	6.30049	1.84782	1.57132	0.481563	17.4167	24.0592	53.9465	12.0785	12.8252	30.5665		0.365848	0.365848	2.80566	1.06377	0.957943	0.989527		3.55527	3.91747	2.72151	4.12079	4.76641	3.32172	3.73386	0.703734	4.4376	18.8473	3.3801	4.06996	0.0925971	3.73637
	5.01274	4.20968	1.91443	5.72453	5.46609	3.61103	4.32308	1.41899	5.74207	32.8236	2.01353	4.61121	3.76069	5.35276	0.174694	0.47563	0.0128596	5.80163	1.96405	1.30647	0.507026	19.6647	27.4319	56.7431	13.8585	15.8494	34.0613		0.40153	0.40153	2.69679	1.11331	0.854881	1.00019		3.52609	3.88861	2.69114	4.0332	4.68796	3.2972	3.68736	0.682934	4.3703	18.5209	3.35442	3.99705	0.0874155	3.70735
	4.70581	4.00038	1.77728	5.50763	5.3337	3.47243	4.13287	1.39016	5.52303	33.6367	1.93255	4.3531	3.60441	5.17673	0.179056	0.32826	0.0175546	5.5488	1.88996	1.44199	0.436188	22.4811	29.6682	58.8281	15.5204	16.9211	35.6983		0.352717	0.352717	2.57581	1.15454	0.980608	0.880668		3.50166	3.84421	2.66325	3.95151	4.60174	3.27492	3.63955	0.658809	4.29836	18.1014	3.33161	3.92469	0.0817332	3.67293
	4.3133	4.79493	1.62226	5.22562	5.2211	3.41298	4.09836	1.39021	5.48858	33.9212	1.93269	4.55411	3.63806	5.11456	0.168692	0.0461964	0.485202	6.13107	1.2707	1.26053	0.469754	26.3573	21.6439	61.2301	17.822	17.8602	36.4122		0.240815	0.240815	2.93185	0.671506	0.666985	1.14113		3.48221	3.78804	2.6379	3.87305	4.51761	3.26049	3.59322	0.633469	4.22669	17.6296	3.31592	3.85179	0.074762	3.63513
180°	4.11374	4.54213	1.55896	4.87905	5.10972	3.69428	3.98298	1.29317	5.27615	32.4674	1.67229	4.32794	3.79914	4.79482	0.115858	0.0170986	0.312649	5.87587	0.802941	1.26954	0.08335	28.4461	24.06	62.2248	20.8683	18.814	33.0965		0.214194	0.214194	2.76897	0.551114	0.781785	0.63366		3.46491	3.73805	2.60411	3.79468	4.44021	3.26068	3.55044	0.612105	4.16255	17.2403	3.31174	3.78052	0.0660979	3.60148
	4.46481	4.19857	1.78074	4.56652	4.90481	3.51694	3.9054	1.14016	5.04556	29.1946	1.29997	4.33169	3.68735	4.54109	0.103755	0.312943	0.0859485	4.51418	0.437083	0.998817	0.150895	24.8245	27.5485	58.7751	23.8213	20.6336	35.1683		0.133121	0.133121	2.55095	0.234831	0.573117	0.814744		3.437	3.69648	2.57118	3.71967	4.36884	3.26104	3.50903	0.594144	4.10318	16.9318	3.30503	3.71387	0.0582486	3.56674
	4.65401	3.93494	1.71346	4.36114	4.64323	3.32355	3.77172	1.12688	4.8986	29.8771	1.26986	4.14804	3.4764	4.5727	0.136202	0.778438	0.0266408	4.23643	0.347411	0.75952	0.200859	22.9749	30.3853	59.8112	25.8683	23.0785	37.4995		0.505973	0.213098	2.43458	0.213098	0.495186	0.824491		3.40417	3.65594	2.53988	3.64873	4.30352	3.25517	3.4679	0.579111	4.04701	16.6992	3.29242	3.65413	0.052071	3.52645
	4.58863	3.71387	1.64183	4.25582	4.31441	3.19122	3.61763	1.08908	4.70671	30.1049	1.1861	3.98485	3.32188	4.29976	0.128303	0.942837	0.009262	3.9038	0.407293	0.485503	0.181825	23.606	32.8714	60.9244	26.9507	26.3458	39.1377		0.603781	0.270978	2.34302	0.270978	0.329563	0.793626		3.37387	3.61827	2.50943	3.58278	4.2396	3.24277	3.42779	0.565661	3.99345	16.5022	3.27554	3.6094	0.0484904	3.47832
	4.32877	3.43387	1.82796	4.07825	4.05105	3.04876	3.46144	0.929478	4.39092	26.8523	0.86393	3.74246	3.14504	4.07145	0.128374	0.752251	0.000760085	2.66825	0.380447	0.347633	0.170309	26.1987	36.1605	58.0532	28.826	29.1188	40.9405		0.586307	0.308587	1.91449	0.335786	0.308587	0.693702		3.34463	3.58068	2.47969	3.52097	4.15921	3.2309	3.38601	0.547931	3.93394	16.1822	3.25933	3.56575	0.0448968	3.4328
	4.10715	3.2146	1.804	3.87529	3.76736	2.92498	3.28223	0.846749	4.12898	25.798	0.716983	3.49098	2.99738	3.84831	0.1243	0.68049	0.0045735	2.18516	0.351722	0.235347	0.127628	28.5165	38.8457	58.4189	31.0465	32.261	42.5398		0.616169	0.276377	1.68698	0.384313	0.276377	0.566		3.31544	3.54333	2.4526	3.46112	4.08234	3.21676	3.34526	0.531073	3.87634	15.8754	3.24143	3.52278	0.0415933	3.38828
	3.9659	2.98575	1.69953	3.75146	3.51694	2.72371	3.10722	0.832307	3.93952	26.7863	0.692735	3.25134	2.78922	3.69283	0.139402	0.737334	0.0147533	1.98159	0.415057	0.167872	0.147073	30.045	41.7507	60.0269	32.4418	35.1684	45.2057		0.714552	0.265592	1.55182	0.50012	0.265592	0.52763		3.28885	3.50616	2.42796	3.40448	4.01184	3.19507	3.30573	0.516045	3.82177	15.6106	3.21852	3.48074	0.0391421	3.34666
	3.90569	2.76637	1.60645	3.54596	3.30006	2.53483	2.94323	0.824865	3.76809	28.0259	0.680402	3.03321	2.59271	3.48449	0.146741	0.926344	0.0312799	1.78698	0.363291	0.127331	0.16679	30.7086	44.634	61.4779	34.825	37.7877	47.7813		0.872481	0.266848	1.42676	0.512749	0.266848	0.498387		3.26496	3.47095	2.40593	3.35085	3.94642	3.1779	3.2695	0.501915	3.77142	15.3514	3.19966	3.44093	0.0363315	3.30791
	3.84939	2.64559	1.5378	3.28765	3.16766	2.36699	2.80918	0.809715	3.6189	28.8239	0.655639	2.90662	2.43664	3.25765	0.144182	1.08205	0.026762	1.61641	0.228936	0.128506	0.195533	31.3358	46.2623	62.5591	37.9404	39.433	50.1298		0.942771	0.261034	1.36883	0.381029	0.261034	0.539634		3.24263	3.42388	2.38562	3.30008	3.88645	3.18101	3.23661	0.487588	3.7242	15.0648	3.19642	3.39293	0.0298227	3.27136
	3.77075	2.49476	1.53271	3.05672	2.9848	2.21833	2.67635	0.773073	3.44942	28.8854	0.597643	2.73978	2.28744	3.03874	0.141058	1.19773	0.0329733	1.3079	0.144684	0.0951454	0.209778	32.2224	48.3368	62.6396	40.8386	41.763	52.257		1.03097	0.245021	1.20707	0.316939	0.245021	0.521451		3.20517	3.37734	2.36699	3.25192	3.83205	3.19087	3.20406	0.474878	3.67893	14.8211	3.19444	3.34599	0.0231707	3.22855
	3.59063	2.34952	1.81431	2.86088	3.22406	2.08592	2.65422	0.687828	3.34205	25.9145	0.473108	2.6052	2.15182	3.13326	0.1857	0.876865	0.092844	0.705443	0.0427067	0.324717	0.322962	34.2998	50.3775	58.2614	43.3801	38.7279	54.1888		0.985434	0.25568	0.790883	0.25568	0.618863	0.519274		3.16758	3.33438	2.33003	3.20924	3.77675	3.20211	3.17002	0.469743	3.63976	14.8183	3.17621	3.30309	0.0195825	3.20568
	3.33194	2.17067	1.73338	2.7155	3.2226	1.96018	2.52238	0.670118	3.1925	26.5669	0.449058	2.44309	2.0128	3.09583	0.211999	0.65539	0.123695	0.622524	0.0372949	0.490315	0.316069	37.3968	52.9483	59.5035	45.3162	38.746	56.056		0.888854	0.272411	0.709709	0.272411	0.779518	0.482908		3.13314	3.29394	2.29158	3.16919	3.69679	3.21333	3.13299	0.46033	3.59332	14.693	3.14215	3.27379	0.0205176	3.19126
	3.08943	2.0495	1.63572	2.54698	3.05567	1.83144	2.36812	0.624654	2.99278	26.3776	0.390193	2.29824	1.88596	2.9285	0.216544	0.520287	0.101523	0.536415	0.0319876	0.472725	0.288025	40.4216	54.7264	61.0197	47.6135	40.852	58.0002		0.791197	0.248739	0.662516	0.248739	0.757438	0.466792		3.10102	3.25515	2.25566	3.13548	3.61417	3.22502	3.09775	0.451268	3.54902	14.5676	3.10963	3.24762	0.0217046	3.18025
	2.95466	1.98127	1.59753	2.39566	2.89084	1.7137	2.25561	0.585457	2.84107	25.9556	0.34276	2.18846	1.78059	2.76704	0.216914	0.488677	0.0752644	0.433069	0.0196132	0.403513	0.293661	42.1534	55.7406	61.6178	49.7247	42.9863	59.8074		0.766203	0.207195	0.590931	0.207195	0.702375	0.474757		3.0596	3.21827	2.22316	3.10561	3.53772	3.23815	3.06375	0.444366	3.50812	14.504	3.07111	3.23318	0.0257084	3.16194
	2.92293	1.83912	1.54068	2.33204	2.98258	1.76012	2.22958	0.617361	2.84694	27.6896	0.381135	2.08558	1.77987	2.77521	0.218512	0.480739	0.152457	0.474582	0.0104983	0.567008	0.22039	42.5665	57.8833	62.5136	50.626	41.7918	59.0917		0.837351	0.246459	0.544901	0.246459	0.896997	0.32546		3.02092	3.17673	2.19134	3.07777	3.47751	3.2532	3.03291	0.442104	3.47502	14.5769	3.03513	3.23409	0.0317345	3.12725
	3.37136	1.69888	1.53671	2.22819	2.92296	3.00921	2.46122	0.7526	3.21382	30.5783	0.566407	2.57558	1.83121	2.98765	0.239983	0.82836	0.581165	0.854709	0.0543019	0.213204	0.300295	36.9162	60.037	62.5763	52.1145	42.5661	41.4481		0.795787	0.876698	1.03886	0.347384	0.347384	0.433635		2.98543	3.09652	2.14284	3.04974	3.42251	3.26947	2.99442	0.446691	3.44111	14.9175	3.00151	3.22623	0.0360839	3.07313
	3.52782	1.56502	1.50144	2.1331	2.88515	3.92216	2.58912	1.01839	3.6075	39.3334	1.03711	2.50913	1.70704	3.36715	0.327166	0.881157	1.04876	1.18304	0.207949	0.0876377	1.77701	35.0395	62.1292	63.1356	53.4965	43.0609	30.5264		1.01869	0.944103	1.00769	0.376026	0.376026	1.41303		2.95134	3.0185	2.08917	3.0201	3.35667	3.27753	2.95222	0.452384	3.4046	15.3235	2.96813	3.21317	0.0396428	3.0193
	3.3485	1.49341	1.41414	2.00212	2.74144	4.25051	2.54169	1.12003	3.66171	44.0664	1.25446	2.37178	1.62058	3.19674	0.327184	0.650952	1.09889	1.27137	0.291135	0.0399025	2.92008	37.1945	63.2633	64.5306	55.4297	44.9676	27.0059		0.976723	0.878372	0.957643	0.369663	0.369663	1.87873		2.92011	2.95928	2.03957	2.99312	3.28628	3.28429	2.91377	0.457971	3.37175	15.7174	2.9299	3.21149	0.0458515	2.9762
	3.24193	1.97971	1.34898	1.87973	2.56438	4.12845	2.52386	1.01817	3.54203	40.3416	1.03667	2.27204	1.90472	3.07254	0.234631	0.515621	0.296105	1.38034	0.414912	0.00164152	2.57471	38.5057	55.7639	65.5816	57.2671	47.3736	28.2894		0.969887	0.292335	0.923061	0.392317	0.292335	1.85641		2.89137	2.90099	1.99432	2.93882	3.21517	3.26809	2.86813	0.458381	3.32651	15.9819	2.89378	3.14608	0.0417741	2.9199
	3.12356	2.5444	1.26689	1.75888	2.40444	3.88061	2.49646	0.935496	3.43196	37.4729	0.875152	2.47442	1.92027	2.97877	0.216063	0.393252	0.00229813	1.51185	0.544033	0.00846769	1.91585	39.9888	47.6491	66.918	59.1108	49.6009	30.9873		0.649139	0.0699794	1.20753	0.715545	0.0699794	1.40618		2.86748	2.84347	1.95072	2.87979	3.14876	3.24993	2.82336	0.459322	3.28268	16.2686	2.84947	3.08152	0.0391242	2.87364
	2.98255	2.63862	1.21321	1.67615	2.32429	3.69743	2.42204	0.896089	3.31813	36.9972	0.802975	2.48145	1.83818	2.89657	0.223535	0.314175	0.0469054	1.46127	0.556356	0.00955522	1.62661	41.792	46.3572	67.7991	60.3897	50.7363	33.0602		0.5011	0.157164	1.26824	0.805305	0.157164	1.21597		2.84813	2.78907	1.90909	2.82513	3.09264	3.23436	2.78307	0.462465	3.24554	16.6171	2.79809	3.02576	0.0390935	2.83663
	2.81824	2.48883	1.17978	1.59818	2.28382	3.61267	2.33025	0.868281	3.19853	37.2612	0.753912	2.38632	1.76959	2.73589	0.214471	0.23813	0.0251463	1.3236	0.535929	0.00215607	1.6446	43.9435	48.4194	68.3508	61.6076	51.3145	34.0421		0.431914	0.102505	1.20655	0.788143	0.102505	1.22635		2.83062	2.73852	1.87164	2.77488	3.04681	3.22197	2.74741	0.466813	3.21422	16.991	2.74761	2.97883	0.0403771	2.80275
	2.63084	2.42396	1.16927	1.49457	2.2504	3.49529	2.24405	0.832405	3.07646	37.0938	0.692898	2.33718	1.68353	2.57912	0.210102	0.149601	0.0323675	1.15517	0.561728	4.02816e-05	1.56558	46.4632	49.3263	68.5247	63.2448	51.7943	35.4256		0.293654	0.0867815	1.16792	0.842613	0.0867815	1.1581		2.81238	2.69161	1.83978	2.72712	3.00211	3.21177	2.71413	0.470192	3.18432	17.3239	2.70049	2.93336	0.0413344	2.76975
	2.45416	2.35422	1.08986	1.46017	2.19302	3.36077	2.15203	0.800223	2.95226	37.1845	0.640357	2.27362	1.64338	2.42918	0.192949	0.0912816	0.0408809	1.12822	0.478675	0.00167972	1.46105	48.903	50.3107	69.8457	63.7931	52.6236	37.045		0.180541	0.080603	1.18376	0.813451	0.080603	1.08715		2.795	2.64694	1.81259	2.68212	2.95646	3.20258	2.68261	0.472483	3.1551	17.6128	2.65573	2.888	0.0418964	2.73856
	2.31409	2.2999	1.01755	1.41353	2.09126	3.19214	2.05474	0.762796	2.81754	37.1236	0.581858	2.19558	1.58296	2.31054	0.18687	0.0672609	0.060102	1.07578	0.411153	0.00133344	1.29366	50.8817	51.0843	71.0596	64.5403	54.1103	39.1262		0.11851	0.10432	1.17804	0.782049	0.10432	0.996554		2.77902	2.60438	1.78997	2.63977	2.91273	3.19322	2.65318	0.473822	3.127	17.8586	2.61323	2.84784	0.0429609	2.70939
	2.23936	2.12973	0.966553	1.34476	1.95242	3.02134	1.94236	0.720687	2.66305	37.1036	0.519389	2.04107	1.49668	2.21195	0.192868	0.0882076	0.0351079	0.952201	0.357125	0.000101122	1.1642	51.9534	53.5458	71.9219	65.65	56.1722	41.292		0.198284	0.0886575	1.07452	0.696313	0.0886575	0.980269		2.76456	2.56383	1.77002	2.6012	2.87208	3.1842	2.62598	0.475085	3.10107	18.0917	2.57318	2.81056	0.0440925	2.68288
	2.15599	1.97054	0.923686	1.31256	1.8437	2.82682	1.83888	0.664612	2.5035	36.1421	0.441709	1.90712	1.44534	2.10963	0.186861	0.100559	0.0173332	0.837585	0.277017	2.31756e-05	0.976026	53.1621	55.9009	72.6508	66.1729	57.8137	43.8298		0.248876	0.0634208	0.983432	0.594559	0.0634208	0.919706		2.75256	2.52531	1.7518	2.5712	2.83583	3.17673	2.60224	0.476935	3.07917	18.3279	2.53678	2.77743	0.0452839	2.66188
	2.01561	1.84307	0.968561	1.25725	1.72886	2.63382	1.74119	0.585454	2.32665	33.6237	0.342756	1.78596	1.37515	1.97248	0.178433	0.0753056	0.0103784	0.596963	0.234206	0.000152141	0.796776	55.2289	57.8233	71.8878	67.0758	59.5732	46.4226		0.229649	0.0571046	0.817404	0.528718	0.0571046	0.847853		2.74201	2.48839	1.73621	2.54455	2.80485	3.17037	2.58106	0.47895	3.06001	18.5563	2.50243	2.7489	0.0469354	2.64328
	1.91533	1.72855	0.917221	1.46516	1.61549	2.4724	1.68569	0.51334	2.19903	30.4528	0.263518	1.67202	1.50275	1.86863	0.108527	0.052732	0.00183666	0.590548	0.0486325	0.00492834	0.618913	56.7296	59.5781	72.7611	63.7134	61.3362	48.6482		0.243307	0.0565292	0.754798	0.206855	0.0565292	0.800383		2.73276	2.45646	1.72951	2.52008	2.78589	3.15824	2.56382	0.477639	3.04146	18.63	2.47236	2.73037	0.0495905	2.62642
	1.83574	1.62791	0.884426	1.38908	1.52635	2.31024	1.59563	0.473843	2.06947	29.6964	0.224527	1.57713	1.4234	1.78378	0.112368	0.0576557	0.00104241	0.505805	0.0426604	0.00479871	0.510673	57.9348	61.1417	73.3216	64.9338	62.7403	50.9366		0.258609	0.0507795	0.692707	0.188051	0.0507795	0.733107		2.72473	2.4267	1.72325	2.49729	2.7682	3.14371	2.54732	0.475831	3.02315	18.6797	2.44435	2.71298	0.0520872	2.61101
	1.77684	1.53802	0.847007	1.31932	1.51538	2.15207	1.52477	0.437924	1.9627	28.7206	0.191777	1.5267	1.36834	1.71713	0.113045	0.0635369	0.000175494	0.459368	0.0422102	8.829e-05	0.393507	58.8349	62.5556	73.9639	66.0629	62.9143	53.2193		0.25014	0.0113218	0.679692	0.207377	0.0113218	0.625376		2.71696	2.39752	1.71746	2.47577	2.7534	3.12667	2.5313	0.47362	3.00492	18.7106	2.41708	2.69787	0.0548956	2.59637
	1.74452	1.45533	0.833531	1.24095	1.6042	2.01107	1.4816	0.410631	1.89223	27.7153	0.168617	1.52976	1.29455	1.70944	0.138114	0.0691281	0.000690139	0.419994	0.0579103	0.0150297	0.280335	59.3317	63.8705	74.1958	67.343	61.5132	55.2965		0.21476	0.0744331	0.696232	0.288808	0.0744331	0.481304		2.70231	2.37018	1.71228	2.45509	2.74958	3.11022	2.51661	0.471869	2.98848	18.7502	2.3914	2.69133	0.0590096	2.5787
	1.68325	1.37618	0.992088	1.17237	1.58359	1.91834	1.4543	0.34167	1.79597	23.4937	0.116738	1.47988	1.22332	1.65833	0.150958	0.0524169	0.00610253	0.213643	0.0794861	0.016714	0.21533	60.2794	65.1418	71.4894	68.4733	61.8369	56.6842		0.203365	0.103701	0.487797	0.307515	0.103701	0.438455		2.68321	2.35297	1.6871	2.42792	2.75165	3.09549	2.49972	0.477308	2.97703	19.0944	2.37171	2.68867	0.0626365	2.55557
	1.5924	1.3009	0.969219	1.1653	1.49105	1.81282	1.38862	0.305099	1.69371	21.9714	0.0930852	1.39598	1.1992	1.56706	0.132981	0.0415272	0.00769328	0.175893	0.0498697	0.010493	0.17995	61.6984	66.3626	71.8767	68.5904	63.3008	58.2842		0.19642	0.0950734	0.426758	0.230677	0.0950734	0.416843		2.65714	2.33688	1.65644	2.39405	2.76308	3.08008	2.48128	0.485328	2.96661	19.5596	2.35117	2.69263	0.0676992	2.52559
	1.51879	1.22776	0.963091	1.10678	1.42137	1.74266	1.33008	0.286069	1.61614	21.5077	0.0818353	1.32456	1.13703	1.49443	0.13582	0.0356132	0.010468	0.134678	0.0498586	0.00833401	0.170225	62.8602	67.5597	71.9806	69.563	64.4145	59.3604		0.194226	0.0968021	0.361473	0.217779	0.0968021	0.418094		2.63215	2.32091	1.62804	2.36025	2.77999	3.04352	2.46081	0.488669	2.94948	19.858	2.33074	2.7002	0.0734366	2.4962
	1.42669	1.15921	0.95754	1.10081	2.04054	1.67328	1.39301	0.407102	1.80011	29.2246	0.165732	1.29295	1.11541	1.61163	0.181962	0.00113407	0.0546624	0.189635	0.0853821	0.4193	0.0785479	64.3291	68.6913	72.0748	69.6627	54.859	60.4344		0.133738	0.133738	0.335409	0.19214	0.747595	0.380326		2.60817	2.30553	1.60081	2.32865	2.79724	2.9895	2.43832	0.488377	2.92669	20.0293	2.31131	2.70751	0.0789429	2.46841
	1.36685	1.10379	0.958145	1.28998	2.03915	1.58757	1.39091	0.384546	1.77546	27.647	0.147876	1.32842	1.15034	1.53239	0.142412	0.000578923	0.0824405	0.187288	0.0101881	0.420212	0.0386722	65.2925	69.613	72.0646	66.5408	54.8796	61.7743		0.0384375	0.224626	0.37027	0.0384375	0.710736	0.259151		2.56745	2.28332	1.57332	2.2987	2.81142	2.93715	2.41189	0.488318	2.90021	20.2462	2.28716	2.71154	0.0848974	2.43307
	1.29019	1.05815	0.928068	1.32991	1.96851	1.50406	1.34648	0.366986	1.71347	27.2552	0.134679	1.31005	1.11616	1.46052	0.133646	0.00316848	0.083135	0.17507	0.000274516	0.386914	0.0248308	66.5373	70.3767	72.5761	65.8908	55.9313	63.094		0.0198604	0.251902	0.381984	0.0198604	0.658453	0.194007		2.51061	2.26038	1.54725	2.26932	2.82631	2.88971	2.38393	0.489082	2.87301	20.5158	2.26261	2.71572	0.0910153	2.38997
	1.22878	1.23428	0.882893	1.27456	1.84801	1.65546	1.354	0.344437	1.69843	25.4385	0.118637	1.25442	1.23016	1.56023	0.118291	0.0156796	0.0143313	0.221939	0.00630996	0.244047	0.0908778	67.5429	67.4525	73.3479	66.7925	57.7482	60.7117		0.0256438	0.020139	0.37153	0.020139	0.593586	0.401034		2.4571	2.23887	1.52215	2.23127	2.84221	2.85274	2.35739	0.493547	2.85094	20.9362	2.23317	2.721	0.0984684	2.34798
	1.18119	1.42244	1.27031	1.18732	1.74129	2.03553	1.47301	0.346072	1.81909	23.4942	0.119766	1.34638	1.20807	1.66157	0.158037	0.0851622	0.00255728	0.041088	0.0816227	0.07197	0.316431	68.3275	64.3972	66.862	68.2262	59.3816	54.9332		0.16519	0.0760661	0.0760661	0.159061	0.394908	0.689157		2.40749	2.21745	1.49853	2.1975	2.84931	2.81721	2.33125	0.496913	2.82816	21.3153	2.20249	2.69572	0.100697	2.31247
	1.11608	1.37289	1.39164	1.11173	1.63899	2.24203	1.47889	0.422683	1.90158	28.5811	0.178661	1.38227	1.18028	1.57715	0.143928	0.131634	0.011237	0.00761264	0.13481	0.0256306	0.582381	69.4081	65.195	64.8925	69.4806	60.9686	51.9149		0.266187	0.00937706	0.00937706	0.270538	0.256723	0.859767		2.35669	2.16766	1.4775	2.16544	2.83153	2.77606	2.29581	0.494851	2.79066	21.5545	2.16599	2.656	0.101618	2.26217
	1.03796	1.31494	1.37501	1.06802	1.55369	2.17571	1.42089	0.417584	1.83847	29.3889	0.174376	1.34497	1.12975	1.50902	0.14373	0.146637	0.0112259	0.00210456	0.124515	0.0176363	0.569761	70.7159	66.1342	65.1607	70.2111	62.308	52.875		0.307018	0.0300385	0.0300385	0.276953	0.208716	0.830739		2.3076	2.11914	1.46732	2.13471	2.80759	2.73674	2.26218	0.488522	2.75071	21.5951	2.12303	2.6181	0.104421	2.22115
	1.00956	1.284	1.34443	1.00543	1.45808	2.06337	1.36081	0.389587	1.7504	28.629	0.151778	1.31422	1.07817	1.42967	0.140161	0.12338	0.00589961	0.000268361	0.126296	0.00946185	0.493585	71.1943	66.6383	65.6554	71.264	63.8265	54.5214		0.30466	0.0302136	0.0302136	0.308787	0.143867	0.749151		2.26479	2.07531	1.4612	2.10518	2.78382	2.70141	2.23195	0.481809	2.71376	21.5869	2.08278	2.58404	0.107411	2.18498
	0.988876	1.39065	1.27266	0.970346	1.39187	1.9283	1.32378	0.350497	1.67428	26.4769	0.122848	1.33165	1.05982	1.39156	0.135328	0.112162	0.00447148	0.00261389	0.124917	0.00463535	0.365441	71.5438	64.9085	66.8237	71.8576	64.8889	56.5343		0.342778	0.0589977	0.0589977	0.361308	0.060212	0.596646		2.22935	2.04457	1.4573	2.05914	2.75822	2.66988	2.20308	0.475142	2.67822	21.5672	2.04821	2.55318	0.109742	2.14425
	0.958494	1.64843	1.24183	1.07516	1.34212	1.85218	1.35304	0.341107	1.69414	25.2105	0.116354	1.29198	1.11682	1.57185	0.169239	0.155663	0.087257	0.0123668	0.0772173	0.000119115	0.249149	72.0586	60.8213	67.3286	70.0916	65.6928	57.6847		0.333481	0.356453	0.050146	0.21682	0.050146	0.560208		2.1979	2.01839	1.4542	2.00716	2.73066	2.64093	2.17487	0.468748	2.64362	21.5529	2.00996	2.52441	0.113455	2.10814
	0.918046	1.57285	1.44879	1.47644	1.29407	1.80131	1.41858	0.296843	1.71543	20.9253	0.0881157	1.46261	1.33275	1.54875	0.0749616	0.250538	0.0237996	0.000912282	0.0033471	0.0155039	0.146477	72.747	62.0058	63.9751	63.5335	66.474	58.4601		0.544567	0.110242	0.0138251	0.0138251	0.168544	0.338694		2.16862	1.99509	1.45251	1.95851	2.70275	2.61417	2.14861	0.462272	2.61088	21.515	1.96765	2.49778	0.118718	2.08185
	0.865615	1.53599	1.38278	1.47835	1.21032	1.73974	1.3688	0.302012	1.67081	22.064	0.0912112	1.43057	1.25344	1.52158	0.0966282	0.253195	0.0279526	0.000195469	0.012002	0.0251155	0.137596	73.6441	62.5877	65.0354	63.503	67.8467	59.4054		0.564952	0.105423	0.0477862	0.0477862	0.220246	0.309171		2.14565	1.97838	1.46023	1.9235	2.67615	2.59086	2.12913	0.452799	2.58193	21.2668	1.93722	2.47543	0.121969	2.06202
	0.904435	1.45544	1.58041	1.39587	1.17816	1.64888	1.36053	0.276779	1.63731	20.3434	0.0766064	1.42565	1.23259	1.54917	0.113807	0.208025	0.00900683	0.0483481	0.00124896	0.0332606	0.083143	72.9794	63.8688	61.8868	64.8244	68.3776	60.8143		0.52122	0.0297819	0.15476	0.0297819	0.247497	0.223223		2.12478	1.9815	1.47455	1.89541	2.65151	2.58147	2.1182	0.4431	2.5613	20.9187	1.91693	2.46566	0.125206	2.05314
	1.12998	1.35392	1.76678	1.33266	1.11226	1.55133	1.37449	0.251354	1.62584	18.2871	0.0631787	1.34329	1.18065	1.50198	0.119783	0.0597865	0.00042303	0.153896	0.00174966	0.0687649	0.0312741	69.1767	65.5017	58.9893	65.8463	69.4718	62.3452		0.213315	0.0106306	0.423494	0.0106306	0.231032	0.208043		2.10637	1.98977	1.4898	1.86853	2.62622	2.58483	2.11092	0.435746	2.54666	20.6425	1.89884	2.46635	0.13001	2.04807
	1.3597	1.27255	1.72866	1.24851	1.06089	2.05887	1.45486	0.36875	1.82361	25.346	0.135977	1.31612	1.25452	1.63642	0.132104	0.00905567	0.0332389	0.0749662	0.0425819	0.155217	0.364823	65.4081	66.8255	59.5763	67.219	70.3308	54.5879		0.043577	0.043577	0.412538	0.0676154	0.255237	0.742745		2.10142	1.98725	1.50636	1.84292	2.60012	2.59116	2.10487	0.429517	2.53439	20.4059	1.879	2.46959	0.13581	2.04433
	1.44138	1.42396	1.63362	1.16481	1.03619	3.29068	1.66511	0.82432	2.48943	49.5055	0.679503	1.43267	1.2296	1.58556	0.126444	0.0500525	0.0581536	0.000991703	0.250294	0.395532	2.64249	64.0936	64.3729	61.0526	68.5984	70.7456	37.9031		0.00871325	0.00871325	0.200946	0.267857	0.396476	1.85801		2.09772	1.98496	1.52277	1.81911	2.57403	2.59277	2.09856	0.422574	2.52113	20.1364	1.86057	2.45516	0.137774	2.04134
	1.35451	2.03449	1.53804	1.3434	1.06932	3.19985	1.7566	0.776235	2.53284	44.1896	0.602541	1.44628	1.34618	1.91037	0.17325	0.161678	0.0772199	0.0477681	0.170737	0.472348	2.08296	65.4921	54.9488	62.5553	65.6721	70.1893	39.0298		0.0917664	0.58821	0.0917664	0.102877	0.37695	1.75357		2.08903	1.98532	1.53547	1.79701	2.55123	2.62414	2.09703	0.424747	2.52178	20.2547	1.84409	2.43768	0.138633	2.03717
	1.30379	1.99766	1.43707	1.30389	1.02565	3.01527	1.68055	0.728565	2.40912	43.3527	0.530807	1.37048	1.30381	1.85751	0.175148	0.141953	0.100554	0.0592839	0.141878	0.428897	1.78147	66.3157	55.4962	64.1627	66.3141	70.923	41.3701		0.0666911	0.627178	0.0665923	0.0665923	0.344827	1.64479		2.07647	1.98683	1.54778	1.77568	2.53691	2.68252	2.10103	0.43674	2.53777	20.7869	1.82847	2.42794	0.14084	2.03165
	1.24089	1.93894	1.36853	1.23032	0.958278	2.87345	1.60173	0.702503	2.30424	43.8589	0.493511	1.30471	1.23296	1.79634	0.185975	0.130212	0.113706	0.0543843	0.137947	0.414037	1.61727	67.3441	56.3744	65.2654	67.5176	72.0623	43.2146		0.063822	0.63423	0.063822	0.0743859	0.34643	1.56874		2.06265	1.9894	1.5605	1.75459	2.52928	2.75198	2.10807	0.454523	2.56259	21.5611	1.8133	2.42398	0.144122	2.02603
	1.21255	1.81835	1.29445	1.1621	0.948785	2.7003	1.52276	0.645266	2.16802	42.3749	0.416368	1.2535	1.17471	1.68737	0.179122	0.0962257	0.0873748	0.0521223	0.130073	0.329442	1.3866	67.8099	58.1999	66.4678	68.6434	72.2236	45.5211		0.0409498	0.564845	0.0409498	0.0914036	0.304718	1.44679		2.04952	1.99235	1.57816	1.73403	2.54818	2.81967	2.12032	0.476801	2.59712	22.4872	1.79861	2.44122	0.151564	2.02094
	1.16146	1.68446	1.20786	1.15068	1.05205	2.52889	1.46423	0.56703	2.03126	38.7253	0.321523	1.18466	1.15337	1.56531	0.151522	0.0916732	0.0485009	0.0657275	0.0983179	0.169894	1.1335	68.654	60.2606	67.8872	68.8328	70.479	47.8634		0.023201	0.499804	0.023201	0.0339821	0.132607	1.34423		2.03664	1.99533	1.5957	1.71423	2.58752	2.88333	2.13546	0.502364	2.63782	23.5249	1.7845	2.4745	0.16201	2.01599
	1.14115	1.55011	1.14252	1.1101	0.988745	2.43178	1.39407	0.542836	1.9369	38.939	0.294671	1.14184	1.11787	1.44821	0.128735	0.0639662	0.0243482	0.0632764	0.0806352	0.164286	1.07684	68.9909	62.3646	68.9682	69.5077	71.546	49.2166		0.000683665	0.408271	0.000683665	0.0317316	0.15309	1.28994		2.027	1.99942	1.61311	1.69481	2.62735	2.94356	2.15088	0.527419	2.6783	24.5211	1.77096	2.50823	0.172291	2.01321
	1.08836	1.43157	1.09816	1.05043	0.929187	2.46996	1.34461	0.576106	1.92072	42.8456	0.331898	1.09326	1.05991	1.34822	0.119721	0.0656663	0.00756166	0.0607377	0.0865409	0.172576	1.26641	69.8708	64.2508	69.707	70.5062	72.5571	48.6823		0.00490212	0.33831	0.00490212	0.0428261	0.164071	1.3767		2.03165	2.0046	1.6296	1.67613	2.66615	3.00269	2.16847	0.551718	2.72019	25.4428	1.75824	2.54173	0.182207	2.01812
	1.0211	1.39052	1.03007	1.02523	0.885767	4.10334	1.576	1.24961	2.82561	79.2895	1.56151	1.02765	1.02213	1.3004	0.119815	0.30792	0.0344055	0.29804	0.303353	0.476426	6.38742	70.9997	64.9107	70.8486	70.9301	73.2987	28.5572		0.00655317	0.362865	0.00242198	0.00242198	0.141884	3.07569		2.05134	2.0104	1.64562	1.65885	2.70175	3.06136	2.18822	0.574645	2.76287	26.2608	1.74674	2.57337	0.191344	2.03087
	0.963476	1.36417	0.988914	0.978442	0.853916	4.43442	1.59722	1.40079	2.99801	87.7017	1.96222	0.983678	0.967218	1.27035	0.135475	0.401635	0.0543154	0.37004	0.38289	0.552504	8.0497	71.9741	65.3359	71.5431	71.7204	73.845	25.1282		0.0202015	0.380488	0.005236	0.005236	0.129761	3.45074		2.07917	2.01718	1.66107	1.64294	2.73552	3.1196	2.20925	0.596778	2.80603	27.0127	1.7501	2.60395	0.196106	2.04818
	0.933764	1.28883	1.52734	1.26426	1.33209	4.28514	1.7719	1.24605	3.01795	70.3224	1.55263	1.31046	1.2704	1.47853	0.0757108	0.702478	0.233361	0.0598106	0.2577	0.19344	6.31636	72.4791	66.5595	62.7246	66.961	65.8556	26.6472		0.376693	0.0216285	0.216884	0.046195	0.0216285	2.97468		2.10714	2.02448	1.67267	1.62824	2.76483	3.17695	2.22905	0.618518	2.84757	27.748	1.76062	2.63088	0.198169	2.06581
	0.953042	1.24138	1.48568	1.25367	1.91844	4.08449	1.82279	1.15382	2.97661	63.2997	1.3313	1.36968	1.24446	1.81025	0.185221	0.756455	0.338028	0.11364	0.323889	0.00915001	5.11532	72.1512	67.3359	63.3863	67.1344	56.6827	28.7589		0.416636	0.128294	0.116004	0.116004	0.548764	2.71482		2.13414	2.03245	1.68349	1.6144	2.7934	3.23335	2.24854	0.639987	2.88852	28.4624	1.77073	2.65719	0.200197	2.0833
	1.92024	1.21562	1.41225	1.73832	1.83908	3.98347	2.01816	0.999361	3.01752	49.5183	0.998722	1.7887	1.49377	1.89995	0.119686	0.00958927	0.644071	0.36713	0.0783124	0.0320721	3.86244	56.6556	67.7594	64.5609	59.4273	57.884	29.8527		0.13154	0.573075	0.376448	0.0503783	0.0503783	2.19477		2.16041	2.04178	1.69353	1.60155	2.83627	3.28825	2.2703	0.663436	2.93373	29.2224	1.78059	2.69478	0.20427	2.10109
	2.10087	1.13936	1.40034	1.92419	2.09735	3.93421	2.09939	0.980573	3.07996	46.7076	0.961524	2.01077	1.5313	2.09999	0.156608	2.18929e-06	0.921655	0.488669	0.0306939	4.13792e-06	3.3666	53.9691	69.0208	64.7525	56.5962	54.0207	30.3933		0.0900952	0.871413	0.610433	0.0865813	0.0865813	1.92344		2.18982	2.05677	1.70605	1.59498	2.87826	3.34163	2.29459	0.684155	2.97874	29.8161	1.79373	2.73234	0.207379	2.1233
	1.97508	1.07229	1.36421	1.88504	2.91427	3.90918	2.18668	1.05361	3.24029	48.1831	1.11009	1.93006	1.49442	2.67947	0.283921	0.0447724	1.24186	0.676456	0.0909835	0.529386	2.967	55.833	70.1396	65.3352	57.1867	42.6796	30.67		0.0450199	0.857774	0.565855	0.0450199	0.984204	1.97911		2.2711	2.07149	1.72249	1.58867	2.91442	3.39312	2.32688	0.701519	3.0284	30.1485	1.80974	2.76753	0.20925	2.17129
	1.86003	1.00283	1.3045	1.75787	2.83023	3.8136	2.09485	1.04697	3.14182	49.9785	1.09615	1.80895	1.41784	2.58768	0.292056	0.055137	1.19249	0.624644	0.11355	0.540789	2.95413	57.5656	71.3079	66.304	59.1262	43.7847	31.7377		0.0510796	0.806122	0.504452	0.0510796	1.02128	2.00465		2.36395	2.08548	1.73829	1.58248	2.94753	3.43143	2.3582	0.715482	3.07368	30.3402	1.82509	2.8002	0.21082	2.22472
	1.75276	0.983248	1.24711	1.66589	2.65664	3.64322	1.99148	0.990385	2.98186	49.7311	0.980862	1.70932	1.3518	2.43067	0.285227	0.0569864	1.01653	0.554084	0.106008	0.442435	2.72827	59.2049	71.639	67.242	60.5493	46.1122	33.6865		0.0434353	0.726076	0.462215	0.0434353	0.947311	1.9339		2.45436	2.09992	1.75373	1.57694	2.97734	3.45923	2.38692	0.726962	3.11388	30.4561	1.84028	2.82974	0.211876	2.27714
	1.65692	2.26734	1.27063	1.68731	2.49959	3.50309	2.14748	0.799662	2.94714	37.2372	0.639459	1.97733	1.66452	2.44153	0.189236	0.240653	0.0143675	0.768869	0.211754	0.123981	1.83767	60.689	51.5508	66.8568	60.2163	48.2697	35.3328		0.320413	0.290016	0.7067	0.290016	0.522261	1.52576		2.54126	2.11861	1.77152	1.58157	3.00514	3.4808	2.41648	0.734389	3.15087	30.3908	1.85829	2.85798	0.211964	2.32993
	1.56899	2.11377	1.35171	1.8112	2.34999	3.30557	2.08354	0.698535	2.78208	33.5264	0.487952	1.96249	1.62955	2.29094	0.168701	0.264757	0.000913875	0.535572	0.0741678	0.070997	1.49335	62.0666	53.7796	65.5374	58.3089	50.3708	37.72		0.393491	0.151284	0.610774	0.151284	0.387506	1.34308		2.62353	2.13182	1.78897	1.59278	3.04654	3.49979	2.44724	0.743107	3.19034	30.3651	1.87468	2.89672	0.214202	2.37767
	1.94301	1.97983	1.3428	1.97206	2.23781	3.1438	2.10322	0.589449	2.69267	28.0261	0.347451	1.97595	1.95027	2.17332	0.05409	0.0256676	0.0152244	0.578236	0.0172019	0.018115	1.08281	56.3134	55.762	65.6818	55.8781	51.9757	39.7332		0.0329396	0.00388438	0.633147	0.00388438	0.261864	1.16785		2.72742	2.13744	1.80677	1.60485	3.10612	3.52323	2.4843	0.758673	3.24298	30.5386	1.88944	2.95066	0.219258	2.43243
	2.0637	1.86265	1.27991	1.94036	2.56115	3.0795	2.13121	0.619987	2.7512	29.0908	0.384384	2.00203	1.88208	2.43679	0.12844	0.00455726	0.0721269	0.724715	0.0364249	0.184849	0.899247	54.5165	57.5259	66.7051	56.3531	47.4181	40.548		0.0616728	0.139384	0.722121	0.0616728	0.559121	1.07747		2.84236	2.1444	1.8379	1.61646	3.20509	3.59867	2.54082	0.794598	3.33541	31.2733	1.91452	3.03902	0.227009	2.49338
	2.0122	1.76552	1.28001	1.88039	3.1372	2.97026	2.17426	0.72667	2.90093	33.4214	0.528049	1.94629	1.79424	2.73074	0.206964	0.0262652	0.167072	0.799683	0.0863629	0.927252	0.63361	55.2797	59.0087	66.7034	57.2571	39.8165	41.9511		0.0659051	0.180774	0.666279	0.0659051	1.19091	1.02397		2.95626	2.17199	1.87737	1.62997	3.32059	3.7141	2.61171	0.840586	3.4523	32.1852	1.95102	3.14337	0.234051	2.56412
	1.86695	1.66663	1.42582	1.81514	2.99877	2.7999	2.09553	0.644255	2.73979	30.7442	0.415064	1.84104	1.70376	2.56667	0.202066	0.0522516	0.183958	0.448522	0.0786227	0.81583	0.496138	57.4607	60.5377	64.3431	58.2489	41.5827	44.1869		0.0259057	0.174411	0.415226	0.0259057	1.15773	0.958862		3.06761	2.20857	1.91874	1.65618	3.43371	3.84136	2.6877	0.885064	3.57276	32.9302	1.9912	3.24721	0.239769	2.63809
	1.78586	1.64921	1.51325	1.72726	2.79236	2.64745	2.01923	0.552275	2.57151	27.3507	0.305008	1.75656	1.66872	2.43206	0.186143	0.0544608	0.136916	0.256024	0.085248	0.597728	0.394663	58.6965	60.8091	62.9481	59.5979	44.2873	46.237		0.0293021	0.107351	0.243317	0.0293021	1.0358	0.890892		3.17445	2.24432	1.95959	1.68199	3.54147	3.9745	2.76272	0.930174	3.6929	33.6688	2.03077	3.34678	0.244722	2.70938
	1.7511	1.76196	1.62007	1.63463	2.58548	2.48681	1.97334	0.4409	2.41424	22.3428	0.194393	1.75653	1.66375	2.3056	0.161702	0.0493915	0.0446826	0.124801	0.114725	0.374715	0.26365	59.2304	59.0634	61.2644	61.0367	47.0836	48.4474		0.00542974	0.00542974	0.13646	0.121899	0.828952	0.730281		3.27372	2.27782	2.0003	1.70683	3.64643	4.10303	2.83469	0.973524	3.80821	34.3432	2.06968	3.44349	0.249188	2.77577
	1.749	1.66171	1.59814	1.61828	2.45505	2.32511	1.90121	0.384409	2.28562	20.2191	0.14777	1.70536	1.62914	2.18108	0.144858	0.0231691	0.0573609	0.0918552	0.0800512	0.30673	0.179685	59.2628	60.6143	61.6083	61.2925	48.8907	50.7247		0.0436437	0.0436437	0.107219	0.0870755	0.74969	0.61975		3.36474	2.3092	2.03979	1.73032	3.81586	4.22299	2.91382	1.02578	3.9396	35.2039	2.10714	3.59035	0.260327	2.83697
	1.7644	1.55023	1.50911	2.06084	2.35486	2.18066	1.90335	0.347848	2.2512	18.2756	0.120998	1.91262	1.60377	2.1507	0.145674	0.0193063	0.124694	0.155426	0.0248043	0.203861	0.0768985	59.0259	62.3626	63.0138	54.5587	50.3017	52.8031		0.14822	0.362394	0.403515	0.14822	0.442236	0.268032		3.45091	2.33819	2.0767	1.75173	4.03796	4.33752	2.99884	1.08796	4.0868	36.2795	2.14207	3.77818	0.276358	2.89455
	1.67546	1.5034	1.57418	2.11591	2.48239	2.04815	1.89992	0.3799	2.27981	19.9956	0.144324	1.86181	1.5995	2.09897	0.135048	0.0503783	0.157227	0.106105	0.0466548	0.339282	0.0219725	60.4004	63.1045	61.985	53.7482	48.5089	54.7464		0.186341	0.358408	0.287628	0.254107	0.620589	0.186341		3.5354	2.3648	2.11016	1.77138	4.27372	4.45154	3.0845	1.15568	4.24018	37.4672	2.17382	3.97641	0.293094	2.9501
	1.61116	1.71473	2.32964	1.99892	3.41847	1.96954	2.17374	0.659259	2.833	30.3283	0.434622	1.98423	1.77844	2.24696	0.116393	0.316506	0.210691	0.0243034	0.0305619	1.54935	0.0416992	61.4041	59.7915	50.6601	55.4773	36.3459	55.9158		0.373077	0.2695	0.345407	0.014692	1.43424	0.014692		3.623	2.3894	2.14167	1.7886	4.50885	4.59808	3.17493	1.23386	4.40879	38.8625	2.2036	4.17537	0.309104	3.0062
	1.51467	1.70038	2.21756	1.88953	3.34639	1.89076	2.09321	0.656874	2.75009	31.3811	0.431484	1.89014	1.74767	2.13586	0.0999582	0.334715	0.15432	0.0154613	0.0414852	1.57045	0.040989	62.9256	60.0137	52.2682	57.1188	37.2203	57.1003		0.375478	0.189768	0.327412	0.000610948	1.45624	0.000610948		3.72422	2.4118	2.17173	1.81339	4.7416	4.74555	3.26805	1.31252	4.58057	40.1622	2.23175	4.37321	0.324221	3.06801
	1.47955	1.60843	2.08327	1.83901	3.26029	1.77743	2.008	0.647228	2.65523	32.2325	0.418904	1.80822	1.65068	2.02221	0.101153	0.279255	0.159652	0.00566667	0.0285582	1.56823	0.05316	63.4839	61.4468	54.2278	57.8851	38.2783	58.8258		0.328668	0.199787	0.275055	0.0307864	1.45207	0.0307864		3.85644	2.44267	2.20822	1.83839	4.96691	4.89145	3.36734	1.38975	4.75709	41.2714	2.26683	4.51042	0.331047	3.14955
	1.62107	1.53612	1.9494	1.72904	3.9994	1.70175	2.08946	0.945864	3.03533	45.2683	0.894659	1.71539	1.64124	1.89431	0.0715792	0.219393	0.306188	0.0196173	0.129906	3.64787	0.150324	61.2488	62.5857	56.2174	59.5705	29.6788	59.9925		0.0943237	0.179273	0.234008	0.0136457	2.28401	0.0136457		3.98969	2.5111	2.27093	1.86257	5.17591	5.03287	3.47385	1.45353	4.92738	41.8422	2.33097	4.64312	0.331533	3.25039
	1.52692	2.37256	1.8297	1.6581	4.21713	1.65369	2.20968	1.02765	3.23733	46.5066	1.05606	1.7439	1.65479	2.23684	0.149564	0.466169	0.026528	0.144387	0.30424	4.02985	0.309129	62.7313	50.051	58.0268	60.6705	27.3539	60.7393		0.216984	0.628655	0.0857988	0.0857988	2.47323	0.090213		4.11687	2.58804	2.34016	1.88543	5.37135	5.16523	3.57785	1.51016	5.088	42.2085	2.40213	4.76839	0.329999	3.35246
	1.45717	2.40802	1.75971	1.60119	4.82394	1.59037	2.2734	1.29398	3.56738	56.9181	1.67437	1.68045	1.59308	2.24594	0.170061	0.666238	0.0181229	0.263876	0.451861	6.50524	0.466531	63.8411	49.5505	59.0979	61.5603	21.3748	61.7303		0.223287	0.727569	0.0792589	0.0792589	3.14348	0.0900832		4.23507	2.66202	2.40812	1.90602	5.55997	5.29072	3.67699	1.56446	5.24145	42.5474	2.4716	4.88728	0.328268	3.44854
	1.41504	2.26433	1.65779	1.53883	5.07578	1.56551	2.25288	1.41473	3.66762	62.7967	2.00147	1.61165	1.5455	2.11269	0.155047	0.701983	0.000131002	0.354129	0.509864	7.96879	0.472478	64.5161	51.5941	60.6753	62.5428	19.1095	62.1215		0.196615	0.652675	0.0461413	0.0728182	3.46413	0.0461413		4.34904	2.73045	2.47268	1.92554	5.80332	5.41153	3.78209	1.63274	5.41483	43.1703	2.53712	5.00417	0.327139	3.53974
	1.33358	2.0983	1.56389	1.46665	5.01617	1.47414	2.15879	1.42485	3.58364	66.0022	2.03019	1.51901	1.46852	1.9647	0.144522	0.680969	0.00365837	0.353906	0.479052	8.16463	0.468751	65.8313	54.0067	62.1471	63.6896	19.6343	63.5702		0.185432	0.579292	0.044877	0.0523593	3.49716	0.044877		4.48794	2.79425	2.53345	1.9444	6.15074	5.529	3.90663	1.73086	5.63749	44.3058	2.59865	5.12341	0.326955	3.64109
	1.4187	1.96879	1.48691	1.38677	4.6899	1.40016	2.05854	1.3079	3.36644	63.5355	1.71061	1.45281	1.40479	1.84832	0.13634	0.409395	0.00805438	0.326757	0.451279	6.92409	0.433465	64.4573	55.927	63.3667	64.9711	22.6321	64.7554		0.0341066	0.515987	0.0341066	0.0660395	3.2371	0.0526475		4.64858	2.85562	2.59106	1.96154	6.61698	5.64516	4.05316	1.86595	5.91911	46.037	2.6572	5.24716	0.327662	3.7521
	1.49911	1.85923	1.41286	1.3361	4.47422	1.52696	2.01808	1.21654	3.23462	60.2819	1.47996	1.51303	1.43442	1.77616	0.106442	0.269328	0.0252337	0.366295	0.465097	6.03265	0.241201	63.1726	57.5778	64.5512	65.7905	24.7308	62.7307		0.0139232	0.346194	0.100178	0.176935	2.96119	0.0139232		4.80721	2.94457	2.64613	1.97747	7.24395	5.76137	4.23012	2.04924	6.27936	48.4442	2.72074	5.37855	0.328154	3.87589
	1.41469	1.79933	1.32159	1.29804	4.36237	2.13469	2.05512	1.17614	3.23126	57.2299	1.38331	1.60701	1.34486	2.05085	0.207905	0.41014	0.0654271	0.538068	0.573171	5.3234	0.00633166	64.5216	58.4904	66.0261	66.4094	25.8558	53.4733		0.192317	0.192317	0.285427	0.308976	2.75535	0.527676		4.95872	3.02716	2.69768	1.99195	7.89035	5.87413	4.40667	2.24717	6.65383	50.9947	2.78005	5.50726	0.329083	3.99294
	1.33433	1.73711	1.29744	1.71673	4.70566	2.12423	2.15258	1.28704	3.43962	59.7905	1.65647	1.72692	1.42993	2.02745	0.172824	0.669539	0.172617	0.731264	0.189965	6.51818	0.000804051	65.8191	59.4459	66.419	59.7606	22.4825	53.6264		0.392592	0.0101888	0.429478	0.0101888	2.97873	0.397306		5.10004	3.10239	2.74153	2.00541	8.49845	5.97762	4.57091	2.44006	7.01096	53.3823	2.83174	5.62594	0.330374	4.10122
	1.25929	1.66895	1.28522	1.72144	4.59772	2.06131	2.09899	1.26015	3.35914	60.0359	1.58797	1.6952	1.38116	1.97634	0.177271	0.705091	0.184934	0.662213	0.142543	6.24365	0.00141979	67.0423	60.5016	66.6183	59.6878	23.5178	54.5518		0.435903	0.0262455	0.409971	0.0262455	2.90252	0.366114		5.23158	3.17372	2.78274	2.01833	9.08204	6.0748	4.7272	2.62934	7.35655	55.6216	2.88048	5.7379	0.331549	4.20265
	2.117	1.57855	2.1349	1.61646	4.4336	1.98648	2.31117	1.06754	3.37871	46.1907	1.13965	2.05174	1.70897	2.13043	0.109773	0.0376998	0.536727	0.0310684	0.482611	4.50472	0.105422	53.7323	61.9162	53.4701	61.3209	25.1365	55.6628		0.0652614	0.473191	0.0831633	0.435277	2.38186	0.0652614		5.35781	3.23982	2.82625	2.03091	9.65165	6.19594	4.88373	2.81972	7.70345	57.737	2.92964	5.86788	0.333986	4.29881
	2.37789	1.53451	2.27194	1.53348	4.18527	1.93014	2.30554	0.987041	3.29258	42.8118	0.97425	2.10104	1.63342	2.3514	0.18018	0.00523428	0.594484	0.00112879	0.596075	3.5334	0.140924	49.9756	62.6112	51.4848	62.6275	27.6882	56.5067		0.276846	0.56653	0.1709	0.567561	2.08423	0.1709		5.48338	3.30134	2.89899	2.04285	10.2162	6.38141	5.05403	3.01256	8.06659	59.6071	2.99958	6.04956	0.337047	4.39236
	2.70416	2.43916	2.23649	1.48818	3.91747	1.8322	2.43628	0.844914	3.28119	34.6805	0.71388	2.33783	1.93328	2.63791	0.154147	0.0717604	8.29358e-06	0.0399142	0.898881	2.19393	0.364905	45.469	49.1131	51.9947	63.3464	30.5783	57.9886		0.366334	0.101333	0.101333	0.849641	1.57964	0.505621		5.60602	3.35694	2.97909	2.05462	10.7748	6.58205	5.22559	3.20539	8.43098	61.3402	3.07355	6.24294	0.340191	4.48148
	2.84635	2.59713	2.11063	1.4689	3.66346	1.71656	2.40051	0.806498	3.207	33.597	0.650438	2.35388	1.81508	2.78404	0.210684	0.198774	0.0386617	0.0840274	0.867891	1.59506	0.467777	43.5717	46.9239	53.8257	63.6538	33.452	59.7632		0.492465	0.24325	0.24325	0.884982	1.30958	0.637318		5.72197	3.40579	3.05498	2.06501	11.3244	6.7773	5.39157	3.39696	8.78854	63.0051	3.14268	6.43087	0.343466	4.56388
	2.65193	2.53072	2.08135	1.58985	3.45248	1.61167	2.31967	0.71118	3.03085	30.6587	0.505777	2.30604	1.72909	2.62163	0.205147	0.110397	0.0445446	0.0567946	0.532627	1.28326	0.501263	46.1762	47.8381	54.2562	61.7384	35.9371	61.396		0.34589	0.224686	0.224686	0.716183	1.14644	0.694369		5.83168	3.46861	3.12462	2.08437	11.8515	6.96245	5.55388	3.57795	9.13183	64.4226	3.21062	6.61031	0.346168	4.65015
	2.97716	2.87128	2.87436	2.47117	3.20663	1.5869	2.66458	0.579146	3.24373	21.735	0.33541	2.87282	2.57119	2.95146	0.0688553	0.0977035	0.0427227	0.0440073	0.0374091	0.293812	1.16139	41.8618	43.2432	43.2026	48.6655	38.9451	61.7848		0.104339	0.00154233	0.00154233	0.401651	0.333808	1.28592		5.93806	3.54767	3.19202	2.12204	12.3457	7.1401	5.71426	3.74215	9.45641	65.4879	3.28093	6.78364	0.348023	4.74287
	2.92489	4.52229	3.34654	2.91469	3.00172	2.67243	3.23042	0.669195	3.89962	20.7154	0.447823	2.9633	2.91724	3.26033	0.0555389	0.0933527	1.66892	0.0134817	0.0996912	0.0523061	0.31136	42.541	24.255	37.2185	42.6741	41.5446	45.898		0.0384158	1.55899	0.383232	0.0486182	0.0384158	0.290876		6.06921	3.62288	3.25479	2.15905	12.8076	7.36404	5.8796	3.90032	9.77992	66.3364	3.34681	6.99293	0.352631	4.84605
	2.86531	4.82672	3.30179	2.81973	2.80468	3.80839	3.40444	0.798604	4.20304	23.4577	0.637768	3.08355	2.83113	3.68174	0.130605	0.290655	2.02288	0.0105355	0.341879	0.359712	0.163175	43.3216	21.3491	37.7664	43.9237	44.1235	31.7966		0.218241	1.74316	0.218241	0.263821	0.278876	0.724833		6.21061	3.69279	3.3133	2.19374	13.2451	7.63591	6.04857	4.05529	10.1039	67.0454	3.40817	7.23908	0.359802	4.9517
	3.81808	4.5432	3.27823	2.66505	2.61085	4.04548	3.49348	0.777645	4.27113	22.2599	0.604731	3.54816	2.81834	3.98863	0.171925	0.105366	1.10191	0.0463326	0.686306	0.779039	0.3047	31.6873	24.0495	38.0565	45.998	46.7361	29.1789		0.269926	0.995045	0.269926	0.883112	0.937308	0.497321		6.34281	3.78343	3.36999	2.22791	13.6622	7.91171	6.21633	4.2014	10.4177	67.5865	3.47335	7.48787	0.366248	5.06312
	3.7437	4.3134	3.20063	2.49754	2.50137	3.85538	3.35201	0.749358	4.10136	22.3555	0.561538	3.47217	2.67619	3.82746	0.177019	0.153427	0.924284	0.0229136	0.730107	0.723574	0.253384	32.5302	26.3562	39.02	48.2982	48.2449	31.2688		0.271535	0.841234	0.271535	0.974626	0.970794	0.38321		6.47367	3.94563	3.43398	2.26485	14.0586	8.16557	6.39038	4.32889	10.7193	67.7408	3.56189	7.72177	0.368664	5.20965
	3.59615	4.23397	3.04986	2.35716	2.6249	6.65386	3.75265	1.57393	5.32658	41.9419	2.47726	3.323	2.73114	4.07452	0.197392	0.0244932	0.231671	0.49391	1.94738	1.27183	8.41701	34.2352	27.1781	40.9263	50.2691	46.5443	7.80292		0.273142	0.910968	0.273142	0.965842	0.698109	3.33085		6.65957	4.09951	3.5032	2.29913	14.434	8.40403	6.56658	4.44891	11.0155	67.7507	3.65228	7.94466	0.370131	5.37954
	3.39748	4.08626	2.94476	2.22812	3.21118	9.1618	4.1716	2.51846	6.69007	60.3716	6.34266	3.30433	3.01137	3.91407	0.130345	0.599258	0.00728319	1.50513	3.77712	0.922416	24.9021	36.5994	28.74	42.2821	52.1155	38.8884	0.0814688		0.0931535	0.78193	0.359565	1.07621	0.0931535	5.85747		6.84774	4.24824	3.5739	2.33548	14.7904	8.62715	6.73715	4.56103	11.2982	67.6996	3.74249	8.15465	0.370859	5.54799
	3.2074	3.97078	2.91418	2.14712	3.55161	10.1368	4.32132	2.91491	7.23623	67.4541	8.49668	3.3795	2.98749	3.86599	0.128184	1.24082	0.122874	1.98004	4.72715	0.59245	33.8201	38.9355	29.9915	42.6807	53.2916	34.7583	0.475535		0.172107	0.591281	0.465322	1.23239	0.172107	6.75732		7.03539	4.38606	3.63996	2.3741	15.1265	8.83888	6.90015	4.66657	11.5667	67.63	3.82649	8.3542	0.371712	5.71073
	3.01515	3.72938	3.59398	2.02173	5.94077	9.81798	4.6865	2.82522	7.51172	60.2843	7.98188	3.66168	3.15986	5.38792	0.26066	2.7934	0.91608	1.1936	7.101	1.5732	26.3321	41.3717	32.6939	34.2606	55.1381	12.2953	0.137456		0.646527	0.0676988	0.0676988	1.63995	2.27909	6.1563		7.22199	4.52043	3.70504	2.41134	15.4387	9.04013	7.05627	4.76372	11.82	67.5104	3.90888	8.54417	0.372221	5.87121
	2.8195	3.51257	3.55788	1.89485	7.70082	9.29143	4.79617	2.97154	7.76771	61.9565	8.83005	3.53522	2.99277	6.66508	0.380242	3.90724	1.64764	1.53337	8.4177	8.43695	20.2073	43.9268	35.2202	34.6845	57.0385	3.04996	0.024274		0.715725	0.0226543	0.0226543	1.64038	4.16559	5.75621		7.40486	4.65156	3.79597	2.44716	15.7293	9.23175	7.2101	4.84953	12.0596	67.2602	4.00987	8.72634	0.37032	6.02821
	3.00175	3.39463	3.44042	1.81003	7.50048	8.74692	4.64904	2.7832	7.43224	59.8663	7.74623	3.41752	3.09997	6.48546	0.353191	2.71354	1.57354	1.46076	8.05997	8.1307	16.7926	41.5442	36.634	36.0818	58.3268	3.78986	0.490438		0.415769	0.0228938	0.0228938	1.60749	4.08295	5.32939		7.57857	4.77854	3.89001	2.50135	16.0054	9.41603	7.36166	4.92605	12.2877	66.9149	4.11214	8.90243	0.368071	6.17856
	4.37106	3.28385	3.25542	1.67755	7.18021	8.44724	4.70255	2.58955	7.29211	55.0669	6.70577	3.82746	3.26253	6.47792	0.330108	0.109886	2.01272	2.0942	9.15064	6.13876	14.0226	25.7675	37.9873	38.3385	60.3679	5.13939	0.999987		0.543607	0.543607	0.572038	2.14991	3.35275	4.61978		7.74271	4.90013	3.97813	2.57051	16.2657	9.59319	7.5084	4.9948	12.5032	66.5229	4.20863	9.07199	0.3662	6.32142
	5.81761	3.22645	3.13998	1.56035	6.72721	8.23422	4.7843	2.54044	7.32474	53.0994	6.45383	4.52203	3.1616	6.49981	0.345521	1.06772	2.42692	2.7038	10.3939	3.7749	11.9019	13.1742	38.6982	39.7814	62.2028	7.39849	1.47139		1.29558	1.29558	1.38205	2.96167	2.20519	3.7122		7.90397	5.01319	4.0619	2.66784	16.5079	9.7474	7.65037	5.05125	12.7016	66.0262	4.29972	9.22314	0.364081	6.45858
	6.55429	3.17247	3.07789	1.46574	6.3623	8.04263	4.77922	2.55977	7.33899	53.5605	6.55244	4.76739	3.10153	6.50629	0.354374	3.15088	2.58163	2.89454	10.9792	2.50614	10.6499	8.3691	39.3726	40.5685	63.7042	9.5168	1.97289		1.78691	1.59491	1.6895	3.30165	1.59491	3.27525		8.23547	5.11627	4.14237	2.76528	16.736	9.89285	7.81472	5.10589	12.9206	65.3368	4.38585	9.37332	0.362484	6.67587
	6.38793	3.07949	2.97422	1.39021	6.15458	7.82085	4.63455	2.49952	7.13407	53.9323	6.2476	4.61703	3.00054	6.32959	0.356807	3.07434	2.4182	2.75669	10.5257	2.3105	10.1526	9.35934	40.5481	41.8999	64.9156	10.8416	2.6451		1.77089	1.53754	1.64282	3.22682	1.53754	3.20382		8.72204	5.21199	4.2128	2.85602	16.9495	10.0355	7.99796	5.16399	13.162	64.5664	4.4626	9.52608	0.36197	6.96701
	6.03192	2.9673	2.81534	1.33136	6.07985	7.59938	4.47086	2.43603	6.90689	54.4869	5.93426	4.49961	2.85333	6.06787	0.360326	2.43692	2.26068	2.74075	9.85644	2.58884	9.78767	11.6643	41.9895	43.982	65.8673	11.3393	3.41454		1.53231	1.53231	1.68427	3.16825	1.58023	3.09977		9.20491	5.30208	4.27986	2.9406	17.147	10.1739	8.17473	5.22261	13.3973	63.8873	4.53541	9.6741	0.361637	7.2535
	5.71565	2.98283	2.63926	1.26258	7.3424	7.32226	4.54416	2.59829	7.14245	57.1786	6.75111	4.34924	2.72515	6.92061	0.434954	1.37238	2.43777	3.62866	10.7688	7.83014	7.71783	13.9247	41.7885	46.3485	66.9885	4.43031	4.5155		1.36641	1.36641	1.70998	3.08666	2.99316	2.97302		9.66138	5.38868	4.36737	3.02566	17.3334	10.3075	8.34733	5.27698	13.6243	63.2175	4.62269	9.81745	0.359744	7.52503
	5.89642	3.48015	2.84987	1.73822	7.0899	7.05179	4.68439	2.29589	6.98029	49.0116	5.27113	4.68829	3.00744	6.76295	0.384376	1.46902	1.4502	3.36546	8.67994	5.78645	5.60458	12.6082	35.6061	43.5251	59.4289	5.55703	5.73814		1.20814	1.20814	1.83841	2.95007	2.40161	2.3635		10.0852	5.47002	4.46474	3.14295	17.5057	10.4335	8.51701	5.32003	13.837	62.4636	4.71606	9.9544	0.357067	7.77759
	11.0504	3.31107	3.18446	1.70096	6.59833	6.90826	5.45892	3.42265	8.88157	62.6982	11.7145	4.9547	3.21612	6.83078	0.359779	31.2651	4.61325	5.17316	14.1223	1.29825	2.10059	2.57029	37.6524	39.2222	60.0047	8.11623	6.44636		6.09574	1.64363	1.77024	3.25374	1.64363	1.95356		10.4863	5.57484	4.5581	3.28472	17.6598	10.5517	8.68591	5.35057	14.0365	61.6006	4.81228	10.0853	0.35395	8.03058
	12.657	3.09835	3.11726	1.60944	6.23437	6.84074	5.59286	4.00223	9.59509	71.5597	16.0179	4.67582	3.10307	6.68915	0.366217	49.9018	6.22258	6.12856	15.8676	0.411546	1.55722	10.3024	40.3083	40.0685	61.431	10.3224	6.79378		7.98115	1.57747	1.55856	3.06638	1.55856	2.16492		10.8766	5.80856	4.79053	3.42797	17.8029	10.6682	8.89578	5.34196	14.2377	60.0504	5.04504	10.2251	0.339227	8.23837
	12.5688	3.00867	3.04483	1.57939	5.86635	6.70251	5.46176	3.97857	9.44033	72.8441	15.829	4.45559	3.01771	6.49347	0.36544	50.51	6.01766	5.84155	15.0728	0.163699	1.53947	9.74416	41.4551	40.9908	61.9029	12.8227	7.53349		8.1132	1.44693	1.41076	2.8762	1.41076	2.24692		11.2633	6.04134	5.02027	3.567	17.9387	10.8089	9.1066	5.33548	14.4421	58.5892	5.27554	10.3834	0.326193	8.42514
	12.038	3.36222	3.19374	2.46526	5.52124	6.40712	5.49794	3.54028	9.03821	64.3928	12.5336	4.44173	3.23586	6.18565	0.313091	42.7729	4.56128	5.30933	9.1971	0.000542857	0.826621	6.71227	37.0273	39.1062	48.7479	15.4134	9.24225		7.59631	1.07951	1.24799	1.97646	1.07951	1.96539		11.6492	6.25511	5.24106	3.69586	18.0711	10.9498	9.31035	5.33524	14.6456	57.3045	5.49457	10.5399	0.314655	8.60243
	11.4692	3.30045	3.09312	3.00013	6.70483	6.02766	5.59923	3.29188	8.89111	58.7916	10.8365	4.66406	3.14496	6.53553	0.350248	34.4562	5.28436	6.28055	6.75529	1.22235	0.183554	4.08823	37.7829	40.3747	41.565	7.52078	11.6935		6.80511	1.3636	1.57093	1.66392	2.04077	1.3636		12.0329	6.45592	5.45052	3.81732	18.2002	11.0897	9.50776	5.3403	14.8481	56.1678	5.70187	10.6942	0.304484	8.77281
	13.5127	3.10673	3.04707	2.96648	8.36169	6.22384	6.20308	4.19793	10.401	67.675	17.6226	4.66528	3.06198	7.82722	0.437611	53.4299	9.58737	9.96038	10.4755	4.6596	0.000430972	16.5277	40.202	40.9621	42.0001	1.17841	10.3903		8.84737	1.55855	1.61821	1.6988	3.6964	1.55855		12.4124	6.68555	5.64858	3.93415	18.3212	11.2288	9.70513	5.34352	15.0487	55.0588	5.90782	10.8479	0.294829	8.95718
	14.4761	3.33516	4.32621	2.83684	12.222	11.2424	8.07313	5.14125	13.2144	63.6835	26.4325	7.78431	3.58292	11.9771	0.539471	40.9986	22.4483	14.0394	27.4187	17.2132	10.0443	25.2899	37.3574	26.2248	43.6972	7.69939	3.22263		6.69184	4.44915	3.45809	4.94746	4.4377	3.45809		12.786	7.00021	5.83355	4.04723	18.4343	11.3628	9.91069	5.33859	15.2493	53.867	6.12521	10.9998	0.284647	9.18152
	14.208	5.24752	5.12663	2.94879	13.8333	15.1553	9.41994	5.53202	14.952	58.7267	30.6032	9.54042	5.15685	14.1144	0.464813	22.9258	17.409	18.4325	41.8758	19.4779	32.8949	22.6652	17.6375	18.6676	42.2298	19.2378	32.5825		4.66761	4.2929	4.41379	6.59163	4.2929	5.61492		13.1407	7.33175	6.00749	4.15659	18.61	11.4885	10.1225	5.354	15.4765	52.8921	6.33856	11.147	0.274994	9.4101
	13.7661	6.0817	5.30694	4.11586	13.5629	16.2209	9.84239	5.24269	15.0851	53.2664	27.4858	9.82228	5.50063	13.7153	0.427494	15.3959	14.1428	20.5704	32.7932	13.8419	40.6848	18.653	11.3268	17.142	28.4235	16.9384	45.8819		3.94387	3.74058	4.51534	5.70642	3.74058	6.39857		13.4781	7.65077	6.1729	4.27383	18.934	11.6168	10.3544	5.41717	15.7716	52.3176	6.54237	11.3012	0.266698	9.63379
	13.1385	5.92883	5.17491	4.04156	12.9685	16.6754	9.65462	5.25103	14.9057	54.3888	27.5733	9.44867	5.36339	13.096	0.418898	12.1374	13.8815	20.0678	31.5065	10.9819	49.2916	13.6254	12.3791	18.2527	29.2212	12.3994	52.2467		3.68982	3.51984	4.27376	5.40711	3.51984	7.22675		13.9252	7.94869	6.33223	4.43794	19.2941	11.7994	10.6229	5.50079	16.1237	51.7823	6.73634	11.5053	0.261432	9.87405
	12.2408	5.6506	5.08823	3.89704	12.5874	16.0452	9.25154	5.00375	14.2553	54.0856	25.0376	8.94572	5.22882	12.5007	0.410158	8.93591	12.9668	17.3332	28.6707	11.1277	46.1535	7.80424	14.4144	19.0009	30.8047	9.86039	43.5329		3.29512	3.29512	3.85749	5.04868	3.64164	7.09946		14.6184	8.24992	6.48579	4.59846	19.6497	12.0425	10.9408	5.61955	16.5603	51.3633	6.92682	11.7671	0.258921	10.1462
	11.3412	5.2678	4.91556	3.69394	18.8959	15.0173	9.85528	6.22888	16.0842	63.2035	38.799	8.30449	5.00362	14.0983	0.476113	2.20792	21.045	24.4009	37.9621	81.7323	26.6467	3.58707	17.4677	20.5361	33.1003	89.2768	31.0259		3.03669	3.03669	3.38894	4.61055	10.5914	6.71283		15.3056	8.61923	6.63831	4.7496	19.9857	12.2828	11.2635	5.73184	16.9954	50.8884	7.13354	12.028	0.25543	10.451
	10.7733	4.86886	4.61467	3.45374	24.0534	14.2797	10.3406	7.92336	18.264	76.6238	62.7796	7.82108	4.67822	13.4031	0.482535	0.187223	29.9399	32.7862	47.4288	188.04	15.5162	1.75843	20.9614	23.3536	35.922	213.339	23.3524		2.95221	2.95221	3.2064	4.36734	16.2323	6.45858		15.9703	8.98361	6.79709	4.88621	20.3006	12.5122	11.575	5.84153	17.4165	50.4667	7.34372	12.2779	0.251467	10.7479
	10.4648	4.50422	4.3144	3.2225	25.3043	14.0355	10.3076	8.46899	18.7766	82.1625	71.7239	7.48451	4.36186	13.1428	0.501635	0.0247014	33.6794	35.9186	50.1989	224.901	13.8971	1.03542	24.4333	26.3459	38.7473	251.447	21.0522		2.98028	2.98028	3.1701	4.26201	17.8198	6.551		16.5923	9.32712	6.95299	5.0192	20.6012	12.8082	11.8835	5.94961	17.8331	50.0661	7.54652	12.577	0.249981	11.0677
	10.6745	4.18901	4.06846	3.18714	25.1286	17.1262	10.729	8.85763	19.5866	82.5581	78.4576	7.43174	4.0986	15.5132	0.582028	0.00296934	42.7711	44.3623	56.8792	207.348	40.9242	1.50613	27.6489	28.9311	39.1887	245.904	58.9662		3.24274	3.24274	3.36328	4.2446	17.6968	9.69443		17.1758	9.65015	7.09265	5.21498	20.8823	13.3011	12.2195	6.04529	18.2648	49.4725	7.73203	13.0307	0.255201	11.4756
	11.9583	3.86758	3.89024	3.86811	24.8019	17.0576	10.9073	8.72167	19.6289	79.9619	76.0674	7.92425	3.87364	15.7828	0.605865	1.10455	49.5573	49.2388	49.5499	193.06	37.8265	6.30523	31.1325	30.8801	31.1266	235.765	57.9178		4.03401	4.05667	4.03401	4.05614	16.8776	9.13336		17.7337	9.96511	7.22354	5.44527	21.1535	13.802	12.5538	6.13168	18.6855	48.8431	7.90893	13.49	0.260809	11.8835
	14.9988	4.625	4.49591	3.81874	24.0461	16.7416	11.4544	8.39563	19.85	73.2964	70.4865	9.81188	4.52818	16.3059	0.565311	12.5628	46.6401	48.42	58.3027	158.552	27.9554	30.8194	23.2539	24.5156	31.68	213.127	53.2084		5.18688	5.18688	5.31597	5.99314	14.2342	6.92976		18.2747	10.2749	7.34659	5.67214	21.4131	14.2837	12.8775	6.21684	19.0943	48.2767	8.07866	13.9321	0.265936	12.2793
	15.0695	8.29851	7.10505	3.65856	22.5045	16.1538	12.1316	6.98796	19.1196	57.6011	48.8316	11.684	7.40341	15.8827	0.364135	8.63093	14.693	25.2667	71.7932	107.597	16.1774	31.6098	1.31957	5.48581	33.5087	170.493	44.9775		3.38549	3.38549	4.57895	8.02544	10.8205	4.46976		18.7969	10.5775	7.46911	5.8908	21.6473	14.7393	13.1868	6.29595	19.4827	47.7443	8.2462	14.3512	0.270163	12.6584
	14.4012	9.07032	7.91451	3.45896	21.1272	15.1545	11.8545	6.27884	18.1333	52.9661	39.4239	11.7358	8.20346	14.9662	0.291878	6.48618	7.7514	15.5232	70.4843	85.9843	10.89	24.5423	0.142064	2.34925	35.8594	136.422	32.5724		2.66547	2.66547	3.82128	8.27683	9.39144	3.41867		19.2999	10.8534	7.65959	6.09603	21.8596	15.1821	13.4918	6.36058	19.8524	47.1441	8.45804	14.7595	0.27141	13.0178
	13.4124	8.69834	7.76596	3.22417	20.3534	14.361	11.3026	6.00455	17.3071	53.1257	36.0547	11.0554	7.99906	14.1238	0.276853	4.45166	6.78192	12.5075	65.2602	81.9182	9.35393	15.7229	0.560838	2.82666	38.7265	118.945	24.1448		2.35705	2.35705	3.28943	7.83122	9.29802	3.30558		19.7804	11.1121	7.92107	6.29679	22.0558	15.6125	13.7964	6.40771	20.2041	46.4447	8.71882	15.1585	0.269697	13.3623
	12.9163	8.07065	7.4188	3.05867	25.7566	13.8242	11.8409	7.86935	19.7102	66.4593	61.9267	10.4935	7.58176	13.5972	0.284029	1.15653	14.2145	19.5546	77.1269	193.647	3.93352	12.0343	1.89498	4.11452	40.8137	265.995	19.1576		2.42281	2.42281	3.07466	7.4348	15.2631	3.33071		20.2284	11.3628	8.17751	6.59964	22.2476	16.0334	14.1082	6.42655	20.5348	45.5518	8.97384	15.5521	0.268216	13.6981
	15.3161	7.53941	7.03421	2.98665	36.7821	13.4206	13.8465	12.1038	25.9503	87.4139	146.501	10.48	7.16051	14.8422	0.349125	2.15957	39.7795	46.4074	117.937	526.043	0.181395	34.4431	3.63979	5.82268	41.7392	747.196	15.7877		4.83605	2.9406	3.4458	7.49336	26.3021	2.9406		20.6536	11.6103	8.42537	6.91681	22.4382	16.4473	14.4152	6.44028	20.8555	44.6769	9.22159	15.9393	0.266989	14.0288
	17.431	7.24146	6.71936	3.00382	48.663	13.2033	16.0437	16.7838	32.8274	104.613	281.695	10.2224	6.84988	16.374	0.410101	1.9246	77.4787	86.9426	170.037	1064.02	8.06751	63.7399	4.86543	7.4413	41.5175	1537.88	14.1082		7.20857	2.98093	3.50303	7.21857	38.4406	2.98093		21.06	11.8553	8.6598	7.22652	22.6275	16.8468	14.7127	6.45495	21.1676	43.8734	9.45869	16.3132	0.26597	14.3511
	17.1535	9.95279	6.43476	2.92356	64.6656	13.1244	19.0424	22.8974	41.9399	120.244	524.292	11.5386	7.31427	16.1463	0.376462	3.56793	82.6219	158.954	259.819	2081.48	35.0234	59.3873	0.255586	9.07498	42.5583	3049.07	13.5215		5.61496	1.5858	5.10383	8.61503	53.127	1.5858		21.4471	12.0938	8.87863	7.51971	22.8076	17.2227	14.9949	6.47049	21.4654	43.1512	9.68242	16.6658	0.265041	14.6583
	16.3799	9.49289	6.03857	2.72225	66.4878	12.9319	19.0089	23.7576	42.7665	124.982	564.425	11.2124	6.90215	15.5179	0.384288	6.91155	90.5542	168.229	265.255	2254.25	36.9297	48.062	0.00208508	11.619	45.2254	3253.63	12.1429		5.16751	1.7195	5.17383	8.49015	55.2754	1.7195		21.8124	12.3176	9.0826	7.79446	23.0058	17.5667	15.2632	6.49313	21.7564	42.5409	9.89134	16.9908	0.264097	14.9421
	15.3132	8.9458	5.65465	2.53324	62.5515	12.3846	17.8972	22.3479	40.245	124.868	499.427	10.6652	6.47744	14.5811	0.384815	6.67677	80.1271	149.879	236.05	1994.01	30.3886	34.41	0.251429	14.3837	47.8032	2820.07	8.62805		4.64804	1.71939	5.01054	8.13195	51.8863	1.71939		22.1521	12.5233	9.27316	8.05475	23.2573	17.8895	15.525	6.5299	22.0549	42.0605	10.0857	17.2984	0.26339	15.2064
	14.27	8.50613	5.51285	2.40429	59.9983	11.9599	17.1086	21.4419	38.5505	125.328	459.756	10.233	6.26117	13.6925	0.372428	8.05763	74.0023	134.461	216.216	1839.53	26.5089	23.259	0.885677	15.4793	49.603	2555.42	6.31354		4.03697	1.72689	4.72016	7.82873	49.7653	1.72689		22.468	12.7152	9.45418	8.30401	23.5026	18.1957	15.7733	6.56509	22.3384	41.6216	10.2694	17.5901	0.26277	15.4554
	13.6604	7.92455	5.72562	2.32535	58.5147	14.2895	17.0734	20.8171	37.8905	121.927	433.352	10.7925	6.27535	14.1323	0.384999	11.6481	83.7009	128.771	217.504	1717.38	7.74969	17.7511	2.31857	13.8504	50.7212	2407.62	23.4479		2.86795	2.86795	5.06687	8.46714	47.7222	3.49705		22.7522	12.8979	9.63306	8.54196	23.734	18.4892	16.0081	6.59373	22.6018	41.1901	10.4493	17.8689	0.262011	15.6936
	13.5669	7.43589	8.61934	2.1999	57.9124	20.6103	18.3908	20.3361	38.7269	110.578	413.558	11.0931	7.73175	18.8495	0.418255	23.2695	120.01	95.4814	262.145	1561.96	4.92622	16.9721	4.04551	0.685408	52.5238	2348.87	124.614		2.47381	3.65726	2.47381	8.89324	46.8192	9.51716		23.0192	13.0735	9.81112	8.76811	23.9486	18.7745	16.2325	6.61802	22.8505	40.7702	10.6267	18.139	0.261154	15.924
	13.2529	6.9512	9.28212	2.14687	57.256	21.993	18.4804	20.1372	38.6175	108.965	405.506	11.2675	7.53393	19.808	0.44891	27.326	132.922	84.6075	266.783	1503.55	12.3386	14.4834	6.23019	0.0272616	53.2952	2285.68	157.396		1.98541	4.31633	1.98541	9.12065	45.9885	10.7255		23.2715	13.2352	9.9876	8.98425	24.147	19.0515	16.4462	6.63896	23.0851	40.3678	10.7995	18.4001	0.260299	16.1433
	12.5533	6.53279	8.83081	2.11456	56.2979	21.377	17.9511	19.8782	37.8292	110.735	395.141	10.692	7.1073	19.1711	0.459076	29.1362	130.377	83.179	250.795	1470.48	11.7372	9.64745	8.49394	0.379972	53.7681	2194.99	142.32		1.86123	4.15924	1.86123	8.57748	45.6059	10.685		23.508	13.3933	10.1608	9.19395	24.3372	19.3209	16.6524	6.65684	23.3092	39.9754	10.9689	18.6538	0.259425	16.3571
	11.8888	7.85561	8.41249	3.41206	54.0069	20.3165	17.6487	18.6874	36.3362	105.886	349.221	10.1507	7.99483	18.2096	0.389811	33.1765	95.9051	85.308	202.682	1321.91	7.11708	5.96133	2.53327	1.07069	36.4233	1985.56	118.141		1.73816	2.29505	1.73816	6.73859	43.8562	10.1659		23.7288	13.5497	10.3254	9.40061	24.5477	19.5806	16.8555	6.6781	23.5336	39.6198	11.1315	18.8993	0.258663	16.5652
	11.5041	9.44198	8.12311	5.24604	50.6239	19.504	17.4072	16.9713	34.3785	97.496	288.025	10.473	8.45283	17.504	0.348702	34.8468	63.4445	86.1941	147.894	1103.35	4.39673	4.23058	2.75448e-05	1.75329	17.65	1695.52	101.139		1.03104	1.03104	2.34991	5.22699	40.1509	9.031		23.9287	13.6948	10.4783	9.59339	24.7614	19.8266	17.0472	6.70132	23.7485	39.3104	11.2824	19.1317	0.258082	16.7607
	14.0196	8.97563	7.85758	5.09607	47.3768	24.043	17.8948	15.913	33.8077	88.9251	253.222	11.4976	8.13709	21.5372	0.451572	15.0172	79.5512	100.745	163.807	869.189	37.8009	20.9064	0.222404	2.52699	18.9326	1438.65	213.037		2.52197	2.52197	3.64003	6.40154	35.8792	12.5454		24.1138	13.8173	10.6242	9.77111	24.9682	20.0462	17.2235	6.72481	23.9483	39.0445	11.4225	19.3405	0.257388	16.9317
	15.27	8.34544	7.61747	4.80222	44.856	28.7387	18.2716	15.6126	33.8842	85.4472	243.753	11.8077	7.79946	25.3715	0.529742	9.00988	98.5294	113.511	181.425	706.731	109.559	33.9045	1.21395	3.34803	21.5762	1253.78	372.159		3.46228	3.46228	4.19024	7.0055	33.0483	16.9309		24.2865	13.9282	10.7685	9.93686	25.1698	20.2386	17.3881	6.74654	24.1346	38.7998	11.5584	19.526	0.25632	17.0834
	14.5788	10.3362	7.39762	4.66527	42.7683	29.6388	18.2308	14.8948	33.1256	81.7011	221.855	12.4575	8.13227	25.8738	0.521716	13.3372	62.3253	117.358	184.024	602.089	130.141	26.3331	0.790256	4.20089	22.8671	1110.3	407.698		2.12131	2.12131	5.05988	7.79223	30.3108	17.1813		24.4386	14.0331	10.905	10.0938	25.4913	20.4164	17.563	6.79488	24.3579	38.6886	11.687	19.703	0.255367	17.2247
	14.5283	17.6438	8.03244	4.85868	40.6772	28.6765	19.0695	13.4581	32.5276	70.5741	181.121	16.086	9.65639	25.9184	0.457121	20.6227	2.03249	121.817	201.947	466.892	92.2956	25.8169	67.1843	2.00165	21.0548	975.309	369.767		1.55779	1.55779	8.05361	11.2274	24.5911	12.5905		24.581	14.1305	11.0389	10.3199	25.8711	20.5859	17.7546	6.84108	24.5956	38.5314	11.8118	19.8781	0.254538	17.3582
	19.9437	17.4229	8.46079	4.77123	38.6173	27.0456	19.3769	12.3744	31.7513	63.8615	153.125	18.6833	10.7013	25.2701	0.40501	0.321223	3.81801	119.162	213.326	370.191	58.8084	110.175	63.6119	0.973069	21.865	850.891	309.702		1.26037	1.26037	10.2225	13.9121	19.934	8.36227		24.7154	14.2271	11.2205	10.6318	26.2396	20.7229	17.9595	6.85391	24.8135	38.163	11.9721	20.0321	0.251841	17.475
	20.121	16.8704	8.50702	4.93885	36.6613	25.3275	18.7377	11.5339	30.2716	61.5547	133.031	18.4957	10.5979	24.0259	0.387827	1.91352	3.48678	104.666	190.407	321.257	43.4257	113.929	55.103	0.884	20.3255	740.606	252.182		1.6253	1.6253	9.98865	13.5568	18.1656	6.83181		24.9312	14.3242	11.4606	10.9975	26.5784	20.8342	18.1877	6.85215	25.0398	37.6747	12.1765	20.1725	0.247178	17.5792
	20.0064	15.7216	7.97452	5.09326	34.5693	24.0464	17.9019	10.8384	28.7403	60.5433	117.471	17.864	9.91129	23.0364	0.398362	4.42869	4.75375	98.5531	164.061	277.803	37.7547	111.495	39.3677	2.16889	18.9571	631.119	213.136		2.14238	2.14238	9.88946	12.7707	16.7053	6.18242		25.2725	14.4157	11.7009	11.3783	26.897	20.9398	18.434	6.86922	25.3032	37.2638	12.3796	20.3133	0.242675	17.6778
	19.8722	15.2545	7.80183	4.88543	32.1684	22.8255	17.1346	10.0655	27.2002	58.7437	101.315	17.5633	9.66499	22.0872	0.391223	7.49424	3.53501	87.1012	150.043	226.014	32.3859	108.68	33.7241	2.70733	20.81	516.251	178.978		2.30886	2.30886	9.7615	12.6779	14.6051	5.26216		25.627	14.5025	11.9214	11.7503	27.177	21.047	18.6708	6.88786	25.5587	36.891	12.5667	20.4529	0.238836	17.7747
	19.4486	14.7983	10.3014	4.73298	30.1106	21.691	16.8472	8.9437	25.7909	53.0873	79.9898	17.1235	11.4256	21.1304	0.298096	6.76762	4.1978	42.8473	146.753	175.92	23.4628	100.028	28.634	0.729558	22.2241	426.977	149.91		2.32516	2.32516	6.82209	12.3905	12.9872	4.56754		25.9726	14.6217	12.147	12.1019	27.4205	21.1555	18.9032	6.89678	25.8	36.4847	12.7657	20.5924	0.234627	17.8886
	18.5125	14.248	10.5466	6.52931	28.6028	20.8593	16.5498	7.86697	24.4167	47.5352	61.8892	16.3802	11.472	20.2726	0.277234	3.8523	5.29813	36.0377	100.409	145.276	18.5725	82.1788	23.0473	1.20865	8.51428	366.936	130.236		2.13225	2.13225	5.83362	9.85093	12.2226	4.4791		26.2927	14.7565	12.5048	12.4421	27.6447	21.2598	19.1501	6.87147	26.0216	35.8822	13.0678	20.7324	0.226762	18.0082
	17.5023	13.5903	9.91035	7.96655	26.9562	20.1862	16.0187	7.032	23.0507	43.8988	49.4491	15.5463	10.8303	19.5152	0.2862	2.20116	5.89698	37.3114	64.8364	119.631	17.3687	64.8839	17.1649	0.214478	2.19242	306.565	115.326		1.956	1.956	5.63594	7.57974	11.41	4.63995		26.5802	14.8971	12.9411	12.7791	27.8585	21.356	19.402	6.82285	26.2248	35.1657	13.4301	20.8675	0.216847	18.1265
	17.1469	12.6966	9.40659	10.7575	25.1062	19.5246	15.7731	5.97029	21.7434	37.8511	35.6443	14.9218	11.2423	18.9302	0.254798	1.88748	9.46476	40.5322	25.1556	87.1077	14.0738	59.2854	10.5584	0.00165177	1.7169	245.204	101.553		2.22517	2.22517	5.51517	4.16423	10.1845	4.60282		26.8686	15.0344	13.3673	13.1133	28.0679	21.471	19.6537	6.77921	26.433	34.4933	13.7841	21.0167	0.207828	18.2527
	34.1137	11.6722	9.036	10.7225	23.6673	18.9792	18.0318	9.65483	27.6867	53.5432	93.2157	15.3257	10.96	22.4953	0.344798	258.628	40.4443	80.925	53.4257	31.7582	0.897486	608.437	4.95071	0.16911	1.62643	202.21	90.8583		18.788	3.65347	6.28972	4.60317	8.34155	3.65347		27.2476	15.1637	13.7723	13.4435	28.2736	21.697	19.933	6.76751	26.7005	33.9514	14.1201	21.256	0.201714	18.4303
	49.59	10.8606	8.57006	10.3381	22.6759	18.5452	20.0966	15.4422	35.5389	76.8399	238.463	14.7029	10.4687	21.6432	0.347987	869.858	85.3049	132.862	95.2294	6.65253	2.40686	1611.44	1.99753	0.76942	0.793615	174.997	82.7736		34.8871	3.84233	6.13284	4.36482	7.97298	3.84233		27.6246	15.2869	14.1538	13.7672	28.466	21.9793	20.213	6.76304	26.976	33.4589	14.4371	21.5377	0.197379	18.6331
	49.2405	10.2505	8.19147	9.7124	21.6726	17.9289	19.4994	15.4979	34.9972	79.4787	240.184	14.0897	9.84692	20.7366	0.356065	884.534	85.5423	127.869	95.7851	4.72266	2.46638	1583.5	0.645201	1.57692	0.0703156	149.459	71.9389		35.1508	3.83922	5.89822	4.37729	7.58286	3.83922		27.9893	15.4058	14.5247	14.0762	28.6669	22.2631	20.4877	6.76484	27.2525	33.0191	14.745	21.8192	0.193474	18.8345
	47.5671	9.87585	10.1633	10.2442	20.4779	17.3432	19.2786	14.5502	33.8288	75.4734	211.709	13.7937	10.1835	19.6943	0.318321	800.238	88.4118	83.0883	81.6204	1.43841	3.74573	1453.12	0.183711	0.512783	0.63516	121.676	62.3465		33.7734	3.91786	3.63039	3.54951	6.68423	3.54951		28.3342	15.5184	14.8902	14.365	28.9947	22.5368	20.7732	6.79939	27.5726	32.7315	15.0473	22.0959	0.189769	19.0276
	44.479	9.27328	11.1377	13.6533	19.3235	16.5375	19.0674	12.964	32.0314	67.9907	168.067	15.0954	11.7666	18.627	0.22572	645.75	95.9246	62.8802	29.3122	0.065612	6.40023	1227.22	0.0302591	2.85763	17.6911	97.5414	50.2722		29.3836	5.82213	3.95773	1.44211	4.22812	1.44211		28.6529	15.6214	15.2442	14.6287	29.316	22.7929	21.0427	6.8349	27.8776	32.4812	15.3385	22.3553	0.186154	19.2071
	42.0919	11.554	10.7	16.0616	18.3221	15.7296	19.0765	11.6389	30.7154	61.0117	135.464	15.8956	12.5979	17.757	0.16996	529.706	56.5888	70.1661	9.08976	0.569154	11.2019	1065.67	4.43838	1.56946	43.75	78.7635	39.4682		26.1963	4.34163	5.19559	0.166002	2.4265	0.166002		28.9123	15.7194	15.5808	14.8805	29.6221	23.0361	21.2918	6.85974	28.1516	32.2177	15.6154	22.6001	0.18277	19.3777
	40.8844	24.3749	24.5476	16.0831	17.1443	15.4582	23.0821	9.62401	32.7061	41.6947	92.6216	20.7596	16.3484	24.5044	0.199645	316.922	1.67129	2.14792	48.9861	35.257	58.1236	988.294	222.834	228.023	44.0342	59.245	36.1316		20.1248	3.61527	3.78807	4.67652	3.61527	5.3014		29.1448	15.812	15.8986	15.1303	29.9065	23.2729	21.5275	6.87827	28.4058	31.9511	15.8336	22.8366	0.181094	19.5857
	40.4255	24.261	24.2211	15.5688	16.2401	17.7194	23.0726	9.33274	32.4054	40.4494	87.1001	20.9702	16.6099	24.251	0.187003	301.121	1.41219	1.3189	56.3075	46.6838	28.6572	959.652	219.448	218.267	37.4738	46.143	68.4289		19.4552	3.29076	3.25084	5.40143	4.73015	3.25084		29.3564	15.9623	16.1944	15.385	30.1692	23.5058	21.7622	6.88037	28.6426	31.6162	16.0204	23.0699	0.180341	19.8501
	40.25	23.6443	23.35	14.5736	15.7324	17.5853	22.5226	9.48551	32.0081	42.1155	89.9749	20.4677	16.1957	23.5708	0.185461	314.261	1.25825	0.684619	63.1872	46.1068	24.377	948.812	201.558	193.288	26.2795	39.5037	66.2285		19.7823	3.17666	2.88236	5.89409	4.73525	2.88236		29.5499	16.2894	16.4705	15.6265	30.4111	23.7277	22.0125	6.84896	28.8615	31.1139	16.3347	23.2989	0.175716	20.0991
	39.9343	22.1954	22.2972	13.957	15.2669	17.2986	21.8249	9.52585	31.3507	43.6467	90.7418	19.747	15.7748	22.2718	0.170763	327.949	0.137309	0.223072	61.9045	43.0073	20.4873	929.459	162.517	165.122	20.3376	33.8686	61.644		20.1872	2.44842	2.55017	5.79007	4.48012	2.44842		29.7317	16.8033	16.7292	15.8488	30.6273	23.9369	22.2795	6.78405	29.0636	30.4497	16.7477	23.5225	0.168234	20.3701
	39.8992	24.9421	21.1487	13.6546	14.339	17.0558	21.8399	9.8223	31.6622	44.9741	96.4776	19.1023	15.0182	23.9938	0.230072	326.137	9.62369	0.477756	66.9991	56.2634	22.8874	927.32	240.091	136.925	17.702	23.9295	57.8908		20.7969	5.83984	2.04644	5.44766	4.76326	2.04644		29.875	17.343	16.9731	16.0553	30.8199	24.1342	22.5334	6.70747	29.2409	29.7667	17.0656	23.734	0.163443	20.7386
	39.416	33.329	19.7769	13.2491	13.8702	16.4821	22.6872	11.0172	33.7044	48.5612	121.378	18.1295	14.5232	29.941	0.346747	279.854	113.248	8.47023	89.0772	77.74	38.5038	898.13	570.339	106.701	14.4546	19.5625	49.4891		21.2866	15.1995	1.64739	4.88032	4.25928	1.64739		29.9935	17.872	17.1941	16.2534	30.9599	24.2738	22.7578	6.6191	29.3769	29.085	17.3636	23.8948	0.158301	21.0729
	37.4878	34.9193	18.6748	12.8158	20.703	15.5324	23.3555	10.3409	33.6964	44.2761	106.935	19.6889	16.318	31.3652	0.315566	199.72	133.721	21.909	111.086	7.03577	61.2009	786.271	648.827	85.1484	11.3473	126.693	37.0295		17.7988	15.2304	1.0141	6.87311	1.0141	4.1565		30.1021	18.3526	17.3991	16.4456	31.0669	24.3618	22.9547	6.53124	29.4859	28.4528	17.6375	24.01	0.153011	21.3572
	35.606	33.5688	17.9664	13.5396	35.4007	15.6357	25.2862	10.6028	35.889	41.9311	112.419	25.7676	16.2184	34.9427	0.365988	106.499	68.601	53.5789	137.982	102.302	93.1328	684.282	581.849	72.5769	16.7479	673.581	38.2967		9.83841	7.80117	7.80117	12.228	9.63306	10.1319		30.2004	18.8044	17.5918	16.6369	31.1611	24.4248	23.1366	6.44526	29.5818	27.8575	17.895	24.1027	0.147813	21.6146
	46.4896	31.441	17.4459	18.1384	38.8008	20.9081	28.8706	12.0395	40.9101	41.7016	144.95	26.1745	18.8308	36.9609	0.32496	310.427	6.60665	130.524	115.181	98.6094	63.4022	1372.13	483.724	63.9789	75.5359	861.635	131.351		20.315	5.26645	8.72861	8.03615	12.6263	5.26645		30.2964	19.4167	17.7694	16.8759	31.2473	24.4722	23.3463	6.33098	29.6773	27.1177	18.1812	24.1908	0.141828	21.9445
	71.0782	31.8857	16.9765	17.686	38.1453	26.792	33.7606	20.02	53.7806	59.2999	400.801	29.3389	19.9625	36.5804	0.2939	1392.6	3.51521	281.707	258.394	19.2257	48.5615	3798.37	503.486	56.6898	67.8771	823.581	300.841		41.7393	2.54686	12.3624	11.6529	8.80646	2.54686		30.3936	20.0891	17.9318	17.1559	31.3247	24.5147	23.5683	6.20702	29.7753	26.3363	18.4711	24.2781	0.135838	22.3019
	70.4696	38.5927	16.8499	16.7326	36.0555	26.3536	34.1756	20.0296	54.2052	58.6078	401.185	31.2045	19.2258	37.9584	0.327584	1317.25	19.5106	300.182	304.261	3.53394	61.185	3723.73	849.46	54.7994	53.0762	708.001	285.824		39.2651	7.38819	14.3546	14.472	4.85098	4.85098		30.4892	20.7528	18.0833	17.4342	31.3358	24.5604	23.7759	6.07614	29.8521	25.5559	18.7506	24.3643	0.130202	22.6566
	68.2344	37.9882	17.3869	15.722	33.8482	25.1256	33.0509	19.3461	52.3969	58.5342	374.271	29.4869	19.3215	36.9532	0.313314	1237.88	24.3776	245.361	300.29	0.635678	62.81	3455.93	814.589	63.0378	39.3727	595.406	245.811		38.7475	8.50136	12.1	13.7649	4.36128	4.36128		30.5781	21.3872	18.2271	17.7	31.3176	24.6083	23.9697	5.95021	29.9199	24.8239	19.0171	24.4487	0.124961	22.9978
	63.8689	35.8542	17.1644	15.4142	32.537	31.6496	32.748	17.4512	50.1992	53.2892	304.543	32.0933	20.7857	35.0249	0.255134	968.505	9.64834	242.849	300.462	0.0445527	1.20658	2961.71	697.329	59.555	35.6047	533.136	492.945		31.7756	3.76094	14.9289	16.6791	0.443684	0.443684		30.6575	21.9785	18.3649	17.9601	31.2815	24.6488	24.1486	5.83013	29.9787	24.1428	19.2683	24.5237	0.12001	23.3137
	59.9656	34.0173	16.2961	21.5775	31.5276	51.2573	35.7736	16.8939	52.6674	47.2245	285.403	32.7724	24.065	46.9473	0.32223	585.256	3.08447	379.372	201.528	18.0284	239.746	2552.11	603.688	46.9068	147.143	487.541	1748.08		27.1932	1.24486	16.4763	11.1949	1.24486	18.4849		30.7324	22.5276	18.4985	18.4081	31.2361	24.6468	24.3416	5.67638	30.018	23.3197	19.5058	24.5705	0.114908	23.5872
	57.306	33.1962	15.3066	24.9186	30.4658	51.9793	35.5287	16.1087	51.6375	45.34	259.491	31.831	26.3054	47.2835	0.285072	474.25	5.44086	408.937	112.574	25.6338	270.621	2290.46	564.013	34.3317	239.364	441.779	1808.98		25.4751	1.36521	16.5244	6.91233	1.36521	20.1484		30.8015	23.045	18.6319	18.8875	31.1805	24.6341	24.5301	5.5209	30.051	22.5066	19.9269	24.6081	0.105113	23.8395
	55.576	32.5864	14.3878	24.5256	29.2257	49.9448	34.3744	15.6084	49.9828	45.4071	243.622	30.9061	25.7006	45.6052	0.279144	449.507	3.19702	399.463	96.9986	26.5084	242.438	2127.86	535.419	24.4094	227.357	391.19	1640.05		24.6699	1.68031	16.5182	6.38046	1.68031	19.0388		30.8343	23.5294	18.756	19.3648	31.1211	24.6143	24.7033	5.36715	30.0705	21.7264	20.406	24.6811	0.0948186	24.0719
	53.8394	31.7927	14.2016	23.5951	27.4143	47.2667	33.0183	14.9151	47.9334	45.1724	222.461	29.6035	24.5499	43.3982	0.277392	433.518	1.50211	354.069	88.7965	31.4046	203.017	1970.66	499.319	22.6036	200.162	322.816	1430.31		24.2359	2.18919	15.4019	6.0084	2.18919	17.6632		30.8578	23.9572	18.8476	19.8324	31.0716	24.5941	24.8601	5.23197	30.0921	21.0456	20.8636	24.7936	0.0860764	24.2757
	51.8347	29.9672	20.8775	22.1813	25.4497	45.9334	32.7073	13.0515	45.7588	39.904	170.342	27.7084	22.9984	41.9419	0.291706	365.858	7.50833	139.944	110.797	52.673	174.931	1796.7	421.068	130.652	162.156	256.079	1331.24		24.1263	2.25874	6.8309	5.52715	2.25874	18.225		30.8806	24.3559	19.208	20.2761	31.1277	24.58	25.0714	5.07057	30.142	20.2245	21.2961	24.9485	0.0789817	24.4679
	49.4982	28.274	27.9079	21.6767	24.4489	44.6259	32.7386	11.459	44.1976	35.0015	131.309	28.091	25.3137	40.538	0.231191	280.883	19.9325	23.3359	122.365	68.7193	141.309	1604.08	354.449	340.796	149.561	225.05	1237.54		21.4072	0.183073	0.183073	6.41422	3.64206	16.535		30.9061	24.7376	19.6958	20.6949	31.2267	24.5664	25.3046	4.89944	30.204	19.3619	21.6628	25.1628	0.0747458	24.652
	46.2238	27.341	27.3022	31.8238	24.2567	43.6578	33.4342	9.26976	42.704	27.7254	85.9284	29.5824	27.3119	40.6993	0.196841	163.573	37.1265	37.6015	2.59353	84.2267	104.521	1352.51	320.189	318.8	500.709	219.32	1170.36		16.6413	2.24135	2.28021	2.24135	5.32571	14.0754		30.9324	25.1026	20.2374	21.1009	31.2601	24.5522	25.5309	4.70717	30.2381	18.4371	21.9637	25.4239	0.0730179	24.8274
	43.8454	26.8427	26.3493	33.1838	24.0687	42.8614	32.8585	8.67982	41.5384	26.4157	75.3392	30.0132	26.4726	40.442	0.208765	120.71	36.1909	42.3708	0.105815	77.2609	100.057	1183.23	302.601	285.679	563.427	213.788	1116.51		13.8321	3.17059	3.66399	3.17059	5.94452	12.8482		30.9327	25.4452	20.7684	21.4934	31.164	24.5363	25.7234	4.48706	30.2104	17.4435	22.2541	25.6538	0.0709632	24.9908
	42.0642	26.4769	24.93	32.358	23.6219	41.352	31.8005	8.23795	40.0384	25.9051	67.8638	29.4174	25.3167	39.1035	0.214013	105.344	28.3411	47.2034	0.310843	66.8895	91.2302	1063.87	290.008	239.717	524.905	200.921	1017.91		12.6468	2.94059	4.48742	2.94059	5.79554	11.9345		30.9074	25.7597	21.2692	21.8734	30.9289	24.5154	25.8757	4.24158	30.1173	16.3921	22.5339	25.8467	0.068473	25.1376
	40.2075	25.7036	23.2964	30.6548	22.4869	39.1232	30.2454	7.84012	38.0855	25.9217	61.4675	28.1792	23.8982	37.0061	0.215222	99.2431	20.6277	48.2889	0.16758	60.1941	78.8159	946.193	264.271	191.799	449.76	170.033	880.665		12.0283	2.47557	4.88282	2.47557	5.69228	10.944		30.8783	26.0249	21.7525	22.2457	30.5184	24.4886	25.9847	3.96568	29.9504	15.2616	22.8064	26.0149	0.0657181	25.2567
	37.9406	24.1782	21.7178	28.773	24.1761	36.5328	28.8864	6.87317	35.7596	23.7938	47.2404	26.4756	24.1766	34.5929	0.17724	81.9779	22.1676	51.3886	0.012867	22.1873	58.4679	811.87	217	150.567	373.484	216.938	733.63		11.465	2.29741	4.75774	2.29741	2.2995	10.0573		30.8627	26.2856	22.2335	22.6063	30.0814	24.4586	26.088	3.69915	29.7872	14.1795	23.0694	26.2362	0.064229	25.3721
	35.313	22.3105	20.3542	27.7461	29.8582	34.4025	28.3307	6.13454	34.4653	21.6533	37.6325	28.8021	23.6694	33.2664	0.168559	48.7519	36.2439	63.6254	0.34176	2.33298	36.8666	669.038	165.462	118.962	334.85	416.606	622.767		6.51085	6.4917	8.44796	1.05601	1.05601	5.60038		30.8752	26.561	22.7052	22.9492	29.6766	24.4302	26.1996	3.46377	29.6634	13.2207	23.3194	26.4707	0.0632909	25.4956
	32.8436	20.8565	19.3871	26.6472	29.1265	32.6784	26.9232	5.77413	32.6973	21.4467	33.3406	27.8868	22.3041	31.7904	0.175365	35.0512	36.8053	56.7934	0.0761906	4.85454	33.1223	547.391	130.171	98.8004	295.838	387.274	539.688		4.95677	7.03037	8.49978	1.23966	1.23966	4.79156		30.908	26.8287	23.1534	23.2731	29.2867	24.4044	26.3091	3.25852	29.5676	12.3855	23.5559	26.6988	0.0625384	25.6166
	30.5406	19.8461	20.0221	25.412	27.5743	31.3433	25.7897	5.00664	30.7964	19.4133	25.0664	26.4931	21.3696	29.799	0.164738	22.5705	35.3267	33.2652	0.142701	3.18459	30.8425	444.929	108.137	111.829	254.873	328.59	479.439		4.04745	6.64702	6.47099	1.08115	1.08115	4.85021		30.9443	27.0809	23.5707	23.5741	28.8991	24.352	26.4035	3.08363	29.4871	11.6789	23.7686	26.9115	0.0620155	25.7164
	29.0798	19.0932	20.0788	24.1484	25.6501	30.4518	24.7503	4.60976	29.3601	18.6251	21.2499	24.8993	21.0962	28.2224	0.144493	18.7442	32.0038	21.8235	0.362286	0.809587	32.5062	385.438	93.0438	113.03	216.126	262.533	441.19		4.18053	5.80612	4.82049	0.750836	0.750836	5.55249		30.9798	27.3346	23.9371	23.8561	28.5042	24.2339	26.4743	2.94861	29.4229	11.1377	24.0113	27.1195	0.0607896	25.7842
	27.931	18.6156	19.8842	23.1016	23.7514	29.5337	23.8029	4.30447	28.1074	18.0838	18.5285	23.4265	20.6885	26.8861	0.130271	17.0413	26.9086	15.3564	0.491864	0.00265074	32.8417	341.65	84.0582	108.93	186.441	204.61	403.465		4.50452	4.81094	3.54231	0.324923	0.324923	6.10718		31.0428	27.5921	24.2803	24.1211	28.1023	24.1179	26.5427	2.85122	29.394	10.742	24.1609	27.3298	0.0615437	25.9362
	26.4967	18.403	19.4294	22.4389	22.6861	28.6585	23.0188	3.96329	26.9821	17.2176	15.7076	22.5625	20.1818	25.5441	0.117269	12.096	21.3055	12.8834	0.336232	0.110666	31.8065	290.684	80.2056	99.6444	168.784	175.268	369.073		3.93419	4.15953	3.13308	0.123595	0.123595	6.09598		31.1274	27.8445	24.61	24.3702	27.6991	24.0509	26.617	2.78147	29.3985	10.45	24.4301	27.4286	0.0578193	26.1545
	24.734	18.1745	18.5421	22.2567	24.5059	27.5847	22.633	3.72011	26.3531	16.4367	13.8392	23.3813	19.4708	24.677	0.117927	4.41432	19.878	16.7349	0.141622	3.50781	24.5193	233.685	76.1653	82.7174	164.081	226.763	328.967		1.35273	5.20677	4.83913	1.12462	1.12462	4.2034		31.2128	28.0619	24.9225	24.5947	27.3087	24.0037	26.684	2.7368	29.4208	10.2563	24.6767	27.1525	0.047769	26.1156
	22.9665	17.3782	18.16	21.7492	24.5744	26.1815	21.835	3.49437	25.3293	16.0036	12.2106	22.3578	19.0573	24.1724	0.118324	1.28029	19.863	13.5054	0.00735409	7.50458	18.8926	182.769	62.8998	75.9123	151.339	228.831	280.036		0.608627	4.97966	4.19783	0.608627	2.21658	3.82369		31.2914	28.2504	25.2116	24.7949	26.9491	23.958	26.7426	2.71658	29.4591	10.1583	24.8991	26.8975	0.0385819	26.0804
	21.4287	16.7717	17.9432	20.6865	23.6864	24.6349	20.8586	3.0924	23.951	14.8256	9.56295	21.0576	18.629	23.122	0.107614	0.325075	16.7029	8.49961	0.0295929	7.99665	14.2609	143.556	53.6471	72.1808	126.322	202.754	230.666		0.37109	4.28598	3.11447	0.37109	2.62877	3.5773		31.4347	28.4366	25.4824	24.991	26.6947	23.8591	26.8164	2.75046	29.5669	10.2566	25.1139	26.786	0.0322178	26.0886
	20.1376	15.9173	17.7297	19.3942	22.958	23.05	19.8645	2.83373	22.6982	14.2653	8.03003	19.7659	18.1459	22.2529	0.101662	0.0745887	15.5799	4.55721	0.221124	9.56962	10.1477	114.284	41.8624	68.5997	98.9431	182.54	185.036		0.371674	3.84857	2.0362	0.371674	3.19205	3.28411		31.62	28.6194	25.7381	25.1826	26.4606	23.7081	26.8881	2.82541	29.7135	10.508	25.3215	26.7813	0.0280176	26.0994
	19.0248	15.0308	16.9301	18.3576	34.7663	21.8207	20.9884	7.11704	28.1054	33.9095	50.6523	18.6912	17.287	21.1217	0.0998397	3.85562	35.4931	16.4693	6.92095	189.83	0.692754	91.73	31.1759	55.994	79.3948	641.053	153.103		0.333599	3.66044	1.76107	0.333599	16.075	3.12949		31.8071	28.7713	25.9832	25.3632	26.2347	23.5428	26.9504	2.91484	29.8652	10.8156	25.5182	26.7714	0.0239672	26.1089
	17.9888	14.0585	16.5865	25.1137	40.4734	20.8102	22.5052	9.58446	32.0896	42.5878	91.862	19.3995	16.9371	24.0378	0.173296	20.3978	71.347	35.0309	6.80441	322.857	2.87285	72.9582	21.2635	50.969	245.438	962.623	129.118		1.41072	5.34104	2.81302	5.7142	21.0739	1.41072		31.9815	28.8369	26.2141	25.5269	26.0225	23.3826	26.9941	3.00061	29.9947	11.1158	25.6508	26.7991	0.0218933	26.1183
	17.0341	13.8894	21.2095	33.5428	39.4843	20.3554	24.2526	10.0226	34.2752	41.3259	100.453	20.7825	17.8644	30.4595	0.260639	52.1066	107.396	9.25998	86.3078	232.005	15.1882	57.5603	19.7328	138.352	580.595	902.224	118.988		3.74838	6.89307	0.427089	12.7603	18.7018	0.427089		32.0821	28.8905	26.4349	25.6842	25.885	23.2362	27.0355	3.06119	30.0967	11.3229	25.7344	26.8853	0.0218724	26.16
	24.9749	13.8032	26.9622	38.7985	37.0829	20.2853	26.9845	9.63549	36.62	35.7075	92.8427	25.9685	21.4577	34.5527	0.233797	4.03844	173.746	0.000499409	139.571	101.978	44.8798	241.109	18.9749	306.773	861.498	763.732	117.463		0.99362	12.1653	0.99362	12.83	11.1144	5.68327		32.1605	28.9336	26.6459	25.8368	25.8266	23.102	27.0842	3.11055	30.1948	11.4847	25.8291	26.9746	0.0216936	26.2413
	37.3366	13.1197	26.936	40.2286	35.4184	20.6991	28.9564	10.6029	39.5594	36.6169	112.422	31.1772	22.2583	36.857	0.246953	70.2272	250.8	4.08215	127.062	41.7579	68.1828	777.816	13.4874	305.856	947.492	674.504	126.605		6.15937	18.0575	4.24123	9.05138	4.24123	10.4781		32.2272	28.9723	26.848	25.9939	25.7816	22.9755	27.1331	3.15671	30.2898	11.6342	25.8346	27.0618	0.0231992	26.4209
	38.4669	12.4042	25.6473	39.2167	33.9373	20.5375	28.3683	10.7169	39.0852	37.7778	114.853	29.7923	21.8149	37.3345	0.26238	101.982	254.854	7.40394	117.687	31.0137	61.3221	842.143	8.74345	262.442	886.22	599.763	122.993		8.67464	17.3881	4.145	9.42439	4.145	9.25483		32.2839	29.0013	27.0334	26.1564	25.7404	22.8577	27.1788	3.1997	30.3785	11.7728	25.8444	27.1425	0.0244987	26.5949
	37.3837	15.4369	26.1223	37.0561	32.0458	20.1426	28.0312	9.05013	37.0813	32.2859	81.9049	29.084	21.6375	35.8035	0.246618	87.4691	158.616	3.64404	81.4478	16.1166	62.2308	780.447	35.8764	278.057	762.247	510.693	114.39		8.29969	13.6471	2.96174	7.97204	2.96174	8.94145		32.3295	29.0459	27.1791	26.3197	25.6994	22.7507	27.2207	3.2416	30.4623	11.9086	25.8544	27.2103	0.0255507	26.7494
	35.0058	16.8784	39.2196	35.8321	29.9287	19.1761	29.3401	9.28223	38.6223	31.6367	86.1597	32.4672	21.8642	35.6255	0.23937	32.1007	155.294	97.6042	42.1456	0.346397	103.308	653.243	55.2223	886.393	696.159	419.489	94.65		2.53859	15.5889	6.75234	3.36481	2.53859	13.2912		32.3775	29.2625	27.31	26.462	25.6602	22.6486	27.2868	3.3063	30.5931	12.1169	25.8606	27.3042	0.0271531	26.886
	33.1217	17.3391	46.887	35.3735	28.5569	18.0681	29.891	11.2114	41.1024	37.5074	125.695	30.8393	20.6903	34.8106	0.254416	10.4374	157.552	288.863	30.0572	1.78002	139.783	560.483	62.2815	1401.74	672.171	365.179	74.3187		2.28244	13.5002	16.0477	4.53418	2.28244	12.7713		32.4324	29.5028	27.4391	26.5816	25.7059	22.5492	27.3685	3.37081	30.7393	12.3164	25.9248	27.4214	0.0280546	27.0103
	34.6601	16.9542	45.7594	34.9828	27.6642	19.7339	29.9591	10.7326	40.6916	35.824	115.188	31.1621	21.7164	34.9021	0.232886	22.0992	169.128	249.651	25.238	5.26661	104.555	635.687	56.354	1318.58	652.067	331.857	105.815		3.49794	14.208	14.5973	3.82071	3.49794	11.4283		32.4802	29.7419	27.571	26.7277	25.7695	22.459	27.4582	3.43003	30.8882	12.4918	26.009	27.5428	0.0286411	27.1493
	44.4602	16.1044	43.569	34.4889	26.9376	30.6434	32.7006	10.7003	43.4009	32.7222	114.497	32.5661	27.864	41.299	0.194251	138.288	275.434	118.124	3.19803	33.2118	4.23208	1225.9	44.3176	1164.3	627.084	305.913	449.276		11.894	16.4617	11.0029	1.92275	5.62852	1.92275		32.3471	29.9699	27.7054	27.1318	25.8365	22.383	27.5623	3.42637	30.9887	12.4314	26.1603	27.6697	0.0280389	27.4186
	44.0855	15.3962	41.1298	33.7578	25.3943	36.0538	32.6362	10.6379	43.2742	32.5955	113.166	34.9058	27.4852	39.8608	0.183762	131.086	297.219	72.1401	1.25788	52.4454	11.68	1199.81	35.3902	1003.78	591.003	254.31	707.911		9.1797	19.5096	6.22396	1.14802	9.5115	1.14802		32.0653	30.1895	27.834	27.6542	25.9002	22.3103	27.6589	3.39267	31.0516	12.2661	26.3387	27.7902	0.026815	27.7441
	42.504	14.8655	39.9053	32.2311	26.1668	35.9731	31.941	10.1613	42.1023	31.8129	103.253	34.1021	27.6829	38.9223	0.168746	111.578	291.572	63.4304	0.0841559	33.3406	16.2582	1092.75	29.3575	927.694	519.103	279.545	703.623		8.40194	19.2366	5.8032	1.87103	7.93526	1.87103		31.8266	30.4099	28.0169	28.1861	25.9557	22.2415	27.7728	3.39163	31.1644	12.2121	26.471	28.1438	0.0306297	28.1015
	40.2	14.2408	39.1899	30.146	40.1243	34.6936	33.0991	10.0377	43.1368	30.3261	100.755	36.9418	31.2829	39.8907	0.120941	50.423	355.635	37.0979	8.72108	49.3535	2.5425	945.735	22.9785	884.628	428.438	941.084	637.381		3.25825	22.701	2.24814	6.79581	3.18254	2.24814		31.6399	30.6278	28.2201	28.6862	26.0067	22.1732	27.8923	3.42138	31.3137	12.2664	26.56	28.5697	0.0364532	28.4531
	37.7699	13.7789	38.2462	28.101	39.2215	32.6622	31.63	9.70861	41.3386	30.6943	94.2571	35.2161	29.2413	38.1271	0.131899	37.699	318.661	43.7747	12.4534	57.6318	1.06558	802.175	18.7633	829.381	347.964	886.509	538.936		2.55384	21.4372	3.03014	7.11505	4.00545	2.55384		31.4841	30.841	28.4083	29.1188	26.0612	22.1067	28.0034	3.4675	31.4709	12.3825	26.648	28.9412	0.0412526	28.7636
	36.9855	13.1066	36.8434	26.8857	37.2017	31.2324	30.3759	9.4154	39.7913	30.9963	88.6499	34.0379	27.9723	36.9499	0.138282	43.6867	298.227	41.8286	12.1817	46.5922	0.733621	758.355	13.3913	750.549	304.099	770.312	474.593		2.94759	20.9312	2.80549	7.15223	3.16384	2.80549		31.3447	31.0189	28.5879	29.519	26.12	22.0454	28.106	3.51791	31.6239	12.5166	26.737	29.2863	0.0455041	29.0535
	35.9053	12.3582	34.8988	26.5852	34.676	30.5194	29.1571	8.9402	38.0973	30.6621	79.9272	32.5977	27.5687	34.8431	0.116555	45.5371	282.204	32.9672	6.61504	30.4575	1.85568	700.027	8.47385	647.785	293.709	636.489	444.035		3.30759	20.2394	2.30118	6.0125	2.0783	2.0783		31.2483	31.086	28.6287	29.6548	26.2107	22.1119	28.1567	3.49092	31.6477	12.3982	26.8152	29.3982	0.0459512	29.1417
	33.736	18.0467	32.6237	27.0524	32.1343	29.9959	28.9315	5.83295	34.7645	20.1612	34.0233	31.0651	27.7883	32.5014	0.0781733	23.0832	118.479	13.6323	3.53094	10.2578	1.13298	589.945	73.9509	537.149	309.943	514.703	422.249		2.6709	13.0184	1.55859	4.01268	1.06919	1.06919		31.1547	30.9364	28.6737	29.7985	26.3124	22.1567	28.1721	3.43735	31.6094	12.2013	26.9027	29.5173	0.0463412	29.2361
	31.3877	36.0647	30.8051	26.6118	29.7187	28.594	30.5303	3.20007	33.7304	10.4816	10.2405	30.2619	28.8752	31.242	0.0393705	0.735005	30.629	0.0755072	15.3548	0.658713	3.74939	481.383	708.489	456.16	294.623	410.934	366.599		1.12574	5.80276	0.543199	3.6501	0.543199	1.66792		31.0609	30.7451	28.7286	29.9555	26.4215	22.2039	28.1859	3.3805	31.5664	11.9936	26.9982	29.6487	0.0467895	29.342
	29.6488	54.6939	28.9616	25.2346	28.322	26.9444	32.3009	11.0823	43.3832	34.3096	122.818	28.6418	27.2888	29.477	0.0385479	7.03344	501.448	11.1512	49.9318	15.8318	28.6918	408.105	2047.26	380.809	249.243	356.256	306.152		1.00707	26.0522	0.319793	3.40711	0.319793	1.69734		30.9685	30.6019	28.7956	30.1221	26.5377	22.255	28.2134	3.33432	31.5478	11.8182	27.1021	29.7905	0.0472527	29.4588
	27.841	57.0767	27.4428	23.6156	27.6223	25.9563	31.5925	12.5849	44.1774	39.8351	158.379	27.5326	26.3279	27.7864	0.0269518	14.0732	649.446	17.2195	63.63	15.7619	31.7669	338.333	2268.57	323.842	200.744	330.335	272.548		0.308458	29.5441	0.0897579	3.91696	0.0897579	1.57634		30.8745	30.6596	28.876	30.2954	26.6661	22.3097	28.2802	3.31846	31.5987	11.7342	27.2186	29.9406	0.0476219	29.5857
	26.3305	56.2365	26.42	22.6479	26.2233	25.2028	30.5102	12.6839	43.1941	41.5727	160.881	26.2769	25.4579	26.3976	0.0181216	17.4699	661.846	16.7292	61.8154	18.3775	28.168	285.043	2189.24	288.076	174.257	281.436	248.238		0.0535936	29.9597	0.143159	3.62898	0.0535936	1.07406		30.5342	30.3506	29.4178	30.1754	26.5394	22.1429	28.1934	3.31375	31.5072	11.7536	27.259	29.986	0.0476375	29.7966
	25.059	53.3067	25.6288	22.168	24.5348	23.9503	29.1079	11.9143	41.0222	40.9315	141.951	24.7969	24.0964	25.4863	0.0280324	16.3938	585.578	12.1044	48.1622	20.9134	26.6013	243.728	1923.65	261.843	161.819	227.635	210.339		0.262094	28.5097	0.831884	2.62887	0.262094	0.846617		30.2614	30.0897	29.886	30.0601	26.3315	21.986	28.1024	3.35175	31.4542	11.9269	27.2201	30.0166	0.0488579	29.9731
	23.5986	51.2566	24.5794	23.2486	22.9754	22.5255	28.0307	11.3994	39.4301	40.6674	129.945	23.4236	23.0437	24.3342	0.027238	19.6432	539.442	11.9113	22.868	25.5556	30.3076	200.262	1748.02	228.983	190.479	183.012	171.04		0.174994	27.8329	1.15578	0.174994	0.448197	0.898173		29.9539	29.7969	30.3312	29.9429	25.9637	21.8327	27.9702	3.41857	31.3888	12.2222	26.922	29.9064	0.0525162	29.8699
	22.7408	67.1649	22.932	27.9404	21.5898	21.4182	30.631	18.0561	48.6871	58.947	326.022	22.8364	21.8776	26.6883	0.0990557	62.2551	1334.72	59.2743	7.23961	81.7435	84.8758	176.72	3331.32	181.84	341.996	147.442	143.304		0.0956059	44.3284	0.0956059	5.10393	1.24663	1.41822		29.5312	29.5318	30.6234	29.7712	25.5602	21.623	27.7734	3.49344	31.2669	12.5783	26.5529	29.7113	0.0561344	29.5315
	21.9569	72.884	21.334	31.8924	20.3284	20.294	31.4483	20.7729	52.2212	66.0542	431.514	21.6455	20.5798	29.4085	0.176614	90.0865	1716.92	102.299	0.197198	123.651	124.417	156.492	4024.22	141.296	503.784	118.401	117.653		0.311445	51.2385	0.311445	10.2469	1.31701	1.35142		28.9343	29.2913	30.9314	29.5985	25.178	21.3453	27.5465	3.5973	31.1438	13.059	26.1171	29.5217	0.0611916	29.1128
	20.9015	71.642	20.0567	31.5291	20.006	19.5852	30.6201	20.6111	51.2312	67.3124	424.818	20.4791	20.0187	28.8722	0.181088	94.4506	1682.8	111.586	0.826373	112.659	121.77	131.201	3868.19	112.56	487.611	111.488	102.778		0.422428	51.1629	0.422428	11.05	0.47308	0.893929		28.4925	29.1954	31.0812	29.7354	25.0623	21.292	27.4765	3.63755	31.114	13.2388	25.9198	29.6004	0.0662923	28.844
	19.6624	68.3092	19.0015	30.0305	22.2307	19.0729	29.7179	19.3634	49.0813	65.1576	374.943	20.9466	19.2203	28.0805	0.187317	101.112	1489.29	114.84	0.0977093	56.0577	113.315	104.35	3464.73	91.2843	423.669	163.417	92.6537		1.28414	47.3626	1.94504	9.08389	1.28414	1.87364		28.0651	29.1038	31.2284	29.886	24.9678	21.2508	27.417	3.68535	31.1024	13.4418	25.7421	29.6905	0.0712281	28.5845
	18.4054	63.6388	18.0875	29.2362	21.7002	18.0826	28.1918	17.8874	46.0792	63.4488	319.958	20.0528	18.167	27.3522	0.201789	95.7739	1256.49	102.097	1.09085	42.1405	102.195	80.2486	2936.73	74.6543	391.605	150.136	74.5701		1.64742	43.586	1.96531	9.18343	1.64742	1.97018		27.676	29.0328	31.3813	30.0434	24.8855	21.1378	27.3595	3.77115	31.1306	13.7837	25.5831	29.7907	0.0759848	28.3544
	18.1632	59.0892	17.4351	47.9902	20.5833	16.9278	30.0315	18.5869	48.6184	61.8915	345.473	19.3732	17.6171	41.1385	0.400325	140.856	844.352	158.668	322.515	89.2673	171.706	75.9677	2464.32	63.8061	1485.56	124.012	55.9585		1.21007	39.7159	1.93814	28.6169	1.21007	2.44547		27.3211	28.9798	31.547	30.1364	24.8125	20.8068	27.2673	3.93057	31.1979	14.415	25.4397	29.8472	0.0797212	28.1505
	18.8737	55.6115	17.2327	51.8041	19.2441	15.7824	29.7581	18.6314	48.3895	62.6096	347.129	19.0589	17.6429	43.6641	0.424441	118.471	668.398	156.886	486.029	110.543	195.321	88.8575	2131.14	60.613	1794.11	95.9794	40.1339		0.185243	36.5526	1.82623	32.7452	0.185243	3.27654		26.988	28.9344	31.7275	30.1944	24.7497	20.4604	27.1757	4.0973	31.273	15.0771	25.3093	29.8794	0.0828084	27.9612
	18.2745	53.0694	16.9055	51.5521	18.1059	14.7682	28.7793	18.2766	47.0559	63.5063	334.036	18.1902	17.2056	43.2327	0.430639	110.35	590.011	140.987	518.601	113.92	196.31	77.921	1902.89	55.6256	1772.82	74.9733	28.3127		0.0842867	34.8792	1.28475	33.3619	0.0842867	3.42203		26.6668	28.8947	31.9223	30.2581	24.6994	20.1292	27.0951	4.26596	31.361	15.7444	25.1913	29.9172	0.0857573	27.7807
	17.4183	51.0753	16.2659	50.4154	17.554	14.1327	27.8103	17.8089	45.6192	64.0373	317.158	17.4861	16.554	42.2	0.436499	107.993	541.263	133.273	510.993	105.191	187.077	63.5379	1732.9	46.4936	1678.39	65.7195	21.9532		0.0678453	33.5892	1.22029	32.9293	0.0678453	3.35349		26.358	28.8629	32.1237	30.3338	24.6686	19.8208	27.0279	4.43217	31.4601	16.3985	25.0909	29.966	0.0885467	27.6104
	16.6882	48.9376	43.9471	47.8303	26.7366	13.7446	32.9807	15.9365	48.9172	48.3205	253.971	35.3419	19.2003	46.8595	0.418698	265.445	254.621	120.261	220.509	38.989	370.029	52.4322	1559.49	1190.24	1473.26	298.923	18.4674		18.6536	13.5957	8.60524	12.4884	8.60524	21.5973		26.0651	28.8506	32.253	30.4275	24.6596	19.5206	26.9627	4.58366	31.5464	17	25.011	30.0333	0.0912406	27.4579
	15.9574	46.8671	56.545	45.106	30.2589	12.9971	34.6219	17.7511	52.3731	51.2714	315.103	37.6825	19.5328	46.4269	0.407735	348.365	149.945	480.62	109.916	19.0357	467.633	42.3822	1400.25	2218.2	1271.55	433.127	12.6015		21.7251	9.18467	18.8625	7.42355	7.42355	24.6854		25.7927	28.8571	32.3035	30.5292	24.6621	19.2287	26.8955	4.71767	31.6132	17.5407	24.9447	30.1112	0.0938407	27.3249
	15.5509	44.5745	61.5865	43.6539	29.0965	12.4046	34.4778	18.9496	53.4274	54.9617	359.087	36.3752	18.9373	44.3444	0.401491	358.228	101.943	734.879	84.2003	28.9587	487.226	37.2549	1233.93	2718.5	1170.1	386.094	8.74622		20.8243	8.19932	25.2113	7.2787	7.2787	23.9706		25.5523	28.8743	32.3623	30.514	24.6668	18.9413	26.8185	4.83529	31.6538	18.0297	24.8882	30.1041	0.0948476	27.2133
	15.3484	41.8035	60.1344	42.2375	27.1699	11.8303	33.0873	18.3999	51.4873	55.6102	338.557	34.4867	18.3038	42.129	0.394243	314.668	75.9708	731.543	83.726	35.0159	451.863	34.8244	1046.93	2569.19	1075.2	314.093	5.67882		19.1382	7.31677	25.6477	7.75084	7.31677	22.6564		25.3345	28.8977	32.4339	30.4822	24.6739	18.6566	26.7465	4.9531	31.6996	18.5187	24.8391	30.0861	0.0955297	27.1161
	14.9008	38.6894	56.795	41.0065	25.1506	11.115	31.2762	17.3954	48.6716	55.6185	302.599	31.92	17.4632	40.4272	0.39668	268.154	54.9548	651.21	94.6783	37.5233	406.474	29.7413	855.102	2241.81	995.987	246.595	2.78152		17.0192	6.76939	24.8751	9.08652	6.76939	20.805		25.133	28.9258	32.5243	30.4596	24.6866	18.3831	26.6854	5.07327	31.7587	19.0114	24.7982	30.0762	0.0961826	27.0294
	14.2373	36.4751	54.766	40.1554	23.6199	10.44	29.9489	16.9125	46.8614	56.4712	286.033	30.0475	16.5829	39.2353	0.405824	246.857	42.5902	615.889	104.172	40.0571	380.6	22.9444	730.503	2053.8	942.992	200.864	0.985532		15.8102	6.42759	24.7186	10.1079	6.42759	19.6075		24.9491	28.9637	32.6369	30.4572	24.7134	18.1302	26.6418	5.19463	31.8364	19.4981	24.7724	30.0839	0.0968257	26.9564
	14.8243	35.5591	54.1389	38.7751	22.7848	9.93865	29.3368	16.5697	45.9065	56.4809	274.554	29.172	16.8144	37.9711	0.386172	210.612	38.717	615.145	89.0806	42.9289	376.289	28.9131	681.83	1997.35	860.122	177.891	0.241489		14.3476	6.38716	24.967	9.60311	6.38716	19.2333		24.7887	29.0207	32.7717	30.478	24.7201	17.903	26.6137	5.31864	31.9323	19.9846	24.7372	30.1137	0.0980193	26.9047
	16.5651	36.4892	52.8269	36.8211	22.0738	9.54266	29.0531	15.9132	44.9663	54.7727	253.23	29.2815	17.9423	36.7381	0.343739	155.95	55.2951	565.193	60.3407	48.7107	380.659	50.6646	731.268	1881.8	749.327	159.431	0.00910764		12.7164	7.20769	23.5454	7.53955	7.20769	19.7389		24.6572	29.1015	32.9269	30.5122	24.6559	17.6967	26.5917	5.44819	32.0399	20.4883	24.6562	30.1595	0.100397	26.8794
	17.5494	35.2726	50.3291	34.7999	21.0065	9.38324	28.0568	14.8486	42.9054	52.9235	220.482	27.9032	18.4137	35.1544	0.312514	110.406	52.0679	496.057	45.4691	49.706	348.702	65.6444	666.949	1671.33	642.756	133.618	0.00409532		10.3538	7.36939	22.4259	6.89666	6.89666	18.52		24.5536	29.2021	33.0983	30.5611	24.5993	17.5071	26.5869	5.5778	32.1647	20.9795	24.565	30.2213	0.103244	26.9007
	17.2827	33.1418	47.4593	32.4262	19.7532	9.04419	26.5179	13.8109	40.3288	52.0815	190.741	26.0897	17.9003	32.9629	0.296139	85.2892	43.8765	438.542	34.9076	45.7609	305.33	61.3943	561.434	1444.92	528.031	106.213	0.162439		8.80701	7.05215	21.3696	6.33647	6.33647	17.0455		24.4768	29.3176	33.2659	30.6271	24.5611	17.3297	26.5964	5.70334	32.2997	21.444	24.4979	30.2997	0.105878	26.9394
	17.1179	32.8043	45.251	30.3991	18.42	8.80145	25.4656	13.1657	38.6313	51.6998	173.335	24.4096	17.4434	32.203	0.297293	69.6845	53.8561	391.46	24.3391	49.6402	277.695	58.8392	545.553	1281.91	438.981	80.5114	0.41703		7.29167	8.39473	20.8414	5.98952	5.98952	15.6081		24.417	29.4454	33.4372	30.7113	24.547	17.1593	26.6195	5.82838	32.4479	21.8952	24.4495	30.3948	0.108403	26.9962
	19.5585	32.7098	43.6035	28.6426	17.0677	10.3943	25.3294	12.0333	37.3627	47.5074	144.801	24.1006	17.6904	31.693	0.283548	33.3034	54.4695	333.943	10.9774	68.2557	223.056	102.238	541.145	1166.65	368.463	58.0716	0.897005		4.54206	8.6092	19.503	4.54206	7.03285	13.7062		24.3708	29.5825	33.6155	30.8114	24.5574	16.9965	26.6557	5.95313	32.6088	22.3334	24.4175	30.5042	0.110825	27.07
	21.0161	31.7714	41.7991	27.0293	15.9803	14.6799	25.3793	10.3445	35.7239	40.7596	107.009	24.0227	17.2393	30.5859	0.279071	19.0378	40.8585	269.607	2.72234	88.3413	114.479	133.839	498.369	1046.64	309.129	42.6815	27.3804		3.00659	7.74871	17.7764	3.00659	8.04236	9.34284		24.3424	29.7258	33.8046	30.923	24.5824	16.841	26.7032	6.07796	32.7812	22.7611	24.4024	30.6237	0.11306	27.1541
	20.4216	29.5882	39.6672	25.8654	14.9637	15.5938	24.35	9.42928	33.7792	38.724	88.9113	23.1435	16.8008	28.6575	0.260826	15.4322	27.4388	234.617	2.29641	88.1021	76.6702	120.437	405.658	913.245	269.555	30.4314	37.7806		2.72188	6.4447	16.5237	2.72188	8.17978	7.54966		24.3372	29.8758	34.0109	31.0401	24.5834	16.6958	26.7572	6.20482	32.962	23.1893	24.3987	30.7491	0.115151	27.2296
	19.3664	28.2917	37.0361	25.2591	14.668	14.9341	23.2592	8.68789	31.9471	37.3524	75.4794	22.3127	16.0422	27.5335	0.26371	15.1544	25.3257	189.802	3.99941	73.8088	69.307	98.3889	355.113	761.144	250.014	27.2566	30.1061		2.94636	5.97897	14.7234	2.94636	7.6447	7.37858		24.3559	30.0403	34.228	31.1674	24.5836	16.5659	26.8235	6.3304	33.1539	23.6002	24.4128	30.8856	0.117052	27.3119
	28.3469	27.5998	34.9388	24.7124	21.934	14.1537	25.2809	6.97698	32.2579	27.5978	48.6783	26.1561	22.6286	28.1601	0.108912	9.40009	5.37696	93.2748	0.323248	11.202	123.814	357.197	329.515	649.822	233.025	155.92	22.1513		2.19082	1.44369	8.78275	1.44369	4.22207	12.0023		24.3966	30.2172	34.4542	31.313	24.596	16.4538	26.9051	6.45357	33.3587	23.9864	24.4464	31.039	0.118816	27.4066
	33.8039	26.6225	33.1863	23.9554	21.4497	13.6351	25.4422	7.60055	33.0427	29.8738	57.7683	25.289	22.0761	31.5454	0.176594	69.9186	1.39326	59.9724	2.21051	15.9395	139.407	593.247	294.991	563.546	210.486	144.06	17.5381		8.51494	1.33357	7.89739	1.33357	3.83922	11.6539		24.4566	30.4104	34.6898	31.4808	24.6191	16.3609	27.0029	6.57526	33.5782	24.3502	24.4972	31.2132	0.120552	27.5148
	33.2859	25.5268	31.901	22.7304	20.1732	13.1137	24.4552	7.54334	31.9985	30.8456	56.902	24.1286	20.8125	30.3075	0.185739	77.9825	1.14834	55.4405	2.97487	18.3354	128.629	568.284	258.552	504.172	176.442	115.046	13.4431		9.15736	1.39819	7.77243	1.39819	3.95539	11.0149		24.5342	30.6211	34.9435	31.6683	24.4741	16.2829	27.0873	6.71231	33.7997	24.7802	24.4891	31.4065	0.123755	27.5776
	31.9703	24.2098	31.1287	21.2255	19.4603	12.6517	23.441	7.34309	30.7841	31.3258	53.9209	22.7176	19.9016	29.3989	0.192642	72.749	0.590945	59.0995	4.90866	15.8464	116.41	507.29	217.932	470.084	138.727	100.261	10.2685		9.25271	1.49214	8.41103	1.49214	3.25734	10.0659		24.629	30.8512	35.2095	31.7633	24.2423	16.2173	27.1521	6.84502	33.9971	25.2099	24.3389	31.5353	0.128795	27.7401
	30.0022	22.7816	30.5391	20.5041	24.8705	12.4026	23.5167	6.72827	30.245	28.6106	45.2696	23.8261	21.0735	28.7193	0.153553	42.0621	0.540412	49.3147	9.0758	1.83283	123.522	422.508	177.805	444.869	122.254	237.878	8.73448		6.17618	1.04447	6.71309	3.32195	1.04447	11.4234		24.7407	31.0901	35.4154	31.7371	24.0181	16.1564	27.193	6.94757	34.1405	25.5491	24.1988	31.5754	0.132259	27.9154
	27.9647	21.1807	29.6017	20.1957	30.8149	11.9077	23.6109	7.2288	30.8397	30.6164	52.2556	24.5727	20.4419	29.1925	0.1763	18.9557	5.90588	35.8901	11.6637	51.8973	136.965	342.896	137.674	406.203	115.529	456.575	6.05373		3.39201	3.39201	5.02903	4.37702	6.24217	12.665		24.7372	31.337	35.5416	31.6317	23.8231	16.0948	27.1942	7.03038	34.2246	25.8524	24.0516	31.5581	0.134984	28.0371
	26.6738	19.5866	28.1896	20.8034	30.0689	11.3962	22.7864	6.94622	29.7326	30.484	48.2499	23.7386	19.8908	27.8107	0.16603	15.1116	10.2389	29.1945	3.93233	53.0349	129.737	296.754	102.807	351.277	128.963	425.254	3.79842		2.93519	4.15201	4.45101	2.93519	6.33033	12.3424		24.5463	31.601	35.672	31.5015	23.6474	16.025	27.1655	7.12996	34.2955	26.2463	23.8721	31.5761	0.13894	28.0239
	25.5374	18.1586	26.339	21.1337	28.0477	11.054	21.7117	6.36772	28.0795	29.3285	40.5479	23.3356	18.9024	26.1386	0.160659	14.636	12.6246	21.4117	0.334127	40.1443	113.589	258.895	75.8886	285.333	136.574	345.977	2.58155		2.20187	5.17694	3.00345	2.20187	4.71213	12.2816		24.3322	31.8833	35.8262	31.3828	23.4891	15.9556	27.1449	7.24229	34.3872	26.6801	23.6999	31.7582	0.145305	27.8575
	24.0095	19.2577	24.8706	21.0612	26.0129	10.9874	21.0332	5.52182	26.555	26.2528	30.4905	22.5353	19.7086	24.6553	0.111504	8.858	3.15251	14.7257	0.000784501	24.7972	100.918	212.058	96.2449	237.881	134.885	274.421	2.37215		1.47412	3.27766	2.33528	1.47412	3.47756	11.5479		24.1282	32.1288	35.9778	31.2941	23.3554	15.8902	27.1291	7.35123	34.4803	27.0972	23.5486	31.9201	0.150923	27.7112
	23.3124	35.9088	23.6404	20.7645	24.6798	10.6473	23.1589	8.09202	31.2509	34.9414	65.4809	23.4764	21.4014	24.4199	0.0658754	0.0235767	162.562	0.231894	5.73318	2.31323	156.54	192.243	700.217	201.446	128.08	232.031	1.44005		0.164003	12.4324	0.164003	2.71196	1.20338	12.8292		23.9556	32.3599	35.9263	31.2221	23.2511	15.838	27.0922	7.40399	34.4962	27.3289	23.4272	32.0754	0.155817	27.5888
	22.9923	37.6156	22.8145	19.928	31.5275	10.2495	24.1879	9.48591	33.6738	39.2176	89.9824	22.9034	20.6496	29.3937	0.174729	1.42954	180.303	1.88624	18.1466	53.8694	194.277	183.468	793.456	178.684	109.847	487.537	0.643712		0.0888844	14.7122	0.0888844	2.97536	8.6241	12.6538		23.8077	32.591	35.7496	31.1552	23.1655	15.8021	27.0452	7.42098	34.4661	27.4392	23.3261	32.232	0.1603	27.4814
	21.9305	36.6096	22.6027	25.3631	31.4682	10.5053	24.7466	8.9625	33.7091	36.2171	80.3264	23.9829	22.0986	29.9419	0.150716	7.93015	140.732	4.59623	0.380086	45.1802	202.813	155.832	737.796	173.066	253.314	484.923	1.11954		2.05237	12.6267	1.3802	1.3802	7.48531	13.4776		23.6298	32.8353	35.5855	31.0924	23.0918	15.7376	26.9954	7.4563	34.4517	27.6207	23.2263	32.3996	0.164911	27.3611
	20.8008	34.4733	22.4786	51.1397	30.3663	11.3775	28.4394	13.7143	42.1537	48.2229	188.082	26.4225	21.2203	33.4465	0.223651	58.3475	36.4083	35.5304	515.304	3.71296	291.107	128.904	626.304	169.817	1738.26	437.606	3.72602		5.62163	8.05085	3.94382	24.7172	3.94382	15.0449		23.2827	33.1009	35.4524	31.0358	23.0277	15.4892	26.8981	7.5761	34.4742	28.1659	23.0914	32.5846	0.170508	27.1592
	21.4115	32.8147	21.4229	62.5767	29.0524	11.2751	29.7589	17.7068	47.4657	59.501	313.532	25.2376	21.4143	31.8741	0.196287	69.6792	9.33814	69.4892	1077.01	0.499098	341.649	143.143	546.04	143.416	2822.74	384.363	3.34126		3.82616	7.57708	3.81477	37.339	3.81477	13.9625		22.9301	33.3864	35.3562	30.9897	22.9875	15.1406	26.7984	7.74073	34.5391	28.885	22.9444	32.7872	0.17661	26.9886
	25.3733	32.2961	26.4804	62.9009	27.2162	11.0451	30.8853	17.2271	48.1124	55.7777	296.774	26.8483	25.65	31.0261	0.0948562	30.3827	1.99036	19.4037	1025	13.4627	393.633	253.639	522.072	290.127	2857.29	315.735	2.55326		1.47499	5.44786	0.367901	36.0526	0.367901	15.8031		22.5926	33.69	35.2777	30.9683	22.9327	14.7814	26.7071	7.92176	34.6289	29.6616	22.6776	33.0096	0.185536	26.9505
	28.8948	31.6652	30.4869	60.252	25.5765	10.5135	31.2315	16.184	47.4155	51.8194	261.921	29.6909	26.406	31.3706	0.0859266	5.45998	0.18807	0.554361	842.19	31.9794	429.233	378.209	493.636	442.669	2581.12	260.152	1.13703		0.796053	1.97428	0.796053	30.5611	4.11442	19.1773		22.2837	34.0142	35.2091	30.9827	22.6311	14.4321	26.5921	8.13308	34.7252	30.5845	22.3705	33.2563	0.195693	26.8069
	28.9005	30.5908	29.9607	56.9153	24.7797	9.89453	30.1736	15.2138	45.3874	50.4208	231.459	29.4306	25.8099	30.4333	0.0822034	1.62087	0.174096	0.0453319	715.12	29.0937	411.24	378.428	447.052	420.802	2253.22	235.086	0.200076		0.530111	1.16027	0.530111	27.4847	4.65083	19.536		22.0071	34.3572	35.1549	31.0341	22.3349	14.1066	26.4991	8.34663	34.8458	31.4978	22.0891	33.5264	0.20565	26.6845
360°	28.1516	29.3486	28.6568	56.0842	24.1996	9.59395	29.3391	15.0563	44.3954	51.3182	226.692	28.4042	25.1876	29.1756	0.0733598	1.41021	9.01569e-05	0.465575	715.298	26.4148	389.871	349.853	396.065	369.007	2175	217.632	0.0215272		0.252597	0.944423	0.252597	27.68	4.20461	18.8102		21.7348	34.7235	35.1242	31.1096	22.0646	13.7952	26.4253	8.5675	34.9928	32.4216	21.8172	33.8201	0.215733	26.5871
									mean CV =	58.5478	58.6446										293223						724638		2996.84	3322.23	2724.6	2426.21	5527.39	5731.05
	X =	9.44723				noemer CV	9.45668			teller CV	7.65798									teller VR	58.6446					noemer VR	120.793
	median	4.70573						CV (Burden)	0.809796														VR =	0.485497							2426.21
	X(4) =	8.01813																38.5845	teller VR	0.0128615			VR (4) =	0.456916		noemer VR	0.0281485	112.566
							MD =	5.55245														(Xij-X)² trail 1 1	(Xij-X)² trail 1 2	(Xij-X)² trail 2 1	(Xij-X)² trail 2 2	(Xij-X)² trail 3 1	(Xij-X)² trail 3 2
	X	median	mean CV	CV (Burden)	MD	VR															0°	495.428	52.4664	2400.39	206.347	6.2678	218.213
entry	7.09039	3.04691	71.2444	1.84734	1.83753	0.638857											teller entry	59.1909	noemer entry	92.6513		409.675	46.4859	4231.51	210.944	41.7938	181.039
pull	11.5704	9.34528	63.155	1.8599	0.949401	0.62394											teller pull	63.4449	noemer pull	101.684		330.661	39.7703	3965.47	416.444	299.19	179.648
push	6.39582	4.8764	60.254	2.40569	0.460375	1.06979											teller push	25.8047	noemer push	24.1211		263.778	30.859	3353.78	551.973	330.306	218.487
exit	6.32589	5.45786	45.2071	1.82219	0.470641	0.99081											teller exit	19.2663	noemer exit	19.445		217.422	35.5528	2925.9	501.59	301.87	199.435
recovery	14.3809	8.32197	46.2344	1.2835	1.8345	0.411848											teller recovery	90.6269	noemer recovery	220.049		187.763	37.0598	2577.49	420.168	252.636	189.583
																						167.202	32.2487	2266.94	350.06	224.846	301.976
																						145.631	23.9445	1930.91	302.538	200.315	338.507
																						117.629	17.4627	1588.6	262.194	162.28	306.118
																						92.4497	15.4532	1315.1	227.648	133.046	262.748
																						70.1305	12.9238	1068.4	207.856	153.382	602.427
																						54.1249	8.20435	875.75	187.345	484.404	708.552
																						45.2184	4.71589	714.229	167.147	614.525	662.084
																						35.8135	2.76318	598.294	157.988	567.892	579.783
																						27.7	1.59666	512.397	145.223	482.885	486.406
																						22.7913	0.959437	452.791	123.857	685.287	432.262
																						20.8855	0.530541	410.066	101.968	1433.68	391.476
																						17.384	0.173293	360.934	210.779	1373.15	350.252
																						14.0769	0.00296343	292.681	274.707	1230.42	296.823
																						54.6502	0.329862	263.215	309.653	1034.8	243.054
																						165.077	0.791362	491.028	280.59	882.807	200.452
																						191.962	0.723239	624.974	226.96	786.874	164.111
																						163.43	4.33011	591.396	186.453	742.977	138.915
																						129.325	28.7467	520.838	155.02	718.117	121.052
																						104.821	32.7529	424.972	129.661	659.046	101.662
																						94.299	25.1232	365.391	112.059	562.043	79.0447
																						87.8249	16.9571	322.62	97.791	494.09	64.9073
																						81.6644	14.7032	305.922	78.2451	452.783	56.4586
																						92.8736	82.8392	285.62	57.7054	408.853	96.8714
																						83.1081	94.4773	249.652	41.6152	351.847	195.463
																						64.8191	75.2944	221.61	30.3218	296.41	226.738
																						54.2261	61.5396	205.858	20.93	245.893	203.899
																						46.8875	46.4927	174.197	14.5897	201.53	166.837
																						36.8074	34.8758	139.052	9.39008	164.073	180.496
																						27.1305	26.6528	120.328	5.11849	132.223	750.261
																						20.4963	18.4919	114.63	2.52332	110.062	1603.66
																						15.4238	11.6896	130.405	0.933747	89.7159	1834.17
																						10.1275	6.91575	125.255	0.176736	102.27	1672.1
																						5.72739	3.80704	110.515	0.000968697	286.823	1447.46
																						2.99785	1.75213	84.3037	0.0902081	321.575	1340.86
																						1.15306	0.680846	67.8483	15.6524	310.523	1291.84
																						0.181352	0.21427	56.7249	16.0164	273.465	1225.09
																						0.0239507	0.0630406	48.675	12.39	235.841	1154.38
																						0.390427	0.000250492	41.0594	8.19495	240.623	1073.68
																						1.21811	0.15989	31.9502	9.32811	232.58	931.345
																						2.32334	0.727977	22.0057	9.92476	216.267	788.524
																						3.68049	1.63325	17.4913	7.33918	191.54	703.77
																						5.32413	2.11931	15.0113	4.21824	161.166	630.076
																						6.91188	1.96637	10.5619	2.05126	129.971	554.38
																						7.89539	0.904646	7.5159	0.709142	102.439	477.796
																						8.07468	1.07579	5.53493	0.125964	81.8505	407.794
																						8.60218	1.91451	2.72442	0.00223419	63.8952	338.765
																						10.1332	2.51841	1.37224	0.00098207	49.036	275.861
																						11.6491	2.66326	0.374157	0.0304557	41.2563	221.99
																						12.3783	3.27636	0.0502718	0.237399	36.0508	176.149
																						13.5076	4.43456	0.0105099	0.770481	28.6992	137.952
																						15.0565	5.93908	0.145259	0.10433	21.9337	107.589
																						16.6133	7.5839	0.340888	0.284482	15.8438	82.4329
																						17.8653	9.4472	0.948957	0.0493043	10.6037	62.6608
																						18.4005	11.2181	1.17906	0.0388085	6.34334	46.7206
																						19.1707	12.6649	1.33236	0.461139	3.64895	34.1574
																						20.3618	14.4435	2.27494	1.23598	2.05013	24.48
																						14.7703	15.5733	3.36397	1.83452	1.29969	16.6387
																						7.72204	16.6682	4.77043	2.16278	0.517624	10.6204
																						8.04466	18.2613	5.49888	2.62855	0.231153	6.24218
																						9.17233	19.1035	5.83709	3.42943	0.883888	3.49872
																						9.73608	19.5932	6.70711	4.624	5.09821	2.37737
																						8.95662	21.0796	8.40027	6.3772	5.94199	1.83892
																						9.88936	22.0764	9.84825	8.06482	4.54133	1.50755
																						11.3272	22.899	10.6865	9.70084	2.6055	0.694622
																						12.8191	23.7992	11.1813	10.762	1.1547	0.100368
																						12.0408	24.9686	11.824	11.9782	0.560311	0.00417947
																						11.8179	26.4884	11.0435	13.1286	0.227859	0.00283994
																						12.3596	27.8707	11.6444	14.6603	0.165235	0.118196
																						13.3959	29.2766	13.1284	16.2959	0.113771	0.361388
																						11.4908	11.6545	14.1367	17.7408	0.0361645	0.00857805
																						3.284	6.47177	14.5763	18.9876	4.80263e-05	0.0160155
																						0.931195	7.14656	14.8812	18.971	0.143965	0.316857
																						1.18455	8.56727	16.3848	15.9839	0.513346	0.892965
																						1.67676	10.3862	18.1481	16.8835	0.797639	1.71767
																						2.80118	11.7858	19.6272	18.1777	1.13931	2.83256
																						3.55851	12.904	19.8065	19.3219	1.4868	3.6643
																						4.43345	13.7958	20.7157	19.8701	1.73661	0.348144
																						5.29825	14.5347	22.6575	20.4519	2.1458	3.30111
																						5.75005	14.8223	24.5505	21.6778	3.37461	2.37037
																						6.1632	15.7282	26.3012	23.0725	4.52212	1.46332
																						7.01945	16.5342	11.6921	24.3042	5.63204	0.610458
																						8.41397	17.0359	9.52026	25.6853	6.42864	0.349998
																						10.3246	18.0058	11.2095	26.9859	7.29776	0.220504
																						11.9057	19.3083	12.9246	27.8665	8.30838	0.0484506
																						12.8094	20.8877	13.8785	28.1648	9.4855	0.00320171
																						13.3892	22.3571	15.0245	28.9597	11.1902	0.123363
																						14.0435	23.5113	16.8126	29.6468	12.6915	0.525624
																						11.5051	24.6909	18.0717	27.9306	13.9043	1.29485
																						8.00452	26.1172	18.4198	14.9406	14.8874	1.76976
																						8.47445	27.5947	19.5489	12.6359	16.2082	2.17812
																						9.84405	28.6365	20.9671	14.1197	17.9478	3.31817
																						10.2457	28.9906	22.4807	15.3721	19.6781	4.22551
																						8.01507	28.526	23.4065	16.9821	21.0845	5.56751
																						5.06704	27.5876	19.6988	18.7763	22.3758	7.1815
																						5.88837	28.6905	20.1119	20.4179	24.0643	8.41053
																						7.56193	29.81	21.4187	13.0803	24.9208	9.96981
																						8.95735	30.9901	22.3259	11.916	25.5895	11.4607
																						9.888	30.6231	7.84374	12.8687	26.3125	13.182
																						11.095	26.3393	1.11535	14.3478	26.9561	14.7925
																						12.8091	25.7491	1.30572	15.66	28.1474	16.5408
																						14.5795	16.7188	2.39941	17.3485	27.8069	17.667
																						16.3487	17.5091	3.90946	18.8932	26.2595	18.2037
																						17.9536	18.7251	5.5016	20.4529	26.5602	19.077
																						19.4509	18.985	5.9578	21.8201	25.2048	20.4441
																						20.2272	15.3127	6.74728	23.3388	12.3331	21.5563
																						17.3796	15.4409	5.12604	24.9256	10.5307	22.4525
																						15.6398	16.5681	2.83613	23.0437	11.6086	22.7135
																						16.7593	18.2052	3.25964	10.6595	4.22014	18.7322
																						17.0704	19.6595	4.4284	10.5123	2.52951	19.7185
																						11.0813	21.0298	4.7713	12.114	3.52259	21.0031
																						10.4604	22.5808	2.90562	13.632	4.96521	22.6488
																						11.2944	23.9013	3.19589	14.7117	6.23248	23.9302
																						12.785	25.0913	4.41644	15.9344	7.80802	25.2465
																						13.8247	25.6647	6.14964	17.0824	9.52349	26.7382
																						14.5859	26.9635	7.23444	18.0859	10.6892	27.7451
																						13.2516	28.1591	8.46128	19.5483	11.9304	28.2992
																						9.65784	25.6217	10.1683	21.3351	13.8347	27.496
																						10.6016	26.0276	11.9038	22.5629	15.5705	26.5959
																						11.7587	21.308	12.61	23.8974	17.3442	26.0463
																						12.3177	20.9975	13.247	25.4545	18.5541	27.1523
																						12.8786	21.8587	14.8486	25.7413	19.2183	28.2711
																						13.5944	23.393	16.1654	26.3152	19.6113	27.2562
																						14.8646	23.9997	14.3498	27.7123	19.9903	19.7919
																						16.6593	25.2541	8.64591	28.7008	21.0365	15.178
																						18.2203	26.2612	4.80389	24.9997	20.0266	15.9842
																						18.5971	26.9425	5.72258	16.3002	7.45769	17.562
																						16.0068	28.0539	7.04488	17.1513	6.06845	18.3455
																						16.666	28.5102	7.65474	18.7834	6.82563	18.4297
																						17.9778	29.2087	7.97042	20.0642	8.22251	19.1694
																						19.6079	27.0442	8.77624	20.5259	8.90689	20.6394
																						21.108	24.7248	9.88654	21.5317	9.40195	21.7347
																						22.4529	25.579	10.5482	22.3008	10.2185	22.5415
[truncated: 863 more rows]
[truncated: 3 more columns]

## Sheet: 2
							mean	SD	mean + 1 SD	CV	SD²	median	Q1	Q3	CQV (unsmoothed)	(Xij-Xi)² trail 1 1	(Xij-Xi)² trail 1 2	(Xij-Xi)² trail 2 1	(Xij-Xi)² trail 2 2	(Xij-Xi)² trail 3 1	(Xij-Xi)² trail 3 2	(Xij-X)² trail 1 1	(Xij-X)² trail 1 2	(Xij-X)² trail 2 1	(Xij-X)² trail 2 2	(Xij-X)² trail 3 1	(Xij-X)² trail 3 2		abs P50-trail 1 1	abs P50-trail 1 2	abs P50-trail 2 1	abs P50-trail 2 2	abs P50-trail 3 1	abs P50-trail 3 2								mean	SD	mean + 1 SD	CV	Q1	Q3	CQV	SL P50
[truncated: 2,007 more rows]
[truncated: 3 more columns]

[truncated: 13 more sheets: 3, 4, 5, 6, 7, 8, 9, 10, 11, 12, 13, 14, 15]
