# Supplementary material for: Intra-Individual Variability of Surface Electromyography in Front Crawl Swimming
Source: PLoS One. 2015 Dec 16;10(12):e0144998. doi: 10.1371/journal.pone.0144998 (PMC4682934; doi:10.1371/journal.pone.0144998)
Supplement: S1 File — (ZIP) [file pone.0144998.s001.zip › left RA MVC non event synch.xls]

## Sheet: summary table intra
Intrasubject variability left rectus abdominis non event synchronized MVC
	mean	median	mean CV	CV (Burden)	MD	VR		average	mean	median	mean CV	CV (Burden)	MD	VR
1	9.39041	4.78607	58.9747	0.814633	5.59468	0.501831		entry	6.61808	3.82713	58.349	1.48394	1.41889	0.597524
2	8.10477	2.71494	58.5499	0.805839	4.26735	0.289459		pull	14.1935	11.9396	56.0423	1.61804	1.03155	0.704693
3	5.45953	4.07436	51.7886	0.715745	3.06177	0.597428		push	9.94389	7.67559	54.8205	2.02335	0.620088	0.764884
4	4.08234	2.12597	44.7208	0.685984	1.95555	0.372049		exit	3.44959	2.78556	47.6649	1.81248	0.284272	0.67886
5	11.2708	6.24461	72.1944	1.00606	8.63113	0.755818		recovery	7.82304	4.7485	50.2163	1.4647	1.05654	0.60083
6	7.75981	5.92853	42.5011	0.528264	3.39166	0.508094
7	7.17506	2.59139	76.3366	0.98075	5.2247	0.516843		SD	mean	median	mean CV	CV (Burden)	MD	VR
8	10.6607	6.90133	57.2715	0.761484	6.36332	0.60009		entry	2.2825	1.86787	14.6503	0.697174	0.632346	0.179085
9	5.88465	2.94503	49.6631	0.873526	3.17906	0.407309		pull	7.72478	7.29799	11.7753	0.33354	0.639636	0.185448
10	8.45536	3.14957	51.6816	0.809512	4.52829	0.357743		push	5.76156	4.98963	15.6132	0.76195	0.428581	0.217456
11	9.54799	6.31693	43.7487	0.522156	3.89066	0.309346		exit	1.91595	1.54343	17.3103	1.2914	0.306816	0.197028
12	7.68223	3.0764	51.4669	0.699274	3.50791	0.219371		recovery	4.27542	2.88671	8.54159	0.563357	0.509835	0.210114
13	10.3162	2.97803	64.3568	1.04904	6.81487	0.478229
14	6.5184	5.29292	42.7273	0.524754	2.88284	0.673724
15	5.88816	3.78689	43.1545	0.692933	2.61392	0.291958
average	7.87977	4.1942	53.9424	0.764664	4.39385	0.45862
SD	2.09156	1.58564	10.6802	0.167791	1.82346	0.155422

## Sheet: 1
							mean	SD	mean + 1 SD	CV	SD²	median	Q1	Q3	CQV (unsmoothed)	(Xij-Xi)² trail 1 1	(Xij-Xi)² trail 1 2	(Xij-Xi)² trail 2 1	(Xij-Xi)² trail 2 2	(Xij-Xi)² trail 3 1	(Xij-Xi)² trail 3 2	(Xij-X)² trail 1 1	(Xij-X)² trail 1 2	(Xij-X)² trail 2 1	(Xij-X)² trail 2 2	(Xij-X)² trail 3 1	(Xij-X)² trail 3 2		abs P50-trail 1 1	abs P50-trail 1 2	abs P50-trail 2 1	abs P50-trail 2 2	abs P50-trail 3 1	abs P50-trail 3 2								mean	SD	mean + 1 SD	CV	Q1	Q3	CQV	SL P50
0°	29.3486	14.3338	56.0842	21.4552	9.59395	21.8624	25.4464	16.477	41.9234	64.7521	271.493	21.6588	16.1141	27.4771	0.260671	15.2276	123.49	938.676	15.9294	251.299	12.8445	398.329	24.4367	2180.31	145.559	0.0414278	155.551		7.68979	7.32505	34.4254	0.203619	12.0649	0.203619		13.498	9.99044	28.9806	16.249	24.3992	27.6125	20.1216	7.92972	28.0514	39.409	14.1858	26.8092	0.307927	20.3241
	27.221	13.9029	72.1429	21.633	14.2522	20.4673	28.2699	22.0625	50.3324	78.0426	486.755	21.0501	15.806	25.824	0.240644	1.10018	206.411	1924.84	44.0483	196.495	60.8801	317.929	20.3622	3937.87	149.88	23.6369	122.697		6.17083	7.14727	51.0928	0.582839	6.79794	0.582839		13.3076	9.90358	28.593	16.071	24.1587	27.422	19.9093	7.85283	27.7621	39.443	13.9985	26.6062	0.310499	20.1148
	25.0587	13.3268	70.0884	28.0416	24.7361	21.0366	30.3814	20.1023	50.4836	66.1664	404.101	24.8974	21.9615	27.2959	0.108297	28.331	290.857	1576.65	5.47439	31.8689	87.3251	245.495	15.4955	3684.24	347.868	235.491	135.634		0.161285	11.5706	45.191	3.14423	0.161285	3.86082		13.122	9.81736	28.2105	15.8944	23.9129	27.2117	19.6948	7.77201	27.4668	39.4623	13.8151	26.387	0.312718	19.9036
	23.0759	12.6337	65.0346	30.491	25.1311	21.7313	29.683	18.2684	47.9514	61.5451	333.735	24.1035	22.0675	29.151	0.138301	43.6527	290.677	1249.74	0.652974	20.7192	63.2288	187.294	10.519	3096.28	445.236	247.77	152.298		1.02759	11.4698	40.9311	6.3875	1.02759	2.37223		12.9391	9.72925	27.8321	15.7163	23.6614	26.9854	19.4773	7.68893	27.1662	39.4764	13.6334	26.1544	0.314693	19.6888
	21.5562	13.2081	61.2062	29.3052	24.0052	20.9743	28.3759	16.9065	45.2823	59.5804	285.829	22.7807	21.1198	27.9802	0.139723	46.5075	230.06	1077.83	0.863567	19.1024	54.7829	148.007	14.575	2684.87	396.597	213.593	134.187		1.2245	9.5726	38.4254	6.52442	1.2245	1.80642		12.7592	9.63798	27.4598	15.5608	23.4047	26.7459	19.2614	7.60241	26.8638	39.4696	13.4596	25.9106	0.316256	19.4827
	20.5697	13.1221	57.9046	27.2683	22.5061	22.5535	27.3207	15.6746	42.9953	57.3725	245.693	22.5298	21.0538	26.0896	0.106818	45.5765	201.6	935.376	0.00275059	23.1804	22.7266	124.976	13.9257	2353.63	319.618	172.022	173.266		1.96012	9.40767	35.3748	4.73848	0.0236759	0.0236759		12.5827	9.54413	27.0951	15.4197	23.1454	26.4959	19.0472	7.51405	26.5612	39.4497	13.2919	25.6583	0.317492	19.2826
	19.7835	12.6269	54.7615	25.5153	21.6385	25.5493	26.6458	14.5717	41.2175	54.6865	212.334	23.5769	20.2472	25.5408	0.11561	47.0919	196.532	790.492	1.27802	25.0732	1.20244	108.016	10.4745	2058.54	260.013	150.016	261.109		3.79345	10.9501	31.1846	1.93841	1.93841	1.97235		12.4111	9.44778	26.7381	15.2781	22.8873	26.2376	18.8333	7.42584	26.2592	39.4292	13.1279	25.4	0.318526	19.0827
	18.7358	11.782	51.1208	24.2039	20.3326	24.9743	25.1916	13.5532	38.7448	53.8006	183.69	22.2683	19.135	24.7817	0.128577	41.6766	179.817	672.325	0.975526	23.6093	0.0472082	87.3369	5.71965	1741.42	219.439	119.732	242.858		3.53243	10.4863	28.8525	1.93563	1.93563	2.70604		12.2439	9.34965	26.3898	15.1341	22.6317	25.9722	18.6202	7.33844	25.9587	39.4112	12.9664	25.1371	0.31941	18.8829
	17.4007	11.1519	47.0242	22.9497	18.8442	23.4919	23.4771	12.3697	35.8468	52.6882	153.009	20.8969	17.7616	23.3564	0.136066	36.9224	151.911	554.467	0.278156	21.4639	0.000219296	64.165	3.10274	1416.3	183.854	89.3739	198.852		3.49622	9.74507	26.1273	2.05275	2.05275	2.59497		12.0799	9.2512	26.0468	14.9866	22.3779	25.7011	18.4073	7.2512	25.6585	39.3932	12.8066	24.8703	0.32019	18.6823
	16.1295	10.9587	43.4311	21.9527	19.1346	29.1023	23.4515	11.5037	34.9552	49.0533	132.336	20.5437	16.8808	27.3149	0.236089	53.6117	156.068	399.184	2.24635	18.6353	31.9313	45.415	2.45968	1158.77	157.811	94.9496	388.557		4.41418	9.58491	22.8874	1.40904	1.40904	8.5586		11.9366	9.15189	25.7128	14.8365	22.1313	25.4256	18.1991	7.16264	25.3618	39.3571	12.6616	24.602	0.32043	18.4839
	14.8685	10.4684	39.8617	21.2912	28.6828	33.7467	24.8199	11.2988	36.1187	45.5231	127.663	24.987	16.4742	32.4807	0.326964	99.0293	205.966	226.257	12.4517	14.9222	79.6878	30.01	1.16199	928.501	141.629	372.197	593.229		10.1185	14.5186	14.8747	3.69581	3.69581	8.75969		11.8116	9.05334	25.3889	14.6872	21.9154	25.1518	18.0014	7.07654	25.0779	39.3111	12.5305	24.3427	0.320346	18.3013
	14.0595	9.67151	36.778	20.4488	31.876	32.7726	24.2677	11.1227	35.3904	45.8331	123.713	26.1624	15.6568	32.5484	0.35041	104.208	213.05	156.507	14.5842	57.8852	72.3327	21.8005	0.0790165	750.081	122.288	505.6	546.727		12.1029	16.4909	10.6156	5.71358	5.71358	6.61021		11.6892	8.95565	25.0705	14.5409	21.7163	24.8827	17.8092	6.99354	24.8027	39.2693	12.4021	24.0911	0.320306	18.1286
	13.3725	9.03762	33.8935	19.8543	30.7062	30.9064	22.9618	10.3739	33.3357	45.179	107.618	25.2803	14.9929	30.8563	0.34599	91.9542	193.882	119.503	9.6561	59.9768	63.117	15.8569	0.124463	600.401	109.494	454.364	462.937		11.9078	16.2427	8.61323	5.42595	5.42595	5.6261		11.5671	8.85803	24.7568	14.3965	21.5188	24.6203	17.6196	6.91288	24.5325	39.2341	12.2744	23.8449	0.320341	17.9577
	12.5482	8.56404	31.6246	19.4695	28.9088	28.8203	21.6559	9.61704	31.2729	44.4084	92.4874	24.1449	14.2785	28.8867	0.338426	82.951	171.397	99.3759	4.78053	52.6045	51.3286	9.97132	0.68289	494.361	101.587	380.967	377.52		11.5967	15.5808	7.47977	4.67542	4.76392	4.67542		11.4502	8.76198	24.4473	14.2531	21.319	24.3597	17.4319	6.83189	24.2638	39.1919	12.1509	23.5996	0.320236	17.786
	11.972	8.21332	29.7773	18.782	37.2786	27.5508	22.2623	11.1831	33.4455	50.2333	125.062	23.1664	13.6745	29.2207	0.362421	105.89	197.375	56.4739	12.113	225.489	27.9681	6.66482	1.38554	415.623	88.2014	777.753	329.801		11.1944	14.9531	6.61085	4.38443	14.1122	4.38443		11.3363	8.66787	24.1445	14.1088	21.1163	24.0986	17.2454	6.75098	23.9964	39.1465	12.0294	23.3531	0.320035	17.6125
	11.6981	7.95098	28.4137	17.4933	44.7709	26.4506	22.7963	13.4124	36.2087	58.836	179.893	21.9719	13.1469	27.9229	0.359778	123.169	220.382	31.5559	28.121	482.883	13.3539	5.32542	2.07196	361.886	65.6574	1251.78	291.049		10.2738	14.021	6.44178	4.47861	22.7989	4.47861		11.223	8.57407	23.8497	13.9633	20.9144	23.8417	17.0611	6.67262	23.7337	39.1102	11.9081	23.1099	0.319886	17.4389
	11.3715	7.6577	27.3882	19.7047	43.2623	25.1169	22.4169	12.7571	35.174	56.9087	162.745	22.4108	13.4548	26.8204	0.331856	122	217.833	24.7141	7.35604	434.531	7.2899	3.92483	3.00229	323.92	106.384	1147.3	247.321		11.0392	14.7531	4.97744	2.70609	20.8515	2.70609		11.1092	8.48148	23.5616	13.8172	20.7146	23.5903	16.879	6.59687	23.4759	39.0832	11.7862	22.8498	0.319426	17.2659
	10.756	7.26615	26.1506	22.7716	40.4909	23.278	21.7856	11.871	33.6566	54.4904	140.922	23.0248	13.7599	25.4325	0.297826	121.65	210.814	19.0536	0.972292	349.891	2.22746	1.86495	4.51251	280.904	179.057	967.243	192.866		12.2688	15.7587	3.12579	0.253209	17.4661	0.253209		10.9971	8.3902	23.2775	13.6717	20.5199	23.3407	16.6995	6.52228	23.2218	39.0567	11.6658	22.5881	0.318864	17.0958
	14.2072	6.69548	24.2787	24.838	37.4619	21.663	21.5241	10.4502	31.9742	48.551	109.206	22.9708	16.0712	24.6982	0.211605	53.5358	219.887	7.58787	10.9824	254.016	0.0193002	23.2018	7.26267	221.66	238.629	788.011	150.616		8.76358	16.2753	1.30784	1.8672	14.4911	1.30784		10.891	8.3002	22.9979	13.528	20.3293	23.1017	16.5247	6.44975	22.9744	39.031	11.5502	22.3307	0.318188	16.9287
	19.966	6.28544	23.3256	24.263	35.408	20.1539	21.567	9.38105	30.948	43.4972	88.004	21.7397	20.013	24.0287	0.0911792	2.5631	233.526	3.0926	7.26867	191.573	1.99688	111.843	9.64085	194.188	221.195	676.914	115.852		1.7737	15.4543	1.58584	2.52331	13.6683	1.58584		10.7869	8.21086	22.7242	13.3858	20.1416	22.873	16.3537	6.38024	22.734	39.014	11.4366	22.0786	0.317526	16.7637
	20.8924	6.11685	28.8967	22.7435	34.3987	18.9835	22.0053	9.63791	31.6432	43.7981	92.8893	21.818	19.4608	27.3584	0.168685	1.23849	252.443	47.4919	0.54497	153.597	9.13108	132.296	10.7162	380.497	178.305	625.416	92.0279		0.925548	15.7011	7.07876	0.925548	12.5808	2.83444		10.684	8.12184	22.4571	13.2454	19.9552	22.6455	16.1849	6.31204	22.4969	38.9997	11.3243	21.8317	0.316906	16.6003
	19.7355	8.09286	32.1036	21.1214	33.9019	18.1023	22.1763	9.57134	31.7476	43.1603	91.6105	20.4284	18.5106	29.3581	0.226609	5.95735	198.342	98.5523	1.11272	137.491	16.5974	107.02	1.68363	515.889	137.616	600.813	75.8964		0.692956	12.3356	11.6752	0.692956	13.4735	2.32617		10.5813	8.03338	22.1961	13.1054	19.7676	22.4177	16.0169	6.24467	22.2616	38.988	11.2123	21.589	0.316349	16.4365
	18.2357	12.0811	31.4623	19.8183	32.6516	17.0859	21.8892	8.29917	30.1883	37.9145	68.8762	19.027	17.3734	28.5513	0.243397	13.3475	96.1985	91.6453	4.28841	115.83	23.0711	78.2398	7.23965	487.169	108.741	541.083	59.2208		0.791286	6.94595	12.4353	0.791286	13.6246	1.9411		10.505	7.95644	21.9431	12.9667	19.5822	22.1908	15.8574	6.17173	22.0291	38.9203	11.1204	21.3529	0.315104	16.2744
	17.1658	12.8717	30.0295	18.7074	30.4456	15.8012	20.8369	7.53189	28.3688	36.1469	56.7293	17.9366	16.1423	27.199	0.255107	13.4766	63.4442	84.505	4.53457	92.3279	25.3583	60.4568	12.1192	425.973	86.8064	443.321	41.0976		0.770799	5.06494	12.0929	0.770799	12.509	2.13546		10.4459	7.90392	21.6967	12.8293	19.3992	21.9644	15.7066	6.09119	21.7978	38.7811	11.0418	21.1224	0.313411	16.1143
	16.7253	12.2762	27.8094	17.8018	29.0685	14.9667	19.7746	6.97806	26.7527	35.2879	48.6933	17.2636	15.4064	25.3075	0.243189	9.29851	56.2274	64.5571	3.89197	86.3754	23.1162	53.8006	8.32752	339.259	70.7521	387.226	31.0951		0.53827	4.98741	10.5458	0.53827	11.8049	2.29686		10.3868	7.85853	21.4544	12.6936	19.2188	21.7406	15.5588	6.01033	21.5691	38.6298	10.9635	20.8955	0.311746	15.9562
	16.2973	11.344	26.2827	17.1165	28.0081	14.8472	18.9826	6.6467	25.6293	35.0146	44.1786	16.7069	15.2097	23.9911	0.224011	7.2109	58.3481	53.2906	3.48243	81.4589	17.1021	47.7054	3.81665	285.348	59.6925	346.618	29.7761		0.409593	5.36288	9.57576	0.409593	11.3012	1.85975		10.3266	7.81167	21.2161	12.5657	19.0417	21.5601	15.4203	5.9395	21.3598	38.5173	10.8864	20.6725	0.31009	15.8037
	16.0963	10.6592	25.1261	16.0802	26.6708	19.6456	19.0464	6.05474	25.1011	31.7895	36.6598	17.8709	16.0842	23.7559	0.192563	8.70274	70.3442	36.9629	8.79816	58.1321	0.359044	44.9691	1.60984	247.611	44.753	298.612	105.168		1.77462	7.21173	7.25513	1.79075	8.79986	1.77462		10.2628	7.76204	20.9832	12.4421	18.8665	21.3951	15.2853	5.87417	21.1595	38.4302	10.8076	20.454	0.308569	15.6543
	16.7139	15.5844	24.6005	14.7979	24.9948	21.948	19.7732	4.62506	24.3983	23.3905	21.3912	19.3309	15.8668	23.9374	0.202757	9.35981	17.546	23.3023	24.7541	27.2642	4.72961	53.6329	38.366	231.346	29.2409	243.496	157.693		2.61707	3.74649	5.26955	4.53304	5.66382	2.61707		10.1978	7.7105	20.7557	12.3199	18.6908	21.2304	15.1508	5.81056	20.9614	38.3514	10.7283	20.2395	0.307132	15.5054
	15.6482	16.8459	24.0529	13.598	23.3109	21.7362	19.1987	4.3914	23.5901	22.8734	19.2844	19.291	15.9477	22.9172	0.179329	12.6057	5.53582	23.5637	31.3674	16.9104	6.43873	39.1605	55.5838	214.99	17.7041	193.781	152.418		3.64277	2.44515	4.76193	5.69298	4.01991	2.44515		10.1314	7.65789	20.5322	12.1984	18.5157	21.0643	15.0166	5.748	20.7646	38.2775	10.6482	20.0281	0.305771	15.3571
	14.7038	15.7882	22.968	12.6172	21.6499	20.2614	17.9981	4.19159	22.1897	23.2891	17.5694	18.0248	14.9749	21.3028	0.174428	10.8522	4.88354	24.6998	28.9534	13.3357	5.12247	28.2321	40.9317	184.35	10.4124	150.295	118.178		3.32098	2.23658	4.94318	5.40755	3.6251	2.23658		10.0643	7.6048	20.3115	12.0791	18.3423	20.8979	14.8833	5.68627	20.5696	38.2056	10.568	19.8192	0.304443	15.2107
	14.1857	14.9267	22.0334	11.6545	20.1242	19.6546	17.0965	4.07135	21.1679	23.8139	16.5759	17.2907	14.3709	20.0068	0.163939	8.47304	4.708	24.3728	29.6152	9.16675	6.54381	22.9946	30.6508	159.845	5.12625	115.214	105.354		3.105	2.36394	4.74273	5.63614	2.83352	2.36394		9.99774	7.55165	20.0938	11.9621	18.1709	20.7341	14.7517	5.62569	20.3774	38.1358	10.4888	19.6131	0.303113	15.0665
	13.4644	13.8607	21.4801	10.8765	18.6732	33.5313	18.6477	8.24282	26.8905	44.2028	67.944	16.267	13.5635	20.7784	0.210091	26.8667	22.9152	8.02249	60.3924	0.000651052	221.523	16.5974	19.9837	146.161	2.20831	86.1706	582.784		2.80257	2.40625	5.21314	5.39052	2.40625	17.2644		9.93153	7.49923	19.881	11.8464	18.0014	20.5715	14.6218	5.56619	20.188	38.0676	10.4102	19.4111	0.301826	14.9239
	12.545	12.9415	20.4101	10.0911	17.5601	47.2855	20.1389	13.8137	33.9526	68.5921	190.818	15.2508	12.6441	19.6976	0.218092	57.6677	51.8019	0.0735341	100.957	6.64996	736.939	9.95119	12.6105	121.433	0.491015	66.7444	1436.04		2.70587	2.3093	5.15923	5.1597	2.3093	32.0347		9.86446	7.44694	19.6726	11.7316	17.8335	20.4093	14.4931	5.5079	20.001	38.0037	10.3312	19.2128	0.300621	14.7825
	11.7708	12.1634	18.9662	9.26583	16.4315	49.8562	19.7423	15.1602	34.9025	76.7901	229.83	14.2975	11.8689	18.3325	0.214016	63.5456	57.4395	0.602359	109.757	10.9616	906.845	5.66614	7.68968	91.6959	0.01552	49.5769	1637.48		2.52669	2.13403	4.66874	5.03164	2.13403	35.5587		9.79554	7.39448	19.4666	11.618	17.6662	20.2471	14.3647	5.45045	19.8151	37.9435	10.2512	19.0165	0.299489	14.6421
	11.1473	11.2593	18.1138	8.58575	18.1603	47.2883	19.0925	14.3646	33.4571	75.237	206.342	14.6865	11.1753	18.1487	0.237805	63.1257	61.3587	0.957799	110.391	0.868865	795.007	3.08665	3.4927	76.0974	0.647483	76.9116	1436.25		3.53924	3.42725	3.42725	6.10079	3.4738	32.6018		9.72451	7.34251	19.2632	11.5053	17.5	20.0841	14.2366	5.39364	19.6302	37.8857	10.1697	18.8224	0.298449	14.5027
	10.3917	10.3651	17.8013	7.94452	24.5359	44.6034	19.2737	13.8424	33.116	71.8202	191.612	14.0965	10.3718	22.8522	0.375646	78.8899	79.3618	2.16784	128.349	27.6911	641.598	1.00248	0.950067	70.7428	2.09061	229.385	1239.96		3.70482	3.73134	3.70482	6.15195	10.4394	30.507		9.65287	7.29046	19.0624	11.3938	17.3355	19.9196	14.1091	5.33727	19.4464	37.8285	10.0881	18.6307	0.297457	14.3647
	9.56069	9.55849	18.5207	7.41141	24.948	43.3809	18.8967	13.7296	32.6263	72.6562	188.502	14.0407	9.55904	23.3411	0.418907	87.1609	87.2019	0.1414	131.912	36.618	599.477	0.0289926	0.0282489	83.3613	3.91646	242.037	1155.35		4.47998	4.48218	4.47998	6.62926	10.9073	29.3402		9.58179	7.2378	18.8782	11.2837	17.1732	19.7567	13.9852	5.28451	19.2697	37.7864	10.0073	18.4519	0.296729	14.2284
	8.85103	8.89651	18.3238	6.94676	24.3714	42.6687	18.343	13.6915	32.0345	74.6415	187.458	13.6101	8.8624	22.8595	0.441245	90.0981	89.2368	0.000370036	129.875	36.3417	591.736	0.290937	0.243946	79.8053	5.97145	224.431	1107.44		4.75912	4.71364	4.71364	6.66339	10.7613	29.0585		9.5113	7.18434	18.7096	11.1757	17.0124	19.595	13.8647	5.23502	19.0997	37.7578	9.92741	18.2853	0.296245	14.094
	8.15673	8.26508	17.6954	8.67628	22.8182	41.4767	17.8481	13.0608	30.9088	73.1774	170.583	13.1858	8.36788	21.5375	0.440377	93.9221	91.8337	0.0233171	84.1217	24.7025	558.313	1.52198	1.26637	68.9723	0.509987	180.306	1029.53		5.0291	4.92074	4.50954	4.50954	9.63241	28.2909		9.4418	7.13018	18.5422	11.0694	16.8525	19.4331	13.7449	5.18567	18.9305	37.7281	9.8487	18.1197	0.295728	13.961
	7.47652	7.78337	16.4018	11.2456	22.3992	40.2797	17.5977	12.4745	30.0722	70.8873	155.614	13.8237	8.64892	20.8998	0.4146	102.438	96.3207	1.43024	40.3496	23.0541	514.476	3.66299	2.58258	49.1589	3.44153	169.227	954.151		6.34713	6.04028	2.5781	2.5781	8.5755	26.4561		9.38381	7.07586	18.3755	10.9647	16.694	19.2718	13.6276	5.13476	18.7624	37.6791	9.77903	17.9551	0.294802	13.8293
	6.87642	7.46775	15.4109	10.9692	22.4462	38.2234	16.899	11.9355	28.8344	70.6284	142.455	13.19	8.34311	20.6874	0.425217	100.451	88.9478	2.21443	35.1622	30.7717	454.73	6.32016	3.69665	36.2458	2.49252	170.453	831.339		6.3136	5.72228	2.22084	2.22084	9.25616	25.0333		9.3269	7.02138	18.2108	10.8642	16.5372	19.1102	13.5118	5.08379	18.5956	37.6248	9.71123	17.7924	0.293822	13.7007
	6.38953	7.24788	14.6824	10.2858	21.8728	35.4326	15.9852	11.0947	27.0799	69.4063	123.093	12.4841	8.00737	20.0752	0.429727	92.0764	76.3402	1.69726	32.4826	34.6644	378.202	9.00531	4.59044	28.0049	0.801754	155.811	678.195		6.09457	5.23622	2.19828	2.19828	9.38872	22.9485		9.2687	6.96646	18.0483	10.7817	16.382	18.9488	13.3993	5.03193	18.4312	37.5536	9.64695	17.6317	0.292711	13.5818
	5.8809	6.92049	14.1274	9.8809	20.9632	33.6605	15.2389	10.572	25.8109	69.3751	111.767	12.0041	7.66059	19.2543	0.430754	87.5721	69.196	1.2355	28.7082	32.768	339.356	12.3167	6.10053	22.4387	0.240578	133.93	589.038		6.12323	5.08365	2.12323	2.12323	8.9591	21.6564		9.21089	6.91116	17.8869	10.7037	16.2285	18.7882	13.2882	4.98024	18.2685	37.4786	9.5841	17.4723	0.291546	13.4661
	5.4703	6.49764	13.5627	10.3539	19.7008	32.09	14.6126	10.0002	24.6128	68.4359	100.005	11.9583	7.4617	18.1663	0.417691	83.5808	65.8518	1.10219	18.1365	25.8904	305.462	15.3673	8.36812	17.408	0.928226	106.304	515.272		6.48798	5.46064	1.60442	1.60442	7.74253	20.1317		9.15755	6.85601	17.7271	10.625	16.0777	18.6282	13.1786	4.92862	18.1072	37.3987	9.5244	17.3147	0.29026	13.3513
	5.03721	5.99276	12.8481	10.0595	18.281	30.3806	13.7665	9.46177	23.2283	68.7302	89.5251	11.4538	7.00946	16.9228	0.414225	76.2011	60.4316	0.843532	13.7419	20.3807	276.027	18.9503	11.544	11.9556	0.447717	79.0432	440.587		6.4166	5.46105	1.39428	1.39428	6.82723	18.9268		9.11212	6.80179	17.5701	10.5462	15.9291	18.4688	13.0714	4.87641	17.9478	37.3061	9.47064	17.1598	0.288737	13.2377
	4.65078	5.69447	11.8677	9.4815	16.9189	28.5184	12.8553	8.86336	21.7187	68.9472	78.5591	10.6746	6.64123	15.6561	0.404303	67.3139	51.2774	0.975414	11.3824	16.5131	245.333	22.4641	13.66	6.13676	0.00829731	56.6784	365.88		6.0238	4.98012	1.19308	1.19308	6.24434	17.8438		9.06572	6.74943	17.4153	10.4668	15.783	18.3102	12.9651	4.82487	17.79	37.2143	9.41599	17.0073	0.287295	13.1249
	4.38135	5.59555	11.3027	8.79015	15.7737	26.6671	12.0851	8.23616	20.3213	68.1513	67.8343	10.0464	6.3942	14.656	0.39248	59.3479	42.1143	0.612081	10.8567	13.6059	212.635	25.0908	14.401	3.65702	0.360315	40.7467	298.484		5.6651	4.4509	1.2563	1.2563	5.72728	16.6206		9.01672	6.69864	17.262	10.3868	15.6386	18.1525	12.8592	4.77407	17.6333	37.1257	9.35923	16.8562	0.285974	13.0127
	4.26136	6.06333	11.0126	8.14322	14.6196	24.6993	11.4666	7.44858	18.9151	64.9592	55.4814	9.57789	6.5833	13.7178	0.351435	51.9149	29.1949	0.206114	11.0445	9.94162	175.105	26.3072	11.0695	2.63135	1.55548	27.3443	234.361		5.31653	3.51456	1.43467	1.43467	5.0417	15.1214		8.96632	6.6477	17.1103	10.3067	15.4982	17.9966	12.7543	4.72472	17.479	37.0442	9.30141	16.7073	0.284745	12.9024
	4.21404	6.1078	10.4302	7.62034	13.7305	22.7665	10.8116	6.74421	17.5558	62.3796	45.4843	9.02527	6.48593	12.9054	0.331048	43.5272	22.1253	0.145431	10.1838	8.52013	142.92	26.7949	10.7756	1.08115	3.13317	18.8361	178.919		4.81123	2.91747	1.40493	1.40493	4.70521	13.7412		8.91524	6.59669	16.9603	10.2396	15.3613	17.8431	12.6527	4.67545	17.3282	36.9521	9.24634	16.5605	0.283421	12.8005
	4.03476	5.83584	9.85867	7.21634	13.2634	20.9524	10.1936	6.1818	16.3754	60.6441	38.2146	8.5375	6.18096	12.4122	0.335136	37.9309	18.9898	0.112155	8.86384	9.4237	115.753	28.6831	12.635	0.219261	4.72659	14.9998	133.68		4.50275	2.70167	1.32116	1.32116	4.72586	12.4149		8.86318	6.54563	16.8172	10.1733	15.2273	17.6913	12.553	4.62826	17.1813	36.8698	9.19071	16.4197	0.282269	12.7003
	3.73774	5.55063	9.53678	7.06681	12.6464	19.2422	9.6301	5.6468	15.2769	58.637	31.8864	8.3018	5.92968	11.869	0.333695	34.7199	16.642	0.00870816	6.57042	9.09821	92.3925	31.9528	14.7439	0.0214229	5.39912	10.6016	97.0577		4.56406	2.75116	1.23498	1.23498	4.34462	10.9404		8.60397	6.42087	16.2826	9.99292	15.1588	17.4979	12.3262	4.57375	16.8999	37.1059	8.9512	16.0017	0.282552	12.5759
	3.59725	5.47379	8.82977	6.99299	11.8902	17.7055	9.08157	5.09469	14.1763	56.0992	25.9559	7.91138	5.85359	11.1251	0.310477	30.0778	13.0161	0.0634038	4.36218	7.88815	74.3717	33.5607	15.34	0.314319	5.74765	6.24872	69.1403		4.31413	2.43759	0.918391	0.918391	3.97878	9.7941		8.36357	6.30159	15.5862	9.80887	15.0551	17.3171	12.0721	4.49293	16.565	37.2175	8.72489	15.4535	0.278289	12.432
	3.46987	5.33399	8.31592	6.70771	11.1308	16.2735	8.53863	4.60242	13.1411	53.9011	21.1823	7.51181	5.67742	10.4271	0.294929	25.6924	10.2697	0.0496017	3.35229	6.71951	59.8278	35.0529	16.4546	1.15454	7.19691	3.02906	47.3765		4.04194	2.17782	0.804105	0.804105	3.61902	8.76166		8.14276	6.19122	14.9092	9.55902	14.8453	17.13	11.7963	4.40921	16.2055	37.3781	8.49683	14.8932	0.273467	12.2022
	3.24896	5.05938	7.77964	6.27731	10.3343	14.9928	7.94873	4.20877	12.1575	52.949	17.7137	7.02847	5.36386	9.6956	0.287642	22.0878	8.34834	0.0285935	2.79366	5.69071	49.6196	37.7174	18.7578	2.59461	9.69144	0.890833	31.3873		3.77951	1.96909	0.751164	0.751164	3.30578	7.96438		7.93961	6.09459	14.2898	9.28237	14.6408	16.9403	11.5313	4.33709	15.8683	37.6116	8.2753	14.5531	0.274998	11.7861
	3.04172	4.70928	7.355	7.16406	9.5439	13.8166	7.6051	3.7897	11.3948	49.8311	14.3619	7.25953	5.32297	8.99667	0.25655	20.8244	8.38578	0.0625481	0.194514	3.75895	38.5831	40.3059	21.9131	4.14291	4.95665	0.0235578	19.5914		4.21781	2.55025	0.0954707	0.0954707	2.28437	6.5571		7.75042	5.9907	13.7373	9.01589	14.4559	16.7574	11.2846	4.2822	15.5668	37.9474	8.06679	14.2762	0.277914	11.3766
	2.87444	4.38275	7.03563	7.66073	8.8834	12.746	7.26382	3.47718	10.741	47.8698	12.0908	7.34818	5.04597	8.57774	0.259237	19.2667	8.30059	0.0520695	0.157541	2.62305	30.0539	42.458	25.0767	5.54499	2.99179	0.257058	11.2597		4.47375	2.96544	0.312551	0.312551	1.53522	5.39778		7.57051	5.88687	13.2185	8.76802	14.2832	16.557	11.0473	4.22978	15.2771	38.2877	7.86988	14.017	0.280858	10.9933
	2.8037	4.05175	6.74577	7.35104	8.43143	11.7711	6.85913	3.19944	10.0586	46.645	10.2364	7.04841	4.72526	8.16133	0.266639	16.4465	7.88136	0.0128499	0.241974	2.47211	24.1273	43.3848	28.5013	6.99413	4.15905	0.91966	5.66761		4.2447	2.99665	0.302633	0.302633	1.38302	4.72268		7.40444	5.7887	12.7274	8.53618	14.1153	16.3248	10.8161	4.17124	14.9874	38.5649	7.68738	13.7684	0.28342	10.6318
	2.71028	3.75638	6.53625	6.92319	8.06237	10.8435	6.472	2.94525	9.41725	45.5075	8.6745	6.72972	4.45135	7.77758	0.271997	14.1506	7.3746	0.00412731	0.203574	2.52927	19.1104	44.6242	31.7423	8.14627	6.08717	1.76369	2.11158		4.01944	2.97334	0.193474	0.193474	1.33265	4.11382		7.24747	5.70283	12.2685	8.31566	13.9576	16.0969	10.5982	4.11616	14.7143	38.8384	7.51452	13.5354	0.286027	10.2921
	2.57023	3.54085	6.15429	6.42999	7.66115	9.97963	6.05602	2.70546	8.76148	44.6738	7.3195	6.29214	4.19421	7.35336	0.273577	12.1508	6.32611	0.00965732	0.139848	2.57643	15.3947	46.5149	34.2174	10.4725	8.76414	2.99036	0.347177		3.72191	2.75129	0.137846	0.137846	1.36901	3.68749		7.10312	5.62208	11.8464	8.10646	13.8115	15.8823	10.3953	4.06802	14.4633	39.1333	7.35396	13.3202	0.288584	9.97641
	3.4844	3.29278	6.00796	5.98331	7.57726	9.16702	5.91879	2.2863	8.20509	38.6278	5.22716	5.99564	4.10913	7.18493	0.272339	5.92627	6.89592	0.00795236	0.00416359	2.75052	10.551	34.881	37.1812	11.441	11.6083	3.28753	0.0499062		2.51124	2.70286	0.012325	0.012325	1.58162	3.17138		6.97785	5.54147	11.4587	7.92196	13.6595	15.6101	10.1949	4.00239	14.1973	39.2586	7.21388	13.1093	0.290085	9.69035
	4.30941	3.14063	5.95318	5.72913	8.96695	8.72304	6.13706	2.33301	8.47007	38.0151	5.44293	5.84116	4.66434	8.03058	0.265164	3.34028	8.97858	0.0338101	0.166404	8.00826	6.68732	25.8166	39.0598	11.8146	13.405	0.179325	0.445383		1.53174	2.70053	0.112025	0.112025	3.12579	2.88189		6.86783	5.4638	11.1056	7.74782	13.4103	15.2907	9.98101	3.90645	13.8875	39.1388	7.08783	12.8341	0.288441	9.42671
	4.22011	2.99637	5.64708	5.61428	9.56604	8.47058	6.08574	2.49958	8.58532	41.0727	6.24789	5.63068	4.56865	7.76471	0.259139	3.48058	9.54425	0.192425	0.222279	12.1125	5.68745	26.732	40.8838	14.0125	14.2592	0.0308442	0.846092		1.41057	2.63431	0.0164011	0.0164011	3.93536	2.8399		6.76474	5.39251	10.7837	7.58009	13.1266	14.9815	9.77152	3.8064	13.5779	38.9541	6.96858	12.5408	0.285619	9.18189
	3.997	2.80582	5.30901	5.44528	9.27768	8.34958	5.86406	2.49611	8.36017	42.5662	6.23057	5.37714	4.325	7.6235	0.27606	3.48592	9.35285	0.308086	0.175376	11.6528	6.17779	29.0889	43.3569	16.6579	15.5641	0.012708	1.08334		1.38014	2.57133	0.0681381	0.0681381	3.90054	2.97243		6.66631	5.32592	10.4989	7.41599	12.8518	14.6912	9.57502	3.7133	13.2883	38.7812	6.85373	12.2636	0.282983	8.95744
	4.09045	2.7105	4.95003	5.21636	8.73001	7.94587	5.6072	2.30206	7.90926	41.0554	5.29947	5.08319	4.30534	7.26349	0.2557	2.30054	8.39089	0.431878	0.152759	9.75192	5.46937	28.0897	44.6213	19.717	17.4228	0.436137	2.08671		0.992746	2.37269	0.133165	0.133165	3.64682	2.86268		6.57458	5.26255	10.236	7.25411	12.5927	14.423	9.3905	3.62847	13.019	38.6398	6.74446	12.0035	0.280514	8.74508
	4.04432	2.64516	4.76588	4.87448	8.14411	7.38867	5.31044	2.07567	7.38611	39.0867	4.30842	4.82018	4.22471	6.76013	0.230811	1.60306	7.10368	0.296548	0.190055	8.02968	4.31907	28.5807	45.4984	21.3864	20.3936	1.55328	4.00696		0.775861	2.17501	0.0543044	0.0543044	3.32393	2.56849		6.48755	5.20132	9.98901	7.09754	12.2479	14.1666	9.19833	3.5312	12.7295	38.3896	6.64005	11.6832	0.275232	8.54328
	3.86132	2.47685	4.68715	4.50915	7.79113	7.14307	5.07811	2.01734	7.09545	39.7261	4.06965	4.59815	4.02328	6.52909	0.237465	1.48059	6.76656	0.152854	0.323714	7.36048	4.26406	30.5709	47.7974	22.1207	23.8267	2.5577	5.05054		0.736831	2.1213	0.0889966	0.0889966	3.19298	2.54492		6.40608	5.14213	9.75405	6.95233	11.8274	13.92	9.00032	3.42267	12.423	38.0283	6.54264	11.309	0.267	8.35319
	3.59241	2.37036	4.54384	4.17204	7.52358	6.99226	4.86575	2.00097	6.86672	41.1235	4.00387	4.35794	3.73732	6.38015	0.261215	1.62139	6.22696	0.103629	0.481226	7.06409	4.52204	33.6168	49.2811	23.4893	27.2314	3.48505	5.75116		0.765528	1.98758	0.185895	0.185895	3.16564	2.63432		6.3321	5.08464	9.53402	6.78373	11.4214	13.6874	8.8072	3.32434	12.1315	37.7457	6.44501	10.9495	0.258962	8.15888
	3.49183	2.27473	4.24561	3.92313	7.47736	6.62267	4.67255	1.97775	6.6503	42.327	3.9115	4.08437	3.59965	6.02841	0.252258	1.39411	5.74957	0.182284	0.561641	7.86692	3.80297	34.7933	50.633	26.469	29.8912	3.65979	7.66039		0.592535	1.80964	0.16124	0.16124	3.39299	2.53831		6.2624	5.02984	9.32597	6.58282	11.0426	13.4816	8.62087	3.24346	11.8643	37.6233	6.34251	10.6134	0.251883	7.95439
	3.67012	2.17998	3.98414	3.76048	7.36924	6.84998	4.63566	2.02626	6.66192	43.7103	4.10574	3.87231	3.69271	6.13352	0.248397	0.932255	6.03034	0.424478	0.765929	7.47246	4.90321	32.7217	51.9903	29.2278	31.6961	4.08515	6.45381		0.202187	1.69233	0.111827	0.111827	3.49693	2.97767		6.15675	4.98308	9.13427	6.35918	10.6929	13.2969	8.43717	3.18245	11.6196	37.7194	6.20736	10.3032	0.248075	7.74673
	3.60668	2.04652	3.83971	3.56987	7.19384	7.0918	4.55807	2.10108	6.65915	46.0958	4.41454	3.7232	3.57907	6.27878	0.273863	0.90514	6.3079	0.51604	0.976535	6.94728	6.41978	33.4516	53.9328	30.8103	33.8787	4.82494	5.28364		0.116515	1.67668	0.116515	0.153324	3.47064	3.3686		5.99266	4.94011	8.94814	6.13994	10.3672	13.1258	8.25231	3.13836	11.3907	38.0301	6.02948	10.0124	0.248284	7.54404
	3.48063	1.8905	3.76223	3.41905	6.9067	6.71991	4.36317	2.00844	6.37162	46.0318	4.03385	3.62143	3.43445	5.98049	0.270426	0.778884	6.11409	0.361129	0.89136	6.46954	5.55424	34.9256	56.2487	31.6764	35.6572	6.16884	7.13157		0.140802	1.73093	0.140802	0.202376	3.28527	3.09849		5.81847	4.9037	8.70366	5.93443	10.0698	12.9645	8.06576	3.09878	11.1645	38.4189	5.84746	9.72826	0.249157	7.31905
	3.28828	1.75287	3.6623	3.16791	6.44481	6.24218	4.09306	1.86092	5.95398	45.4652	3.46301	3.47529	3.198	5.59721	0.272786	0.647666	5.47647	0.185554	0.855907	5.53073	4.61874	37.236	58.332	32.8113	38.7196	8.67659	9.91135		0.187008	1.72242	0.187008	0.307384	2.96952	2.76689		5.65449	4.84783	8.42513	5.74361	9.77656	12.8115	7.87652	3.06348	10.94	38.8939	5.67677	9.43871	0.24888	7.08437
	5.01098	2.41635	3.72924	2.97966	6.23062	5.85219	4.36984	1.56397	5.93381	35.79	2.446	4.37011	3.16706	5.64188	0.280945	0.411064	3.81611	0.410367	1.9326	3.4625	2.19734	19.1794	48.6375	32.0489	41.0977	9.9843	12.5191		0.640871	1.95376	0.640871	1.39045	1.86051	1.48207		5.50336	4.75101	8.15048	5.56558	9.49327	12.6683	7.68866	3.03905	10.7277	39.5263	5.51892	9.15758	0.247924	6.85803
	6.13439	4.07005	3.71088	2.79889	6.04097	5.44315	4.69972	1.37094	6.07066	29.1707	1.87948	4.7566	3.80067	5.89152	0.215725	2.05828	0.396486	0.977815	3.61317	1.79895	0.55269	10.6017	28.3063	32.2571	43.4482	11.2188	15.5809		1.37779	0.686552	1.04573	1.95771	1.28437	0.686552		5.36078	4.64467	7.88727	5.39795	9.23019	12.5364	7.50954	3.02178	10.5313	40.2392	5.37007	8.89446	0.247074	6.64261
	6.01671	4.50008	3.51793	2.65105	5.87156	5.17667	4.62233	1.33662	5.95895	28.9165	1.78654	4.83837	3.76347	5.69784	0.204451	1.94427	0.0149452	1.21971	3.88594	1.56057	0.307285	11.3819	23.9153	34.4861	45.419	12.3823	17.7557		1.17833	0.338292	1.32044	2.18732	1.03319	0.338292		5.22131	4.54366	7.64475	5.23802	8.98004	12.4112	7.33983	3.00754	10.3474	40.9756	5.22549	8.64622	0.246598	6.44139
	5.81134	4.2965	3.34493	2.97094	5.76185	8.01905	5.0341	1.88136	6.91547	37.3724	3.53953	5.02918	3.58282	5.79897	0.236218	0.604101	0.544052	2.8533	4.25665	0.529616	8.90993	12.8098	25.9479	36.5479	41.2097	13.1665	1.88063		0.782165	0.732673	1.68425	2.05824	0.732673	2.98988		5.0894	4.4505	7.4169	5.08398	8.7391	12.2864	7.17771	2.99254	10.1703	41.6921	5.08533	8.40855	0.246276	6.25315
	5.41185	3.99055	3.28061	3.04641	5.55193	8.85765	5.02317	2.15148	7.17465	42.8311	4.62886	4.7012	3.4581	5.51691	0.229394	0.151077	1.0663	3.03651	3.90757	0.27959	14.7033	15.8289	29.1585	37.3297	40.2464	14.734	0.283837		0.710652	0.710652	1.42059	1.65479	0.850728	4.15645		4.95887	4.36351	7.19877	4.94996	8.51015	12.112	7.01555	2.95877	9.97432	42.1745	4.95218	8.1823	0.245927	6.07882
	5.18893	3.74198	3.24451	2.91192	5.16082	8.54651	4.79911	2.06986	6.86897	43.13	4.28431	4.4514	3.36888	5.1819	0.21203	0.151956	1.11753	2.41677	3.56149	0.130834	14.043	17.6525	31.9049	37.7721	41.9709	17.8895	0.712177		0.737527	0.709423	1.20688	1.53948	0.709423	4.09511		4.82075	4.22627	6.98383	4.83229	8.29593	11.9135	6.84542	2.92644	9.77186	42.7503	4.82364	7.9679	0.245808	5.90806
	4.95667	3.55431	3.09335	2.72287	4.8594	8.10813	4.54912	1.9684	6.51752	43.2699	3.8746	4.20685	3.20859	4.93236	0.21174	0.166099	0.989653	2.11926	3.33521	0.0962722	12.6665	19.658	34.0601	39.653	44.4562	20.5301	1.64426		0.74982	0.652545	1.1135	1.48399	0.652545	3.90127		4.69126	4.07559	6.77472	4.72527	8.09597	11.7158	6.67977	2.89593	9.5757	43.3538	4.69976	7.76566	0.245952	5.74999
	4.76225	3.41083	2.87902	2.6576	4.63751	7.75869	4.35098	1.88583	6.23681	43.3427	3.55636	4.02417	3.01197	4.73107	0.222018	0.169144	0.883893	2.16667	2.86755	0.0820979	11.6124	21.4199	35.7555	42.3983	45.3308	22.5901	2.66254		0.738085	0.613342	1.14515	1.36657	0.613342	3.73452		4.56941	3.93511	6.5835	4.626	7.91037	11.5325	6.52614	2.86829	9.39443	43.9507	4.58356	7.57866	0.246263	5.60475
	4.67282	3.2992	2.68006	2.59487	4.46299	7.62929	4.2232	1.88402	6.10722	44.6111	3.54953	3.88109	2.83484	4.62036	0.239499	0.202154	0.853792	2.38129	2.65148	0.0574969	11.6014	22.2557	37.1029	45.0288	46.1794	24.2795	3.10155		0.791727	0.581897	1.20103	1.28622	0.581897	3.7482		4.45127	3.80369	6.4111	4.53538	7.7389	11.354	6.38239	2.84071	9.2231	44.5086	4.47229	7.40695	0.247041	5.47324
	4.568	3.25374	2.64056	2.47896	4.27138	7.40036	4.10217	1.82289	5.92506	44.4372	3.32292	3.76256	2.79386	4.49384	0.233267	0.216996	0.719823	2.13628	2.6348	0.0286325	10.8781	23.2557	37.6587	45.5605	47.7682	26.2045	3.96031		0.805434	0.508818	1.122	1.2836	0.508818	3.6378		4.33916	3.68502	6.24429	4.45179	7.58113	11.0363	6.22295	2.76189	8.98483	44.3823	4.36732	7.24692	0.247937	5.34804
	4.36516	3.15863	2.58247	2.31766	4.0631	7.10442	3.93191	1.74897	5.68088	44.4814	3.05889	3.61086	2.72651	4.28964	0.22279	0.187704	0.597954	1.82097	2.60578	0.0172107	10.0648	25.2532	38.8351	46.348	50.0238	28.3803	5.22576		0.75429	0.452232	1.02839	1.2932	0.452232	3.49356		4.23474	3.57651	6.08511	4.37504	7.43308	10.581	6.04758	2.63298	8.68057	43.5378	4.26982	7.09608	0.248662	5.23007
	4.0748	3.04039	2.37283	2.19084	3.7824	6.7842	3.70758	1.68126	5.38884	45.3467	2.82665	3.41139	2.53972	4.0017	0.223496	0.134857	0.445138	1.78155	2.3005	0.00559851	9.4656	28.2557	40.3228	49.2465	51.8339	31.4498	6.79237		0.663411	0.371005	1.03857	1.22056	0.371005	3.3728		4.1366	3.47446	5.93897	4.30558	7.29436	10.0991	5.87484	2.49437	8.36921	42.4584	4.17885	6.95551	0.249378	5.12227
	3.75819	2.97727	2.17534	2.03813	3.53803	6.3948	3.48029	1.58812	5.06842	45.6318	2.52213	3.25765	2.37583	3.70315	0.218347	0.0772279	0.253033	1.7029	2.07983	0.0033329	8.49435	31.7219	41.1284	52.0572	54.056	34.2504	8.9737		0.500546	0.280378	1.0823	1.21952	0.280378	3.13715		4.04426	3.3804	5.80072	4.24175	7.13672	9.64812	5.70866	2.36263	8.07129	41.3867	4.09363	6.80272	0.248623	5.02123
	3.5637	2.86604	1.99773	1.91344	3.35679	5.9405	3.27303	1.47292	4.74595	45.0016	2.16949	3.11141	2.2148	3.51197	0.226509	0.0844869	0.165645	1.6264	1.84849	0.00701498	7.11539	33.9506	42.5675	54.6518	55.9051	36.4046	11.9019		0.452286	0.245375	1.11369	1.19797	0.245375	2.82909		3.95853	3.29518	5.66458	4.18303	6.91397	9.24618	5.54358	2.23699	7.78057	40.3528	4.01465	6.60162	0.243679	4.9238
	3.46916	2.70913	3.03421	1.81517	3.21288	5.74278	3.33056	1.31319	4.64374	39.4284	1.72446	3.12354	2.7904	3.40509	0.0992147	0.0192099	0.386165	0.0878214	2.29639	0.0138478	5.81885	35.0613	44.6395	40.4013	57.3843	38.1619	13.3052		0.345611	0.41441	0.089335	1.30837	0.089335	2.61924		3.87995	3.21736	5.51946	4.13441	6.68553	8.86639	5.38385	2.11458	7.49843	39.2764	3.94357	6.39401	0.237043	4.82693
	3.37828	2.53305	4.04068	1.78491	3.01817	5.5299	3.38083	1.30008	4.68092	38.4546	1.69022	3.19823	2.65433	3.87508	0.186962	6.51226e-06	0.718736	0.435397	2.54695	0.131522	4.61848	36.1458	47.0235	28.6197	57.8436	40.6055	14.9036		0.180054	0.665178	0.842452	1.41331	0.180054	2.33167		3.80769	3.14537	5.375	4.08959	6.46231	8.49023	5.22836	1.99188	7.22024	38.0976	3.87816	6.19048	0.229655	4.73229
	3.32571	2.36447	3.80854	1.71214	2.78475	5.18388	3.19658	1.21705	4.41364	38.0736	1.48122	3.05523	2.46954	3.68783	0.197859	0.016675	0.692405	0.374491	2.20357	0.169609	3.94935	36.7806	49.3638	31.1573	58.9559	43.6348	17.6949		0.270484	0.690757	0.753308	1.34309	0.270484	2.12865		3.74148	3.07879	5.23589	4.02607	6.25735	8.1225	5.07701	1.8748	6.95182	36.9273	3.81263	6.00198	0.223071	4.63098
	4.22238	2.24155	3.54325	1.64545	2.58536	4.91949	3.19291	1.2516	4.44451	39.1992	1.56649	3.06431	2.3275	4.0526	0.270387	1.05981	0.90509	0.122737	2.39466	0.369119	2.98106	26.7085	51.1062	34.1893	59.9845	46.3087	19.9892		1.15808	0.822755	0.478945	1.41886	0.478945	1.85518		3.68093	3.01653	5.10811	3.9376	6.05615	7.76502	4.92739	1.76316	6.69055	35.7828	3.74509	5.81914	0.216854	4.52286
	4.2053	2.11758	3.38824	1.8227	2.4315	4.56094	3.08771	1.13857	4.22628	36.8743	1.29635	2.90987	2.19606	4.00104	0.291262	1.24901	0.941158	0.0903182	1.60024	0.430609	2.17039	26.8854	52.8942	36.0261	57.2702	48.4265	23.3239		1.29543	0.792294	0.478369	1.08717	0.478369	1.65106		3.62581	2.95731	4.99554	3.85085	5.85367	7.42703	4.78504	1.65672	6.44175	34.6229	3.68207	5.63914	0.209958	4.4232
	3.97223	1.96939	3.25663	3.27005	2.25278	4.26506	3.16436	0.910254	4.07461	28.7658	0.828562	3.26334	2.50374	3.79668	0.205214	0.652655	1.42795	0.00851495	0.0111709	0.83097	1.21155	29.3567	55.0716	37.6233	37.4589	50.9458	26.2692		0.708886	1.29395	0.00670803	0.00670803	1.01056	1.00172		3.57791	2.90054	4.92303	3.77368	5.65597	7.11628	4.6579	1.55863	6.21653	33.462	3.62685	5.47273	0.202853	4.34835
	3.89253	1.82295	3.04181	3.53168	2.10747	4.01311	3.06826	0.923205	3.99146	30.0889	0.852307	3.28674	2.34105	3.80232	0.237861	0.679427	1.55078	0.000699672	0.214758	0.92312	0.892747	30.2267	57.2665	40.3048	34.3248	53.0413	28.9154		0.605789	1.46379	0.244936	0.244936	1.17928	0.726369		3.53768	2.84607	4.85442	3.71095	5.46698	6.82136	4.53958	1.46452	6.0041	32.2612	3.581	5.31384	0.194815	4.28268
	4.19669	1.72683	2.8619	3.29948	2.05026	3.74862	2.98063	0.961454	3.94208	32.2568	0.924394	3.08069	2.25317	3.63633	0.234852	1.47881	1.57202	0.0140972	0.101666	0.865582	0.589803	26.9747	58.7305	42.6215	37.0995	53.8778	31.8299		1.116	1.35386	0.218791	0.218791	1.03043	0.667927		3.50065	2.79539	4.78792	3.64275	5.29138	6.53914	4.42621	1.37651	5.80271	31.099	3.53618	5.16552	0.187244	4.21534
	4.84203	1.70568	2.81412	3.14274	1.96793	3.48091	2.99223	1.13308	4.12532	37.8674	1.28387	2.97843	2.17948	3.39637	0.218244	3.42175	1.65523	0.0317246	0.0226523	1.0492	0.238804	20.6878	59.0552	43.2476	39.0334	55.0933	34.9222		1.8636	1.27276	0.16431	0.16431	1.0105	0.50248		3.46695	2.74904	4.72338	3.57586	5.14271	6.27235	4.32171	1.29619	5.61791	29.9926	3.49418	5.03788	0.180929	4.14962
	4.65744	1.77511	2.71499	2.92361	1.90022	3.24822	2.86993	1.0492	3.91914	36.5585	1.10083	2.8193	2.10391	3.16706	0.201699	3.19519	1.19864	0.0240054	0.00288154	0.940342	0.143099	22.401	57.9929	44.5612	41.8195	56.103	37.7266		1.83814	1.0442	0.104308	0.104308	0.919084	0.428913		3.43648	2.70492	4.66506	3.51232	5.00874	6.02268	4.22503	1.2231	5.44813	28.9488	3.45544	4.92282	0.175141	4.08869
	4.31324	1.82271	2.54298	2.70222	1.77569	3.00894	2.6943	0.932356	3.62665	34.6048	0.869288	2.6226	2.00278	2.93226	0.188343	2.62097	0.759657	0.0228968	6.27605e-05	0.843847	0.0990025	25.7777	57.2701	46.8873	44.7319	57.9841	40.7232		1.69064	0.799886	0.0796195	0.0796195	0.846914	0.386344		3.40854	2.66127	4.60928	3.45398	4.88402	5.79045	4.13459	1.15671	5.2913	27.9764	3.4199	4.81534	0.169447	4.03163
	4.07702	1.70654	2.39267	2.54068	1.87781	2.87219	2.57782	0.850773	3.42859	33.0036	0.723814	2.46668	2.00653	2.78931	0.163222	2.24761	0.759135	0.0342783	0.00137919	0.490014	0.0866552	28.2321	59.042	48.9684	46.9188	56.4392	42.4872		1.61034	0.760143	0.0740032	0.0740032	0.588869	0.405513		3.39027	2.61252	4.55514	3.40048	4.76879	5.57665	4.05064	1.09781	5.14845	27.1022	3.39282	4.71537	0.163113	3.97781
	3.91018	1.59794	2.25882	3.66666	1.95042	2.80609	2.69835	0.936082	3.63443	34.6909	0.876249	2.53246	2.02752	3.45152	0.259899	1.46852	1.21091	0.193185	0.937622	0.559401	0.0116079	30.033	60.7227	50.8596	32.7614	55.3535	43.3533		1.37772	0.93452	0.273634	1.1342	0.582037	0.273634		3.37101	2.58115	4.50571	3.35483	4.66104	5.37982	3.97559	1.04097	5.01656	26.1839	3.35888	4.62221	0.158291	3.93836
	3.70917	1.49052	2.65703	3.60821	1.95499	2.66376	2.68061	0.878869	3.55948	32.7861	0.772411	2.6604	2.1305	3.3721	0.225639	1.05792	1.41632	0.00055616	0.860436	0.526532	0.000283869	32.2766	62.4083	45.3385	33.4339	55.2856	45.2478		1.04877	1.16988	0.0033673	0.947812	0.705409	0.0033673		3.352	2.55416	4.4598	3.31343	4.55608	5.19946	3.90582	0.988723	4.89454	25.3141	3.32308	4.53201	0.153904	3.9059
	3.42692	1.8583	2.62401	3.41611	2.75167	2.51892	2.76599	0.594104	3.36009	21.4789	0.352959	2.68784	2.54519	3.25	0.121619	0.436829	0.823902	0.0201571	0.422659	0.000204976	0.0610431	35.5633	56.7328	45.7842	35.6923	44.0729	47.2174		0.739077	0.829544	0.0638294	0.728268	0.0638294	0.168923		3.33448	2.52897	4.41327	3.27175	4.4554	5.0354	3.83988	0.941658	4.78154	24.5231	3.28743	4.44486	0.149688	3.87387
	3.18105	1.97423	2.50315	3.22809	3.88214	2.38699	2.85927	0.695558	3.55483	24.3264	0.483801	2.8421	2.41603	3.21633	0.14209	0.103543	0.783309	0.126825	0.136024	1.04625	0.223054	38.5562	54.9999	47.4344	37.9743	30.3411	49.048		0.338953	0.867875	0.338953	0.385986	1.04004	0.455113		3.31715	2.50241	4.37218	3.22872	4.36033	4.88634	3.77785	0.90131	4.67916	23.8577	3.25083	4.36922	0.146769	3.83874
	2.97824	2.28995	2.38341	3.05669	3.75419	2.327	2.79825	0.577157	3.3754	20.6257	0.33311	2.68083	2.3411	3.03708	0.129409	0.0323991	0.258367	0.17209	0.0667955	0.913823	0.222077	41.1159	50.4166	49.0981	40.116	31.7671	49.8919		0.297418	0.390877	0.297418	0.375869	1.07336	0.353831		3.30081	2.47608	4.3456	3.18711	4.27121	4.75076	3.72193	0.867721	4.58965	23.3137	3.21553	4.32701	0.147361	3.78601
	2.76102	2.97084	3.09786	2.82612	4.67851	2.76363	3.183	0.744326	3.92732	23.3844	0.554021	2.89848	2.77926	3.06611	0.0490735	0.178066	0.0450097	0.00724792	0.127362	2.23655	0.175866	43.9489	41.2109	39.5962	43.09	22.2021	43.9142		0.137463	0.0723616	0.199382	0.0723616	1.78003	0.134847		3.2863	2.45646	4.32796	3.14814	4.18924	4.62675	3.67248	0.837867	4.51034	22.8148	3.18268	4.29328	0.148557	3.73777
	2.63646	2.81864	5.94893	2.65742	5.51162	2.67735	3.7084	1.57353	5.28193	42.4314	2.47599	2.74799	2.6624	4.83838	0.2901	1.14906	0.79168	5.01995	1.10457	3.2516	1.06307	45.6159	43.1882	11.8438	45.3332	15.045	45.0652		0.111533	0.0706443	3.20093	0.0905775	2.76363	0.0706443		3.27294	2.43983	4.31251	3.09843	4.11766	4.51333	3.62578	0.81368	4.43946	22.4415	3.14205	4.2638	0.151467	3.6953
	2.57867	2.73936	6.03098	2.48096	5.23667	2.51977	3.59773	1.59946	5.19719	44.4573	2.55826	2.65901	2.53449	4.61234	0.290736	1.03849	0.736813	5.9207	1.24718	2.6861	1.16201	46.3999	44.2366	11.2858	47.7405	17.2536	47.2058		0.0803434	0.0803434	3.37197	0.178051	2.57765	0.139244		3.26035	2.42525	4.29649	3.0425	4.05206	4.41019	3.58114	0.79372	4.37486	22.1639	3.09696	4.23539	0.155261	3.65621
	3.17716	2.81007	5.65287	2.33075	4.85551	2.32771	3.52568	1.39928	4.92496	39.6883	1.95799	2.99362	2.45058	4.43592	0.288295	0.121464	0.512096	4.52494	1.42785	1.76845	1.43513	38.6045	43.3009	13.9692	49.8388	20.5653	49.8818		0.183546	0.183546	2.65925	0.662865	1.86189	0.665907		3.24738	2.41285	4.28225	2.989	3.98969	4.31558	3.53946	0.77645	4.31591	21.937	3.05359	4.20911	0.159103	3.61853
	3.03902	3.19457	5.23027	2.15282	4.56361	2.18601	3.39438	1.25741	4.65179	37.0438	1.58108	3.1168	2.39927	4.22135	0.275214	0.126281	0.0399253	3.37047	1.54147	1.36708	1.46016	40.3402	38.3885	17.3068	52.3827	23.2981	51.9034		0.0777737	0.0777737	2.11347	0.963974	1.44681	0.930785		3.23437	2.40219	4.26922	2.93899	3.92919	4.22934	3.50055	0.761358	4.26191	21.7497	3.01284	4.1543	0.159264	3.58178
	2.96545	3.07714	4.80768	2.02901	4.22665	2.03291	3.18981	1.13503	4.32483	35.583	1.28829	3.02129	2.26604	3.93928	0.269645	0.0503377	0.012693	2.6175	1.34745	1.07505	1.33841	41.2802	39.8574	21.0015	54.1902	26.6644	54.1329		0.0558487	0.0558487	1.78638	0.992284	1.20536	0.988385		3.22225	2.39233	4.25904	2.89272	3.87147	4.15144	3.46488	0.748863	4.21374	21.613	2.9751	4.08145	0.156783	3.54686
	3.60203	2.89779	4.66899	3.50289	3.93937	1.88374	3.4158	0.948936	4.36474	27.7808	0.90048	3.55246	3.04906	3.85504	0.116738	0.0346801	0.268336	1.57047	0.00758365	0.274129	2.3472	33.5054	42.1542	22.2919	34.663	29.7138	56.3501		0.0495709	0.654667	1.11653	0.0495709	0.386918	1.66871		3.20299	2.3844	4.24687	2.85017	3.81858	4.08055	3.43059	0.737903	4.1685	21.5095	2.93837	4.01506	0.154842	3.51079
	3.86676	2.70187	4.54744	3.87738	3.76366	1.80206	3.42653	0.993097	4.41963	28.9826	0.986242	3.81521	2.96732	3.87473	0.132622	0.193805	0.525128	1.25644	0.203269	0.113657	2.63891	30.5107	44.7366	23.4544	30.3935	31.6604	57.5831		0.0515517	1.11334	0.73223	0.0621716	0.0515517	2.01315		3.17446	2.38534	4.23287	2.80952	3.76063	4.0125	3.39589	0.724964	4.12085	21.3483	2.90075	3.94953	0.1531	3.46754
	3.75102	2.54206	4.58701	3.67551	3.49987	1.85285	3.31805	0.970314	4.28837	29.2435	0.941509	3.58769	2.78151	3.73214	0.145944	0.187459	0.60217	1.61026	0.127776	0.033058	2.14682	31.8028	46.9	23.0727	32.6601	34.6985	56.8149		0.163327	1.04563	0.999321	0.0878193	0.0878193	1.73484		3.14621	2.39112	4.21969	2.76924	3.6958	3.94597	3.36134	0.711142	4.07248	21.1565	2.86349	3.88342	0.151171	3.42101
	3.52874	2.37914	5.41381	3.44446	3.23462	1.87563	3.31273	1.21832	4.53105	36.7769	1.48431	3.33954	2.59301	3.50767	0.149928	0.0466596	0.871601	4.41454	0.0173511	0.00610108	2.06528	34.3592	49.158	15.8134	35.3544	37.8938	56.472		0.189201	0.960403	2.07427	0.104917	0.104917	1.46391		3.12748	2.3974	4.20674	2.73044	3.63175	3.87967	3.32891	0.697436	4.02635	20.9509	2.8297	3.81769	0.148629	3.37961
	3.3752	2.22632	5.33922	3.28189	2.99502	2.005	3.20378	1.18589	4.38967	37.0154	1.40634	3.13846	2.4185	3.35188	0.161754	0.0293877	0.955417	4.56014	0.00610221	0.0435801	1.43707	36.1827	51.3242	16.4121	37.314	40.9011	54.5444		0.236749	0.912134	2.20077	0.143438	0.143438	1.13346		3.10735	2.40222	4.19464	2.69315	3.57109	3.81632	3.29746	0.68583	3.98329	20.7987	2.7967	3.75501	0.146269	3.33922
	3.26942	2.09062	5.07479	3.12485	2.80025	1.90973	3.04494	1.13458	4.17952	37.2611	1.28727	2.96255	2.26803	3.23328	0.175459	0.0503917	0.910733	4.12027	0.00638447	0.059875	1.2887	37.4665	53.287	18.6246	39.2573	43.4303	55.9606		0.306876	0.871928	2.11224	0.162298	0.162298	1.05282		3.08618	2.40597	4.18155	2.65841	3.51449	3.75952	3.26768	0.675971	3.94366	20.6865	2.76535	3.69826	0.144333	3.30033
	3.55058	2.03145	4.91718	2.97165	2.71645	1.78378	2.99518	1.13816	4.13335	37.9997	1.29541	2.84405	2.2027	3.40585	0.214521	0.308468	0.928784	3.69407	0.00055373	0.0776899	1.46749	34.1036	54.1544	20.0098	41.2005	44.5417	57.8609		0.706529	0.812604	2.07313	0.127599	0.127599	1.06027		3.06566	2.4111	4.16755	2.62674	3.46058	3.70735	3.23983	0.666481	3.90631	20.5715	2.73647	3.64566	0.142458	3.26312
	3.97363	1.90879	5.38595	2.84501	2.66142	1.85768	3.10541	1.35708	4.46249	43.7005	1.84167	2.75321	2.09695	3.69147	0.275468	0.7538	1.4319	5.20085	0.0678108	0.197132	1.55684	29.3416	55.9747	16.0357	42.8424	45.2794	56.7421		1.22042	0.844419	2.63274	0.0917951	0.0917951	0.895533		3.04668	2.42439	4.15348	2.59794	3.40841	3.65627	3.21453	0.655291	3.86982	20.3853	2.71013	3.5943	0.140247	3.22754
	3.78666	1.78647	5.34481	2.68016	2.61026	2.70231	3.15178	1.24854	4.40032	39.6137	1.55885	2.69124	2.62774	3.51557	0.144521	0.403078	1.86408	4.80939	0.222422	0.293242	0.202022	31.402	57.82	16.3669	45.0275	45.9705	44.7307		1.09543	0.904771	2.65357	0.0110737	0.0809761	0.0110737		3.02758	2.43803	4.14053	2.57086	3.35547	3.60822	3.19012	0.645131	3.83525	20.2228	2.68504	3.54503	0.138039	3.19153
	3.64149	2.01973	5.10899	2.47487	2.49214	3.19114	3.15473	1.11775	4.27248	35.4311	1.24937	2.84164	2.47919	3.5289	0.174717	0.23694	1.28823	3.81913	0.462201	0.439026	0.00132637	33.0501	54.3271	18.3306	47.8247	47.5863	38.4309		0.799851	0.821915	2.26735	0.366768	0.349505	0.349505		3.00598	2.45096	4.1281	2.54731	3.30246	3.55745	3.16538	0.635162	3.80054	20.0659	2.66197	3.4937	0.135116	3.15422
	3.55757	1.98813	4.71272	2.33878	2.84145	3.04485	3.08058	0.968873	4.04946	31.4509	0.938715	2.94315	2.46445	3.42939	0.163721	0.227517	1.19345	2.66387	0.550277	0.0571843	0.00127689	34.022	54.7938	21.8808	49.7256	42.8889	40.2662		0.61442	0.955018	1.76957	0.604373	0.101699	0.101699		2.98393	2.46504	4.11541	2.52988	3.24962	3.50368	3.14126	0.624156	3.76542	19.8696	2.6434	3.44017	0.130971	3.11678
	3.47316	2.47609	4.4492	2.19262	4.65757	2.85287	3.35025	1.02796	4.37822	30.6831	1.05671	3.16302	2.57029	4.20519	0.241297	0.0151068	0.764159	1.20769	1.34011	1.70908	0.247387	35.0139	47.8078	24.4156	51.8082	22.3998	42.7394		0.310145	0.686927	1.28618	0.970397	1.49455	0.310145		2.96236	2.48005	4.1029	2.51253	3.19952	3.45247	3.11831	0.614223	3.73253	19.6973	2.62499	3.38923	0.127073	3.08094
	3.33789	2.5054	4.25039	2.03913	4.57906	2.80052	3.25206	0.999757	4.25182	30.7422	0.999514	3.0692	2.57918	4.02227	0.218602	0.00736597	0.557512	0.996661	1.47122	1.76092	0.203893	36.633	47.4035	26.4198	54.0414	23.1491	43.4267		0.268685	0.563808	1.18119	1.03008	1.50986	0.268685		2.94204	2.4949	4.08996	2.49657	3.15399	3.40497	3.09707	0.605165	3.70224	19.5399	2.60794	3.34222	0.123406	3.04802
	3.12257	2.39957	3.99724	2.01578	4.32283	2.76351	3.10358	0.903343	4.00693	29.1064	0.816028	2.94304	2.49055	3.77858	0.205455	0.00036054	0.495637	0.798629	1.18331	1.48655	0.115652	39.2859	48.8719	29.0863	54.3852	25.6804	43.9159		0.179533	0.54347	1.05421	0.927255	1.37979	0.179533		2.90554	2.50128	4.07475	2.48182	3.11033	3.36147	3.07253	0.598751	3.67128	19.4872	2.60235	3.29869	0.118003	3.00793
	2.90726	2.23783	3.70852	1.94431	4.13745	2.61315	2.92476	0.850347	3.7751	29.0741	0.72309	2.76021	2.33166	3.50821	0.201467	0.000306036	0.47186	0.614292	0.961271	1.47063	0.0970963	42.0313	51.1594	32.2839	55.4444	27.5936	45.9313		0.147054	0.522372	0.948316	0.815896	1.37724	0.147054		2.85785	2.49003	4.05831	2.46827	3.06806	3.32874	3.04521	0.597238	3.64245	19.6124	2.58198	3.26357	0.1166	2.96296
	2.7785	2.17438	3.55735	1.80848	4.05319	2.44986	2.80363	0.853412	3.65704	30.4396	0.728312	2.61418	2.24325	3.36264	0.199681	0.000631249	0.395956	0.568098	0.990317	1.56141	0.125149	43.7174	52.0712	34.0246	57.4857	28.4859	48.1712		0.16432	0.439806	0.943167	0.805702	1.43901	0.16432		2.81057	2.47265	4.0421	2.45708	3.03156	3.29785	3.01864	0.597049	3.61568	19.7788	2.55713	3.23127	0.116465	2.92107
	3.10625	2.02825	3.49767	1.7122	3.91388	2.36751	2.77096	0.86973	3.64069	31.3873	0.75643	2.73688	2.11306	3.39981	0.233409	0.112423	0.551623	0.528107	1.12097	1.30626	0.162773	39.4907	54.2015	34.7245	58.955	29.9925	49.3212		0.369373	0.708635	0.760788	1.02468	1.177	0.369373		2.76504	2.45551	4.02621	2.44273	3.0125	3.23718	2.98986	0.595169	3.58503	19.9062	2.53289	3.18101	0.113429	2.88877
	3.04321	1.96019	3.31344	2.67831	3.77568	2.20934	2.83003	0.683857	3.51388	24.1643	0.46766	2.86076	2.32658	3.24588	0.164973	0.0454446	0.756621	0.233691	0.0230179	0.894266	0.38526	40.2871	55.2083	36.9296	45.0523	31.5252	51.5679		0.182447	0.90057	0.452685	0.182447	0.914926	0.651423		2.72292	2.43962	4.01033	2.42688	3.00464	3.16706	2.96191	0.593172	3.55508	20.0267	2.51045	3.12645	0.109281	2.86378
	2.90271	1.86044	3.10559	3.03156	3.57311	2.09021	2.7606	0.653073	3.41368	23.6569	0.426504	2.96713	2.29334	3.08708	0.147525	0.0201939	0.810299	0.119014	0.0734167	0.660175	0.449423	42.0903	56.7006	39.4991	40.4351	33.841	53.2929		0.064425	1.1067	0.138454	0.064425	0.605981	0.87692		2.68223	2.42528	3.99374	2.41168	3.00009	3.09922	2.93537	0.591556	3.52693	20.1527	2.48952	3.07444	0.105126	2.84116
	2.69884	1.77781	3.142	2.89563	3.31521	1.96791	2.6329	0.62793	3.26083	23.8494	0.394296	2.79724	2.15064	3.08041	0.177739	0.00434797	0.731172	0.259179	0.0690281	0.465543	0.442209	44.7772	57.9517	39.0427	42.1822	36.9081	55.0935		0.0983964	1.01942	0.34476	0.0983964	0.517972	0.829323		2.64337	2.41207	3.97787	2.41883	2.99582	3.03907	2.91451	0.587287	3.50179	20.1505	2.47497	3.02826	0.10054	2.8196
	2.51902	1.74026	3.84605	2.68974	3.09	1.92808	2.63553	0.773357	3.40888	29.3436	0.598081	2.60438	2.07582	2.98993	0.180451	0.0135731	0.801499	1.46537	0.00293946	0.206544	0.500478	47.216	58.5248	30.74	44.899	39.6953	55.6864		0.0853603	0.864121	1.24167	0.0853603	0.485615	0.676301		2.60604	2.39915	3.96316	2.42624	2.9903	2.99192	2.89614	0.584558	3.48069	20.1841	2.47119	2.99152	0.0952515	2.79817
	2.371	1.78518	4.79346	2.59266	2.97705	1.80971	2.72151	1.11407	3.83558	40.9359	1.24116	2.48183	1.95004	2.88095	0.192696	0.122859	0.876706	4.29296	0.0166022	0.0652986	0.831369	49.2722	57.8395	21.132	46.2095	41.1313	57.467		0.110831	0.696645	2.31163	0.110831	0.495217	0.672114		2.56959	2.38599	3.94934	2.43249	2.98327	2.95212	2.8788	0.583096	3.4619	20.2548	2.46677	2.97548	0.0934751	2.76085
	2.25375	1.99315	4.79921	2.51789	2.89575	1.76001	2.70329	1.10095	3.80424	40.7263	1.21209	2.38582	2.0583	2.80128	0.152891	0.202092	0.504308	4.39287	0.0343723	0.0370385	0.889778	50.932	54.7196	21.0792	47.2315	42.1807	58.223		0.132074	0.392675	2.41339	0.132074	0.509926	0.625808		2.53723	2.37179	3.93672	2.43798	2.97686	2.91308	2.86228	0.582477	3.44475	20.3501	2.46279	2.96092	0.0918419	2.72516
	2.10323	2.09073	4.49205	2.41573	2.75488	1.75831	2.60249	0.985122	3.58761	37.8531	0.970465	2.25948	2.09386	2.67009	0.120958	0.249258	0.261896	3.57043	0.0348771	0.0232234	0.712643	53.103	53.2854	23.994	48.6462	44.0303	58.2491		0.156251	0.168752	2.23256	0.156251	0.495398	0.501176		2.50881	2.35707	3.92533	2.44322	2.97166	2.87521	2.84689	0.582507	3.42939	20.4612	2.45962	2.94755	0.090237	2.69201
	1.95686	1.95857	4.35233	2.31995	2.56009	1.66335	2.46852	0.974613	3.44314	39.4816	0.94987	2.13926	1.95729	2.50006	0.12177	0.261799	0.260057	3.54872	0.0220737	0.00838454	0.648312	55.2577	55.2324	25.3823	49.9914	46.6533	59.7076		0.182398	0.180693	2.21307	0.180693	0.420832	0.475913		2.48691	2.34713	3.91576	2.44811	2.96885	2.83843	2.8342	0.582208	3.41641	20.5423	2.45781	2.93625	0.0886968	2.66267
	1.91291	1.85298	4.28846	2.20264	2.39589	2.19128	2.47403	0.91131	3.38534	36.8351	0.830485	2.19696	1.9825	2.34758	0.084312	0.314852	0.385698	3.29217	0.0736497	0.0061051	0.0799485	55.9131	56.8129	26.0299	51.6641	48.9233	51.8276		0.284048	0.343978	2.0915	0.00568342	0.198933	0.00568342		2.4739	2.34006	3.90777	2.45332	2.96824	2.80363	2.82449	0.581368	3.40586	20.5831	2.45847	2.9323	0.0878973	2.63877
	1.81869	1.84318	4.18727	2.07306	2.26143	4.40925	2.76548	1.20033	3.96581	43.4042	1.4408	2.16725	1.90065	3.70581	0.321979	0.896407	0.85064	2.02148	0.479441	0.254068	2.70198	57.331	56.9608	27.0727	53.5436	50.8224	24.812		0.348554	0.324067	2.02002	0.0941828	0.0941828	2.242		2.46127	2.33366	3.90084	2.45842	2.96789	2.7845	2.81776	0.58091	3.39867	20.616	2.45913	2.93036	0.0874348	2.62288
	1.70306	1.77687	4.00924	2.54887	2.10357	5.40221	2.92397	1.47917	4.40314	50.5877	2.18794	2.32622	1.85855	3.64415	0.324496	1.49063	1.31583	1.17782	0.140702	0.673059	6.14167	59.0955	57.966	28.957	46.8068	53.0981	15.9058		0.623161	0.549344	1.68302	0.22265	0.22265	3.07599		2.44802	2.32784	3.88537	2.46283	2.96699	2.79768	2.81479	0.57708	3.39187	20.5017	2.45173	2.92894	0.0886901	2.63026
	1.62458	1.69748	3.87716	2.46466	2.0492	5.05289	2.79433	1.37905	4.17338	49.3518	1.90178	2.25693	1.78541	3.52403	0.327458	1.36831	1.20307	1.17251	0.108679	0.555217	5.10111	60.3082	59.1812	30.396	47.966	53.8934	18.8141		0.632353	0.55945	1.62022	0.207732	0.207732	2.79596		2.43428	2.32256	3.86369	2.46601	2.96557	2.82975	2.81364	0.57129	3.38493	20.3043	2.44221	2.93162	0.0910717	2.64788
	1.53569	1.60726	3.78457	2.32509	2.32228	4.70358	2.71308	1.26669	3.97977	46.6883	1.6045	2.32368	1.78602	3.4197	0.313825	1.38624	1.22283	1.14809	0.150534	0.152725	3.96209	61.6967	60.5774	31.4255	49.9188	49.9586	21.9664		0.787992	0.716421	1.46088	0.00140715	0.00140715	2.37989		2.41971	2.31789	3.84567	2.46848	2.96505	2.88087	2.81628	0.567904	3.38418	20.1651	2.4319	2.94401	0.0952598	2.67468
	1.42148	1.55741	3.6244	2.39778	2.27958	4.53207	2.63545	1.21608	3.85153	46.143	1.47884	2.33868	1.73795	3.31775	0.312478	1.47374	1.16218	0.978022	0.0564873	0.126647	3.59715	63.5039	61.3559	33.2469	48.8969	50.564	23.6035		0.917204	0.78127	1.28572	0.0591024	0.0591024	2.19339		2.39764	2.31551	3.82959	2.47074	2.96551	2.93908	2.81968	0.567364	3.38704	20.1216	2.41592	2.95891	0.101025	2.70491
	1.36475	1.54503	4.1532	2.29488	2.19825	4.42431	2.6634	1.31223	3.97563	49.2689	1.72194	2.24657	1.70834	3.68862	0.366926	1.68651	1.25076	2.21949	0.135807	0.216364	3.10078	64.4113	61.5501	27.4284	50.3465	51.7272	24.6622		0.881823	0.70154	1.90663	0.0483147	0.0483147	2.17774		2.376	2.3193	3.81377	2.47048	2.96694	2.99897	2.82424	0.567643	3.39188	20.099	2.39962	2.99096	0.109699	2.71871
	1.59939	1.57139	7.43155	2.56798	2.10222	4.35723	3.27163	2.28181	5.55344	69.7456	5.20667	2.3351	1.72509	3.90992	0.387723	2.79639	2.89081	17.305	0.49512	1.36752	1.17855	60.7001	61.1372	3.83714	46.5456	53.1178	25.3329		0.735711	0.76371	5.09646	0.232881	0.232881	2.02214		2.35525	2.32381	3.79946	2.45457	2.96906	3.05771	2.82664	0.571583	3.39823	20.2213	2.38008	3.03554	0.121032	2.71182
	1.85805	1.47333	7.26626	3.6079	2.06516	4.16832	3.4065	2.16577	5.57227	63.5774	4.69054	2.83653	1.90983	4.02821	0.356748	2.39769	3.73717	14.8977	0.0405599	1.7992	0.580366	56.7364	62.6803	4.51204	33.4375	53.6594	27.2703		0.978474	1.3632	4.42973	0.771369	0.771369	1.33179		2.33422	2.32816	3.79001	2.43495	2.97169	3.1125	2.82859	0.578824	3.40741	20.4634	2.3594	3.0773	0.132046	2.70332
	1.76733	1.42953	6.91338	3.53473	2.14046	3.86809	3.27559	2.03091	5.3065	62.0015	4.12461	2.8376	1.86061	3.78475	0.340836	2.27485	3.40793	13.2335	0.0671561	1.28851	0.351064	58.1115	63.3757	6.13572	34.289	52.5618	30.496		1.07027	1.40807	4.07578	0.697135	0.697135	1.0305		2.30946	2.33226	3.78185	2.41674	2.97341	3.19007	2.83396	0.590867	3.42483	20.8495	2.35338	3.1359	0.142555	2.69507
	1.66739	1.35764	6.39364	3.36984	3.4138	3.70163	3.31732	1.79923	5.11655	54.2375	3.23724	3.39182	2.093	3.62967	0.268524	2.72229	3.84037	9.46376	0.0027576	0.00930799	0.147694	59.6451	64.5255	8.98063	36.2474	35.7199	32.3622		1.72443	2.03418	3.00183	0.0219826	0.0219826	0.309814		2.27717	2.33515	3.77319	2.40062	2.97469	3.34539	2.85103	0.617799	3.46883	21.6693	2.35151	3.25272	0.160808	2.68765
	1.60378	1.28313	6.03607	3.12811	3.52189	3.55104	3.18734	1.70274	4.89008	53.4221	2.89933	3.325	1.98486	3.54376	0.281969	2.50767	3.62599	8.11528	0.00350803	0.111925	0.132284	60.6317	65.728	11.2516	39.2165	34.4396	34.0982		1.72122	2.04187	2.71107	0.196891	0.196891	0.226047		2.24875	2.336	3.76454	2.38592	2.97549	3.53743	2.87469	0.657586	3.53228	22.875	2.34848	3.39694	0.182487	2.6807
	1.58708	1.23051	5.72399	2.95541	3.30223	3.44457	3.04063	1.60179	4.64242	52.6795	2.56573	3.12882	1.92916	3.40898	0.277216	2.1128	3.27654	7.20044	0.00726325	0.0684329	0.163164	60.892	66.5841	13.4426	41.4093	37.066	35.3531		1.54173	1.89831	2.59518	0.173411	0.173411	0.315749		2.22469	2.33531	3.75724	2.37318	2.97622	3.72174	2.89806	0.702618	3.60068	24.2444	2.34478	3.53536	0.202475	2.6747
	2.43403	1.1878	5.59864	2.79397	3.09583	3.31904	3.07155	1.44776	4.51931	47.1343	2.096	2.9449	2.52402	3.26324	0.127733	0.40643	3.54851	6.38615	0.077052	0.000589427	0.0612509	48.3912	67.2828	14.3776	43.5131	39.6218	36.8616		0.510867	1.7571	2.65374	0.15093	0.15093	0.374141		2.20203	2.33852	3.75101	2.36466	2.97477	3.89627	2.92121	0.749491	3.6707	25.6569	2.34505	3.55695	0.205337	2.66972
	2.28788	2.97132	5.48735	3.05554	2.95608	3.08343	3.30693	1.1083	4.41523	33.5143	1.22832	3.01343	2.95989	3.07646	0.0193111	1.03848	0.112636	4.75423	0.0631981	0.123098	0.0499536	50.446	41.2048	15.2339	40.1306	41.4007	39.7781		0.725554	0.0421106	2.47392	0.0421106	0.0573508	0.0700001		2.17994	2.3527	3.7452	2.35732	2.97202	4.06475	2.94532	0.797044	3.74237	27.0614	2.35385	3.55191	0.202863	2.66467
	2.13435	3.13666	5.26758	3.07617	2.76689	2.91705	3.21645	1.06732	4.28377	33.1831	1.13917	2.99661	2.80443	3.12153	0.0535101	1.17094	0.00636708	4.20712	0.0196794	0.202099	0.0896384	52.6505	39.1095	16.9978	39.8697	43.871	41.9044		0.862258	0.140046	2.27097	0.0795567	0.229715	0.0795567		2.15884	2.36696	3.7345	2.34916	2.97619	4.23323	2.96981	0.847036	3.81685	28.5215	2.35361	3.54492	0.201968	2.67157
	1.98535	3.03156	4.88372	2.89861	2.57839	2.83622	3.03564	0.978382	4.01402	32.2298	0.957231	2.86741	2.64285	2.99832	0.0630143	1.10311	1.66603e-05	3.4154	0.018778	0.209079	0.0397689	54.835	40.435	20.3103	42.1435	46.4037	42.9575		0.882065	0.164145	2.01631	0.0311943	0.289024	0.0311943		2.13965	2.37556	3.7235	2.34106	2.97228	4.39376	2.99097	0.897845	3.88881	30.0185	2.34968	3.54037	0.202152	2.67392
	1.8646	2.81768	4.72068	2.68965	2.38364	2.79885	2.87918	0.970794	3.84998	33.7177	0.94244	2.74425	2.46014	2.81297	0.0669107	1.02938	0.0037831	3.3911	0.0359211	0.245565	0.00645323	56.6379	43.2009	21.8064	44.9002	49.0949	43.4487		0.879652	0.0734234	1.97642	0.0545983	0.360615	0.0545983		2.12203	2.38144	3.71679	2.33419	2.95561	4.54821	3.00971	0.94962	3.95933	31.5519	2.346	3.54002	0.202856	2.66852
	1.83557	2.70104	5.65865	2.54663	2.21883	2.71578	2.94608	1.3706	4.31669	46.5229	1.87855	2.62383	2.30078	2.7121	0.0820522	1.23323	0.060046	7.35799	0.159566	0.528896	0.0530382	57.0756	44.7477	13.9261	46.8374	51.4316	44.5507		0.78826	0.0772071	3.03481	0.0772071	0.405003	0.0919497		2.1056	2.38333	3.71327	2.32884	2.93892	4.76821	3.03969	1.0257	4.06539	33.7435	2.34246	3.54488	0.204238	2.66112
	1.79833	3.0976	6.01559	2.38023	2.13711	2.59173	3.00343	1.539	4.54244	51.2415	2.36853	2.48598	2.19789	2.97113	0.149592	1.45228	0.00886771	9.07311	0.388377	0.750516	0.1695	57.6398	39.5995	11.3894	49.1426	52.6104	46.2221		0.687653	0.61162	3.52961	0.105748	0.348872	0.105748		2.09653	2.38249	3.70148	2.33592	2.91159	5.03239	3.07673	1.11658	4.19331	36.2911	2.34756	3.54529	0.203252	2.64704
	1.70527	3.04569	5.80963	2.19309	2.38573	2.47466	2.93568	1.47323	4.40891	50.1836	2.1704	2.43019	2.24125	2.90293	0.128628	1.51391	0.0121032	8.25959	0.551435	0.302445	0.212539	59.0615	40.2555	12.822	51.8015	49.0656	47.8277		0.724924	0.615499	3.37944	0.237102	0.0444655	0.0444655		2.08864	2.39176	3.65968	2.34644	2.87463	5.29606	3.10954	1.20652	4.31606	38.8007	2.35777	3.52214	0.198025	2.6332
	1.61625	2.92476	5.43399	2.06769	2.32377	2.43208	2.79976	1.36038	4.16014	48.5891	1.85063	2.37793	2.13171	2.80159	0.135788	1.40068	0.0156259	6.93916	0.535926	0.226561	0.135183	60.4376	41.8047	15.6533	53.6223	49.9374	48.4183		0.761677	0.546832	3.05606	0.310242	0.0541559	0.0541559		2.08018	2.40031	3.61622	2.35678	2.83931	5.5531	3.14098	1.298	4.43899	41.3247	2.36767	3.49741	0.192622	2.61981
	1.50589	2.81197	5.32109	2.00094	2.19405	2.30956	2.69058	1.35684	4.04743	50.4293	1.84102	2.2518	2.04922	2.68637	0.134545	1.40349	0.0147343	6.91955	0.475607	0.246549	0.145175	62.1657	43.276	16.5594	54.6043	51.7877	50.1384		0.745913	0.560163	3.06928	0.250865	0.0577595	0.0577595		2.06589	2.40555	3.57627	2.36802	2.80728	5.79717	3.17003	1.3889	4.55893	43.8136	2.3774	3.47471	0.187507	2.60641
	1.40972	2.69046	5.23409	1.92287	2.01285	2.22003	2.58167	1.36448	3.94615	52.8525	1.8618	2.11644	1.94536	2.57286	0.13888	1.37347	0.0118354	7.03534	0.434023	0.323554	0.130782	63.6914	44.8893	17.275	55.7642	54.4284	51.4144		0.706721	0.574019	3.11765	0.193576	0.10359	0.10359		2.05297	2.40666	3.54189	2.3788	2.7775	6.02211	3.19665	1.47506	4.67172	46.144	2.38577	3.45558	0.183145	2.59208
	1.35859	2.5551	5.13579	1.80234	1.88905	2.18983	2.48845	1.3571	3.84555	54.5361	1.84173	2.03944	1.82402	2.46378	0.149207	1.27658	0.00444239	7.00842	0.470753	0.35928	0.0891735	64.5102	46.7215	18.1018	57.5789	56.2704	51.8484		0.68085	0.515661	3.09635	0.237105	0.15039	0.15039		2.03964	2.40826	3.515	2.38836	2.75065	6.23246	3.2224	1.5573	4.7797	48.3275	2.39333	3.44185	0.179689	2.57946
	1.55765	2.49957	4.7911	1.72886	2.28849	2.07753	2.49053	1.17936	3.6699	47.3539	1.3909	2.18301	1.81602	2.4468	0.147971	0.870264	8.1639e-05	5.2926	0.580151	0.0408197	0.170574	61.3521	47.4838	21.1537	58.6995	50.4373	53.4783		0.625357	0.316558	2.60809	0.454154	0.105483	0.105483		2.01924	2.41053	3.48833	2.38085	2.72602	6.4332	3.24303	1.63943	4.88246	50.5525	2.38827	3.427	0.178621	2.56828
	1.45639	3.23456	4.55335	1.66386	3.17118	1.91828	2.66627	1.19725	3.86352	44.9036	1.43341	2.54473	1.72747	3.21871	0.301494	1.46381	0.322954	3.56107	1.00482	0.25493	0.559489	62.9487	37.8945	23.3972	59.6996	38.6789	55.8328		1.08834	0.689832	2.00862	0.880864	0.626448	0.626448		1.99624	2.41264	3.46196	2.36747	2.70491	6.62715	3.26173	1.72037	4.9821	52.744	2.37876	3.4119	0.178414	2.55878
	1.39582	3.57411	4.329	1.58692	3.08356	1.81714	2.63109	1.20462	3.83572	45.7842	1.45112	2.45035	1.64448	3.45147	0.354595	1.5259	0.889277	2.88289	1.09029	0.204728	0.662514	63.9135	33.8294	25.6179	60.8945	39.7764	57.3544		1.05453	1.12376	1.87865	0.863432	0.633209	0.633209		1.97353	2.41427	3.43428	2.35424	2.68971	6.81381	3.27998	1.79853	5.0785	54.8335	2.36925	3.39571	0.178051	2.55199
	2.12369	3.4347	4.014	1.56449	2.87232	1.72022	2.62157	0.983937	3.60551	37.5323	0.968131	2.49801	1.82109	3.29411	0.287969	0.247883	0.66118	1.93886	1.11743	0.0628767	0.81243	52.8052	35.4705	28.9058	61.2451	42.4855	58.8318		0.374316	0.936693	1.51599	0.93352	0.374316	0.777786		1.95255	2.41591	3.39717	2.34183	2.676	6.99316	3.2961	1.87369	5.16979	56.8455	2.36035	3.3719	0.176467	2.54595
	2.07773	3.19169	3.73979	1.48733	2.66415	1.61055	2.46187	0.897625	3.3595	36.4611	0.805731	2.37094	1.72735	3.0598	0.27834	0.147567	0.532626	1.63307	0.949727	0.040916	0.724749	53.4754	38.4242	31.9295	62.4587	45.2426	60.5263		0.293211	0.820746	1.36885	0.883606	0.293211	0.760388		1.93462	2.41783	3.35986	2.32947	2.66343	7.16305	3.31138	1.94503	5.2564	58.7377	2.35156	3.34774	0.17479	2.54063
	1.92647	3.02008	3.45674	1.40082	2.48384	1.70894	2.33281	0.797656	3.13047	34.1928	0.636254	2.20516	1.76333	2.88602	0.241473	0.165114	0.472327	1.2632	0.868608	0.0228077	0.389215	55.7104	40.5812	35.2085	63.8336	47.7008	59.005		0.278682	0.814921	1.25158	0.804332	0.278682	0.496212		1.91666	2.41941	3.32461	2.3174	2.65374	7.32496	3.32613	2.01341	5.33954	60.533	2.3429	3.32575	0.173383	2.53657
	1.80948	2.99003	3.28772	1.34263	2.40053	1.92588	2.29271	0.742787	3.0355	32.3977	0.551732	2.16321	1.83858	2.84266	0.21449	0.233517	0.486253	0.990038	0.902663	0.011626	0.134562	57.4706	40.9649	37.2429	64.7669	48.8584	55.7192		0.353734	0.826821	1.12451	0.820584	0.237326	0.237326		1.89514	2.42018	3.29893	2.30551	2.659	7.48036	3.34319	2.07903	5.42221	62.187	2.33418	3.33212	0.176119	2.53959
	1.69489	3.69967	3.13689	1.29208	2.30601	1.88425	2.33563	0.917255	3.25289	39.2723	0.841356	2.09513	1.74223	2.92917	0.254086	0.410544	1.8606	0.642011	1.089	0.000877457	0.203747	59.221	32.3846	39.1066	65.5831	50.1888	56.3425		0.400234	1.60454	1.04176	0.80305	0.210881	0.210881		1.86896	2.42086	3.26731	2.29555	2.66899	7.62712	3.35813	2.14162	5.49975	63.7741	2.32688	3.33543	0.178116	2.54492
	1.58169	3.63857	2.9502	1.21489	2.18426	1.81747	2.23118	0.908382	3.13956	40.7131	0.825158	2.00086	1.64063	2.75871	0.254147	0.421838	1.98076	0.516988	1.03285	0.00220117	0.171159	60.9762	33.0837	41.4764	66.8392	51.9286	57.3495		0.419176	1.63771	0.949334	0.785977	0.183398	0.183398		1.84379	2.42138	3.23444	2.29717	2.67814	7.75512	3.37167	2.19575	5.56742	65.1233	2.32822	3.33737	0.178118	2.54976
	1.51039	3.47356	2.74086	1.40475	2.06772	1.77348	2.16179	0.801638	2.96343	37.0821	0.642624	1.9206	1.57616	2.57257	0.240172	0.424329	1.72073	0.335315	0.573109	0.00885024	0.150785	62.0948	35.0092	44.2166	63.7708	53.6219	58.0176		0.410212	1.55296	0.820257	0.515847	0.147117	0.147117		1.81975	2.41869	3.20271	2.30071	2.68649	7.86621	3.38243	2.24329	5.62572	66.3219	2.33021	3.3375	0.177725	2.55259
	1.40167	3.45452	2.57061	1.82776	1.91007	1.71451	2.14653	0.746949	2.89347	34.7981	0.557933	1.86892	1.74283	2.40548	0.15974	0.554807	1.71086	0.179849	0.101611	0.0559106	0.186633	63.82	35.2348	46.5097	57.1937	55.9555	58.9194		0.467244	1.58561	0.701695	0.0411553	0.0411553	0.154401		1.79594	2.41538	3.17602	2.30395	2.68891	7.97043	3.39177	2.28858	5.68035	67.4746	2.33181	3.33783	0.177441	2.55214
	1.32357	3.39076	2.51185	1.68367	1.89639	1.59928	2.06759	0.76128	2.82887	36.8198	0.579548	1.79003	1.62037	2.35798	0.185405	0.553557	1.7508	0.197367	0.147392	0.0293094	0.219313	65.0739	35.9958	47.3147	59.3939	56.1605	60.7018		0.466456	1.60074	0.721818	0.106358	0.106358	0.190751		1.77634	2.40675	3.15078	2.30704	2.67133	8.07146	3.39728	2.33379	5.73107	68.6958	2.33197	3.33566	0.177091	2.53904
	1.25615	3.23804	2.36841	1.57161	1.89214	1.49144	1.96963	0.730759	2.70039	37.1013	0.534008	1.73188	1.51148	2.24935	0.196197	0.509057	1.60886	0.159025	0.158424	0.00600466	0.228668	66.1662	37.8517	49.3085	61.1337	56.2241	62.3938		0.475725	1.50617	0.636537	0.160268	0.160268	0.240435		1.75714	2.39719	3.1266	2.31047	2.65639	8.17704	3.40414	2.38073	5.78487	69.9364	2.33215	3.33475	0.176923	2.52679
	1.36043	3.05463	2.20825	1.5052	1.86432	1.50277	1.91593	0.637608	2.55354	33.2792	0.406544	1.68476	1.50338	2.12227	0.170698	0.308582	1.29662	0.0854497	0.168702	0.00266371	0.170704	64.4806	40.1422	51.5835	62.1766	56.642	62.2149		0.324329	1.36986	0.52349	0.179561	0.179561	0.181991		1.7398	2.38755	3.1045	2.31336	2.64717	8.30715	3.41659	2.43699	5.85358	71.3282	2.33191	3.33857	0.177526	2.51736
	1.36626	2.94462	2.06599	1.44344	1.8142	2.17043	1.96749	0.577111	2.5446	29.3323	0.333057	1.9401	1.53613	2.14432	0.165248	0.361485	0.954787	0.00970209	0.274627	0.0234974	0.0411853	64.3871	41.5482	53.6472	63.1543	57.399	52.1281		0.573841	1.00453	0.125894	0.496654	0.125894	0.230336		1.72487	2.37872	3.08476	2.31715	2.64505	8.45575	3.43439	2.49978	5.93416	72.7868	2.33254	3.34698	0.178613	2.51189
	1.28846	2.76207	1.89735	1.53264	2.22174	2.08671	1.96483	0.522545	2.48737	26.595	0.273054	1.99203	1.62382	2.18798	0.148005	0.45747	0.635598	0.00455391	0.186788	0.0660025	0.0148557	65.6416	43.9349	56.1461	61.7446	51.3899	53.344		0.703566	0.770044	0.0946833	0.459391	0.229709	0.0946833		1.714	2.36981	3.06677	2.32831	2.64254	8.60426	3.45428	2.5614	6.01568	74.1514	2.33869	3.35741	0.178845	2.50618
	1.25855	2.58238	1.75641	1.53596	3.85587	1.95251	2.15695	0.944701	3.10165	43.7981	0.892461	1.85446	1.59107	2.42492	0.207631	0.80712	0.180998	0.160433	0.385624	2.88633	0.0417936	66.1273	46.3493	58.2781	61.6924	30.6312	55.3224		0.595911	0.727926	0.0980529	0.318498	2.00141	0.0980529		1.69952	2.36863	3.06485	2.34514	2.63918	8.75107	3.47807	2.62132	6.09939	75.3672	2.35101	3.37476	0.178797	2.50391
	1.19966	2.40213	1.69269	1.46095	4.76606	1.84541	2.22781	1.30774	3.53555	58.7004	1.71017	1.76905	1.51888	2.26295	0.196747	1.05711	0.0303845	0.286359	0.588087	6.44269	0.146233	67.0885	48.8362	59.255	62.8764	21.3846	56.9271		0.569395	0.633076	0.0763603	0.308103	2.99701	0.0763603		1.69053	2.36921	3.06804	2.35015	2.66284	8.89638	3.50619	2.67893	6.18512	76.4056	2.35491	3.39665	0.181123	2.51602
	1.11993	2.30816	1.58453	1.39162	4.70498	1.76294	2.14536	1.31595	3.4613	61.3393	1.73172	1.67373	1.43984	2.17185	0.202678	1.05151	0.0265049	0.314529	0.568127	6.55166	0.146247	68.401	50.1583	60.9318	63.9808	21.9533	58.1784		0.553807	0.634428	0.0892032	0.282117	3.03125	0.0892032		1.68346	2.36937	3.07187	2.35011	2.74989	9.0386	3.54388	2.7317	6.27558	77.0821	2.35493	3.42588	0.18526	2.55963
	1.07076	2.23286	1.50728	3.43839	4.43319	2.09299	2.46258	1.25496	3.71754	50.9612	1.57492	2.16293	1.65371	3.137	0.309618	1.93716	0.0527717	0.912584	0.952201	3.8833	0.136592	69.2167	51.2306	62.1437	35.4266	24.5741	53.2523		1.09217	0.0699314	0.65564	1.27546	2.27026	0.0699314		1.67737	2.36917	3.07276	2.35017	2.8793	9.17405	3.58714	2.77993	6.36706	77.497	2.35492	3.45854	0.189839	2.62424
	1.02863	2.11919	1.40777	3.39803	4.08554	3.0437	2.51381	1.19313	3.70694	47.4629	1.42355	2.58144	1.58563	3.30944	0.352154	2.20575	0.155726	1.22332	0.781841	2.47034	0.280781	69.9194	52.8707	63.7226	35.9087	28.1417	40.2808		1.55281	0.462255	1.17367	0.816585	1.5041	0.462255		1.67203	2.36831	3.06506	2.35219	3.01159	9.30105	3.62837	2.82562	6.45399	77.8758	2.35622	3.48754	0.193596	2.68995
	1.0281	1.98294	1.29774	3.2205	3.75944	3.64902	2.48962	1.20865	3.69828	48.5476	1.46084	2.60172	1.46904	3.54189	0.413667	2.13605	0.25673	1.42059	0.534178	1.61244	1.34421	69.9283	54.8707	65.4914	38.0679	31.7078	32.9636		1.57362	0.61878	1.30398	0.61878	1.15772	1.04731		1.68564	2.36628	3.04843	2.35485	3.14444	9.54468	3.69072	2.91681	6.60753	79.0308	2.35771	3.55415	0.20238	2.70735
	1.33228	1.83365	1.37861	3.02764	3.63047	3.49693	2.44993	1.05833	3.50826	43.1983	1.12006	2.43065	1.49237	3.37961	0.387365	1.24914	0.379805	1.14772	0.333749	1.39368	1.0962	64.9335	57.1047	64.1889	40.4849	33.1769	34.7332		1.09836	0.596997	1.05203	0.596997	1.19983	1.06628		1.70781	2.36163	3.03169	2.35644	3.27647	9.99789	3.78866	3.09217	6.88082	81.6165	2.35774	3.66061	0.216484	2.69666
	1.52332	1.68709	1.44385	2.84191	3.54283	3.31719	2.3927	0.952186	3.34489	39.7955	0.906658	2.2645	1.56427	3.19837	0.343109	0.755817	0.49788	0.900313	0.201787	1.32281	0.854684	61.8911	59.3411	63.1479	42.8829	34.1942	36.884		0.741178	0.577406	0.820649	0.577406	1.27833	1.05269		1.73022	2.35485	3.01668	2.35737	3.40315	10.5963	3.90976	3.32693	7.23669	85.0928	2.35548	3.78311	0.232566	2.68702
	1.8845	2.0455	1.41526	2.67985	3.50209	3.10564	2.43881	0.792834	3.23164	32.5091	0.628586	2.36268	1.92475	2.99919	0.218208	0.30726	0.154686	1.04765	0.0581019	1.13056	0.444669	56.3388	53.9477	63.6031	45.0317	34.6724	39.4984		0.478181	0.317173	0.947417	0.317173	1.13941	0.742965		1.75117	2.34851	3.00087	2.36068	3.52171	11.1894	4.02872	3.56037	7.58909	88.3748	2.35155	3.90197	0.247927	2.68077
	2.45758	2.27089	1.37675	2.55919	3.47658	2.91491	2.50932	0.699262	3.20858	27.8666	0.488968	2.50838	2.31756	2.82598	0.0988465	0.00267698	0.0568474	1.28271	0.00248708	0.935604	0.16451	48.0642	50.6876	64.2189	46.6657	34.9734	41.9321		0.0508051	0.237493	1.13163	0.0508051	0.968201	0.406533		1.76967	2.34228	2.98392	2.36586	3.66613	11.7461	4.14566	3.77919	7.92485	91.1602	2.34817	4.02578	0.263197	2.67489
	2.29983	2.22542	1.30483	2.42325	3.32217	4.02794	2.60058	0.948649	3.54922	36.4784	0.899935	2.36154	2.24402	3.09744	0.159773	0.0904459	0.140744	1.67896	0.0314424	0.520702	2.03738	50.2763	51.3372	65.3767	48.5413	36.8236	28.7561		0.0617111	0.136127	1.05672	0.0617111	0.960628	1.6664		1.78656	2.33565	2.96633	2.37106	3.98178	12.2391	4.28008	3.96998	8.25006	92.7548	2.3445	4.20551	0.284122	2.66869
	2.14485	2.12731	1.48661	2.25659	3.12223	7.06062	3.03303	2.04122	5.07425	67.2996	4.16658	2.20072	2.1317	2.90582	0.153671	0.788867	0.820337	2.39142	0.60287	0.00795537	16.2214	52.4982	52.7527	62.4701	50.8915	39.2902	5.42795		0.0558672	0.0734103	0.714108	0.0558672	0.921507	4.8599		1.80188	2.33281	2.94927	2.36964	4.4769	12.7024	4.43881	4.15154	8.59036	93.5283	2.34202	4.46738	0.312121	2.65945
	2.00407	2.00539	1.87267	2.10254	2.87672	8.73699	3.2664	2.70407	5.97046	82.7844	7.31197	2.05397	2.0044	2.68317	0.144802	1.59346	1.59013	1.94248	1.35456	0.15185	29.9274	54.558	54.5385	56.5165	53.1131	42.4282	0.426963		0.0498948	0.0485735	0.181299	0.0485735	0.82275	6.68302		1.81552	2.34464	2.93179	2.36805	4.98213	13.1601	4.60038	4.3365	8.93687	94.264	2.35049	4.88669	0.35044	2.64992
	1.86847	1.89702	2.00659	1.95875	2.73279	10.2963	3.45998	3.36469	6.82467	97.2458	11.3211	1.98267	1.91245	2.55124	0.143107	2.53293	2.44286	2.11236	2.25369	0.528817	46.735	56.5797	56.151	54.5209	55.2296	44.324	0.820604		0.114205	0.0856526	0.0239172	0.0239172	0.750114	8.31361		1.82845	2.35668	2.91373	2.36734	5.45509	13.6146	4.75597	4.52525	9.28123	95.1488	2.35934	5.28031	0.382343	2.64054
	2.01549	2.0035	1.93545	1.87189	2.6315	10.7404	3.53305	3.54157	7.07462	100.241	12.5427	2.0095	1.95246	2.4775	0.11852	2.30297	2.3395	2.55233	2.75944	0.812787	51.9466	54.3895	54.5664	55.5765	56.5282	45.6829	1.82259		0.00599337	0.00599337	0.0740523	0.137607	0.622002	8.73095		1.84034	2.36774	2.896	2.36535	5.89346	14.0585	4.90357	4.71338	9.61695	96.1214	2.36595	5.64599	0.409394	2.63187
	2.04109	2.49689	1.80596	1.79612	2.5744	10.5491	3.54393	3.44798	6.99192	97.2926	11.8886	2.26899	1.86474	2.55503	0.15618	2.25853	1.09629	3.02054	3.05485	0.939987	49.0727	54.0126	47.5206	57.5239	57.6733	46.458	1.34261		0.227901	0.227901	0.463029	0.472873	0.305411	8.28013		1.85082	2.37786	2.87185	2.36295	6.31273	14.4843	5.04341	4.89773	9.94115	97.1115	2.36668	5.9954	0.433949	2.62486
	1.89742	2.42077	1.82638	1.6799	2.46409	10.1392	3.40462	3.31494	6.71956	97.3658	10.9888	2.15909	1.84414	2.45326	0.141742	2.27167	0.967971	2.49085	2.97469	0.884599	45.3543	56.145	48.576	57.2146	59.4521	47.9739	0.560662		0.261676	0.261676	0.332713	0.479198	0.305	7.98009		1.85777	2.38815	2.814	2.35639	6.71786	14.8835	5.16962	5.0779	10.2475	98.2259	2.36433	6.3308	0.456172	2.60107
	1.78936	2.25761	2.09603	1.56957	2.37099	9.492	3.26259	3.0662	6.3288	93.9806	9.40161	2.17682	1.86602	2.34265	0.113247	2.17043	1.00998	1.36087	2.86631	0.794957	38.8055	57.7761	50.8768	53.2081	61.1655	49.2723	0.0103193		0.387465	0.0807929	0.0807929	0.607248	0.194168	7.31518		1.86153	2.40066	2.75664	2.33846	7.10353	15.2515	5.28538	5.24884	10.5342	99.3087	2.35401	6.64899	0.477061	2.57865
	1.72116	2.13712	2.04588	1.47798	2.22185	11.5058	3.5183	3.923	7.4413	111.503	15.3899	2.0915	1.80234	2.20067	0.0995061	3.22971	1.90767	2.16801	4.16293	1.68078	63.8004	58.8174	52.6103	53.9421	62.6067	51.3883	4.47494		0.370337	0.0456163	0.0456163	0.613525	0.130351	9.41432		1.86459	2.42157	2.70221	2.32008	7.46174	15.5969	5.39451	5.41038	10.8049	100.294	2.34545	6.94493	0.49508	2.56189
	1.61299	1.99402	1.94815	1.53053	2.09626	19.0133	4.69921	7.01599	11.7152	149.302	49.2242	1.97108	1.69678	2.0707	0.0992502	9.52479	7.31805	7.56836	10.0405	6.77537	204.894	60.4884	54.7066	55.3874	61.7777	53.2047	92.6003		0.358098	0.0229379	0.0229379	0.44055	0.125173	17.0422		1.86754	2.44324	2.65209	2.30236	7.78273	15.9266	5.49576	5.56415	11.0599	101.244	2.33758	7.21099	0.510381	2.54767
	1.8157	1.8609	1.85043	1.4537	1.98029	22.4519	5.23549	8.43617	13.6717	161.134	71.169	1.85566	1.82438	1.95044	0.0333946	11.6949	11.3878	11.4586	14.3019	10.5963	296.405	57.3763	56.6936	56.8514	62.9915	54.91	170.603		0.039964	0.00523537	0.00523537	0.401965	0.124624	20.5962		1.86982	2.46373	2.60857	2.28629	8.0809	16.2441	5.59224	5.71195	11.3042	102.141	2.33065	7.45874	0.523841	2.53615
	1.9066	1.7533	1.8131	1.42894	1.84827	21.4397	5.03165	8.04002	13.0717	159.789	64.6419	1.83068	1.76825	1.89201	0.0338121	9.76595	10.7475	10.3591	12.9795	10.1339	269.224	56.0075	58.3255	57.4157	63.3851	56.884	145.185		0.075914	0.0773776	0.0175852	0.401742	0.0175852	19.609		1.87128	2.48395	2.58533	2.27112	8.35979	16.5502	5.68695	5.85254	11.5395	102.912	2.32433	7.69158	0.535873	2.53464
	1.81099	2.02766	1.76991	1.6882	1.73351	20.3254	4.8926	7.56139	12.454	154.547	57.1747	1.79045	1.74261	1.97349	0.0621304	9.49633	8.20791	9.75124	10.2682	9.97987	238.17	57.4476	54.2102	58.0721	59.3241	58.6282	119.573		0.020543	0.237208	0.020543	0.102247	0.0569401	18.5349		1.86334	2.50402	2.56512	2.2567	8.61942	16.8418	5.77506	5.98742	11.7625	103.677	2.31853	7.90833	0.546581	2.53457
	1.70154	3.01544	1.67775	2.9324	1.67512	19.654	5.10937	7.15336	12.2627	140.005	51.1705	2.31697	1.6837	2.99468	0.280221	11.6133	4.38454	11.776	4.73921	11.7941	211.546	59.1188	40.6403	59.4851	41.706	59.5258	105.341		0.615429	0.698474	0.639215	0.615429	0.641852	17.337		1.85573	2.50512	2.54367	2.23899	8.85823	17.1145	5.85271	6.11642	11.9691	104.506	2.30552	8.10685	0.557157	2.52439
	1.59878	2.91659	1.58665	2.7927	2.37197	19.5125	5.12987	7.06896	12.1988	137.8	49.9702	2.58233	1.79207	2.88562	0.233778	12.4686	4.89861	12.5544	5.46237	7.60604	206.861	60.7096	41.9104	60.8987	43.5299	49.2586	102.457		0.983555	0.334257	0.995681	0.210366	0.210366	16.9302		1.84911	2.50403	2.52316	2.22032	9.07798	17.3664	5.92349	6.23633	12.1598	105.281	2.29125	8.28936	0.566897	2.51359
	1.50863	2.71837	1.52453	2.60578	2.36087	18.5713	4.88158	6.72708	11.6087	137.805	45.2536	2.48332	1.73362	2.69023	0.21624	11.3768	4.67946	11.2698	5.17928	6.354	187.409	62.1226	44.5161	61.8721	46.0313	49.4145	84.2888		0.974696	0.235052	0.95879	0.122456	0.122456	16.088		1.8431	2.50266	2.52799	2.20311	9.28099	17.6004	5.99304	6.34532	12.3384	105.878	2.278	8.45901	0.575674	2.51533
	1.41871	2.56216	1.83166	2.54159	2.21485	17.8319	4.73349	6.4318	11.1653	135.879	41.3681	2.37822	1.92746	2.55702	0.140386	10.9877	4.71465	8.42057	4.80441	6.34353	171.569	63.548	46.625	57.1347	46.9064	51.4887	71.2593		0.959507	0.183942	0.546555	0.163369	0.163369	15.4537		1.83756	2.50135	2.53299	2.18731	9.47071	17.8185	6.05807	6.44711	12.5052	106.422	2.26582	8.61755	0.583618	2.51717
	1.33505	2.47901	2.03194	2.52142	2.08472	24.3268	5.79649	9.08798	14.8845	156.784	82.5914	2.28187	2.04513	2.51081	0.102214	19.9044	11.0057	14.1718	10.7261	13.7772	343.372	64.8889	47.7675	54.1472	47.1831	53.3731	223.095		0.946817	0.197142	0.249927	0.239552	0.197142	22.0449		1.83275	2.49975	2.52549	2.17803	9.6488	18.0206	6.11756	6.5425	12.6601	106.946	2.25846	8.76599	0.590282	2.51262
	1.85367	2.88669	1.91829	3.53361	1.94581	29.1816	6.8866	10.9429	17.8295	158.901	119.747	2.41625	1.92517	3.37188	0.273116	25.3304	15.9993	24.6841	11.2426	24.4115	497.065	56.8026	42.2984	55.8327	34.3022	55.4222	391.689		0.562581	0.470442	0.49796	1.11736	0.470442	26.7653		1.82858	2.49321	2.51095	2.16989	9.81472	18.2055	6.17047	6.63164	12.8021	107.474	2.25072	8.90366	0.596442	2.50208
	1.84773	3.74663	1.76896	3.71031	1.81598	29.0448	6.98906	10.8458	17.8349	155.183	117.632	2.77902	1.82392	3.73755	0.344086	26.4332	10.5134	27.2495	10.7502	26.7607	486.454	56.892	31.8523	58.0866	32.2636	57.372	386.293		0.931288	0.967606	1.01006	0.931288	0.963037	26.2657		1.82501	2.48606	2.49659	2.16265	9.96526	18.3749	6.21841	6.71345	12.9319	107.961	2.2435	9.02854	0.601935	2.49132
	1.73279	3.5941	1.68511	3.51494	1.70401	28.224	6.7425	10.5626	17.3051	156.658	111.569	2.62387	1.7112	3.57431	0.352493	25.0972	9.91241	25.5772	10.4171	25.3864	461.457	58.6392	33.5972	59.3717	34.5212	59.0808	354.706		0.891076	0.970235	0.938758	0.891076	0.919857	25.6002		1.82773	2.479	2.48481	2.15818	10.1048	18.5289	6.26389	6.78713	13.051	108.353	2.23838	9.14454	0.606712	2.4819
	1.74851	3.33361	1.65813	3.4541	1.65278	26.7343	6.43023	9.98214	16.4124	155.238	99.6432	2.54106	1.68073	3.42398	0.341498	21.9185	9.58911	22.7729	8.85737	22.8241	412.254	58.3986	36.6849	59.7882	35.2398	59.871	300.809		0.792545	0.792545	0.882926	0.91304	0.888281	24.1932		1.8389	2.47207	2.47292	2.15518	10.2355	18.6701	6.30745	6.85402	13.1615	108.665	2.2344	9.25352	0.611	2.47249
	1.74671	3.30545	1.79151	3.23137	1.58532	24.6799	6.0567	9.15571	15.2124	151.167	83.827	2.51144	1.75791	3.28693	0.303087	18.5761	7.56938	18.1919	7.98249	19.9933	346.822	58.4263	37.0267	57.7433	37.9338	60.9195	233.767		0.764735	0.794011	0.719932	0.719932	0.92612	22.1684		1.85014	2.4651	2.45971	2.152	10.359	18.7997	6.34761	6.91616	13.2638	108.957	2.22893	9.35616	0.615207	2.46241
	1.63272	3.23797	2.11959	2.9843	1.54237	23.0681	5.76417	8.50541	14.2696	147.556	72.342	2.55195	1.75444	3.17455	0.288114	17.0689	6.3817	13.283	7.72768	17.8236	299.425	60.1817	37.8526	52.8649	41.0383	61.5918	187.079		0.919222	0.686025	0.432357	0.432357	1.00957	20.5161		1.86123	2.45818	2.44588	2.14931	10.4774	18.9185	6.38508	6.97393	13.359	109.222	2.22345	9.45428	0.619198	2.45203
	1.56191	3.12462	2.00126	2.75225	1.47655	21.9579	5.47908	8.09925	13.5783	147.821	65.5979	2.37676	1.67175	3.03153	0.289115	15.3442	5.54345	12.0952	7.43559	16.0202	271.551	61.2855	39.2601	54.5995	44.0652	62.6292	157.941		0.814851	0.747868	0.375494	0.375494	0.900205	19.5811		1.8711	2.45068	2.43413	2.1507	10.5855	19.0275	6.41993	7.02656	13.4465	109.449	2.22155	9.54409	0.622366	2.4424
	1.56683	2.91224	1.91041	2.53953	1.65266	21.1972	5.29648	7.80732	13.1038	147.406	60.9542	2.22497	1.7171	2.81906	0.242927	13.9103	5.6846	11.4654	7.60076	13.2774	252.833	61.2085	41.9668	55.9504	46.9346	59.8728	139.4		0.658142	0.687266	0.314557	0.314557	0.572306	18.9722		1.88107	2.43463	2.42409	2.15307	10.6784	19.1294	6.45011	7.07554	13.5256	109.696	2.22082	9.62133	0.624929	2.42936
	1.47997	2.70513	1.81976	2.35292	1.97905	20.5193	5.14269	7.54494	12.6876	146.712	56.9261	2.16599	1.85958	2.61708	0.16921	13.4155	5.94171	11.0419	7.7828	10.0086	236.44	62.5751	44.6931	57.3148	49.5263	54.9283	123.852		0.686017	0.53914	0.346231	0.186934	0.186934	18.3533		1.89058	2.4143	2.41575	2.16023	10.7655	19.2265	6.47881	7.12194	13.6008	109.927	2.22375	9.69384	0.626812	2.41502
	1.43064	2.54315	1.7022	2.20274	1.86379	19.8099	4.92541	7.30224	12.2276	148.256	53.3226	2.03326	1.7426	2.45805	0.170319	12.2134	5.67515	10.3891	7.41293	9.37353	221.549	63.358	46.885	59.1086	51.6627	56.6501	108.566		0.602624	0.509889	0.33106	0.169477	0.169477	17.7767		1.89218	2.39455	2.40912	2.17767	10.8475	19.32	6.50683	7.16599	13.6728	110.13	2.23189	9.76231	0.627839	2.40184
	1.58189	2.41808	1.60841	2.04595	1.73823	18.9945	4.73118	6.99473	11.7259	147.843	48.9262	1.89209	1.64086	2.32505	0.172516	9.91803	5.35042	9.75169	7.21045	8.95772	203.443	60.9731	48.6135	60.5596	53.9412	58.5559	92.2387		0.310204	0.525988	0.283684	0.153859	0.153859	17.1024		1.89383	2.3764	2.40353	2.19457	10.9229	19.4092	6.5334	7.20752	13.7409	110.318	2.24003	9.82551	0.62869	2.38996
	1.47341	2.24875	1.54977	1.91815	1.83153	18.1004	4.52033	6.65863	11.179	147.304	44.3374	1.87484	1.62021	2.1661	0.144174	9.28373	5.16009	8.82423	6.77135	7.22967	184.418	62.6789	51.0034	61.4757	55.8347	57.1368	75.8636		0.401428	0.37391	0.325068	0.0433117	0.0433117	16.2255		1.8958	2.36152	2.40335	2.21016	10.9938	19.491	6.55928	7.24502	13.8043	110.454	2.248	9.88519	0.629446	2.38244
	1.39866	2.10868	2.34874	1.78263	3.24261	17.3233	4.70078	6.21491	10.9157	132.21	38.6252	2.22871	1.86414	3.01915	0.236522	10.904	6.71894	5.53206	8.5156	2.12623	159.329	63.8682	53.0236	49.5851	57.8784	37.7954	62.9312		0.830058	0.120029	0.120029	0.446088	1.0139	15.0946		1.89946	2.34661	2.40693	2.22466	11.0613	19.5632	6.58369	7.27816	13.8619	110.548	2.25515	9.94186	0.630213	2.37677
	1.35605	1.97717	2.2239	1.84894	3.65965	16.5345	4.60003	5.89801	10.498	128.217	34.7865	2.10053	1.88099	3.30071	0.273987	10.5234	6.87938	5.64599	7.56851	0.88431	142.431	64.551	54.9562	51.3589	56.8739	32.8417	51.0374		0.744486	0.123364	0.123364	0.251599	1.55912	14.4339		1.91304	2.32542	2.41096	2.23835	11.1276	19.6298	6.60752	7.3087	13.9162	110.612	2.26012	9.99758	0.631233	2.36819
	1.26894	1.83821	2.05848	2.84202	3.526	15.5023	4.50599	5.44489	9.95089	120.837	29.6469	2.45025	1.89327	3.35501	0.278516	10.4785	7.11709	5.99035	2.76881	0.960387	120.919	65.9583	57.0358	53.7573	42.8815	34.3913	37.3554		1.1813	0.612042	0.391772	0.391772	1.07575	13.0521		1.92746	2.30579	2.41548	2.25215	11.1948	19.6937	6.63157	7.33809	13.9697	110.654	2.26556	10.054	0.632202	2.36064
	1.23783	1.75058	1.93603	2.82913	3.32717	14.2996	4.23005	4.99072	9.22077	117.983	24.9073	2.38258	1.79694	3.20266	0.281166	8.95336	6.14777	5.26254	1.96257	0.815189	101.395	66.4646	58.3671	55.5679	43.0504	36.7629	24.0997		1.14475	0.632	0.446553	0.446553	0.944592	11.917		1.94137	2.29009	2.41985	2.26352	11.2627	19.7555	6.65551	7.36677	14.0223	110.687	2.27016	10.1109	0.633286	2.35497
	1.17684	1.65698	2.04314	2.66256	3.08317	13.4671	4.01496	4.68067	8.69563	116.581	21.9087	2.35285	1.75352	2.97802	0.258795	8.05498	5.56009	3.88811	1.82899	0.868238	89.3429	67.4629	59.806	53.9825	45.264	39.7813	16.6194		1.17601	0.695869	0.309715	0.309715	0.730322	11.1143		1.95452	2.27504	2.42348	2.26916	11.3307	19.8163	6.6782	7.39593	14.0741	110.747	2.27063	10.1676	0.634894	2.34926
	1.51265	1.61379	1.92561	2.50209	2.89915	12.9556	3.90148	4.46731	8.36879	114.503	19.9568	2.21385	1.69175	2.79989	0.246712	5.70652	5.23351	3.90409	1.9583	1.00466	81.977	62.0592	60.4758	55.7234	47.449	42.1365	12.7105		0.701199	0.600053	0.288242	0.288242	0.685306	10.7417		1.96658	2.26038	2.42533	2.27457	11.3959	19.8766	6.6999	7.42493	14.1248	110.822	2.26393	10.2219	0.63736	2.34995
	1.41832	1.54888	1.83225	2.38135	3.08552	13.3591	3.93757	4.65614	8.59371	118.249	21.6796	2.1068	1.61972	2.90948	0.284764	6.34661	5.70585	4.43236	2.42183	0.725993	88.7653	63.5542	61.4897	57.1258	49.127	39.7517	15.7505		0.688477	0.557922	0.274546	0.274546	0.978719	11.2523		1.97771	2.2467	2.42664	2.27974	11.4573	19.9353	6.72057	7.45298	14.1735	110.898	2.25496	10.2731	0.640016	2.35319
	1.38865	1.4361	1.78687	2.30524	3.40104	15.7746	4.34876	5.64684	9.9956	129.85	31.8868	2.04606	1.52379	3.12709	0.34473	8.76221	8.4836	6.56324	4.17598	0.898171	130.551	64.0282	63.2712	57.8138	50.1997	35.8726	40.7584		0.657401	0.60996	0.259181	0.259181	1.35498	13.7286		1.9871	2.2341	2.42873	2.28479	11.5148	19.9917	6.7402	7.47977	14.22	110.973	2.24677	10.3212	0.64246	2.35676
	1.41384	1.35481	1.73535	2.32332	3.92538	17.4729	4.70426	6.3273	11.0316	134.501	40.0347	2.02933	1.49422	3.52486	0.404585	10.8269	11.2188	8.81445	5.6689	0.606661	163.038	63.6257	64.5709	58.6	49.9438	29.8666	65.3263		0.615495	0.674523	0.293984	0.293984	1.89604	15.4436		1.99502	2.22137	2.43685	2.28962	11.5672	20.0367	6.7578	7.50145	14.2593	111.004	2.23843	10.3649	0.644786	2.36323
	1.69142	1.28302	1.75841	2.92479	3.80202	17.3012	4.79347	6.19798	10.9914	129.301	38.415	2.3416	1.70816	3.58271	0.354298	9.62273	12.3232	9.21158	3.49195	0.98298	156.442	59.2746	65.7298	58.2475	41.8043	31.2302	62.5799		0.650186	1.05858	0.583191	0.583191	1.46041	14.9596		2.00252	2.21189	2.44638	2.29262	11.6103	20.0782	6.77364	7.52039	14.294	111.024	2.23207	10.4011	0.646634	2.3695
	1.65862	1.9105	3.3053	3.39477	3.57796	17.0478	5.14917	5.88554	11.0347	114.301	34.6395	3.35003	2.2592	3.53216	0.219803	12.1839	10.4889	3.39984	3.07791	2.46868	141.578	59.7806	55.9491	37.0286	35.9478	33.7846	58.6361		1.69141	1.43953	0.0447344	0.0447344	0.227927	13.6978		2.00943	2.21509	2.46215	2.29511	11.6417	20.1183	6.7903	7.53525	14.3255	110.971	2.2351	10.4289	0.647015	2.37863
	2.14373	2.01755	3.63205	3.17925	6.14105	16.741	5.64244	5.63768	11.2801	99.9155	31.7834	3.40565	2.40261	5.5138	0.393005	12.241	13.1398	4.04169	6.06734	0.248605	123.179	52.5144	54.359	33.1588	38.5786	10.5584	54.0316		1.26191	1.38809	0.2264	0.2264	2.7354	13.3354		2.01604	2.2258	2.4778	2.29761	11.7057	20.1568	6.8133	7.5529	14.3662	110.855	2.24375	10.4826	0.647385	2.38771
	2.19639	1.87711	3.48841	3.02761	12.2789	16.3121	6.53009	6.17555	12.7056	94.5707	38.1374	3.25801	2.4042	10.0813	0.614881	18.7809	21.6502	9.25181	12.2674	33.0488	95.6879	51.7539	56.4497	34.8336	40.4853	8.34335	47.9099		1.06162	1.3809	0.2304	0.2304	9.02089	13.0541		2.02224	2.23562	2.49235	2.29984	11.7937	20.1931	6.83948	7.57326	14.4127	110.729	2.25167	10.5551	0.648363	2.39609
	2.08999	1.75783	3.23145	2.90195	16.2561	15.5126	6.95831	6.93849	13.8968	99.7151	48.1427	3.0667	2.29298	12.4423	0.688777	23.7006	27.045	13.8895	16.4541	86.4484	73.1757	53.2962	58.2563	37.9329	42.1002	47.1373	37.4811		0.97671	1.30886	0.164749	0.164749	13.1894	12.4459		2.02853	2.24375	2.5082	2.28138	11.8821	20.2232	6.8612	7.5941	14.4553	110.682	2.25316	10.6269	0.650133	2.39479
	1.98485	1.65426	3.07631	2.891	16.3186	14.6282	6.75885	6.7924	13.5513	100.496	46.1367	2.98365	2.21139	11.7402	0.682991	22.7911	26.0569	13.5611	14.9603	91.3879	61.9259	54.8424	59.8481	39.8679	42.2424	47.9992	27.434		0.998803	1.32939	0.0926564	0.0926564	13.3349	11.6445		2.03644	2.25118	2.52429	2.26285	11.9686	20.2497	6.88218	7.61341	14.4956	110.625	2.2541	10.697	0.651905	2.39357
	3.73208	1.58158	3.13019	2.85932	16.262	26.1721	8.95622	10.0255	18.9817	111.939	100.511	3.43114	2.92704	13.1295	0.635409	27.2916	54.3852	33.9426	37.1721	53.3748	296.387	32.0167	60.9778	39.1904	42.6552	47.219	281.625		0.300945	1.84955	0.300945	0.571815	12.8309	22.741		2.04376	2.25852	2.54133	2.24656	12.0493	20.2728	6.90205	7.63054	14.5326	110.555	2.24955	10.7625	0.654237	2.39993
	4.47089	1.52821	3.12534	2.67646	16.0986	47.0819	12.4969	17.7657	30.2626	142.16	315.618	3.79811	2.78868	13.1917	0.650986	64.4169	120.312	87.8262	96.441	12.9722	1196.12	24.2017	61.8143	39.2512	45.0772	44.9998	1420.65		0.672775	2.26991	0.672775	1.12165	12.3005	43.2838		2.04697	2.26596	2.55681	2.23209	12.1218	20.2945	6.9197	7.64667	14.5664	110.506	2.24056	10.8213	0.656931	2.41139
	4.34351	1.41325	2.99049	2.50888	15.4232	61.5997	14.7132	23.5356	38.2488	159.963	553.927	3.667	2.62929	12.6533	0.65591	107.53	176.888	137.421	148.944	0.504105	2198.35	25.4712	63.6352	40.959	47.3554	36.3941	2725.81		0.676512	2.25376	0.676512	1.15812	11.7562	57.9327		2.05009	2.27409	2.5697	2.21861	12.1878	20.3648	6.94419	7.67904	14.6232	110.582	2.23248	10.8769	0.659408	2.4219
	4.0517	1.32386	2.7716	2.65116	14.4162	60.9701	14.3641	23.3242	37.6883	162.379	544.019	3.41165	2.68127	11.8251	0.630332	106.346	170.048	134.386	137.193	0.00271294	2172.12	28.5019	65.0692	43.8087	45.4176	25.2584	2660.47		0.640047	2.08779	0.640047	0.760494	11.0045	57.5585		2.05467	2.27807	2.58116	2.20673	12.2493	20.471	6.97349	7.72364	14.6971	110.757	2.22456	10.9304	0.66179	2.42961
	3.76353	1.23015	2.59378	2.72083	16.8379	57.8635	14.1683	22.1679	36.3361	156.461	491.414	3.24218	2.62554	13.5693	0.675757	108.259	167.396	133.969	131.044	7.12696	1909.27	31.6618	66.59	46.1943	44.4833	55.4654	2349.64		0.52135	2.01203	0.648404	0.52135	13.5957	54.6213		2.0525	2.27854	2.59137	2.20325	12.3073	20.5781	7.00184	7.76849	14.7703	110.949	2.22207	10.9809	0.663398	2.43495
	3.50797	1.18045	2.42777	2.59281	33.8266	53.7101	16.2076	22.2675	38.4751	137.389	495.842	3.05039	2.46903	26.2469	0.828038	161.281	225.816	189.884	185.363	310.429	1406.44	34.6031	67.4035	48.4785	46.2075	597.127	1964.23		0.457582	1.86994	0.622623	0.457582	30.7762	50.6597		2.05034	2.27787	2.60061	2.19981	12.3624	20.6691	7.02668	7.80755	14.8342	111.113	2.21932	11.0284	0.664951	2.43924
	3.23497	1.49308	2.30346	2.40654	51.6151	51.7281	18.7969	25.4707	44.2675	135.505	648.755	2.82076	2.32923	39.5201	0.888685	242.173	299.421	272.033	268.643	1077.04	1084.47	37.8894	62.3678	50.2249	48.7744	1782.93	1792.48		0.414214	1.32768	0.517295	0.414214	48.7944	48.9074		2.04854	2.27706	2.60667	2.19643	12.416	20.7219	7.04443	7.83339	14.8778	111.2	2.21659	11.0731	0.66642	2.44187
	2.98839	2.88032	2.12977	2.30594	52.5724	50.8279	18.9508	25.3757	44.3265	133.903	643.924	2.93436	2.44953	38.8681	0.881429	254.798	258.26	282.947	277.051	1130.41	1016.15	40.9859	42.3813	52.7169	50.1898	1864.68	1717.07		0.0540326	0.0540326	0.804585	0.628418	49.638	47.8936		2.04689	2.27946	2.60734	2.19361	12.47	20.7484	7.05761	7.85025	14.9079	111.231	2.21507	11.1169	0.667706	2.4434
	2.82836	2.81081	1.97821	2.25455	49.6183	50.1472	18.2729	24.4876	42.7606	134.011	599.644	2.81958	2.39362	37.9208	0.881253	238.534	239.077	265.517	256.588	982.534	1015.97	43.0606	43.2912	54.9407	50.9205	1618.28	1661.12		0.00877476	0.00877476	0.841372	0.565031	46.7987	47.3276		2.04526	2.28293	2.60527	2.19114	12.5236	20.7526	7.0668	7.85948	14.9263	111.217	2.21409	11.1594	0.668883	2.4441
	2.61103	2.66411	1.85156	2.19808	46.1162	48.9286	17.3949	23.3555	40.7504	134.266	545.477	2.63757	2.30131	35.2532	0.877441	218.564	216.997	241.597	230.945	824.914	994.371	45.96	45.2432	56.8343	51.7297	1348.79	1563.27		0.0265396	0.0265396	0.786011	0.439495	43.4787	46.291		2.04079	2.2848	2.61454	2.18901	12.5748	20.7483	7.07538	7.86468	14.9401	111.156	2.21296	11.2	0.670026	2.44967
	2.41287	2.55706	1.73792	2.05528	44.1254	46.9982	16.6478	22.4169	39.0647	134.654	502.519	2.48497	2.14468	33.7333	0.880446	202.633	198.549	222.304	212.941	755.019	921.148	48.6861	46.6947	58.5607	53.8042	1206.52	1414.35		0.0720947	0.0720947	0.747045	0.429688	41.6404	44.5132		2.03531	2.28039	2.62378	2.18681	12.6218	20.743	7.08184	7.86987	14.9517	111.127	2.21021	11.2368	0.671272	2.45208
	2.29421	2.59992	1.64627	1.91159	42.6148	44.2859	15.8921	21.3556	37.2477	134.378	456.06	2.44707	2.00724	32.6111	0.884036	184.903	176.683	202.944	195.456	714.104	806.208	50.356	46.1108	59.9717	55.9329	1103.86	1217.7		0.152853	0.152853	0.800796	0.535482	40.1678	41.8389		2.03069	2.27631	2.63115	2.18488	12.6663	20.7385	7.08797	7.87511	14.9631	111.105	2.20774	11.2717	0.672429	2.45373
	2.23364	2.72465	1.53101	1.81532	40.6325	40.9605	14.9829	19.9994	34.9823	133.481	399.977	2.47914	1.9199	31.1555	0.883908	162.544	150.265	180.954	173.386	657.9	674.832	51.2194	44.4325	61.7703	57.3821	976.068	996.668		0.245504	0.245504	0.948136	0.663823	38.1534	38.4813		2.0266	2.27315	2.63447	2.18666	12.7079	20.7364	7.09419	7.88059	14.9748	111.085	2.20828	11.3045	0.673155	2.45381
	2.07307	3.5198	1.46957	1.69672	37.9616	38.4084	14.1882	18.6021	32.7903	131.109	346.037	2.79643	1.79081	29.3511	0.884991	146.776	113.815	161.763	156.037	565.174	586.62	53.5436	34.4641	62.7397	59.1929	816.311	842.046		0.723366	0.723366	1.32686	1.09972	35.1651	35.612		2.0221	2.27065	2.63702	2.18865	12.7482	20.7083	7.09581	7.87699	14.9728	111.009	2.20915	11.3351	0.673787	2.45383
	1.96302	3.52508	1.38245	1.59756	35.5125	36.6748	13.4426	17.5654	31.0079	130.67	308.542	2.74405	1.68893	27.5157	0.884338	131.78	98.3567	145.447	140.304	487.082	539.738	55.1661	34.4021	64.1275	60.7286	682.364	744.44		0.781031	0.781031	1.3616	1.14649	32.7685	33.9308		2.01786	2.26879	2.639	2.18881	12.7863	20.5984	7.08319	7.8451	14.9283	110.756	2.20881	11.3606	0.674442	2.4539
	1.83147	3.33178	1.68332	1.52145	33.3393	35.3047	12.8353	16.6677	29.503	129.858	277.812	2.58162	1.72035	25.8374	0.875146	121.085	90.3176	124.368	128.004	420.414	504.871	57.1377	36.7071	59.3993	61.9205	573.551	671.548		0.750154	0.750154	0.898306	1.06017	30.7577	32.723		2.01102	2.26705	2.64102	2.18914	12.8239	20.4484	7.06342	7.79986	14.8633	110.426	2.20862	11.3838	0.675021	2.45403
	1.7327	3.25288	3.40015	1.43804	31.1907	34.0534	12.5113	15.6237	28.135	124.877	244.101	3.32651	2.11274	24.2431	0.839675	116.178	85.7184	83.0131	122.617	348.92	464.06	58.6406	37.6693	35.8833	63.2403	475.252	608.261		1.59382	0.0736351	0.0736351	1.88847	27.8642	30.7268		2.00537	2.26524	2.64268	2.18861	12.8613	20.3041	7.04455	7.75682	14.8014	110.111	2.20776	11.4071	0.675684	2.45396
	1.64025	3.19446	3.57764	1.35181	29.0596	32.4731	11.8828	14.692	26.5748	123.641	215.855	3.38605	2.0288	22.6891	0.835843	104.91	75.4874	68.9758	110.902	295.042	423.96	60.065	38.3898	33.7883	64.6191	386.877	532.81		1.7458	0.19159	0.19159	2.03424	25.6735	29.087		2.00064	2.25987	2.64332	2.18443	12.8983	20.166	7.02542	7.71702	14.7424	109.844	2.20329	11.4301	0.676779	2.4516
	1.52701	3.08152	3.34221	1.28463	26.8367	30.3617	11.0723	13.6463	24.7186	123.248	186.223	3.21186	1.91564	20.963	0.832539	91.1123	63.8523	59.7542	95.7982	248.516	372.081	61.8331	39.8021	36.5808	65.7038	304.372	439.794		1.68485	0.130342	0.130342	1.92723	23.6248	27.1498		1.99609	2.24366	2.64386	2.16711	12.9343	20.03	7.00249	7.68102	14.6835	109.69	2.18624	11.4513	0.679379	2.44376
	1.47242	3.02802	3.21642	1.20923	24.742	28.0983	10.2944	12.5617	22.8561	122.024	157.796	3.12222	1.86132	19.3606	0.824585	77.8272	52.8002	50.0978	82.5403	208.733	316.979	62.6946	40.48	38.1183	66.9318	235.671	349.985		1.6498	0.094196	0.094196	1.91299	21.6198	24.9761		1.99198	2.22733	2.64444	2.15023	12.9603	19.8908	6.97752	7.64257	14.6201	109.531	2.16951	11.4646	0.681754	2.43588
	1.38479	2.89451	5.36765	1.1774	22.8798	26.2361	9.99005	11.4325	21.4225	114.439	130.702	4.13108	1.76222	18.5018	0.826074	74.0506	50.3468	21.3666	77.6629	166.147	263.935	64.09	42.1968	16.1826	67.4536	181.965	283.778		2.74629	1.23657	1.23657	2.95368	18.7488	22.1051		1.99118	2.21244	2.64458	2.13766	12.9839	19.7571	6.95448	7.60472	14.5592	109.35	2.15636	11.4766	0.683654	2.42851
	1.31043	2.68633	5.21982	1.11041	21.3556	24.6143	9.3828	10.6875	20.0703	113.905	114.223	3.95308	1.65441	17.3216	0.825632	65.1632	44.8427	17.3304	68.4325	143.347	231.997	65.2861	44.9447	17.3938	68.5585	143.165	231.766		2.64265	1.26674	1.26674	2.84267	17.4025	20.6612		1.9908	2.19866	2.6405	2.13023	13.0067	19.6274	6.93238	7.56794	14.5003	109.168	2.14734	11.4882	0.685036	2.41958
	1.35397	2.54154	4.90947	1.61786	20.027	22.9195	8.89488	9.86592	18.7608	110.917	97.3364	3.7255	1.84878	16.2476	0.795674	56.8654	40.365	15.8835	52.9551	123.924	196.689	64.5845	46.9071	20.0789	60.4126	113.137	183.036		2.37154	1.18396	1.18396	2.10764	16.3015	19.194		1.99071	2.18525	2.6335	2.12307	13.029	19.43	6.89858	7.50889	14.4075	108.847	2.13862	11.4964	0.686305	2.40937
	1.38199	2.44312	4.56126	1.56647	18.7292	21.0861	8.29469	9.09651	17.3912	109.667	82.7465	3.50219	1.78563	15.1872	0.789589	47.7854	34.2409	13.9385	45.2689	108.879	163.62	64.1348	48.2649	23.3207	61.2141	87.2125	136.789		2.1202	1.05907	1.05907	1.93572	15.227	17.5839		1.98521	2.16732	2.6272	2.10463	13.0505	19.1814	6.85272	7.43579	14.2885	108.509	2.12031	11.5011	0.688679	2.39726
	1.34833	2.33035	4.37378	1.46944	17.4398	19.4122	7.729	8.3797	16.1087	108.419	70.2193	3.35207	1.68467	14.1733	0.787531	40.7129	29.1454	11.2575	39.1821	94.3007	136.498	64.6751	49.8445	25.1666	62.7419	64.7934	100.437		2.00373	1.02172	1.02172	1.88263	14.0878	16.0602		1.97935	2.14036	2.62162	2.08393	13.0717	18.9319	6.80481	7.36435	14.1692	108.223	2.09804	11.505	0.691534	2.38099
	1.88815	2.21895	4.25529	1.62054	16.2741	17.8323	7.34822	7.59054	14.9388	103.298	57.6163	3.23712	1.97085	13.2694	0.741362	29.8124	26.3093	9.56623	32.8063	79.6706	109.916	56.284	51.4298	26.3695	60.371	47.3846	71.2658		1.34897	1.01817	1.01817	1.61658	13.0369	14.5952		1.97402	2.11425	2.61594	2.06421	13.0932	18.6882	6.7583	7.29526	14.0536	107.945	2.07672	11.5095	0.694289	2.36509
	2.62264	2.1197	4.13208	1.70075	15.2719	16.4315	7.04643	6.87968	13.9261	97.6336	47.3301	3.37736	2.24544	12.4869	0.695169	19.5699	24.2726	8.49344	28.5763	67.658	88.08	45.8028	52.8632	27.6501	59.1309	34.5916	49.5772		0.754721	1.25765	0.754721	1.6766	11.8945	13.0542		1.9694	2.09138	2.60974	2.04412	13.1143	18.4584	6.71457	7.23088	13.9454	107.689	2.05594	11.5144	0.696995	2.35056
	2.53324	1.99314	3.91391	1.60498	14.36	15.1835	6.59812	6.38467	12.9828	96.765	40.764	3.22358	2.12816	11.7484	0.693274	16.5232	21.2059	7.20496	24.9314	60.2462	73.7084	47.0208	54.7197	29.9921	60.613	24.6964	33.5596		0.690336	1.23044	0.690336	1.6186	11.1364	11.9599		1.96514	2.06876	2.60177	2.02532	13.1351	18.2748	6.67848	7.18191	13.8604	107.538	2.03618	11.5209	0.699614	2.33527
	2.46808	1.86265	3.75287	1.53345	13.7231	14.0682	6.23472	5.98336	12.2181	95.9684	35.8006	3.11047	2.01401	11.2305	0.695874	14.1876	19.115	6.15959	22.1019	56.0759	61.3628	47.9187	56.6673	31.7819	61.7318	18.7722	21.8813		0.642394	1.24783	0.642394	1.57702	10.6126	10.9577		1.96132	2.04626	2.59017	2.00854	13.1544	18.1157	6.64607	7.14105	13.7871	107.448	2.01797	11.5273	0.702041	2.31821
	2.54506	1.75003	3.6153	1.8673	13.1017	12.9781	5.97624	5.51161	11.4878	92.2253	30.3778	3.08018	2.03674	10.6374	0.678599	11.773	17.8609	5.57405	16.8834	50.7715	49.0262	46.8589	58.3755	33.3519	56.5972	13.7733	12.8716		0.535122	1.33015	0.535122	1.21288	10.0215	9.89793		1.95745	2.02571	2.57931	1.99368	13.172	17.9658	6.61566	7.10257	13.7182	107.36	2.00169	11.5329	0.704212	2.30251
	2.45261	1.62989	3.54958	1.90132	12.4631	12.105	5.68359	5.15612	10.8397	90.7195	26.5856	3.00109	2.03914	9.96614	0.660292	10.4392	16.4324	4.554	14.3055	45.9621	41.2346	48.1332	60.2257	34.1154	56.0865	9.44151	7.36898		0.548485	1.3712	0.548485	1.09977	9.46203	9.10391		1.9528	2.00764	2.56884	1.98026	13.1861	17.8224	6.58634	7.06536	13.6517	107.273	1.9871	11.5362	0.706121	2.28824
	2.34731	1.54033	3.4953	2.30338	11.7944	11.5294	5.50169	4.81308	10.3148	87.4837	23.1658	2.92131	2.31436	9.52089	0.608904	9.9501	15.6923	4.02558	10.2292	39.5981	36.3335	49.6053	61.6237	34.7523	50.2261	5.77912	4.57531		0.573996	1.38097	0.573996	0.617932	8.87309	8.6081		1.94972	1.99109	2.55884	1.96807	13.196	17.6822	6.55765	7.02801	13.5857	107.173	1.97382	11.5364	0.707803	2.27496
	2.28369	1.4601	3.35112	3.30777	11.068	11.0702	5.42348	4.42907	9.85255	81.6648	19.6167	3.32944	2.53971	9.13876	0.565061	9.85828	15.7083	4.29467	4.47623	31.8603	31.8856	50.5056	62.8898	36.4731	36.9986	2.81421	2.82173		1.04576	1.86934	0.0216756	0.0216756	7.73853	7.74077		1.95658	1.977	2.55045	1.95702	13.2064	17.5458	6.53222	6.99025	13.5225	107.012	1.96201	11.5379	0.709328	2.26373
	2.24209	1.37654	3.18043	3.17799	10.2059	10.531	5.11898	4.12247	9.24145	80.533	16.9947	3.17921	2.47607	8.44951	0.546739	8.27647	14.0059	3.75797	3.76744	25.8764	29.2895	51.0985	64.2222	38.5639	38.5942	0.664962	1.30084		0.937118	1.80267	0.00122011	0.00122011	7.02665	7.35175		1.96182	1.96365	2.54243	1.94699	13.2174	17.4367	6.5115	6.96132	13.4728	106.908	1.96228	11.5409	0.709361	2.25304
	2.12416	1.53237	3.43906	2.95987	9.57772	9.89162	4.9208	3.78786	8.70866	76.9765	14.3479	3.19946	2.33309	8.04305	0.550297	7.82118	11.4815	2.19556	3.84524	21.6869	24.7091	52.7984	61.7489	35.4187	41.3519	0.0350827	0.251206		1.0753	1.6671	0.239592	0.239592	6.37825	6.69216		1.96696	1.95134	2.53465	1.94084	13.2265	17.3427	6.49383	6.93626	13.4301	106.813	1.95525	11.5433	0.710303	2.25081
	2.17541	1.49911	3.64589	2.79202	9.14354	9.14464	4.73343	3.48895	8.22239	73.7087	12.1728	3.21895	2.32956	7.76912	0.53864	6.54348	10.4609	1.18275	3.76909	19.449	19.4587	52.0563	62.2727	32.9996	43.5388	0.0609484	0.0604044		1.04354	1.71985	0.426935	0.426935	5.92458	5.92569		1.97138	1.93993	2.51834	1.93789	13.2203	17.2662	6.47568	6.91433	13.39	106.774	1.94779	11.5341	0.711052	2.24486
	3.05267	1.58023	3.5393	2.66128	8.94067	8.53901	4.71886	3.18338	7.90224	67.4607	10.1339	3.29599	2.75913	7.28908	0.450822	2.7762	9.851	1.39135	4.23363	17.8237	14.5935	40.167	60.999	34.2355	45.2812	0.202267	0.724889		0.243319	1.71575	0.243319	0.634704	5.64469	5.24302		1.97589	1.92953	2.50291	1.93404	13.2078	17.1958	6.45768	6.893	13.3507	106.741	1.9445	11.5203	0.711173	2.2394
	3.02337	1.67545	3.40268	2.59476	8.90878	8.20881	4.63564	3.1008	7.73644	66.8905	9.61497	3.21302	2.70191	7.00728	0.443432	2.59942	8.76274	1.5202	4.16521	18.2598	12.7675	40.5393	59.5207	35.853	46.181	0.231967	1.39619		0.189654	1.53758	0.189654	0.618268	5.69576	4.99579		1.98122	1.92046	2.48883	1.91988	13.1958	17.1312	6.43958	6.8745	13.3141	106.754	1.93565	11.5068	0.712008	2.23502
	2.90208	1.90415	3.17722	2.54191	8.85779	7.95403	4.5562	3.0258	7.582	66.4107	9.15547	3.03965	2.63195	6.75983	0.43952	2.73611	7.03336	1.90157	4.05735	18.5037	11.5453	42.0985	56.0442	38.6037	46.902	0.283684	2.0632		0.137573	1.1355	0.137573	0.49774	5.81814	4.91438		1.98607	1.9118	2.47559	1.90497	13.1899	17.0718	6.42336	6.85887	13.2822	106.78	1.93036	11.4983	0.7125	2.23083
	2.71598	1.94908	2.93348	2.39161	8.7059	7.79669	4.41546	3.00347	7.41892	68.0216	9.02081	2.82473	2.47271	6.58089	0.453762	2.88821	6.08302	2.19626	4.09594	18.4079	11.4327	44.548	55.3735	41.692	48.9832	0.468566	2.53996		0.108748	0.875653	0.108748	0.433118	5.88116	4.97196		1.99059	1.90666	2.46188	1.89105	13.1939	17.0149	6.40983	6.8455	13.2553	106.797	1.92765	11.4979	0.712839	2.22624
	2.53046	1.92461	2.69681	2.22522	8.41425	7.63286	4.23737	2.955	7.19237	69.7366	8.73202	2.61363	2.30153	6.39885	0.470935	2.91352	5.34884	2.37334	4.04873	17.4463	11.5293	47.0589	55.7382	44.8044	51.3399	0.952899	3.089		0.0831703	0.689021	0.0831703	0.38841	5.80061	5.01922		1.99057	1.90816	2.44987	1.87954	13.1984	16.9597	6.3977	6.83203	13.2297	106.789	1.92876	11.4982	0.712703	2.22022
	2.36896	1.87006	2.50001	2.08802	8.03826	7.3543	4.0366	2.85143	6.88804	70.6394	8.13067	2.43448	2.15826	6.14073	0.479874	2.78102	4.69389	2.36113	3.79696	16.0132	11.0071	49.3008	56.5557	47.4777	53.3249	1.82833	4.14575		0.0655221	0.56442	0.0655221	0.34646	5.60377	4.91982		1.99063	1.91012	2.44493	1.87119	13.1987	16.9001	6.38594	6.81509	13.201	106.72	1.93025	11.4955	0.712455	2.21778
	2.29899	1.79453	2.4167	2.01069	7.61078	7.14337	3.87918	2.72223	6.6014	70.1754	7.41053	2.35784	2.08277	5.9617	0.482187	2.497	4.34575	2.13884	3.49123	13.9249	10.655	50.2883	57.6974	48.6327	54.4603	3.1671	5.04921		0.058856	0.563312	0.058856	0.347151	5.25294	4.78553		1.98985	1.91229	2.4405	1.86331	13.1937	16.8175	6.36953	6.79002	13.1595	106.602	1.93168	11.4877	0.712106	2.21517
	2.15822	1.67149	2.87867	1.92558	7.05377	6.67564	3.72723	2.46629	6.19352	66.1694	6.08257	2.51845	1.98374	5.7264	0.48542	2.46179	4.22607	0.720044	3.24593	11.0659	8.69311	52.3046	59.5818	42.4027	55.7237	5.45989	7.37001		0.360228	0.84696	0.360228	0.592865	4.53533	4.15719		1.98774	1.92177	2.43625	1.85412	13.1818	16.7152	6.34947	6.7569	13.1064	106.417	1.93826	11.4737	0.710965	2.21199
	2.03902	1.81433	2.84976	1.83273	6.52942	6.23045	3.54928	2.22696	5.77624	62.7439	4.95935	2.44439	1.8843	5.38528	0.481593	2.2809	3.01007	0.489333	2.94657	8.88119	7.18867	54.043	57.3971	42.7801	57.1187	8.1853	9.98535		0.405371	0.630061	0.405371	0.611664	4.08503	3.78606		1.98187	1.93233	2.43097	1.83806	13.1696	16.6093	6.32703	6.72414	13.0512	106.276	1.94472	11.4589	0.709823	2.20642
	1.94926	2.90284	3.33394	1.78548	7.00174	5.96085	3.82235	2.1644	5.98675	56.6248	4.68462	3.11839	2.18766	5.30412	0.415985	3.50847	0.845509	0.238551	4.14884	10.1085	4.57319	55.3707	42.0887	36.6809	57.835	5.70574	11.7619		1.16912	0.215549	0.215549	1.3329	3.88336	2.84247		1.9758	1.93578	2.40941	1.81662	13.1592	16.5022	6.29985	6.69503	12.9949	106.273	1.94579	11.4444	0.709371	2.19261
	1.86092	3.47312	3.25779	1.71111	11.1663	5.69983	4.52818	3.55569	8.08387	78.5236	12.6429	3.36545	2.21013	5.14315	0.398872	7.11429	1.11316	1.61388	7.93587	44.0647	1.37277	56.6934	35.0144	37.609	58.9717	3.15377	13.6204		1.50454	0.107661	0.107661	1.65435	7.80085	2.33438		1.96441	1.93663	2.38398	1.7969	13.1234	16.3943	6.26661	6.66179	12.9284	106.306	1.94358	11.4092	0.708889	2.17419
	1.73971	3.28965	3.03888	1.61439	13.4973	5.39704	4.76282	4.49193	9.25475	94.3122	20.1774	3.16426	2.0645	4.87019	0.404588	9.13922	2.17025	2.97199	9.91264	76.2906	0.402234	58.5333	37.2193	40.342	60.4666	16.8663	15.947		1.42455	0.125385	0.125385	1.54987	10.333	2.23278		1.95185	1.93793	2.36296	1.778	13.0251	16.2871	6.22383	6.61541	12.8392	106.292	1.94141	11.3248	0.707315	2.15741
	1.69996	3.04599	3.09226	1.59275	13.2812	5.09749	4.63495	4.42145	9.0564	95.3938	19.5492	3.06912	2.03646	4.59618	0.385927	8.61418	2.52478	2.3799	9.25497	74.7585	0.213946	59.1432	40.2517	39.6668	60.8036	15.1386	18.4292		1.36917	0.0231313	0.0231313	1.47637	10.2121	2.02837		1.94	1.93924	2.34362	1.75994	12.8851	16.1846	6.17543	6.56152	12.7369	106.252	1.93943	11.2077	0.704965	2.14181
	1.81903	2.86237	3.01693	1.54422	12.7269	5.69991	4.61156	4.23917	8.85073	91.9248	17.9706	2.93965	2.07987	5.02917	0.414867	7.79824	3.05968	2.54286	9.40858	65.8589	1.1845	57.3258	42.6153	40.6213	61.5627	11.1322	13.6198		1.12062	0.0772794	0.0772794	1.39543	9.78727	2.76026		1.92895	1.94022	2.32487	1.74139	12.7431	16.0871	6.12762	6.50876	12.6364	106.22	1.93177	11.0892	0.703284	2.13255
	1.7602	2.71683	3.00211	1.59148	11.8383	5.95181	4.47679	3.93306	8.40986	87.8544	15.469	2.85947	1.99936	5.21438	0.44568	7.37986	3.09746	2.17469	8.32502	54.1922	2.17566	58.2201	44.5367	40.8104	60.8233	5.99229	11.824		1.09927	0.142639	0.142639	1.26799	8.97886	3.09233		1.90022	1.94135	2.30531	1.72292	12.6005	15.8706	6.05682	6.42185	12.4787	106.027	1.91051	10.9646	0.703225	2.12333
	1.65348	2.57753	2.92677	1.58102	10.8758	5.6735	4.21469	3.58703	7.80173	85.1079	12.8668	2.75215	1.88449	4.98682	0.45149	6.55981	2.6803	1.65873	6.93622	44.3709	2.12814	59.8602	46.4154	41.7786	60.9866	2.20649	13.8154		1.09867	0.174622	0.174622	1.17113	8.12369	2.92135		1.86497	1.94289	2.28501	1.7058	12.4583	15.4424	5.9499	6.27143	12.2213	105.404	1.88445	10.8312	0.703602	2.11395
	1.83562	2.50042	2.73279	1.49359	10.1461	10.3444	4.84214	4.2093	9.05144	86.9305	17.7182	2.6166	2.00182	8.29274	0.611091	9.03914	5.48366	4.44936	11.2128	28.1316	30.2745	57.0748	47.472	44.324	62.3599	0.571001	0.910019		0.780979	0.116186	0.116186	1.12302	7.52946	7.72776		1.84004	1.94468	2.26536	1.69003	12.3216	14.8671	5.82146	6.07735	11.8988	104.395	1.8662	10.6966	0.7029	2.10502
	2.34192	2.44293	2.56102	1.49225	9.6511	13.722	5.36854	5.07442	10.443	94.5213	25.7497	2.50198	2.36717	7.87858	0.537922	9.16047	8.55921	7.88216	15.0256	18.3403	69.7807	49.6813	48.2675	46.6406	62.3809	0.0679598	18.7629		0.160061	0.0590471	0.0590471	1.00972	7.14913	11.2201		1.81717	1.94642	2.24738	1.67252	12.1939	14.296	5.69557	5.88845	11.584	103.387	1.84948	10.5693	0.702148	2.0969
	2.24122	2.31816	2.39782	2.21117	9.27149	13.6278	5.34461	4.92594	10.2706	92.1664	24.2649	2.35799	2.26046	7.55307	0.539318	9.63103	9.15941	8.6836	9.81845	15.4204	68.6114	51.1109	50.0167	48.8964	51.5415	0.0141424	17.9556		0.116767	0.0398291	0.0398291	0.146818	6.9135	11.2698		1.79587	1.94828	2.2327	1.65389	12.0413	13.7536	5.57095	5.7041	11.275	102.39	1.83397	10.4237	0.700764	2.09049
	2.08355	2.15871	2.22878	2.079	8.83171	13.1275	5.08488	4.76415	9.84902	93.6925	22.6971	2.19375	2.10234	7.18098	0.547072	9.00797	8.56242	8.15727	9.03529	14.0388	64.6838	53.3903	52.2975	51.289	53.4568	0.312148	13.9658		0.110202	0.0350341	0.0350341	0.114749	6.63796	10.9337		1.77613	1.94952	2.21968	1.63601	11.7207	13.2507	5.42546	5.49366	10.9191	101.257	1.81948	10.1469	0.695902	2.0846
	1.96524	2.04657	2.09268	1.91893	8.48568	12.3391	4.80803	4.5093	9.31733	93.7869	20.3338	2.06962	1.98557	6.88743	0.552447	8.08148	7.62566	7.37313	8.3469	13.5251	56.7168	55.1333	53.932	53.257	55.8231	0.818551	8.69468		0.104388	0.023054	0.023054	0.150695	6.41605	10.2695		1.75833	1.94682	2.20701	1.61944	11.2216	12.7663	5.25325	5.24783	10.5011	99.8967	1.80545	9.7295	0.68696	2.07691
	1.83821	2.245	1.9392	1.81995	8.2779	11.3843	4.58409	4.18411	8.7682	91.2746	17.5068	2.0921	1.86346	6.76968	0.568301	7.53986	5.47133	6.99546	7.64045	13.6443	46.2425	57.0358	51.0569	55.5206	57.3119	1.23768	3.97548		0.25389	0.152902	0.152902	0.272147	6.1858	9.29217		1.74576	1.93363	2.19522	1.60396	10.7119	12.2897	5.08003	5.0024	10.0824	98.4718	1.79273	9.30393	0.676889	2.06443
	1.70543	2.24432	1.80036	1.71256	8.08991	10.7236	4.37937	3.98721	8.36658	91.0453	15.8979	2.02234	1.73451	6.62852	0.585195	7.14997	4.55842	6.65129	7.11187	13.7681	40.2497	59.059	51.0666	57.6089	58.9494	1.6913	1.77747		0.316915	0.221981	0.221981	0.309781	6.06757	8.70129		1.7342	1.92012	2.18529	1.58957	10.2311	11.8187	4.91317	4.76485	9.67801	96.9812	1.78068	8.9016	0.66661	2.0527
	1.56879	2.19037	2.86204	1.65881	7.75502	10.3093	4.39073	3.71359	8.10431	84.5779	13.7907	2.52621	1.7917	6.53177	0.569482	7.96332	4.84156	2.33689	7.46339	11.3184	35.03	61.1777	51.8406	42.6197	59.7777	2.67453	0.844431		0.957414	0.335833	0.335833	0.867397	5.22881	7.78314		1.72415	1.90693	2.17666	1.57632	9.78441	11.3582	4.75444	4.53754	9.29199	95.438	1.76984	8.52692	0.656233	2.04179
	1.49364	2.05526	2.7297	1.57597	7.27279	10.0122	4.18992	3.58313	7.77305	85.5179	12.8388	2.39248	1.6958	6.13702	0.567002	7.26992	4.55676	2.13225	6.83273	9.50408	33.8985	62.359	53.8044	44.3651	61.0655	4.48433	0.386569		0.89884	0.337218	0.337218	0.81651	4.88031	7.61968		1.71509	1.89481	2.16846	1.56524	9.36016	10.9148	4.6031	4.3197	8.9228	93.8433	1.76002	8.1709	0.645547	2.03163
	1.43481	2.01369	2.56364	1.48627	6.91073	9.69773	4.01781	3.45954	7.47735	86.1051	11.9684	2.28867	1.61813	5.82396	0.565142	6.6719	4.01649	2.1146	6.4087	8.36895	32.2614	63.2916	54.416	46.6048	62.4755	6.14885	0.0944409		0.85386	0.274975	0.274975	0.8024	4.62206	7.40906		1.70668	1.89401	2.16209	1.55638	8.9594	10.4965	4.46252	4.11244	8.57495	92.1552	1.75351	7.83518	0.634254	2.02805
	1.38088	1.94108	2.42773	1.74788	6.53101	9.27655	3.88419	3.24994	7.13413	83.671	10.5621	2.1844	1.79618	5.50519	0.507988	6.26656	3.77569	2.12127	4.56381	7.00568	29.0776	64.1526	55.4926	48.4789	58.4083	8.17617	0.0129645		0.803524	0.243329	0.243329	0.436521	4.34661	7.09215		1.69855	1.89329	2.16324	1.54798	8.58123	10.1104	4.33245	3.91875	8.2512	90.451	1.74723	7.51904	0.622883	2.02826
	1.27065	1.88702	2.30087	1.67713	6.25177	8.69691	3.68073	3.05668	6.73741	83.0457	9.34332	2.09395	1.72961	5.26405	0.505378	5.80848	3.21738	1.904	4.01438	6.61028	25.1621	65.9306	56.3009	50.2616	59.4947	9.85108	0.480949		0.823299	0.206926	0.206926	0.416811	4.15783	6.60296		1.69168	1.88328	2.16431	1.5423	8.22767	9.74871	4.20966	3.73834	7.948	88.804	1.73958	7.22316	0.61182	2.0238
	1.18864	1.80854	2.1463	1.54699	5.91288	8.02071	3.43735	2.83144	6.26879	82.373	8.01708	1.97742	1.61238	4.97124	0.510184	5.05665	2.65299	1.66681	3.57343	6.12828	21.0072	67.269	57.4847	52.4773	61.5192	12.0932	1.87609		0.788775	0.168875	0.168875	0.430426	3.93546	6.04329		1.68557	1.87287	2.16543	1.53761	7.90032	9.40264	4.09407	3.56814	7.66222	87.1538	1.73239	6.94876	0.600884	2.01915
	1.13213	1.68687	2.05217	1.48667	5.7369	7.45432	3.25818	2.65833	5.9165	81.5893	7.0667	1.86952	1.53672	4.81572	0.516179	4.52006	2.46902	1.45446	3.13823	6.14407	17.6076	68.1992	59.3447	53.8498	62.4691	13.3481	3.74845		0.737384	0.182652	0.182652	0.382844	3.86738	5.58481		1.68045	1.87369	2.1638	1.53347	7.59763	9.06865	3.98628	3.40558	7.39186	85.4326	1.72876	6.69479	0.589541	2.01874
	1.34157	1.5719	1.97937	1.37513	5.58982	7.00655	3.14406	2.49427	5.63832	79.3328	6.22137	1.77564	1.42432	4.68721	0.53389	3.24895	2.47168	1.35649	3.1291	5.98174	14.9189	64.7838	61.1292	54.9235	64.2448	14.4445	5.68279		0.434062	0.203737	0.203737	0.400505	3.81418	5.23092		1.67558	1.87451	2.15706	1.53224	7.31703	8.74574	3.88369	3.25117	7.13486	83.7134	1.72531	6.4587	0.57837	2.01578
	1.33788	1.49122	1.83404	1.27103	5.42928	6.51745	2.98015	2.35199	5.33214	78.9219	5.53187	1.66263	1.37622	4.53047	0.534014	2.69704	2.21691	1.31357	2.92109	5.99823	12.5125	64.8432	62.3973	57.0988	65.9244	15.6906	8.25392		0.324746	0.17141	0.17141	0.3916	3.76665	4.85482		1.67132	1.87453	2.14863	1.53133	7.06105	8.43753	3.7874	3.10653	6.89393	82.0229	1.72212	6.24264	0.567564	2.01158
	1.247	1.39348	1.73187	1.1996	5.27428	6.05141	2.81627	2.22641	5.04268	79.055	4.95688	1.56268	1.28362	4.38868	0.547407	2.46262	2.02433	1.17594	2.61364	6.04182	10.4661	66.3152	63.9509	58.6533	67.0895	16.9425	11.149		0.315675	0.169192	0.169192	0.363078	3.71161	4.48873		1.66781	1.87502	2.14102	1.53065	6.82862	8.14986	3.69883	2.97275	6.67158	80.3701	1.71961	6.04617	0.557132	2.00802
	1.18759	1.28414	1.64433	1.10541	4.98016	5.59448	2.63268	2.0736	4.70629	78.7638	4.29983	1.46423	1.21173	4.1462	0.547687	2.08828	1.81857	0.976852	2.33258	5.51065	8.77221	67.2862	65.7117	60.0019	68.6413	19.4503	14.4091		0.276639	0.180093	0.180093	0.358826	3.51593	4.13024		1.66407	1.87571	2.13306	1.53057	6.617	7.88983	3.61837	2.85161	6.46998	78.8092	1.71698	5.86734	0.547229	2.00438
	1.42902	1.22975	1.5392	1.34847	4.71783	5.20248	2.57779	1.85448	4.43227	71.9408	3.43911	1.48411	1.3686	3.92317	0.482743	1.31968	1.8172	1.07867	1.51124	4.57977	6.88897	63.3839	66.5964	61.6415	64.6729	21.833	17.5388		0.0550933	0.254355	0.0550933	0.135642	3.23372	3.71837		1.66058	1.87717	2.10348	1.53327	6.42192	7.66233	3.54312	2.74543	6.28855	77.486	1.71473	5.70222	0.537619	1.99032
	1.37994	1.18401	1.42341	1.79896	4.49695	4.85873	2.52367	1.68434	4.208	66.7416	2.83699	1.61118	1.39081	3.82245	0.466435	1.30811	1.79468	1.21057	0.525203	3.89386	5.45252	64.1677	67.3451	63.4732	57.6302	23.946	20.5362		0.231242	0.427175	0.187774	0.187774	2.88577	3.24755		1.65706	1.87913	2.08371	1.53646	6.24088	7.45228	3.47492	2.64629	6.12121	76.1539	1.71258	5.54939	0.528344	1.98142
	1.32607	1.13732	1.33157	1.80524	4.30938	4.58936	2.41649	1.59251	4.009	65.9016	2.53607	1.56841	1.32744	3.68335	0.470166	1.18902	1.63627	1.17705	0.373623	3.58303	4.72136	65.0337	68.1135	64.945	57.5348	25.8169	23.0501		0.242337	0.431085	0.236837	0.236837	2.74097	3.02095		1.66273	1.88209	2.06605	1.53436	6.0738	7.25835	3.4129	2.55411	5.967	74.8369	1.71757	5.40857	0.517952	1.97407
	1.30353	1.09439	1.28873	1.68982	4.09886	4.3261	2.30024	1.49549	3.79572	65.0144	2.23648	1.49668	1.29243	3.4966	0.460254	0.993424	1.45407	1.02315	0.37261	3.23505	4.1041	65.3977	68.824	65.6373	59.2991	28.0005	25.6473		0.193145	0.402287	0.207945	0.193145	2.60219	2.82942		1.67334	1.8869	2.04973	1.53198	5.92918	7.08133	3.35874	2.47072	5.82946	73.5609	1.72673	5.28657	0.507585	1.96831
	1.26221	1.05022	1.21049	1.64013	3.93875	4.08972	2.19858	1.42045	3.61903	64.6073	2.01767	1.45117	1.22342	3.3641	0.466632	0.876805	1.31874	0.976339	0.311876	3.02818	3.57639	66.0678	69.5588	66.9112	60.067	29.7206	28.0974		0.18896	0.400946	0.24068	0.18896	2.48759	2.63855		1.68314	1.89757	2.03395	1.53102	5.82424	6.91918	3.31485	2.39926	5.71411	72.379	1.73675	5.19689	0.499037	1.96576
	1.19946	0.983557	1.11683	1.54273	3.84627	3.86094	2.09163	1.37728	3.46891	65.8472	1.8969	1.3711	1.13749	3.27038	0.483883	0.795965	1.22783	0.950233	0.301289	3.07875	3.13044	67.0917	70.6752	68.4521	61.5861	30.7375	30.5751		0.171635	0.387541	0.254266	0.171635	2.47517	2.48984		1.68591	1.91926	2.01903	1.52848	5.74118	6.77061	3.27741	2.33634	5.61375	71.286	1.74425	5.12524	0.492176	1.96915
	1.28705	1.04651	1.03859	1.4453	3.77003	3.75036	2.05631	1.3287	3.385	64.6156	1.76543	1.36618	1.10665	3.1741	0.482965	0.591752	1.01969	1.03574	0.373329	2.93683	2.86981	65.6644	69.6207	69.7529	63.1248	31.5888	31.8102		0.0791237	0.319666	0.327583	0.0791237	2.40385	2.38418		1.68017	1.95301	2.00484	1.52458	5.66613	6.63393	3.24378	2.2787	5.52248	70.2485	1.74838	5.06054	0.486444	1.97893
	1.31999	1.04331	0.994673	1.35137	3.66025	6.32122	2.44847	2.14624	4.59471	87.6564	4.60635	1.33568	1.11248	3.08303	0.469681	1.27347	1.97447	2.11352	1.20363	1.46842	14.9982	65.1318	69.6741	70.4885	64.6262	32.8347	9.41993		0.0156922	0.292368	0.341005	0.0156922	2.32458	4.98554		1.67393	1.98623	1.99186	1.52146	5.59501	6.51125	3.21329	2.22615	5.43944	69.2793	1.752	4.99958	0.48101	1.98905
	1.25108	0.987984	0.959078	1.30631	3.47759	7.15272	2.52246	2.4595	4.98197	97.5042	6.04916	1.27869	1.05376	2.93477	0.471605	1.6164	2.35462	2.44417	1.47903	0.912271	21.4393	66.2487	70.6008	71.0874	65.3528	34.9615	5.00726		0.0276104	0.290711	0.319617	0.0276104	2.19889	5.87403		1.66719	2.01827	1.97858	1.5185	5.52721	6.40861	3.18639	2.18061	5.367	68.4351	1.74504	4.94201	0.478084	1.99842
	1.17456	1.06904	0.915796	1.26609	3.23401	6.96839	2.43798	2.37987	4.81785	97.6163	5.66376	1.22033	1.09542	2.74203	0.42909	1.59623	1.874	2.31705	1.37332	0.633661	20.5246	67.5002	69.2453	71.8191	66.0046	37.9013	5.86622		0.0457663	0.15129	0.304532	0.0457663	2.01368	5.74806		1.65844	2.05081	1.96505	1.51139	5.48844	6.32647	3.16677	2.14842	5.31519	67.8428	1.7351	4.90802	0.477626	2.00793
	1.10196	1.10606	0.863699	1.19701	3.06146	6.85972	2.36498	2.3446	4.70959	99.1382	5.49716	1.15154	1.10299	2.59534	0.403521	1.59522	1.58489	2.25386	1.36416	0.485071	20.2026	68.6984	68.6305	72.7049	67.1318	40.0557	6.40443		0.0495735	0.0454761	0.287839	0.0454761	1.90992	5.70818		1.65298	2.08354	1.95072	1.51279	5.47326	6.27963	3.15882	2.1302	5.28902	67.4366	1.72742	4.89465	0.478284	2.01713
	1.172	1.04958	0.819294	1.13421	2.96811	6.49979	2.27383	2.21215	4.48598	97.2872	4.89359	1.15311	1.07074	2.51908	0.403459	1.21403	1.49879	2.11568	1.29872	0.482025	17.8587	67.5423	69.5695	73.4641	68.1648	41.246	8.35573		0.0188921	0.103528	0.333813	0.0188921	1.815	5.34668		1.65012	2.11454	1.93599	1.50918	5.46369	6.24445	3.15299	2.11739	5.27038	67.1548	1.72159	4.88601	0.478907	2.02526
	2.11721	1.13466	0.863626	1.09771	2.90396	6.1734	2.38176	2.01137	4.39313	84.4487	4.04559	1.62593	1.10695	2.70727	0.419568	0.0699889	1.55526	2.30473	1.64878	0.272693	14.3765	52.8996	68.1575	72.7061	68.7689	42.0741	10.3492		0.491273	0.491273	0.762307	0.528221	1.27803	4.54746		1.64664	2.14316	1.92141	1.49429	5.45833	6.21474	3.14643	2.10929	5.25572	67.0377	1.71533	4.88035	0.479863	2.03228
	2.10543	1.08286	0.806071	1.0427	2.83735	8.08193	2.65939	2.76682	5.42621	104.039	7.65527	1.59415	1.05274	2.65437	0.432042	0.306868	2.48546	3.43479	2.61368	0.0316699	29.4039	53.0709	69.0155	73.6909	69.6843	42.9426	1.71214		0.511289	0.511289	0.788074	0.551442	1.24321	6.48778		1.64234	2.18013	1.90785	1.47945	5.45875	6.1872	3.14262	2.10247	5.24509	66.9018	1.70872	4.87972	0.481298	2.04399
	1.98801	1.01804	0.771449	1.30342	2.74389	8.6978	2.75377	2.9988	5.75256	108.898	8.99278	1.64572	1.08938	2.55492	0.402144	0.586391	3.01276	3.92959	2.1035	9.75517e-05	35.3315	54.7956	70.0967	74.2866	65.3994	44.1763	0.479711		0.342291	0.627678	0.874267	0.342291	1.09818	7.05209		1.6385	2.23936	1.89161	1.46699	5.45889	6.16079	3.14269	2.09406	5.23675	66.6328	1.70178	4.87984	0.482869	2.06549
	1.83981	0.967044	0.71833	1.48791	2.61995	9.67796	2.88517	3.39505	6.28022	117.673	11.5264	1.66386	1.09726	2.42492	0.376942	1.09277	3.6792	4.69518	1.95232	0.0703392	46.142	57.0116	70.9532	75.205	62.4495	45.8391	0.0826824		0.175949	0.696817	0.94553	0.175949	0.956092	8.0141		1.63378	2.29707	1.87485	1.45649	5.45997	6.15104	3.14553	2.09105	5.23658	66.4768	1.69405	4.88136	0.484733	2.08596
	1.80752	0.937025	0.680799	1.46376	2.41618	9.49637	2.80027	3.33829	6.13856	119.213	11.1442	1.63564	1.06871	2.26401	0.358658	0.985567	3.4717	4.49218	1.78627	0.147529	44.8377	57.5003	71.4598	75.8574	62.8318	48.6399	0.0112262		0.171879	0.698614	0.95484	0.171879	0.780542	7.86073		1.61963	2.35144	1.85815	1.44619	5.47184	6.17688	3.15402	2.10259	5.25661	66.6638	1.67926	4.89238	0.488937	2.10479
	1.80165	0.931911	0.650011	1.42566	2.32345	9.04161	2.69572	3.16598	5.8617	117.445	10.0234	1.61366	1.05535	2.193	0.350225	0.799348	3.11101	4.18491	1.61303	0.138581	40.2703	57.5893	71.5463	76.3946	63.4372	49.942	0.121666		0.187995	0.681749	0.963648	0.187995	0.709793	7.42795		1.6052	2.39979	1.84161	1.43826	5.50789	6.21625	3.16817	2.12371	5.29187	67.0328	1.6643	4.92296	0.49469	2.1207
	1.72259	0.883871	0.612455	1.33807	2.73408	8.35724	2.60805	2.91277	5.52082	111.684	8.48422	1.53033	0.997421	2.48121	0.426543	0.784037	2.9728	3.9824	1.61285	0.0158829	33.0531	58.7955	72.3613	77.0526	64.8402	44.3068	1.06745		0.192261	0.646461	0.917877	0.192261	1.20375	6.82691		1.59394	2.44341	1.82658	1.44617	5.56734	6.26652	3.19066	2.15041	5.34107	67.3971	1.6521	4.97317	0.501273	2.13499
	1.62976	1.14367	0.67232	1.27077	3.48752	7.77091	2.66249	2.68506	5.34755	100.847	7.20952	1.45027	1.17545	3.02308	0.440067	1.06653	2.30682	3.96079	1.93689	0.680675	26.0959	60.2277	68.0087	76.0052	65.9286	34.8441	2.6228		0.179495	0.306595	0.777948	0.179495	2.03726	6.32064		1.58361	2.52395	1.82043	1.45623	5.62817	6.31417	3.22109	2.17279	5.39389	67.4552	1.64281	5.0264	0.507345	2.17219
	1.51002	1.76361	0.724008	1.35089	3.34448	7.43935	2.68873	2.4857	5.17443	92.449	6.17871	1.63681	1.39067	2.94926	0.359128	1.38935	0.855841	3.86012	1.78981	0.430017	22.5684	62.1006	58.1681	75.1066	64.634	36.5533	3.80665		0.126795	0.126795	0.912807	0.285927	1.70767	5.80253		1.57465	2.64793	1.82028	1.46655	5.68864	6.35697	3.25917	2.19061	5.44978	67.2137	1.63606	5.08127	0.512884	2.2341
	1.42448	1.74517	1.33798	1.54719	3.11303	7.40158	2.76157	2.36539	5.12696	85.6539	5.59509	1.64618	1.45516	2.77106	0.311367	1.78782	1.03307	2.02662	1.47471	0.123521	21.5297	63.4562	58.4498	64.8417	61.5161	39.4056	3.95546		0.221705	0.0989868	0.308203	0.0989868	1.46684	5.7554		1.5682	2.77136	1.82083	1.47683	5.74463	6.394	3.29598	2.20633	5.50231	66.9401	1.63136	5.13247	0.517623	2.2961
	1.31041	1.65245	1.34444	1.51646	2.9072	7.51272	2.70728	2.42782	5.1351	89.6773	5.8943	1.58446	1.38745	2.59351	0.302958	1.95124	1.11268	1.85732	1.41805	0.0399692	23.0922	65.2864	59.8761	64.7376	61.9991	42.032	3.52574		0.274043	0.067991	0.24001	0.067991	1.32275	5.92826		1.56196	2.89067	1.82046	1.49118	5.79999	6.42686	3.33185	2.22128	5.55313	66.6679	1.62658	5.18296	0.522263	2.35557
	1.20277	2.30275	1.31008	1.40493	2.73006	7.23803	2.6981	2.30665	5.00475	85.4916	5.32064	1.85384	1.33379	2.62323	0.325861	2.23602	0.156306	1.92661	1.6723	0.00102129	20.6109	67.0375	50.235	65.2918	63.7679	44.3603	4.63275		0.651069	0.448909	0.54376	0.448909	0.876222	5.38419		1.55781	3.00512	1.81424	1.50689	5.94398	6.45931	3.38123	2.25731	5.63853	66.76	1.62192	5.30329	0.53159	2.40968
	1.10496	2.33967	1.23013	1.3189	2.58358	6.71914	2.5494	2.13414	4.68354	83.7117	4.55457	1.82929	1.25232	2.5226	0.336504	2.08639	0.0439852	1.74046	1.51412	0.00116839	17.3867	68.6487	49.713	66.5902	65.1493	46.333	7.13571		0.724324	0.510384	0.599156	0.510384	0.754292	4.88985		1.58729	3.11132	1.80873	1.52208	6.10946	6.49426	3.43885	2.29497	5.73383	66.7366	1.64265	5.44181	0.536267	2.46002
	1.05171	2.2555	1.15011	1.25071	2.54395	6.33781	2.43163	2.01211	4.44374	82.7473	4.04859	1.75311	1.17526	2.47184	0.355509	1.9042	0.0310212	1.64229	1.39458	0.0126153	15.2582	69.5341	50.9069	67.9025	66.2548	46.8741	9.31838		0.701403	0.502396	0.602994	0.502396	0.790843	4.5847		1.61945	3.27336	1.79767	1.53529	6.26199	6.53615	3.50399	2.33206	5.83605	66.5545	1.66401	5.57249	0.540107	2.53551
	1.00463	2.1023	1.08848	1.20711	2.55891	5.94981	2.31854	1.88496	4.2035	81.2994	3.55307	1.6547	1.11814	2.44476	0.372343	1.72635	0.0467609	1.51305	1.23528	0.0577765	13.1861	70.3213	53.1166	68.9221	66.9665	46.6695	11.8377		0.65007	0.447594	0.566222	0.447594	0.904204	4.29511		1.65153	3.44855	1.78716	1.54783	6.36187	6.57925	3.5627	2.35851	5.9212	66.2001	1.68543	5.66208	0.541223	2.61785
	0.940378	2.00654	1.38679	1.13735	2.44817	5.5935	2.25212	1.73065	3.98277	76.8453	2.99514	1.69666	1.19971	2.33776	0.321712	1.72067	0.0603119	0.748802	1.2427	0.0384358	11.1648	71.4031	54.5217	64.058	68.113	48.1947	14.4166		0.756283	0.309874	0.309874	0.559307	0.75151	3.89684		1.68156	3.62439	1.78072	1.56389	6.42373	6.62184	3.61602	2.37655	5.99257	65.7228	1.70635	5.72389	0.540701	2.70255
	0.904912	1.88955	1.29768	1.0961	2.2577	5.26206	2.118	1.62146	3.73946	76.5561	2.62913	1.59361	1.14649	2.16566	0.307705	1.47158	0.0521907	0.672924	1.04429	0.0195155	9.88514	72.0037	56.263	65.4923	68.7957	50.8756	17.0433		0.688701	0.295933	0.295933	0.497517	0.664084	3.66845		1.7091	3.79619	1.77407	1.58338	6.47607	6.66291	3.66695	2.39337	6.06032	65.2686	1.72534	5.8061	0.54183	2.78513
	0.879822	1.75212	1.20111	1.03577	2.11611	4.88021	1.97752	1.49601	3.47354	75.6508	2.23806	1.47661	1.0771	2.02512	0.305592	1.20495	0.0508058	0.602823	0.886904	0.0192069	8.42559	72.4302	58.3435	67.0648	69.8001	52.9155	20.3419		0.596792	0.275508	0.275508	0.440847	0.639498	3.4036		1.73315	3.95527	1.76653	1.60202	6.5291	6.69393	3.71333	2.40997	6.12331	64.9006	1.74149	5.88565	0.543343	2.8609
	0.859404	1.69453	1.17434	1.01221	2.00249	4.51499	1.87633	1.36273	3.23905	72.6273	1.85702	1.43443	1.05274	1.9255	0.293046	1.03413	0.0330513	0.49278	0.746705	0.0159182	6.96252	72.7781	59.2267	67.5038	70.1944	54.5814	23.7698		0.575031	0.260091	0.260091	0.42223	0.568059	3.08055		1.75934	4.11071	1.7582	1.61884	6.5832	6.71754	3.75797	2.42631	6.18428	64.5643	1.75849	5.96507	0.544644	2.93502
	0.945051	1.68181	1.09484	0.965214	1.87727	4.26826	1.80541	1.26784	3.07325	70.2248	1.60742	1.38832	0.997619	1.82841	0.293977	0.740211	0.0152769	0.50491	0.705923	0.00516473	6.06563	71.3242	59.4226	68.8166	70.984	56.4473	26.2365		0.44327	0.293485	0.293485	0.423107	0.488951	2.87994		1.78666	4.26514	1.76105	1.63524	6.63483	6.73788	3.80347	2.44052	6.24399	64.1657	1.76745	6.04241	0.54738	3.0259
	1.85093	1.59279	1.02582	0.931506	1.75188	4.06392	1.86947	1.13999	3.00946	60.9789	1.29957	1.67234	1.16756	1.82617	0.219995	0.000343853	0.0765547	0.711753	0.879786	0.0138274	4.81557	56.8438	60.8029	69.9664	71.5531	58.3471	28.3716		0.178594	0.0795476	0.646517	0.740831	0.0795476	2.39158		1.81018	4.41399	1.77228	1.65187	6.6816	6.70722	3.83953	2.44166	6.28119	63.5928	1.78176	6.1147	0.548719	3.11209
	1.76464	1.49733	0.973804	0.900365	1.64685	3.86654	1.77492	1.08398	2.8589	61.072	1.17501	1.57209	1.10469	1.73519	0.222019	0.000105703	0.0770552	0.641791	0.764851	0.0164025	4.37487	58.1524	62.3007	70.8393	72.0809	59.9628	30.5132		0.192549	0.0747579	0.598288	0.671727	0.0747579	2.29445		1.82565	4.5546	1.78431	1.66701	6.72501	6.641	3.86626	2.43642	6.30269	63.0175	1.79465	6.1194	0.546465	3.19012
	1.6337	1.4166	1.12506	0.857168	1.58131	3.61947	1.70555	0.982231	2.68778	57.5903	0.964777	1.49896	1.19794	1.6206	0.149956	0.005163	0.0834927	0.33697	0.719752	0.0154351	3.66307	60.1667	63.5817	68.3161	72.8163	60.9821	33.3038		0.13474	0.0823566	0.373897	0.641787	0.0823566	2.12051		1.83933	4.68398	1.79503	1.67345	6.76695	6.57807	3.88947	2.43476	6.32423	62.5987	1.8061	6.10455	0.543374	3.26165
	1.53432	1.30396	1.12598	0.804943	1.76784	3.41955	1.65943	0.923743	2.58318	55.6662	0.853302	1.41914	1.17048	1.70946	0.187149	0.0156535	0.126359	0.284568	0.730153	0.0117511	3.09803	61.7182	65.3907	68.3008	73.7103	58.1037	35.6512		0.115178	0.115178	0.293157	0.614198	0.348694	2.00041		1.85268	4.80335	1.80527	1.67952	6.80975	6.51953	3.91168	2.43531	6.347	62.2574	1.81712	6.09048	0.540411	3.32801
	1.45427	1.22358	1.03644	0.75022	1.69885	3.29073	1.57568	0.901935	2.47762	57.241	0.813487	1.33893	1.08322	1.6377	0.203784	0.0147404	0.123975	0.290782	0.681385	0.0151704	2.94138	62.9824	66.6972	69.7889	74.6529	59.1602	37.2062		0.115346	0.115346	0.302487	0.588705	0.359924	1.9518		1.86559	4.91328	1.8155	1.68577	6.8486	6.50391	3.93878	2.44455	6.38333	62.0637	1.82802	6.10626	0.539209	3.38943
	1.73167	1.56133	0.951395	0.757182	1.60437	3.16619	1.62869	0.84828	2.47697	52.0836	0.719579	1.58285	1.10388	1.69985	0.212563	0.0106054	0.00453721	0.458728	0.759525	0.000591529	2.36391	58.6563	61.2945	71.217	74.5327	60.6225	38.741		0.148823	0.0215187	0.631455	0.825667	0.0215187	1.58334		1.87742	5.01189	1.82568	1.69116	6.88114	6.49695	3.96404	2.45421	6.41825	61.9118	1.83861	6.12568	0.538286	3.44465
	1.67229	1.45993	0.984476	0.816169	1.53553	3.05002	1.5864	0.790406	2.37681	49.8238	0.624741	1.49773	1.10334	1.6381	0.195065	0.00737671	0.0159953	0.362313	0.593257	0.00258827	2.14217	59.5695	62.8926	70.6598	73.5177	61.6993	40.2006		0.174562	0.0377988	0.513251	0.681558	0.0377988	1.55229		1.88963	5.10137	1.83537	1.69592	6.91046	6.4922	3.98749	2.46341	6.4509	61.7785	1.84893	6.14449	0.537386	3.4955
	1.60616	1.34439	0.988799	0.872248	1.45033	2.87346	1.52256	0.717871	2.24044	47.1488	0.515338	1.39736	1.0777	1.5672	0.185075	0.00698768	0.0317462	0.284906	0.422912	0.00521747	1.82492	60.5947	64.7385	70.5871	72.5592	63.0449	42.4707		0.208796	0.0529712	0.408562	0.525114	0.0529712	1.4761		1.90202	5.18368	1.83311	1.69997	6.93942	6.48492	4.00719	2.47398	6.48117	61.7386	1.85033	6.15961	0.537991	3.54285
	1.50699	1.34553	0.917757	0.947948	1.70014	2.66231	1.51345	0.641502	2.15495	42.3868	0.411525	1.42626	1.04734	1.65185	0.223958	4.17085e-05	0.0281955	0.354844	0.319788	0.0348533	1.3199	62.1484	64.7202	71.7859	71.2752	59.1404	45.2673		0.0807285	0.0807285	0.508501	0.478311	0.273877	1.23606		1.91363	5.26183	1.83081	1.70346	6.9699	6.47759	4.0262	2.48513	6.51133	61.7238	1.85152	6.17365	0.538572	3.58773
	1.45291	2.52003	1.00942	1.02548	2.53848	2.45679	1.83385	0.752816	2.58667	41.0511	0.566732	1.95485	1.13233	2.50422	0.377248	0.145117	0.470836	0.67968	0.65347	0.496509	0.388048	63.004	47.2022	70.241	69.9722	46.9489	48.0752		0.501939	0.565179	0.945423	0.929372	0.583637	0.501939		1.92388	5.33379	1.82889	1.70636	7.00056	6.47986	4.04556	2.49817	6.54373	61.751	1.85264	6.19334	0.539488	3.62884
	1.42049	2.65211	1.646	0.975242	2.81624	2.34988	1.97666	0.737822	2.71448	37.3267	0.544382	1.99794	1.47687	2.57655	0.271297	0.309322	0.45623	0.109334	1.00284	0.704893	0.13929	63.5196	45.4048	59.9759	70.8151	43.2198	49.5692		0.577447	0.654168	0.351936	1.0227	0.8183	0.351936		1.93322	5.39961	1.82758	1.7056	7.02831	6.4872	4.06359	2.51184	6.57543	61.8134	1.85399	6.2153	0.540483	3.66641
	1.38624	2.51949	1.57644	1.12837	2.60472	2.23672	1.90866	0.62568	2.53434	32.7811	0.391476	1.90658	1.43379	2.4488	0.261425	0.272921	0.373112	0.110372	0.608862	0.484491	0.10762	64.0667	47.2096	61.0582	68.2614	46.0457	51.1754		0.520334	0.612913	0.330139	0.778212	0.698138	0.330139		1.95759	5.46001	1.82662	1.70439	7.05216	6.49695	4.08295	2.52213	6.60508	61.7721	1.85937	6.23771	0.540732	3.7088
	1.35216	2.48365	1.49486	1.12899	2.77838	2.06738	1.88424	0.662941	2.54718	35.1835	0.43949	1.78112	1.38783	2.37958	0.263244	0.283109	0.359295	0.151612	0.570399	0.799494	0.0335419	64.6136	47.7034	62.3397	68.2512	43.719	53.6268		0.428965	0.702527	0.286259	0.652133	0.997259	0.286259		2.00325	5.51693	1.82588	1.70376	7.07336	6.50746	4.10511	2.52801	6.63312	61.5821	1.87022	6.25983	0.539923	3.76009
45°	1.31938	3.41359	1.51977	1.10748	3.06945	1.90608	2.05596	0.961503	3.01746	46.7666	0.924488	1.71292	1.36948	2.7786	0.339706	0.542549	1.84317	0.287497	0.899602	1.02716	0.0224643	65.1416	35.7224	61.947	68.6069	39.9546	56.0153		0.393545	1.70067	0.193153	0.605439	1.35652	0.193153		2.05465	5.5717	1.82469	1.70508	7.09159	6.52045	4.12803	2.53241	6.66043	61.3467	1.88218	6.28326	0.538988	3.81318
	1.24557	3.33529	2.72621	1.31447	3.1311	1.76195	2.25243	0.92771	3.18014	41.187	0.860646	2.24408	1.42634	3.02988	0.359842	1.01377	1.17259	0.224469	0.879766	0.772056	0.240578	66.3385	36.6645	44.4116	65.2208	39.179	58.1935		0.998511	1.09121	0.482135	0.929606	0.88702	0.482135		2.10259	5.62576	1.82389	1.71973	7.10622	6.53594	4.15235	2.53451	6.68686	61.0378	1.89357	6.30839	0.538265	3.86418
	1.2145	3.19655	2.73458	1.26134	3.46157	1.65179	2.25339	1.00062	3.25401	44.4051	1.00124	2.19318	1.35895	3.08106	0.387861	1.0793	0.889561	0.231544	0.984159	1.45971	0.361923	66.8456	38.3639	44.3001	66.0818	35.1512	59.8863		0.978687	1.00337	0.541395	0.931843	1.26839	0.541395		2.14675	5.69944	1.84005	1.73627	7.12034	6.55196	4.18247	2.53621	6.71867	60.639	1.91673	6.33883	0.535652	3.92309
	1.17547	3.13059	2.58175	1.2169	3.59352	1.59531	2.21559	1.03286	3.24845	46.6178	1.0668	2.08853	1.3115	2.99338	0.390691	1.08186	0.837224	0.134074	0.997388	1.8987	0.384745	67.4854	39.1854	46.3579	66.8064	33.6039	60.7636		0.913064	1.04206	0.49322	0.871634	1.50499	0.49322		2.19029	5.80439	1.86051	1.75217	7.16417	6.56648	4.223	2.548	6.771	60.3361	1.94296	6.37595	0.532882	3.99734
	1.09919	3.09663	2.41985	1.20084	3.58012	2.09553	2.24869	0.996375	3.24507	44.3091	0.992764	2.25769	1.42451	2.92744	0.345345	1.32137	0.719004	0.029294	1.09799	1.7727	0.023459	68.7445	39.6117	48.5888	67.0691	33.7595	53.2153		1.1585	0.838945	0.162159	1.05685	1.32243	0.162159		2.23383	5.90792	1.8826	1.76806	7.22536	6.57956	4.26622	2.56345	6.82967	60.087	1.97041	6.41165	0.529851	4.07088
	1.03579	3.04044	2.40988	1.44698	3.37224	3.48597	2.46521	1.02749	3.4927	41.6794	1.05573	2.72516	1.6877	3.28929	0.321798	2.04326	0.33088	0.00306225	1.0368	0.822697	1.04194	69.7998	40.3222	48.7279	63.0982	36.2184	34.8625		1.68937	0.31528	0.31528	1.27818	0.647084	0.76081		2.30288	6.004	1.90342	1.78366	7.28601	6.59257	4.31209	2.57445	6.88654	59.703	2.00328	6.44542	0.525777	4.15344
	0.958262	2.88215	3.24327	1.43027	3.25143	3.60902	2.5624	1.09462	3.65702	42.7185	1.19819	3.06271	1.79324	3.24939	0.288767	2.57326	0.10224	0.463579	1.28171	0.474764	1.09541	71.1012	42.3575	37.7874	63.3638	37.6871	33.4245		2.10445	0.180558	0.180558	1.63243	0.188723	0.546312		2.37513	6.09843	1.92366	1.79411	7.34987	6.6082	4.35823	2.58747	6.94571	59.3697	2.03653	6.48076	0.521789	4.23678
	1.9213	2.83785	3.14276	1.40753	3.31841	3.52679	2.69244	0.843512	3.53595	31.3289	0.711513	2.9903	2.15044	3.2745	0.207203	0.594655	0.0211436	0.202784	1.65099	0.391842	0.696144	55.7877	42.9361	39.0332	63.7265	36.8692	34.3821		1.069	0.152454	0.152454	1.58277	0.328111	0.53649		2.44658	6.1937	1.94762	1.80294	7.53059	6.62716	4.42477	2.62866	7.05343	59.4079	2.07236	6.5188	0.51756	4.32014
	2.44224	2.92415	2.92943	1.32837	4.26716	3.38424	2.87927	0.97796	3.85723	33.9656	0.956406	2.92679	2.56272	3.27054	0.121342	0.190989	0.00201469	0.00251684	2.40527	1.92624	0.254999	48.2771	41.8126	41.7443	64.9965	26.2478	36.0741		0.48455	0.00264144	0.00264144	1.59842	1.34036	0.457448		2.51524	6.28329	1.97421	1.8112	7.78947	6.65944	4.50548	2.69118	7.19666	59.7313	2.10947	6.5654	0.51366	4.39927
	2.32884	3.39739	2.79638	1.37323	6.94624	3.19703	3.33985	1.90865	5.24851	57.1479	3.64296	2.9967	2.44573	3.3473	0.15563	1.02214	0.00331045	0.295359	3.86759	13.006	0.020399	49.8658	35.9164	43.4813	64.2752	5.974	38.3581		0.667861	0.400684	0.200322	1.62347	3.94953	0.200322		2.57919	6.36758	1.99965	1.81839	8.08099	6.69273	4.58976	2.76418	7.35393	60.2249	2.14454	6.61145	0.510155	4.47339
	2.16454	4.38825	2.76322	1.36712	7.96784	2.97522	3.60436	2.3595	5.96386	65.4623	5.56723	2.86922	2.31421	4.03499	0.271024	2.0731	0.614479	0.707525	5.00527	19.0399	0.395825	52.2133	25.0216	43.9197	64.3733	2.02372	41.1548		0.70468	1.51903	0.105999	1.5021	5.09862	0.105999		2.67054	6.44906	2.02334	1.82513	8.36119	6.72422	4.67558	2.83215	7.50774	60.5733	2.18514	6.65543	0.505657	4.5598
	2.04899	5.49446	2.71283	1.31089	7.76658	2.76392	3.68295	2.45111	6.13406	66.5531	6.00796	2.73838	2.21495	4.81183	0.369568	2.6698	3.28159	0.941121	5.62663	16.676	0.844612	53.8964	15.1784	44.5901	65.2786	2.63685	43.9104		0.689381	2.75609	0.025543	1.42748	5.0282	0.025543		2.90349	6.52573	2.04613	1.83218	8.62378	6.79281	4.78735	2.88299	7.67035	60.2211	2.26047	6.72604	0.496919	4.71461
	1.90899	5.315	2.61622	1.29259	7.24853	2.91501	3.54939	2.27413	5.82352	64.071	5.17167	2.76561	2.0858	4.71501	0.386603	2.69091	3.11739	0.870813	5.09316	13.6836	0.402436	55.9717	16.609	45.8897	65.5748	4.58766	41.9308		0.856624	2.54939	0.149398	1.47303	4.48292	0.149398		3.15273	6.59737	2.06755	1.83941	8.90318	6.88817	4.90807	2.94285	7.85092	59.9595	2.33885	6.81547	0.489018	4.87505
	1.79425	5.06645	2.42458	1.23698	6.94309	3.80394	3.54488	2.17146	5.71635	61.2564	4.71526	3.11426	1.95183	4.75082	0.417594	3.06471	2.31517	1.25508	5.32642	11.5478	0.0671121	57.7017	18.6967	48.5229	66.4785	5.9894	31.2087		1.32001	1.95219	0.689681	1.87728	3.82883	0.689681		3.39254	6.66422	2.08724	1.84578	9.28228	6.98415	5.0427	3.03482	8.07753	60.1824	2.41357	6.90417	0.481942	5.02838
	1.67037	5.00479	2.26263	1.15704	9.22459	4.76397	4.0139	3.01385	7.02775	75.0854	9.08329	3.5133	1.81844	4.94459	0.462241	5.4921	0.981869	3.06694	8.16166	27.1513	0.56261	59.599	19.2337	50.8053	67.7885	0.0274987	21.404		1.84293	1.49149	1.25067	2.35626	5.71129	1.25067		3.61715	6.72527	2.10528	1.85151	9.66122	7.07397	5.1724	3.13149	8.30389	60.5423	2.48324	6.98679	0.475558	5.17121
	1.90687	4.90277	2.11619	2.04055	10.9453	7.42097	4.88877	3.68198	8.57075	75.315	13.557	3.50948	2.05946	6.79142	0.534632	8.89173	0.000195806	7.6872	8.11239	36.6813	6.41204	56.0034	20.139	52.9143	54.0205	2.41762	3.87869		1.60261	1.39329	1.39329	1.46893	7.43581	3.9115		3.85339	6.78444	2.12192	1.85674	10.0287	7.1579	5.30051	3.22691	8.52742	60.8791	2.55479	7.06453	0.468821	5.31891
	2.06085	4.64	2.02179	1.94326	10.8368	8.01225	4.91917	3.74392	8.66309	76.1089	14.017	3.35043	2.03155	7.16919	0.558394	8.16997	0.0779319	8.39481	8.85602	35.019	9.56716	53.7225	22.5664	54.2967	55.4601	2.09217	1.89934		1.28958	1.28958	1.32864	1.40717	7.48642	4.66182		4.13155	6.84557	2.13734	1.86187	10.3729	7.28599	5.4392	3.32082	8.76002	61.0535	2.63589	7.17589	0.462709	5.48856
	1.93534	4.32187	1.8936	1.81873	10.532	8.09919	4.76679	3.72838	8.49517	78.2157	13.9008	3.1286	1.90404	7.15486	0.579632	8.01715	0.197952	8.25522	8.69105	33.2379	11.1049	55.5782	25.6901	56.2022	57.3304	1.30326	1.66726		1.19327	1.19327	1.235	1.30987	7.40342	4.97058		4.40108	6.91348	2.15139	1.86636	10.6918	7.41379	5.57299	3.41198	8.98497	61.2235	2.71381	7.28871	0.457375	5.65728
	1.81236	5.0743	1.82443	1.69386	10.248	7.77639	4.73823	3.63374	8.37197	76.6899	13.2041	3.44936	1.81538	7.10087	0.592793	8.56069	0.112943	8.49024	9.26819	30.3579	9.23044	57.4269	18.6289	57.2442	59.237	0.735506	2.60507		1.637	1.62494	1.62494	1.75551	6.79867	4.32703		4.65713	6.99534	2.16526	1.87162	11.0008	7.50981	5.69999	3.50115	9.20114	61.4237	2.78822	7.38119	0.451645	5.82623
	1.74057	7.45523	1.81504	1.71331	9.59202	7.25118	4.92789	3.56992	8.49781	72.4431	12.7443	4.53311	1.75919	7.40422	0.616041	10.1591	6.38744	9.68983	10.3335	21.7541	5.39766	58.5202	3.74492	57.3862	58.9379	0.040647	4.57632		2.79255	2.92212	2.71807	2.8198	5.05891	2.71807		4.89476	7.17131	2.17978	1.87345	11.3038	7.58576	5.83482	3.59716	9.43197	61.6499	2.85852	7.48215	0.44713	6.03303
	1.70281	7.27017	1.96994	1.74218	9.25107	8.16926	5.01757	3.57586	8.59343	71.2667	12.7867	4.62006	1.79912	7.94449	0.630707	10.9877	5.0742	9.28805	10.7282	17.9225	9.93317	59.0993	4.49544	55.0634	58.4955	0.0194178	1.49121		2.91725	2.65011	2.65011	2.87787	4.63101	3.54921		5.12739	7.41677	2.19548	1.87237	11.6043	7.64309	5.97656	3.69823	9.67479	61.8789	2.92846	7.58651	0.442992	6.27208
	1.63812	7.01649	1.86913	1.63107	10.1279	11.1226	5.56756	4.43554	10.0031	79.6675	19.674	4.44281	1.69587	9.35007	0.692942	15.4405	2.0994	13.6784	15.496	20.797	30.8587	60.0981	5.63553	56.5698	60.2075	0.543932	3.00052		2.80469	2.57368	2.57368	2.81174	5.68512	6.67981		5.46771	7.66893	2.21088	1.87118	11.8983	7.6998	6.13613	3.79582	9.93195	61.8602	3.02509	7.69208	0.435469	6.56832
	1.58008	6.51031	1.7492	1.80195	12.5137	12.1459	6.05019	5.20911	11.2593	86.0983	27.1348	4.15613	1.76239	10.737	0.718005	19.9819	0.211718	18.4985	18.0475	41.7766	37.1578	61.0014	8.29497	58.3882	57.5848	9.75472	7.59275		2.57606	2.35418	2.40694	2.35418	8.35753	7.98978		5.81243	7.91142	2.22627	1.86976	12.1774	7.7594	6.29278	3.8918	10.1846	61.8454	3.12281	7.87341	0.432021	6.78591
	1.77621	6.26632	1.67388	3.33311	14.8027	12.9815	6.80561	5.76321	12.5688	84.6832	33.2145	4.79971	2.16543	11.3027	0.678436	25.2949	0.290833	26.3346	12.0583	63.953	38.1412	57.9762	9.75998	59.5449	36.691	29.2925	12.8956		3.02351	1.46661	3.12583	1.46661	10.003	8.18175		6.14304	8.13931	2.24071	1.8683	12.4302	7.81995	6.44026	3.9824	10.4227	61.836	3.21629	8.05947	0.429521	6.9815
	1.68266	10.0033	2.31796	3.39731	14.7896	12.5616	7.45874	5.7016	13.1603	76.4419	32.5083	6.7003	2.5878	11.922	0.643304	33.363	6.47473	26.4276	16.4952	53.7416	26.0392	59.4094	0.375613	50.0196	35.9173	29.1512	10.0564		5.01763	3.30299	4.38234	3.30299	8.08931	5.8613		6.44982	8.41431	2.2639	1.8685	12.6587	7.87858	6.58897	4.0705	10.6595	61.7775	3.31038	8.28037	0.42879	7.1642
	1.63487	14.3222	2.68244	3.25732	14.4611	11.9133	8.04521	6.13681	14.182	76.2791	37.6605	7.58529	2.82616	13.72	0.65839	41.0924	39.4009	28.7592	22.9239	41.1642	14.9618	60.1485	24.3227	44.9969	37.6149	25.7122	6.36472		5.95042	6.73693	4.90284	4.32797	6.87585	4.32797		6.7434	8.69851	2.29946	1.8688	12.875	7.93062	6.73596	4.15543	10.8914	61.6902	3.41045	8.50654	0.427633	7.33701
	1.72396	14.214	2.55492	3.11583	13.6374	11.0568	7.71716	5.86773	13.5849	76.0348	34.4303	7.08633	2.69515	12.9923	0.656394	35.9184	42.2089	26.6488	21.1722	35.0496	11.1533	58.7745	23.267	46.724	39.3703	18.0372	2.77691		5.36237	7.12767	4.53141	3.97049	6.55111	3.97049		7.03475	8.97572	2.32666	1.86629	13.0777	7.97769	6.87646	4.24034	11.1168	61.6645	3.50368	8.72621	0.42703	7.50622
	1.67478	13.7253	2.37967	3.44621	13.1466	10.4297	7.46706	5.58211	13.0492	74.7565	31.16	6.93797	2.64631	12.4674	0.649814	33.5504	39.1656	25.8814	16.1672	32.2576	8.7775	59.531	18.7912	49.1505	35.3336	14.1092	1.0802		5.26319	6.78733	4.5583	3.49177	6.20866	3.49177		7.34736	9.23623	2.35294	1.88329	13.2647	8.01944	7.01733	4.31698	11.3343	61.5188	3.60154	8.93203	0.425297	7.6834
	1.7435	13.1159	2.25712	3.49681	21.4523	9.92054	8.66437	7.75346	16.4178	89.4867	60.1161	6.70868	2.56705	12.3171	0.655063	47.8984	19.8164	41.0528	26.7036	163.531	1.57796	58.4752	13.8795	50.8838	34.7345	145.489	0.281034		4.96517	6.40726	4.45155	3.21186	14.7436	3.21186		7.6525	9.47959	2.37867	1.90064	13.4361	8.05943	7.15116	4.38961	11.5408	61.3832	3.69713	9.12455	0.423301	7.85596
	4.98637	12.4345	2.29793	3.35157	23.0775	9.72488	9.31212	7.78259	17.0947	83.5749	60.5688	7.35563	3.76027	11.7571	0.515347	18.7121	9.74931	49.1989	35.5282	189.485	0.170372	19.3956	9.26653	50.3033	36.4677	187.336	0.111871		2.36926	5.07888	5.0577	4.00406	15.7218	2.36926		7.94143	9.71187	2.40388	1.91658	13.5931	8.14362	7.28508	4.46084	11.7459	61.2325	3.78827	9.3198	0.421995	8.04253
	5.16614	19.1068	2.22804	3.10629	22.2545	10.1506	10.3354	8.52934	18.8647	82.5255	72.7496	7.65836	3.62125	16.8677	0.646517	26.7212	76.9375	65.7292	52.26	142.066	0.0341606	17.8445	94.4082	51.2996	39.4903	165.486	0.577839		2.49222	11.4484	5.43031	4.55207	14.5962	2.49222		8.20826	9.92965	2.42912	1.93099	13.7386	8.32502	7.42695	4.53215	11.9591	61.023	3.8739	9.52849	0.421909	8.26664
	5.06803	20.9922	2.20677	2.96478	21.1547	10.0089	10.3992	8.70465	19.1039	83.7046	75.7709	7.53848	3.4906	18.2464	0.678834	28.4219	112.211	67.1167	55.2712	115.681	0.15235	18.683	134.602	51.6048	41.2887	138.4	0.382559		2.47045	13.4538	5.33171	4.57369	13.6163	2.47045		8.46103	10.135	2.45377	1.94388	13.8768	8.50325	7.56228	4.60104	12.1633	60.842	3.95559	9.72704	0.421809	8.48214
	4.74304	20.8733	2.39555	3.22029	19.683	9.65623	10.0952	8.28831	18.3835	82.1012	68.696	7.19963	3.60098	17.1763	0.653373	28.6459	116.166	59.2851	47.2648	91.925	0.192721	21.5981	131.856	48.9282	38.0704	105.937	0.0706577		2.45659	13.6736	4.80409	3.97934	12.4833	2.45659		8.7463	10.3959	2.4732	1.9555	14.0355	8.67075	7.71286	4.68533	12.3982	60.747	4.02258	9.9646	0.424818	8.70853
	4.45372	20.2265	2.42668	3.54197	18.5151	9.2045	9.72808	7.83709	17.5652	80.5615	61.42	6.82911	3.76991	16.1875	0.622204	27.8189	110.216	53.3105	38.2679	77.2125	0.274137	24.3709	117.42	48.4936	34.2043	83.2607	0.0345643		2.37539	13.3974	4.40243	3.28714	11.686	2.37539		9.10783	10.657	2.49325	1.96632	14.2778	8.91827	7.9034	4.80029	12.7037	60.737	4.0995	10.2223	0.427516	9.01305
	4.22423	18.7705	2.26315	3.408	18.0305	8.80177	9.2497	7.43159	16.6813	80.344	55.2285	6.513	3.61206	15.7233	0.626378	25.2553	90.6465	48.8119	34.1255	77.1025	0.200641	26.6894	87.9869	50.7979	35.7892	74.6512	0.346497		2.28877	12.2575	4.24985	3.105	11.5175	2.28877		9.46678	10.8986	2.526	1.98221	14.511	9.28222	8.11112	4.91313	13.0243	60.5728	4.21505	10.4945	0.426895	9.3745
	4.37918	18.2607	2.16934	3.27346	17.2475	8.31314	8.94056	7.14194	16.0825	79.8824	51.0073	6.34616	3.54989	15.0139	0.617548	20.8062	86.8655	45.8494	32.1161	69.0056	0.393661	25.1125	78.6825	52.1439	37.4171	61.7342	1.16052		1.96698	11.9146	4.17681	3.0727	10.9014	1.96698		9.8059	11.1198	2.57081	2.00873	14.736	9.64195	8.31386	5.01686	13.3307	60.3433	4.33859	10.7503	0.42493	9.72393
	4.38524	18.0199	3.21122	3.22189	16.0397	7.70736	8.76422	6.63998	15.4042	75.7623	44.0893	6.0463	3.51273	13.9566	0.597841	19.1755	85.6682	30.8359	30.7174	52.9325	1.11697	25.0518	74.4686	38.1825	38.0507	44.213	2.83268		1.66106	11.9736	2.83508	2.82441	9.9934	1.66106		10.1519	11.3296	2.62057	2.04023	15.0056	9.98014	8.52135	5.12919	13.6505	60.1922	4.46046	10.9923	0.422696	10.066
	4.18847	17.3862	3.8565	3.15653	14.823	7.27851	8.44819	6.15018	14.5984	72.7988	37.8248	5.73349	3.93949	12.9369	0.533135	18.1452	79.8872	21.0836	28.0017	40.638	1.36815	27.0603	63.9318	30.6242	38.8613	29.5128	4.46013		1.54502	11.6527	1.87699	2.57696	9.08949	1.54502		10.6214	11.5355	2.67106	2.07088	15.2735	10.2996	8.74533	5.24944	13.9948	60.0256	4.5782	11.2265	0.420655	10.4605
	3.88868	16.5033	3.76391	3.00591	13.9922	7.10036	8.0424	5.81034	13.8527	72.2464	33.7601	5.49452	3.7951	12.2693	0.527513	17.2534	71.5873	18.3055	25.3663	35.4005	0.887448	30.2691	50.5936	31.6576	40.7619	21.1767	5.24436		1.60584	11.0088	1.73061	2.48861	8.49772	1.60584		11.0824	11.7373	2.72083	2.1029	15.5274	10.6157	8.96442	5.36725	14.3317	59.8728	4.69455	11.4569	0.418684	10.8491
	3.60872	15.2564	3.46937	2.85532	13.4653	7.33443	7.66492	5.45108	13.116	71.1173	29.7143	5.47157	3.5042	11.9326	0.545993	16.4528	57.6303	17.6026	23.1322	33.6443	0.10922	33.428	34.4095	35.0588	42.7075	16.6046	4.22706		1.86286	9.7848	2.00221	2.61626	7.99372	1.86286		11.513	11.9384	2.76539	2.15029	15.7642	10.9632	9.1824	5.47991	14.6623	59.6784	4.81483	11.6946	0.416716	11.2381
	3.41846	14.096	3.25325	2.68616	13.1114	7.27358	7.30647	5.15147	12.4579	70.5056	26.5377	5.34602	3.29455	11.652	0.559155	15.1167	46.0972	16.4286	21.3473	33.6975	0.00108203	35.6643	22.1422	37.6648	44.9471	13.846	4.481		1.92756	8.74995	2.09277	2.65986	7.76541	1.92756		11.912	12.137	2.80675	2.19678	15.987	11.3127	9.39204	5.58937	14.9814	59.5118	4.93324	11.9309	0.414944	11.6124
	3.25622	13.0399	3.11568	2.54342	12.3712	10.7775	7.51731	5.03901	12.5563	67.0321	25.3917	7.01687	3.15082	11.9728	0.583324	18.1569	30.4986	19.3743	24.7396	23.5599	10.6289	37.6283	13.3185	39.3722	46.8813	8.8849	1.92404		3.76065	6.02301	3.90118	4.47344	5.3543	3.76065		12.2939	12.3239	2.85209	2.24033	16.1996	11.6553	9.5942	5.69483	15.289	59.357	5.0529	12.1568	0.412784	11.9746
	3.0213	12.1059	2.95661	2.35862	11.5319	10.6875	7.11032	4.7719	11.8822	67.1123	22.771	6.85441	2.97278	11.3208	0.584041	16.7201	24.9561	17.2533	22.5786	19.5508	12.7963	40.5656	7.37403	41.3939	49.4461	4.58616	1.68246		3.8331	5.25152	3.8978	4.49579	4.67754	3.8331		12.665	12.4985	2.92414	2.28115	16.3977	11.9788	9.79089	5.78926	15.5802	59.1291	5.1878	12.3686	0.409012	12.2386
	2.92667	11.1921	2.76947	2.18861	11.0209	10.249	6.72445	4.50512	11.2296	66.9961	20.2961	6.58781	2.80877	10.8279	0.588058	14.4231	19.9595	15.6419	20.5739	18.4598	12.4221	41.78	3.24592	43.8369	51.866	2.65861	0.737084		3.66114	4.60425	3.81834	4.39921	4.43313	3.66114		13.0185	12.6663	3.01993	2.31904	16.5839	12.2802	9.98129	5.87338	15.8547	58.8439	5.33499	12.5697	0.404069	12.4732
	2.80763	10.4211	2.63572	2.06443	10.6517	9.58159	6.36036	4.24809	10.6085	66.7901	18.0463	6.19461	2.6787	10.2112	0.584373	12.6219	16.4895	13.8729	18.455	18.4157	10.3763	43.3331	1.06229	45.6258	53.67	1.59088	0.03655		3.38698	4.22648	3.55889	4.13018	4.45711	3.38698		13.3443	12.8243	3.11676	2.35525	16.7593	12.5765	10.1627	5.95232	16.1151	58.57	5.4817	12.7623	0.39907	12.7004
	2.65508	9.87021	2.50062	1.92452	10.321	9.27874	6.09169	4.10836	10.2001	67.4419	16.8786	5.96691	2.53924	9.72234	0.585822	11.8103	14.2772	12.8958	17.3654	17.887	10.1573	45.3647	0.230205	47.4692	55.7396	0.865987	0.0124713		3.31183	3.9033	3.46629	4.04239	4.35409	3.31183		13.6475	12.9694	3.21162	2.39513	16.9211	12.9725	10.3529	6.03371	16.3866	58.2805	5.65106	12.9717	0.393102	12.9709
	2.46006	9.20995	2.37081	1.77695	9.97594	9.9246	5.95305	4.12402	10.0771	69.2756	17.0075	5.835	2.39312	9.74594	0.605716	12.201	10.6074	12.8325	17.4398	16.1837	15.7732	48.0298	0.0325688	49.2749	57.9648	0.342846	0.285358		3.37494	3.37494	3.4642	4.05805	4.14094	4.0896		13.9288	13.1027	3.29873	2.44444	17.0662	13.4301	10.5452	6.11504	16.6602	57.9891	5.74973	13.3482	0.39787	13.2664
	2.31432	8.52324	2.29676	1.67144	9.30627	10.0106	5.6871	3.97065	9.65775	69.8185	15.766	5.41878	2.30115	9.11051	0.596702	11.3757	8.04367	11.4944	16.1256	13.0984	18.6925	50.0711	0.751992	50.32	59.5826	0.00708042	0.384618		3.10446	3.10446	3.12202	3.74734	3.88749	4.59181		14.1909	13.3373	3.37508	2.53875	17.2037	13.8855	10.7552	6.19402	16.9492	57.5909	5.86564	13.7484	0.401895	13.6114
	3.70784	7.92663	2.20558	1.55629	8.63671	9.67207	5.61752	3.5403	9.15782	63.0224	12.5337	5.81724	2.58115	8.45919	0.532415	3.64687	5.33199	11.6413	16.4936	9.11549	16.4393	32.2916	2.14266	51.6218	61.3735	0.568074	0.0793277		2.10939	2.10939	3.61165	4.26094	2.81947	3.85483		14.4366	13.5736	3.45107	2.65242	17.353	14.3224	10.9649	6.26887	17.2337	57.1724	5.98171	14.1352	0.405306	13.948
	5.75433	7.50055	2.07197	1.48427	8.03291	9.07173	5.65263	3.19304	8.84566	56.4877	10.1955	6.62744	2.99256	7.89982	0.450522	0.0103439	3.41482	12.8211	17.3752	5.66575	11.6903	13.2211	3.57159	53.5596	62.5071	1.84282	0.101561		0.873109	0.873109	4.55547	5.14317	1.40547	2.44429		14.6642	13.7976	3.52492	2.76269	17.5057	14.731	11.1643	6.34137	17.5057	56.8002	6.09309	14.4976	0.408172	14.2309
	6.27224	7.1643	1.9334	1.61791	7.55961	8.75311	5.5501	3.03207	8.58217	54.6309	9.19344	6.71827	3.01811	7.46078	0.423963	0.521496	2.60566	13.0805	15.4621	4.03814	10.2593	9.72298	4.95557	55.607	60.4119	3.35185	0.40615		0.446029	0.446029	4.78487	5.10037	0.841336	2.03484		14.8816	13.9935	3.59297	2.86559	17.6437	15.1227	11.35	6.41032	17.7603	56.4785	6.19311	14.8404	0.411119	14.4376
	6.13618	6.97728	1.89928	2.84008	7.05278	8.55576	5.57689	2.62072	8.19761	46.9924	6.86815	6.55673	3.66411	7.0339	0.314993	0.312807	1.96109	13.5248	7.49014	2.17823	8.87363	10.59	5.82321	56.1171	42.9069	5.46455	0.696651		0.420548	0.420548	4.65745	3.71665	0.496043	1.99902		15.1262	14.1759	3.64272	2.95816	17.7723	15.5012	11.5294	6.48623	18.0156	56.2581	6.27601	15.1699	0.414711	14.6511
	5.75303	8.85975	3.45	2.92586	6.84148	8.11954	5.99161	2.42455	8.41616	40.4657	5.87843	6.29726	4.02576	7.80003	0.319156	0.0569193	8.22622	6.45979	9.39885	0.722285	4.52809	13.2305	0.281606	35.2885	41.7905	6.49705	1.61512		0.544226	2.56249	2.84726	3.3714	0.544226	1.82228		15.3762	14.3492	3.68721	3.04791	17.8909	15.8734	11.7041	6.56262	18.2667	56.071	6.3527	15.4923	0.418385	14.8627
	5.60115	11.888	3.7781	2.78929	9.65757	7.50322	6.86956	3.49782	10.3674	50.9177	12.2348	6.55219	4.23387	9.11898	0.365848	1.60885	25.1848	9.55707	16.6486	7.77302	0.401531	14.3585	6.23792	31.498	43.5748	0.0713718	3.5615		0.951034	5.33581	2.77408	3.7629	3.10538	0.951034		15.6211	14.5148	3.72903	3.14408	17.9987	16.2355	11.8739	6.63478	18.5086	55.8772	6.42546	15.8053	0.42193	15.0679
	5.54216	11.6374	3.85306	2.69418	11.0995	6.90301	6.95488	3.71152	10.6664	53.3657	13.7754	6.22259	4.27533	10.0503	0.403123	1.99577	21.9261	9.62132	18.1536	17.1776	0.0026901	14.809	5.04898	30.6623	44.8395	2.92084	6.18716		0.680426	5.41482	2.36953	3.52841	4.87687	0.680426		15.8516	14.6726	3.77145	3.27775	18.0976	16.5753	12.0411	6.69131	18.7324	55.5708	6.49674	16.0997	0.424976	15.2621
	8.33406	10.8377	3.62087	2.90827	10.7822	6.50274	7.1643	3.43681	10.6011	47.9714	11.8117	7.4184	4.34134	10.1701	0.401668	1.36834	13.4938	12.5559	18.1138	13.0889	0.437665	1.11588	2.09462	33.2876	42.0181	1.93697	8.33867		0.915661	3.4193	3.79753	4.51013	3.36377	0.915661		16.0694	14.8274	3.81814	3.41852	18.2039	16.8759	12.2022	6.74028	18.9425	55.2381	6.57046	16.3638	0.427018	15.4484
	8.60485	10.6269	3.44779	2.84446	10.8833	6.42252	7.13831	3.49043	10.6287	48.8972	12.1831	7.51369	4.19148	10.1214	0.414308	2.15076	12.1706	13.6199	18.4371	14.0247	0.51235	0.617106	1.52902	35.3147	42.8495	2.2286	8.8084		1.09117	3.11326	4.06589	4.66923	3.36958	1.09117		16.3073	15.0127	3.90097	3.55529	18.3311	17.1497	12.3762	6.7866	19.1628	54.836	6.6789	16.6154	0.426564	15.66
	8.47116	10.6649	3.72718	2.68757	22.3816	6.48506	9.06959	7.15632	16.2259	78.9046	51.2129	7.47811	4.41665	10.1165	0.392196	0.358114	2.54508	28.5413	40.7301	177.21	6.67977	0.84503	1.62436	32.0723	44.9281	168.771	8.44108		0.993049	3.18681	3.75093	4.79053	14.9035	0.993049		16.539	15.1924	3.98857	3.68499	18.4516	17.4004	12.5428	6.82841	19.3712	54.4407	6.78953	16.8484	0.425539	15.8657
	8.16904	10.0534	3.94837	2.51664	29.9869	7.55369	10.3713	10.0061	20.3775	96.4786	100.122	7.86136	4.8497	9.58227	0.327923	4.8501	0.101113	41.2545	61.6962	384.771	7.93913	1.49175	0.439487	29.6158	47.2487	424.216	3.37356		0.307675	2.19199	3.91299	5.34472	22.1255	0.307675		16.7633	15.3574	4.07194	3.81515	18.5535	17.6329	12.699	6.86371	19.5627	54.0491	6.8933	17.064	0.424535	16.0603
	7.65711	9.47919	3.75431	2.35861	33.0904	7.41948	10.6265	11.3193	21.9458	106.519	128.126	7.53829	4.6706	9.02367	0.317875	8.81739	1.31637	47.2273	68.3582	504.627	10.2851	3.00435	0.00788032	31.7657	49.4462	561.69	3.8846		0.118816	1.94089	3.78398	5.17968	25.5521	0.118816		16.9834	15.5097	4.16257	3.95656	18.6185	17.8511	12.847	6.88492	19.7319	53.5917	6.99936	17.2658	0.423094	16.2465
	10.3348	9.13167	3.48535	2.21701	31.8659	7.01001	10.6741	10.8463	21.5204	101.613	117.643	8.07084	4.36652	10.034	0.393563	0.115125	2.37917	51.6786	71.5228	449.092	13.4258	0.891924	0.0669459	34.8698	51.4577	505.148	5.66633		2.26399	1.06083	4.58549	5.85383	23.7951	1.06083		17.1902	15.6497	4.25512	4.10577	18.6654	18.0537	12.9866	6.89629	19.8829	53.1029	7.10377	17.4527	0.421434	16.4199
	24.5819	8.71286	3.3178	2.14992	30.0298	10.6084	13.2335	11.4839	24.7173	86.7791	131.88	9.66066	4.66656	21.0886	0.637621	128.788	20.4358	98.3204	122.845	282.118	6.89071	230.782	0.459074	36.8767	52.4248	425.985	1.48361		14.9213	0.947792	6.34286	7.51074	20.3692	0.947792		17.387	15.7719	4.34785	4.24769	18.7122	18.2423	13.1182	6.90536	20.0235	52.6396	7.20387	17.6247	0.419712	16.5795
	26.2435	8.20749	3.13698	2.07465	31.5996	15.8574	14.5199	12.2902	26.8101	84.6439	151.05	12.0324	4.40461	23.6469	0.685963	137.442	39.8468	129.571	154.885	291.715	1.78875	284.025	1.39932	39.1054	53.5205	493.247	41.8214		14.211	3.82494	8.89544	9.95778	19.5671	3.82494		17.5783	15.883	4.43659	4.37932	18.8277	18.418	13.2538	6.92604	20.1798	52.257	7.29818	17.7842	0.418064	16.7306
	25.2328	7.6735	2.92786	1.94375	41.3884	16.7511	15.9862	15.2851	31.2713	95.614	233.633	12.2123	4.11427	23.1124	0.697776	85.4983	69.1016	170.521	197.191	645.27	0.585062	250.98	2.94781	41.7646	55.4527	1023.87	54.18		13.0204	4.53881	9.28445	10.2686	29.1761	4.53881		17.7649	15.9867	4.5232	4.50333	19.0022	18.5716	13.392	6.95443	20.3464	51.9298	7.38908	17.9254	0.416217	16.8758
	23.6353	7.17357	2.71944	1.83911	41.1272	15.95	15.4074	15.1154	30.5228	98.1047	228.476	11.5618	3.83297	21.7139	0.699927	67.6975	67.7964	160.985	184.099	661.506	0.294363	202.916	4.91442	44.5019	57.0222	1007.22	43.0278		12.0735	4.3882	8.84233	9.72266	29.5654	4.3882		17.9417	16.0825	4.64891	4.62567	19.1798	18.7046	13.5305	6.96902	20.4996	51.5059	7.50731	18.0491	0.41249	17.0121
	24.7257	7.02307	2.52832	1.71989	39.8074	15.2529	15.1762	14.8688	30.045	97.9745	221.082	11.138	3.65201	22.3575	0.719179	91.1933	66.4738	159.969	181.072	606.695	0.0058771	235.172	5.60433	47.0883	58.8369	925.192	34.3684		13.5878	4.1149	8.60965	9.41808	28.6694	4.1149		18.1018	16.1689	4.7776	4.74659	19.3291	18.8073	13.6552	6.97141	20.6266	51.0531	7.62542	18.1477	0.408265	17.1354
	28.9885	7.16237	2.36062	1.64641	37.3887	19.3094	16.1427	14.8807	31.0233	92.1821	221.434	13.2359	3.56106	26.5687	0.763619	165.016	80.6456	189.945	210.141	451.393	10.0281	384.085	4.96416	49.418	59.9696	783.903	98.386		15.7526	6.07351	10.8753	11.5895	24.1528	6.07351		18.2478	16.2532	4.89815	4.86619	19.4644	18.9234	13.7755	6.97407	20.7496	50.6265	7.73691	18.2559	0.404688	17.2505
	29.0696	7.92592	2.26905	1.54757	34.8007	18.9532	15.761	14.1086	29.8696	89.5158	199.053	13.4396	3.68327	26.5405	0.756267	177.119	61.3887	182.033	202.022	362.51	10.1901	387.271	2.14475	50.7138	61.5102	645.683	91.447		15.6301	5.51364	11.1705	11.892	21.3611	5.51364		18.383	16.3359	5.07028	4.97774	19.6452	19.0408	13.9088	6.97189	20.8807	50.1257	7.88668	18.3646	0.399138	17.3595
	27.7104	9.26916	2.19275	1.56851	33.7317	17.6837	15.3594	13.3875	28.7469	87.1621	179.226	13.4764	3.96185	25.2037	0.72832	152.547	37.0905	173.36	190.187	337.542	5.40243	335.621	0.0147027	51.8064	61.1822	592.498	68.7781		14.234	4.20726	11.2837	11.9079	20.2553	4.20726		18.5075	16.4048	5.38976	5.08643	19.9119	19.1526	14.0755	6.94485	21.0204	49.3399	8.14353	18.4657	0.387917	17.4562
	25.7513	18.6143	2.22365	1.48645	33.0489	16.2927	16.2362	12.5918	28.828	77.5538	158.554	17.4535	5.74091	23.967	0.61351	90.5364	5.65549	196.352	217.556	282.666	0.00318891	267.678	85.0809	51.3624	62.4726	559.723	47.6414		8.29776	1.16083	15.2299	15.9671	15.5954	1.16083		18.6211	16.444	5.71636	5.19393	20.179	19.2572	14.2353	6.91346	21.1487	48.5657	8.39828	18.5539	0.376801	17.5326
	25.1028	25.5133	2.28888	1.38002	32.6612	15.4107	17.0595	13.0101	30.0696	76.263	169.262	20.2568	5.56934	25.4107	0.640456	64.6953	71.4672	218.171	245.846	243.414	2.71846	246.88	259.948	50.4318	64.1664	541.531	36.2442		4.84606	5.25655	17.9679	18.8768	12.4044	4.84606		18.7277	16.4772	6.02092	5.32417	20.433	19.3391	14.387	6.87625	21.2633	47.7949	8.63499	18.6236	0.366439	17.6024
	35.8396	26.1536	2.22012	1.34422	31.8204	15.1677	18.7576	14.8777	33.6353	79.3157	221.347	20.6606	5.45701	30.4037	0.695655	291.793	54.7004	273.488	303.226	170.638	12.8875	699.557	281.003	51.4131	64.7412	503.105	33.3767		15.1789	5.49295	18.4405	19.3164	11.1598	5.49295		18.8314	16.5056	6.30939	5.51486	20.6527	19.3789	14.5321	6.81551	21.3476	46.8995	8.85844	18.6605	0.356194	17.6685
	36.2738	25.1801	2.18916	1.28341	30.237	15.0014	18.3608	14.6483	33.0091	79.7804	214.573	20.0908	5.39222	28.9728	0.686179	320.875	46.5031	261.522	291.638	141.044	11.2857	722.716	249.315	51.858	65.7235	434.58	31.4832		16.183	5.08937	17.9016	18.8074	10.1462	5.08937		18.9303	16.5349	6.59562	5.71061	20.8326	19.4034	14.6679	6.74503	21.4129	45.9849	9.08045	18.6863	0.345948	17.7326
	34.7839	23.6734	2.05626	1.19282	28.0134	14.4125	17.3554	13.8652	31.2206	79.8898	192.244	19.043	5.14532	26.9284	0.679157	303.753	39.9177	234.064	261.229	113.594	8.66062	644.83	204.005	53.7899	67.2006	346.817	25.2214		15.7409	4.63047	16.9867	17.8502	8.97046	4.63047		19.0209	16.5637	6.92008	5.88108	20.9845	19.4193	14.7983	6.66563	21.4639	45.0433	9.33098	18.7054	0.334366	17.7923
	32.3074	28.6431	2.99164	1.29093	26.3339	13.6337	17.5334	13.488	31.0215	76.9274	181.927	19.9838	5.65215	28.0658	0.66474	218.269	123.425	211.464	263.819	77.4482	15.2082	525.187	370.667	40.9443	65.6016	287.082	18.0053		12.3236	8.65933	16.9921	18.6929	6.35011	6.35011		19.1516	16.5499	7.23521	6.06659	21.125	19.468	14.9327	6.59072	21.5234	44.1361	9.56388	18.7385	0.324164	17.8507
	30.8684	30.1839	4.27986	1.38061	24.9707	12.6437	17.3878	13.0654	30.4532	75.1409	170.704	18.8072	6.37081	28.8806	0.63855	181.725	163.739	171.819	256.232	57.4991	22.5073	461.303	432.369	26.1177	64.157	242.744	10.5836		12.0612	11.3767	14.5273	17.4265	6.1635	6.1635		19.2981	16.4861	7.52895	6.2533	21.2509	19.519	15.0561	6.51888	21.5749	43.2974	9.76824	18.7608	0.315207	17.8921
	30.5588	29.4663	4.05797	1.29569	23.3862	12.1082	16.8122	12.7896	29.6018	76.0736	163.575	17.7472	6.07052	27.9462	0.643087	188.97	160.126	162.67	240.762	43.2174	22.1276	448.102	403.04	28.435	65.5246	195.881	7.38627		12.8116	11.7191	13.6892	16.4515	5.639	5.639		19.4398	16.4178	7.80252	6.45085	21.3676	19.5728	15.1752	6.44803	21.6232	42.4905	9.95634	18.784	0.307153	17.9288
	32.5714	27.7032	3.97206	3.21662	21.6103	11.6881	16.7936	12.377	29.1706	73.7006	153.19	16.6492	5.90108	26.18	0.632114	248.938	119.018	164.392	184.335	23.2009	26.0659	537.358	335.356	29.3585	38.1157	149.327	5.27956		15.9222	11.0539	12.6772	13.4326	4.9611	4.9611		19.5719	16.352	8.06863	6.63727	21.476	19.6254	15.2885	6.38033	21.6689	41.7327	10.1395	18.8071	0.299434	17.962
	31.7175	26.6388	3.88319	3.14017	19.8726	11.2365	16.0815	11.9169	27.9984	74.1034	142.013	15.5546	5.72152	24.9472	0.626883	244.487	111.457	148.798	167.477	14.373	23.4736	498.501	297.506	30.3295	39.0656	109.877	3.40807		16.163	11.0842	11.6714	12.4144	4.31806	4.31806		19.6937	16.2899	8.32928	6.80832	21.4878	19.6735	15.3804	6.29859	21.679	40.952	10.3194	18.8276	0.291904	17.9817
	29.9974	25.5674	3.75159	2.91326	18.2809	15.1388	15.9415	11.0876	27.0291	69.5514	122.934	16.7098	6.59839	23.7458	0.565096	197.566	92.657	148.595	169.736	5.47237	0.644385	424.647	261.695	31.7964	41.9536	79.04	33.0441		13.2875	8.85756	12.9582	13.7966	1.57102	1.57102		19.7743	16.2295	8.57717	6.96824	21.4669	19.7213	15.4562	6.21176	21.668	40.1894	10.4902	18.8483	0.284884	17.9754
	27.7344	24.0341	3.67403	2.69136	17.0964	24.4776	16.618	10.9734	27.5913	66.033	120.415	20.5653	7.02962	24.3667	0.552201	123.575	54.9989	167.546	193.951	0.228898	61.7734	336.502	214.438	32.6771	44.8773	59.3825	227.623		7.16914	3.46885	16.8912	17.8739	3.46885	3.91233		19.843	16.0975	8.80622	7.11587	21.4416	19.777	15.5135	6.13046	21.644	39.5169	10.629	18.8571	0.279049	17.9372
	26.2817	22.6346	3.5538	2.49583	16.3725	23.7723	15.8518	10.4634	26.3152	66.0079	109.483	19.5036	6.75847	23.4879	0.553105	108.782	46.0067	151.241	178.382	0.271128	62.735	285.315	175.409	34.066	47.5352	48.7494	206.84		6.77812	3.13106	15.9498	17.0077	3.13106	4.26878		19.9039	15.9419	9.02405	7.25495	21.4184	19.8282	15.5619	6.05386	21.6158	38.9018	10.7535	18.8566	0.273661	17.8851
	29.4683	28.0968	3.32899	2.2991	18.3237	22.3442	17.3102	11.9277	29.2379	68.9055	142.269	20.334	7.07767	26.6587	0.580413	147.819	116.352	195.474	225.333	1.02722	25.3416	403.121	349.93	36.7409	50.2868	79.8038	167.802		9.13432	7.76286	17.005	18.0349	2.01026	2.01026		19.9636	15.7851	9.2216	7.38756	21.4036	19.8763	15.6063	5.98619	21.5925	38.3575	10.8625	18.8535	0.268914	17.8307
	37.0579	27.9994	3.30285	2.17855	26.4817	30.0136	21.1723	14.7336	35.906	69.5891	217.08	27.2406	9.09757	29.5101	0.528717	252.35	46.6087	319.319	360.764	28.1896	78.1688	765.488	346.294	37.0585	52.011	292.113	425.318		9.8173	0.758837	23.9377	25.062	0.758837	2.77309		20.0233	15.6334	9.40529	7.50796	21.3954	19.9263	15.6486	5.92809	21.5767	37.8826	10.9623	18.8569	0.264748	17.7798
	36.7744	25.912	4.47631	2.62482	25.436	41.2749	22.7497	16.0998	38.8495	70.7692	259.204	25.674	9.71622	34.0588	0.556084	196.691	9.99986	333.918	405.012	7.21579	343.182	749.883	272.962	24.1484	45.7732	257.459	1016.62		11.1004	0.238017	21.1977	23.0491	0.238017	15.6009		20.0808	15.4935	9.57948	7.61903	21.3842	19.9774	15.6891	5.87543	21.5645	37.4491	11.058	18.9053	0.261898	17.7355
	34.7716	23.8173	5.6552	3.66445	24.5036	40.4883	22.1501	14.9513	37.1014	67.5001	223.542	24.1605	10.1957	32.2046	0.519073	159.302	2.77966	272.081	341.718	5.53915	336.291	644.203	208.135	13.9518	32.7866	228.409	967.079		10.6111	0.343155	18.5053	20.496	0.343155	16.3278		20.1307	15.3562	9.74228	7.72079	21.3694	20.0243	15.724	5.82667	21.5506	37.056	11.1458	18.9492	0.259294	17.6903
	35.5479	22.6663	6.07125	4.11461	28.8377	38.087	22.5541	14.5692	37.1233	64.5965	212.261	25.752	10.22	33.8704	0.536406	168.839	0.012584	271.685	340.016	39.4832	241.269	684.216	176.249	11.0168	27.8341	378.197	823.493		9.79593	3.0857	19.6808	21.6374	3.0857	12.335		20.1739	15.2184	9.88291	7.81388	21.3561	20.0759	15.7535	5.78621	21.5397	36.7296	11.2168	18.9953	0.257465	17.6472
	48.7982	22.178	6.07459	3.99662	28.5485	36.0109	24.2678	17.345	41.6128	71.4733	300.85	25.3633	10.1004	34.1453	0.543439	601.741	4.36728	330.993	410.921	18.3243	137.901	1552.98	163.523	10.9947	29.093	367.032	708.652		23.435	3.18525	19.2887	21.3666	3.18525	10.6477		20.2124	15.0845	10.006	7.90907	21.3479	20.14	15.7833	5.75208	21.5354	36.444	11.2756	19.0508	0.256383	17.6122
	47.8672	21.678	5.95121	4.10261	27.0295	35.4753	23.684	16.9526	40.6366	71.5785	287.392	24.3538	9.88292	33.3638	0.542952	584.829	4.02377	314.451	383.43	11.1924	139.035	1480.46	150.986	11.8281	27.9608	311.137	680.42		23.5134	2.67572	18.4025	20.2511	2.67572	11.1215		20.2475	14.9574	10.1198	8.05124	21.342	20.2002	15.8197	5.70739	21.5271	36.0777	11.3292	19.1051	0.255497	17.5788
	44.6867	21.524	5.58097	5.59574	25.2645	38.3656	23.5029	16.2391	39.742	69.0938	263.707	23.3943	9.5778	35.0904	0.571158	448.754	3.91626	321.197	320.668	3.10328	220.9	1245.83	147.223	14.5119	14.3996	251.988	839.563		21.2925	1.87028	17.8133	17.7985	1.87028	14.9714		20.281	14.8401	10.2314	8.19268	21.3366	20.2489	15.8551	5.66232	21.5175	35.7129	11.3836	19.1505	0.254367	17.5445
	41.4408	21.1667	5.26155	5.45423	24.0468	38.3752	22.6242	15.5086	38.1328	68.5485	240.516	22.6068	9.38234	34.7931	0.575224	354.065	2.12445	301.462	294.809	2.02383	248.094	1027.23	138.68	17.0475	15.4935	214.811	840.119		18.8341	1.44008	17.3452	17.1525	1.44008	15.7685		20.3232	14.732	10.3443	8.32602	21.3301	20.2887	15.8907	5.61971	21.5104	35.3648	11.4412	19.1892	0.25295	17.5103
	39.6449	19.9143	5.5705	5.10499	22.9634	37.5513	21.7916	14.9236	36.7152	68.4835	222.715	21.4389	9.15646	33.9043	0.574719	318.742	3.52403	263.123	278.442	1.37314	248.37	915.336	110.753	14.5917	18.3649	184.226	793.037		18.2061	1.52453	15.8684	16.3339	1.52453	16.1125		20.3688	14.6322	10.4569	8.45253	21.3237	20.2862	15.9201	5.57356	21.4936	35.0097	11.5007	19.1946	0.250654	17.4592
	38.8434	19.0194	8.15604	4.83915	21.4138	35.5136	21.2976	13.8473	35.1448	65.0181	191.747	20.2166	10.8719	31.9886	0.492685	307.858	5.19011	172.699	270.879	0.0135028	202.095	867.481	92.7169	1.52367	20.714	144.561	682.419		18.6269	1.19719	12.0605	15.3774	1.19719	15.297		20.4132	14.5393	10.563	8.57585	21.3195	20.2791	15.9483	5.52955	21.4779	34.6717	11.5571	19.1964	0.248404	17.4092
	37.0141	18.2356	10.5644	4.60548	20.1495	33.1868	20.626	12.5712	33.1972	60.9485	158.035	19.1926	12.4822	29.9275	0.411352	268.57	5.7137	101.236	256.656	0.227054	157.775	763.066	78.2379	1.37817	22.8956	115.757	566.268		17.8215	0.956917	8.62818	14.5871	0.956917	13.9943		20.4539	14.454	10.6642	8.6959	21.3124	20.2705	15.9752	5.48641	21.4616	34.3434	11.6117	19.1967	0.246201	17.3623
	34.1918	17.1484	10.6718	4.49318	18.9952	32.5093	19.6683	11.78	31.4483	59.8936	138.769	18.0718	12.291	29.1308	0.406545	210.932	6.34997	80.936	230.284	0.45303	164.892	615.108	60.1859	1.64205	23.9829	92.2521	534.484		16.12	0.92342	7.39995	13.5786	0.92342	14.4375		20.4905	14.3752	10.8013	8.81371	21.3021	20.2664	16.0082	5.43668	21.4449	33.9618	11.6948	19.2018	0.242973	17.3208
	31.8253	15.8539	10.403	4.93621	17.8819	42.2586	20.5265	13.9594	34.4859	68.0065	194.864	16.8679	11.7657	28.3395	0.413257	127.664	21.8332	102.486	243.057	6.99369	472.286	503.326	41.7768	1.02531	19.8399	72.1062	1080.32		14.9574	1.01402	6.46494	11.9317	1.01402	25.3907		20.5236	14.3005	10.9628	8.929	21.2929	20.2829	16.0486	5.38642	21.435	33.5632	11.7972	19.2243	0.239418	17.2917
	29.5804	15.8552	9.72062	5.95634	17.0402	48.216	21.0615	15.5563	36.6178	73.8616	242	16.4477	11.2543	26.4453	0.40295	72.5718	27.1052	128.615	228.165	16.1706	737.372	407.634	41.7934	0.109034	11.7929	58.5191	1507.43		13.1327	0.592497	6.72708	10.4914	0.592497	31.7684		20.5561	14.2311	11.1156	9.04262	21.2828	20.2905	16.0864	5.33707	21.4235	33.1774	11.8944	19.2395	0.235917	17.2608
	27.6287	26.1121	9.28127	10.4064	16.5744	47.8905	22.9822	14.4134	37.3957	62.7155	207.747	21.3432	11.9484	27.2496	0.390355	21.5898	9.796	187.716	158.15	41.0603	620.42	332.636	279.614	0.0119134	1.03232	51.6097	1482.25		6.28547	4.76884	12.062	10.9368	4.76884	26.5472		20.5996	14.1681	11.2557	9.1565	21.2734	20.292	16.1242	5.29133	21.4155	32.8161	11.9838	19.2501	0.232641	17.2301
	25.9581	26.1504	9.1756	12.4951	17.5278	45.933	22.8734	13.2357	36.109	57.865	175.183	21.743	13.7533	26.1024	0.309844	9.51594	10.7392	187.629	107.707	28.5753	531.749	274.49	280.898	0.0461446	9.63938	66.2165	1335.36		4.21519	4.40747	12.5674	9.24781	4.21519	24.1901		20.6284	14.1101	11.3867	9.2689	21.2678	20.2924	16.1591	5.24608	21.4051	32.4653	12.0675	19.2591	0.229567	17.2013
	24.1097	24.8786	8.88001	12.1557	18.0485	42.9221	21.8324	12.124	33.9565	55.5323	146.993	21.0791	13.6289	24.6864	0.288592	5.18612	9.27896	167.765	93.6391	14.3184	444.775	216.659	239.883	0.260509	7.64688	74.9621	1124.38		3.03064	3.79947	12.1991	8.9234	3.03064	21.843		20.6337	14.055	11.5238	9.37468	21.2651	20.2968	16.1915	5.19904	21.3906	32.1096	12.1566	19.2705	0.226362	17.1759
	23.0674	23.0097	8.3242	11.3974	16.8672	41.0748	20.6235	11.6655	32.289	56.5644	136.085	19.9385	12.7649	23.053	0.287235	5.97296	5.69428	151.272	85.1199	14.1093	418.256	187.061	185.486	1.1368	4.02805	55.9028	1003.9		3.12894	3.07125	11.6143	8.54106	3.07125	21.1363		20.6292	14.0018	11.6713	9.47632	21.2975	20.3007	16.2295	5.15677	21.3862	31.7741	12.2539	19.2829	0.22288	17.1512
	25.7052	21.5706	7.70116	10.572	15.9945	39.6113	20.1925	11.624	31.8165	57.5661	135.117	18.7825	11.9276	24.6715	0.348201	30.3899	1.89928	156.032	92.5526	17.6228	377.091	266.171	148.357	2.85357	1.39621	43.6139	913.3		6.92261	2.78805	11.0814	8.21052	2.78805	20.8287		20.6216	13.9494	11.8128	9.60202	21.4222	20.3008	16.2848	5.1272	21.412	31.4846	12.347	19.2968	0.219627	17.1251
	26.2068	20.5224	7.18408	10.2364	15.3215	38.8748	19.7243	11.6281	31.3524	58.9531	135.213	17.922	11.5077	24.7857	0.365854	42.0227	0.636934	157.258	90.0213	19.3847	366.739	282.791	123.921	4.86793	0.715632	35.178	869.326		8.28486	2.60044	10.7379	7.6856	2.60044	20.9528		20.6149	13.8779	11.9263	9.73212	21.5528	20.3198	16.3373	5.1087	21.446	31.2702	12.4142	19.3242	0.217717	17.0989
	25.6703	19.6908	6.76332	10.8335	14.3788	37.8011	19.1896	11.2785	30.4681	58.7739	127.204	17.0348	11.7198	24.1754	0.346999	41.9987	0.251169	154.413	69.8253	23.1444	346.388	265.033	106.098	6.90163	2.0824	24.8835	807.168		8.63549	2.65601	10.2715	6.2013	2.65601	20.7663		20.6081	13.7752	12.028	9.86078	21.647	20.347	16.3777	5.09078	21.4684	31.0837	12.4648	19.3546	0.21653	17.0611
	24.1495	18.8811	6.66184	14.5684	13.4614	36.0833	18.9676	10.207	29.1745	53.8126	104.182	16.7247	13.7382	22.8324	0.248675	26.8518	0.0074793	151.431	19.3531	30.3176	292.948	217.829	90.0732	7.44513	26.8112	16.5733	712.51		7.42472	2.15637	10.0629	2.15637	3.26329	19.3586		20.5995	13.6741	12.1236	9.98471	21.7151	20.3739	16.4118	5.07053	21.4824	30.8956	12.5112	19.3834	0.215464	17.024
	22.8169	18.5236	7.07886	15.5233	14.0038	33.5451	18.5819	8.99412	27.576	48.4025	80.8941	17.0235	14.3836	21.7436	0.203722	17.9348	0.00339782	132.32	9.35534	20.9595	223.897	180.27	83.4156	5.34327	37.6119	21.2831	583.45		5.79342	1.50018	9.94459	1.50018	3.01968	16.5217		20.5601	13.5802	12.2169	10.0998	21.7817	20.3999	16.4398	5.04781	21.4876	30.7049	12.5577	19.4098	0.214347	16.99
	24.7483	21.4078	11.5267	15.1071	15.9777	30.9826	19.9584	7.17008	27.1284	35.9252	51.41	18.6927	15.3248	23.9132	0.21888	22.9435	2.10082	71.0926	23.5344	15.8459	121.533	235.865	144.417	4.56383	32.681	43.392	466.221		6.05558	2.71506	7.166	3.58559	2.71506	12.2898		20.5155	13.4879	12.3058	10.2069	21.847	20.4218	16.4642	5.027	21.4912	30.533	12.6013	19.4324	0.213246	16.9549
	25.093	20.81	11.9022	14.3783	15.3655	28.5978	19.3578	6.58328	25.9411	34.0084	43.3396	18.0878	14.6251	24.0222	0.24315	32.892	2.10886	55.5856	24.7952	15.9384	85.3778	246.571	130.407	6.30932	24.8795	35.702	368.925		7.0052	2.72224	6.18553	3.70943	2.72224	10.5101		20.4696	13.4016	12.3837	10.3055	21.7968	20.4387	16.466	4.98469	21.4507	30.2727	12.6382	19.4455	0.212174	16.9201
	24.8699	19.4195	11.2666	14.3443	14.4557	26.6371	18.4989	6.22226	24.7211	33.6359	38.7166	16.9376	14.3722	23.5073	0.241164	40.5906	0.847599	52.306	17.2603	16.3471	66.2314	239.615	100.583	3.51993	24.541	25.6571	297.449		7.93232	2.4819	5.67104	2.5933	2.4819	9.69951		20.4239	13.3207	12.4511	10.3982	21.6679	20.448	16.4516	4.92768	21.3793	29.9525	12.6685	19.4489	0.211114	16.8723
	24.3332	18.6338	11.8594	15.5142	13.4458	25.0218	18.1347	5.55579	23.6905	30.6362	30.8668	17.074	13.9629	22.9083	0.242611	38.4209	0.249136	39.3798	6.86688	21.9854	47.4317	223.286	85.4409	6.09574	37.5011	16.4465	244.339		7.25913	1.5598	5.21466	1.5598	3.62819	7.94773		20.3816	13.2444	12.5146	10.4909	21.5021	20.4768	16.4351	4.86764	21.3027	29.6174	12.697	19.4663	0.210467	16.813
	22.8469	18.3862	12.0187	16.288	12.6597	23.23	17.5716	4.83982	22.4114	27.5435	23.4239	17.3371	13.5667	21.7317	0.231313	27.8292	0.663581	30.8341	1.64768	24.127	32.018	181.078	80.924	6.90813	47.5762	10.688	191.535		5.50984	1.04911	5.31833	1.04911	4.67741	5.89295		20.3108	13.1729	12.5758	10.6138	21.3372	20.5062	16.4195	4.79683	21.2163	29.2143	12.725	19.4845	0.20986	16.7418
	21.7295	17.7157	11.9851	15.503	12.4509	21.6284	16.8354	4.29474	21.1302	25.5101	18.4448	16.6094	13.2139	20.6502	0.219593	23.9517	0.774917	23.5253	1.77533	19.2245	22.9723	152.252	69.3108	6.7326	37.3639	9.36628	149.768		5.12011	1.10636	4.62423	1.10636	4.15852	5.019		20.0951	13.1078	12.6318	10.7411	21.1806	20.4927	16.3748	4.69714	21.072	28.6851	12.7508	19.4632	0.208371	16.6015
	21.0393	16.4175	11.4903	14.4554	18.7928	20.4798	17.1125	3.70767	20.8202	21.6664	13.7468	17.6051	14.9459	20.058	0.146043	15.4195	0.483089	31.6096	7.05994	2.82342	11.3385	135.696	49.3793	4.40936	25.6545	88.4049	122.974		3.43414	1.18767	6.11487	3.14968	1.18767	2.87464		19.8606	13.0467	12.6824	10.866	21.0009	20.4225	16.3132	4.5819	20.8951	28.0871	12.7735	19.3951	0.205842	16.4537
	20.4506	15.4419	11.0861	13.6378	24.3897	19.1659	17.362	4.88109	22.2431	28.1137	23.8251	17.3039	14.0888	20.1294	0.176531	9.53927	3.68675	39.3871	13.8696	49.3884	3.25421	122.327	36.6204	2.87527	18.0402	224.978	95.5607		3.14665	1.86202	6.21784	3.66612	7.08576	1.86202		19.6341	12.9895	12.7285	10.9876	20.7184	20.3417	16.2333	4.4471	20.6804	27.3949	12.7938	19.3146	0.203088	16.3118
	19.3575	14.5846	14.8331	13.3914	26.9938	18.0608	17.8702	5.01133	22.8815	28.043	25.1134	16.4469	14.6467	19.0333	0.130243	2.21201	10.7949	9.22421	20.0598	83.2399	0.0363441	99.3424	26.9799	29.6224	16.0077	309.879	75.1762		2.91053	1.86232	1.61389	3.05557	10.5468	1.61389		19.422	12.9366	12.7707	11.1012	20.4361	20.2659	16.1554	4.31862	20.474	26.7317	12.8122	19.2383	0.200499	16.1793
	17.9188	13.5399	14.9858	14.132	25.869	17.6897	17.3559	4.54918	21.905	26.2112	20.695	16.3377	14.3454	17.8615	0.109172	0.316928	14.5619	5.61738	10.3932	72.4742	0.111435	72.7338	17.2179	31.3079	22.4827	271.545	68.8778		1.58111	2.79786	1.35196	2.20571	9.53132	1.35196		19.1973	12.8843	12.8094	11.2107	20.1643	20.1915	16.0763	4.1934	20.2697	26.0844	12.8282	19.1423	0.197499	16.0408
	16.6569	13.0722	14.0769	13.9031	24.365	19.6299	16.9507	4.3549	21.3056	25.6916	18.9652	15.3669	13.9465	18.8866	0.15046	0.0862817	15.0427	8.25851	9.28766	54.9726	7.17811	52.8021	13.5553	21.9631	20.3642	224.238	104.846		1.29001	2.29474	1.29001	1.46382	8.9981	4.26295		18.9289	12.8296	12.8447	11.3194	19.9134	20.0712	15.9845	4.05909	20.0436	25.3939	12.8334	18.9312	0.19197	15.8868
	15.4601	12.5885	19.1065	12.9743	28.6144	19.8335	18.0962	5.96975	24.066	32.989	35.638	17.2833	13.5958	19.6517	0.182148	6.9493	30.3354	1.02068	26.2335	110.633	3.01811	36.8406	10.2275	94.4022	12.8446	369.562	109.058		1.82322	4.69482	1.82322	4.30893	11.3311	2.5502		18.6586	12.7669	12.8766	11.427	19.6827	19.9511	15.8938	3.9318	19.8256	24.7379	12.7943	18.7355	0.18843	15.7676
	14.2603	11.9706	33.7721	12.5624	36.9154	18.9614	21.407	11.1152	32.5222	51.923	123.547	16.6108	12.9869	30.0694	0.396748	51.0765	89.0455	152.895	78.2271	240.511	5.98136	23.7154	6.65761	594.467	10.0617	757.627	91.603		2.35055	4.64016	17.1613	4.04838	20.3046	2.35055		18.4007	12.69	12.906	11.5326	19.4546	19.8401	15.804	3.81313	19.6171	24.1277	12.744	18.542	0.185321	15.6533
	13.1005	11.3756	34.4753	12.4637	36.3056	17.7055	20.9043	11.4416	32.3459	54.7329	130.909	15.403	12.6229	30.2828	0.4116	60.9007	90.7969	184.17	71.2452	237.2	10.2329	13.7644	3.94099	629.25	9.44483	724.429	69.1399		2.3025	4.02735	19.0723	2.9393	20.9027	2.3025		18.1645	12.5186	12.932	11.636	19.2278	19.7379	15.7028	3.71815	19.421	23.6782	12.622	18.3466	0.184852	15.5482
	12.3555	10.5865	32.4258	14.7656	34.6546	16.3597	20.1913	10.5512	30.7425	52.2562	111.328	15.5627	12.9581	28.4093	0.373513	61.3993	92.2523	149.683	29.4378	209.188	14.6809	8.79191	1.43062	530.628	28.893	638.281	48.5714		3.20715	4.97619	16.8631	0.797048	19.0919	0.797048		17.937	12.2775	12.9542	11.7343	19.0035	19.6403	15.5912	3.64285	19.234	23.3648	12.4467	18.1504	0.186414	15.4456
	12.0131	9.85725	30.716	20.7005	32.099	15.0999	20.081	9.51155	29.5925	47.366	90.4696	17.9002	12.7848	28.2121	0.376304	65.09	104.524	113.104	0.3838	144.434	24.8113	6.87862	0.217932	454.781	127.917	515.682	32.5978		5.88704	8.04292	12.8158	2.80031	14.1989	2.80031		17.6025	12.0293	12.9741	11.825	18.7991	19.5411	15.4619	3.56531	19.0272	23.0588	12.2655	17.9648	0.188527	15.2883
	11.4673	9.44304	30.3721	21.3769	30.4987	14.6005	19.6264	9.29809	28.9245	47.3754	86.4544	17.9887	12.2506	28.1233	0.393143	66.5715	103.701	115.469	3.06418	118.206	25.2599	4.31336	0.0027698	440.23	143.676	445.559	27.1449		6.52141	8.54565	12.3834	3.3882	12.51	3.3882		17.2621	11.7902	12.9919	11.911	18.6096	19.4401	15.3342	3.49479	18.829	22.7909	12.1813	17.7908	0.187158	15.127
	10.8379	9.14296	34.12	20.3807	29.9952	14.5717	19.8414	10.3011	30.1425	51.917	106.112	17.4762	11.7713	27.5916	0.401908	81.0639	114.457	203.878	0.290866	103.099	27.7698	2.09511	0.0612322	611.553	120.787	424.557	26.8459		6.63836	8.33326	16.6438	2.90451	12.519	2.90451		16.9354	11.5656	13.0102	11.9946	18.4412	19.3424	15.2149	3.43377	18.6487	22.5685	12.2485	17.6346	0.18024	14.9728
	14.7535	8.62205	33.8308	21.9483	28.8419	17.431	20.9046	9.29451	30.1991	44.4616	86.388	19.6897	15.4229	27.1185	0.274923	37.8359	150.861	167.087	1.08927	63.001	12.0657	28.7628	0.590377	597.333	157.7	378.361	64.6516		4.93615	11.0676	14.1412	2.25862	9.15226	2.25862		16.6329	11.2941	13.0175	12.0737	18.2871	19.2496	15.0925	3.39725	18.4897	22.5096	12.3096	17.4884	0.173796	14.8252
	16.2798	7.94461	32.0571	21.9283	27.0453	17.0146	20.3783	8.55516	28.9334	41.9818	73.1907	19.4715	16.4635	25.766	0.220285	16.7976	154.596	136.394	2.40257	44.4488	11.3142	47.4634	2.09036	513.777	157.198	311.694	58.1285		3.19167	11.5268	12.5856	2.45684	7.57381	2.45684		16.3513	11.0183	13.0093	12.1466	18.1409	19.1659	14.9721	3.37639	18.3484	22.5513	12.3623	17.3487	0.167831	14.6803
	15.8943	7.38479	29.911	22.8706	25.3072	16.4319	19.6333	8.03195	27.6653	40.9098	64.5121	19.6513	16.0287	24.6981	0.212867	13.9803	150.026	105.632	10.4801	32.1934	10.2489	42.3005	4.02251	421.096	181.716	253.346	49.5831		3.75699	12.2665	10.2598	3.21934	5.65597	3.21934		16.0727	10.7631	13.0008	12.2154	18.0037	19.0935	14.8582	3.36189	18.2201	22.6265	12.4118	17.2173	0.162191	14.5367
	14.8923	7.14347	28.9915	22.0875	23.9853	15.6954	18.7993	7.7762	26.5755	41.3644	60.4692	18.8915	15.0931	23.5109	0.218056	15.2645	135.857	103.882	10.8125	26.8954	9.63371	30.2705	5.04875	384.204	161.216	213.012	39.7533		3.9992	11.748	10.1001	3.19603	5.09387	3.19603		15.7722	10.5322	12.9905	12.2598	17.9003	19.0287	14.7473	3.35746	18.1048	22.7666	12.4425	17.1121	0.157998	14.3814
	13.9159	6.90757	28.3217	20.6023	22.6361	14.7261	17.8516	7.5513	25.4029	42.3004	57.0221	17.6642	14.1184	22.1277	0.220968	15.4899	119.772	109.622	7.5661	22.8917	9.76865	20.4799	6.1645	358.393	125.706	175.449	28.4698		3.74831	10.7566	10.6575	2.93807	4.97194	2.93807		15.4801	10.3093	12.9793	12.2993	17.9075	18.9669	14.6571	3.37917	18.0362	23.0549	12.4693	17.0949	0.156458	14.2297
	13.0543	6.39186	27.0869	19.3435	20.9824	14.5047	16.8939	7.17434	24.0683	42.467	51.4712	16.9241	13.4169	20.5726	0.210527	14.7428	110.294	103.896	6.0002	16.7152	5.70822	13.4241	8.9913	313.165	99.0633	134.373	26.1564		3.86981	10.5322	10.1628	2.41936	4.05825	2.41936		15.2051	10.0952	12.9682	12.3354	17.9976	18.8647	14.5777	3.41114	17.9888	23.3997	12.4936	17.1426	0.15687	14.0866
	12.0314	5.90365	25.1334	17.8697	19.7275	15.7239	16.0649	6.61129	22.6762	41.1536	43.7092	16.7968	12.9545	19.2631	0.19581	16.2694	103.252	82.2368	3.25722	13.4146	0.11629	6.97477	12.1575	247.841	71.8983	106.856	40.1132		4.76541	10.8932	8.33657	1.0729	2.93071	1.0729		14.9515	9.89872	12.9569	12.3683	18.116	18.6681	14.4933	3.42781	17.9211	23.6511	12.5154	17.2103	0.157941	13.9542
	11.1561	5.43453	23.9896	16.8725	18.8367	15.1316	15.2368	6.40303	21.6399	42.0233	40.9988	16.002	12.15	18.3457	0.203166	16.6523	96.0855	76.6107	2.6754	12.9592	0.0110813	3.11774	15.6491	213.136	55.9818	89.2331	32.961		4.84592	10.5675	7.98755	0.870466	2.8347	0.870466		14.711	9.73459	12.9449	12.3984	18.2303	18.478	14.4162	3.44342	17.8596	23.8857	12.535	17.2768	0.159055	13.828
	10.7124	5.19163	22.1503	16.4809	18.2066	14.4656	14.5346	5.95275	20.4873	40.9558	35.4353	15.4732	11.6507	17.7752	0.208133	14.6091	87.2906	57.9999	3.7881	13.484	0.00475987	1.74761	17.6298	162.816	50.2746	77.7255	25.7573		4.76084	10.2816	6.67711	1.00765	2.73339	1.00765		14.4373	9.52987	12.9334	12.4268	18.3074	18.2997	14.3224	3.46995	17.7924	24.2274	12.5535	17.3053	0.159145	13.6854
	10.4271	5.05594	20.7962	15.582	17.6891	14.2029	13.9589	5.56945	19.5283	39.899	31.0188	14.8924	11.371	17.1623	0.202967	12.4736	79.2622	46.7491	2.6346	13.9148	0.0595325	1.07466	18.7877	130.092	38.3359	68.8686	23.1596		4.46536	9.8365	5.90377	0.689576	2.79669	0.689576		14.0866	9.32434	12.9204	12.4532	18.2914	18.0583	14.189	3.46694	17.656	24.4339	12.57	17.091	0.152422	13.5035
	9.97879	4.78936	19.6815	14.5158	16.9135	13.9138	13.2988	5.27442	18.5732	39.6609	27.8195	14.2148	10.9625	16.3141	0.196196	11.0224	72.4104	40.7392	1.48105	13.0664	0.378193	0.346185	21.1697	105.907	26.2694	56.5975	20.4607		4.23599	9.42541	5.46675	0.301005	2.69877	0.301005		13.7386	9.13639	12.8945	12.4714	18.2871	17.7423	14.0451	3.45408	17.4991	24.5929	12.5772	16.818	0.144268	13.3166
	9.36553	4.53106	18.45	13.4487	15.7703	13.0011	12.4278	4.91012	17.3379	39.5092	24.1092	13.2249	10.2744	15.1899	0.193034	9.37746	62.3584	36.2669	1.04234	11.1723	0.328725	0.000619208	23.6133	82.076	16.47	40.7029	13.0373		3.85941	8.69388	5.22505	0.223802	2.54536	0.223802		13.4172	8.96719	12.8556	12.476	18.3168	17.4654	13.9164	3.46131	17.3777	24.8722	12.5709	16.5782	0.137475	13.1364
	8.70903	4.23311	17.2742	12.5311	14.7103	12.8701	11.7213	4.62365	16.3449	39.4466	21.3781	12.7006	9.66454	14.2502	0.191751	9.0737	56.0728	30.8349	0.655747	8.9339	1.31969	0.464284	26.5978	62.1542	9.86373	28.3007	12.108		3.99154	8.46746	4.57364	0.169497	2.00968	0.169497		13.088	8.80617	12.8114	12.4737	18.299	17.2114	13.7816	3.46579	17.2474	25.1479	12.5581	16.3539	0.131288	12.9497
90°	8.03825	3.99939	16.1654	12.6759	14.0033	13.6806	11.4271	4.52506	15.9522	39.5992	20.4762	13.1783	9.19767	13.9226	0.204364	11.4846	55.1714	22.4507	1.55951	6.63653	5.07812	1.82835	29.0631	45.8998	10.7947	21.2786	18.4057		5.14002	9.17888	2.98708	0.502333	0.825011	0.502333		12.6244	8.64788	12.7661	12.4711	18.2763	16.9735	13.6266	3.48393	17.1105	25.5672	12.5095	16.1367	0.126623	12.6953
	7.39922	3.79314	15.1467	17.2228	13.3977	13.1282	11.6813	5.06589	16.7472	43.3675	25.6632	13.263	8.83148	14.7095	0.249692	18.3362	62.2231	12.0091	30.7078	2.94617	2.0936	3.96484	31.3295	33.135	61.3458	16.0587	13.9713		5.86376	9.46985	1.88373	3.95978	0.134758	0.134758		12.1685	8.49423	12.7214	12.4655	18.2525	16.7323	13.4724	3.50817	16.9806	26.0397	12.2428	15.9173	0.130487	12.5935
	6.95138	3.52841	14.6303	16.9993	12.9289	12.202	11.2067	5.02585	16.2326	44.8468	25.2592	12.5655	8.26404	14.205	0.264406	18.1079	58.9565	11.7209	33.554	2.96602	0.990576	5.94887	34.3631	27.4565	57.8952	12.5212	7.90503		5.61409	9.03706	2.06484	4.43384	0.363468	0.363468		11.7502	8.33812	12.6812	12.4424	18.2303	16.4548	13.3162	3.53268	16.8488	26.5292	11.9233	15.6701	0.135788	12.5618
	7.64131	3.28059	14.539	16.0197	12.4567	11.251	10.8647	4.70463	15.5694	43.3019	22.1335	11.8539	8.54373	14.0185	0.24265	10.3904	57.5191	13.5006	26.574	2.53437	0.149209	3.05938	37.3299	26.5083	43.9478	9.40209	3.4618		4.21254	8.57326	2.68519	4.16588	0.602847	0.602847		11.3732	8.18168	12.6433	12.419	18.2071	16.1713	13.1659	3.55903	16.725	27.0322	11.6346	15.42	0.139915	12.5311
	7.81991	3.05837	14.3766	15.1949	11.736	10.5265	10.4521	4.49768	14.9497	43.0316	20.2291	11.1313	8.49655	13.7165	0.234994	6.92816	54.6665	15.4023	22.4946	1.64859	0.00553823	2.46647	40.0947	24.8624	33.6921	5.5019	1.29063		3.31134	8.07288	3.24538	4.06366	0.604777	0.604777		11.013	8.03352	12.6018	12.3972	18.1837	15.8908	13.02	3.58777	16.6078	27.5559	11.359	15.1731	0.143752	12.4995
	7.45776	2.82432	13.5708	14.6902	11.1041	9.98137	9.93809	4.33355	14.2716	43.6054	18.7796	10.5427	8.08866	12.9541	0.231219	6.15205	50.6057	13.1968	22.5821	1.35962	0.00187313	3.73516	43.1136	17.4758	28.0872	2.93678	0.34923		3.08499	7.71842	3.02808	4.14741	0.561374	0.561374		10.6581	7.89038	12.5344	12.3802	18.1653	15.6265	12.8758	3.62436	16.5002	28.1486	11.0886	14.9388	0.147928	12.4573
	7.00129	2.65618	12.8859	14.1935	10.3125	9.39083	9.40669	4.17598	13.5827	44.3937	17.4388	9.85167	7.59867	12.2425	0.234051	5.78595	45.5694	12.1046	22.9132	0.82051	0.000251454	5.70792	45.35	12.2181	23.0693	0.850259	1.73956e-07		2.85038	7.19549	3.03419	4.3418	0.460839	0.460839		10.3195	7.76483	12.4419	12.3636	18.1478	15.3925	12.7384	3.66393	16.4023	28.763	10.8305	14.729	0.152526	12.4028
	6.46657	2.54644	16.3448	13.8463	9.6239	9.16443	9.66541	4.96507	14.6305	51.3695	24.6519	9.39416	7.14103	12.7907	0.283451	10.2326	50.6798	44.6146	17.4799	0.00172325	0.250988	8.54888	46.84	48.3639	19.855	0.0545159	0.0510706		2.9276	6.84772	6.95067	4.45215	0.229737	0.229737		10.0083	7.65504	12.3478	12.3462	18.129	15.2573	12.6239	3.71284	16.3368	29.4111	10.5927	14.599	0.15903	12.347
	5.9604	2.39259	18.6472	13.4529	9.40176	10.9287	10.1306	5.69218	15.8228	56.1881	32.4009	10.1652	6.82074	12.8218	0.305514	17.3904	59.8764	72.5321	11.0376	0.531182	0.636982	11.765	48.9695	85.6873	16.5036	0.000128714	2.3663		4.20482	7.77263	8.48193	3.28765	0.763467	0.763467		9.71901	7.55508	12.2553	12.323	18.1115	15.0504	12.5024	3.74889	16.2513	29.9854	10.3531	14.4134	0.163945	12.2891
	5.71348	2.27279	17.6493	13.1394	8.96525	10.6865	9.73779	5.43288	15.1707	55.7918	29.5162	9.82587	6.52643	12.5262	0.314905	16.195	55.7262	62.5919	11.5711	0.596812	0.900039	13.5198	50.6606	68.209	14.055	0.180765	1.67981		4.11238	7.55308	7.82342	3.31354	0.86062	0.86062		9.46197	7.45227	12.1691	12.2887	18.0937	14.7735	12.3732	3.77426	16.1475	30.5035	10.1388	14.1735	0.165953	12.2289
	6.65895	2.22396	16.3127	13.0588	8.36204	10.1661	9.46376	4.936	14.3998	52.1569	24.3641	9.26409	7.08472	12.3356	0.270381	7.86694	52.4146	46.9077	12.9241	1.21377	0.493346	7.4609	51.3581	47.9177	13.4568	1.05755	0.601753		2.60514	7.04013	7.04858	3.79468	0.90205	0.90205		9.22429	7.24429	12.0869	12.2083	18.0714	14.4882	12.2206	3.82449	16.0451	31.2956	9.93994	13.9213	0.166855	12.1476
	6.58771	2.12888	15.3028	12.797	8.08145	9.71281	9.10177	4.65755	13.7593	51.1719	21.6928	8.89713	6.96114	12.0259	0.266749	6.32052	48.6213	38.4532	13.6544	1.04107	0.37336	7.85516	52.7299	34.9568	11.6046	1.7134	0.103936		2.30942	6.76825	6.40571	3.89984	0.81568	0.81568		9.0015	7.03326	12.0054	12.1056	18.0322	14.2203	12.0664	3.87199	15.9384	32.0891	9.75249	13.6916	0.168021	12.0555
	6.28971	1.98973	15.7836	12.0616	7.76668	9.50915	8.90009	4.76658	13.6667	53.5565	22.7203	8.63791	6.65895	11.4235	0.263491	6.81409	47.7531	47.3833	9.99537	1.28464	0.370953	9.61435	54.7701	40.8735	7.13545	2.63652	0.0140991		2.3482	6.64818	7.14573	3.42372	0.871238	0.871238		8.79466	6.83305	11.9265	12.0052	17.9788	13.9797	11.9196	3.91415	15.8338	32.8378	9.57761	13.4861	0.169465	11.9658
	5.81921	1.83979	16.6866	11.7827	10.7984	9.13692	9.34393	5.11383	14.4578	54.7289	26.1512	9.96767	6.64864	11.5366	0.268788	12.4237	56.3121	53.9145	5.94743	2.11553	0.0428535	12.7535	57.0119	53.2341	5.72288	1.98248	0.0642587		4.14846	8.12788	6.71891	1.815	0.830749	0.830749		8.5959	6.64879	11.8581	11.9119	17.9319	13.7503	11.7828	3.95522	15.738	33.5677	9.41145	13.2907	0.170877	11.885
	5.37296	1.74401	16.0485	15.4102	19.5224	8.57293	11.1118	6.93859	18.0504	62.4433	48.1441	11.9915	6.17295	15.8889	0.440396	32.9345	87.7559	24.3708	18.4756	70.7376	6.44599	16.1399	58.4675	44.3301	36.2373	102.657	0.668281		6.61858	10.2475	4.05696	3.41861	7.53085	3.41861		8.3689	6.47533	11.797	11.8256	17.8896	13.5261	11.6471	4.00118	15.6483	34.3535	9.22593	13.101	0.173561	11.8113
	5.08897	1.70785	14.7958	15.9357	19.9034	10.0175	11.2415	6.92734	18.1689	61.6226	47.988	12.4067	6.32111	15.6507	0.424617	37.8542	90.8913	12.6326	22.0351	75.0285	1.49822	18.5024	59.0218	29.218	42.8407	110.524	0.393274		7.31769	10.6988	2.38913	3.52904	7.49679	2.38913		8.14165	6.31117	11.7412	11.7422	17.8505	13.2973	11.514	4.04667	15.5607	35.1456	9.04153	12.9085	0.176171	11.7417
	4.91629	1.61223	13.9471	15.655	19.0708	10.2193	10.9034	6.65112	17.5546	61.0001	44.2374	12.0832	6.24205	15.228	0.418535	35.846	86.3268	9.2639	22.577	66.7052	0.468043	20.0178	60.5002	20.7635	39.2447	93.7093	0.68707		7.16692	10.471	1.8639	3.57176	6.98756	1.8639		7.91993	6.16214	11.6888	11.6522	17.8154	13.0689	11.3846	4.08985	15.4744	35.9246	8.853	12.7239	0.179398	11.6705
	4.68995	1.52765	13.4185	15.0873	17.9113	9.5949	10.3716	6.31615	16.6878	60.8985	39.8938	11.5067	5.91619	14.6701	0.425231	32.2812	78.2156	9.28347	22.2381	56.8473	0.603278	22.0943	61.8231	16.2254	32.4549	72.6058	0.0418131		6.81674	9.97904	1.91179	3.58064	6.40463	1.91179		7.71199	6.01906	11.6397	11.5237	17.7826	12.8483	11.2542	4.13127	15.3855	36.7086	8.66491	12.5462	0.182984	11.5817
	4.3922	1.45134	12.9434	14.4127	17.4436	9.10183	9.95752	6.14599	16.1035	61.7221	37.7732	11.0226	5.56961	14.0454	0.432107	30.9727	72.3551	8.91565	19.8485	56.0419	0.732209	24.9821	63.0289	12.6239	25.2233	64.8543	0.0832815		6.63042	9.57129	1.9208	3.39006	6.421	1.9208		7.51624	5.87745	11.6064	11.3845	17.7392	12.6433	11.1279	4.16923	15.2971	37.4666	8.4833	12.3841	0.186932	11.4954
	4.14218	1.39683	12.344	13.5635	17.4087	8.61534	9.57842	6.03756	15.616	63.0329	36.4521	10.4797	5.26047	13.2586	0.431886	29.5527	66.9383	7.64857	15.8806	61.3129	0.927514	27.544	63.8974	8.72379	17.4143	64.2924	0.600738		6.3375	9.08285	1.86434	3.08378	6.92899	1.86434		7.29996	5.70534	11.5406	11.2483	17.6697	12.4565	10.9867	4.2115	15.1982	38.3325	8.28705	12.2275	0.192082	11.3945
	3.87668	2.03569	11.5138	12.5431	17.3658	8.16996	9.25083	5.72574	14.9766	61.8943	32.7841	9.84189	4.95	12.2857	0.425612	28.8815	52.0583	5.12107	10.8388	65.8524	1.16827	30.4013	54.092	4.50881	9.93918	63.6065	1.4895		5.96521	7.8062	1.67192	2.70117	7.52389	1.67192		7.08449	5.53676	11.4854	11.1213	17.5999	12.2851	10.8522	4.25458	15.1067	39.2049	8.09369	12.0852	0.197805	11.3034
	3.60731	1.96366	10.6851	11.7911	17.0956	8.48428	8.93783	5.56779	14.5056	62.2947	31.0003	9.58468	4.82656	11.5146	0.409276	28.4144	48.639	3.05288	8.14111	66.5485	0.205707	33.4442	55.1566	1.67616	5.76327	59.3693	0.821072		5.97737	7.62102	1.1004	2.20641	7.51088	1.1004		6.87431	5.40129	11.4338	11.0031	17.534	12.1288	10.7292	4.29144	15.0207	39.9977	7.90652	11.955	0.203837	11.2185
	3.42628	1.84481	10.1047	11.6261	16.515	10.2985	8.96924	5.45043	14.4197	60.768	29.7072	10.2016	5.09588	11.2942	0.378176	30.7244	50.7575	1.2892	7.05907	56.9389	1.76698	35.5709	56.9361	0.51016	4.99842	50.76	0.824652		6.77531	8.35678	0.0969243	1.42454	6.31343	0.0969243		6.66659	5.29151	11.3715	10.8719	17.474	11.9849	10.6101	4.32412	14.9342	40.7549	7.71791	11.8316	0.210422	11.1217
	3.25319	1.98284	9.60501	14.5097	15.3701	9.9588	9.11328	5.55716	14.6704	60.9787	30.8821	9.78191	4.84114	13.372	0.46839	34.3407	50.8432	0.241799	29.1215	39.1482	0.714905	37.6655	54.8722	0.0460519	26.2072	35.7571	0.323064		6.52872	7.79907	0.176895	4.7278	5.58823	0.176895		6.47113	5.18149	11.3057	10.7359	17.4191	11.8547	10.4947	4.35734	14.852	41.5196	7.53732	11.7174	0.217095	11.0208
	3.01506	2.20359	8.91838	14.8784	14.3737	9.25023	8.77323	5.38895	14.1622	61.4249	29.0408	9.0843	4.49089	13.0928	0.4892	33.1566	43.1601	0.0210674	37.2732	31.3655	0.227525	40.6452	51.6504	0.222819	30.1181	24.8333	0.0196524		6.06925	6.88071	0.165925	5.79411	5.28942	0.165925		6.2845	5.0731	11.2406	10.6149	17.3624	11.7348	10.385	4.3891	14.7741	42.2637	7.36709	11.6112	0.223632	10.9277
	2.7867	2.10222	8.20107	14.5608	13.625	8.83743	8.3522	5.2277	13.5799	62.5907	27.3288	8.51925	4.14029	12.4281	0.500218	30.9748	39.0622	0.0228404	38.5464	27.8024	0.23545	43.609	53.1178	1.41455	26.7326	17.9317	0.305793		5.73255	6.41703	0.318181	6.04153	5.10575	0.318181		6.10289	4.97486	11.192	10.5025	17.2385	11.6236	10.2724	4.39771	14.6701	42.8109	7.20279	11.5157	0.230411	10.8473
	2.58865	1.95507	7.5419	14.1034	13.1381	8.67834	8.00091	5.10187	13.1028	63.7661	26.0291	8.11012	3.82696	12.0232	0.517106	29.2926	36.5522	0.210691	37.2406	26.3906	0.458905	46.264	55.2843	3.41699	22.2125	14.0451	0.507051		5.52147	6.15505	0.568218	5.9933	5.02797	0.568218		5.95156	4.88428	11.1484	10.3963	17.0652	11.5249	10.1618	4.38456	14.5463	43.1476	7.06274	11.4308	0.236192	10.7724
	2.42332	1.88397	6.93765	13.2037	12.8985	8.36621	7.61888	4.89836	12.5172	64.2924	23.994	7.65193	3.5519	11.7654	0.536223	26.9939	32.8892	0.464077	31.1901	27.8739	0.558489	48.5404	56.3467	6.01604	14.5411	12.3064	1.049		5.22861	5.76796	0.714277	5.55177	5.24653	0.714277		5.81901	4.79963	11.0631	10.3166	16.8721	11.4553	10.0543	4.36075	14.415	43.3721	6.9434	11.3572	0.241184	10.6898
	2.25566	1.7868	6.40116	12.6643	12.6289	7.81545	7.25871	4.77655	12.0353	65.8044	22.8154	7.1083	3.29203	11.4256	0.55264	25.0306	29.9418	0.735403	29.2201	28.8393	0.309956	50.9048	57.8149	8.93565	10.7182	10.488	2.48051		4.85265	5.3215	0.707147	5.55598	5.52063	0.707147		5.69848	4.72184	10.9717	10.232	16.6888	11.3895	9.95037	4.33626	14.2866	43.5789	6.83186	11.285	0.245801	10.6018
	2.14493	1.69174	5.8862	12.5215	12.2998	7.27301	6.96954	4.72513	11.6947	67.7968	22.3268	6.57961	3.08024	11.0431	0.563809	23.2769	27.8551	1.17361	30.8244	28.412	0.0920981	52.4971	59.2696	12.2795	9.80373	8.46467	4.48339		4.43468	4.88787	0.693405	5.9419	5.72022	0.693405		5.58631	4.64501	10.8856	10.1467	16.517	11.3005	9.84685	4.3124	14.1593	43.7947	6.72641	11.1968	0.249419	10.5161
	2.04043	1.65584	5.45734	12.303	11.7262	6.95239	6.6892	4.5917	11.2809	68.6435	21.0837	6.20487	2.89466	10.5327	0.568843	21.6111	25.3347	1.51748	31.515	25.3712	0.0692689	54.0223	59.8236	15.469	8.48329	5.45583	5.94395		4.16444	4.54902	0.747525	6.09815	5.52132	0.747525		5.48389	4.56959	10.7451	10.0677	16.2979	11.2022	9.72774	4.26869	13.9964	43.8816	6.62984	11.088	0.251618	10.4064
	1.91687	1.58222	5.13452	12.1287	10.928	6.57658	6.37782	4.43305	10.8109	69.5074	19.652	5.85555	2.72128	9.84018	0.566725	19.9001	22.9978	1.54577	33.0722	20.7046	0.0395073	55.8539	60.9679	18.1126	7.49797	2.36432	7.91766		3.93868	4.27333	0.721028	6.2731	5.0725	0.721028		5.39088	4.50699	10.4548	9.99068	15.9909	11.1091	9.57389	4.18702	13.7609	43.7338	6.54083	10.9455	0.251892	10.2228
	2.13213	1.47761	4.82523	11.8254	10.3694	6.07967	6.11824	4.23656	10.3548	69.2447	17.9484	5.45245	2.8054	9.29694	0.536387	15.8891	21.5355	1.67188	32.5722	18.072	0.00148782	52.6827	62.6125	20.8409	5.92937	0.958332	10.9611		3.32032	3.97484	0.62722	6.373	4.91691	0.62722		5.30736	4.45318	10.1552	9.91292	15.6866	11.0288	9.42402	4.10427	13.5283	43.5512	6.45875	10.8104	0.251991	10.0341
	2.35622	1.40256	4.50693	11.217	10.2301	5.6505	5.89388	4.04494	9.93882	68.6296	16.3616	5.07872	2.8939	9.08519	0.516842	12.515	20.1719	1.92362	28.3354	18.8026	0.0592307	49.4799	63.8058	23.8484	3.33634	0.705037	13.9869		2.7225	3.67616	0.571786	6.13826	5.15136	0.571786		5.22827	4.40575	9.88791	9.81112	15.3975	10.9611	9.28195	4.02683	13.3088	43.3835	6.37398	10.6928	0.253054	9.84952
	2.38929	1.33499	4.21282	10.4105	11.3776	5.24409	5.82822	4.16555	9.99377	71.4721	17.3518	4.72845	2.84517	9.11893	0.524382	11.8262	20.1891	2.6095	20.9977	30.7953	0.341209	49.0158	64.8898	26.8075	1.04067	3.94879	17.192		2.33917	3.39346	0.515632	5.68209	6.64912	0.515632		5.14972	4.36185	9.66952	9.64882	15.1328	10.9039	9.14445	3.95772	13.1022	43.2801	6.2745	10.5953	0.256128	9.65917
	2.23397	1.26994	3.96892	9.88611	11.2899	4.90489	5.59229	4.09802	9.69032	73.2798	16.7938	4.43691	2.66771	8.6408	0.528195	11.2783	18.6827	2.63535	18.4368	32.4631	0.47252	51.2147	65.9421	29.3926	0.245712	3.60818	20.1199		2.20294	3.16696	0.467988	5.4492	6.85303	0.467988		5.07374	4.32158	9.45292	9.4782	14.8826	10.8469	9.00932	3.89236	12.9017	43.2037	6.16854	10.5047	0.260069	9.46556
	2.11556	1.20876	3.88556	9.54727	11.1688	4.64038	5.42771	4.04224	9.46995	74.474	16.3397	4.26297	2.55806	8.32055	0.529708	10.9703	17.7996	2.37825	16.9708	32.9595	0.619892	52.9235	66.9395	30.3034	0.024605	3.16249	22.5628		2.14741	3.05421	0.377412	5.2843	6.90578	0.377412		5.00129	4.28309	9.19303	9.31475	14.6339	10.7841	8.86836	3.8261	12.6945	43.1432	6.04922	10.4168	0.265246	9.25389
	2.05284	1.49027	3.7169	9.20132	10.9211	4.35405	5.28941	3.88008	9.1695	73.3557	15.0551	4.03547	2.46886	7.9895	0.527869	10.4754	14.4334	2.47279	15.303	31.7158	0.874908	53.84	62.4122	32.1888	0.0357577	2.34296	25.365		1.98263	2.5452	0.318573	5.16584	6.88561	0.318573		4.88737	4.24766	8.9301	9.13327	14.3934	10.6891	8.71349	3.76751	12.481	43.2377	5.89805	10.3002	0.271766	9.03168
	2.71143	2.60593	3.46726	8.67165	10.3568	4.27167	5.34746	3.32569	8.67315	62.192	11.0602	3.86946	2.90039	7.57165	0.446071	6.94867	7.51597	3.53516	11.0502	25.0938	1.15733	44.6089	46.0292	35.0838	0.516627	0.933954	26.2015		1.15804	1.26353	0.402205	4.80218	6.48736	0.402205		4.75611	4.21607	8.68242	8.95289	14.1691	10.5965	8.56219	3.71802	12.2802	43.4237	5.73769	10.1856	0.279334	8.81766
	2.70262	3.94721	3.19953	8.17843	9.666	4.86901	5.42713	2.84339	8.27053	52.3922	8.08489	4.40811	3.38645	7.35108	0.369231	7.42296	2.19018	4.96223	7.56964	17.968	0.311497	44.7266	29.6285	38.3271	1.4689	0.0759458	20.4431		1.70549	0.460903	1.20858	3.77032	5.25789	0.460903		4.62622	4.18635	8.45891	8.76253	13.96	10.5066	8.41677	3.67371	12.0905	43.6475	5.58439	10.0706	0.286568	8.61072
	2.5182	4.61757	2.94794	7.65706	11.2722	5.20322	5.7027	3.2862	8.9889	57.6254	10.7991	4.9104	3.36535	7.0436	0.353374	10.1411	1.17751	7.58867	3.81953	31.0193	0.249474	47.2274	22.7801	41.5054	3.00452	3.5411	17.5326		2.3922	0.292828	1.96245	2.74666	6.3618	0.292828		4.50415	4.15633	8.2487	8.57892	13.763	10.4196	8.27845	3.63298	11.9114	43.8849	5.44029	9.95945	0.293457	8.41381
	2.5079	4.34131	2.76145	7.08977	20.5854	5.05535	7.05686	6.83441	13.8913	96.8478	46.7092	4.69833	3.15641	6.58117	0.351705	20.693	7.37421	18.4506	0.00108295	183.021	4.00605	47.3689	25.4934	43.9432	5.29296	125.327	18.7928		2.19043	0.357019	1.93689	2.39144	15.8871	0.357019		4.38986	4.12814	8.04089	8.41173	13.5776	10.3369	8.14752	3.59544	11.743	44.1292	5.30262	9.85563	0.300365	8.22631
	2.49375	4.15725	2.63917	6.51858	27.2943	4.92449	8.00458	9.56813	17.5727	119.533	91.5491	4.54087	3.01869	6.12006	0.339365	30.3692	14.802	28.7877	2.20821	372.091	9.48695	47.5639	27.386	45.5793	8.24745	320.547	19.9445		2.04712	0.383622	1.9017	1.97771	22.7534	0.383622		4.28247	4.10756	7.83953	8.256	13.4061	10.2517	8.0239	3.55964	11.5835	44.363	5.17174	9.75278	0.306947	8.04776
	2.38031	4.38923	2.54218	5.98108	28.9416	4.81468	8.17485	10.2664	18.4413	125.585	105.399	4.60195	3.00394	5.68948	0.308917	33.5767	14.3309	31.727	4.81262	431.259	11.2907	49.1415	25.0119	46.8984	11.6236	382.25	20.9374		2.22164	0.212726	2.05978	1.37913	24.3397	0.212726		4.18407	4.09604	7.65228	8.11504	13.2459	10.1517	7.90751	3.52234	11.4298	44.5443	5.05112	9.64252	0.312475	7.88366
	2.22946	6.22168	2.36125	5.50988	27.7957	4.76163	8.1466	9.76407	17.9107	119.855	95.337	5.13576	2.96135	6.04373	0.342294	35.0126	3.7053	33.4702	6.95229	386.087	11.458	51.2793	10.0409	49.4091	15.0585	338.754	21.4256		2.9063	1.08593	2.7745	0.374123	22.6599	0.374123		4.09286	4.08766	7.47148	7.99192	13.0927	10.0549	7.79859	3.48617	11.2848	44.7025	4.93751	9.53914	0.317866	7.7317
	2.09808	7.62466	2.17751	5.13922	26.037	4.51273	7.93153	9.1052	17.0367	114.798	82.9047	4.82597	2.76132	7.0033	0.434424	34.029	0.0941691	33.1087	7.797	327.807	11.6881	53.1781	3.1179	52.026	18.0727	277.107	23.7918		2.72789	2.79868	2.64846	0.313241	21.211	0.313241		4.00488	4.08073	7.30569	7.87121	12.9446	9.96082	7.69465	3.45121	11.1459	44.8521	4.88697	9.43842	0.317719	7.58845
	1.98965	7.44666	2.00406	4.81492	24.8771	5.87614	7.83476	8.62219	16.4569	110.051	74.3422	5.34553	2.70677	7.05403	0.445379	34.1653	0.150621	33.997	9.11944	290.442	3.83619	54.7714	3.77819	54.5582	20.9352	239.838	12.3501		3.35588	2.10113	3.34147	0.530611	19.5316	0.530611		3.91826	4.0981	7.14918	7.75709	12.8009	9.86557	7.59818	3.41257	11.0107	44.913	4.86087	9.33845	0.315338	7.45314
	1.96777	7.11682	1.88795	4.44981	25.0085	9.67663	8.35125	8.70046	17.0517	104.181	75.6979	5.78331	2.58828	9.03667	0.554703	40.7488	1.52382	41.7742	15.2213	277.465	1.75662	55.0956	5.16922	56.2869	24.4096	243.926	0.0819175		3.81554	1.33351	3.89536	1.33351	19.2252	3.89331		3.83507	4.11781	7.00031	7.65128	12.6656	9.76985	7.50666	3.37577	10.8824	44.9704	4.83843	9.24021	0.312656	7.32579
	2.6322	6.8975	1.7619	4.12241	27.4789	12.8025	9.28258	9.76321	19.0458	105.178	95.3203	5.50995	3.00475	11.3263	0.580665	44.2275	5.6886	56.5607	26.6274	331.107	12.3901	45.6735	6.21462	58.1943	27.7519	327.195	11.6426		2.87775	1.38755	3.74806	1.38755	21.969	7.29258		3.75809	4.13681	6.86055	7.5535	12.5499	9.68042	7.42322	3.34501	10.7682	45.0614	4.81775	9.14869	0.310096	7.20702
	2.63105	6.56382	1.64842	3.88412	27.0571	12.6781	9.0771	9.65679	18.7339	106.386	93.2535	5.22397	2.94432	11.1495	0.582183	41.5515	6.31655	55.1852	26.967	323.28	12.967	45.689	7.98963	59.9384	30.3193	312.112	10.8087		2.59292	1.33985	3.57555	1.33985	21.8331	7.4541		3.68857	4.1544	6.72979	7.46336	12.443	9.5909	7.345	3.31588	10.6609	45.1447	4.79825	9.05902	0.307475	7.09657
	2.44236	6.34933	1.54949	3.74023	26.2762	12.2213	8.76314	9.39905	18.1622	107.257	88.3421	5.04478	2.76683	10.7533	0.590709	39.9523	5.82647	52.0368	25.2297	306.707	11.9585	48.2755	9.24816	61.4801	31.9246	285.129	8.01366		2.60242	1.30455	3.49529	1.30455	21.2314	7.17647		3.6247	4.172	6.6082	7.36991	12.3452	9.4948	7.26914	3.28759	10.5567	45.2267	4.78105	8.96358	0.304302	6.98906
	2.27817	6.3126	1.48158	3.53852	24.6489	11.3587	8.26975	8.78649	17.0562	106.249	77.2024	4.92556	2.59326	10.0972	0.591306	35.8991	3.83044	46.0792	22.3845	268.277	9.54171	50.584	9.47294	62.5496	34.2446	232.822	3.87422		2.64739	1.38704	3.44398	1.38704	19.7234	6.43316		3.56612	4.18997	6.49585	7.22874	12.2564	9.40343	7.19009	3.26141	10.4515	45.3598	4.76644	8.85976	0.300401	6.86229
	2.85636	5.91371	1.55202	3.28958	23.0416	10.6154	7.87811	8.09415	15.9723	102.742	65.5152	4.60165	2.96467	9.43995	0.522006	25.218	3.85886	40.0195	21.0546	229.933	7.49251	42.6938	12.0874	61.4405	37.2202	186.356	1.50049		1.74529	1.31207	3.04963	1.31207	18.44	6.01371		3.51285	4.20775	6.38721	7.08789	12.171	9.31908	7.1143	3.23664	10.3509	45.4949	4.75261	8.76789	0.296977	6.73755
	3.73465	5.52229	1.47353	3.10604	21.7283	10.0293	7.59902	7.51662	15.1156	98.9157	56.4996	4.62847	3.26319	8.90256	0.463544	14.9334	4.31284	37.5217	20.1869	199.637	5.90631	31.9876	14.9624	62.6771	39.4933	152.224	0.408192		0.893817	0.893817	3.15494	1.52243	17.0999	5.40084		3.46406	4.22692	6.27898	6.95618	12.0875	9.2419	7.0426	3.21287	10.2555	45.6206	4.73994	8.69208	0.294233	6.61758
	3.62443	5.09826	1.42823	2.93067	20.6205	9.49513	7.19954	7.12911	14.3287	99.0218	50.8243	4.36134	3.10411	8.39591	0.460156	12.7815	4.4154	33.3081	18.2233	180.123	5.26972	33.2466	18.4226	63.3964	41.7283	126.116	0.0109652		0.736915	0.736915	2.93311	1.43067	16.2592	5.13379		3.41597	4.24597	6.17132	6.836	12.0167	9.17058	6.97609	3.19433	10.1704	45.7897	4.7273	8.62195	0.29175	6.50366
	3.35616	4.70567	1.40758	3.14209	19.5788	9.0878	6.87968	6.74089	13.6206	97.9826	45.4396	4.03092	3.1956	7.99227	0.428738	12.4152	4.72633	29.9439	13.9696	161.267	4.8758	36.4122	21.9468	63.7256	39.0416	103.803	0.091574		0.674754	0.674754	2.62333	0.88883	15.5479	5.05689		3.36987	4.26895	6.0698	6.71877	11.9526	9.10292	6.91381	3.17762	10.0914	45.9605	4.71916	8.55564	0.289005	6.39428
	3.1519	5.68031	1.32098	2.93918	18.3985	9.78933	6.88003	6.3704	13.2504	92.5927	40.5821	4.4161	2.99236	8.76207	0.490855	13.899	1.43933	30.903	15.5303	132.675	8.46402	38.9191	13.7649	65.1157	41.6185	81.1452	0.159131		1.26421	1.26421	3.09512	1.47693	13.9824	5.37322		3.32667	4.31264	5.97428	6.60536	11.8934	9.04022	6.85877	3.15948	10.0182	46.0648	4.72805	8.49486	0.284869	6.28982
	3.06967	6.1698	1.25695	2.75315	17.1187	18.9873	8.22592	7.80027	16.0262	94.8254	60.8442	4.61973	2.83228	14.3815	0.670928	26.587	4.22766	48.5667	29.9512	79.0812	115.807	39.9518	10.3724	66.1533	44.0532	59.7261	92.1002		1.55006	1.55006	3.36279	1.86658	12.4989	14.3676		3.30422	4.36914	5.86143	6.49474	11.8735	8.99151	6.81575	3.15103	9.96679	46.2316	4.74222	8.44757	0.280926	6.17809
	2.90007	5.85792	1.15403	2.61407	16.1282	21.5706	8.37081	8.43655	16.8074	100.785	71.1753	4.379	2.68557	13.5606	0.669391	29.929	6.31463	52.082	33.1401	60.1773	174.234	42.1245	12.4785	67.8381	45.9188	45.3979	148.356		1.47892	1.47892	3.22497	1.76493	11.7492	17.1916		3.28562	4.42365	5.72647	6.38624	11.8974	8.92653	6.77432	3.15668	9.931	46.5977	4.74936	8.38848	0.276995	6.05636
	3.87674	5.57399	1.10641	2.52886	15.2583	20.5264	8.14511	7.87157	16.0167	96.6417	61.9616	4.72537	2.86583	12.8372	0.634997	18.219	6.61064	49.5433	31.5423	50.5974	153.295	30.4006	14.5651	68.6248	47.081	34.432	124.009		0.848626	0.848626	3.61896	2.19651	10.5329	15.801		3.26739	4.47681	5.5992	6.27907	11.949	8.86619	6.73962	3.17332	9.91293	47.0845	4.75741	8.33455	0.273232	5.93913
	3.86112	5.31415	1.0522	2.36557	14.3484	19.3594	7.71681	7.39215	15.109	95.7929	54.6439	4.58763	2.73946	12.0899	0.630535	14.8663	5.77277	44.417	28.6358	43.9784	135.549	30.5731	16.616	69.5259	49.3485	24.5819	99.3801		0.726513	0.726513	3.53544	2.22207	9.76079	14.7717		3.23841	4.52957	5.48163	6.17219	12.0047	8.83409	6.7101	3.19845	9.90855	47.6662	4.76758	8.30309	0.270492	5.82691
	3.67905	5.04719	1.03483	2.22606	13.6093	19.1371	7.45558	7.25206	14.7076	97.2702	52.5924	4.36312	2.58931	11.4688	0.631627	14.2622	5.80033	41.226	27.3479	37.8681	136.457	32.6197	18.8636	69.8158	51.328	17.7989	94.9973		0.684073	0.684073	3.32829	2.13706	9.24617	14.7739		3.20971	4.58308	5.37154	6.07114	12.0592	8.80381	6.68307	3.22393	9.907	48.2403	4.78019	8.27363	0.267618	5.72134
	3.42534	4.85789	0.980918	2.12119	12.7003	18.866	7.1586	7.07874	14.2373	98.8844	50.1086	4.14161	2.44723	10.7397	0.62884	13.9373	5.29329	38.1638	25.3755	30.7104	137.063	35.5822	20.5438	70.7196	52.8416	10.9553	89.7865		0.716277	0.716277	3.16069	2.02042	8.55869	14.7244		3.18249	4.63701	5.25462	5.97779	12.11	8.77117	6.65551	3.24917	9.90468	48.8192	4.79141	8.24226	0.264764	5.6162
	3.19115	4.58386	1.48982	2.06477	12.1786	18.1387	6.94116	6.72209	13.6632	96.8438	45.1865	3.88751	2.34637	10.2799	0.628337	14.0626	5.55686	29.7171	23.7792	27.4311	125.386	38.4309	23.1029	62.4193	53.665	7.77415	76.533		0.696357	0.696357	2.39768	1.82273	8.29112	14.2512		3.15831	4.6901	5.12827	5.88536	12.1234	8.74146	6.62116	3.26377	9.88493	49.2931	4.79964	8.21138	0.262219	5.50681
	3.00547	4.22412	1.59111	1.94418	11.7635	17.1908	6.61986	6.38991	13.0098	96.5264	40.831	3.61479	2.2095	9.87868	0.634436	13.0638	5.73958	25.2884	21.862	26.4574	111.744	40.7675	26.6906	60.8292	55.4464	5.63172	60.8453		0.609324	0.609324	2.02369	1.67062	8.14874	13.576		3.13804	4.73974	5.00948	5.75497	12.0987	8.74052	6.58023	3.27122	9.85145	49.7128	4.80717	8.20045	0.260869	5.38222
	3.4817	4.10653	1.60095	1.88952	11.4195	15.9869	6.41418	5.90347	12.3177	92.0377	34.8509	3.79412	2.28756	9.59127	0.614851	8.59944	5.32527	23.1672	20.4726	25.0534	91.6367	34.9128	27.9194	60.6758	56.2635	4.11726	43.5135		0.312412	0.312412	2.19317	1.9046	7.6254	12.1928		3.12096	4.80202	4.90164	5.61822	12.2459	8.74103	6.57162	3.33586	9.90749	50.7617	4.82692	8.19868	0.258856	5.25993
	3.49833	4.78757	1.52507	1.83945	10.8678	14.9625	6.24679	5.45381	11.7006	87.3058	29.744	4.14295	2.25417	9.34775	0.611414	7.55403	2.12932	22.2946	19.4247	21.3538	75.9636	34.7167	21.1862	61.8636	57.0171	2.1827	31.0481		0.644621	0.644621	2.61788	2.3035	6.72486	10.8195		3.10432	4.87273	4.79948	5.50657	12.4819	8.73867	6.58395	3.42959	10.0135	52.0901	4.81779	8.19999	0.259813	5.18965
	3.35553	4.57346	1.75653	1.71233	10.1824	14.0303	5.93508	5.04721	10.9823	85.0402	25.4743	3.96449	2.15628	8.78013	0.605669	6.65407	1.85402	17.4603	17.8316	18.0393	65.5322	36.4198	23.2031	58.2761	58.9529	0.627163	21.5283		0.608962	0.608962	2.20796	2.25216	6.21786	10.0658		3.08777	4.9417	4.70127	5.43701	12.7237	8.73793	6.6049	3.5246	10.1295	53.3634	4.76138	8.20467	0.265562	5.18935
	3.24201	4.36199	3.7426	1.60591	9.66371	13.0414	5.94293	4.4199	10.3628	74.3724	19.5355	4.05229	3.36716	8.33828	0.424685	7.29497	2.49939	4.84143	18.8098	13.8442	50.3878	37.8029	25.2851	31.8977	60.5985	0.0746906	13.3294		0.810284	0.30969	0.30969	2.44639	5.61141	8.98907		3.07329	5.00751	4.61013	5.37252	12.947	8.7397	6.62502	3.61382	10.2388	54.5481	4.70948	8.21103	0.271007	5.19002
	3.12038	4.19714	4.94783	1.49033	9.02828	12.3034	5.84789	4.04353	9.89142	69.1451	16.3501	4.57249	3.38957	8.00817	0.40522	7.4393	2.72496	0.8101	18.9883	10.1149	41.6731	39.3133	26.9701	19.7365	62.4113	0.131141	8.48526		1.45211	0.375345	0.375345	3.08216	4.45579	7.73087		3.06933	5.06898	4.5405	5.31123	13.1467	8.74478	6.64692	3.6921	10.339	55.5461	4.67262	8.22031	0.275166	5.1901
	3.54563	3.95216	6.38354	1.67668	8.37799	11.4563	5.89872	3.58943	9.48815	60.8511	12.884	5.16785	3.64726	7.87938	0.367159	5.53701	3.78909	0.235058	17.8256	6.14679	30.8867	34.1615	29.5746	9.04126	59.5017	1.025	4.26786		1.62222	1.21569	1.21569	3.49117	3.21014	6.28844		3.06684	5.11855	4.47837	5.25496	13.3339	8.74953	6.66702	3.76635	10.4334	56.4923	4.63842	8.2289	0.279039	5.18676
	3.85213	5.87288	6.10828	2.52759	7.8693	11.005	6.20587	2.99964	9.20551	48.3356	8.99786	5.99058	4.35732	7.42905	0.260617	5.54008	0.110883	0.00952407	13.5298	2.76701	23.032	30.6726	12.3731	10.7724	47.0984	2.31378	2.60701		2.13845	0.1177	0.1177	3.46299	1.87872	5.01446		3.08582	5.16437	4.42118	5.20204	13.5203	8.74746	6.6902	3.83577	10.526	57.3342	4.60698	8.23315	0.282409	5.1832
	3.56098	7.655	5.62832	2.38872	7.44452	10.6346	6.21869	3.00488	9.22357	48.3202	9.0293	6.53642	4.07781	7.60238	0.301756	7.06343	2.06301	0.348537	14.6687	1.50266	19.5002	33.9824	3.01165	14.1534	49.0238	3.78652	1.54797		2.97544	1.11859	0.9081	4.1477	0.9081	4.09817		3.10413	5.21071	4.36807	5.14909	13.7076	8.72248	6.71034	3.90352	10.6139	58.1717	4.56333	8.21944	0.286019	5.1799
	3.30109	7.38415	5.43459	2.68775	7.17135	10.2082	6.03118	2.81303	8.84422	46.6415	7.91315	6.30297	3.83446	7.33095	0.313153	7.45343	1.83052	0.355929	11.1786	1.29998	17.4473	37.0799	4.02509	15.6486	44.9258	4.92423	0.66875		3.00188	1.08118	0.868383	3.61522	0.868383	3.90522		3.12211	5.25397	4.31748	5.07487	13.8995	8.69568	6.72727	3.97545	10.7027	59.0946	4.50683	8.20358	0.290844	5.16442
	3.06613	6.87672	5.4778	3.40127	6.7771	9.63874	5.87296	2.4556	8.32856	41.8119	6.02995	6.12745	3.9204	6.85181	0.272127	7.87829	1.00753	0.156151	6.10924	0.817466	14.1811	39.9965	6.31866	15.3085	35.8698	6.82942	0.0616652		3.06132	0.749271	0.649649	2.72618	0.649649	3.51129		3.14132	5.291	4.27134	4.99421	14.0879	8.67253	6.74306	4.04769	10.7907	60.0275	4.45206	8.19016	0.295684	5.14261
	2.87828	6.59441	6.63453	3.21951	6.40245	9.36531	5.84908	2.4324	8.28148	41.586	5.91656	6.49843	4.01524	6.6245	0.245237	8.82566	0.555516	0.616931	6.91466	0.30622	12.3638	42.4079	7.81763	7.59489	38.0801	8.92791	0.000630412		3.62015	0.095979	0.136099	3.27892	0.095979	2.86687		3.16086	5.32472	4.2305	4.91192	14.2657	8.64877	6.75708	4.11657	10.8736	60.9223	4.40085	8.17584	0.300157	5.11832
	5.31738	6.38354	6.72491	3.01608	7.06403	9.28714	6.29885	2.07094	8.36978	32.878	4.28878	6.55423	5.58392	6.97925	0.111065	0.963272	0.00717313	0.181529	10.7765	0.585501	8.92988	16.5896	9.04128	7.10491	40.6321	5.41207	0.0106659		1.23684	0.170684	0.170684	3.53814	0.509802	2.73291		3.18046	5.35569	4.19491	4.831	14.4252	8.62207	6.76822	4.17871	10.9469	61.7401	4.35394	8.1586	0.304068	5.09334
	6.10253	6.11904	6.29719	5.42015	7.6832	11.101	7.12052	2.08659	9.2071	29.3039	4.35384	6.20811	6.10666	7.3367	0.0914983	1.0363	1.00296	0.677866	2.89125	0.316612	15.8442	10.8102	10.7019	9.56802	15.763	2.91458	2.9261		0.105586	0.0890777	0.0890777	0.787963	1.47509	4.89288		3.209	5.38377	4.16877	4.75559	14.5701	8.59558	6.78047	4.2332	11.0137	62.4323	4.31548	8.1418	0.307156	5.06968
	5.86641	5.76171	5.84353	5.67525	7.5393	11.1087	6.96582	2.14832	9.11415	30.8409	4.61528	5.85497	5.78217	7.12108	0.103766	1.20871	1.44988	1.25955	1.66559	0.328879	17.1638	12.4186	13.1675	12.5804	13.8025	3.42661	2.95266		0.0114417	0.093255	0.0114417	0.179722	1.68434	5.25378		3.23916	5.41046	4.14982	4.68118	14.705	8.57285	6.79308	4.28382	11.0769	63.0614	4.28266	8.12791	0.309837	5.04582
	5.43927	5.38863	5.47011	5.37339	7.18277	10.7363	6.59841	2.14684	8.74525	32.5357	4.60891	5.45469	5.40129	6.7546	0.11133	1.34361	1.46357	1.27306	1.50068	0.341471	17.1222	15.6115	16.0143	15.3687	16.1365	4.8737	1.81142		0.0154228	0.066061	0.0154228	0.0813031	1.72808	5.28161		3.26661	5.43663	4.13375	4.6054	14.8339	8.55432	6.8051	4.33335	11.1384	63.678	4.25167	8.11701	0.312511	5.02101
	5.21882	5.04685	5.06121	5.07071	6.70506	10.0062	6.18481	1.98019	8.165	32.0169	3.92113	5.14477	5.06359	6.3335	0.111424	0.933135	1.29497	1.26247	1.24123	0.270653	14.6032	17.4022	18.8666	18.742	18.6599	7.21115	0.379226		0.0740581	0.0979185	0.0835514	0.0740581	1.56029	4.86146		3.29554	5.46087	4.12149	4.52905	14.9603	8.5362	6.81725	4.38201	11.1993	64.2783	4.22338	8.10646	0.314934	4.99496
	4.95902	5.71002	4.74195	4.86338	6.21827	9.64362	6.02271	1.86348	7.88619	30.9409	3.47257	5.33452	4.88729	6.09121	0.109662	1.13144	0.0977722	1.64035	1.34405	0.0382447	13.111	19.6373	13.5453	21.6082	20.4941	10.0625	0.0641131		0.375504	0.375504	0.592572	0.471145	0.883751	4.3091		3.34638	5.48326	4.11201	4.45174	15.0879	8.51842	6.83329	4.42802	11.2613	64.8007	4.19694	8.09714	0.317242	4.9675
	4.74821	5.99518	4.51381	4.68723	5.8751	9.68233	5.91698	1.95105	7.86802	32.9737	3.80658	5.31166	4.70248	5.96516	0.118366	1.36601	0.00611558	1.96888	1.51227	0.00175351	14.1779	21.5501	11.5276	23.7813	22.1199	12.3574	0.0852123		0.563445	0.683522	0.797849	0.624423	0.563445	4.37067		3.39453	5.50526	4.10706	4.37472	15.211	8.5042	6.84947	4.47309	11.3226	65.3056	4.17398	8.09052	0.31934	4.93999
	4.44663	5.84296	5.69581	4.58554	5.74773	9.58504	5.98395	1.86791	7.85186	31.2154	3.4891	5.72177	4.8631	5.81915	0.0894984	2.36335	0.0198797	0.0830251	1.95557	0.0558003	12.9679	24.441	12.5845	13.6501	23.0869	13.2691	0.0378808		1.27514	0.121185	0.02596	1.13623	0.02596	3.86327		3.43806	5.52642	4.10289	4.30159	15.3229	8.49138	6.86387	4.51479	11.3787	65.7762	4.15256	8.0845	0.321314	4.91401
	4.15817	5.46712	8.87642	4.47108	5.62912	9.38397	6.33098	2.24585	8.57683	35.474	5.04384	5.54812	4.72009	8.0646	0.261602	4.72111	0.746254	6.47927	3.45922	0.492611	9.32075	27.3764	15.3922	0.264187	24.1998	14.1473	4.14838e-05		1.38995	0.0809984	3.3283	1.07704	0.0809984	3.83585		3.47728	5.54589	4.09905	4.23518	15.4072	8.48003	6.87411	4.54667	11.4208	66.1419	4.13308	8.07855	0.323091	4.89054
	3.86936	5.41682	8.71219	4.31487	5.47429	8.89765	6.11419	2.17577	8.28996	35.5855	4.73397	5.44555	4.59035	7.90271	0.265136	5.03927	0.486336	6.74957	3.23758	0.409483	7.74761	30.482	15.7895	0.459992	25.7612	15.3361	0.242819		1.57619	0.0287349	3.26664	1.13068	0.0287349	3.4521		3.51524	5.56357	4.09464	4.18828	15.4765	8.49057	6.88813	4.57277	11.4609	66.3862	4.11805	8.08996	0.325353	4.87593
	3.59265	5.29372	8.13134	4.03569	5.12391	8.29264	5.74499	2.01638	7.76137	35.098	4.06577	5.20881	4.30774	7.42193	0.265497	4.63259	0.203644	5.69465	2.92171	0.385745	6.49053	33.6141	16.7829	1.58527	28.6731	18.2031	1.2051		1.61617	0.0849071	2.92252	1.17312	0.0849071	3.08383		3.55205	5.58659	4.08946	4.14303	15.5342	8.5271	6.90541	4.59632	11.5017	66.5612	4.10285	8.12168	0.328751	4.86481
	3.36127	5.07917	7.53737	3.79967	4.79354	7.93339	5.4174	1.90645	7.32386	35.1913	3.63457	4.93636	4.04813	6.92282	0.262027	4.22769	0.114399	4.49427	2.61707	0.389201	6.33022	36.3506	18.5868	3.43377	31.2565	21.1312	2.12291		1.57509	0.142816	2.60101	1.13669	0.142816	2.99704		3.58879	5.61163	4.08503	4.10453	15.5857	8.5691	6.92414	4.61708	11.5412	66.681	4.0899	8.15786	0.332139	4.85808
	3.15433	4.78567	7.28964	3.89093	4.61769	7.75401	5.24871	1.85928	7.10799	35.4235	3.45691	4.70168	4.07262	6.66365	0.241334	4.38645	0.214407	4.16538	1.84357	0.398188	6.27654	38.8888	21.2036	4.41325	30.2443	22.7789	2.6778		1.54735	0.0839903	2.58796	0.81075	0.0839903	3.05233		3.61867	5.62289	4.08214	4.09912	15.6351	8.60777	6.94428	4.63444	11.5787	66.7375	4.08638	8.1919	0.334372	4.86101
	2.90558	4.41253	7.55925	3.83462	4.39106	7.44292	5.09099	1.94569	7.03668	38.2183	3.78571	4.40179	3.97373	6.68532	0.254393	4.77604	0.460319	6.09227	1.57847	0.4899	5.53157	42.0531	24.7794	3.35318	30.8668	24.9935	3.79272		1.49622	0.0107303	3.15745	0.567171	0.0107303	3.04113		3.64539	5.61788	4.08095	4.10176	15.6847	8.63556	6.96105	4.65134	11.6124	66.8196	4.08615	8.21693	0.335752	4.85982
	2.68504	4.14127	7.97086	3.72615	4.28495	6.99381	4.96701	2.05062	7.01763	41.2848	4.20504	4.21311	3.82993	6.31659	0.245075	5.2074	0.681851	9.0231	1.53974	0.465214	4.1079	44.9621	27.5535	2.01513	32.0839	26.0658	5.74373		1.52807	0.0718384	3.75775	0.486957	0.0718384	2.7807		3.6726	5.60416	4.12046	4.10586	15.7102	8.65812	6.97856	4.65406	11.6326	66.6908	4.10951	8.23823	0.33437	4.86231
	2.4869	4.08851	7.5405	3.88346	4.09926	6.45653	4.75919	1.8672	6.62639	39.2335	3.48643	4.09388	3.93472	5.86721	0.197153	5.1633	0.449819	7.73568	0.766903	0.435516	2.88094	47.6585	28.1102	3.42218	30.3265	27.9963	8.60769		1.60698	0.00537467	3.44662	0.210419	0.00537467	2.36264		3.70287	5.59371	4.15965	4.1166	15.6333	8.70087	6.98449	4.61854	11.603	66.1257	4.12737	8.27177	0.33425	4.87668
	2.31525	4.33434	6.95091	3.77012	3.83548	5.98256	4.53144	1.67176	6.2032	36.8925	2.79478	4.08491	3.78646	5.5705	0.190664	4.91153	0.0388515	5.85384	0.579606	0.484362	2.10573	50.058	25.5639	5.95116	31.5876	30.8573	11.6135		1.76966	0.249427	2.866	0.314784	0.249427	1.89765		3.7361	5.59143	4.19516	4.17344	15.4808	8.74204	6.9865	4.54867	11.5352	65.1065	4.17887	8.30316	0.330418	4.89329
	2.19137	4.75152	6.40851	3.77393	3.70722	5.72164	4.4257	1.52646	5.95216	34.4909	2.33009	4.26272	3.7239	5.47911	0.190722	4.99223	0.106159	3.93156	0.424804	0.51621	1.67946	51.8263	21.5194	8.89174	31.5449	32.2987	13.4599		2.07136	0.488796	2.14579	0.488796	0.555503	1.45892		3.76667	5.594	4.22767	4.24503	15.3028	8.77817	6.98573	4.46777	11.4535	63.9556	4.23201	8.33006	0.326224	4.91951
	2.03485	4.59674	5.90919	4.5603	3.51885	5.45208	4.34533	1.4001	5.74543	32.2207	1.96027	4.57852	3.77921	5.23825	0.161801	5.33832	0.0632047	2.44564	0.0462091	0.683083	1.22489	54.1043	22.9793	12.1189	23.33	34.4753	15.5105		2.54366	0.0182211	1.33067	0.0182211	1.05967	0.873562		3.79609	5.57569	4.2584	4.31304	15.1273	8.80834	6.97981	4.38977	11.3696	62.8924	4.27206	8.35121	0.323145	4.94437
	1.91441	4.49801	5.57222	4.40979	3.38814	5.05944	4.14034	1.31272	5.45305	31.7055	1.72322	4.4539	3.64355	4.91908	0.148965	4.95474	0.127934	2.0503	0.0726046	0.565798	0.844749	55.8906	23.9356	14.5786	24.8066	36.0273	18.7574		2.53949	0.0441132	1.11832	0.0441132	1.06576	0.605536		3.82508	5.54218	4.28965	4.37714	14.9615	8.83673	6.97205	4.31707	11.2891	61.9197	4.31152	8.37056	0.320061	4.95966
	1.76526	6.79368	5.14498	4.17078	3.31871	4.67781	4.31187	1.7017	6.01357	39.4654	2.89577	4.4243	3.53173	5.02819	0.174822	6.48524	6.15936	0.694073	0.0199053	0.986363	0.133913	58.143	6.74305	18.0237	27.2445	36.8656	22.2086		2.65904	2.36938	0.720683	0.253514	1.10559	0.253514		3.85406	5.50759	4.32118	4.43918	14.802	8.85472	6.96312	4.24644	11.2096	60.9847	4.35068	8.38182	0.316602	4.97338
	1.65932	6.76005	4.79396	3.93437	3.38983	4.34185	4.14656	1.67879	5.82535	40.4862	2.81833	4.13811	3.52597	4.68093	0.140731	6.1864	6.83031	0.419125	0.0450274	0.572639	0.0381374	59.7699	6.91881	21.1274	29.7684	36.0069	25.488		2.47879	2.62194	0.655853	0.203742	0.748275	0.203742		3.88087	5.47745	4.35203	4.50167	14.6352	8.83186	6.94652	4.16979	11.1163	60.027	4.38944	8.36052	0.311459	4.98956
	1.66792	6.43135	4.47453	3.6702	4.2013	4.05743	4.08379	1.52877	5.61256	37.4351	2.33714	4.12936	3.767	4.40622	0.0782089	5.8364	5.51106	0.15268	0.171059	0.0138084	0.000694822	59.6369	8.75604	24.1659	32.7209	26.9269	28.4407		2.46144	2.30199	0.345169	0.459168	0.0719342	0.0719342		3.89794	5.45657	4.3812	4.56575	14.4399	8.77456	6.91931	4.08044	10.9998	58.9718	4.42734	8.31075	0.304866	5.01116
	1.75728	5.99183	4.19818	3.51722	4.01561	3.91876	3.89981	1.35766	5.25747	34.8134	1.84323	3.96718	3.6176	4.15253	0.0688449	4.59045	4.37656	0.089022	0.14638	0.0134086	0.00035892	58.2647	11.5503	26.9593	34.4945	28.8885	29.939		2.2099	2.02465	0.230995	0.449967	0.0484252	0.0484252		3.91236	5.43641	4.40864	4.62773	14.2465	8.71698	6.89144	3.99277	10.8842	57.938	4.46341	8.26059	0.298426	5.03207
	1.65102	5.75964	4.0067	3.33129	4.2254	4.07027	3.84072	1.33901	5.17973	34.8636	1.79296	4.03848	3.50014	4.18661	0.0893059	4.79479	3.68227	0.0275492	0.259519	0.147976	0.0526934	59.8982	13.1825	28.9844	36.713	26.6774	28.3039		2.38747	1.72116	0.0317855	0.707195	0.186912	0.0317855		3.92557	5.42171	4.43369	4.68384	14.0565	8.66224	6.86392	3.90742	10.7713	56.927	4.49623	8.21266	0.292428	5.05277
	1.54101	5.58953	3.91076	3.10596	4.51839	3.99097	3.7761	1.36737	5.14348	36.2112	1.86971	3.95086	3.30716	4.38653	0.140293	4.99565	3.28853	0.0181315	0.449084	0.550985	0.0461668	61.6132	14.4467	30.0267	39.4943	23.7367	29.154		2.40985	1.63867	0.0401057	0.844896	0.567525	0.0401057		3.93744	5.4417	4.45721	4.73865	13.8773	8.61254	6.84414	3.82462	10.6688	55.8817	4.52757	8.17044	0.286885	5.09017
	1.62472	5.30653	3.76628	2.91368	4.38889	3.7673	3.6279	1.26161	4.88951	34.7753	1.59167	3.76679	3.12683	4.23349	0.150356	4.01274	2.8178	0.0191483	0.510111	0.579108	0.0194331	60.306	16.6781	31.6309	41.9481	25.0152	31.6194		2.14207	1.53974	0.000512719	0.853111	0.622102	0.000512719		3.94144	5.46942	4.47721	4.79498	13.7093	8.56557	6.82631	3.74722	10.5735	54.8938	4.55665	8.13076	0.281705	5.1322
	2.76248	5.19816	3.71677	2.84951	4.10839	3.53332	3.69477	0.899048	4.59382	24.333	0.808288	3.62505	3.02046	4.01048	0.140809	0.869171	2.26017	0.000484106	0.71447	0.171078	0.0260657	43.9295	17.575	32.1902	42.7834	27.8998	34.3055		0.86257	1.57311	0.0917256	0.77554	0.483339	0.0917256		3.9341	5.49585	4.49578	4.84974	13.5508	8.52014	6.80774	3.67586	10.4836	53.9952	4.58427	8.09204	0.276719	5.17279
	3.0108	4.96256	3.61006	3.17688	4.65226	3.39358	3.80102	0.811202	4.61223	21.3417	0.658049	3.50182	3.23106	4.39171	0.152262	0.62445	1.34916	0.0364668	0.389553	0.724608	0.166012	40.6994	19.6059	33.4125	38.608	22.4501	35.962		0.491018	1.46074	0.108241	0.324937	1.15044	0.108241		3.92607	5.52304	4.51288	4.9026	13.3997	8.47759	6.79032	3.60809	10.3984	53.1358	4.61031	8.05578	0.272023	5.21282
	2.84733	5.12284	3.419	2.9665	4.6922	3.21561	3.71058	0.957802	4.66838	25.8127	0.917385	3.31731	3.02878	4.3739	0.181707	0.745204	1.99447	0.0850211	0.553653	0.963582	0.244991	42.812	18.2122	35.6578	41.2666	22.0732	38.1281		0.469977	1.80553	0.101691	0.350804	1.3749	0.101691		3.92165	5.56343	4.52879	4.94905	13.2706	8.4359	6.77823	3.54795	10.3262	52.3434	4.63386	8.02149	0.267683	5.25624
	2.68184	7.02555	3.33409	2.85237	4.39823	3.12089	3.90216	1.64475	5.54691	42.1497	2.7052	3.22749	2.9195	4.13219	0.171972	1.48919	9.75557	0.322704	1.10206	0.246081	0.610386	45.005	5.59258	36.679	42.746	24.9219	39.3069		0.545651	3.79806	0.106601	0.37512	1.17074	0.106601		3.92837	5.59071	4.54476	4.99269	13.1574	8.38873	6.7671	3.4927	10.2598	51.6129	4.65674	7.98333	0.263178	5.2917
	4.2213	8.19639	5.05992	2.78481	7.62972	4.29313	5.36421	2.11439	7.47859	39.4166	4.47063	4.67652	4.23925	6.98727	0.244779	1.30624	8.02123	0.0925938	6.65332	5.13253	1.14722	26.7198	1.4257	18.7532	43.6341	3.10005	25.9823		0.455224	3.51987	0.383395	1.89172	2.9532	0.383395		3.93476	5.6069	4.55941	5.03519	13.0553	8.24855	6.74003	3.43435	10.1744	50.9546	4.67836	7.87142	0.254432	5.32105
	4.10036	7.84354	5.15086	2.60319	11.7924	4.43103	5.9869	3.32504	9.31195	55.5387	11.0559	4.79094	4.18303	7.17037	0.263123	3.55904	3.44709	0.698972	11.4495	33.7043	2.42075	27.9847	2.39283	17.9739	46.0664	5.76972	24.5955		0.690581	3.0526	0.359915	2.18775	7.0015	0.359915		3.94066	5.61982	4.5736	5.07495	12.9583	8.08018	6.70792	3.3768	10.0847	50.3405	4.69894	7.73712	0.244304	5.34739
135°	3.8905	7.58873	4.92205	2.42172	14.1294	4.65299	6.26756	4.20503	10.4726	67.092	17.6823	4.78752	4.08112	6.92206	0.258192	5.6504	1.74549	1.8104	14.7905	61.8079	2.60682	30.249	3.24606	19.9663	48.5627	22.4576	22.4431		0.89702	2.80121	0.134527	2.3658	9.34184	0.134527		3.93642	5.6309	4.58715	5.11204	12.8664	7.91991	6.67547	3.32491	10.0004	49.8079	4.71838	7.6088	0.234476	5.37147
	3.76065	7.49929	4.55609	2.37084	13.9323	6.95541	6.51243	4.11768	10.6301	63.228	16.9553	5.75575	3.95951	7.36332	0.300614	7.57225	0.973906	3.82724	17.1527	55.054	0.196235	31.6942	3.57634	23.3706	49.2744	20.6284	5.92924		1.9951	1.74354	1.19966	3.38491	8.17652	1.19966		3.93244	5.64038	4.59971	5.14922	12.781	7.7694	6.64535	3.27726	9.92261	49.3166	4.73708	7.48839	0.225047	5.3948
	3.71748	7.48024	4.2934	2.69221	13.5239	6.6856	6.3988	3.93393	10.3327	61.4793	15.4758	5.4895	3.86146	7.28158	0.306929	7.18944	1.16953	4.43271	13.7388	50.7664	0.0822547	32.1821	3.64875	25.9796	44.866	17.0853	7.31603		1.77201	1.99075	1.1961	2.79729	8.03436	1.1961		3.92893	5.64917	4.61193	5.19801	12.7008	7.61925	6.61801	3.23151	9.84952	48.829	4.75845	7.36894	0.215256	5.42359
	3.56798	7.38259	4.09217	2.72623	12.8506	6.24493	6.14408	3.71616	9.86024	60.4837	13.8099	5.16855	3.69903	7.09817	0.314817	6.63627	1.53391	4.21032	11.6817	44.977	0.010171	33.9007	4.03137	28.0714	44.4114	11.9726	9.89409		1.60057	2.21404	1.07638	2.44232	7.68201	1.07638		3.92683	5.65671	4.62358	5.24499	12.6296	7.47028	6.592	3.19033	9.78233	48.3971	4.77893	7.25071	0.205474	5.45085
	3.40193	7.14905	4.05155	2.53987	12.1417	6.16562	5.90828	3.50817	9.41646	59.3772	12.3073	5.10858	3.56433	6.90319	0.318973	6.28181	1.53952	3.44747	11.3462	38.8552	0.0662209	35.862	5.02369	28.5035	46.93	7.56944	10.3993		1.70665	2.04047	1.05703	2.56871	7.0331	1.05703		3.9254	5.67152	4.62852	5.28717	12.5672	7.32685	6.56777	3.15453	9.7223	48.0304	4.79318	7.13708	0.196467	5.47934
	3.34538	6.70737	4.169	2.37142	17.0452	8.47916	7.01959	5.40318	12.4228	76.9729	29.1944	5.43819	3.55128	8.03621	0.387049	13.4998	0.0974778	8.12585	21.6055	100.513	2.13034	36.5425	7.1987	27.2632	49.2662	58.5958	0.830388		2.09281	1.26919	1.26919	3.06677	11.607	3.04097		3.92388	5.73179	4.6318	5.32747	12.5059	7.19084	6.55195	3.11846	9.67042	47.5959	4.80572	7.03112	0.188006	5.52963
	3.38079	7.93593	4.01179	2.26022	34.6255	10.0688	10.3805	12.2425	22.623	117.937	149.878	5.97386	3.53854	9.53559	0.458696	48.9961	5.97595	40.5606	65.939	587.82	0.097156	36.1156	2.11551	28.9296	50.8396	636.81	0.460223		2.59307	1.96207	1.96207	3.71364	28.6517	4.09495		3.91579	5.79095	4.65276	5.36805	12.4458	7.06547	6.53979	3.0834	9.62319	47.1482	4.83158	6.93405	0.178696	5.5795
	3.25305	8.68354	3.73182	4.4904	42.6772	9.98259	12.1364	15.2139	27.3503	125.357	231.463	6.58697	3.92146	9.65782	0.422435	78.9145	11.9225	70.6376	58.4619	932.74	4.63906	37.6672	0.499673	32.0197	24.0102	1108.01	0.350669		3.33392	2.09657	2.85515	2.09657	36.0903	3.39562		3.90551	5.84241	4.7026	5.40709	12.3881	6.9788	6.53741	3.04891	9.58632	46.6378	4.87872	6.86846	0.16938	5.62475
	3.034	8.42458	3.59753	8.13141	42.088	9.52107	12.4661	14.7572	27.2233	118.378	217.774	8.278	4.731	9.24695	0.323076	88.9644	16.3338	78.6514	18.7895	877.456	8.67319	40.404	0.932829	33.5575	1.58509	1069.13	0.0170709		5.24399	0.146587	4.68046	0.146587	33.81	1.24307		3.89621	5.89207	4.74656	5.44451	12.3336	6.90219	6.53585	3.01737	9.55322	46.1665	4.92105	6.8106	0.161065	5.66829
	2.94495	8.03254	3.8294	7.96404	39.7693	9.27862	11.9698	13.8515	25.8213	115.72	191.864	7.99829	4.86306	8.9671	0.296746	81.4481	15.5021	66.2663	16.0462	772.813	7.24253	41.544	1.84381	30.9249	2.03454	922.878	0.0124988		5.05334	0.0342519	4.16889	0.0342519	31.771	1.28032		3.8937	5.93942	4.76819	5.47965	12.2809	6.83196	6.53231	2.989	9.52131	45.7571	4.94606	6.75705	0.154744	5.70954
	3.74582	7.5438	5.38082	7.43369	37.3802	9.1236	11.768	12.6867	24.4547	107.807	160.952	7.48875	5.89404	8.72865	0.19385	64.3554	17.8438	40.796	18.7862	655.987	6.9928	31.8615	3.40999	16.0769	3.82876	783.43	0.0711871		3.74293	0.0550528	2.10793	0.0550528	29.8915	1.63486		3.89078	6.01514	4.77319	5.51223	12.259	6.78628	6.53944	2.97454	9.51397	45.4861	4.95795	6.72457	0.151218	5.76368
	3.62754	6.9926	5.30075	6.91666	36.0857	8.64524	11.2614	12.28	23.5414	109.045	150.799	6.95463	5.70473	8.23208	0.181344	58.2759	18.2227	35.5295	18.8768	616.244	6.84437	33.2107	5.7495	16.7254	6.11946	712.637	0.55529		3.32709	0.0379708	1.65388	0.0379708	29.131	1.6906		3.88217	6.09376	4.76013	5.54004	12.2535	6.76685	6.5494	2.97071	9.52011	45.3585	4.95511	6.71248	0.150621	5.8169
	5.50571	6.54608	4.96645	6.49845	35.7403	8.27748	11.2557	12.0482	23.3039	107.04	145.159	6.52227	5.75389	7.84463	0.153747	33.0629	22.1809	39.5552	22.6318	599.493	8.87008	15.0909	8.09022	19.5714	8.36343	694.316	1.23863		1.01656	0.0238137	1.55581	0.0238137	29.218	1.75521		3.87279	6.14924	4.74713	5.55613	12.2499	6.75201	6.55453	2.96971	9.52424	45.3077	4.94938	6.70264	0.150468	5.85268
	5.25751	6.47833	4.79366	6.33185	35.2404	7.79973	10.9836	11.9295	22.9131	108.612	142.314	6.40509	5.5261	7.46938	0.149535	32.7878	20.2973	38.315	21.6386	588.393	10.1369	17.0809	8.48023	21.1301	9.35484	668.221	2.53028		1.14758	0.0732417	1.61142	0.0732417	28.8353	1.39464		3.8653	6.18092	4.73658	5.57303	12.2465	6.73677	6.55652	2.9689	9.52541	45.2816	4.94569	6.69171	0.150035	5.87697
	5.05038	6.30931	4.54523	7.08783	34.5639	7.27898	10.8059	11.6897	22.4957	108.179	136.649	6.69857	5.36511	7.23119	0.148145	33.1264	20.2196	39.1965	13.8244	564.441	12.4395	18.8359	9.49318	23.4758	5.30191	633.705	4.45816		1.64819	0.389256	2.15334	0.389256	27.8653	0.580409		3.85983	6.20671	4.72542	5.60211	12.2414	6.72148	6.55949	2.9666	9.5261	45.2261	4.94459	6.68099	0.14936	5.90441
	4.93658	5.90653	4.30523	6.81179	33.2152	6.93537	10.3518	11.248	21.5998	108.657	126.517	6.35916	5.17907	6.90448	0.14279	29.3245	19.7603	36.5609	12.5316	522.737	11.6719	19.8366	12.1374	25.8591	6.64931	567.622	6.02724		1.42258	0.452627	2.05393	0.452627	26.8561	0.576209		3.85513	6.23034	4.71072	5.6232	12.239	6.70847	6.56114	2.96633	9.52747	45.2105	4.93884	6.67164	0.149244	5.92677
	4.74014	5.47408	4.11647	6.3322	31.4026	6.46103	9.75442	10.6438	20.3982	109.118	113.29	5.90314	4.92363	6.42882	0.132588	25.143	18.3213	31.7865	11.7116	468.643	10.8464	21.625	15.3376	27.8145	9.35268	484.536	8.58128		1.163	0.429058	1.78667	0.429058	25.4994	0.557891		3.85036	6.24961	4.68896	5.67386	12.2397	6.69603	6.56642	2.96654	9.53296	45.1775	4.93519	6.66363	0.149019	5.96173
	4.54928	5.05156	3.98344	6.01117	29.0867	6.00844	9.11509	9.81674	18.9318	107.698	96.3684	5.53	4.67485	6.01049	0.124997	20.8466	16.5123	26.3339	9.63432	398.864	9.65128	23.4366	18.8257	29.2354	11.4193	387.942	11.4378		0.980717	0.478442	1.54656	0.481173	23.5567	0.478442		3.82044	6.26489	4.69233	5.76125	12.2314	6.68309	6.57556	2.96299	9.53854	45.0606	4.95956	6.65621	0.146064	6.01307
	5.27732	4.6926	4.32373	5.66281	27.387	5.71775	8.84353	9.10081	17.9443	102.909	82.8247	5.47007	4.83878	5.70402	0.0820693	12.7179	17.2303	20.4286	10.117	343.859	9.77049	16.9175	22.0695	25.6713	13.895	323.876	13.4884		0.192746	0.77747	1.14633	0.192746	21.9169	0.247686		3.78979	6.28275	4.6972	5.81841	12.2138	6.64901	6.57516	2.95779	9.53295	44.9843	4.97751	6.63055	0.142405	6.05058
	5.27129	4.45562	4.50588	5.22283	26.123	5.54254	8.52018	8.63466	17.1548	101.344	74.5574	5.24706	4.68512	5.47473	0.0777185	10.5554	16.5207	16.1146	10.8726	309.857	8.86635	16.9672	24.3522	23.8586	17.3688	279.978	14.8061		0.0242295	0.791438	0.741171	0.0242295	20.8759	0.295487		3.76173	6.37009	4.70157	5.8644	12.194	6.61092	6.58378	2.9511	9.53489	44.8238	4.99228	6.60414	0.138996	6.11724
	4.8902	4.30823	4.27919	4.94427	25.1862	5.41944	8.17126	8.34664	16.5179	102.146	69.6665	4.91724	4.45372	5.30065	0.0868253	10.7654	14.923	15.1482	10.4135	289.51	7.57253	20.2519	25.8286	26.1246	19.7682	249.508	15.7686		0.0270369	0.609009	0.638048	0.0270369	20.269	0.502202		3.73627	6.45829	4.70544	5.9057	12.1776	6.57174	6.59251	2.94627	9.53878	44.6912	5.00551	6.58732	0.136448	6.182
	4.933	4.0804	4.23064	4.66771	24.372	5.14055	7.90406	8.0777	15.9818	102.197	65.2493	4.80036	4.33991	5.08866	0.0794136	8.82715	14.6203	13.494	10.4739	271.194	7.63697	19.8685	28.1962	26.6233	22.3039	224.449	18.0613		0.132647	0.719955	0.569719	0.132647	19.5717	0.340192		3.71185	6.54069	4.71014	5.94594	12.2047	6.53772	6.60851	2.9584	9.56691	44.7665	5.01909	6.59155	0.135433	6.24183
	7.00094	3.8212	4.1868	4.39757	23.6851	4.79883	7.98174	7.77492	15.7567	97.4088	60.4494	4.5982	4.23949	6.45041	0.206823	0.961978	17.3101	14.4016	12.8463	246.596	10.1309	5.7096	31.0161	27.0776	24.9285	204.339	21.0827		2.40274	0.776998	0.411405	0.200629	19.0869	0.200629		3.68958	6.60968	4.71649	5.98493	12.237	6.51387	6.62525	2.97239	9.59765	44.8646	5.0336	6.62136	0.13623	6.2494
	6.94714	3.67762	4.33063	4.12366	22.6808	4.65754	7.73624	7.41031	15.1465	95.787	54.9127	4.49408	4.1754	6.37474	0.208465	0.622672	16.4724	11.5981	13.0507	223.341	9.47839	5.96958	32.636	25.6014	27.7387	176.635	22.4001		2.45306	0.816464	0.163453	0.370426	18.1867	0.163453		3.67049	6.66844	4.72386	6.0211	12.2689	6.49152	6.64072	2.98598	9.62671	44.9647	5.04817	6.66151	0.137779	6.25631
	6.70911	3.51863	4.08956	3.90378	21.4136	4.36847	7.33386	6.98956	14.3234	95.3054	48.854	4.22902	3.95023	6.12395	0.215771	0.390317	14.556	10.5254	11.7654	198.239	8.79354	7.18941	34.4779	28.099	30.1031	144.557	25.2199		2.48009	0.710392	0.139452	0.325235	17.1846	0.139452		3.65349	6.72359	4.71773	6.05258	12.2968	6.46789	6.65202	2.99983	9.65185	45.0965	5.05145	6.7057	0.140702	6.26023
	6.31116	3.28221	3.8287	3.76915	19.8156	4.1089	6.85262	6.43831	13.2909	93.954	41.4518	3.9688	3.78404	5.7606	0.207085	0.293173	12.7478	9.14404	9.50774	168.038	7.52799	9.4818	37.3102	30.9326	31.5986	108.684	27.8944		2.34236	0.686592	0.140097	0.199647	15.8468	0.140097		3.63853	6.77734	4.67682	6.08293	12.3229	6.44202	6.65676	3.01746	9.67423	45.3293	5.02835	6.74719	0.145968	6.26247
	6.03054	3.03772	3.52843	5.19653	18.212	5.95966	6.99414	5.63443	12.6286	80.5593	31.7468	5.57809	3.94545	6.01282	0.207603	0.928526	15.6532	12.0112	3.23141	125.84	1.07016	11.2888	40.3567	34.3629	17.5887	77.8198	11.7701		0.452447	2.54037	2.04967	0.381564	12.6339	0.381564		3.62598	6.82451	4.63512	6.11305	12.3576	6.41638	6.6621	3.03819	9.70029	45.6041	5.00461	6.78391	0.150935	6.26472
	5.79677	3.51076	3.3677	5.022	16.945	8.2932	7.1559	5.12168	12.2776	71.5728	26.2316	5.40939	3.88857	7.66909	0.327101	1.84724	13.2871	14.3505	4.55352	95.8261	1.29344	12.9143	34.5703	36.2731	19.083	57.0716	1.20388		0.387383	1.89863	2.04169	0.387383	11.5356	2.88381		3.61475	6.86595	4.59799	6.14262	12.4343	6.39451	6.67502	3.07399	9.74902	46.0522	4.98415	6.81822	0.155399	6.26857
	5.72621	3.99406	3.27324	5.35146	16.0715	8.55412	7.16177	4.72897	11.8907	66.0307	22.3632	5.53884	4.33341	7.84714	0.28847	2.06083	10.0344	15.1207	3.27723	79.3841	1.93862	13.4264	29.1206	37.4198	16.3131	44.6376	0.699392		0.187376	1.54477	2.2656	0.187376	10.5327	3.01528		3.60392	6.90312	4.56636	6.16936	12.5194	6.37879	6.69016	3.1122	9.80236	46.5191	4.96711	6.84988	0.159327	6.27408
	5.69996	3.73241	3.17825	8.13065	15.2946	8.13859	7.36241	4.41723	11.7796	59.9971	19.5119	6.91531	4.2243	8.13661	0.316507	2.76372	13.1769	17.5071	0.590199	62.9193	0.602464	13.6194	32.0131	38.5909	1.587	34.8591	1.56706		1.21534	3.1829	3.73705	1.21534	8.37926	1.22328		3.59369	6.93654	4.53453	6.19364	12.6001	6.36663	6.70419	3.14874	9.85293	46.9668	4.94931	6.87845	0.163103	6.28014
	5.37481	3.44574	3.08055	8.44231	14.6289	7.64792	7.10337	4.27251	11.3759	60.1476	18.2543	6.51137	3.92801	8.24371	0.354568	2.9879	13.3782	16.183	1.79276	56.6331	0.296539	16.1251	35.3391	39.8143	0.898908	27.4414	3.03628		1.13655	3.06563	3.43081	1.93094	8.1175	1.13655		3.58451	6.96754	4.49668	6.23376	12.674	6.35297	6.71825	3.183	9.90125	47.3784	4.93095	6.90522	0.166799	6.29336
	5.23875	3.24526	6.89885	8.06744	13.8151	7.45903	7.45407	3.57124	11.0253	47.9099	12.7538	7.17894	5.65378	7.91534	0.16667	4.90764	17.7141	0.308265	0.376221	40.4625	2.46472e-05	17.2363	37.763	6.20787	1.75026	19.5777	3.73022		1.94019	3.93369	0.280091	0.888495	6.63614	0.280091		3.5763	6.99626	4.45299	6.29079	12.7419	6.34101	6.73321	3.21524	9.94844	47.7519	4.91244	6.9305	0.170402	6.3159
	5.535	3.29632	6.68114	8.16402	12.8936	9.3301	7.65003	3.31508	10.9651	43.3342	10.9897	7.42258	5.82153	9.03858	0.216489	4.47335	18.9548	0.938751	0.264188	27.4951	2.82262	14.8642	37.138	7.34018	1.50404	12.2723	0.00363834		1.88758	4.12626	0.741442	0.741442	5.47102	1.90752		3.5723	7.02057	4.41177	6.34007	12.8058	6.3311	6.74693	3.24512	9.99205	48.0977	4.89161	6.95216	0.173978	6.33558
	5.81705	3.92923	6.19012	12.2021	12.0531	9.04168	8.20554	3.45047	11.656	42.0505	11.9057	7.6159	5.91031	11.3002	0.313175	5.7049	18.2868	4.06193	15.9725	14.8034	0.699135	12.769	29.8245	10.2419	7.90558	7.08967	0.121614		1.79885	3.68667	1.42578	4.5862	4.43716	1.42578		3.58205	7.03984	4.37423	6.38434	12.8687	6.32247	6.76194	3.27165	10.0336	48.3833	4.86129	6.97037	0.178257	6.35341
	5.43727	4.64615	5.79285	13.1403	11.1421	8.42799	8.09778	3.43828	11.5361	42.4596	11.8218	7.11042	5.52617	10.4636	0.308787	7.07833	11.9138	5.31272	25.4271	9.26808	0.109033	15.6273	22.508	12.9425	14.0617	3.06853	0.926267		1.67315	2.46427	1.31757	6.02989	4.03172	1.31757		3.59067	7.05228	4.34048	6.42584	12.928	6.31268	6.77499	3.29662	10.0716	48.6587	4.83353	6.98296	0.181901	6.36926
	5.17075	4.39149	5.43432	12.3106	10.2399	7.7784	7.55425	3.16432	10.7186	41.8879	10.0129	6.60636	5.23664	9.62455	0.295259	5.68108	10.0031	4.49411	22.623	7.21289	0.0502431	17.8056	24.9893	15.6507	8.52761	0.721688	2.59858		1.43561	2.21487	1.17204	5.70426	3.63357	1.17204		3.59886	7.06289	4.3105	6.45728	12.985	6.30971	6.78737	3.32038	10.1077	48.92	4.8103	6.99401	0.184992	6.38349
	4.997	4.27296	5.30274	11.5488	9.45991	7.35164	7.1555	2.86533	10.0208	40.0437	8.21011	6.32719	5.07343	8.93284	0.275549	4.65915	8.30907	3.43272	19.3008	5.31029	0.0384695	19.3021	26.1884	16.7091	4.65852	0.00482963	4.1566		1.33019	2.05423	1.02445	5.22158	3.13272	1.02445		3.60641	7.07279	4.28309	6.48828	13.0421	6.31034	6.8005	3.34391	10.1444	49.1716	4.78991	7.00472	0.187781	6.39931
	4.88817	3.98752	5.15727	11.0193	8.92726	7.67518	6.94245	2.72895	9.6714	39.3081	7.44716	6.41622	4.95544	8.61424	0.26963	4.22009	8.73161	3.18688	16.6209	3.93945	0.536886	20.2702	29.1912	17.9195	2.65335	0.214515	2.94204		1.52806	2.4287	1.25895	4.6031	2.51103	1.25895		3.61496	7.05755	4.25851	6.51889	13.0976	6.31161	6.80985	3.3659	10.1757	49.4269	4.77178	6.99562	0.188983	6.41525
	4.64852	4.1037	4.97213	10.699	8.32849	7.39062	6.69041	2.57119	9.2616	38.431	6.61101	6.18138	4.72943	8.09403	0.262379	4.16929	6.69107	2.95246	16.0686	2.68333	0.490303	22.4855	27.9494	19.5212	1.71232	1.12767	3.99916		1.53286	2.07768	1.20924	4.51759	2.14711	1.20924		3.63426	7.03939	4.2431	6.54684	13.1475	6.31379	6.82081	3.38247	10.2033	49.5904	4.76077	6.98475	0.189347	6.43031
	4.33919	4.80892	4.67962	10.5302	7.9423	7.07302	6.56221	2.42778	8.98999	36.9964	5.89411	5.94097	4.71195	7.72498	0.242265	4.94183	3.07402	3.54413	15.745	1.90464	0.26093	25.5149	20.9901	22.1915	1.29913	2.09705	5.37031		1.60179	1.13205	1.26135	4.58924	2.00133	1.13205		3.65444	7.02091	4.2296	6.57338	13.183	6.33501	6.83272	3.39275	10.2255	49.6545	4.75595	6.97386	0.189083	6.4542
	4.07297	4.54822	4.39236	10.0817	7.72696	6.91913	6.29023	2.38277	8.67299	37.8804	5.67757	5.73368	4.43133	7.525	0.258748	4.91623	3.03458	3.6019	14.3754	2.06419	0.395524	28.2752	23.4468	24.9806	0.477909	2.76709	6.10722		1.66071	1.18546	1.34132	4.34804	1.99328	1.18546		3.67107	7.00394	4.22566	6.59768	13.2145	6.37248	6.84756	3.40045	10.248	49.6593	4.76236	6.96485	0.187809	6.48508
	3.76333	4.87883	4.0544	9.35151	7.27069	6.74808	6.01114	2.1657	8.17684	36.028	4.69024	5.81345	4.26051	7.14004	0.252578	5.05263	1.28213	3.82883	11.1581	1.58647	0.543078	31.664	20.3544	28.473	0.00151351	4.49323	6.98194		2.05012	0.934625	1.75905	3.53806	1.45724	0.934625		3.68643	6.98767	4.22219	6.61929	13.2403	6.40356	6.8599	3.40646	10.2664	49.6576	4.76753	6.95573	0.186654	6.51143
	3.46514	8.31198	3.83336	9.01945	6.72811	6.38839	6.29107	2.26957	8.56065	36.0761	5.15096	6.55825	4.47212	7.91601	0.277999	7.98588	4.08407	6.04035	7.44405	0.190999	0.00947155	35.1088	1.16302	30.8808	0.137613	7.08788	9.01212		3.09311	1.75373	2.72489	2.4612	0.169856	0.169856		3.70132	6.97213	4.21786	6.63888	13.2611	6.42976	6.87018	3.41111	10.2813	49.651	4.77084	6.94664	0.185689	6.53432
	3.25644	8.68529	3.55168	8.92316	6.2391	5.91835	6.09567	2.42017	8.51584	39.703	5.8572	6.07873	4.14335	8.07375	0.321713	8.06124	6.70614	6.4719	7.99471	0.0205725	0.0314423	37.6256	0.497195	34.0908	0.218322	9.93076	12.0552		2.82229	2.60657	2.52705	2.84444	0.160376	0.160376		3.71476	6.95779	4.21364	6.65722	13.2806	6.45313	6.87952	3.41566	10.2952	49.6497	4.77351	6.93822	0.184832	6.55518
	3.00076	8.16527	3.33043	8.58177	5.88672	5.48614	5.74185	2.33893	8.08078	40.7348	5.4706	5.68643	3.86936	7.59563	0.325013	7.51358	5.87296	5.81493	8.06517	0.0209882	0.0653863	40.8277	1.50098	36.7234	0.6539	12.2759	15.2433		2.68567	2.47884	2.356	2.89534	0.20029	0.20029		3.71606	6.95423	4.20935	6.67336	13.3017	6.4749	6.88827	3.42326	10.3115	49.6969	4.77574	6.93774	0.184574	6.57413
	2.82118	7.81803	3.13853	8.21648	5.51093	5.24077	5.45765	2.26105	7.7187	41.429	5.11234	5.37585	3.66409	7.24126	0.328019	6.95101	5.5714	5.37831	7.61111	0.00283816	0.047039	43.1549	2.47238	39.086	1.37813	15.0504	17.2196		2.55467	2.44219	2.23731	2.84063	0.13508	0.13508		3.71315	6.95024	4.2052	6.69297	13.3183	6.49422	6.89568	3.42995	10.3256	49.7406	4.77746	6.9366	0.184321	6.59359
	2.91431	8.74385	2.99918	7.78747	6.65957	4.91875	5.67052	2.45776	8.12828	43.3428	6.04059	5.78916	3.47907	7.50549	0.366552	7.5967	9.44536	7.13607	4.48147	0.978207	0.565155	41.9399	0.418042	40.8479	2.56943	7.45753	19.9957		2.87485	2.95469	2.78998	1.99831	0.870406	0.870406		3.71173	6.94232	4.20101	6.72925	13.3436	6.51267	6.90676	3.43948	10.3462	49.7987	4.77892	6.93343	0.183952	6.62096
	3.82371	8.4091	2.91737	7.30344	7.07903	5.07221	5.76748	2.16528	7.93276	37.543	4.68845	6.07562	4.13584	7.24734	0.273342	3.77822	6.97819	8.1231	2.35918	1.72016	0.483397	30.9881	0.962968	41.9002	4.35546	5.3425	18.6469		2.25191	2.33348	3.15825	1.22782	1.00341	1.00341		3.71094	6.93871	4.19699	6.76929	13.3912	6.5302	6.92288	3.45727	10.3802	49.9398	4.7803	6.93475	0.183905	6.64975
	3.70879	7.78854	2.72226	7.00285	6.91641	4.96937	5.51804	2.035	7.55303	36.879	4.14121	5.94289	4.02394	6.98124	0.268719	3.27336	5.15518	7.81637	2.20467	1.95545	0.301037	32.2808	2.566	44.4643	5.70047	6.12069	19.5456		2.2341	1.84565	3.22063	1.05996	0.973521	0.973521		3.69291	6.9249	4.17489	6.80845	13.4018	6.53376	6.92279	3.46772	10.3905	50.0914	4.76461	6.92437	0.184769	6.6711
	3.49087	7.14977	2.57295	6.59036	6.42502	4.73336	5.16039	1.85829	7.01868	36.0107	3.45325	5.57919	3.80149	6.54902	0.265449	2.78728	3.95763	6.69485	2.04481	1.5993	0.182355	34.8046	5.02051	46.4779	7.84033	8.79355	21.6882		2.08832	1.57058	3.00624	1.01117	0.845833	0.845833		3.67834	6.91029	4.15089	6.84578	13.3657	6.53385	6.91415	3.46059	10.3747	50.0508	4.74663	6.91318	0.185814	6.68982
	3.45222	6.68186	2.46182	6.23701	6.06677	4.49935	4.89984	1.70442	6.60426	34.7853	2.90506	5.28306	3.714	6.19445	0.250337	2.0956	3.17559	5.94395	1.78804	1.36174	0.160391	35.2622	7.33628	48.0055	9.94395	11.0466	23.9225		1.83084	1.3988	2.82124	0.953952	0.783712	0.783712		3.67724	6.89604	4.13222	6.88168	13.3038	6.53194	6.90382	3.44067	10.3445	49.8372	4.73215	6.90187	0.186498	6.70681
	3.46308	6.26198	2.30749	6.08352	5.80568	4.30859	4.70505	1.61143	6.31649	34.249	2.59671	5.05713	3.67446	6.01406	0.241482	1.5425	2.42401	5.74833	1.90016	1.21138	0.157187	35.1333	9.78712	50.1679	10.9356	12.8503	25.825		1.59405	1.20484	2.74965	1.02638	0.748548	0.748548		3.68154	6.88135	4.11684	6.92452	13.2483	6.53791	6.89842	3.42163	10.32	49.6003	4.72211	6.918	0.188648	6.70963
	3.3286	5.92629	2.25674	7.10549	5.59131	4.12192	4.72172	1.80368	6.5254	38.1995	3.25325	4.85661	3.52693	5.84255	0.247145	1.94079	1.45098	6.07617	5.68234	0.756184	0.35977	36.7456	12.0002	50.8894	5.22087	14.4332	27.7571		1.52801	1.06968	2.59988	2.24888	0.734699	0.734699		3.68668	6.86331	4.10229	6.96412	13.2099	6.54718	6.89558	3.40874	10.3043	49.4336	4.71351	6.94698	0.191542	6.70524
	3.21473	5.61173	2.14579	6.819	5.58248	3.96884	4.5571	1.74598	6.30308	38.3135	3.04845	4.77566	3.40326	5.60442	0.244365	1.80194	1.11225	5.81439	5.11622	1.05142	0.346041	38.1391	14.2785	52.4846	6.61216	14.5004	29.3934		1.56093	0.836065	2.62987	2.04334	0.806819	0.806819		3.69121	6.84515	4.11896	7.00119	13.1805	6.55652	6.89893	3.39431	10.2932	49.2006	4.72835	6.97563	0.19201	6.70084
	3.0486	6.06494	1.98401	6.28269	5.93679	3.79598	4.51884	1.82328	6.34211	40.3484	3.32434	4.86638	3.23545	6.0329	0.301829	2.16158	2.39044	6.42535	3.11118	2.0106	0.522525	40.2185	11.0588	54.8549	9.65795	11.9275	31.2977		1.81778	1.19856	2.88238	1.41631	1.07041	1.07041		3.69916	6.82772	4.154	7.03548	13.1551	6.57525	6.90779	3.3776	10.2854	48.8956	4.75932	7.00356	0.19079	6.70148
	2.85276	10.2519	1.91917	5.97457	5.63952	3.58931	5.03787	3.00082	8.03869	59.5653	9.00491	4.61441	3.03689	5.89081	0.319669	4.77471	27.1859	9.72625	0.877415	0.361984	2.09832	42.741	0.742115	55.8194	11.668	14.0692	33.6528		1.76166	5.63746	2.69524	1.36016	1.02511	1.02511		3.72126	6.81321	4.1846	7.06785	13.0782	6.56931	6.90573	3.34043	10.2462	48.3719	4.78078	7.02732	0.190254	6.69126
	2.67317	10.0223	3.69683	5.94743	5.39999	3.44964	5.19823	2.66689	7.86512	51.3038	7.1123	4.54841	3.51144	5.81057	0.246635	6.3759	23.2718	2.25421	0.5613	0.040708	3.05756	45.1213	0.399297	32.417	11.8542	15.9235	35.2928		1.87523	5.47391	0.851583	1.39902	0.851583	1.09877		3.74171	6.78332	4.21196	7.10038	12.8199	6.54661	6.86731	3.23782	10.1051	47.1483	4.79563	7.04212	0.189774	6.66496
	2.46995	9.93301	6.5093	5.74324	5.09976	6.29632	6.0086	2.41466	8.42326	40.1867	5.83058	6.01978	5.26063	6.45606	0.102028	12.522	15.401	0.250704	0.0704145	0.825988	0.082786	47.8928	0.294412	8.3008	13.3019	18.4097	9.57339		3.54983	3.91323	0.48952	0.276541	0.920023	0.276541		3.76049	6.75749	4.24171	7.10968	12.4803	6.52326	6.81215	3.10557	9.91772	45.5886	4.8121	7.0353	0.187653	6.64037
	2.42544	9.53966	6.15275	5.45413	4.73332	6.36835	5.77894	2.32701	8.10595	40.2671	5.41498	5.80344	4.91352	6.31445	0.124771	11.246	14.143	0.13973	0.105503	1.09332	0.347407	48.5108	0.0222731	10.4825	15.4943	21.6885	9.13285		3.378	3.73622	0.349308	0.349308	1.07012	0.564916		3.77915	6.73342	4.27098	7.07961	12.1558	6.50039	6.75323	2.97877	9.732	44.1089	4.82833	6.99801	0.183461	6.61691
	2.99161	9.09697	5.9056	5.12062	4.3996	6.01877	5.58886	2.04799	7.63685	36.6441	4.19426	5.51311	4.57985	5.99048	0.133452	6.74572	12.3068	0.100325	0.219256	1.41435	0.184824	40.9447	0.0861079	12.1439	18.2312	24.9082	11.368		2.5215	3.58386	0.392494	0.392494	1.11351	0.505664		3.795	6.70904	4.2946	7.04899	11.8552	6.47734	6.6967	2.86262	9.55932	42.7467	4.84029	6.96401	0.179911	6.59319
	2.82831	11.7693	5.44817	4.74787	6.83393	7.73499	6.56042	3.06717	9.62759	46.7526	9.40753	6.14105	4.92295	7.50973	0.208063	13.9287	27.1321	1.23712	3.28535	0.0748063	1.3796	43.0612	5.65897	15.5413	21.5532	6.5356	2.74043		3.31274	5.62822	0.692883	1.39318	0.692883	1.59394		3.79987	6.68653	4.30134	7.04718	11.5752	6.45451	6.64411	2.76024	9.40435	41.5441	4.83963	6.95702	0.179491	6.57052
	2.68484	11.8137	5.0769	4.45752	7.8233	9.51331	6.89492	3.4317	10.3266	49.7714	11.7766	6.4501	4.61236	9.09081	0.326818	17.7248	24.194	3.3052	5.94094	0.861881	6.85597	44.9647	5.87214	18.6064	24.3335	2.45585	0.0151045		3.76526	5.36356	1.3732	1.99258	1.3732	3.06321		3.80381	6.66769	4.30533	7.05952	11.3021	6.43566	6.59568	2.6622	9.25788	40.3627	4.83791	6.96156	0.179979	6.55167
	2.91348	11.4211	4.80894	4.13672	7.51543	9.5213	6.71949	3.32852	10.048	49.5353	11.0791	6.16218	4.30478	9.01983	0.353861	14.4857	22.105	3.65022	6.6707	0.633519	7.85011	41.9507	4.12363	20.9899	27.6013	3.51556	0.0171308		3.2487	5.2589	1.35325	2.02546	1.35325	3.35911		3.78775	6.65071	4.30963	7.11064	11.0274	6.41747	6.55059	2.57052	9.12112	39.2411	4.83659	6.99566	0.182473	6.53409
	2.81178	10.823	4.57264	4.07844	7.10493	9.11094	6.41696	3.13087	9.54783	48.7905	9.80235	5.83879	4.20199	8.60944	0.344025	12.9973	19.4134	3.40153	5.46866	0.473305	7.25755	43.2784	2.05238	23.211	28.217	5.22342	0.078103		3.027	4.98424	1.26615	1.76034	1.26615	3.27216		3.77346	6.63686	4.31219	7.15952	10.752	6.40022	6.50571	2.48048	8.98619	38.1277	4.83419	7.02885	0.184999	6.51854
	2.75431	9.96329	4.31844	5.59645	6.66169	8.67927	6.32891	2.69072	9.01963	42.5148	7.23998	6.12907	4.63795	8.17488	0.276046	12.7778	13.2087	4.04197	0.536495	0.110744	5.52421	44.0379	0.328184	25.7249	14.3942	7.44593	0.505723		3.37476	3.83422	1.81063	0.53262	0.53262	2.5502		3.75912	6.66401	4.32088	7.19246	10.4802	6.38541	6.46701	2.39232	8.85933	36.9926	4.83701	7.06035	0.186876	6.52471
	2.5968	9.24031	4.00801	5.50987	6.53541	8.3374	6.03797	2.53105	8.56902	41.9189	6.40622	6.02264	4.38347	7.8869	0.28552	11.8416	10.255	4.12074	0.278888	0.24745	5.28741	46.1532	0.0225316	28.9703	15.0586	8.15105	1.10883		3.42584	3.21767	2.01463	0.512771	0.512771	2.31476		3.74336	6.6935	4.3397	7.22089	10.2376	6.37254	6.43459	2.31443	8.74902	35.9686	4.84791	7.08904	0.187748	6.53302
	2.40054	8.52093	4.45871	8.28559	6.47294	8.12129	6.37667	2.48125	8.85792	38.9113	6.15659	7.29712	4.96227	8.24452	0.248527	15.8096	4.59785	3.67856	3.644	0.00926858	3.04371	48.8583	0.756002	24.3217	1.22062	8.51163	1.61067		4.89657	1.22381	2.8384	0.988477	0.824174	0.824174		3.72805	6.72154	4.35759	7.24959	10.0132	6.36063	6.40509	2.24465	8.64974	35.0448	4.85835	7.11757	0.188647	6.54108
	2.32534	7.9118	7.06222	11.7549	6.22864	7.99309	7.21266	3.05308	10.2657	42.3294	9.32128	7.48701	6.43704	7.97277	0.106575	23.8859	0.488796	0.0226318	20.6317	0.968298	0.609068	49.9153	2.1863	5.42047	5.59067	9.99681	1.95252		5.16167	0.424789	0.424789	4.26786	1.25837	0.506078		3.71448	6.75077	4.37246	7.27954	9.80814	6.3497	6.37918	2.18334	8.56252	34.2261	4.86677	7.14735	0.189825	6.55023
	3.03835	7.90502	6.78428	11.1364	5.92519	7.69304	7.08038	2.65582	9.7362	37.5095	7.05337	7.23866	6.13996	7.85202	0.12236	16.338	0.680032	0.0876762	16.4513	1.33445	0.375353	40.3488	2.2064	6.79194	3.04846	12.0078	2.88108		4.20031	0.666361	0.454381	3.89774	1.31347	0.454381		3.70737	6.78166	4.3802	7.31211	9.61394	6.3382	6.35558	2.12739	8.48296	33.4727	4.8697	7.1795	0.191698	6.55993
	3.05964	14.4955	6.2801	10.274	5.56096	7.29994	7.82836	4.02467	11.853	51.4114	16.1979	6.79002	5.74075	9.53051	0.248163	22.7406	44.4503	2.39711	5.98134	5.14107	0.279219	40.0787	26.0615	9.67408	0.780785	14.6647	4.37006		3.73038	7.70544	0.509925	3.48401	1.22906	0.509925		3.69936	6.81112	4.39209	7.3458	9.42747	6.32489	6.33346	2.07525	8.40871	32.7665	4.87529	7.21213	0.193329	6.56801
	2.8939	14.209	5.857	9.50399	5.54399	6.81858	7.47108	3.93009	11.4012	52.604	15.4456	6.33779	5.62225	8.83264	0.222097	20.9506	45.3999	2.60526	4.13272	3.71366	0.425763	42.2047	23.219	12.485	0.0128996	14.7949	6.61435		3.44389	7.87124	0.480789	3.1662	0.793792	0.480789		3.69277	6.83731	4.40886	7.37702	9.24516	6.30952	6.31177	2.02465	8.33642	32.0773	4.88403	7.24209	0.194462	6.57342
	2.77687	13.2863	5.53092	9.09426	9.41717	6.6034	7.78482	3.63869	11.4235	46.7409	13.2401	7.84883	5.79904	9.33644	0.233716	25.0795	30.266	5.08002	1.71464	2.66457	1.39575	43.7389	15.1777	14.8957	0.0877081	0.000715763	7.76746		5.07195	5.43744	2.3179	1.24543	1.56834	1.24543		3.68477	6.86094	4.42318	7.40537	9.06588	6.29531	6.28924	1.97726	8.2665	31.4388	4.89121	7.26926	0.195556	6.57812
	2.73149	12.6094	5.3775	8.76274	9.44279	7.25916	7.69717	3.42178	11.119	44.4551	11.7086	8.01095	5.84791	9.27278	0.226502	24.658	24.1296	5.3809	1.13544	3.04718	0.191853	44.3413	10.3616	16.1035	0.393972	0.00274336	4.54223		5.27946	4.59841	2.63346	0.75179	1.43184	0.75179		3.6556	6.8843	4.43523	7.43385	8.89092	6.28202	6.26365	1.9392	8.20285	30.9596	4.89693	7.29646	0.19679	6.58316
	2.83923	11.8712	5.2506	8.30355	9.07219	7.44675	7.46392	3.13058	10.5945	41.9428	9.80054	7.87515	5.79964	8.88003	0.209841	21.3878	19.4243	4.89881	0.704981	2.58652	0.000294826	42.9181	6.15439	17.1381	1.18127	0.101268	3.77782		5.03593	3.99607	2.62456	0.428401	1.19703	0.428401		3.6245	6.90798	4.44262	7.4622	8.74648	6.26842	6.24203	1.91283	8.15486	30.6443	4.89907	7.32364	0.198366	6.5882
	2.74674	11.3581	5.08334	7.73377	8.53613	7.22248	7.11342	2.95388	10.0673	41.5254	8.72541	7.47813	5.61812	8.33554	0.194746	19.0679	18.0171	4.12124	0.384839	2.02409	0.0118932	44.1384	3.87168	18.5509	2.74445	0.729808	4.69995		4.73139	3.87995	2.39479	0.255649	1.058	0.255649		3.59303	6.93119	4.45534	7.48886	8.63426	6.25676	6.22657	1.89528	8.12186	30.4386	4.90569	7.34944	0.199406	6.59397
	2.66179	10.8417	4.78477	7.506	8.24077	6.79697	6.80534	2.8318	9.63713	41.6114	8.01908	7.15149	5.28782	8.05708	0.207514	17.169	16.2923	4.08267	0.490932	2.06047	6.99745e-05	45.2744	2.10625	21.2119	3.55101	1.32168	6.72595		4.48969	3.69022	2.36671	0.354515	1.08928	0.354515		3.56309	6.95321	4.47713	7.51375	8.53664	6.24716	6.21516	1.88019	8.09536	30.2517	4.91964	7.37362	0.19962	6.60018
	2.61498	10.1337	4.54284	7.32713	8.93582	6.33413	6.6481	2.77995	9.42805	41.8158	7.72814	6.83063	4.99066	8.53365	0.261972	16.266	12.1492	4.43209	0.461086	5.23371	0.0985739	45.9065	0.552428	23.499	4.25715	0.206652	9.34087		4.21565	3.30304	2.28779	0.496499	2.1052	0.496499		3.54269	6.97559	4.49809	7.52116	8.45137	6.22908	6.203	1.86409	8.06709	30.0515	4.93084	7.38477	0.199254	6.60233
	2.46901	9.43848	4.41752	6.99313	12.7983	6.10567	7.03701	3.67578	10.7128	52.235	13.5114	6.5494	4.83956	8.82714	0.291774	20.8667	5.76706	6.86172	0.00192581	33.192	0.867398	47.9059	0.00231048	24.7296	5.74698	11.6134	10.7895		4.08039	2.88908	2.13188	0.443729	6.24886	0.443729		3.53259	6.9906	4.51861	7.52779	8.37152	6.18724	6.18806	1.84635	8.03441	29.8373	4.93577	7.39349	0.199341	6.58892
	2.27884	8.79542	4.37498	6.4734	13.304	6.36079	6.93123	3.81578	10.747	55.052	14.5602	6.4171	4.87144	8.21492	0.255494	21.6448	3.4752	6.53441	0.209607	40.6116	0.325402	50.5745	0.354015	25.1545	8.50894	15.3158	9.1786		4.13826	2.37832	2.04211	0.0563059	6.88686	0.0563059		3.52151	6.99811	4.5394	7.52821	8.29489	6.14066	6.17046	1.82866	7.99912	29.6356	4.93971	7.39568	0.199099	6.56939
	2.13169	8.12774	4.10619	6.31915	12.687	6.53829	6.65168	3.62319	10.2749	54.4703	13.1275	6.42872	4.65943	7.73038	0.247861	20.4303	2.17875	6.47953	0.110575	36.4254	0.012858	52.6891	1.59434	27.9231	9.43265	10.8677	8.13463		4.29703	1.69902	2.32253	0.109568	6.25831	0.109568		3.508	7.00677	4.55832	7.49878	8.22642	6.09789	6.14936	1.81003	7.9594	29.4345	4.94321	7.37578	0.197465	6.55233
	1.98729	7.51233	3.77466	7.84664	11.7864	6.07627	6.49727	3.428	9.92527	52.7607	11.7512	6.7943	4.35006	7.76306	0.281761	20.3399	1.03036	7.4126	1.82081	27.975	0.177237	54.8063	3.52718	31.5367	2.38323	5.7408	10.9835		4.80702	0.718031	3.01965	1.05234	4.99211	0.718031		3.5073	7.01611	4.57538	7.46471	8.17612	6.0674	6.1345	1.79178	7.92629	29.2083	4.94839	7.35256	0.195446	6.54175
	1.86397	7.01391	3.6014	9.42853	11.0707	5.79795	6.46275	3.46731	9.93006	53.6507	12.0223	6.40593	4.15054	8.82488	0.360246	21.1488	0.303776	8.18731	8.79586	21.2336	0.441962	56.6474	5.64777	33.5126	0.00145296	2.8235	12.9058		4.54196	0.60798	2.80453	3.0226	4.66481	0.60798		3.51733	7.02514	4.55273	7.43215	8.13305	6.03818	6.11643	1.77934	7.89577	29.0911	4.9241	7.33039	0.196361	6.53166
	2.08695	6.51953	3.41909	8.8112	10.4851	5.46602	6.13132	3.17629	9.30761	51.8043	10.0888	5.99277	3.93082	8.23828	0.353967	16.357	0.150706	7.3562	7.18173	18.9558	0.44263	53.3406	8.24197	35.6567	0.335493	1.19844	15.4009		3.90583	0.526757	2.57368	2.81842	4.49237	0.526757		3.52124	7.03269	4.53184	7.39656	8.09759	5.98696	6.09448	1.76992	7.8644	29.0413	4.89562	7.30559	0.197519	6.50983
	3.29032	6.261	3.19645	8.19786	10.1304	5.11957	6.0326	2.75427	8.78688	45.6564	7.58601	5.69029	3.74763	7.71365	0.346036	7.52013	0.0521642	8.04374	4.68834	16.7921	0.833624	37.2112	9.79324	38.3651	1.42218	0.547604	18.2401		2.39997	0.570713	2.49383	2.50757	4.44013	0.570713		3.51805	7.03285	4.51334	7.32019	8.0641	5.93536	6.06398	1.75614	7.82011	28.9601	4.86884	7.24835	0.196375	6.4841
	3.05355	5.99564	3.03396	7.92335	9.63349	4.74219	5.73036	2.66557	8.39593	46.5166	7.10527	5.36891	3.47571	7.44142	0.363255	7.16531	0.0703717	7.27061	4.80919	15.2344	0.976486	40.1558	11.5245	40.4046	2.15228	0.0590853	21.606		2.31536	0.626725	2.33496	2.55444	4.26457	0.626725		3.5161	7.02379	4.49983	7.2341	8.03394	5.88725	6.0325	1.73981	7.77231	28.8407	4.84668	7.18152	0.194114	6.45552
	2.85318	5.658	2.91083	7.70422	9.21671	5.1552	5.58302	2.5489	8.13192	45.6545	6.49688	5.4066	3.47192	7.19266	0.348887	7.45204	0.00562219	7.1406	4.49946	13.2037	0.183035	42.7354	13.9309	41.985	2.84326	0.0301747	17.9371		2.55342	0.251404	2.49577	2.29762	3.81011	0.251404		3.51397	7.01856	4.49517	7.16034	8.00887	5.84293	6.00664	1.72561	7.73225	28.7284	4.83211	7.12489	0.191752	6.43074
	2.66933	5.48753	2.83154	7.51053	9.10085	5.12288	5.45378	2.54052	7.9943	46.5828	6.45425	5.3052	3.40438	7.00478	0.345888	7.75314	0.0011391	6.87612	4.23022	13.3012	0.109491	45.173	15.2325	43.0188	3.53398	0.0838461	18.2118		2.63587	0.182322	2.47366	2.20532	3.79565	0.182322		3.51012	7.0185	4.48958	7.12432	7.98937	5.80073	5.98877	1.71924	7.70801	28.7077	4.81736	7.09786	0.191394	6.40961
	2.62099	5.26962	2.68633	7.23098	8.86778	4.80425	5.24666	2.47773	7.72439	47.2249	6.13915	5.03694	3.21581	6.74064	0.354024	6.89416	0.000527407	6.55526	3.93753	13.1125	0.195727	45.8252	16.9809	44.9447	4.66316	0.273143	21.0329		2.41595	0.232688	2.3506	2.19404	3.83085	0.232688		3.50527	7.0189	4.48347	7.09215	7.97396	5.75367	5.97123	1.71503	7.68627	28.7216	4.80102	7.07383	0.191397	6.38628
	3.58887	4.94448	3.25342	6.73017	8.38065	4.5597	5.24288	1.96505	7.20793	37.4803	3.86142	4.75209	3.83158	6.28375	0.242421	2.73575	0.0890422	3.95796	2.21203	9.84558	0.466739	33.6579	19.7663	37.6627	7.0769	1.01963	23.3358		1.16322	0.192392	1.49867	1.97808	3.62856	0.192392		3.5018	7.01703	4.47784	7.05758	7.96235	5.70866	5.95421	1.71078	7.66499	28.7323	4.78554	7.04745	0.191152	6.36284
	3.68638	4.5831	3.12456	6.32418	7.75087	6.18016	5.27488	1.7707	7.04557	33.5685	3.13537	5.38163	3.91056	6.28818	0.233128	2.52332	0.478548	4.62386	1.10104	6.13056	0.819537	32.536	23.1102	39.2609	9.40178	2.68809	10.3057		1.69525	0.798527	2.25707	0.94255	2.36924	0.798527		3.4981	7.01973	4.47386	7.02054	7.95065	5.66513	5.938	1.7067	7.6447	28.7419	4.77168	7.02034	0.190693	6.34243
	3.41968	4.29503	3.80406	5.94687	7.16909	7.66504	5.38329	1.80262	7.18591	33.4854	3.24943	5.12095	3.9268	6.86353	0.272163	3.8558	1.18432	2.49399	0.317616	3.18906	5.20638	35.6497	25.963	31.2074	11.858	4.93429	2.9769		1.70127	0.82592	1.31689	0.82592	2.04814	2.5441		3.49502	7.04056	4.46974	6.98484	7.9368	5.6216	5.92476	1.70468	7.62944	28.7722	4.7577	7.02663	0.192538	6.30322
	3.18772	4.1321	3.65991	5.49271	6.80143	7.17892	5.07546	1.6754	6.75086	33.0098	2.80697	4.8124	3.77796	6.47425	0.262996	3.56358	0.889928	2.0038	0.174091	2.97895	4.42451	38.4734	27.6498	32.8387	15.1921	6.70286	4.89073		1.62468	0.680301	1.1525	0.680301	1.98902	2.36651		3.49442	7.05411	4.46627	6.95283	7.92299	5.57812	5.91146	1.70165	7.61311	28.7857	4.74423	7.02879	0.19405	6.26547
	3.02929	4.03622	3.47778	5.06408	6.60281	6.61086	4.8035	1.55345	6.35695	32.3399	2.41321	4.55015	3.61739	6.21813	0.264423	3.14785	0.588732	1.75754	0.0678993	3.2375	3.26652	40.464	28.6674	34.9592	18.7172	7.77074	7.72594		1.52086	0.513932	1.07237	0.513932	2.05266	2.06071		3.49579	7.02851	4.46219	6.92065	7.91131	5.53651	5.89249	1.69351	7.58601	28.7402	4.73077	7.00154	0.193548	6.22858
	2.96918	3.87174	3.34395	4.7477	6.33655	6.10463	4.56229	1.41848	5.98077	31.0913	2.01208	4.30972	3.4759	5.7654	0.247746	2.538	0.476858	1.48435	0.0343758	3.14799	2.3788	41.2322	30.4557	36.5597	21.5548	9.32608	10.7964		1.34054	0.437978	0.965769	0.437978	2.02683	1.79491		3.49704	6.99565	4.45868	6.88541	7.90221	5.50088	5.87331	1.68445	7.55777	28.6798	4.71923	6.96809	0.192419	6.19314
	2.89266	4.84273	3.28774	4.46437	6.22317	5.70953	4.57003	1.30956	5.87959	28.6553	1.71494	4.65355	3.5819	5.49283	0.210577	2.81358	0.074363	1.64428	0.0111652	2.73288	1.29845	42.2208	20.6814	37.2426	24.2659	10.0314	13.5489		1.76089	0.189181	1.36581	0.189181	1.56963	1.05598		3.50002	6.96511	4.45504	6.84962	7.89504	5.47555	5.85673	1.6753	7.53203	28.6047	4.71017	6.93624	0.191138	6.16259
	2.7189	4.56308	3.19549	5.13722	6.31138	5.32574	4.54197	1.35915	5.90112	29.9243	1.84729	4.85015	3.53739	5.27861	0.197507	3.32358	0.000445531	1.81299	0.354322	3.13082	0.614305	44.5091	23.3032	38.377	18.0897	9.48045	16.5215		2.13125	0.287071	1.65465	0.287071	1.46123	0.475598		3.50269	6.93431	4.45727	6.81493	7.88859	5.45136	5.84152	1.66557	7.5071	28.5127	4.70579	6.90446	0.189373	6.13314
	2.70556	4.33129	2.99929	6.59493	7.21684	5.06079	4.81812	1.84271	6.66082	38.2454	3.39557	4.69604	3.33229	6.21139	0.301677	4.46289	0.236997	3.30814	3.15707	5.75386	0.0588903	44.6873	25.5947	40.8465	7.81473	4.72444	18.7457		1.99048	0.364748	1.69675	1.89889	2.5208	0.364748		3.50257	6.89134	4.48131	6.78113	7.8674	5.45091	5.82911	1.64692	7.47603	28.2533	4.72371	6.86378	0.184688	6.11602
	2.60327	6.66461	2.93282	6.85589	9.1563	4.87425	5.51452	2.52725	8.04178	45.829	6.38701	5.76943	3.41818	6.80807	0.331489	8.47542	1.3227	6.66517	1.79926	13.2625	0.409948	46.0654	7.43	41.7005	6.42383	0.05481	20.3957		3.16617	0.89518	2.83661	1.08646	3.38687	0.89518		3.4912	6.84862	4.50541	6.74956	7.83884	5.45036	5.814	1.63008	7.44408	28.0371	4.74165	6.82386	0.180036	6.09996
	2.4184	6.81478	2.8498	6.70064	8.69586	4.64844	5.35465	2.4699	7.82455	46.1262	6.10039	5.67454	3.29946	6.78625	0.345715	8.6216	2.13198	6.27427	1.81168	11.1637	0.498739	48.609	6.63388	42.7796	7.2349	0.482408	22.4863		3.25614	1.14024	2.82474	1.0261	3.02132	1.0261		3.47928	6.81011	4.52853	6.71931	7.80884	5.44876	5.79914	1.6141	7.41324	27.8335	4.75859	6.78741	0.175716	6.08404
	2.64322	6.3829	2.7505	6.33695	8.18343	4.4407	5.12295	2.2213	7.34425	43.3597	4.93416	5.38882	3.17305	6.37141	0.335101	6.14904	1.58748	5.62851	1.47379	9.36653	0.46547	45.5246	9.04513	44.0884	9.32366	1.45681	24.4997		2.7456	0.99408	2.63832	0.948125	2.79461	0.948125		3.46761	6.78637	4.54991	6.69123	7.78081	5.44655	5.78708	1.6011	7.38818	27.6668	4.77407	6.76258	0.172365	6.06889
	3.78007	6.16377	3.05529	6.01122	7.93506	4.46199	5.23457	1.80116	7.03573	34.409	3.24419	5.23661	3.95055	6.12563	0.215864	2.11556	0.863415	4.74925	0.603194	7.29267	0.596875	31.476	10.4112	40.1338	11.4189	2.11805	24.2894		1.45654	0.927162	2.18132	0.774616	2.69845	0.774616		3.45551	6.76415	4.57103	6.67294	7.7539	5.44324	5.77679	1.58999	7.36679	27.5238	4.78908	6.74135	0.169314	6.05809
	4.19086	6.03027	3.01816	6.65547	8.38649	7.55205	5.97222	2.03443	8.00664	34.0648	4.13889	6.34287	4.65071	7.3279	0.223498	3.17323	0.00336997	8.72642	0.466829	5.82871	2.49588	27.0354	11.2906	40.6056	7.47994	1.00787	3.37958		2.15201	0.312599	3.3247	0.312599	2.04362	1.20919		3.45127	6.7427	4.59318	6.66198	7.72862	5.43875	5.76942	1.57792	7.34733	27.3497	4.80457	6.72252	0.166386	6.05036
	4.23118	5.67642	2.83785	6.65137	9.68129	7.61245	6.11509	2.43841	8.5535	39.8753	5.94585	6.1639	4.59249	7.37218	0.232325	3.54914	0.192435	10.7403	0.287599	12.7177	2.24207	26.6177	13.7938	42.936	7.50234	0.0846065	3.16117		1.93272	0.487478	3.32604	0.487478	3.51739	1.44855		3.44804	6.72222	4.63762	6.64009	7.70597	5.43387	5.76464	1.56195	7.32658	27.0953	4.83668	6.70169	0.161635	6.03698
	4.02176	5.56638	5.75954	6.43376	9.91371	7.17948	6.47911	1.98386	8.46297	30.6194	3.9357	6.09665	5.61467	6.99305	0.109328	6.03857	0.833069	0.517772	0.00205581	11.7965	0.49052	28.8225	14.6232	13.1832	8.74177	0.273843	4.88824		2.0749	0.530274	0.337111	0.337111	3.81706	1.08282		3.45693	6.70233	4.68142	6.61818	7.68083	5.42918	5.76148	1.54214	7.30362	26.7664	4.86836	6.68129	0.156969	6.02368
	4.19626	5.4059	7.55597	5.96887	9.59953	8.0384	6.79416	1.96754	8.7617	28.9593	3.87121	6.76242	5.54664	7.91779	0.176105	6.74908	1.92725	0.580366	0.681095	7.87013	1.54814	26.9793	15.8763	3.36517	11.707	0.04373	1.82794		2.56616	1.35652	0.793551	0.793551	2.83711	1.27598		3.46667	6.67536	4.72261	6.59921	7.6502	5.42509	5.75652	1.5207	7.27722	26.4169	4.89823	6.65632	0.152155	6.01215
	5.55524	5.25627	7.22877	5.60792	9.34995	7.88521	6.81389	1.6258	8.4397	23.8601	2.64324	6.41834	5.56841	7.7211	0.161984	1.58422	2.42618	0.172123	1.45438	6.43159	1.14772	14.7086	17.0911	4.67271	14.3073	0.00163719	2.26564		0.863108	1.16207	0.810426	0.810426	2.93161	1.46687		3.47658	6.60417	4.76183	6.58221	7.62202	5.42142	5.7447	1.49528	7.23998	26.0289	4.92673	6.59868	0.145066	6.00181
	5.42603	4.94753	6.748	5.51407	8.79485	7.79835	6.53814	1.51924	8.05738	23.2366	2.30809	6.13104	5.44804	7.53576	0.160795	1.2368	2.53003	0.044043	1.04871	5.09276	1.58812	15.7164	19.7392	6.98234	15.026	0.354693	2.53468		0.705012	1.1835	0.616966	0.616966	2.66382	1.66731		3.48676	6.53294	4.78184	6.5728	7.61554	5.41673	5.73443	1.47915	7.21358	25.7941	4.94056	6.56284	0.141025	5.97483
	5.13076	6.10001	6.70614	5.42009	8.72171	7.64806	6.62113	1.37182	7.99295	20.7189	1.8819	6.40308	5.59007	7.41258	0.140164	2.2212	0.271563	0.00722728	1.44248	4.41244	1.05458	18.1447	10.8268	7.20532	15.7634	0.447167	3.03581		1.27232	0.303065	0.303065	0.982983	2.31863	1.24498		3.52106	6.46073	4.77145	6.5664	7.63101	5.38149	5.72202	1.46742	7.18945	25.6452	4.92396	6.53999	0.140966	5.92111
	4.90058	6.0179	6.52462	5.12377	9.63911	7.23427	6.57338	1.73471	8.30808	26.3899	3.00921	6.27126	5.3473	7.05686	0.137821	2.79825	0.308554	0.00237697	2.10135	9.39875	0.43678	20.1586	11.3739	8.21276	18.2042	0.0618519	4.64896		1.37068	0.253361	0.253361	1.14749	3.36785	0.963008		3.5687	6.39133	4.76111	6.56133	7.65184	5.34576	5.71334	1.4545	7.16784	25.458	4.90727	6.51883	0.141041	5.86854
	4.53028	5.59456	6.19176	4.90298	9.71258	6.97352	6.31762	1.88098	8.19859	29.7736	3.53808	5.89316	5.07588	6.77808	0.143598	3.19455	0.522803	0.0158405	2.0012	11.5258	0.430216	23.6209	14.4085	10.2314	20.1371	0.103793	5.84136		1.36288	0.298596	0.298596	0.990181	3.81942	1.08036		3.60731	6.32466	4.74935	6.55737	7.67357	5.31744	5.70495	1.44565	7.1506	25.3403	4.89137	6.4992	0.141154	5.82105
	4.23287	5.29267	6.05423	7.25255	9.38006	6.83981	6.5087	1.77608	8.28478	27.2878	3.15446	6.44702	5.48306	7.14937	0.131907	5.17938	1.47873	0.206544	0.553317	8.2447	0.109636	26.6002	16.7915	11.1301	4.57045	0.000107239	6.50557		2.21415	1.15435	0.392792	0.805532	2.93304	0.392792		3.6429	6.22968	4.7386	6.55491	7.67019	5.27341	5.68495	1.43036	7.11531	25.1605	4.8723	6.4736	0.141135	5.75154
	4.02118	5.10871	5.69985	8.15033	8.76956	6.76044	6.41834	1.82334	8.24168	28.4082	3.32456	6.23015	5.25649	7.80286	0.194984	5.7464	1.71515	0.516231	2.99977	5.52822	0.117029	28.8287	18.333	13.6202	1.53781	0.385459	6.91676		2.20897	1.12144	0.530293	1.92018	2.53941	0.530293		3.67739	6.1326	4.72853	6.56514	7.65632	5.21289	5.66215	1.41606	7.07821	25.0093	4.84962	6.45701	0.142163	5.67275
	3.90001	4.84763	5.39708	11.6108	8.26736	6.4586	6.74691	2.81375	9.56066	41.7043	7.91721	5.92784	4.985	7.81517	0.221105	8.10481	3.60724	1.82204	23.657	2.31178	0.0831213	30.1445	20.6368	15.9467	4.92993	1.26125	8.59554		2.02783	1.0802	0.530761	5.68292	2.33952	0.530761		3.7191	6.0386	4.71811	6.5906	7.64497	5.15228	5.64394	1.40427	7.04822	24.8811	4.82665	6.4526	0.144154	5.59544
	3.82835	5.09363	5.04893	11.2193	7.70886	6.07506	6.49568	2.65083	9.1465	40.8091	7.02688	5.58434	5.0601	7.30041	0.181247	7.11466	1.96575	2.09309	22.3122	1.4718	0.176921	30.9366	18.4624	18.8485	3.34465	2.82763	10.9916		1.756	0.490716	0.535414	5.63491	2.12452	0.490716		3.75998	5.9495	4.70762	6.61518	7.63506	5.09377	5.62685	1.39486	7.02172	24.7894	4.80416	6.44876	0.146149	5.52163
	3.61595	9.02402	5.41503	10.3825	7.37894	5.79749	6.93565	2.49264	9.42829	35.9396	6.21328	6.58821	5.51065	8.61275	0.219643	11.0204	4.36129	2.31226	11.8805	0.196509	1.29541	33.3445	0.134246	15.8036	0.984149	4.04602	12.9091		2.97227	2.4358	1.17318	3.79424	0.790727	0.790727		3.79713	5.86756	4.69751	6.61984	7.62604	5.03814	5.6077	1.3854	6.99311	24.7053	4.78267	6.43177	0.147052	5.45285
	3.36049	8.85589	6.18636	9.65459	8.95143	5.64831	7.10951	2.44796	9.55747	34.4321	5.99249	7.52113	5.78283	8.92754	0.213776	14.0552	3.04984	0.852206	6.47744	3.39265	2.1351	36.36	0.285713	10.2659	0.0697913	0.192709	14.0033		4.16064	1.33476	1.33476	2.13347	1.4303	1.87281		3.83327	5.79143	4.6887	6.62238	7.61504	4.98614	5.58949	1.37625	6.96574	24.622	4.76306	6.41464	0.147757	5.38879
	3.20909	8.27817	5.90565	9.20154	8.96342	5.27032	6.8047	2.39445	9.19915	35.1883	5.73341	7.09191	5.42915	8.79211	0.236474	12.9284	2.17113	0.808295	5.74484	4.66008	2.3543	38.2088	1.23708	12.1436	0.0356748	0.182325	16.9751		3.88282	1.18626	1.18626	2.10963	1.87151	1.82159		3.8689	5.72129	4.67417	6.5952	7.60364	4.94206	5.56755	1.36383	6.93138	24.496	4.74115	6.37673	0.147113	5.33168
	3.1925	7.97475	5.47035	9.00631	8.58436	4.9152	6.52391	2.33705	8.86096	35.8228	5.46179	6.72255	5.05399	8.43196	0.25048	11.0983	2.10494	1.10999	6.1623	4.24543	2.58795	38.4142	2.0041	15.3669	0.147536	0.649729	20.0275		3.53005	1.2522	1.2522	2.28376	1.8618	1.80735		3.90157	5.65701	4.63226	6.53073	7.59367	4.92169	5.53949	1.34934	6.88882	24.3585	4.70462	6.3123	0.145928	5.28935
	4.56663	7.78146	5.09771	8.92042	7.96715	4.56772	6.48352	1.95395	8.43746	30.1371	3.81791	6.43959	4.70022	7.92073	0.255172	3.67445	1.68467	1.92046	5.93852	2.20117	3.67027	23.2689	2.58872	18.4273	0.22089	2.02568	23.2584		1.87295	1.34188	1.34188	2.48084	1.52756	1.87187		3.92431	5.60215	4.59172	6.46916	7.5858	4.91314	5.51438	1.338	6.85238	24.2638	4.67207	6.25241	0.14466	5.25765
	4.46993	7.40184	5.6949	8.59174	7.47631	4.21235	6.30784	1.78455	8.09239	28.2909	3.18461	6.54837	4.77617	7.45769	0.219188	3.37794	1.19683	0.375698	5.21616	1.36531	4.39109	24.2112	3.95443	13.6568	0.637887	3.66381	26.8123		2.07844	0.853469	0.853469	2.04337	0.927936	2.33602		3.94451	5.48382	4.5543	6.41279	7.57974	4.90645	5.48027	1.32836	6.80863	24.2389	4.64234	6.18055	0.142126	5.19513
	4.23165	6.92723	5.9565	8.0663	6.95501	3.88234	6.00317	1.65256	7.65573	27.5281	2.73095	6.44187	4.66287	6.94807	0.196815	3.13829	0.853887	0.00217797	4.25648	0.905992	4.49792	26.6128	6.06726	11.7917	1.75328	5.93119	30.3389		2.21022	0.485364	0.485364	1.62443	0.51314	2.55953		3.96391	5.36706	4.52527	6.36149	7.57114	4.90184	5.44845	1.31917	6.76762	24.2117	4.61941	6.13323	0.140786	5.13445
	4.133	6.44302	5.66246	7.50249	6.44444	3.71916	5.65076	1.46433	7.11509	25.9139	2.14427	6.05274	4.51537	6.44408	0.175987	2.30359	0.627676	0.000136832	3.42891	0.629923	3.7311	27.6404	8.68713	13.8977	3.56425	8.67878	32.1632		1.91974	0.390281	0.390281	1.44975	0.391698	2.33358		3.98104	5.25866	4.52004	6.31312	7.52017	4.89581	5.41481	1.29534	6.71015	23.9222	4.61398	6.08854	0.137777	5.07723
	4.08316	6.15703	5.39218	7.24596	6.18841	3.46953	5.42271	1.41845	6.84116	26.1576	2.012	5.77461	4.41041	6.18056	0.167138	1.79441	0.539225	0.000932016	3.32423	0.586291	3.81491	28.167	10.4548	15.9858	4.59869	10.2528	35.0568		1.69145	0.382424	0.382424	1.47135	0.413801	2.30507		3.99579	5.15636	4.51354	6.26608	7.46605	4.88073	5.37976	1.27302	6.65277	23.6631	4.60534	6.0445	0.135135	5.01854
	3.83783	6.04542	5.06995	6.95786	8.23754	3.29822	5.57447	1.88039	7.45486	33.7322	3.53587	5.55768	4.14586	6.72975	0.237586	3.01593	0.221796	0.254542	1.91378	7.09195	5.18133	30.8312	11.189	18.6664	5.9173	1.32912	37.1149		1.71986	0.487737	0.487737	1.40018	2.67986	2.25947		4.0084	5.06099	4.50561	6.22158	7.41254	4.86391	5.34551	1.2527	6.59821	23.4347	4.59519	6.00256	0.132799	4.96245
	3.56231	5.83974	5.36085	6.57034	10.1912	3.20211	5.78776	2.52293	8.31069	43.5908	6.36518	5.60029	4.01194	6.38769	0.228445	4.95262	0.00270205	0.182248	0.612438	19.3903	6.68559	33.9668	12.6073	16.2374	7.95282	0.641251	38.2952		2.03799	0.239443	0.239443	0.970046	4.5909	2.39819		4.02773	4.96926	4.49762	6.18132	7.3617	4.85349	5.31519	1.23266	6.54784	23.1912	4.58659	5.96479	0.130618	4.91138
	3.31688	5.48488	6.0079	6.25845	10.054	3.14844	5.71176	2.51394	8.2257	44.0133	6.31988	5.74639	3.85888	6.19581	0.232422	5.73546	0.0514774	0.0876959	0.298873	18.8553	6.57063	36.8878	15.2532	11.4414	9.80917	0.440381	38.9623		2.42951	0.261511	0.261511	0.512068	4.30764	2.59795		4.04735	4.881	4.4922	6.14074	7.31171	4.84564	5.28644	1.21296	6.49941	22.9448	4.58056	5.92717	0.128154	4.86332
	3.9909	5.27537	5.62475	5.9374	9.68485	4.15179	5.77751	2.06898	7.84648	35.8109	4.28066	5.45006	4.43269	5.85924	0.138609	3.19198	0.252149	0.0233349	0.0255641	15.2673	2.64295	29.1548	16.9336	14.1802	11.9233	0.086693	27.4431		1.45916	0.174693	0.174693	0.487339	4.23479	1.29826		4.06533	4.79842	4.48732	6.09923	7.25327	4.83929	5.25714	1.19094	6.44808	22.6537	4.5651	5.88871	0.126615	4.81886
	4.78647	5.01145	5.41917	5.68506	8.96025	4.10999	5.66206	1.70508	7.36714	30.1141	2.90729	5.21531	4.84271	5.61858	0.0741656	0.766666	0.423295	0.0589983	0.000528613	10.878	2.40894	21.1963	19.1753	15.7708	13.7297	0.18504	27.8829		0.428841	0.203858	0.203858	0.469745	3.74494	1.10532		4.08194	4.72162	4.48206	6.0588	7.15496	4.83139	5.2218	1.15644	6.37824	22.1464	4.54195	5.84955	0.125834	4.77651
	4.61765	4.74549	5.35227	5.39278	8.40833	3.8959	5.40207	1.57195	6.97402	29.099	2.47102	5.04888	4.64961	5.38265	0.0730683	0.615314	0.431093	0.00248057	8.62927e-05	9.0376	2.26855	22.7793	21.5753	16.3066	15.9811	0.964485	30.1897		0.431229	0.303386	0.303386	0.343902	3.35945	1.15298		4.09885	4.65018	4.47571	6.02177	7.05455	4.81729	5.18639	1.12245	6.30884	21.6422	4.51933	5.81292	0.1252	4.73373
	4.34892	4.59828	5.07003	5.18784	8.44706	3.86181	5.25232	1.63836	6.89069	31.1931	2.68424	4.83416	4.41126	5.15839	0.0780722	0.816134	0.427771	0.0332307	0.00415852	10.2064	1.93353	25.4166	22.9645	18.6657	17.6616	0.88991	30.5655		0.485234	0.235874	0.235874	0.353681	3.61291	0.972348		4.11654	4.58448	4.46999	5.98444	6.95869	4.79851	5.15211	1.09008	6.24219	21.158	4.49861	5.77635	0.124355	4.69149
	5.30492	4.37958	4.78722	5.03549	9.59943	4.59807	5.61745	1.97754	7.59499	35.2034	3.91065	4.91136	4.64536	5.23756	0.0599219	0.097677	1.53233	0.689284	0.338678	15.8561	1.03914	16.6913	25.1084	21.1894	18.9653	0.0436878	22.9665		0.393563	0.531775	0.124135	0.124135	4.68807	0.313285		4.13504	4.52408	4.46504	5.93008	6.8698	4.78177	5.11763	1.05704	6.17467	20.6548	4.4798	5.72697	0.12219	4.65292
	6.24225	4.14861	4.63394	4.81093	9.5077	4.53758	5.64683	2.0229	7.66973	35.8236	4.09212	4.72244	4.56167	5.88442	0.126626	0.354515	2.24469	1.02595	0.698736	14.9063	1.23044	9.91096	27.4765	22.624	20.9717	0.013756	23.55		1.51981	0.57383	0.0884931	0.0884931	4.78526	0.184857		4.15365	4.46786	4.45996	5.85917	6.78895	4.7652	5.08247	1.02411	6.10657	20.1498	4.46194	5.665	0.118798	4.61653
	5.92596	4.05086	4.59229	4.6056	9.34753	4.20835	5.4551	2.01817	7.47327	36.9961	4.07302	4.59895	4.30434	5.59587	0.130455	0.221707	1.97189	0.744433	0.721644	15.151	1.55438	12.0025	28.5108	23.022	22.8944	0.00183892	26.8538		1.32701	0.548088	0.00665426	0.00665426	4.74858	0.390598		4.16759	4.4158	4.45424	5.7933	6.7133	4.74882	5.04884	0.994543	6.04338	19.6984	4.42541	5.60719	0.117794	4.60153
	5.49745	3.94511	4.33946	4.5651	8.70395	3.88085	5.15532	1.83372	6.98904	35.5695	3.36254	4.45228	4.0437	5.26437	0.131141	0.117056	1.4646	0.665634	0.348356	12.5928	1.62428	15.1551	29.6513	25.5122	23.2836	0.471237	30.3553		1.04518	0.507168	0.112823	0.112823	4.25167	0.571433		4.16664	4.36557	4.44846	5.73245	6.64063	4.7337	5.01458	0.969429	5.98401	19.3322	4.38629	5.55298	0.117382	4.59108
	5.24228	3.74015	4.44166	4.53158	8.12627	3.61718	4.94985	1.6642	6.61405	33.6212	2.76955	4.48662	3.91553	5.0646	0.127958	0.0855138	1.46338	0.258262	0.174954	10.0896	1.77602	17.207	31.9255	24.4902	23.6083	1.59806	33.3303		0.755662	0.746468	0.04496	0.04496	3.63965	0.869439		4.16593	4.3173	4.44249	5.67295	6.57132	4.72128	4.98188	0.945537	5.92741	18.9795	4.3486	5.50018	0.116927	4.58188
	4.95857	3.86866	4.96862	4.93381	7.73313	3.34655	4.96822	1.51558	6.4838	30.5054	2.29697	4.94619	4.13495	4.96611	0.0913256	9.31131e-05	1.20904	1.55319e-07	0.00118393	7.64469	2.62983	19.6412	30.4898	19.5523	19.8613	2.7466	36.5283		0.0123794	1.07754	0.022423	0.0123794	2.78693	1.59965		4.16665	4.27181	4.4362	5.6143	6.50421	4.7042	4.94956	0.92248	5.87204	18.6376	4.31291	5.44811	0.1163	4.5702
	4.61172	4.26744	4.74337	7.94712	7.50998	3.13139	5.3685	1.91915	7.28765	35.7483	3.68314	4.67755	4.35351	6.81833	0.220628	0.572723	1.21234	0.390788	6.64925	4.58591	5.00467	22.8359	26.2449	21.595	2.08311	3.53604	39.1754		0.0658269	0.410105	0.0658269	3.26957	2.83243	1.54615		4.17264	4.22756	4.42937	5.55641	6.43684	4.68915	4.91866	0.898648	5.81731	18.2702	4.27801	5.39697	0.115655	4.55926
	4.4032	4.02694	4.54673	7.80217	7.3859	2.96907	5.189	1.94748	7.13648	37.531	3.79269	4.47497	4.12101	6.6761	0.236646	0.617477	1.35039	0.412517	6.82863	4.82635	4.92807	24.8723	28.7669	23.4613	2.52253	4.01809	41.2336		0.0717611	0.448025	0.0717611	3.3272	2.91093	1.50589		4.18168	4.18669	4.42238	5.50046	6.37116	4.6777	4.89001	0.874826	5.76484	17.8901	4.24561	5.34785	0.114894	4.55004
	4.30168	3.91681	4.409	7.24268	7.16771	2.88959	4.98791	1.79954	6.78745	36.078	3.23835	4.35534	4.01303	6.47803	0.234962	0.470911	1.14725	0.335137	5.08398	4.7515	4.40296	25.8952	29.9603	24.8145	4.61276	4.94042	42.2607		0.0536597	0.438529	0.0536597	2.88734	2.81236	1.46575		4.17902	4.15147	4.40829	5.44847	6.31	4.66632	4.8606	0.855115	5.71571	17.5928	4.23634	5.3015	0.111678	4.5373
	3.96881	5.07909	4.28203	6.82579	6.77201	2.72029	4.94134	1.62696	6.5683	32.9256	2.64701	4.68056	4.04712	6.34878	0.221401	0.9458	0.0189752	0.434682	3.55116	3.35137	4.93306	29.3937	18.5875	26.0956	6.57731	6.85603	44.4906		0.711746	0.398527	0.398527	2.14523	2.09145	1.96027		4.17436	4.11941	4.39423	5.39988	6.25463	4.63689	4.8299	0.838609	5.66851	17.3629	4.22933	5.25739	0.108368	4.51556
	3.76503	6.63139	3.97964	6.51193	6.34261	2.56643	4.96617	1.74537	6.71155	35.1453	3.04633	5.16112	3.81868	6.4696	0.257663	1.44273	2.77296	0.973245	2.38936	1.89458	5.75877	31.6449	7.6122	29.2765	8.28568	9.28912	46.5668		1.39609	1.47027	1.18148	1.3508	1.18148	2.5947		4.17094	4.08962	4.37214	5.35468	6.20407	4.59104	4.79708	0.825361	5.62244	17.2055	4.22124	5.21528	0.10534	4.48159
	3.70333	6.23337	3.7076	6.15042	5.88975	2.39966	4.68069	1.62099	6.30168	34.6314	2.6276	4.79868	3.7044	6.08525	0.243201	0.955232	2.41082	0.946905	2.16011	1.46184	5.20309	32.3429	9.96691	32.2944	10.4976	12.2546	48.8706		1.09535	1.4347	1.09108	1.35174	1.09108	2.39901		4.16808	4.06114	4.35179	5.31322	6.15567	4.54852	4.7664	0.812875	5.57928	17.0543	4.21401	5.17652	0.102498	4.45016
	3.60226	5.75201	3.42606	5.80113	5.56	2.22773	4.39486	1.51263	5.90749	34.4181	2.28805	4.58113	3.47011	5.70401	0.2435	0.628224	1.84184	0.938588	1.97758	1.35754	4.69646	33.5027	13.238	35.5736	12.883	14.6721	51.304		0.978871	1.17088	1.15507	1.22	0.978871	2.3534		4.16477	4.03474	4.33471	5.2757	6.10806	4.50929	4.73788	0.80054	5.53842	16.8966	4.20726	5.14125	0.0999082	4.422
	3.38174	5.39995	3.20071	5.39903	5.32834	2.35543	4.17754	1.35781	5.53535	32.5026	1.84365	4.35504	3.24597	5.38136	0.247514	0.633285	1.4943	0.954184	1.49205	1.32436	3.32006	36.1041	15.9238	38.3124	15.9311	16.5004	49.4909		0.9733	1.04491	1.15433	1.04399	0.9733	1.99961		4.16013	4.01249	4.31793	5.24072	6.06186	4.47295	4.71102	0.788413	5.49943	16.7355	4.19958	5.1083	0.0976285	4.39544
	3.29791	5.11132	2.96581	5.00287	5.16979	2.95328	4.0835	1.11584	5.19933	27.3255	1.24509	4.15039	3.04884	5.0842	0.250259	0.617138	1.05641	1.24922	0.845255	1.18003	1.2774	37.1185	18.3107	41.2755	19.2505	17.8137	41.4367		0.852479	0.960921	1.18458	0.852479	1.01939	1.19712		4.15451	3.97976	4.30272	5.21062	6.01556	4.43869	4.68364	0.778748	5.46239	16.627	4.19156	5.07888	0.0957142	4.3707
180°	3.08906	4.73752	3.36135	4.74765	4.86635	2.82148	3.93723	0.94408	4.88131	23.9782	0.891287	4.04943	3.15713	4.74512	0.200953	0.719394	0.640453	0.331643	0.656776	0.863251	1.24492	39.707	21.6494	36.3496	21.5552	20.4672	43.1509		0.96037	0.688084	0.688084	0.698218	0.816914	1.22796		4.14974	3.94945	4.28877	5.17289	5.96752	4.40661	4.65583	0.766786	5.42262	16.4694	4.1845	5.04362	0.0930984	4.34769
	2.90202	4.44666	5.40354	4.40717	4.54066	4.87347	4.42892	0.835727	5.26465	18.8698	0.69844	4.49366	4.41704	4.79027	0.0405358	2.33143	0.000314793	0.949875	0.000473092	0.0124868	0.197625	42.0993	24.4407	15.8952	24.8327	23.5201	20.4028		1.59164	0.0470009	0.909872	0.086494	0.0470009	0.379807		4.14414	3.92061	4.27553	5.11984	5.91131	4.37569	4.62452	0.749819	5.37434	16.214	4.17699	4.99601	0.0892863	4.32561
	2.68669	4.13776	5.32757	4.14723	4.22305	5.01728	4.2566	0.918415	5.17501	21.5763	0.843487	4.18514	4.14013	4.81873	0.0757463	2.4646	0.0141231	1.14698	0.0119608	0.00112527	0.578642	44.9399	27.5904	16.5067	27.491	26.7016	19.1243		1.49845	0.0473855	1.14243	0.0379102	0.0379102	0.832141		4.138	3.8674	4.26193	5.06324	5.83579	4.3451	4.58524	0.730734	5.31598	15.9366	4.16898	4.94374	0.0850192	4.30352
	2.51709	3.93722	5.03438	3.97787	3.91666	4.80978	4.03217	0.886549	4.91872	21.9869	0.785969	3.95755	3.9218	4.6018	0.0797786	2.29545	0.00901423	1.00442	0.00294773	0.0133422	0.604675	47.2425	29.7373	18.9751	29.2956	29.962	20.9822		1.44045	0.0203252	1.07683	0.0203252	0.0408905	0.852227		4.13265	3.81194	4.24844	5.00791	5.76417	4.31566	4.54679	0.713945	5.26074	15.7022	4.1616	4.89263	0.0807393	4.28205
	2.32306	4.77584	4.71015	3.78141	3.62203	4.51225	3.95412	0.933678	4.8878	23.6128	0.871755	4.14683	3.66188	4.66067	0.120011	2.66036	0.675222	0.571571	0.0298285	0.110287	0.311503	49.9475	21.2943	21.9049	31.4609	33.2743	23.7965		1.82377	0.629011	0.563316	0.365417	0.524802	0.365417		4.1243	3.76327	4.23913	4.95577	5.69662	4.29142	4.51175	0.697751	5.2095	15.4652	4.15301	4.84477	0.0768807	4.26528
	2.24285	4.45936	4.57384	4.40871	3.37502	4.16865	3.87141	0.907167	4.77857	23.4325	0.822952	4.28868	3.57343	4.4467	0.108885	2.6522	0.345696	0.493412	0.288696	0.246399	0.0883557	51.0877	24.3152	23.1994	24.8174	36.185	27.2668		2.04583	0.170683	0.285157	0.120029	0.913661	0.120029		4.10414	3.72194	4.22582	4.90631	5.63668	4.28344	4.47972	0.683932	5.16365	15.2673	4.13456	4.79966	0.0744447	4.25463
	3.03884	4.11783	4.52315	4.98737	3.27772	3.85896	3.96731	0.737764	4.70507	18.5961	0.544295	3.9884	3.42303	4.42182	0.127318	0.862065	0.0226556	0.308955	1.04052	0.47554	0.0117388	40.3425	27.8002	23.6903	19.3868	37.3651	30.5969		0.949561	0.129432	0.534752	0.998973	0.71068	0.129432		4.0793	3.68152	4.2118	4.85263	5.57328	4.2506	4.44152	0.670509	5.11203	15.0964	4.11243	4.74985	0.0719253	4.2312
	3.00571	3.87782	6.70079	4.91676	3.32705	3.63419	4.24372	1.36883	5.61255	32.2555	1.8737	3.75601	3.40384	4.65702	0.155465	1.53267	0.133882	6.03719	0.452974	0.84028	0.371524	40.7644	30.3887	7.23407	20.0136	36.7643	33.1341		0.750296	0.121814	2.94478	1.16075	0.428955	0.121814		4.05314	3.64388	4.19917	4.79942	5.49618	4.21562	4.40124	0.652303	5.05354	14.8209	4.08965	4.69988	0.0694269	4.2074
	4.10316	3.62293	6.52549	4.62771	3.06823	3.49968	4.2412	1.24052	5.48172	29.2492	1.53889	3.86304	3.53049	4.49657	0.120353	0.0190556	0.382261	5.21801	0.149388	1.37586	0.549854	27.9551	33.2639	8.20776	22.6834	39.97	34.7008		0.240115	0.240115	2.66245	0.764665	0.794812	0.363364		4.02818	3.6062	4.15679	4.74779	5.41543	4.18198	4.35606	0.634905	4.99096	14.5752	4.06033	4.64985	0.0676824	4.16938
	4.02325	3.36776	6.10351	4.3854	2.87326	3.38751	4.02345	1.15021	5.17366	28.5877	1.32299	3.70538	3.3727	4.29486	0.120268	4.06677e-08	0.429927	4.32666	0.131009	1.32293	0.404415	28.8065	36.2723	10.8037	25.0502	42.4733	36.0348		0.317867	0.337619	2.39813	0.68002	0.832119	0.317867		4.00048	3.56866	4.09629	4.69981	5.33674	4.13826	4.30671	0.620747	4.92745	14.4135	4.02443	4.60154	0.0669033	4.11728
	3.84351	3.1326	5.84089	4.27457	2.82158	3.2216	3.85579	1.10553	4.96132	28.6719	1.22219	3.53255	3.15485	4.1668	0.138214	0.000150819	0.523009	3.94064	0.175372	1.06959	0.402202	30.7681	39.1603	12.5991	26.1719	43.1496	38.0543		0.310957	0.399956	2.30834	0.742012	0.710973	0.310957		3.95848	3.53129	4.03801	4.65471	5.25941	4.09483	4.25612	0.608772	4.8649	14.3034	3.97837	4.55507	0.0675813	4.06642
	3.69159	2.89924	5.69792	5.00678	4.75184	2.9806	4.17133	1.15166	5.32299	27.609	1.32633	4.22171	3.15835	4.94304	0.220295	0.230147	1.61821	2.33048	0.697977	0.336992	1.41783	32.4766	42.1353	13.6345	19.2163	21.5164	41.0857		0.530123	1.32247	1.4762	0.785063	0.530123	1.24111		3.91696	3.49593	3.98377	4.61007	5.18664	4.05071	4.20735	0.597689	4.80504	14.2058	3.93366	4.50939	0.0681895	4.01724
	5.89991	2.71272	5.46999	5.10354	6.64713	2.7727	4.76767	1.65064	6.41831	34.6216	2.72462	5.28677	3.35541	5.79243	0.266403	1.28197	4.22279	0.493256	0.112814	3.53239	3.97988	12.1836	44.5915	15.3697	18.3773	7.5256	43.7941		0.613143	2.57404	0.183222	0.183222	1.36036	2.51406		3.87776	3.44877	3.92903	4.5658	5.11376	4.00615	4.15688	0.589375	4.74625	14.1783	3.89057	4.46357	0.068588	3.96759
	7.18911	2.59898	5.1192	4.9463	6.81632	2.7949	4.9108	1.93328	6.84408	39.3679	3.73758	5.03275	3.33275	6.39204	0.314587	5.19066	5.34451	0.0434313	0.00125995	3.631	4.47703	4.84576	46.1235	18.2432	19.7502	6.62595	43.5008		2.15635	2.43377	0.086453	0.086453	1.78357	2.23785		3.84031	3.40198	3.87558	4.52498	5.03096	3.96367	4.10625	0.578046	4.68429	14.0772	3.84913	4.4203	0.0690701	3.91963
	6.85291	2.4306	4.72917	4.72541	6.57271	3.18751	4.74972	1.76445	6.51417	37.1486	3.1133	4.72729	3.57199	6.11183	0.262276	4.4234	5.37832	0.000422187	0.000590763	3.32329	2.44048	6.43894	48.439	21.7272	21.7622	7.93946	38.476		2.12561	2.29669	0.00187922	0.00187922	1.84542	1.53978		3.8057	3.35874	3.82538	4.48836	4.94699	3.92145	4.05777	0.565845	4.62362	13.9447	3.81062	4.38071	0.0695967	3.87342
	6.38693	2.27058	4.37267	4.50135	6.49554	3.33151	4.55976	1.66572	6.22549	36.531	2.77464	4.43701	3.5918	5.91553	0.244415	3.33854	5.24037	0.0350046	0.00341196	3.74725	1.50861	9.02093	50.6921	25.1778	23.903	8.38028	36.7104		1.94992	2.16643	0.0643415	0.0643415	2.05854	1.1055		3.77351	3.31812	3.7756	4.43071	4.86544	3.87842	4.00697	0.550561	4.55753	13.7401	3.77404	4.32477	0.068002	3.82701
	6.13389	2.10622	4.07048	5.48091	6.43631	3.46176	4.61493	1.69083	6.30575	36.6382	2.85889	4.7757	3.61394	5.97065	0.245885	2.30725	6.29363	0.296423	0.749929	3.31743	1.3298	10.6049	53.0595	28.3017	15.2842	8.72673	35.149		1.35819	2.66948	0.705216	0.705216	1.66061	1.31394		3.74323	3.27896	3.72851	4.3633	4.78957	3.83431	3.95631	0.534966	4.49128	13.5218	3.73219	4.26155	0.0662219	3.78877
	7.0847	2.02083	3.76677	6.68199	6.38105	3.4599	4.8992	2.08756	6.98677	42.6103	4.35793	5.07391	3.53662	6.60675	0.302674	4.77638	8.28506	1.28242	3.17831	2.19586	2.07159	5.31632	54.3108	31.6254	7.33558	9.05627	35.171		2.01079	3.05308	1.30714	1.60808	1.30714	1.61401		3.71384	3.24157	3.68404	4.26055	4.71806	3.79134	3.90157	0.514945	4.41651	13.1984	3.69149	4.1708	0.0609639	3.75259
	6.89932	1.91318	3.52384	6.53733	6.11416	3.25972	4.70793	2.07057	6.7785	43.9806	4.28727	4.819	3.32575	6.43154	0.318304	4.80219	7.81059	1.40205	3.34672	1.9775	2.0973	6.20556	55.909	34.4166	8.14009	10.7338	37.5854		2.08031	2.90582	1.29516	1.71833	1.29516	1.55928		3.6847	3.2011	3.64334	4.1608	4.65158	3.75056	3.84868	0.498018	4.3467	12.94	3.65368	4.08277	0.0554637	3.71763
	6.46957	1.76946	3.30705	6.06196	5.75958	3.117	4.41411	1.93147	6.34558	43.7568	3.73058	4.53332	3.16451	5.98637	0.30837	4.22494	6.99414	1.22557	2.71544	1.81031	1.68249	8.53133	58.0789	37.0073	11.0786	13.1829	39.3558		1.93625	2.76386	1.22627	1.52865	1.22627	1.41632		3.6571	3.1207	3.59834	4.06862	4.58813	3.71153	3.79073	0.4946	4.28533	13.0476	3.61303	3.99915	0.0507233	3.68431
	6.21088	1.62747	3.12759	5.7637	5.43512	3.13683	4.21693	1.83907	6.056	43.6116	3.38218	4.28597	3.1299	5.68156	0.289584	3.97584	6.7053	1.18667	2.3925	1.48399	1.16663	10.1094	60.2632	39.223	13.153	15.6443	39.1074		1.92491	2.6585	1.15839	1.47773	1.14915	1.14915		3.63319	3.0521	3.54524	3.98538	4.50924	3.67271	3.73298	0.485534	4.21851	13.0066	3.56723	3.92228	0.0474066	3.65295
	5.96368	1.50695	3.00587	5.5682	5.33319	3.71374	4.18194	1.74239	5.92433	41.6646	3.03592	4.52347	3.18284	5.50945	0.267663	3.17459	7.15555	1.38313	1.92171	1.32539	0.219208	11.7425	62.149	40.7624	14.6093	16.461	32.2246		1.44021	3.01652	1.5176	1.04473	0.809725	0.809725		3.61334	2.99135	3.49447	3.90614	4.4296	3.63702	3.67865	0.474972	4.15363	12.9116	3.52418	3.84927	0.0440889	3.62518
	5.59177	1.48343	2.871	5.30711	5.23106	5.9557	4.40668	1.79989	6.20656	40.8445	3.23959	5.26908	3.46102	5.5206	0.229311	1.40444	8.54538	2.3583	0.810776	0.679608	2.39946	14.4297	62.5204	42.5027	16.6734	17.3002	11.7973		0.322682	3.78566	2.39808	0.0380237	0.0380237	0.686612		3.59609	2.93203	3.44991	3.8281	4.35318	3.60383	3.62719	0.465534	4.09273	12.8346	3.48646	3.77787	0.0401159	3.59996
	5.3132	2.41935	2.73004	4.97967	5.13865	6.83809	4.56983	1.68514	6.25497	36.8753	2.8397	5.05916	3.29244	5.26956	0.230918	0.552599	4.62457	3.38484	0.167964	0.323552	5.14498	16.6237	48.5957	44.3606	19.4547	18.0775	6.51438		0.254045	2.63981	2.32912	0.0794907	0.0794907	1.77893		3.5642	2.87333	3.40863	3.75042	4.28413	3.57314	3.57564	0.459082	4.03472	12.8392	3.44752	3.70672	0.0362299	3.56867
	5.07925	2.66226	2.53832	4.63756	4.955	6.63085	4.41721	1.56757	5.98477	35.4878	2.45727	4.79628	3.15608	5.04819	0.230624	0.438302	3.07984	3.53021	0.0485544	0.289217	4.90023	18.5861	45.2681	46.9512	22.5896	19.6729	7.61517		0.282974	2.13402	2.25795	0.158719	0.158719	1.83458		3.53266	2.81737	3.36131	3.67577	4.21949	3.54981	3.52607	0.454586	3.98065	12.8922	3.40415	3.64428	0.0340688	3.54123
	4.83405	2.5329	2.95344	4.37317	4.68402	6.35809	4.28928	1.38629	5.67557	32.3198	1.92179	4.5286	3.30837	4.79654	0.183613	0.296772	3.08487	1.78447	0.00703821	0.15582	4.28	20.7605	47.0255	41.4346	25.1727	22.1501	9.19496		0.305451	1.9957	1.57516	0.155423	0.155423	1.8295		3.50283	2.76526	3.31131	3.60584	4.15943	3.53216	3.47947	0.451666	3.93114	12.9809	3.35919	3.58742	0.0328543	3.5175
	4.48979	2.44581	5.00842	4.25751	4.32034	5.99982	4.42028	1.16454	5.58482	26.3453	1.35615	4.40507	4.27322	4.87877	0.0661659	0.00483119	3.89855	0.345911	0.0264955	0.00998804	2.49495	24.0161	48.2276	19.2018	26.3467	25.7056	11.4961		0.0847235	1.95926	0.603359	0.147558	0.0847235	1.59476		3.47363	2.71736	3.26426	3.54117	4.10395	3.51705	3.43624	0.4497	3.88594	13.087	3.31661	3.53514	0.0318948	3.49534
	4.20621	2.37934	4.72756	4.05938	4.03048	5.75116	4.19235	1.09977	5.29212	26.2326	1.20948	4.13279	4.0377	4.59722	0.0647968	0.000192029	3.28702	0.28644	0.0176832	0.0262033	2.42988	26.8759	49.1551	21.7423	28.42	28.7289	13.2442		0.0734179	1.75345	0.594761	0.0734179	0.102314	1.61837		3.4444	2.67343	3.21925	3.47853	4.05062	3.50321	3.39491	0.447777	3.84268	13.1897	3.27554	3.49704	0.0327058	3.46146
	4.10035	2.33424	4.45775	3.8532	3.72131	5.76501	4.03864	1.11354	5.15219	27.5722	1.23998	3.97678	3.75428	4.3684	0.0756055	0.0038078	2.905	0.17565	0.0343881	0.100702	2.98035	27.9848	49.7896	24.3312	30.6607	32.1388	13.1435		0.123574	1.64254	0.480973	0.123574	0.25547	1.78824		3.41737	2.63006	3.18067	3.42159	3.98173	3.4895	3.35349	0.441615	3.7951	13.1688	3.23984	3.47253	0.0346648	3.41948
	4.68013	2.18587	4.28388	3.70765	3.4521	6.18029	4.08165	1.33668	5.41833	32.7484	1.78671	3.99576	3.51599	4.58107	0.131539	0.358174	3.59399	0.0408969	0.13988	0.396338	4.40426	22.1868	51.9054	26.0767	32.2938	35.2636	10.3049		0.684364	1.80989	0.288118	0.288118	0.543666	2.18452		3.39239	2.58762	3.14096	3.36841	3.89894	3.47591	3.3107	0.43243	3.74313	13.0616	3.19782	3.44903	0.037794	3.3804
	4.62381	2.01533	4.24284	3.44835	3.24173	6.01258	3.93077	1.36294	5.29372	34.6736	1.85761	3.84559	3.29339	4.52857	0.157912	0.480303	3.66891	0.0973824	0.232737	0.474777	4.33393	22.7205	54.3918	26.4976	35.3082	37.8063	11.4097		0.778222	1.83026	0.397245	0.397245	0.603857	2.16699		3.36915	2.548	3.09455	3.32508	3.81657	3.46222	3.26926	0.424408	3.69367	12.9818	3.15219	3.42794	0.0419067	3.34711
	4.41245	1.87584	4.05489	3.17552	3.09125	5.699	3.71816	1.31155	5.02971	35.2741	1.72016	3.6152	3.11232	4.32306	0.162835	0.48204	3.39415	0.113386	0.294454	0.39301	3.92375	24.7801	56.4689	28.4678	38.6249	39.6794	13.6265		0.797245	1.73937	0.439682	0.439682	0.523951	2.0838		3.3387	2.51191	3.05122	3.28494	3.74625	3.43762	3.22844	0.417624	3.64606	12.9358	3.10965	3.39945	0.0445217	3.31182
	4.13022	1.75848	3.89129	2.95034	2.96801	5.3159	3.50237	1.22195	4.72432	34.8892	1.49316	3.42965	2.95475	4.07049	0.158818	0.394192	3.04116	0.151255	0.304743	0.285548	3.28889	27.6697	58.2464	30.2404	41.4746	41.2473	16.6016		0.700573	1.67117	0.461641	0.47931	0.461641	1.88626		3.29991	2.47888	3.00947	3.24646	3.68555	3.41224	3.18875	0.411947	3.6007	12.9188	3.06871	3.3708	0.0469108	3.27318
	3.96945	1.65094	3.74007	2.77007	3.2621	4.95017	3.39047	1.12405	4.51452	33.1532	1.26349	3.50108	2.89308	3.91211	0.149743	0.335226	3.02595	0.122219	0.384894	0.0164774	2.43268	29.3868	59.8994	31.9264	43.829	37.5562	19.7158		0.46837	1.85014	0.238981	0.731015	0.238981	1.44909		3.27039	2.44782	2.97045	3.20956	3.62902	3.39253	3.15329	0.407812	3.56111	12.9329	3.03023	3.34679	0.0496407	3.23997
	3.90134	1.5577	3.53411	2.5863	3.10114	4.65995	3.22342	1.07844	4.30187	33.4565	1.16304	3.31763	2.71501	3.80953	0.167755	0.459568	2.77462	0.0965291	0.405932	0.0149534	2.0636	30.13	61.3513	34.2962	46.296	39.555	22.3773		0.583711	1.75992	0.216488	0.731332	0.216488	1.34232		3.24799	2.41725	2.93386	3.17394	3.57017	3.3868	3.12167	0.405369	3.52704	12.9856	2.99388	3.33358	0.0536876	3.21097
	3.83682	1.47219	3.28019	2.4111	2.8973	4.40306	3.05011	1.04152	4.09163	34.147	1.08477	3.08874	2.53265	3.69766	0.186992	0.618916	2.48983	0.0529356	0.408338	0.0233509	1.83048	30.8424	62.6982	37.3349	48.7109	42.1605	24.8737		0.748078	1.61655	0.191444	0.677647	0.191444	1.31432		3.21463	2.39445	2.90248	3.14133	3.49809	3.37227	3.08721	0.3958	3.48301	12.8206	2.96219	3.31453	0.056134	3.17798
	3.72489	1.39234	3.09355	2.33766	2.98613	4.14112	2.94595	0.984102	3.93005	33.4052	0.968456	3.03984	2.49978	3.56705	0.175919	0.606745	2.41369	0.0217855	0.37001	0.00161435	1.42844	32.0982	63.9691	39.6505	49.7413	41.0149	27.5551		0.685049	1.64749	0.0537101	0.702174	0.0537101	1.10128		3.17062	2.37722	2.87375	3.11254	3.42571	3.35623	3.05268	0.383939	3.43662	12.5771	2.93344	3.29531	0.0580957	3.14158
	3.481	1.31322	2.84616	2.22401	2.92072	3.8276	2.76878	0.902537	3.67132	32.5969	0.814573	2.88344	2.37954	3.34093	0.168061	0.507258	2.11867	0.00598688	0.296782	0.0230838	1.12109	34.9211	65.2411	42.8273	51.3574	41.857	30.9449		0.597566	1.57022	0.0372792	0.659432	0.0372792	0.94416		3.12861	2.35983	2.84433	3.08602	3.35613	3.34173	3.01944	0.373985	3.39343	12.3859	2.90475	3.2778	0.0603394	3.10731
	3.19593	1.23854	2.61925	2.11304	2.86269	3.60773	2.6062	0.840296	3.44649	32.2422	0.706097	2.74097	2.2396	3.11262	0.163114	0.347781	1.87048	0.00017044	0.243199	0.0657883	1.00306	38.3717	66.453	45.8486	52.9601	42.6112	33.4395		0.454956	1.50243	0.121719	0.627926	0.121719	0.866757		3.08982	2.34169	2.81629	3.05918	3.30047	3.32837	2.9893	0.367727	3.35703	12.3014	2.87701	3.24015	0.0593638	3.0745
	2.98162	1.16824	2.43639	1.97295	2.7025	3.49963	2.46022	0.814635	3.27485	33.1123	0.66363	2.56944	2.08881	2.91184	0.164585	0.271862	1.66922	0.000567754	0.237435	0.0586976	1.08036	41.0726	67.6042	48.3584	55.0188	44.7283	34.7014		0.412179	1.40121	0.133052	0.596497	0.133052	0.930182		3.05295	2.32426	2.78602	3.03198	3.24907	3.31649	2.96013	0.363017	3.32314	12.2636	2.84751	3.1948	0.0574763	3.04246
	2.92525	1.10949	2.28207	1.8391	2.50592	3.44729	2.35152	0.820214	3.17173	34.8802	0.672751	2.394	1.94984	2.82042	0.182501	0.329167	1.54265	0.00482348	0.262572	0.023841	1.2007	41.7983	68.5738	50.5286	57.0223	47.3962	35.3208		0.531254	1.28451	0.111928	0.554894	0.111928	1.05329		3.02402	2.3043	2.74971	2.99972	3.1993	3.31233	2.93156	0.362325	3.29389	12.3594	2.81221	3.14941	0.0565611	3.01187
	3.26914	1.06253	2.14835	1.72188	2.36406	3.61841	2.36406	0.953465	3.31753	40.3317	0.909096	2.2562	1.8285	3.04287	0.249287	0.819165	1.69399	0.0465324	0.412393	3.55271e-13	1.57339	37.47	69.3537	52.4475	58.8064	49.3696	33.316		1.01293	1.19368	0.107857	0.534321	0.107857	1.36221		2.99824	2.27963	2.71467	2.93646	3.14957	3.32547	2.90067	0.367012	3.26768	12.6527	2.77011	3.09629	0.0556006	2.96735
	3.52496	1.18233	1.98747	1.63551	2.30003	3.65907	2.38156	1.00956	3.39113	42.3908	1.01922	2.14375	1.7235	3.21873	0.302541	1.30737	1.43815	0.15531	0.556592	0.00664815	1.63203	34.4035	67.3726	54.8036	60.1385	50.2736	32.8483		1.38122	0.961414	0.156279	0.508236	0.156279	1.51532		2.97305	2.25689	2.6807	2.87457	3.09988	3.33922	2.87072	0.372933	3.24365	12.9909	2.72917	3.04355	0.054461	2.92381
	3.32267	1.42286	1.84407	1.53181	2.26458	3.42127	2.30121	0.879965	3.18117	38.2392	0.774338	2.05432	1.60988	3.05815	0.310253	1.04338	0.771495	0.208973	0.591975	0.001342	1.25453	36.8175	63.4819	56.9473	61.7577	50.7776	35.6307		1.26834	0.631463	0.210251	0.522514	0.210251	1.36694		2.9479	2.23445	2.64755	2.82371	3.05153	3.35155	2.84278	0.380003	3.22279	13.3673	2.69159	2.99935	0.0540776	2.88581
	3.22055	1.37671	1.71851	1.46487	2.21364	3.23729	2.20526	0.844697	3.04996	38.3037	0.713514	1.96607	1.52828	2.96882	0.320327	1.03082	0.686499	0.236927	0.548179	7.0181e-05	1.06508	38.0672	64.2195	58.8581	62.8142	51.5061	37.861		1.25448	0.589366	0.247564	0.501204	0.247564	1.27121		2.9257	2.19955	2.61483	2.77608	3.01309	3.36416	2.81557	0.393303	3.20887	13.9689	2.65514	2.96371	0.0549161	2.85089
	3.07751	1.31615	1.59547	1.42704	2.11269	3.08001	2.10148	0.804728	2.90621	38.2934	0.647587	1.85408	1.46914	2.8363	0.317541	0.952629	0.616732	0.256045	0.454871	0.000125649	0.957533	39.8528	65.1937	60.7612	63.4154	52.9653	39.8212		1.22343	0.537923	0.258609	0.427041	0.258609	1.22594		2.90572	2.14837	2.58791	2.73007	2.98373	3.37776	2.78893	0.412917	3.20184	14.8056	2.62345	2.93503	0.0560547	2.81789
	2.90162	1.28409	1.6254	1.34696	1.96149	2.92674	2.00772	0.741919	2.74964	36.9534	0.550444	1.79345	1.41657	2.66659	0.306141	0.799067	0.523637	0.146167	0.436604	0.00213665	0.844606	42.1044	65.7125	60.2954	64.6972	55.1889	41.7791		1.10818	0.509357	0.168047	0.44649	0.168047	1.1333		2.88605	2.10904	2.56592	2.68709	2.95733	3.39263	2.76634	0.429311	3.19566	15.5191	2.59621	2.90959	0.0569174	2.78657
	2.69816	1.39589	1.76957	1.31199	1.84233	2.68824	1.95103	0.610407	2.56144	31.2864	0.372597	1.80595	1.48931	2.47677	0.248976	0.558202	0.308183	0.0329277	0.408373	0.0118155	0.543483	44.7863	63.9124	58.0772	65.2609	56.9735	44.9191		0.892209	0.410063	0.0363804	0.493961	0.0363804	0.882292		2.86644	2.07749	2.54583	2.64656	2.94014	3.40751	2.74733	0.444217	3.19155	16.169	2.57102	2.89194	0.0587449	2.7565
	2.5053	1.64702	1.66615	1.24958	1.71653	2.4711	1.87595	0.502883	2.37883	26.8069	0.252891	1.69134	1.6518	2.28246	0.160299	0.396082	0.0524084	0.044016	0.392329	0.0254122	0.354206	47.4048	59.9602	59.6643	66.2731	58.8884	47.8769		0.813957	0.044323	0.0251939	0.441756	0.0251939	0.779758		2.84817	2.04888	2.52789	2.60916	2.92903	3.41933	2.73041	0.45785	3.18826	16.7685	2.54821	2.87938	0.0610155	2.72866
	2.33084	1.57014	1.76605	1.45426	1.59282	2.28283	1.83282	0.380762	2.21358	20.7746	0.14498	1.67944	1.57581	2.15364	0.154937	0.248018	0.0690043	0.00445807	0.143307	0.0576033	0.202507	49.8376	61.1567	58.1309	62.9825	60.8025	50.5177		0.651402	0.109299	0.0866191	0.225172	0.0866191	0.603396		2.82991	2.02623	2.51168	2.5751	2.92609	3.42294	2.71533	0.467816	3.18314	17.2287	2.52753	2.8734	0.0640384	2.70251
	2.24177	1.53183	1.80072	1.36365	1.50716	2.11848	1.7606	0.356467	2.11707	20.2469	0.127069	1.66627	1.51333	2.03904	0.147988	0.231523	0.0523374	0.0016091	0.157567	0.0642312	0.128077	51.1031	61.7574	57.6035	64.4289	62.1456	52.881		0.575498	0.134444	0.134444	0.302618	0.159109	0.452208		2.8154	2.02377	2.4908	2.54295	2.92841	3.42601	2.70455	0.472899	3.17745	17.4853	2.50384	2.87244	0.0685613	2.67917
	2.14532	1.44692	1.67528	1.29035	1.59628	1.96827	1.68707	0.320161	2.00723	18.9773	0.102503	1.63578	1.48426	1.89503	0.121554	0.209994	0.0576727	0.000139021	0.157389	0.00824295	0.0790759	52.4914	63.0991	59.5233	65.6111	60.7485	55.0882		0.509542	0.188861	0.0395	0.345432	0.0395	0.332495		2.80172	2.02756	2.449	2.51337	2.93229	3.40779	2.68862	0.472123	3.16075	17.56	2.46509	2.87138	0.0761331	2.65755
	1.98955	1.34401	1.57317	1.19583	1.604	1.81548	1.58701	0.292159	1.87916	18.4095	0.0853572	1.58859	1.4013	1.76261	0.114198	0.162039	0.0590488	0.000191352	0.153019	0.000288883	0.0521993	54.7729	64.7447	61.1093	67.1512	60.6282	57.3797		0.400959	0.244581	0.0154148	0.392758	0.0154148	0.22689		2.78941	2.03155	2.40923	2.48548	2.9362	3.38643	2.67305	0.470746	3.1438	17.6108	2.42829	2.87041	0.0834393	2.63744
	1.88339	1.26856	1.50004	1.16752	1.53376	1.70469	1.50966	0.265923	1.77558	17.6148	0.0707152	1.5169	1.32643	1.66195	0.112277	0.139678	0.0581301	9.25029e-05	0.117059	0.00058065	0.0380356	56.3553	65.9646	62.258	67.616	61.7271	59.0704		0.366495	0.248341	0.0168573	0.349378	0.0168573	0.187788		2.77832	2.03527	2.37221	2.4589	2.94097	3.36527	2.65849	0.469872	3.12836	17.6744	2.39388	2.87035	0.0905108	2.61861
	1.80853	1.516	1.82042	1.1234	1.42891	2.01592	1.61886	0.324469	1.94333	20.043	0.10528	1.66226	1.45068	1.81745	0.112223	0.035973	0.010581	0.0406242	0.245486	0.0360809	0.157656	57.485	62.0064	57.3048	68.3436	63.3855	54.3831		0.146265	0.146265	0.158153	0.538866	0.233351	0.353658		2.76829	2.02977	2.33768	2.43613	2.95021	3.34516	2.64454	0.472262	3.1168	17.858	2.36229	2.87379	0.0976876	2.60221
	1.76337	2.03108	1.72407	1.06514	1.94091	3.66421	2.03146	0.868816	2.90028	42.768	0.754842	1.85214	1.7339	2.00854	0.0733864	0.0718748	1.44989e-07	0.0944897	0.933787	0.00819953	2.66586	58.1718	54.1597	58.7728	69.3102	55.4951	32.7894		0.0887718	0.178942	0.128069	0.787004	0.0887718	1.81207		2.76102	2.02595	2.3059	2.40949	2.96294	3.3266	2.63198	0.475769	3.10775	18.0764	2.3318	2.8802	0.105219	2.58525
	1.70748	1.98833	1.61604	1.28685	2.04685	4.26863	2.15236	1.0725	3.22486	49.829	1.15026	1.84791	1.6389	2.03222	0.107138	0.19792	0.0269069	0.287641	0.749112	0.0111336	4.47858	59.0275	54.7908	60.4409	65.6677	53.928	26.2327		0.140424	0.140424	0.231864	0.561055	0.198942	2.42072		2.74509	2.02436	2.2756	2.37605	2.97498	3.30938	2.61758	0.479537	3.09712	18.3199	2.30072	2.88563	0.11278	2.56057
	1.6146	1.91209	1.57517	1.33114	1.97081	4.11351	2.08622	1.02052	3.10674	48.9171	1.04146	1.76335	1.58502	1.95613	0.104798	0.22243	0.03032	0.261175	0.570141	0.0133193	4.10991	60.4633	55.9253	61.0781	64.9518	55.0505	27.8457		0.148749	0.148749	0.188178	0.432201	0.207466	2.35017		2.7287	2.02252	2.22481	2.34236	2.9841	3.29311	2.59927	0.486851	3.08612	18.7303	2.2542	2.88789	0.123237	2.53553
	1.52554	1.79831	1.52062	1.26998	1.83863	3.81637	1.96158	0.932194	2.89377	47.5227	0.868985	1.66192	1.52185	1.82855	0.0915401	0.190127	0.0266559	0.194439	0.478307	0.015116	3.44028	61.8562	57.6401	61.9336	65.9415	57.0295	31.0699		0.136385	0.136385	0.141301	0.391946	0.176704	2.15445		2.70041	2.02123	2.17529	2.31099	2.99286	3.27733	2.57969	0.493884	3.07357	19.1451	2.20921	2.88957	0.133434	2.5057
	1.42643	1.6517	1.5068	1.17181	1.73032	3.66575	1.8588	0.906339	2.76514	48.7593	0.821451	1.57925	1.44653	1.71066	0.0836611	0.186942	0.042893	0.123902	0.471954	0.0165087	3.26505	63.425	59.8878	62.1513	67.5454	58.6771	32.7718		0.152816	0.0724456	0.0724456	0.407437	0.151066	2.0865		2.68029	2.02132	2.12931	2.28182	3.00074	3.26138	2.56248	0.500734	3.06321	19.541	2.16743	2.89117	0.143071	2.48105
	1.35583	1.5195	1.40085	1.09785	1.6173	3.54205	1.75557	0.892701	2.64827	50.8498	0.796916	1.46018	1.36709	1.59285	0.0762729	0.159788	0.055725	0.125821	0.432584	0.0191181	3.19154	64.5545	61.9512	63.8331	68.7666	60.4213	34.2033		0.104347	0.0593259	0.0593259	0.362324	0.157119	2.08188		2.66564	2.02269	2.09408	2.25531	3.00681	3.24616	2.54845	0.505853	3.0543	19.8495	2.13438	2.89222	0.150764	2.46048
	1.27377	1.41177	1.32306	1.04962	1.5181	3.38685	1.66053	0.860118	2.52065	51.7979	0.739803	1.36742	1.28609	1.49152	0.0739585	0.149584	0.0618806	0.113882	0.37321	0.0202851	2.98017	65.88	63.6587	65.0821	69.5688	61.9733	36.0428		0.0936502	0.044353	0.044353	0.317798	0.150685	2.01943		2.6564	2.02582	2.05948	2.23197	2.99092	3.23273	2.53289	0.50727	3.04016	20.0274	2.1026	2.87641	0.155415	2.44419
	1.21032	1.38326	1.23258	0.993033	1.43382	3.19214	1.57419	0.807558	2.38175	51.2999	0.65215	1.30792	1.21588	1.42118	0.0778515	0.132403	0.0364559	0.116701	0.337744	0.0197026	2.61774	66.914	64.1146	66.5503	70.516	63.3073	38.4187		0.0975975	0.0753402	0.0753402	0.314883	0.125908	1.88422		2.6254	2.03026	2.02552	2.20986	2.95389	3.2208	2.51096	0.504094	3.01505	20.0758	2.07516	2.84316	0.156151	2.41763
	1.1558	1.33887	1.18014	1.04199	1.35854	2.98569	1.51017	0.732554	2.24273	48.508	0.536635	1.25951	1.16188	1.35362	0.076224	0.125582	0.0293434	0.108921	0.219192	0.0229917	2.17715	67.8089	64.8273	67.4086	69.6961	64.511	41.0205		0.10371	0.0793663	0.0793663	0.217513	0.0990353	1.72618		2.5806	2.0348	1.99346	2.18813	2.91297	3.20799	2.48632	0.499485	2.98581	20.0893	2.07313	2.80631	0.150258	2.38437
	1.06992	1.27057	1.17137	1.24102	1.3161	2.75228	1.47021	0.633937	2.10415	43.1189	0.401877	1.25579	1.18878	1.30471	0.0464939	0.160234	0.0398573	0.0893056	0.052526	0.0237503	1.64371	69.2307	65.9319	67.5527	66.4126	65.1946	44.0648		0.185878	0.0147713	0.0844262	0.0147713	0.0603029	1.49649		2.5418	2.03999	1.96413	2.16665	2.87269	3.19008	2.46256	0.493627	2.95618	20.0453	2.07166	2.77016	0.144265	2.35422
	1.01386	1.23156	1.0758	1.48689	1.22452	2.53614	1.42813	0.56692	1.99505	39.6967	0.321398	1.22804	1.11298	1.42305	0.122266	0.171616	0.0386398	0.124134	0.00345237	0.041456	1.22769	70.1666	66.5669	69.1328	62.4657	66.6818	46.981		0.214176	0.0035187	0.152238	0.258846	0.0035187	1.3081		2.50672	2.04974	1.9373	2.14577	2.83256	3.17204	2.44069	0.487034	2.92772	19.9548	2.07375	2.73459	0.137436	2.32624
	0.992899	1.19241	0.990989	1.40933	1.18293	2.35017	1.35312	0.512439	1.86556	37.8709	0.262594	1.18767	1.04041	1.3551	0.131369	0.12976	0.0258293	0.13114	0.0031596	0.0289659	0.994115	70.5183	67.2073	70.5503	63.6977	67.3628	49.565		0.194768	0.00473934	0.196678	0.221665	0.00473934	1.16251		2.47897	2.06313	1.91232	2.11364	2.80093	3.15876	2.42129	0.484415	2.90571	20.0065	2.07576	2.70602	0.131806	2.2963
	0.960362	1.10879	0.949984	1.33608	1.11664	2.16069	1.27209	0.457266	1.72936	35.946	0.209092	1.11272	0.997469	1.28122	0.124525	0.0971755	0.0266671	0.103753	0.00409506	0.0241654	0.789606	71.0658	68.5853	71.2409	64.8722	68.4553	52.2689		0.152353	0.00392425	0.162731	0.223369	0.00392425	1.04797		2.44577	2.07534	1.88945	2.06855	2.7683	3.14535	2.39879	0.483569	2.88236	20.1588	2.07025	2.67592	0.127613	2.26056
	0.915113	1.04661	0.978786	1.24439	1.06046	1.99703	1.20706	0.402496	1.60956	33.345	0.162003	1.05354	0.995743	1.19841	0.0923652	0.0852356	0.0257445	0.0521109	0.00139308	0.0214929	0.624038	71.8307	69.619	70.7555	66.3577	69.3881	54.6622		0.138424	0.00692302	0.0747503	0.190852	0.00692302	0.943489		2.41293	2.08678	1.86805	2.02354	2.76347	3.13294	2.38129	0.487889	2.86917	20.4885	2.03935	2.66792	0.133532	2.24985
	0.855313	0.983685	0.915814	1.16416	1.03344	1.89458	1.14116	0.383945	1.52511	33.645	0.147414	1.00856	0.932782	1.13148	0.0962551	0.0817112	0.0247999	0.0507831	0.000528662	0.0116056	0.567641	72.8479	70.6731	71.8188	67.6713	69.8391	56.1875		0.153247	0.0248751	0.0927464	0.155597	0.0248751	0.886024		2.38216	2.10066	1.84805	1.98191	2.78292	3.12121	2.36948	0.496096	2.86558	20.9369	2.0116	2.67956	0.142387	2.24141
	0.969687	1.99607	0.876178	1.33114	1.06273	1.7668	1.33377	0.456416	1.79018	34.2201	0.208316	1.19693	0.992947	1.65788	0.250841	0.132554	0.438649	0.209387	6.92304e-06	0.0734629	0.187518	70.9086	54.6763	72.4922	64.952	69.3504	58.1195		0.227244	0.799142	0.320753	0.134205	0.134205	0.56987		2.35176	2.11799	1.82965	1.94227	2.80336	3.10828	2.35889	0.504161	2.86305	21.3728	1.9862	2.69224	0.150914	2.23488
	1.22377	2.20289	0.828025	1.27766	1.00008	1.70128	1.37228	0.502773	1.87506	36.6377	0.252781	1.25072	1.056	1.59538	0.203431	0.0220556	0.689901	0.296219	0.00895451	0.138535	0.108241	66.694	51.6605	73.3145	65.8168	70.3977	59.1227		0.0269415	0.952173	0.42269	0.0269415	0.250633	0.450569		2.32177	2.13537	1.82097	1.90314	2.82123	3.0882	2.34845	0.508608	2.85706	21.6572	1.9612	2.70303	0.159047	2.22857
	1.46837	2.04295	1.01502	1.20194	0.94164	1.59655	1.37774	0.412614	1.79036	29.9485	0.17025	1.33516	1.06175	1.5645	0.191434	0.00821264	0.442501	0.131571	0.0309066	0.190187	0.0478748	62.7588	53.9852	70.1473	67.0511	71.3818	60.7443		0.133213	0.707797	0.320138	0.133213	0.393515	0.261393		2.29358	2.15078	1.81524	1.86541	2.83507	3.04453	2.3341	0.505929	2.84003	21.6755	1.93675	2.70983	0.166375	2.22218
	1.37675	1.91096	0.969818	1.15199	1.0625	1.49803	1.32834	0.346668	1.67501	26.0978	0.120178	1.26437	1.08487	1.46771	0.149982	0.00234362	0.339442	0.128539	0.0310997	0.0706729	0.0287948	64.2188	55.9423	70.9064	67.8716	69.3542	62.2897		0.112381	0.646587	0.294553	0.112381	0.201874	0.23366		2.27722	2.16612	1.80985	1.82997	2.84638	2.99554	2.32085	0.501858	2.8227	21.6239	1.91401	2.715	0.173037	2.22167
	1.31638	1.80647	0.962605	1.12718	1.01187	1.87921	1.35062	0.400902	1.75152	29.6828	0.160722	1.22178	1.0407	1.68395	0.236087	0.00117214	0.207801	0.150555	0.0499253	0.114752	0.279407	65.19	57.5162	71.028	68.281	70.2	56.4182		0.0946015	0.584689	0.259176	0.0946015	0.209913	0.657428		2.27898	2.20048	1.80511	1.7972	2.85785	2.96391	2.31725	0.501648	2.8189	21.6484	1.90395	2.7227	0.176964	2.23973
	1.24887	1.71622	0.956618	1.07302	0.949418	2.1178	1.34366	0.474459	1.81812	35.311	0.225111	1.16095	0.985719	1.59939	0.237386	0.00898438	0.138804	0.149801	0.0732448	0.155426	0.599296	66.2847	58.8932	71.1289	69.179	71.2504	52.8909		0.0879259	0.555276	0.204329	0.0879259	0.211529	0.956854		2.29634	2.23575	1.80126	1.76629	2.88235	2.94094	2.32049	0.50698	2.82747	21.848	1.90988	2.74188	0.178857	2.26605
	1.21287	1.65258	0.957642	1.03602	0.896735	2.20764	1.32725	0.510055	1.8373	38.4295	0.260156	1.12445	0.977237	1.54265	0.224381	0.0130824	0.105841	0.136609	0.0848138	0.185342	0.775094	66.8722	59.8741	71.1116	69.7959	72.1426	51.5922		0.0884249	0.528135	0.166803	0.0884249	0.22771	1.0832		2.31587	2.26928	1.78464	1.73886	2.91115	2.91948	2.32321	0.516856	2.84007	22.2475	1.9058	2.76417	0.183806	2.29258
	1.15974	1.76415	0.891239	0.981907	0.855279	2.08628	1.28977	0.513569	1.80333	39.8187	0.263753	1.07082	0.913906	1.61304	0.276673	0.0169066	0.225036	0.158824	0.0947773	0.188779	0.634442	67.744	58.16	72.236	70.703	72.8485	53.3503		0.088917	0.693322	0.179585	0.088917	0.215545	1.01546		2.33424	2.30043	1.77031	1.71548	2.93795	2.93473	2.33219	0.534239	2.86643	22.9072	1.90284	2.7841	0.188024	2.31734
	1.13525	1.70863	1.21122	1.26418	1.34818	1.92716	1.43244	0.31423	1.74667	21.9368	0.0987407	1.30618	1.22446	1.61852	0.138607	0.0883207	0.0762822	0.0489369	0.0283101	0.00709939	0.244754	68.1477	59.0098	66.8992	66.0357	64.6775	55.7001		0.170931	0.402449	0.0949599	0.0419991	0.0419991	0.620983		2.35016	2.32773	1.75824	1.6931	2.96358	2.97898	2.3453	0.557522	2.90282	23.7719	1.90061	2.80901	0.192881	2.33894
	1.06372	1.59598	1.38989	1.25211	1.91264	1.84244	1.50946	0.334702	1.84416	22.1736	0.112025	1.49293	1.28655	1.78083	0.161139	0.198685	0.00748462	0.0142978	0.0662321	0.16255	0.110877	69.3338	60.7533	64.0084	66.232	55.9171	56.9718		0.429211	0.103043	0.103043	0.240826	0.419705	0.349511		2.37275	2.35266	1.74654	1.67183	2.98796	3.01684	2.3581	0.578943	2.93704	24.5513	1.89807	2.83049	0.197189	2.3627
	0.99317	1.52269	1.36758	1.92511	1.81639	1.78005	1.5675	0.348379	1.91588	22.2251	0.121368	1.65137	1.40636	1.8073	0.124763	0.329853	0.00200777	0.0399669	0.127886	0.0619468	0.045178	70.5137	61.9011	64.3658	55.7308	57.3658	57.9176		0.6582	0.12868	0.283789	0.27374	0.16502	0.12868		2.44876	2.37578	1.73366	1.66255	3.01071	3.05089	2.38039	0.597516	2.97791	25.1016	1.89419	2.85313	0.201995	2.41227
	0.946279	1.66637	1.29187	1.92379	2.65268	1.69165	1.69544	0.581967	2.27741	34.3255	0.338686	1.67901	1.38549	1.86576	0.147717	0.561241	0.000845249	0.162871	0.052145	0.916313	1.43618e-05	71.3034	59.6609	65.5865	55.7504	45.397	59.271		0.732729	0.0126417	0.387141	0.244784	0.973674	0.0126417		2.53106	2.39717	1.72225	1.66078	3.04793	3.08143	2.40677	0.617552	3.02432	25.6589	1.89098	2.88764	0.208566	2.46412
	0.906784	1.70868	1.24332	1.83642	2.89114	1.57233	1.69311	0.676943	2.37005	39.9822	0.458252	1.6405	1.32557	1.80449	0.153005	0.618311	0.000242437	0.202314	0.0205374	1.43526	0.0145887	71.972	59.009	66.3752	57.0628	42.2406	61.1225		0.733721	0.068177	0.397187	0.195915	1.25063	0.068177		2.61333	2.41753	1.71927	1.66075	3.11053	3.11228	2.43895	0.641686	3.08063	26.3099	1.89383	2.94263	0.216852	2.51543
	1.66611	1.63874	1.45092	1.70262	2.75459	1.92475	1.85629	0.465419	2.32171	25.0725	0.216614	1.68437	1.64558	1.86922	0.0636269	0.0361666	0.0473278	0.164327	0.0236144	0.80695	0.00468719	59.6648	60.0885	63.0356	59.1022	44.0341	55.7361		0.0182527	0.0456271	0.23345	0.0182527	1.07023	0.240385		2.68946	2.46989	1.71696	1.66119	3.20984	3.14448	2.48197	0.673918	3.15589	27.1526	1.9052	2.97885	0.219829	2.57968
	2.10922	1.54185	1.4104	1.62627	2.56277	3.28845	2.08983	0.726298	2.81613	34.7539	0.527508	1.86775	1.56296	2.44939	0.220926	0.000376101	0.300281	0.461627	0.214882	0.223678	1.4367	53.0158	61.6	63.6807	60.2819	46.6167	37.2339		0.241473	0.325899	0.457351	0.241473	0.695026	1.4207		2.77938	2.54519	1.71482	1.66951	3.31629	3.17712	2.53372	0.707716	3.24144	27.9319	1.92241	3.01914	0.221939	2.66229
	1.96884	2.09942	1.64984	1.77431	2.39115	3.14482	2.1714	0.542543	2.71394	24.9859	0.294353	2.03413	1.82294	2.31822	0.119598	0.0410302	0.00518106	0.272024	0.157677	0.0482929	0.947559	55.0798	53.1587	59.9165	58.005	48.9897	39.0074		0.0652898	0.0652898	0.38429	0.259816	0.357026	1.1107		2.88586	2.6193	1.71349	1.68627	3.42056	3.20965	2.58919	0.741239	3.33043	28.6282	1.93994	3.06206	0.224334	2.75258
	1.84106	2.42601	1.7602	1.93247	2.26949	2.93403	2.19388	0.444596	2.63847	20.2653	0.197665	2.10098	1.86391	2.38688	0.123029	0.124481	0.0538867	0.188078	0.0683325	0.0057172	0.547831	56.9928	48.5029	58.2202	55.6209	50.7076	41.6849		0.259923	0.325032	0.340783	0.168509	0.168509	0.833053		2.99062	2.6882	1.71324	1.7025	3.51687	3.2417	2.64219	0.773815	3.416	29.2869	1.95698	3.10333	0.226536	2.83941
	1.72466	2.31179	1.65038	1.95351	2.38915	2.75808	2.13126	0.428989	2.56025	20.1284	0.184032	2.13265	1.78188	2.36981	0.141613	0.165322	0.0325893	0.231248	0.0315951	0.0665066	0.392899	58.7637	50.107	59.9081	55.3075	49.0177	43.9879		0.407986	0.179137	0.48227	0.179137	0.256501	0.625429		3.09287	2.75214	1.71406	1.71782	3.64849	3.27368	2.69984	0.815177	3.51502	30.1935	1.9764	3.14329	0.227923	2.92251
	1.61887	2.13084	1.5358	1.88092	3.13874	2.54515	2.14172	0.61081	2.75253	28.5196	0.373089	2.00588	1.68439	2.44157	0.183518	0.27337	0.000118383	0.36714	0.0680154	0.994046	0.162755	60.3968	52.7014	61.6949	56.3924	39.0834	46.8576		0.387009	0.124959	0.470082	0.124959	1.13286	0.539268		3.19009	2.81286	1.71507	1.73163	3.86017	3.30652	2.76939	0.87701	3.6464	31.668	2.00193	3.18311	0.227804	3.00147
	1.55498	1.99692	1.4144	1.81125	2.98589	2.42926	2.03212	0.58765	2.61977	28.9181	0.345332	1.90409	1.61905	2.32117	0.178194	0.227658	0.00123876	0.381579	0.0487799	0.909686	0.15772	61.394	54.6637	63.6169	57.4437	41.0179	48.4577		0.349106	0.0928329	0.489692	0.0928329	1.0818	0.525169		3.27924	2.90114	1.7166	1.74417	4.08628	3.33922	2.84444	0.944652	3.7891	33.2104	2.03342	3.2297	0.227296	3.09019
	2.06615	1.87263	1.33798	1.70791	2.75669	2.93066	2.112	0.617677	2.72968	29.246	0.381525	1.96939	1.74909	2.58405	0.192693	0.00210234	0.0572984	0.59911	0.163295	0.415615	0.670203	53.6448	56.517	64.8417	59.0209	44.0063	41.7284		0.0967598	0.0967598	0.631411	0.261486	0.787293	0.96127		3.36013	2.9867	1.72571	1.75765	4.31249	3.36997	2.91878	1.01163	3.93041	34.6595	2.06492	3.27415	0.226489	3.17342
	2.03283	1.80102	1.239	1.62121	2.53628	4.44535	2.27928	1.14565	3.42494	50.2639	1.31253	1.91693	1.66616	2.41042	0.182569	0.0607384	0.22873	1.08219	0.433063	0.0660492	4.69185	54.134	57.5988	66.4456	60.3606	46.9791	24.4537		0.115903	0.115903	0.67793	0.295721	0.619355	2.52842		3.43309	3.0666	1.73527	1.77911	4.53636	3.39454	2.99083	1.07682	4.06765	36.004	2.10098	3.31256	0.223805	3.23057
	1.88512	1.75246	1.14997	1.61299	2.41742	4.34417	2.19369	1.13058	3.32427	51.5379	1.27821	1.81879	1.64786	2.28435	0.161865	0.095216	0.194685	1.08934	0.337208	0.0500572	4.62456	56.3295	58.3384	67.9049	60.4883	48.6226	25.4646		0.0663304	0.0663304	0.668814	0.205795	0.598636	2.52538		3.50306	3.1412	1.74621	1.80069	4.75108	3.42238	3.06077	1.14069	4.20146	37.268	2.13582	3.35209	0.221627	3.28179
	1.78635	1.67327	1.09447	2.15738	2.33273	4.122	2.19437	1.0377	3.23206	47.2892	1.07682	1.97187	1.70154	2.28889	0.14719	0.16648	0.271539	1.20978	0.00136762	0.019144	3.71577	57.8218	59.5543	68.8228	52.3167	49.8109	27.7562		0.185519	0.298594	0.877401	0.185519	0.360862	2.15013		3.58491	3.20737	1.7593	1.82134	4.94904	3.51566	3.1396	1.20511	4.34471	38.384	2.16785	3.43858	0.226657	3.36151
	1.74839	1.58841	1.00934	2.06284	2.9273	3.98197	2.21971	1.06926	3.28896	48.171	1.14331	1.90561	1.6284	2.71119	0.249513	0.222142	0.398538	1.46499	0.0246086	0.500691	3.10557	58.4006	60.8713	70.2424	53.6934	41.7718	29.2513		0.157224	0.317203	0.896273	0.157224	1.02169	2.07636		3.7013	3.26898	1.77227	1.84032	5.1345	3.63864	3.226	1.27074	4.49674	39.3904	2.19749	3.54623	0.23482	3.45381
	1.76712	1.51358	1.28838	1.91013	3.40731	3.92614	2.30211	1.09071	3.39282	47.3787	1.18965	1.83862	1.57696	3.03302	0.315848	0.286215	0.621779	1.02765	0.153648	1.22147	2.63747	58.1146	62.0445	65.643	55.9547	35.7975	29.8583		0.0715059	0.325045	0.550248	0.0715059	1.56869	2.08751		3.82099	3.32622	1.79947	1.85737	5.33028	3.77496	3.31821	1.33795	4.65616	40.3213	2.22458	3.66278	0.244286	3.55059
	1.73696	2.3007	1.5078	1.85308	3.24975	3.88646	2.42246	0.945859	3.36832	39.0454	0.894649	2.07689	1.76599	3.01248	0.260856	0.469908	0.0148252	0.836599	0.324193	0.684407	2.14331	58.5754	50.2641	62.1356	56.8114	37.7078	30.2935		0.339929	0.22381	0.569089	0.22381	1.17286	1.80957		3.93397	3.37919	1.83519	1.87395	5.64899	3.90806	3.42989	1.4404	4.87029	41.9954	2.25026	3.78852	0.25473	3.64362
	1.64115	2.59717	1.41784	1.7479	3.84049	3.7163	2.49347	1.0733	3.56677	43.0442	1.15197	2.17254	1.66783	3.43652	0.346505	0.726462	0.0107534	1.15699	0.555884	1.81444	1.4953	60.0511	46.1481	63.5619	58.408	30.8017	32.1956		0.531389	0.424637	0.754694	0.424637	1.66795	1.54376		4.0387	3.44006	1.86992	1.89087	6.07249	4.03144	3.55725	1.57612	5.13337	44.3073	2.27817	3.91289	0.264047	3.73575
	1.55453	2.53849	1.40679	1.6588	4.21784	3.53737	2.48564	1.16825	3.65388	46.9999	1.3648	2.09864	1.5806	3.28765	0.35065	0.866955	0.00279369	1.16391	0.683665	3.00053	1.10614	61.4011	46.9488	63.7383	59.7779	26.7555	34.2581		0.544112	0.439848	0.691854	0.439848	2.11919	1.43873		4.14233	3.5183	1.90457	1.90788	6.66509	4.14872	3.71448	1.76951	5.48399	47.6381	2.31048	4.04016	0.272363	3.83031
	1.47207	2.84678	1.34424	1.59689	4.8758	3.3142	2.575	1.38578	3.96078	53.8167	1.92038	2.22184	1.50328	3.19734	0.360392	1.21645	0.0738668	1.51476	0.956696	5.29371	0.546417	62.7001	42.8191	64.7409	60.739	20.3817	36.9204		0.749764	0.624946	0.877595	0.624946	2.65397	1.09236		4.28825	3.59309	1.9364	1.92079	7.31656	4.27491	3.88833	1.99151	5.87985	51.2176	2.35057	4.17826	0.279942	3.934
	1.63756	4.49088	1.2734	1.53298	5.09754	3.12775	2.86002	1.64382	4.50384	57.4758	2.70214	2.38266	1.55913	4.1501	0.453821	1.49441	2.6597	2.51736	1.76102	5.00651	0.0716821	60.1068	24.0055	65.8859	61.7392	18.4287	39.2209		0.745098	2.10822	1.10926	0.849671	2.71489	0.745098		4.43882	3.66158	1.9644	1.93253	7.92788	4.4247	4.05832	2.20515	6.26347	54.3365	2.38869	4.33311	0.28927	4.04314
	1.53467	4.82628	1.22357	1.44915	4.92935	3.05197	2.83583	1.70919	4.54503	60.2713	2.92134	2.29332	1.47053	4.3827	0.497532	1.69302	3.96187	2.59938	1.92289	4.38284	0.0467152	61.7127	20.8313	66.6973	63.0637	19.901	40.1759		0.75865	2.53296	1.06975	0.844169	2.63603	0.75865		4.58337	3.74718	1.99007	1.9436	8.51072	4.57349	4.22474	2.4102	6.63493	57.0497	2.42935	4.4863	0.297435	4.16034
	1.45548	4.53608	1.35089	1.35771	4.61414	2.8809	2.6992	1.56451	4.26371	57.9622	2.44771	2.16819	1.38215	4.12229	0.497804	1.54685	3.37413	1.81795	1.79959	3.66699	0.0330164	62.9632	23.5645	64.634	64.5243	22.8128	42.3737		0.712714	2.36789	0.817303	0.810478	2.44595	0.712714		4.71777	3.91022	2.01382	1.95473	9.0789	4.71738	4.3988	2.60795	7.00675	59.2876	2.48792	4.63774	0.3017	4.3138
	1.40813	4.30917	1.33165	1.32	4.39323	2.69413	2.57605	1.47038	4.04643	57.0787	2.162	2.05113	1.35077	3.90541	0.486027	1.36404	3.00371	1.54854	1.57767	3.30213	0.0139427	63.7169	25.819	64.9437	65.1316	24.9719	44.8402		0.643	2.25804	0.719481	0.731132	2.3421	0.643		4.84151	4.0719	2.0403	1.96478	9.64094	4.85083	4.56838	2.80363	7.372	61.3703	2.5482	4.78022	0.30457	4.4567
	1.32033	4.22622	1.25736	1.50449	4.54599	2.50091	2.55922	1.48806	4.04728	58.1453	2.21434	2.0027	1.36637	3.79489	0.470528	1.53483	2.77889	1.69483	1.11245	3.94727	0.00339936	65.1262	26.6689	66.1466	62.1878	23.4684	47.4652		0.682366	2.22352	0.745342	0.498212	2.54329	0.498212		4.95994	4.22561	2.09004	1.97497	10.1969	4.97237	4.73663	2.99373	7.73036	63.2038	2.62393	4.91343	0.303754	4.59277
	1.51552	4.07785	1.39607	1.7444	4.6481	2.31284	2.6158	1.40124	4.01703	53.5682	1.96346	2.02862	1.57274	3.6366	0.396184	1.2106	2.1376	1.48774	0.75933	4.13024	0.0917829	62.0139	28.2233	63.9096	58.4615	22.4896	50.0921		0.513098	2.04923	0.632551	0.284219	2.61948	0.284219		5.07751	4.36254	2.15182	1.98986	10.7312	5.07175	4.89745	3.1741	8.07155	64.8112	2.7045	5.02818	0.300501	4.71715
	1.44525	3.95855	1.49349	1.64387	4.48214	2.13746	2.52679	1.34476	3.87155	53.22	1.80838	1.89067	1.53108	3.50328	0.391746	1.16974	2.04992	1.06772	0.779547	3.8234	0.151578	63.1257	29.5052	62.3615	60.0089	24.0911	52.6053		0.445422	2.06788	0.397183	0.246795	2.59148	0.246795		5.19123	4.49515	2.21273	2.02188	11.2332	5.16163	5.05264	3.34042	8.39305	66.1124	2.78333	5.13438	0.296935	4.82839
	1.36759	3.69389	1.62154	1.54721	4.23867	2.00642	2.41255	1.23353	3.64608	51.1295	1.52159	1.81398	1.5658	3.27202	0.352685	1.09195	1.64182	0.625706	0.748812	3.33471	0.164944	64.3657	32.4504	60.3554	61.5158	26.5404	54.5234		0.446392	1.87991	0.192442	0.266765	2.42469	0.192442		5.29709	4.62382	2.26908	2.06056	11.6971	5.25182	5.19991	3.49292	8.69283	67.1728	2.85777	5.23884	0.294083	4.93782
	1.2737	3.49378	1.57331	1.49088	3.9443	1.92231	2.28305	1.14068	3.42373	49.9632	1.30116	1.74781	1.51149	3.10091	0.344597	1.01877	1.46587	0.503727	0.627524	2.75977	0.130134	65.881	34.7703	61.1071	62.4026	29.6601	55.7726		0.474103	1.74597	0.174498	0.256925	2.19649	0.174498		5.39809	4.74804	2.32187	2.09656	12.1329	5.34278	5.34004	3.63666	8.9767	68.1017	2.92841	5.34209	0.291842	5.04541
	2.01135	3.37662	1.50529	1.46846	3.6611	1.7921	2.30249	0.967054	3.26954	42.0004	0.935193	1.90173	1.577	3.0353	0.316178	0.0847612	1.15376	0.635518	0.695604	1.84583	0.260492	54.4506	36.1657	62.1751	62.7574	32.825	57.7343		0.109623	1.47489	0.396433	0.433268	1.75937	0.109623		5.50661	4.8669	2.37136	2.13155	12.5466	5.42829	5.47522	3.77338	9.2486	68.9173	2.99525	5.46349	0.291798	5.1476
	2.37863	3.2697	2.3177	1.62369	3.42828	1.69984	2.45297	0.761187	3.21416	31.0312	0.579405	2.34817	1.8543	3.04694	0.243333	0.00552638	0.667047	0.0182987	0.687717	0.951222	0.567214	49.1651	37.4631	50.0233	60.322	35.547	59.145		0.0304664	0.921535	0.0304664	0.724481	1.08011	0.64833		5.64633	4.97775	2.41714	2.16921	12.9384	5.51744	5.61104	3.90252	9.51356	69.5506	3.05729	5.58764	0.292697	5.2476
	2.767	3.21208	2.23793	2.67336	3.16367	1.63731	2.61523	0.597012	3.21224	22.8283	0.356423	2.72018	2.34678	3.06451	0.132634	0.0230368	0.356237	0.142355	0.00337922	0.300794	0.956314	43.8695	38.1718	51.1581	45.1189	38.7723	60.1106		0.0468239	0.491901	0.482254	0.0468239	0.443492	1.08287		5.7799	5.07934	2.45963	2.2064	13.3086	5.67215	5.75101	4.02426	9.77526	69.9748	3.11456	5.73129	0.295815	5.37575
	2.80039	3.15673	2.07463	2.89168	2.94403	1.5802	2.57461	0.610849	3.18546	23.7259	0.373136	2.84603	2.25607	2.93094	0.130109	0.0509752	0.33887	0.249982	0.100531	0.136472	0.988849	43.4285	38.8588	53.5207	42.2336	41.5559	60.9994		0.0456449	0.310704	0.771404	0.0456449	0.0979999	1.26583		5.91431	5.17316	2.50225	2.24662	13.6582	5.86028	5.89248	4.13792	10.0304	70.2238	3.16997	5.88443	0.299794	5.51672
	2.70941	3.05278	1.91285	2.77378	2.72375	1.51339	2.44766	0.59601	3.04367	24.3502	0.355228	2.71658	2.11199	2.76127	0.133233	0.0685123	0.366173	0.286021	0.106351	0.0762259	0.872855	44.6358	40.1656	55.914	43.7799	44.4444	62.0475		0.00717092	0.336203	0.803729	0.0571961	0.00717092	1.20319		6.1043	5.26153	2.57113	2.28692	13.9845	6.04416	6.0421	4.23898	10.2811	70.1574	3.24373	6.04364	0.301475	5.65284
	2.97211	2.95036	1.79656	2.57691	2.54536	1.39702	2.37305	0.640059	3.01311	26.972	0.409676	2.56113	1.98376	2.857	0.180392	0.358867	0.333282	0.332339	0.041557	0.0296897	0.952643	41.1946	41.4743	57.6665	46.4239	46.8548	63.8944		0.410974	0.389225	0.76457	0.0157743	0.0157743	1.16412		6.29457	5.34678	2.65227	2.32248	14.2859	6.21784	6.18663	4.32987	10.5165	69.9874	3.3259	6.21004	0.302449	5.78231
	2.87912	3.24534	1.6899	2.41358	2.48168	1.52729	2.37282	0.665199	3.03802	28.0341	0.44249	2.44763	1.87082	2.77976	0.195446	0.256341	0.761301	0.466371	0.00166132	0.0118508	0.714926	42.397	37.7619	59.2978	48.6762	47.7306	61.8288		0.431491	0.797715	0.757724	0.0340511	0.0340511	0.920344		6.48404	5.42596	2.72864	2.35478	14.5678	6.38645	6.32461	4.41536	10.74	69.8124	3.40297	6.37099	0.303666	5.90621
	3.3593	3.44518	1.57249	2.26777	3.27428	2.13338	2.6754	0.786804	3.4622	29.4089	0.619061	2.77103	2.16698	3.33804	0.212726	0.467716	0.592559	1.21642	0.166165	0.358664	0.29378	36.3744	35.3458	61.12	50.7321	37.407	52.6645		0.588271	0.674152	1.19854	0.50326	0.50326	0.637642		6.67107	5.55534	2.80164	2.4147	14.834	6.63415	6.48515	4.48913	10.9743	69.2217	3.49007	6.5969	0.308005	6.09474
	3.765	3.242	1.47949	2.17346	3.11747	2.11888	2.64938	0.859244	3.50863	32.4319	0.7383	2.64547	2.13252	3.21087	0.201809	1.2446	0.351197	1.36866	0.226503	0.219108	0.281436	31.6453	37.803	62.5828	52.0844	39.3498	52.8753		1.11953	0.596536	1.16598	0.472006	0.472006	0.526588		6.85059	5.78792	2.87169	2.4945	15.0806	6.91035	6.66594	4.54904	11.215	68.2429	3.60075	6.84925	0.310861	6.31925
	3.61509	3.05654	1.38351	2.03664	5.63122	2.01906	2.95701	1.53604	4.49305	51.9458	2.35942	2.54659	2.02345	3.47545	0.264052	0.433074	0.0099057	2.47591	0.847073	7.15139	0.879752	33.3543	40.118	64.1106	54.078	14.1316	54.3369		1.0685	0.509946	1.16308	0.509946	3.08463	0.527532		7.01806	6.01937	2.93846	2.58966	15.3099	7.17797	6.84224	4.60101	11.4433	67.2442	3.70869	7.09404	0.313379	6.51872
	3.39218	3.15801	1.30707	1.89838	7.70434	1.94393	3.23399	2.33135	5.56533	72.0891	5.43519	2.55097	1.90977	3.33364	0.271554	0.0250251	0.00577239	3.713	1.78383	19.9841	1.66425	35.9788	38.8429	65.3404	56.1305	2.84284	55.4501		0.84121	0.60704	1.2439	0.652585	5.15337	0.60704		7.18117	6.24282	3.00319	2.68251	15.5281	7.42687	7.01078	4.65041	11.6612	66.3323	3.8131	7.32284	0.315173	6.71199
	3.17119	3.36045	1.28759	1.7999	7.47958	1.84378	3.15708	2.271	5.42809	71.9336	5.15745	2.50748	1.81087	3.31314	0.293183	0.000198996	0.04136	3.49499	1.84195	18.684	1.72477	38.6788	36.3604	65.6557	57.6159	3.65128	56.9517		0.663705	0.85297	1.21989	0.707585	4.9721	0.663705		7.51176	6.44276	3.07474	2.76675	15.7352	7.65811	7.19823	4.69898	11.8972	65.2797	3.91675	7.54314	0.316442	6.97726
	2.965	3.24459	2.1376	1.65543	7.11991	1.70623	3.13813	2.05649	5.19461	65.5322	4.22913	2.5513	1.81407	3.17469	0.272736	0.0299735	0.0113341	1.00105	2.19838	15.8546	2.05033	41.286	37.7712	52.6033	59.8299	5.15518	59.0467		0.413699	0.69329	0.413699	0.895865	4.56861	0.845068		7.99536	6.69448	3.15294	2.85657	15.93	7.8756	7.41749	4.74378	12.1613	63.954	4.03832	7.76107	0.315503	7.28504
	2.77255	3.02484	2.29842	1.5334	6.6149	1.58851	2.9721	1.88418	4.85628	63.3954	3.55012	2.53548	1.76598	2.96177	0.252929	0.039821	0.00278161	0.453855	2.06986	13.27	1.91433	43.7961	40.5205	50.2964	61.7327	7.70349	60.8697		0.237068	0.489361	0.237068	1.00208	4.07941	0.946975		8.47091	7.02722	3.22393	2.98432	16.1127	8.07935	7.64973	4.77957	12.4293	62.4802	4.17476	7.97195	0.312611	7.55329
	3.67662	3.9528	2.19152	1.43614	6.27021	1.93833	3.24427	1.78484	5.02911	55.0153	3.18567	2.93407	2.00163	3.88376	0.319797	0.18693	0.502014	1.10829	3.26934	9.15631	1.70547	32.6474	29.5676	51.8241	63.2705	9.73568	55.5335		0.742553	1.01873	0.742553	1.49793	3.33614	0.995739		8.92392	7.3537	3.29211	3.13421	16.283	8.2739	7.87681	4.81049	12.6873	61.0715	4.3075	8.17463	0.309813	7.8138
	5.25521	6.0989	2.06337	1.36062	6.10165	3.4679	4.05794	2.06774	6.12568	50.9553	4.27553	4.36155	2.41451	5.88797	0.418365	1.43344	4.1655	3.9783	7.27552	4.17675	0.348152	17.0999	10.8341	53.6855	64.4775	10.816	35.0762		0.893654	1.73735	2.29818	3.00093	1.7401	0.893654		9.3421	7.66367	3.38677	3.28267	16.4414	8.45652	8.09552	4.83447	12.93	59.7179	4.45599	8.36627	0.30496	8.06009
	6.57052	6.05947	2.56888	1.28212	7.13405	4.06128	4.61272	2.3604	6.97312	51.1715	5.57148	5.06037	2.94198	6.44276	0.373029	3.83298	2.09309	4.17727	11.0929	6.3571	0.304088	7.95181	11.0952	46.5333	65.7444	5.09119	28.3997		1.51014	0.999097	2.49149	3.77825	2.07367	0.999097		9.74333	7.9556	3.48076	3.42416	16.5918	8.62896	8.3041	4.85927	13.1634	58.5166	4.59947	8.54775	0.300313	8.29228
	6.44287	5.79867	3.34632	1.51468	7.20068	3.85435	4.69293	2.15368	6.84661	45.892	4.63833	4.82651	3.47332	6.28182	0.287899	3.06229	1.22267	1.81336	10.1013	6.28885	0.703218	8.68803	12.9006	36.5311	62.0273	4.79492	30.6481		1.61636	0.972163	1.48019	3.31183	2.37417	0.972163		10.1355	8.28668	3.56755	3.55587	16.7383	8.79516	8.51316	4.88771	13.4009	57.4136	4.74733	8.72466	0.295229	8.54092
	6.04275	5.49483	3.29434	1.72126	6.71019	7.27599	5.08989	2.147	7.23689	42.1816	4.6096	5.76879	3.84446	6.54333	0.259812	0.907928	0.163977	3.22402	11.3477	2.62537	4.77902	11.2069	15.1755	37.1621	58.8159	7.18359	4.47079		0.273956	0.273956	2.47445	4.04753	0.941402	1.5072		10.5271	8.65449	3.65022	3.68378	16.8769	8.95577	8.72471	4.91786	13.6426	56.367	4.92646	8.89801	0.287284	8.80513
	5.69213	5.06365	3.25115	1.61472	6.28407	10.1897	5.34924	2.92752	8.27677	54.7278	8.5704	5.37789	3.70428	6.13609	0.247126	0.117572	0.0815623	4.40198	13.9467	0.873907	23.4303	13.6773	18.7209	37.6905	60.4614	9.64935	0.638906		0.31424	0.31424	2.12674	3.76317	0.906181	4.81184		10.9151	9.00956	3.7241	3.80515	17.0029	9.11123	8.92801	4.95009	13.8781	55.4445	5.10625	9.08581	0.280408	9.06039
	6.93956	4.67881	3.11417	1.58096	5.89028	9.96645	5.3617	2.9592	8.32091	55.1915	8.75689	5.28454	3.50533	6.67724	0.311504	2.48962	0.466351	5.05141	14.294	0.279391	21.2037	6.0067	22.1993	39.3912	60.9875	12.2509	0.331817		1.65502	0.605736	2.17037	3.70358	0.605736	4.68191		11.3034	9.34254	3.79194	3.9215	17.1558	9.2581	9.12889	4.99644	14.1253	54.7322	5.25565	9.32143	0.278916	9.30032
	12.2253	4.32767	2.9547	2.52003	5.51644	9.41795	6.16034	3.86514	10.0255	62.7423	14.9393	4.92205	3.29794	8.44257	0.438195	36.7832	3.3587	10.2761	13.2518	0.414614	10.6121	8.03632	25.6314	41.4184	47.2022	15.0077	0.000758481		7.3032	0.594385	1.96735	2.40202	0.594385	4.4959		11.6855	9.6631	3.89076	4.03459	17.4758	9.39636	9.35767	5.09194	14.4496	54.4146	5.37503	9.59642	0.281962	9.52973
	12.6425	4.01503	2.9138	2.99917	6.81329	8.75252	6.35605	3.84887	10.2049	60.5546	14.8138	5.41416	3.25313	8.26771	0.435261	39.519	5.48036	11.849	11.2686	0.209077	5.74307	10.5758	28.8948	41.9465	40.848	6.64154	0.406914		7.2283	1.39913	2.50036	2.41499	1.39913	3.33835		12.043	9.97544	3.98554	4.19678	17.8373	9.54695	9.59751	5.19004	14.7875	54.0769	5.53432	9.88096	0.28197	9.7612
	12.3569	3.79468	3.59294	2.94695	9.22822	8.40132	6.72017	3.83314	10.5533	57.0394	14.693	6.098	3.64337	9.02149	0.424649	31.7731	8.55851	9.77959	14.2372	6.29028	2.82625	8.80025	31.3122	33.6107	41.5183	0.0263084	0.97831		6.25894	2.30332	2.50506	3.15105	3.13022	2.30332		12.4009	10.2809	4.17437	4.35469	18.1887	9.70792	9.85124	5.26607	15.1173	53.4559	5.693	10.1735	0.282387	9.99442
	11.5819	6.88701	3.50962	2.81398	13.1932	8.17	7.69262	4.18471	11.8773	54.3989	17.5118	7.5285	4.35397	10.7289	0.422662	15.1266	0.649018	17.4975	23.8012	30.2566	0.227886	4.80271	6.26704	34.5837	43.2495	14.4613	1.48941		4.05342	0.641495	4.01888	4.71453	5.66472	0.641495		12.99	10.5753	4.40218	4.50321	18.5175	9.86223	10.1417	5.3529	15.4946	52.7809	5.84296	10.4669	0.283507	10.2188
	12.8942	9.08692	3.32006	3.41864	13.7462	7.92375	8.39829	4.47432	12.8726	53.2766	20.0195	8.50533	4.54492	11.9424	0.448676	20.2131	0.47421	25.7884	24.7969	28.5999	0.225189	12.2765	0.0921104	36.8492	35.6621	18.9726	2.15111		4.38886	0.581585	5.18527	5.08669	5.24084	0.581585		13.6778	10.8492	4.61957	4.64238	18.8257	10	10.4358	5.45259	15.8884	52.249	5.98179	10.7459	0.284802	10.4246
	14.4841	8.88357	3.14666	4.08719	13.324	7.65595	8.59691	4.64789	13.2448	54.0647	21.6029	8.26976	4.97938	12.2139	0.420776	34.6587	0.0821734	29.7052	20.3376	22.3455	0.885396	25.9454	0.256892	38.9845	28.1242	15.4732	3.00835		6.21431	0.613807	5.1231	4.18257	5.05425	0.613807		14.3489	11.1052	4.82202	4.79629	19.1237	10.1323	10.7214	5.55268	16.2741	51.7906	6.14959	11.0092	0.283215	10.6187
	14.2007	8.28201	3.06925	3.96025	12.6169	7.34664	8.24596	4.48419	12.7301	54.3804	20.1079	7.81432	4.80685	11.5332	0.411646	35.4592	0.00129953	26.7983	18.3673	19.1048	0.808764	23.139	1.22857	39.9571	29.4866	10.41	4.177		6.38639	0.467681	4.74507	3.85407	4.80254	0.467681		14.9757	11.3515	5.00742	5.02009	19.4113	10.2559	11.0036	5.63744	16.6411	51.2325	6.32903	11.2645	0.280529	10.8037
	13.7067	7.70793	2.9274	3.75577	16.0827	7.02511	8.53427	5.3097	13.844	62.2162	28.1929	7.36652	4.5731	12.207	0.454937	26.754	0.682831	31.437	22.8341	56.9789	2.27755	18.6303	2.83074	41.7706	31.7492	44.7868	5.59465		6.34017	0.341409	4.43913	3.61075	8.71618	0.341409		15.5584	11.5949	5.17936	5.24861	19.6865	10.4041	11.2787	5.71728	16.9959	50.6911	6.53749	11.5158	0.275758	10.9995
	12.9174	7.31017	2.72047	3.49398	24.0312	6.89196	9.56086	7.95543	17.5163	83.2083	63.2889	7.10106	4.34348	11.5156	0.45224	11.266	5.06564	46.7909	36.8071	209.392	7.12303	12.4393	4.32743	44.4881	34.7679	214.354	6.24226		5.81629	0.209102	4.38059	3.60708	16.9302	0.209102		16.1134	11.8346	5.34348	5.46956	19.9361	10.6332	11.5551	5.78904	17.3441	50.0996	6.76047	11.7647	0.270133	11.2339
	11.8972	9.99619	2.58991	3.22783	25.3135	6.76933	9.96565	8.35828	18.3239	83.8709	69.8608	8.38276	4.1132	11.4219	0.470464	3.73077	0.000932664	54.4016	45.3983	235.556	10.2165	6.28384	0.366967	46.2469	37.9775	253.544	6.87009		3.51441	1.61343	5.79285	5.15493	16.9307	1.61343		16.65	12.0628	5.50257	5.6772	20.1655	10.8731	11.8219	5.8579	17.6798	49.5515	6.97618	12.0026	0.264842	11.468
	11.0142	9.66545	3.19294	3.18712	25.1264	6.52276	9.78482	8.17942	17.9642	83.5929	66.903	8.0941	4.02539	10.677	0.452418	1.51144	0.0142496	43.453	43.5297	235.365	10.6411	2.63678	0.075646	38.4087	38.4808	247.623	8.22346		2.92013	1.57135	4.90117	4.90698	17.0323	1.57135		17.1608	12.2733	5.65827	5.87506	20.3829	11.0944	12.0741	5.92453	17.9987	49.068	7.17991	12.2235	0.259934	11.6839
	10.5651	9.05281	3.10435	3.8672	24.7517	6.07516	9.56938	7.97848	17.5479	83.3752	63.6562	7.56398	4.41919	10.187	0.394889	0.991445	0.266846	41.7966	32.5149	230.502	12.2096	1.37987	0.113978	39.5146	30.5059	235.968	10.9909		3.00111	1.48882	4.45963	3.69679	17.1877	1.48882		17.6492	12.4684	5.81704	6.16754	20.6001	11.425	12.3545	5.9652	18.3197	48.2834	7.4819	12.4399	0.248874	11.9467
	10.5216	8.64182	3.08164	3.79415	23.7721	6.44337	9.37578	7.59574	16.9715	81.0144	57.6952	7.54259	4.45646	10.0517	0.38566	1.31289	0.5387	39.6163	31.1546	207.255	8.59907	1.27958	0.56039	39.8007	31.3181	206.834	8.68509		2.97901	1.09923	4.46096	3.74844	16.2295	1.09923		18.1073	12.6521	5.97804	6.48305	20.8166	11.9043	12.6569	5.99295	18.6498	47.3493	7.83837	12.6557	0.235059	12.2782
	11.5083	8.04005	3.15289	3.59646	22.0602	12.7487	10.1844	7.02571	17.2101	68.9849	49.3607	9.77417	4.70736	12.4386	0.450907	1.75266	4.59835	49.4424	43.4012	141.033	6.57532	4.48545	1.82349	38.9066	33.5699	160.523	11.2778		1.73413	1.73413	6.62128	6.17771	12.286	2.97449		18.5341	12.8286	6.12925	6.78305	21.0277	12.3721	12.9458	6.02221	18.968	46.5185	8.18032	12.9165	0.224498	12.6004
	14.8587	7.53766	3.01482	3.36295	20.7597	15.5358	10.8449	7.27523	18.1202	67.0842	52.929	11.1982	4.40663	15.3665	0.554281	16.1106	10.938	61.3107	55.98	98.302	22.0038	29.9025	3.43271	40.6483	36.3303	129.26	37.7652		3.66054	3.66054	8.18338	7.83524	9.56147	4.33756		18.9406	12.9997	6.2693	7.06438	21.2213	12.8076	13.2171	6.05259	19.2697	45.7934	8.50018	13.1628	0.215234	12.9036
	15.0469	7.04049	4.31581	3.13146	21.6903	16.7118	11.3228	7.54891	18.8717	66.67	56.9861	11.0437	4.99698	16.2956	0.530637	13.8688	18.3382	49.098	67.0981	107.486	29.0417	31.9957	5.52216	25.7516	39.1745	151.288	53.6033		4.0032	4.0032	6.72788	7.91222	10.6466	5.66816		19.3264	13.1691	6.39717	7.3291	21.4695	13.2274	13.4864	6.10199	19.5884	45.2454	8.78909	13.4217	0.208573	13.1982
	14.2001	6.5805	5.19787	3.00527	33.8329	16.2366	13.1755	11.3817	24.5573	86.3853	129.544	10.3903	5.54353	15.7275	0.478771	1.04965	43.4946	63.6431	103.434	426.727	9.37023	23.1327	7.89563	17.5774	40.7701	597.436	46.8706		3.80978	3.80978	5.19241	7.38501	23.4426	5.84634		19.6872	13.3285	6.55712	7.58367	21.7332	13.6327	13.7537	6.1471	19.9008	44.694	9.01989	13.7235	0.206811	13.4806
	13.1706	7.48309	5.24218	3.00399	44.1929	15.0267	14.6866	15.1697	29.8563	103.29	230.121	10.3268	5.80241	14.5627	0.430161	2.29825	51.89	89.1964	136.483	870.621	0.115697	14.2896	3.63788	17.2079	40.7864	1211.21	31.7678		2.84374	2.84374	5.08465	7.32284	33.866	4.69988		20.02	13.478	6.82236	7.82619	21.9792	14.0288	14.0258	6.16136	20.1871	43.9289	9.23915	14.0281	0.205822	13.7534
	12.8682	9.4711	5.13143	2.95045	60.9758	14.1993	17.5994	21.6867	39.2861	123.224	470.313	11.1696	6.21634	13.8665	0.38093	22.3842	66.0687	155.449	214.591	1881.51	11.5605	12.0948	0.00651007	18.139	41.4731	2661.05	23.1253		1.69854	1.69854	6.03821	8.21918	49.8061	3.02965		20.3257	13.6219	7.08022	8.05564	22.2012	14.4148	14.2832	6.16971	20.453	43.1955	9.44719	14.3819	0.207088	14.0183
	16.9236	9.04955	4.94827	2.74599	66.7406	14.9011	19.2182	23.9192	43.1374	124.461	572.129	11.9753	5.97359	16.4179	0.466442	5.26523	103.401	203.63	271.333	2258.38	18.6373	56.7484	0.116191	19.7326	44.1483	3289.04	30.3674		4.94825	2.92577	7.02704	9.22932	54.7653	2.92577		20.6099	13.7544	7.32549	8.27346	22.3951	14.7783	14.5228	6.17312	20.6959	42.5065	9.64369	14.7144	0.208173	14.2663
	17.2988	8.38009	4.60121	2.53728	62.6388	17.0979	18.759	22.368	41.127	119.239	500.327	12.739	5.54593	17.2486	0.513398	2.1322	107.722	200.443	263.145	1925.44	2.75938	62.5426	1.02075	22.9365	46.9655	2835.39	59.4048		4.55982	4.35889	8.13777	10.2017	49.8998	4.35889		20.8786	13.8613	7.55342	8.48331	22.5722	15.1132	14.7437	6.17625	20.9199	41.8909	9.82781	15.0208	0.208985	14.4872
	16.5994	10.0076	4.24217	2.39684	59.8798	16.8475	18.3289	21.2281	39.557	115.818	450.634	13.3035	5.68352	16.7854	0.4941	2.99096	69.244	198.435	253.83	1726.48	2.19461	51.97	0.380889	26.5044	48.9101	2549.18	55.6074		3.29593	3.29593	9.06134	10.9067	46.5763	3.54395		21.1336	13.9543	7.76188	8.69163	22.7675	15.4239	14.9555	6.18712	21.1426	41.3703	10.0073	15.3068	0.20935	14.6891
	15.4303	17.6479	3.94852	2.30912	58.4225	16.2041	18.9937	20.4042	39.3979	107.426	416.33	15.8172	6.81896	17.2869	0.434249	12.6981	1.8113	226.358	278.376	1554.63	7.78226	36.48	68.1857	29.6142	50.1447	2404.14	46.4257		0.386883	1.83071	11.8686	13.508	42.6053	0.386883		21.3711	14.0479	7.95225	8.89552	22.9671	15.7166	15.1584	6.20116	21.3596	40.909	10.1836	15.577	0.209367	14.8822
	14.2573	17.436	4.1482	2.1723	57.7375	15.0502	18.4669	20.2147	38.6817	109.465	408.636	14.6538	6.67548	16.8396	0.432237	17.7208	1.0628	205.026	265.515	1542.18	11.674	23.6868	64.7315	27.4809	52.1012	2337.44	32.0333		0.396442	2.78224	10.5056	12.4815	43.0838	0.396442		21.589	14.143	8.13169	9.08799	23.1585	15.9983	15.3514	6.21438	21.5658	40.4808	10.3517	15.8366	0.209439	15.0706
	13.6512	16.887	6.79371	2.14305	57.0227	14.1692	18.4445	19.6644	38.1089	106.614	386.688	13.9102	8.50808	16.2076	0.311522	22.9756	2.42576	135.741	265.737	1488.28	18.2778	18.1543	56.1988	6.74285	52.5243	2268.84	22.8371		0.259019	2.97679	7.1165	11.7672	43.1125	0.259019		21.7904	14.2328	8.32087	9.2643	23.373	16.2712	15.5421	6.23166	21.7738	40.0953	10.5064	16.089	0.209906	15.252
	13.5207	15.7245	7.90259	2.5535	55.3761	13.603	18.1134	18.8787	36.9921	104.225	356.404	13.5618	9.30712	15.1941	0.240274	21.0927	5.70667	104.261	242.11	1388.51	20.3439	17.0594	40.1211	2.21362	46.7434	2114.68	17.7457		0.041132	2.16269	5.65926	11.0083	41.8142	0.041132		21.9756	14.3164	8.50645	9.43168	23.6915	16.5357	15.7429	6.27516	22.018	39.8603	10.6529	16.3375	0.210617	15.426
	13.0795	15.249	7.70663	4.48873	52.245	13.2563	17.6708	17.4061	35.0769	98.5017	302.972	13.1679	9.04984	14.7508	0.239531	21.0808	5.86527	99.2854	173.768	1195.37	19.4885	13.609	34.3231	2.83512	24.0265	1836.51	14.9448		0.0884042	2.08115	5.46123	8.67913	39.0771	0.0884042		22.1492	14.4271	8.68711	9.72445	24.0494	16.789	15.9711	6.30172	22.2728	39.4571	10.9001	16.5845	0.206822	15.6081
	12.2	14.7797	7.21036	5.19937	48.3572	13.1319	16.8131	15.8814	32.6945	94.4583	252.218	12.6659	8.45777	14.3678	0.258921	21.2807	4.13458	92.2125	134.879	995.031	13.5511	7.89371	29.0447	4.75264	17.5649	1518.41	13.9987		0.465957	2.11378	5.45559	7.46658	35.6913	0.465957		22.3108	14.5578	8.85606	10.0679	24.3907	17.0266	16.2017	6.31421	22.5159	38.9726	11.1904	16.8204	0.200995	15.7922
	11.6264	14.2202	6.79937	4.87017	45.4224	12.9127	15.9752	14.873	30.8482	93.1004	221.205	12.2696	8.00613	13.8933	0.268828	18.9122	3.08019	84.1959	123.322	867.138	9.37875	4.99956	23.3264	6.71349	20.4326	1298.3	12.4067		0.643173	1.9506	5.47018	7.39938	33.1529	0.643173		22.488	14.6964	9.02139	10.4576	24.7106	17.2463	16.4367	6.31659	22.7533	38.4298	11.5173	17.0439	0.193501	15.9713
	12.2775	13.5379	6.45657	4.67129	43.1003	12.2169	15.3767	14.0409	29.4177	91.3129	197.148	12.2472	7.89665	13.2228	0.252191	9.60511	3.38142	79.5694	114.607	768.594	9.98459	8.33542	17.2014	8.60744	22.2701	1136.35	7.98902		0.030314	1.29066	5.79064	7.57592	30.8531	0.030314		22.804	14.8322	9.18486	10.8393	25.0184	17.4505	16.6882	6.34558	23.0338	38.0243	11.8375	17.2599	0.186352	16.1413
	15.3288	12.6042	5.97846	4.86357	40.7942	12.4571	15.3377	13.1233	28.461	85.5623	172.221	12.5307	7.59813	14.6476	0.316892	7.9983e-05	7.47212	87.5957	109.708	648.031	8.29778	35.2641	10.3284	11.6414	20.4923	986.196	9.40474		2.79811	0.0735345	6.55221	7.6671	28.2635	0.0735345		23.1661	14.9605	9.3339	11.1992	25.3092	17.6431	16.9353	6.38796	23.3233	37.7198	12.1395	17.4661	0.17992	16.3018
	14.6299	11.5706	5.57219	4.76846	38.5429	18.8582	15.657	12.426	28.0831	79.3639	154.406	13.1002	7.07179	17.8011	0.431365	1.05508	16.6989	101.704	118.561	523.765	10.2472	27.4519	4.75323	14.5788	21.3625	849.87	89.6383		1.52963	1.52963	7.52805	8.33178	25.4427	5.75793		23.5153	15.0822	9.47746	11.5315	25.5792	17.8302	17.1693	6.43022	23.5995	37.4518	12.4192	17.665	0.17437	16.4562
	14.6518	10.7653	5.494	5.01467	36.3956	22.0048	15.721	11.9318	27.6529	75.8973	142.369	12.7086	6.81184	20.1665	0.495015	1.14333	24.5588	104.592	114.626	427.438	39.4858	27.6818	1.89043	15.182	19.1471	729.28	159.123		1.94321	1.94321	7.21455	7.69388	23.687	9.29624		23.8393	15.199	9.67572	11.8564	25.8355	18.0179	17.404	6.4536	23.8576	37.0812	12.6921	17.8644	0.169271	16.6084
	20.1543	10.176	8.06887	5.07262	33.9887	21.3734	16.4723	10.8131	27.2854	65.644	116.923	15.1652	8.59566	21.0686	0.420471	13.5572	39.6431	70.6179	129.953	306.822	24.0205	115.862	0.617202	1.74648	18.6433	605.073	143.592		4.98915	4.98915	7.09631	10.0926	18.8235	6.2082		24.1431	15.3105	9.92938	12.1782	26.0843	18.2095	17.6425	6.4596	24.1021	36.6139	12.9613	18.0677	0.164571	16.76
	20.0974	9.79539	9.28539	4.79714	31.4467	20.1202	15.9237	9.81241	25.7361	61.6214	96.2834	14.9464	9.41289	20.1145	0.36243	17.4199	37.5562	44.0672	123.8	240.963	17.6105	114.64	0.164007	0.0110306	21.0981	486.479	115.128		5.15101	5.15101	5.66101	10.1493	16.5003	5.17379		24.4662	15.4185	10.1752	12.4966	26.3267	18.3989	17.8804	6.47145	24.3518	36.1931	13.2271	18.2693	0.160089	16.9087
	19.9606	9.14952	8.71235	4.71696	29.4171	19.3978	15.2257	9.28438	24.5101	60.9783	86.1998	14.2737	8.82164	19.8199	0.383996	22.4189	36.9202	42.424	110.434	201.395	17.4062	111.729	0.0580276	0.459772	21.8411	401.068	100.148		5.68693	5.12414	5.56131	9.5567	15.1434	5.12414		24.8816	15.5161	10.4089	12.8067	26.5539	18.5782	18.1242	6.50435	24.6286	35.8876	13.484	18.4647	0.155896	17.0471
	19.6962	14.1302	8.29143	7.40057	27.8048	27.12	17.4072	8.96278	26.37	51.4889	80.3315	16.9132	9.75112	25.264	0.443034	5.23947	10.7389	83.0973	100.133	108.111	94.3383	106.209	22.4654	1.20777	3.95947	339.091	314.338		2.783	2.783	8.62176	9.51261	10.8917	10.2068		25.2838	15.6062	10.7698	13.0992	26.8018	18.7378	18.3831	6.5148	24.8979	35.4391	13.726	18.6491	0.152065	17.172
	18.9122	24.367	7.95497	9.31614	25.7776	29.7805	19.3514	9.01106	28.3625	46.5654	81.1992	21.6396	11.7151	25.425	0.369138	0.192928	25.1559	129.879	100.706	41.2967	108.766	90.6636	224.297	2.06051	0.00551588	268.541	415.755		2.7274	2.7274	13.6846	12.3234	4.13809	8.14093		25.6605	15.7682	11.2228	13.3688	27.1698	18.9222	18.6854	6.52931	25.2147	34.9434	13.9687	18.863	0.149075	17.3452
	17.6624	24.1918	7.65532	10.7602	23.9933	28.759	18.837	8.31085	27.1479	44.1198	69.0703	20.8279	12.4858	24.1422	0.318237	1.37964	28.6737	125.03	65.2345	26.5873	98.446	68.4264	219.081	3.01054	1.87641	213.244	375.143		3.16543	3.36393	13.1725	10.0676	3.16543	7.93114		26.0078	16.137	11.661	13.6216	27.4954	19.2352	19.0263	6.51641	25.5427	34.2494	14.2504	19.183	0.147532	17.6861
	17.166	23.3283	7.38937	10.4495	22.8519	26.7842	17.9949	7.73802	25.7329	43.0012	59.8769	20.0089	12.1286	23.2092	0.313561	0.687106	28.4454	112.477	56.9325	23.5911	77.2518	60.4591	194.265	4.0042	1.1217	181.213	302.543		2.84299	3.31935	12.6196	9.55943	2.84299	6.77523		26.3454	16.6609	12.068	13.8689	27.7742	19.5775	19.3825	6.48458	25.8671	33.4559	14.5669	19.5288	0.145527	18.1192
	34.029	21.9905	8.03109	9.75566	21.7746	24.8915	20.0787	9.7572	29.8359	48.5947	95.2029	21.8825	12.7604	24.1663	0.30888	194.61	3.65482	145.145	106.566	2.87587	23.1633	607.059	158.761	1.84776	0.133401	153.367	240.285		12.1465	0.10796	13.8514	12.1269	0.10796	3.00902		26.6749	17.1985	12.4567	14.1215	28.027	19.9108	19.7316	6.44777	26.1793	32.6774	14.8908	19.866	0.143144	18.5546
	49.5834	27.3745	8.64775	10.2591	20.4731	23.4499	23.298	14.8336	38.1316	63.6693	220.037	21.9615	12.8126	26.3933	0.346394	690.923	16.6178	214.629	170.012	7.97954	0.0230918	1615.47	323.426	0.551548	0.754615	122.827	197.67		27.6218	5.41292	13.3138	11.7024	1.48838	1.48838		26.9836	17.7243	12.8275	14.3722	28.2568	20.2224	20.0644	6.40727	26.4717	31.9335	15.2102	20.1829	0.140499	18.9733
	49.024	35.3177	8.11424	13.9766	19.2117	21.972	24.6027	15.0464	39.6491	61.1577	226.396	20.5918	15.2854	31.9813	0.353229	596.399	114.812	271.869	112.914	29.0633	6.92055	1570.82	672.226	1.62862	21.033	96.4568	158.297		28.4321	14.7259	12.4776	6.61524	1.38017	1.38017		27.268	18.2195	13.1848	14.6102	28.4743	20.5178	20.3791	6.36726	26.7464	31.2441	15.5126	20.4831	0.138088	19.3687
	46.6775	34.5585	7.78712	16.1412	18.0971	20.953	24.0357	14.1031	38.1389	58.6756	198.898	19.5251	16.6302	31.1571	0.303991	512.649	110.728	264.018	62.3233	35.2677	9.50306	1390.33	633.431	2.57055	45.5735	75.8059	133.694		27.1524	15.0334	11.7379	3.38383	1.42798	1.42798		27.5244	18.716	13.5246	14.8317	28.6874	20.8024	20.6811	6.32835	27.0094	30.5997	15.8027	20.7721	0.135867	19.7592
	43.1341	32.8032	10.4285	15.9729	16.8519	20.1411	23.222	12.2848	35.5068	52.9018	150.917	18.4965	16.1927	29.6377	0.293365	396.494	91.8006	163.672	52.5488	40.5776	9.49174	1138.64	548.16	1.07767	43.3293	55.674	115.577		24.6376	14.3067	8.06799	2.5236	1.64459	1.64459		27.745	19.3262	13.8391	15.0435	28.8864	21.0621	20.9837	6.28096	27.2647	29.9325	16.1142	21.0425	0.132636	20.1942
	41.3718	30.9099	10.3563	15.2221	15.9876	19.3619	22.2016	11.6536	33.8552	52.49	135.807	17.6747	15.4135	28.0229	0.290296	367.496	75.8343	140.311	48.7131	38.6137	8.06404	1022.81	463.087	0.93292	34.0086	43.5228	99.4297		23.6971	13.2351	7.31843	2.45262	1.68713	1.68713		27.9371	19.9925	14.1251	15.252	29.0568	21.2962	21.2766	6.22868	27.5053	29.2748	16.4371	21.2913	0.128662	20.6444
	40.4269	34.7599	9.63625	14.2077	15.5427	18.827	22.2334	12.3886	34.622	55.7206	153.477	17.1848	14.5414	30.7767	0.358251	331.003	156.913	158.688	64.4124	44.7657	11.6034	963.261	643.61	0.0604342	23.2058	37.8502	89.0493		23.242	17.575	7.54859	2.97719	1.64217	1.64217		28.1154	20.6425	14.381	15.4821	29.21	21.5182	21.5582	6.17766	27.7359	28.6557	16.7722	21.5482	0.124632	21.0803
	40.3245	38.5455	9.15826	13.7726	14.7207	18.1479	22.4449	13.4817	35.9266	60.0657	181.756	16.4343	14.0096	33.4461	0.409571	319.679	259.229	176.535	75.2092	59.663	18.4644	956.916	850.017	0.0538962	19.2033	28.412	76.693		23.8902	22.1112	7.27603	2.66172	1.71358	1.71358		28.2846	21.2576	14.6196	15.7663	29.3527	21.697	21.8296	6.12139	27.951	28.0417	17.1391	21.7965	0.119617	21.4773
	39.9345	37.2154	8.59901	13.4008	13.947	17.4732	21.7617	13.3543	35.116	61.3662	178.337	15.7101	13.5374	32.2799	0.40907	330.251	238.819	173.255	69.9033	61.0685	18.3909	932.938	774.231	0.626318	16.0835	20.7626	65.3312		24.2243	21.5053	7.11109	2.30927	1.76309	1.76309		28.4491	21.8263	14.8481	16.0686	29.4906	21.8312	22.0856	6.06705	28.1527	27.4706	17.508	22.022	0.114192	21.8288
	39.8964	34.8945	8.17471	12.8879	17.2014	16.5295	21.5974	12.7491	34.3465	59.0307	162.54	16.8655	13.7983	30.4713	0.376623	334.852	176.814	180.169	75.8554	19.3246	25.6838	930.615	650.461	1.47794	12.2325	61.0123	50.9666		23.0309	18.0291	8.69077	3.97756	0.335974	0.335974		28.5899	22.357	15.0667	16.3597	29.6435	21.9522	22.3282	6.02023	28.3484	26.9625	17.7578	22.3498	0.114491	22.1546
	39.1965	33.5785	11.2487	13.2334	33.8153	15.6057	24.4463	12.3839	36.8302	50.6574	153.36	24.5921	13.8265	33.7561	0.418842	217.566	83.3959	174.178	125.73	87.7767	78.1563	888.4	585.063	3.45323	14.7687	596.573	38.6303		14.6043	8.98637	13.3434	11.3587	9.22316	8.98637		28.664	22.8593	15.2688	16.6273	29.8081	22.0653	22.5488	5.97469	28.5235	26.4967	17.9868	22.7816	0.117613	22.4623
	36.7024	32.9007	10.7706	18.1427	38.8067	16.7508	25.679	11.8724	37.5514	46.234	140.954	25.5217	17.0988	35.7519	0.352941	121.515	52.1529	222.259	56.7953	172.337	79.7124	745.943	552.732	1.90502	76.6027	865.317	54.1752		11.1807	7.37898	14.7511	7.37898	13.285	8.7709		28.7201	23.3414	15.452	17.0623	29.9482	22.1745	22.7831	5.89475	28.6778	25.8733	18.3404	23.2018	0.117025	22.758
	36.6915	32.2557	20.1264	17.6282	38.0265	17.6689	27.0662	9.64624	36.7124	35.6394	93.0499	26.1911	18.2833	35.5825	0.321154	92.6456	26.9309	48.1608	89.0752	120.128	88.309	745.347	522.822	115.262	67.8618	820.025	68.5337		10.5004	6.06465	6.06465	8.56282	11.8354	8.52214		28.7822	23.8055	15.6135	17.5489	30.0496	22.2813	23.0135	5.80638	28.8199	25.2303	18.732	23.6075	0.115152	23.0434
	60.5777	31.0811	24.2317	16.5538	35.6377	17.3557	30.9063	16.3522	47.2585	52.909	267.394	27.6564	19.0747	34.4986	0.287902	880.391	0.030559	44.5504	205.993	22.3865	183.618	2620.13	470.485	220.263	51.3144	688.92	63.4456		32.9213	3.42471	3.42471	11.1026	7.98133	10.3007		28.8535	24.2172	15.7638	18.0363	30.0987	22.3786	23.2247	5.71351	28.9382	24.601	19.1219	23.9691	0.112488	23.2979
	70.8872	28.9305	23.1495	15.5432	33.3811	17.0684	31.4933	20.4652	51.9585	64.9825	418.822	26.04	18.5886	32.2685	0.268986	1551.88	6.56789	69.62	254.405	3.56388	208.079	3781.85	381.816	189.311	37.8572	575.555	58.9511		44.8472	2.89054	2.89054	10.4968	7.34115	8.97162		28.9032	24.5847	15.9063	18.5041	30.1433	22.4645	23.4177	5.62423	29.0419	24.017	19.4942	24.293	0.109593	23.5246
	69.086	27.6951	21.8949	17.1653	32.1908	16.3716	30.7339	19.7522	50.4862	64.2685	390.151	24.795	18.3477	31.0668	0.257397	1470.88	9.23455	78.1286	184.109	2.12229	206.278	3563.57	335.062	156.362	60.4486	519.855	48.7366		44.291	2.9001	2.9001	7.62972	7.39575	8.42343		28.9282	24.9295	16.0473	18.9352	30.304	22.5403	23.6141	5.56822	29.1823	23.5801	19.8365	24.6007	0.107211	23.7349
	64.5126	27.0588	20.3002	24.3124	31.0341	15.2903	30.4181	17.5647	47.9828	57.7444	308.52	25.6856	21.3033	30.0403	0.170168	1162.44	11.2849	102.371	37.2787	0.379541	228.851	3038.45	312.171	119.024	222.667	468.451	34.8081		38.827	1.37317	5.38537	1.37317	5.34853	10.3953		28.9476	25.2492	16.185	19.3416	30.4784	22.6094	23.8019	5.52237	29.3242	23.2014	20.1586	24.8874	0.104978	23.9293
	60.0038	26.6496	18.844	24.8059	29.9074	17.5848	29.6326	15.5963	45.2289	52.6323	243.245	25.7277	20.3345	29.093	0.177199	922.411	8.8984	116.394	23.2969	0.0755423	145.149	2561.72	297.878	89.37	237.637	420.948	67.148		34.2761	0.921835	6.88374	0.921835	4.1797	8.14292		28.9664	25.5464	16.4142	19.7355	30.6014	22.6771	23.9902	5.44273	29.4329	22.6874	20.4709	25.1573	0.10271	24.1117
	57.1122	26.1052	17.9483	23.9764	28.0965	25.4511	29.7816	13.826	43.6077	46.4248	191.159	25.7782	24.345	27.5987	0.0626379	746.96	13.5162	140.028	33.701	2.83947	18.753	2277.37	279.383	73.2372	212.75	349.919	257.947		31.334	0.327019	7.82987	1.8018	2.31839	0.327019		28.9908	25.831	16.9251	20.1161	30.6227	22.7373	24.2038	5.26507	29.4689	21.753	20.7714	25.4242	0.10072	24.2842
	55.2165	24.8123	17.3233	22.5747	25.9238	26.4228	28.7122	13.4021	42.1143	46.6773	179.616	25.3681	23.1341	26.298	0.064005	702.477	15.2092	129.709	37.6691	7.7753	5.24164	2100.03	237.835	62.9299	173.826	273.353	290.101		29.8484	0.55574	8.04482	2.79335	0.55574	1.0547		29.0204	26.0951	17.517	20.4893	30.6111	22.792	24.4208	5.06066	29.4815	20.7227	21.065	25.6765	0.0986608	24.4435
	53.1464	22.9248	16.9078	21.4944	24.4955	25.0626	27.3386	12.9749	40.3135	47.4601	168.348	23.7102	21.852	24.9209	0.0656122	666.041	19.4812	108.802	34.1549	8.08292	5.18	1914.58	183.181	56.5108	146.506	228.165	245.618		29.4362	0.78535	6.8024	2.21582	0.78535	1.35244		29.0524	26.3585	18.0873	20.8502	30.5898	22.8417	24.63	4.86532	29.4953	19.7536	21.3481	25.9263	0.096844	24.6001
	50.8694	21.3069	17.1161	30.8686	24.2639	37.4998	30.3208	12.3805	42.7013	40.8318	153.277	27.5662	22.0462	35.842	0.238318	422.247	81.2492	174.364	0.300078	36.6861	51.538	1720.51	142.003	59.6858	461.311	221.219	790.135		23.3032	6.25928	10.4501	3.30235	3.30235	9.93355		29.095	26.6076	18.619	21.1843	30.5648	22.8873	24.8263	4.68784	29.5142	18.8825	21.6101	26.1623	0.0952905	24.7475
	47.7003	20.1234	17.2501	33.1643	24.0605	52.2808	32.4299	14.6949	47.1248	45.3129	215.941	28.6124	21.1077	44.0663	0.352267	233.185	151.45	230.426	0.539334	70.0465	394.057	1467.65	115.197	61.7748	565.198	215.212	1839.58		19.0879	8.48901	11.3623	4.55189	4.55189	23.6684		29.1665	26.8488	19.1331	21.4972	30.5387	22.923	25.0179	4.52674	29.5446	18.094	21.8536	26.3911	0.0940505	24.8859
	44.4678	19.3246	16.2156	32.1573	23.4507	50.9018	31.0863	14.0758	45.1622	45.2798	198.129	27.804	20.3562	41.3902	0.340653	179.065	138.338	221.138	1.14707	58.3024	392.655	1230.43	98.6886	46.5832	518.333	197.692	1723.2		16.6638	8.47941	11.5884	4.35331	4.35331	23.0978		29.2252	27.0966	19.6382	21.7863	30.5161	22.8909	25.1922	4.3813	29.5735	17.3915	22.0624	26.6205	0.0936279	24.9937
	42.3932	18.702	15.0135	30.1961	22.2872	47.5229	29.3525	13.1901	42.5426	44.9369	173.979	26.2417	19.5983	39.344	0.335	170.061	113.432	205.607	0.711679	49.9186	330.165	1089.19	86.7063	31.6189	432.877	166.327	1454.09		16.1516	7.53962	11.2282	3.95446	3.95446	21.2813		29.2479	27.3436	20.1169	22.0555	30.4918	22.8289	25.3474	4.24738	29.5948	16.7566	22.2488	26.8445	0.0936118	25.0862
	40.3448	18.4486	14.076	28.382	28.2185	45.9098	29.23	12.2424	41.4723	41.883	149.876	28.3003	20.8911	37.3541	0.28265	123.539	116.238	229.642	0.718976	1.02298	278.217	958.174	82.0505	21.9549	360.682	354.498	1333.67		12.0445	9.8517	14.2243	0.0817499	0.0817499	17.6095		29.2837	27.5757	20.5482	22.3079	30.4436	22.7503	25.4849	4.13116	29.616	16.2102	22.4185	27.053	0.0936804	25.163
	37.8213	18.2472	17.5025	27.3098	29.6225	44.4152	29.1531	10.643	39.7961	36.5072	113.273	28.4662	20.5128	35.7716	0.271101	75.1382	118.939	135.737	3.39777	0.22039	232.933	808.316	78.4424	65.8053	321.104	409.339	1226.74		9.35515	10.219	10.9637	1.15638	1.15638	15.9491		29.352	27.7959	20.9452	22.5443	30.2628	22.6821	25.5971	4.00397	29.601	15.6423	22.5788	27.2462	0.0936762	25.239
	34.9188	17.548	27.9415	25.9996	28.4442	43.3301	29.697	8.70689	38.4039	29.319	75.8099	28.1928	26.4851	33.3002	0.113992	27.2673	147.6	3.08192	13.6708	1.5697	185.861	651.701	66.5461	344.143	275.867	363.046	1151.9		6.72601	10.6448	0.251332	2.19319	0.251332	15.1373		29.4243	27.9991	21.3216	22.7702	29.9678	22.6685	25.6919	3.85525	29.5472	15.0057	22.6939	27.4223	0.094349	25.3846
	32.1289	16.9189	27.1935	24.6041	26.4156	42.1348	28.2326	8.41429	36.6469	29.8034	70.8002	26.8045	25.057	30.895	0.104341	15.181	128.001	1.07989	13.1661	3.30163	193.271	517.039	56.6777	316.948	231.457	289.857	1072.2		5.32439	9.88565	0.388929	2.20041	0.388929	15.3303		29.4888	28.1741	21.6755	22.9911	29.5312	22.6824	25.7572	3.68171	29.4389	14.2939	22.7596	27.5698	0.0955751	25.5826
	29.8933	16.1016	25.8715	23.3786	24.2632	39.6611	26.5282	7.84846	34.3767	29.5854	61.5984	25.0673	23.5997	28.8878	0.10075	11.3239	108.714	0.431291	9.92002	5.13044	172.472	420.369	45.0402	271.625	195.669	221.198	916.313		4.82599	8.9657	0.80416	1.68872	0.80416	14.5938		29.6302	28.3419	22.0006	23.2072	29.0822	22.6812	25.8239	3.54363	29.3675	13.7223	22.8127	27.7124	0.0969761	25.7745
	28.5086	15.182	24.0658	22.5182	22.8069	36.6168	24.9497	7.14814	32.0979	28.6502	51.096	23.4364	22.5904	27.3979	0.0961729	12.6656	95.409	0.781231	5.91224	4.59156	136.12	365.504	33.5419	215.368	172.339	180.003	741.274		5.0722	8.25442	0.629459	0.918179	0.629459	13.1804		29.7941	28.5037	22.3029	23.4142	28.6616	22.6498	25.8877	3.44242	29.3301	13.2975	22.8409	27.8497	0.0988119	25.9589
	27.0265	14.1236	22.0699	22.2813	24.4667	34.1283	24.016	6.5754	30.5914	27.3792	43.2359	23.374	22.1228	26.3865	0.0878958	9.06285	97.8601	3.78734	3.00934	0.203057	102.257	311.032	22.4032	160.77	166.175	227.293	611.961		3.65252	9.25036	1.30405	1.09268	1.09268	10.7543		29.9559	28.6349	22.5882	23.6062	28.2588	22.6148	25.9432	3.3617	29.3048	12.9579	22.8627	27.6799	0.0953105	25.9325
	25.2139	13.8949	20.3874	21.7464	24.5735	32.1447	22.9935	6.03825	29.0317	26.2607	36.4605	23.1599	20.7271	25.0538	0.0945089	4.93054	82.7835	6.79167	1.55527	2.49646	83.7451	250.384	20.2905	120.933	152.669	230.525	517.757		2.05403	9.265	2.77254	1.41356	1.41356	8.98478		30.1107	28.674	22.8636	23.7888	27.9025	22.58	25.9866	3.28903	29.2756	12.6567	23.0949	27.4235	0.0856829	25.8456
	23.1943	13.8185	19.2762	20.567	23.5329	30.8715	21.8767	5.63556	27.5123	25.7605	31.7596	21.8807	19.5989	23.4483	0.0894208	1.73594	64.9354	6.76262	1.71537	2.74286	80.9058	190.547	19.608	97.7297	124.917	200.01	461.438		1.31363	8.06216	2.60442	1.31363	1.65224	8.99085		30.2531	28.6984	23.1294	23.9692	27.6333	22.5538	26.0395	3.23323	29.2728	12.4166	23.3393	27.2349	0.0770265	25.8012
	21.4632	13.2142	20.1749	19.1356	25.9981	29.792	21.6297	5.74267	27.3724	26.55	32.9783	20.8191	19.3955	24.8644	0.123564	0.0276994	70.8207	2.11628	6.22032	19.0832	66.6232	145.753	14.6212	116.306	94.9691	275.815	416.224		0.644156	7.60491	0.644156	1.68347	5.17901	8.97289		30.3851	28.7137	23.3587	24.1563	27.3633	22.5305	26.0846	3.18819	29.2728	12.2225	23.5581	27.0437	0.0688827	25.7598
	20.0319	12.4291	19.9544	18.4832	36.4964	28.7549	22.6916	8.54321	31.2348	37.6492	72.9865	19.9931	18.851	26.5742	0.17002	7.07443	105.32	7.49234	17.7112	190.571	36.7636	113.24	9.2334	111.598	82.6781	734.733	374.985		0.0387173	7.56407	0.0387173	1.50997	16.5032	8.7618		30.5061	28.7424	23.5595	24.3421	27.0875	22.5073	26.1241	3.15659	29.2807	12.0831	23.7551	26.8467	0.0610958	25.7148
	18.8069	15.0338	19.5594	30.9209	40.2702	27.476	25.3446	9.39077	34.7353	37.0524	88.1866	23.5177	18.9951	30.0597	0.225556	42.7403	106.311	33.4678	31.0953	222.776	4.54315	88.671	31.8482	103.409	463.561	953.563	327.089		4.71077	8.48389	3.9583	7.40315	16.7525	3.9583		30.6145	28.9403	23.7405	24.5074	26.8211	22.4842	26.1847	3.16552	29.3502	12.0892	23.9322	26.662	0.0539552	25.6643
	17.5303	16.7672	18.5167	35.8878	38.3662	25.7641	25.472	9.61307	35.0851	37.7397	92.411	22.1404	17.7769	33.3568	0.304689	63.071	75.7749	48.3765	108.487	166.26	0.0852682	66.2581	54.4165	83.2895	702.11	839.598	268.096		4.61007	5.37322	3.62366	13.7474	16.2258	3.62366		30.7252	29.1694	23.9103	24.6614	26.583	22.461	26.2517	3.19424	29.446	12.1677	24.0981	26.5002	0.0474738	25.6222
	18.9925	17.3482	18.1059	40.4616	35.9338	23.8884	25.7884	9.98284	35.7712	38.7106	99.657	21.4404	18.3275	32.9224	0.284779	46.1844	71.237	59.0209	215.304	102.929	3.60998	92.1998	63.3264	75.9596	965.422	704.55	210.192		2.44796	4.09225	3.33455	19.0212	14.4933	2.44796		30.8364	29.3946	24.0721	24.8084	26.4462	22.4347	26.3321	3.23417	29.5662	12.2823	24.2562	26.4177	0.0426555	25.6273
	33.6092	16.959	17.8519	39.6409	34.4468	22.2098	27.453	9.64524	37.0982	35.1337	93.0307	27.9095	18.9414	34.2374	0.287634	37.8997	110.123	92.1799	148.547	48.914	27.4903	586.551	57.2837	71.5972	915.094	627.823	164.338		5.69969	10.9505	10.0576	11.7314	6.53728	5.69969		30.9273	29.6063	24.2334	25.1363	26.3248	22.4186	26.4411	3.25316	29.6943	12.3034	24.4591	26.412	0.0383892	25.7305
	38.5916	16.0982	17.2223	37.6113	32.5018	20.9621	27.1645	10.276	37.4405	37.8288	105.596	26.7319	18.1572	36.3339	0.333571	130.577	122.464	98.8478	109.135	28.4864	38.4706	852.707	44.9938	61.3383	796.417	534.135	133.903		11.8596	10.6338	9.50962	10.8794	5.76986	5.76986		30.9808	29.809	24.3976	25.6942	26.2128	22.4076	26.5837	3.25221	29.8359	12.2339	24.7217	26.4909	0.0345466	25.9535
	37.6783	15.3836	16.5933	35.9106	30.1633	20.3509	26.0133	9.84929	35.8626	37.8624	97.0084	25.2571	17.5327	34.4738	0.32575	136.072	112.99	88.7372	97.9565	17.2219	32.0637	800.207	35.9188	51.8815	703.322	431.511	120.131		12.4213	9.87342	8.66377	10.6536	4.90621	4.90621		31.0714	30.0164	24.5559	26.2792	26.1053	22.331	26.7265	3.29603	30.0226	12.3324	24.9432	26.6147	0.0324191	26.1923
	35.2065	14.8359	21.9009	35.3815	28.5812	20.3453	26.0419	8.40048	34.4424	32.2576	70.5681	25.2411	20.7342	33.5502	0.23609	83.991	125.575	17.1474	87.2277	6.44818	32.4513	666.473	29.653	156.513	675.535	368.287	120.009		9.96547	10.4052	3.34014	10.1404	3.34014	4.8958		31.2091	30.2257	24.8002	26.8381	25.9997	22.2184	26.8819	3.36949	30.2513	12.5344	25.1	26.8709	0.0340744	26.4189
	33.0834	14.205	27.279	34.9487	27.6028	20.6768	26.2993	7.76376	34.063	29.5208	60.276	27.4409	22.3273	31.7132	0.173683	46.024	146.271	0.959884	74.8131	1.6991	31.6128	561.357	23.1804	320.002	653.228	331.69	127.382		5.64248	13.2359	0.161879	7.50784	0.161879	6.76414		31.297	30.43	25.0206	27.3584	25.9082	22.1045	27.0198	3.44764	30.4675	12.7597	25.2425	27.2738	0.0386782	26.6333
	35.2895	13.7453	26.382	34.416	26.785	20.3355	26.1589	8.24619	34.4051	31.5235	67.9997	26.5835	21.8471	32.5082	0.196137	83.3684	154.097	0.0497864	68.1799	0.391965	33.9114	670.763	18.965	288.714	626.28	302.57	119.796		8.70603	12.8382	0.201471	7.83251	0.201471	6.24795		31.3776	30.6255	25.2144	27.8713	25.8357	21.9993	27.154	3.53486	30.6888	13.0178	25.3697	27.692	0.0437653	26.8535
	44.4199	13.0051	25.06	33.4239	25.2011	19.4609	26.7618	10.9916	37.7534	41.0718	120.814	25.1306	20.8607	31.3682	0.201183	311.807	189.247	2.89628	44.3835	2.43576	53.3033	1227.06	13.0661	245.535	577.609	249.979	101.415		19.2893	12.1254	0.0705757	8.29336	0.0705757	5.66964		31.4929	30.8425	25.381	28.1052	25.7996	22.0256	27.2745	3.59242	30.8669	13.1714	25.4857	27.8975	0.0451794	26.9524
	43.5736	12.4576	37.6586	31.5227	28.0649	18.0873	28.5608	11.7148	40.2756	41.017	137.236	29.7938	20.5817	36.1246	0.274096	225.384	259.313	82.7707	8.7731	0.245902	109.694	1168.49	9.40747	799.092	489.839	348.736	75.6357		13.7798	17.3362	7.86481	1.72891	1.72891	11.7065		31.6133	30.7946	25.5554	28.3164	25.7791	21.9736	27.3387	3.62128	30.96	13.246	25.6113	28.072	0.0458368	27.0478
	41.4367	19.4429	46.7798	29.1309	39.912	20.5677	32.8783	11.5072	44.3855	34.9992	132.415	34.5214	22.7085	41.0555	0.287732	73.2455	180.511	193.25	14.0431	49.4721	151.551	1026.96	101.052	1397.96	389.687	931.565	124.932		6.91524	15.0786	12.2583	5.39053	5.39053	13.9537		31.7442	30.5968	25.7369	28.5123	25.7791	21.8931	27.3771	3.63443	31.0115	13.2754	25.7474	28.2285	0.0459663	27.1457
	38.3452	39.9394	45.1987	27.3144	38.1946	33.3104	37.0505	6.10742	43.1579	16.4841	37.3006	38.2699	34.5315	39.5408	0.067628	1.67646	8.34575	66.394	94.79	1.30897	13.9878	838.382	933.238	1282.23	321.271	829.679	572.167		0.0753384	1.66946	6.92881	10.9555	0.0753384	4.95946		31.8909	30.6622	25.9252	28.6972	25.7977	21.8216	27.4658	3.6967	31.1625	13.4593	25.8296	28.3894	0.047212	27.3112
	37.1506	55.544	42.0082	26.6339	35.5791	36.1819	38.8496	9.57706	48.4267	24.6516	91.7201	36.6663	35.7298	40.7938	0.0661749	2.8868	278.701	9.97652	149.223	10.6961	7.11645	770.625	2130.15	1063.92	297.338	685.849	717.786		0.484304	18.8777	5.34192	10.0323	1.08713	0.484304		32.0459	30.7378	26.1203	28.8893	25.8287	21.7693	27.5652	3.7574	31.3226	13.6309	25.9016	28.5583	0.0487821	27.5048
	36.1263	57.1176	40.1632	27.0603	32.7634	35.1686	38.0666	10.2836	48.3502	27.0148	105.752	35.6474	33.3647	39.154	0.079832	3.76476	362.941	4.39607	121.138	28.1238	8.39793	714.805	2277.88	946.967	312.224	546.295	664.517		0.478809	21.4701	4.51579	8.58716	2.88408	0.478809		31.7593	30.5417	26.7751	28.806	25.6177	21.5138	27.5023	3.71489	31.2172	13.5076	25.9071	28.4801	0.0473092	27.7906
	33.8272	55.8251	39.2126	26.7178	30.0964	32.8629	36.4237	10.3716	46.7953	28.4749	107.57	33.3451	30.788	37.8663	0.1031	6.7416	376.415	7.77836	94.2045	40.0341	12.6791	597.157	2156.18	889.366	300.238	428.739	550.958		0.482159	22.48	5.86759	6.62728	3.24863	0.482159		31.3742	30.3684	27.3381	28.7179	25.4138	21.2747	27.4145	3.68265	31.0972	13.4332	25.8948	28.3921	0.0460008	28.028
	31.2178	52.5495	38.0316	25.3402	28.3683	31.1328	34.4401	9.81679	44.2569	28.504	96.3694	31.1753	29.0595	36.3282	0.111164	10.3828	327.953	12.8995	82.8079	36.8659	10.9377	476.436	1862.71	820.32	254.395	360.161	472.733		0.0424948	21.3742	6.85631	5.83516	2.80701	0.0424948		30.9326	30.0594	27.9051	28.5941	25.2168	21.054	27.2937	3.63876	30.9324	13.3319	25.8889	28.4218	0.046638	28.2496
	29.3159	53.5978	36.1684	23.5805	27.583	30.3961	33.4403	10.6918	44.1321	31.9728	114.314	29.856	28.0162	34.7253	0.106932	17.0101	406.327	7.44254	97.2161	34.3079	9.26717	397.027	1954.3	717.059	201.357	330.97	441.238		0.540065	23.7418	6.31237	6.27556	2.27303	0.540065		30.5102	29.7608	28.3475	28.444	25.0319	20.8444	27.1565	3.61836	30.7748	13.3241	25.8608	28.4199	0.0471462	28.3958
	27.3162	67.1212	33.5137	22.5457	25.9954	29.4418	34.3223	16.4763	50.7987	48.0047	271.47	28.379	26.3256	32.4958	0.104897	49.0858	1075.76	0.653805	138.689	69.3384	23.8193	321.334	3332.84	581.935	173.061	275.724	402.059		1.06281	38.7421	5.13473	5.83333	2.38365	1.06281		30.1969	29.4826	28.7241	28.2899	24.8729	20.6366	27.0338	3.634	30.6678	13.4424	25.7272	28.6156	0.0531518	28.507
	25.7767	72.6882	31.1688	22.1307	24.1758	27.4736	33.9023	19.2476	53.1499	56.7737	370.47	26.6251	24.576	30.245	0.103408	66.0252	1504.35	7.47215	138.57	94.6049	41.3289	268.511	4006.62	474.297	162.316	218.608	327		0.848414	46.0631	4.54365	4.49439	2.44933	0.848414		30.078	29.4677	28.9195	28.4289	24.9674	20.6502	27.0853	3.62485	30.7102	13.3831	25.8328	28.7969	0.0542575	28.6742
	24.2746	70.8015	28.94	24.5281	22.5228	26.0463	32.8522	18.7154	51.5677	56.9685	350.267	25.2872	24.338	28.2166	0.0738025	73.5765	1440.15	15.3053	69.2903	106.697	46.32	221.538	3771.32	382.188	229.151	172.459	277.42		1.01269	45.5142	3.65279	0.759098	2.76445	0.759098		29.9667	29.412	29.1269	28.5818	25.0688	20.6698	27.1377	3.61476	30.7524	13.3201	25.947	28.9906	0.0554005	28.8544
	22.9673	67.0032	27.1504	30.1348	20.9768	25.159	32.2319	17.3309	49.5628	53.7694	300.36	26.1547	23.5152	29.3887	0.111021	85.8334	1209.04	25.8221	4.39807	126.678	50.0254	184.331	3319.24	315.416	430.327	134.244	248.65		3.18743	40.8485	0.995658	3.98005	5.17791	0.995658		29.8542	29.3149	29.3439	28.7428	25.1813	20.6972	27.189	3.60151	30.7905	13.2462	26.0716	29.1718	0.0561188	29.0288
	22.1397	61.9331	26.102	31.8479	20.074	23.6135	30.9517	15.7099	46.6616	50.756	246.8	24.8578	22.5081	30.4114	0.149345	77.6516	959.85	23.5192	0.803129	118.324	53.8497	162.544	2760.74	279.279	504.338	114.139	202.295		2.71807	37.0754	1.24429	6.99012	4.78376	1.24429		29.7434	29.2299	29.5719	28.9114	25.3047	20.7327	27.249	3.593	30.842	13.1858	26.2064	29.1503	0.0531805	29.0706
	21.0145	57.7528	24.9759	30.6905	21.1793	22.0655	29.6131	14.2586	43.8717	48.1497	203.308	23.5207	21.4009	29.2618	0.155163	73.936	791.844	21.5037	1.16079	71.1284	56.9653	135.119	2338.92	242.907	453.693	138.978	160.659		2.50623	34.2321	1.45517	7.16977	2.3414	1.45517		29.6306	29.1683	29.8096	29.0894	25.3947	20.7794	27.312	3.59362	30.9056	13.1577	26.3184	29.1486	0.0510247	29.1289
	19.6345	54.5512	23.1697	29.2745	21.9776	20.7222	28.2216	13.333	41.5546	47.244	177.769	22.5737	21.036	27.7483	0.137591	73.7392	693.248	25.5222	1.10865	38.9872	56.2418	104.941	2039.5	189.868	395.378	158.438	128.409		2.93919	31.9776	0.596009	6.70088	0.596009	1.85149		29.5231	29.1199	30.0182	29.2676	25.3001	20.8375	27.3444	3.61291	30.9573	13.2126	26.2551	29.2307	0.053628	29.1937
	18.2572	52.2293	21.2326	46.5029	20.8225	19.6788	29.7872	15.3084	45.0956	51.3924	234.346	21.0276	19.9647	40.1853	0.336169	132.942	503.647	73.181	279.414	80.3655	102.18	78.6191	1835.17	140.238	1377.34	130.694	105.851		2.77043	31.2017	0.205045	25.4753	0.205045	1.34879		29.4415	29.0779	30.2369	29.394	25.1466	20.8839	27.3635	3.6479	31.0114	13.3313	26.1294	29.315	0.0574542	29.2359
	18.5711	50.2044	19.7349	51.6103	19.3719	19.0833	29.7626	16.3891	46.1517	55.0659	268.601	19.5534	19.1555	42.587	0.379504	125.251	417.865	100.556	477.319	107.967	114.048	84.2849	1665.78	107.008	1782.52	99.6302	93.9527		0.982299	30.651	0.181483	32.0569	0.181483	0.470059		29.3582	29.0421	30.3531	29.5292	24.9986	20.9209	27.367	3.67491	31.0419	13.4282	26.0095	29.4075	0.0613166	29.2002
	18.7091	48.0601	18.5458	51.5521	18.1059	17.8913	28.8107	16.303	45.1138	56.5867	265.789	18.6274	18.2159	40.7224	0.381865	102.043	370.539	105.37	517.17	114.592	119.233	86.8377	1495.35	83.8202	1777.61	75.9605	72.2657		0.0816689	29.4327	0.0816689	32.9247	0.521477	0.736084		28.9952	29.019	30.4243	29.6801	24.8749	20.9623	27.326	3.66873	30.9947	13.4258	25.905	29.5148	0.0651369	29.0071
	17.8585	45.8359	17.5662	50.1958	18.2049	16.5173	27.6964	15.8097	43.5061	57.0819	249.945	18.0317	17.6393	38.9282	0.376345	96.7845	329.04	102.622	506.219	90.0885	124.973	71.709	1328.27	66.8435	1665.08	77.696	50.7927		0.173208	27.8042	0.465536	32.164	0.173208	1.51442		28.5023	29.02	30.5099	29.8464	24.7748	21.0081	27.2769	3.66476	30.9417	13.4354	25.7067	29.6398	0.0710637	28.7612
	16.9839	43.3659	17.2477	47.2042	29.3934	15.2393	28.2391	14.1867	42.4258	50.2378	201.262	23.3206	17.0499	39.8728	0.400946	126.678	228.82	120.81	359.676	1.33254	168.994	57.6616	1154.33	61.7374	1429.88	400.121	34.2095		6.33665	20.0453	6.07286	23.8836	6.07286	8.08129		28.0192	29.0354	30.6125	29.9974	24.6865	21.0633	27.2357	3.67365	30.9094	13.4883	25.5197	29.7569	0.0766546	28.5273
	16.1454	40.2521	16.8363	44.5973	30.0579	14.2528	27.0236	13.2533	40.2769	49.0432	175.649	23.4471	16.3181	37.7036	0.395867	118.335	174.993	103.781	308.833	9.20666	163.095	45.6302	952.446	55.4414	1239.52	427.144	23.6424		7.30167	16.805	6.61078	21.1502	6.61078	9.19434		27.5795	29.0587	30.7367	30.0659	24.6101	21.1329	27.1973	3.68341	30.8807	13.5433	25.3524	29.8141	0.0808764	28.3191
	15.5913	37.4238	25.848	43.1397	28.3852	13.7932	27.3635	11.6291	38.9926	42.4984	135.235	27.1166	18.1555	35.1641	0.318994	138.585	101.209	2.29691	248.888	1.04377	184.153	38.4514	785.87	270.851	1139.01	360.801	19.3848		11.5253	10.3072	1.2686	16.0231	1.2686	13.3234		27.1841	29.0873	30.8817	30.13	24.5455	21.1762	27.1675	3.71562	30.8831	13.6767	25.2051	29.8694	0.0846899	28.1357
	15.3565	35.7729	53.8147	41.5581	26.1552	12.9183	30.9293	15.8106	46.7399	51.1186	249.975	30.9641	18.0561	40.1118	0.379172	242.513	23.4607	523.742	112.973	22.7917	324.396	35.5937	696.036	1973.52	1034.76	281.059	12.4458		15.6076	4.80884	22.8506	10.5941	4.80884	18.0458		26.8146	29.1233	31.0414	30.206	24.5016	21.1234	27.135	3.79002	30.9251	13.9672	25.0799	29.9353	0.0882568	27.9689
	14.8524	36.4059	61.7754	40.5512	24.1512	12.232	31.6614	18.5733	50.2347	58.6624	344.968	30.2786	17.1771	39.5149	0.394019	282.54	22.511	906.856	79.0291	56.4025	377.501	29.8338	729.839	2744.19	970.994	217.881	8.07457		15.4261	6.12737	31.4968	10.2726	6.12737	18.0466		26.4596	29.1758	31.2129	30.3014	24.4838	21.0571	27.1151	3.87925	30.9944	14.3066	24.9778	30.02	0.0916808	27.8177
	14.2192	35.9989	60.2284	39.2776	23.0055	11.4946	30.704	18.2935	48.9975	59.58	334.651	29.5022	16.4158	38.458	0.40169	271.75	28.0352	871.69	73.5069	59.2677	369.003	23.317	708.01	2584.5	893.247	185.37	4.42754		15.283	6.49669	30.7263	9.77547	6.49669	18.0076		26.1218	29.253	31.394	30.4129	24.4837	21.0064	27.112	3.97445	31.0864	14.6594	24.8932	30.1229	0.0950577	27.6874
	14.8188	33.9698	56.2776	37.274	22.2492	10.6382	29.2046	16.8571	46.0617	57.7207	284.162	28.1095	16.6764	36.4479	0.372175	206.951	22.7074	732.946	65.1149	48.3773	344.711	29.4675	604.148	2198.41	777.494	165.349	1.557		13.2907	5.8603	28.1681	9.16446	5.8603	17.4713		25.8045	29.3523	31.577	30.407	24.4865	20.795	27.0704	4.10633	31.1767	15.1691	24.816	30.1434	0.0969328	27.5784
	17.6699	32.7601	54.486	35.0811	21.1616	10.0166	28.5292	15.8083	44.3375	55.4109	249.902	26.9608	18.5428	34.5008	0.300847	117.925	17.9004	673.758	42.9268	54.2818	342.718	68.5499	546.142	2033.62	660.01	138.561	0.392054		9.29094	5.79925	27.5252	8.12023	5.79925	16.9443		25.5201	29.4692	31.7631	30.3712	24.492	20.3861	27.0003	4.2982	31.2985	15.9191	24.7491	30.1457	0.0983091	27.4946
	17.386	32.8195	53.6635	32.5064	19.7939	9.53276	27.617	15.6353	43.2523	56.6145	244.461	26.1502	17.988	32.7413	0.290823	104.673	27.0661	678.42	23.9059	61.2007	327.041	63.9298	548.924	1960.11	534.349	108.233	0.0202637		8.76414	6.66937	27.5133	6.35623	6.35623	16.6174		25.2708	29.5992	31.9676	30.3477	24.5057	19.9846	26.946	4.49557	31.4415	16.6837	24.697	30.1606	0.0995959	27.435
	17.128	32.2327	50.8868	30.2813	18.3301	9.33349	26.3654	14.7719	41.1373	56.0274	218.208	24.3057	17.4286	31.7449	0.291139	85.3291	34.425	601.298	15.3345	64.5657	290.087	59.8709	521.77	1721.95	436.431	79.9187	0.00324083		7.1777	7.92696	26.5811	5.9756	5.9756	14.9723		25.0425	29.7407	32.1937	30.3498	24.5353	19.6174	26.9132	4.69193	31.6052	17.4336	24.6621	30.1975	0.100901	27.3916
	18.621	30.2524	47.4483	28.3712	16.8697	8.85952	25.0704	13.4919	38.5623	53.8162	182.032	23.4961	17.3075	29.7821	0.264912	41.5946	26.8538	500.773	10.8957	67.2506	262.791	85.2033	435.224	1448.4	360.271	55.9399	0.281844		4.87512	6.75632	23.9522	4.87512	6.62639	14.6366		24.8357	29.8893	32.4385	30.3763	24.4855	19.2621	26.8813	4.90148	31.7827	18.2338	24.5731	30.2546	0.103625	27.3625
	21.0324	28.602	44.8958	26.6515	15.7541	9.41479	24.3918	12.2756	36.6673	50.3268	150.69	23.842	17.0737	28.1144	0.244328	11.2852	17.7258	420.414	5.10666	74.6096	224.309	135.536	369.083	1260.63	297.947	40.4962	0.000594434		2.80957	4.75998	21.0538	2.80957	8.08791	14.4272		24.6578	30.0445	32.6431	30.4184	24.4152	18.9175	26.8494	5.10209	31.9515	19.0026	24.4758	30.3249	0.106733	27.3512
	20.4034	27.8042	42.8785	25.5884	14.6955	13.6614	24.1719	10.7667	34.9386	44.5424	115.923	22.9959	16.1224	27.2502	0.256563	14.2019	13.1934	349.938	2.0066	89.8029	110.47	121.285	339.066	1121.45	262.376	28.1434	18.2414		2.59254	4.80827	19.8826	2.59254	8.30044	9.33448		24.5153	30.2134	32.7084	30.4797	24.3592	18.5785	26.8091	5.27014	32.0792	19.658	24.3982	30.4131	0.109738	27.3644
	19.32	26.967	40.5241	25.0441	17.3156	15.5962	24.1279	9.16566	33.2935	37.9879	84.0093	22.1821	17.8167	26.4863	0.195688	23.1151	8.06103	268.836	0.839503	46.4066	72.7883	98.5974	308.938	969.304	245.038	62.8088	38.5123		2.86203	4.78498	18.342	2.86203	4.86645	6.58582		24.4081	30.3955	32.7861	30.5625	24.3303	18.2467	26.7882	5.43869	32.2269	20.3026	24.3497	30.5207	0.112465	27.4018
	31.0587	25.8323	37.454	24.3511	21.8415	14.7742	25.8853	7.78156	33.6668	30.0617	60.5527	25.0917	22.4689	29.7521	0.139469	26.7639	0.00281233	133.835	2.35372	16.3526	123.455	469.513	270.334	787.564	223.822	155.028	28.9856		5.96699	0.740576	12.3623	0.740576	3.25023	10.3174		24.3297	30.5941	32.8849	30.6651	24.3312	17.9408	26.791	5.60433	32.3953	20.9187	24.3301	30.6473	0.114906	27.4626
	33.6912	24.5645	34.8382	23.2378	20.5816	13.9621	25.1459	7.96055	33.1065	31.6574	63.3704	23.9011	21.2457	31.4095	0.193027	73.0223	0.338092	93.9414	3.641	20.8326	125.077	590.529	230.252	647.592	191.749	125.244	20.9007		9.79011	0.663342	10.9371	0.663342	3.31948	9.93897		24.2692	30.8111	33.0127	30.7832	24.3533	17.6701	26.8166	5.76711	32.5837	21.5057	24.2902	30.8041	0.118233	27.5682
	32.7799	23.1264	32.7694	21.6019	19.6	13.3492	23.8711	7.6577	31.5288	32.0793	58.6403	22.3642	20.1005	30.3587	0.203297	79.3654	0.554701	79.1795	5.14923	18.2427	110.71	547.067	188.676	546.578	149.122	104.236	15.6724		10.4157	0.762204	10.4053	0.762204	2.76416	9.0149		24.2286	31.0495	33.1736	30.9082	24.3516	17.4281	26.8566	5.93261	32.7892	22.09	24.2594	31.0142	0.122207	27.6299
	30.9106	21.5541	31.49	20.5707	22.7851	12.7255	23.3393	7.03662	30.3759	30.1492	49.514	22.1696	20.8166	28.8792	0.16224	57.3238	3.18689	66.4329	7.66515	0.307184	112.654	463.117	147.956	488.39	124.999	179.417	11.1225		8.74096	0.615473	9.32035	1.59889	0.615473	9.44414		24.2139	31.2981	33.3645	31.0449	24.3483	17.2084	26.913	6.09862	33.0117	22.6605	24.2475	31.2348	0.125938	27.6966
	28.4901	19.8779	30.7228	20.2071	30.825	12.4299	23.7588	7.44089	31.1997	31.3185	55.3669	24.3486	19.9602	30.1646	0.203581	22.3856	15.0615	48.497	12.6146	49.9314	128.344	364.799	109.986	455.069	117	459.441	9.23825		4.14153	4.47074	6.37416	4.14153	6.4764	11.9187		24.2294	31.5552	33.5779	31.2037	24.3607	17.0014	26.988	6.26584	33.2539	23.2171	24.2622	31.4673	0.129288	27.7822
	26.8588	18.4162	29.7236	20.8561	30.0248	11.8309	22.9517	7.20817	30.1599	31.4058	51.9577	23.8574	19.0262	29.0074	0.207797	15.265	20.5709	45.8585	4.39175	50.0288	123.674	305.144	81.4651	413.439	131.462	425.78	5.95582		3.00135	5.44122	5.86619	3.00135	6.16741	12.0266		24.2719	31.8289	33.7841	31.3894	24.3355	16.8046	27.0691	6.43535	33.5044	23.7738	24.2878	31.7191	0.132684	27.8624
	25.6229	18.5931	27.9825	21.1293	27.7934	11.2842	22.0676	6.47527	28.5428	29.3429	41.9291	23.3761	19.2271	27.2508	0.172633	12.6403	12.0721	34.9867	0.880301	32.7851	116.281	263.493	84.689	345.666	137.802	338.67	3.5864		2.24679	4.78303	4.60641	2.24679	4.41728	12.0919		24.3382	32.1229	34.0002	31.591	24.1455	16.6179	27.1359	6.62171	33.7577	24.402	24.1937	31.9899	0.138764	27.9646
	23.913	35.0387	25.8066	21.0214	25.6065	10.9513	23.7229	7.82796	31.5509	32.9975	61.277	24.7598	21.7443	25.7566	0.0844676	0.0361435	128.046	4.3418	7.29818	3.54803	163.115	210.906	657.832	269.492	135.28	262.963	2.43625		0.846754	10.2789	1.04683	3.73838	0.846754	13.8085		24.426	32.3858	34.2294	31.6017	23.8895	16.4455	27.163	6.7821	33.9451	24.9682	24.0236	32.1898	0.14527	28.0138
	23.2747	37.6925	24.193	20.5977	24.5401	10.8106	23.5181	8.63113	32.1492	36.7	74.4965	23.7339	21.2669	24.4534	0.0696937	0.0592413	200.913	0.455544	8.52884	1.04454	161.481	192.774	801.007	219.118	125.603	229.514	2.01685		0.459167	13.9586	0.459167	3.13619	0.806253	12.9233		24.5372	32.6298	34.4829	31.5325	23.656	16.2952	27.1889	6.92614	34.1151	25.4741	23.8763	32.3555	0.15079	28.0349
	22.7422	36.7353	22.9784	19.5722	31.7478	10.2824	24.0097	9.30182	33.3115	38.7419	86.5239	22.8603	20.3647	29.5555	0.184109	1.60669	161.94	1.06358	19.6915	59.8783	188.439	178.269	747.742	184.634	103.669	499.854	0.795629		0.118125	13.875	0.118125	3.28808	8.88753	12.5779		24.6281	32.8724	34.7513	31.3862	23.4548	16.1708	27.2106	7.05702	34.2676	25.9348	23.7481	32.5008	0.155607	28.0071
	21.3673	34.7134	22.5876	37.4581	30.9548	10.6055	26.2811	10.0138	36.2949	38.1028	100.277	26.7712	21.6723	33.7737	0.218255	24.1458	71.103	13.6422	124.926	21.843	245.724	143.445	641.252	174.165	787.797	465.021	1.47649		5.40389	7.9422	4.18359	10.687	4.18359	16.1656		24.4784	33.1291	35.033	31.2486	23.2716	16.0701	27.2051	7.20576	34.4109	26.4868	23.5733	32.6589	0.161574	27.8635
	20.6804	32.8714	22.3955	60.6561	29.5974	11.3632	29.594	16.966	46.56	57.3292	287.845	25.9964	21.1092	32.0529	0.205855	79.4514	10.7412	51.818	964.852	1.13331e-05	332.362	127.465	551.355	169.133	2628.17	408.32	3.89189		5.316	6.87494	3.60092	34.6596	3.60092	14.6332		24.2392	33.4083	35.3349	31.1407	23.1151	15.9872	27.2042	7.36787	34.5721	27.0836	23.3961	32.8414	0.167953	27.69
	23.6852	32.3138	21.4046	63.2736	27.7942	11.1944	29.9443	17.803	47.7473	59.4537	316.947	25.7397	21.9748	31.1839	0.173239	39.1761	5.61459	72.9261	1110.84	4.62289	351.559	204.342	525.483	144.342	2903.39	338.7	3.25442		2.0545	6.5741	4.33509	37.5338	2.0545	14.5453		24.0075	33.7087	35.658	31.0585	22.9936	15.912	27.223	7.53779	34.7608	27.689	23.2471	33.0461	0.174072	27.533
	28.4261	31.6893	29.9208	60.9028	25.8354	10.746	31.2534	16.3643	47.6177	52.3601	267.791	29.1734	26.4831	31.2472	0.082523	7.99356	0.190016	1.77598	879.089	29.3545	420.554	362.358	497.241	421.495	2653.53	270.439	1.83763		0.747314	2.51588	0.747314	31.7294	3.33801	18.4274		23.811	34.0286	35.8993	30.9827	22.8956	15.8342	27.2419	7.69157	34.9335	28.2343	23.1244	33.2671	0.179861	27.3968
	28.9489	30.6118	30.1172	57.1033	24.8392	9.98524	30.2676	15.2504	45.518	50.3853	232.576	29.533	25.8666	30.4881	0.082008	1.73901	0.118472	0.0226285	720.157	29.4678	411.374	382.534	450.347	429.599	2276.52	238.664	0.353821		0.584144	1.07877	0.584144	27.5703	4.69386	19.5478		23.6454	34.3703	36.0533	30.9118	22.8115	15.7477	27.2567	7.83073	35.0874	28.7296	23.02	33.5057	0.185504	27.2786
360°	28.1516	29.3486	28.6568	56.0842	24.1996	9.59395	29.3391	15.0563	44.3954	51.3182	226.692	28.4042	25.1876	29.1756	0.0733598	1.41021	9.01569e-05	0.465575	715.298	26.4148	389.871	351.982	398.329	371.193	2180.31	219.311	0.0414278		0.252597	0.944423	0.252597	27.68	4.20461	18.8102		23.4337	34.7322	36.2291	30.8481	22.7393	15.6643	27.2744	7.98361	35.2581	29.2714	22.9129	33.7612	0.191415	27.1409
									mean CV =	58.9747	58.6357										293178						700944		3094.46	3175.77	3354.41	2868.44	5469.2	5168.16
	X =	9.39041				noemer CV	9.3998			teller CV	7.65739									teller VR	58.6357					noemer VR	116.844
	median	4.78607						CV (Burden)	0.814633														VR =	0.501831							2868.44
							MD =	5.59468														(Xij-X)² trail 1 1	(Xij-X)² trail 1 2	(Xij-X)² trail 2 1	(Xij-X)² trail 2 2	(Xij-X)² trail 3 1	(Xij-X)² trail 3 2
	X	median	mean CV	CV (Burden)	MD	VR															0°	508.495	56.7763	2429.05	214.811	7.81309	226.914
entry	6.79876	2.97149	70.2345	1.84208	1.72957	0.616735											teller entry	54.4266	noemer entry	88.2496		417.066	50.4682	4269.85	220.054	55.5537	186.829
pull	13	10.5682	62.13	1.89069	1.09571	0.73794											teller pull	83.9713	noemer pull	113.792		333.425	42.6159	4005.58	451.26	321.749	202.716
push	7.07702	5.34517	61.9792	2.20954	0.501986	1.00611											teller push	26.9554	noemer push	26.7917		264.946	34.0466	3391.42	561.323	336.075	222.981
exit	6.54776	5.5869	49.8178	1.88712	0.526335	1.03725											teller exit	22.3232	noemer exit	21.5216		217.783	41.0802	2960.16	506.538	296.063	200.947
recovery	13.3686	5.81978	46.207	1.32939	1.75172	0.4047											teller recovery	84.013	noemer recovery	207.593		189.638	39.9849	2611.81	419.001	246.721	248.211
																						168.603	33.9667	2300.43	350.31	220.218	351.581
																						142.494	24.8326	1964.44	302.938	183.166	330.35
																						112.402	18.9496	1618.09	260.853	145.092	278.661
																						87.0623	17.3055	1341.93	229.642	152.173	497.446
																						65.1215	13.466	1093.16	210.031	478.912	726.191
																						52.7185	8.25269	898.756	186.324	628.867	674.64
																						43.2138	5.01249	734.125	170.448	571.567	581.177
																						33.0555	3.11621	616.324	160.546	488.853	484.948
																						26.7629	2.00098	528.011	143.597	929.023	430.649
																						24.0035	1.32761	467.207	114.374	1441.88	386.193
																						20.9102	0.737778	423.925	166.563	1329.59	335.553
																						15.6601	0.21845	374.494	255.132	1135.16	271.566
																						54.8855	0.0106671	305.547	325.415	940.231	220.945
																						173.377	0.263498	273.135	305.001	818.488	178.359
																						198.631	0.465009	488.321	254.235	761.758	148.469
																						167.359	1.6747	640.335	205.138	734.58	127.769
																						130.804	27.9028	608.291	169.509	668.369	105.826
																						107.476	36.8803	539.668	141.816	559.173	81.0431
																						98.5362	30.0019	441.447	121.068	495.94	66.7154
																						90.2226	20.6595	379.623	106.456	449.836	64.7767
																						86.4444	14.903	335.89	86.1448	394.898	165.04
																						98.3092	77.1882	316.902	63.9861	331.094	229.5
																						78.3134	100.944	297.707	46.2301	272.652	223.126
																						62.4897	80.8101	261.443	33.8547	220.556	181.242
																						54.5665	66.0639	232.094	23.5785	177.567	165.273
																						44.4307	49.8713	215.542	16.6276	141.003	714.631
																						33.0188	37.7337	185.268	10.8397	115.807	1639.18
																						24.721	28.7798	148.047	6.08645	92.7897	1853.94
																						18.9098	19.8963	128.03	3.19333	129.085	1639.41
																						12.9089	12.719	121.056	1.31276	314.605	1429.19
																						7.62822	7.61609	137.403	0.375335	329.394	1338.25
																						4.2118	4.40053	132.826	0.021903	308.799	1286.65
																						1.84408	2.15009	118.736	3.52507	256.623	1202.56
																						0.459357	0.969456	92.2175	19.7739	243.372	1120.98
																						0.00603103	0.447539	74.1683	17.3924	244.842	987.505
																						0.167472	0.20171	62.1515	12.1596	227.227	819.897
																						0.842469	0.0148171	53.7085	9.49958	200.632	721.554
																						1.76482	0.0906728	45.7508	12.6387	166.463	639.647
																						3.10305	0.649634	36.5945	10.6326	131.843	556.102
																						4.61381	1.21947	25.6937	7.1971	102.418	471.743
																						5.8439	1.44772	20.2859	3.96563	80.55	394.751
																						6.43843	0.540865	17.7561	1.80758	61.1653	320.428
																						6.6808	0.477431	13.1873	0.674987	48.0487	254.967
																						7.63972	0.927228	9.36302	0.174373	41.7911	200.326
																						9.36989	1.55783	7.49674	0.0718515	34.1951	154.839
																						10.2497	1.75556	4.125	0.0377241	25.9223	118.956
																						11.0815	2.14555	2.30176	0.00829098	18.7669	89.7702
																						12.6011	3.02544	0.962112	0.271916	12.4997	67.1431
																						14.1154	4.36595	0.309402	0.133442	7.53578	49.2504
																						15.4003	5.83714	0.0561076	0.742996	4.34573	35.3692
																						15.9605	7.54605	0.00280793	0.305009	2.66559	24.724
																						16.7157	9.25608	0.0689141	0.0154835	1.59671	16.3602
																						17.8805	10.614	0.415339	0.135996	0.743709	10.1179
																						10.985	12.2919	0.625362	0.664956	0.606057	5.60863
																						6.19686	13.3819	0.715005	1.14411	4.70102	3.70286
																						6.64944	14.4582	1.32637	1.403	7.65782	2.79498
																						7.84987	15.9436	2.21937	1.83191	6.14505	2.40503
																						7.33498	16.7139	3.41783	2.50401	3.72971	1.31585
																						7.58696	17.2524	4.13263	3.70285	1.80995	0.347996
																						8.62857	18.6789	4.45892	5.24231	0.9848	0.11855
																						10.2807	19.6107	5.0847	6.89965	0.525367	0.0374403
																						10.9358	20.4669	6.51861	8.26928	0.460489	0.0310076
																						9.78837	21.3331	7.92211	9.23113	0.325444	0.0026231
																						10.1894	22.5838	8.75599	10.4257	0.156085	0.0858699
																						11.01	24.091	9.22052	11.4224	0.0116504	0.00621697
																						12.3235	25.461	9.8374	13.1831	0.125283	0.309779
																						3.19615	19.2055	9.42195	14.5855	0.322786	0.896008
																						0.441386	7.44587	9.53504	15.999	0.574248	1.83768
																						0.611613	5.28393	10.7639	17.2035	0.859704	2.6312
																						0.974999	6.2613	11.929	14.6522	1.07519	1.48911
																						1.92351	7.88605	12.3774	14.0801	1.55459	4.23902
																						2.59157	9.34394	12.6327	15.1075	2.68285	3.05461
																						3.39329	10.5265	13.7301	16.6129	3.76113	1.71444
																						4.14737	11.4781	15.3644	17.1492	4.67102	0.921452
																						4.51963	12.247	16.9637	17.6727	5.45583	0.68978
																						4.97632	12.5672	17.2906	18.6607	6.38767	0.361921
																						5.92244	13.2505	17.7771	20.0802	7.48386	0.093428
																						7.41994	14.1254	19.5889	21.233	9.09845	0.00021215
																						9.24506	14.6038	21.376	22.6636	10.6324	0.163185
																						10.4656	15.4663	23.0499	23.8664	11.8472	0.736611
																						11.0863	16.7251	14.1719	24.8362	12.8586	1.11509
																						11.6997	18.1963	7.60703	25.1387	14.2929	1.61002
																						12.0621	19.6629	8.94144	25.8737	16.1123	2.60785
																						6.63773	20.7682	10.5983	26.5567	17.7527	3.53168
																						6.72603	21.9135	11.6317	24.7612	19.073	5.00787
																						7.9893	23.3228	12.5467	12.4518	20.6659	6.41964
																						8.44617	24.7587	14.1147	10.6738	22.0082	7.75985
																						6.77077	25.7245	15.4989	12.245	22.5482	9.30339
																						3.8288	25.9395	15.8774	13.3665	23.337	11.0081
																						4.58526	25.2371	16.6772	15.0168	23.9957	12.6064
																						6.17782	24.761	18.1117	16.7817	25.2313	14.3627
																						7.40787	25.9308	19.4136	18.1313	24.2158	15.418
																						8.34393	27.0486	20.6111	9.81007	23.5064	15.9414
																						9.5456	28.1774	17.1539	10.1796	23.4621	17.0982
																						11.3693	24.4082	17.4285	11.4423	16.3789	18.317
																						13.0878	23.2762	18.4523	12.7497	8.50671	19.4638
																						14.5964	20.3294	19.4954	14.0031	9.26944	19.9967
																						16.3034	14.653	13.6967	15.7819	4.49548	16.2823
																						17.3247	15.8414	0.72222	17.1507	1.65673	16.986
																						17.8092	16.4788	0.589483	18.6434	2.44014	18.3098
																						13.116	15.9097	1.31307	19.9631	3.77623	19.9903
																						14.1356	12.9902	2.46018	21.5847	4.99592	21.2775
																						14.6943	13.8504	3.96442	22.7505	6.61575	22.7133
																						10.2191	15.2176	4.53595	10.8628	8.1761	24.1574
																						8.59662	16.7845	5.06845	8.53446	9.21185	24.9671
																						9.28874	18.1195	4.89184	9.7547	10.8827	24.4621
																						10.693	19.5331	1.91809	11.2514	12.7031	24.2373
																						11.7207	20.9072	2.13025	12.3684	14.4685	22.9802
																						12.4562	22.1666	2.97209	13.4977	15.9881	23.9026
																						10.5507	22.7273	3.54035	14.6468	16.6652	25.15
																						7.98139	23.9118	1.99604	15.6322	17.1176	24.4143
																						9.07274	25.1231	2.11398	16.9629	17.5435	16.7809
																						9.96836	22.8392	2.85534	18.696	18.547	13.0149
																						10.5053	23.1422	4.35157	19.8915	15.6603	14.0919
																						11.0596	18.6855	5.52044	21.2165	4.5847	15.57
																						11.9776	18.433	6.49418	22.6541	4.92707	15.9859
																						13.5144	19.3529	7.84851	22.8769	6.13026	16.2833
																						15.1438	20.8021	9.54958	23.5657	7.08258	17.5193
																						16.1625	21.3849	10.5067	24.9029	7.53816	18.9129
																						13.6346	22.7578	10.8972	25.8731	8.32257	19.636
																						14.1042	23.4118	12.1474	16.9781	9.139	21.0628
																						15.1792	24.3871	13.6395	14.1918	10.4048	22.1704
																						16.8094	25.2099	13.3719	15.2344	12.1352	23.3371
																						18.3162	25.5884	8.71851	16.884	13.7549	23.7235
																						19.6051	25.136	4.02126	17.6913	14.6055	24.8906
																						20.6572	23.094	3.99821	18.3258	15.2335	25.389
																						22.048	22.1656	5.32094	19.2109	16.353	25.4062
																						23.444	23.4275	5.98503	20.0597	17.9663	26.3725
																						23.8716	24.4608	6.30161	21.1243	19.3853	21.2289
																						24.8011	24.5578	6.8199	22.3322	20.5874	5.70977
																						25.9662	25.2194	7.78143	18.0616	22.0449	1.95036
																						26.7722	26.023	8.53578	18.7844	22.5583	3.04806
																						27.6999	26.9517	9.08538	20.0137	20.0389	4.3898
																						28.9152	27.4718	10.0765	19.3686	20.423	5.1379
																						29.5285	27.6017	6.999	20.2849	21.1647	5.63804
																						27.0335	27.3255	0.400423	17.8995	22.0575	5.96106
																						24.4106	28.3603	0.218551	10.1816	22.407	6.91923
[truncated: 858 more rows]
[truncated: 3 more columns]

## Sheet: 2
							mean	SD	mean + 1 SD	CV	SD²	median	Q1	Q3	CQV (unsmoothed)	(Xij-Xi)² trail 1 1	(Xij-Xi)² trail 1 2	(Xij-Xi)² trail 2 1	(Xij-Xi)² trail 2 2	(Xij-Xi)² trail 3 1	(Xij-Xi)² trail 3 2	(Xij-X)² trail 1 1	(Xij-X)² trail 1 2	(Xij-X)² trail 2 1	(Xij-X)² trail 2 2	(Xij-X)² trail 3 1	(Xij-X)² trail 3 2		abs P50-trail 1 1	abs P50-trail 1 2	abs P50-trail 2 1	abs P50-trail 2 2	abs P50-trail 3 1	abs P50-trail 3 2								mean	SD	mean + 1 SD	CV	Q1	Q3	CQV	SL P50
[truncated: 2,006 more rows]
[truncated: 3 more columns]

[truncated: 13 more sheets: 3, 4, 5, 6, 7, 8, 9, 10, 11, 12, 13, 14, 15]
