# Supplementary material for: Intra-Individual Variability of Surface Electromyography in Front Crawl Swimming
Source: PLoS One. 2015 Dec 16;10(12):e0144998. doi: 10.1371/journal.pone.0144998 (PMC4682934; doi:10.1371/journal.pone.0144998)
Supplement: S1 File — (ZIP) [file pone.0144998.s001.zip › right deltoid MVC event synch.xls]

## Sheet: summary table intra
Intrasubject variability right deltoid event synchronized MVC
	mean	median	mean CV	CV (Burden)	MD	VR		average	mean	median	mean CV	CV (Burden)	MD	VR
1	32.2188	20.9393	44.3464	0.501209	12.1921	0.234943		entry	17.3602	11.2481	53.3639	1.29806	3.12233	0.518637
2	32.5975	30.4581	44.6146	0.468988	13.6054	0.481125		pull	8.44573	4.80224	44.7468	1.70057	0.580339	0.323295
3	21.7682	14.9787	50.4167	0.562189	9.71214	0.328104		push	36.0037	33.7674	41.4793	1.35743	1.32285	0.803768
4	36.0813	31.1012	45.0232	0.545663	15.7341	0.45621		exit	45.6438	43.3046	33.8015	0.893069	2.47324	0.878393
5	22.8095	16.7577	55.9745	0.647334	12.2152	0.498048		recovery	39.2756	36.8847	48.116	0.922727	3.95808	0.550357
6	31.7687	28.168	46.126	0.455531	12.6621	0.343569
7	28.861	20.1041	52.2714	0.538697	12.5105	0.333982		SD	mean	median	mean CV	CV (Burden)	MD	VR
8	28.1942	25.5651	42.862	0.478785	11.4542	0.407226		entry	11.0195	10.7475	7.79573	0.427673	1.79558	0.202542
9	23.2634	13.2787	46.6767	0.5867	10.344	0.335328		pull	5.93779	2.57137	9.53871	0.642018	0.440066	0.234527
10	18.4244	5.91115	43.5527	0.515468	6.69922	0.192777		push	11.2521	11.5957	8.74561	0.204031	0.286766	0.21174
11	40.2241	39.2091	39.4497	0.418317	14.5305	0.383602		exit	8.43396	8.55524	3.48325	0.0993988	0.455259	0.107459
12	29.407	28.3853	46.6219	0.481197	11.5337	0.335573		recovery	11.2726	12.3238	10.2079	0.223015	0.819729	0.190825
13	34.6374	31.902	40.9619	0.418816	11.9728	0.261666
14	21.5406	14.2893	45.0866	0.515842	8.51816	0.283045
15	17.8527	10.0948	54.4155	0.625214	8.16841	0.321254
average	27.9766	22.0762	46.56	0.51733	11.4568	0.34643
SD	6.75741	9.47784	4.74999	0.0683194	2.43011	0.0873725

## Sheet: 1
							mean	SD	mean + 1 SD	CV	SD²	median	Q1	Q3	CQV (unsmoothed)	(Xij-Xi)² trail 1 1	(Xij-Xi)² trail 1 2	(Xij-Xi)² trail 2 1	(Xij-Xi)² trail 2 2	(Xij-Xi)² trail 3 1	(Xij-Xi)² trail 3 2	(Xij-X)² trail 1 1	(Xij-X)² trail 1 2	(Xij-X)² trail 2 1	(Xij-X)² trail 2 2	(Xij-X)² trail 3 1	(Xij-X)² trail 3 2		abs P50-trail 1 1	abs P50-trail 1 2	abs P50-trail 2 1	abs P50-trail 2 2	abs P50-trail 3 1	abs P50-trail 3 2								mean	SD	mean + 1 SD	CV	Q1	Q3	CQV	SL P50
0°	49.7226	88.8167	90.9069	72.2641	62.2654	83.738	74.6189	16.2973	90.9163	21.8407	265.603	78.001	64.7651	87.547	0.149574	619.829	201.576	265.297	5.54532	152.61	83.1578	306.382	3203.32	3444.29	1603.62	902.798	2654.23		28.2785	10.8156	12.9058	5.73697	15.7357	5.73697		79.3398	87.3808	91.7459	89.5817	42.198	69.092	76.5564	18.7697	95.3261	24.5175	71.6539	89.0315	0.108146	83.3603
	57.4133	98.4159	88.9187	67.7507	58.6608	80.0209	75.1967	16.7082	91.905	22.2194	279.165	73.8858	60.9333	86.6943	0.1745	316.251	539.129	188.294	55.4425	273.438	23.2729	634.762	4382.05	3214.88	1262.52	699.178	2285.04		16.4726	24.53	15.0329	6.13509	15.2251	6.13509		79.221	86.4001	90.7596	89.69	41.7079	68.8514	76.105	18.7125	94.8175	24.5877	71.4438	88.8675	0.108686	82.8106
	79.9676	99.6806	84.6262	66.4923	55.2596	77.3891	77.2359	15.2594	92.4953	19.7569	232.85	78.6784	69.2165	83.4615	0.0933011	7.46234	503.765	54.616	115.425	482.96	0.0234791	2279.95	4551.1	2746.53	1174.67	530.877	2040.36		1.28925	21.0022	5.94779	12.1861	23.4188	1.28925		79.1159	85.4322	89.7679	89.7191	41.2411	68.5543	75.6384	18.6509	94.2893	24.658	71.1947	88.6474	0.109187	82.274
	81.6762	94.2787	77.9976	64.813	51.8047	73.2862	73.9761	14.5854	88.5615	19.7164	212.734	75.6419	66.9313	80.7565	0.0936112	59.2915	412.199	16.1725	83.9624	491.57	0.475848	2446.03	3851.44	2095.7	1062.38	383.607	1686.54		6.03426	18.6368	2.35566	10.8289	23.8372	2.35566		78.9699	84.4847	88.7636	89.6764	40.7863	68.2093	75.1484	18.5855	93.7339	24.7318	70.8995	87.6938	0.105896	81.7273
	78.9359	88.2617	73.5209	62.0042	52.2424	69.0429	70.668	12.6747	83.3427	17.9356	160.649	71.2819	63.7638	77.5822	0.0977625	68.3585	309.54	8.13907	75.0622	339.502	2.64109	2182.49	3140.81	1705.86	887.168	400.946	1356.01		7.65404	16.9799	2.23903	9.27773	19.0395	2.23903		78.7574	83.5597	87.969	89.5461	40.3294	67.8121	74.6623	18.5483	93.2106	24.843	70.5484	86.8667	0.103664	81.1586
	74.5196	85.1141	69.9309	58.3476	58.6739	65.668	68.709	10.2146	78.9236	14.8665	104.339	67.7994	60.4224	73.3724	0.0967903	33.7634	269.126	1.49292	107.359	100.704	9.24766	1789.36	2797.91	1422.2	682.714	699.871	1118.85		6.7202	17.3146	2.13142	9.45184	9.12557	2.13142		78.468	82.648	87.4491	89.313	39.8714	67.3918	74.1902	18.5382	92.7284	24.9874	70.1609	86.2488	0.102858	80.558
	95.1327	81.1511	64.7501	54.2028	57.7566	61.4132	69.0678	15.8211	84.8888	22.9066	250.306	63.0817	58.6708	77.0508	0.135425	679.382	146.007	18.642	220.968	127.942	58.5916	3958.16	2394.37	1058.29	483.296	652.18	852.316		32.051	18.0694	1.66843	8.8789	5.32507	1.66843		78.1372	81.7323	87.0159	89.0127	39.4199	66.9476	73.7109	18.5295	92.2404	25.1381	69.745	85.695	0.102612	79.9347
	111.461	77.3564	60.6825	51.671	54.7197	59.2015	69.182	22.5476	91.7296	32.5917	508.395	59.942	55.8402	73.188	0.13445	1787.51	66.8214	72.2413	306.636	209.158	99.6108	6279.31	2037.41	810.184	378.387	506.291	728.066		51.5189	17.4144	0.740517	8.27103	5.22229	0.740517		77.8045	80.8197	86.55	88.6583	38.9775	66.4803	73.215	18.5082	91.7233	25.2793	69.3114	85.1174	0.102352	79.3121
	109.041	74.5375	57.3286	53.6724	51.1906	62.5477	68.0529	21.7187	89.7716	31.9144	471.702	59.9381	54.5864	71.54	0.134417	1680	42.0496	115.012	206.799	284.338	30.3074	5901.61	1790.87	630.5	460.256	359.928	919.841		49.1026	14.5993	2.60956	6.26574	8.74755	2.60956		77.5339	80.1889	86.0235	88.2355	38.5421	65.9936	72.7529	18.4935	91.2464	25.4196	68.8787	84.5648	0.102228	78.8614
	103.419	71.4193	59.9094	67.1981	47.8227	61.6215	68.5649	18.8582	87.4232	27.5042	355.633	64.4098	60.3374	70.364	0.0767136	1214.78	8.14744	74.9183	1.86828	430.241	48.2112	5069.42	1536.68	766.769	1223.55	243.481	864.519		39.0088	7.00951	4.5004	2.78829	16.5871	2.78829		77.2918	79.8528	85.4803	87.7481	38.1094	65.4878	72.3284	18.4917	90.8201	25.5664	68.4388	84.0734	0.102514	78.5723
	96.278	66.4008	70.7008	69.791	45.702	59.072	67.9908	16.671	84.6618	24.5195	277.923	68.0959	60.9042	70.4733	0.0728368	800.167	2.52793	7.34408	3.24102	496.791	79.5442	4103.58	1168.41	1480.86	1411.67	181.796	721.095		28.1821	1.69511	2.60483	1.69511	22.394	9.02393		77.0184	79.6082	85.1448	87.2207	37.6769	64.9593	71.9381	18.521	90.4591	25.7458	67.974	83.7606	0.104041	78.3133
	93.2331	60.7267	67.0504	65.6853	44.7468	55.3405	64.4638	16.2593	80.7231	25.2223	264.363	63.206	56.6871	66.7091	0.0812184	827.673	13.966	6.69034	1.49213	388.761	83.234	3722.75	812.7	1213.24	1120.01	156.951	534.615		30.0271	2.47932	3.84436	2.47932	18.4592	7.86547		76.6848	79.3301	84.8448	86.6749	37.2443	64.4056	71.5308	18.549	90.0798	25.9315	67.4754	83.4662	0.10594	78.0074
	92.5164	56.0155	62.6109	61.349	42.9104	54.7045	61.6845	16.6427	78.3272	26.9804	276.98	58.6823	55.0323	62.2954	0.0619051	950.608	32.1367	0.85829	0.112512	352.465	48.72	3635.8	566.285	923.681	848.571	114.311	505.607		33.8341	2.66675	3.92862	2.66675	15.7719	3.97779		76.3075	79.0026	84.5178	86.115	36.8121	63.8413	71.0994	18.5656	89.665	26.1122	66.9578	83.139	0.107805	77.6551
	91.3271	61.6951	60.9438	59.3116	42.523	68.3572	64.0263	15.8975	79.9238	24.8296	252.729	61.3195	59.7197	66.6917	0.0551535	745.333	5.43446	9.50197	22.2282	462.391	18.7567	3493.79	868.854	825.125	734.022	106.177	1305.99		30.0076	0.375668	0.375668	2.00782	18.7964	7.03776		75.9063	78.7136	84.1294	85.5212	36.3821	63.2769	70.6549	18.5696	89.2245	26.2821	66.4343	82.7755	0.109518	77.3099
	87.9099	128.97	121.185	63.5522	56.9883	72.6184	88.5373	30.2459	118.783	34.1617	914.812	80.2642	65.8187	112.866	0.263297	0.393586	1634.82	1065.85	624.254	995.336	253.409	3101.5	9360.83	7914.91	981.781	613.529	1632.13		7.64573	48.706	40.9204	16.712	23.2759	7.64573		75.4994	78.4451	83.719	84.9138	35.9555	62.7178	70.2084	18.5688	88.7772	26.4481	65.9132	82.4005	0.111165	76.9723
	83.77	141.521	144.786	76.0489	58.9045	67.7273	95.4595	37.8774	133.337	39.679	1434.7	79.9094	69.8077	127.083	0.290899	136.646	2121.63	2433.09	376.773	1336.27	769.077	2657.52	11946.9	12671.3	1921.07	712.125	1260.85		3.86055	61.6112	64.8765	3.86055	21.0049	12.1821		75.093	78.1559	83.3607	84.3011	35.5334	62.1595	69.7673	18.5719	88.3392	26.6198	65.3929	82.0595	0.11303	76.6245
	78.2399	134.993	136.366	73.6475	58.0168	64.8239	91.0146	35.3001	126.315	38.7851	1246.1	75.9437	67.0298	120.805	0.28629	163.191	1934.13	2056.75	301.615	1088.85	685.954	2117.95	10562.6	10846.6	1716.34	665.54	1063.09		2.29622	59.0496	60.4222	2.29622	17.9269	11.1199		74.6713	77.8201	83.0553	83.6812	35.1164	61.5945	69.3232	18.5761	87.8993	26.7964	64.8637	81.7465	0.115154	76.2457
	74.0052	125.795	130.62	68.9121	56.4378	62.5201	86.3816	32.969	119.351	38.1667	1086.95	71.4587	64.1181	112.847	0.27536	153.175	1553.38	1957.02	305.185	896.63	569.373	1746.11	8756.44	9682.77	1346.4	586.562	918.169		2.54659	54.336	59.1612	2.54659	15.0208	8.93856		74.2216	77.4278	82.7083	83.0443	34.7045	61.0228	68.8549	18.5642	87.419	26.9613	64.3225	81.3881	0.11712	75.8247
	92.5307	133.704	144.219	63.5689	53.2495	59.7177	91.1649	39.5328	130.698	43.364	1562.84	78.0498	60.6805	123.41	0.340755	1.8654	1809.55	2814.75	761.541	1437.58	988.929	3637.53	10299.2	12544.1	982.83	442.29	756.19		14.4809	55.6539	66.1693	14.4809	24.8003	18.3321		73.7361	76.9987	82.3271	82.3806	34.2981	60.4567	68.3662	18.5357	86.9019	27.1123	63.7766	80.995	0.118935	75.3674
	128.003	157.012	140.756	58.4845	50.8693	55.2056	98.3884	48.629	147.017	49.4255	2364.78	93.2437	56.0253	137.568	0.421205	877.018	3436.74	1795.01	1592.32	2258.07	1864.75	9174.59	15573.4	11780.3	689.889	347.84	528.394		34.7592	63.7684	47.5122	34.7592	42.3744	38.0381		73.2279	76.5528	81.9312	81.7002	33.8968	59.8962	67.8675	18.4979	86.3654	27.2558	63.2291	80.4134	0.119632	74.8903
	127.755	152.738	132.038	54.3336	50.3716	51.0137	94.7084	47.6617	142.37	50.3247	2271.64	91.0444	51.8436	130.968	0.432818	1092.1	3367.47	1393.51	1630.13	1965.76	1909.23	9127.23	14525	9963.92	489.063	329.524	353.247		36.7109	61.6939	40.9938	36.7109	40.6729	40.0308		72.7051	76.0837	81.5044	81.0113	33.5003	59.3369	67.3569	18.4496	85.8066	27.3908	62.679	79.7794	0.120038	74.3944
	121.232	142.166	121.756	63.7014	49.3169	48.8889	91.1768	41.794	132.971	45.8384	1746.74	92.4667	52.913	121.625	0.393679	903.314	2599.88	935.081	754.898	1752.26	1788.27	7923.35	12088.3	8016.9	991.155	292.344	277.894		28.7653	49.6991	29.2892	28.7653	43.1498	43.5778		72.1712	75.5833	81.0386	80.317	33.109	58.7754	66.8324	18.3898	85.2222	27.5162	62.1243	79.1336	0.120413	73.8773
	116.366	135.158	111.961	128.79	47.4497	47.5139	97.8731	39.9125	137.786	40.7798	1593.01	114.164	63.6258	125.684	0.327812	341.983	1390.17	198.48	955.836	2542.52	2536.05	7080.73	10596.5	6358.88	9325.94	231.982	233.94		2.20224	20.9944	2.20224	14.6261	66.7139	66.6497		71.6272	75.0563	80.5339	79.6153	32.7228	58.2087	66.294	18.3186	84.6126	27.6323	61.5633	78.4756	0.120769	73.3417
	115.724	131.867	105.055	134.657	45.656	44.5448	96.2505	41.0696	137.32	42.6694	1686.71	110.39	60.5059	127.831	0.357471	379.203	1268.5	77.5265	1475.03	2559.8	2673.48	6973.06	9929.67	5305.17	10493.5	180.559	151.931		5.33411	21.477	5.33411	24.2671	64.7335	65.8447		71.074	74.5115	79.993	78.9038	32.3421	57.639	65.7439	18.2366	83.9805	27.7389	60.9978	77.8058	0.121092	72.7928
	114.131	129.291	100.372	128.762	43.8051	63.2983	96.6099	35.5555	132.165	36.8031	1264.19	107.251	72.5668	125.104	0.265783	306.977	1068.05	14.1545	1033.77	2788.34	1109.66	6709.55	9422.99	4644.88	9320.63	134.243	965.937		6.87926	22.0395	6.87926	21.5108	63.4463	43.9531		70.5112	73.9618	79.4265	78.1826	31.9669	57.0719	65.1868	18.1462	83.333	27.8372	60.4318	77.1274	0.121371	72.2365
	111.715	123.754	115.511	122.643	41.8773	83.1288	99.7713	31.9916	131.763	32.0649	1023.46	113.613	90.2752	120.86	0.144857	142.646	575.164	247.723	523.095	3351.71	276.974	6319.6	8378.67	6937.51	8176.46	93.2872	2591.82		1.8979	10.1413	1.8979	9.02995	71.7353	30.4839		69.9385	73.4042	78.8411	77.4548	31.5973	56.5108	64.6245	18.0481	82.6726	27.9277	59.8677	76.4422	0.121594	71.6714
	104.684	114.797	135.836	156.137	39.4287	79.8959	105.13	41.4528	146.583	39.43	1718.33	109.741	86.093	130.577	0.205306	0.198524	93.4533	942.895	2601.71	4316.65	636.753	5251.25	6819.16	10736.6	15355.7	51.9827	2273.11		5.05634	5.05634	26.0958	46.3962	70.312	29.8447		69.3554	72.8315	78.2406	76.7254	31.2335	55.956	64.0571	17.9429	82	28.0108	59.3058	75.752	0.121771	71.0934
	98.3463	109.28	129.256	158.281	37.2956	73.9407	101.067	42.2979	143.364	41.8515	1789.11	103.813	80.0421	124.262	0.216441	7.39988	67.4627	794.624	3273.5	4066.74	735.815	4372.85	5938.45	9416.15	15891.7	25.7736	1740.71		5.46692	5.46692	25.4424	54.4679	66.5176	29.8726		68.7631	72.2488	77.625	75.9967	30.8755	55.4051	63.4857	17.8315	81.3172	28.0874	58.7446	75.0597	0.121933	70.5059
	94.6907	105.097	121.934	152.46	41.2343	69.9406	97.5594	39.0092	136.569	39.985	1521.71	99.8939	76.1281	117.725	0.214578	8.22974	56.8163	594.108	3014.09	3172.52	762.803	3902.74	5311.25	8048.78	14458	81.2798	1422.93		5.20321	5.20321	22.0399	52.5663	58.6596	29.9533		68.1669	71.6655	76.9943	75.2695	30.5234	54.8555	62.9125	17.7154	80.6279	28.1589	58.1834	74.3685	0.122104	69.9162
	93.0613	100.124	132.106	142.473	50.5298	68.5562	97.8082	35.4684	133.277	36.2633	1258.01	96.5925	74.6825	124.11	0.248639	22.5334	5.36152	1176.31	1994.92	2235.25	855.679	3701.81	4611.08	9977.37	12155.9	335.292	1320.41		3.53122	3.53122	35.5131	45.8802	46.0627	28.0363		67.5694	71.0824	76.3559	74.5434	30.1776	54.309	62.3396	17.5958	79.9354	28.2257	57.6241	73.6782	0.122268	69.3259
	91.3074	94.5586	140.453	136.013	49.2063	66.1493	96.2814	36.5554	132.837	37.9673	1336.3	92.933	72.4388	125.65	0.268622	24.7398	2.96795	1951.15	1578.63	2216.06	907.943	3491.47	3886.25	11714.7	10773.3	288.576	1151.28		1.62557	1.62557	47.5202	43.0803	43.7267	26.7837		66.9723	70.4982	75.7148	73.8195	29.8386	53.7684	61.7687	17.473	79.2417	28.2879	57.0694	72.9892	0.122405	68.7353
	87.1179	88.0944	134.638	131.635	45.9734	61.2826	91.4569	36.0229	127.48	39.3879	1297.65	87.6062	67.7414	120.75	0.281224	18.8265	11.3062	1864.63	1614.26	2068.75	910.489	3013.92	3122.09	10489.7	9883.53	189.189	844.704		0.488239	0.488239	47.0321	44.0286	41.6328	26.3236		66.375	69.91	75.125	73.1016	29.5065	53.238	61.2094	17.3555	78.5649	28.3544	56.5222	72.3037	0.122502	68.1425
	81.3085	80.9606	124.296	127.034	42.9939	58.0525	85.7742	34.1409	119.915	39.8033	1165.6	81.1346	63.7795	113.549	0.280662	19.9419	23.1704	1483.9	1702.36	1830.15	768.492	2409.8	2375.76	8478.13	8989.89	116.104	667.379		0.173962	0.173962	43.161	45.8993	38.1406	23.0821		65.7762	69.3148	74.5297	72.3918	29.1804	52.7173	60.6517	17.2345	77.8862	28.4155	55.982	71.6225	0.12257	67.5455
	78.5504	75.8771	117.387	120.651	40.7124	56.5866	81.6275	32.0787	113.706	39.2989	1029.04	77.2137	61.4092	107.678	0.273639	9.46835	33.0666	1278.77	1522.82	1674.04	627.044	2146.62	1906.05	7253.69	7820.23	72.1416	593.79		1.33664	1.33664	40.1736	43.4371	36.5013	20.6271		65.1767	68.7144	73.9262	71.6887	28.8604	52.2034	60.095	17.1097	77.2047	28.4711	55.4467	70.9452	0.122622	66.9455
	75.8737	74.0249	111.795	112.015	38.3941	55.8618	77.9941	29.5911	107.585	37.9402	875.634	74.9493	60.4026	102.814	0.259849	4.4958	15.7545	1142.48	1157.44	1568.16	489.836	1905.76	1747.75	6332.33	6367.47	38.1338	558.994		0.924435	0.924435	36.8454	37.0659	36.5553	19.0875		64.5782	68.1127	73.3251	70.9915	28.5464	51.6938	59.5413	16.9836	76.5248	28.524	54.9149	70.2718	0.122672	66.3455
	71.6776	73.7576	104.503	103.741	35.7961	54.433	73.9847	27.0659	101.051	36.5831	732.565	72.7176	58.7442	96.2454	0.24196	5.32291	0.0515792	931.355	885.452	1458.37	382.27	1557	1725.47	5224.98	5115.47	12.7968	493.471		1.04002	1.04002	31.7852	31.0237	36.9215	18.2846		63.9813	67.5114	72.7288	70.304	28.2384	51.1994	58.9939	16.8561	75.85	28.5727	54.3949	69.6059	0.122669	65.7464
	66.2072	71.6698	96.8115	97.5217	34.1573	53.1577	69.9209	24.7459	94.6668	35.3913	612.36	68.9385	56.4201	90.5261	0.232099	13.7915	3.0587	723.107	761.808	1279.03	281.005	1155.21	1556.38	4172.22	4264.47	3.75792	438.437		2.7313	2.7313	27.873	28.5833	34.7812	15.7808		63.386	66.9115	72.1305	69.6268	27.9359	50.7545	58.4575	16.7234	75.181	28.6078	53.9124	68.948	0.122379	65.1488
	61.2171	66.4169	89.6577	92.419	32.3092	95.3328	72.8921	24.4589	97.351	33.5549	598.236	78.0373	62.517	91.7287	0.189384	136.306	41.9283	281.084	381.301	1646.98	503.584	840.901	1169.51	3299.23	3624.07	0.00816556	3983.37		16.8202	11.6204	11.6204	14.3817	45.7281	17.2955		62.7941	66.3127	71.5315	68.9562	27.639	50.3222	57.926	16.5888	74.5147	28.6379	53.4402	68.2954	0.122028	64.5534
	56.5159	62.628	82.478	85.8674	30.2115	104.611	70.3853	26.1679	96.5533	37.1781	684.761	72.553	58.0439	85.02	0.18856	192.361	60.1761	146.233	239.695	1613.94	1171.41	590.348	924.719	2525.99	2878.17	4.02925	5240.65		16.0371	9.925	9.925	13.3144	42.3415	32.0581		62.2075	65.7147	70.9344	68.2955	27.3475	49.8903	57.3983	16.4541	73.8524	28.6665	52.9696	67.6503	0.121711	63.9611
	53.5456	61.8704	76.7275	79.7421	29.4097	102.238	67.2556	24.9747	92.2303	37.1341	623.738	69.299	55.6268	78.9884	0.173544	187.963	29.0006	89.7178	155.912	1432.31	1223.79	454.833	879.216	1981.03	2258.46	7.89087	4902.72		15.7533	7.42859	7.42859	10.4431	39.8892	32.9393		61.6277	65.1177	70.3439	67.6446	27.0612	49.4606	56.8759	16.3203	73.1962	28.6945	52.5024	67.0129	0.121412	63.3727
	51.6161	61.4327	71.1101	74.7671	29.312	96.1904	64.0714	22.6534	86.7248	35.3565	513.177	66.2714	54.0702	73.8528	0.154645	155.135	6.96298	49.5436	114.397	1208.21	1031.63	376.255	853.45	1512.54	1810.36	8.4492	4092.37		14.6553	4.83873	4.83873	8.49569	36.9593	29.919		61.0547	64.5225	69.7566	67.002	26.7803	49.0374	56.3589	16.1862	72.5451	28.7199	52.0417	66.3821	0.121094	62.7886
	48.2452	59.4697	67.0902	69.5056	28.9709	91.7073	60.8315	21.1806	82.0121	34.8185	448.619	63.28	51.0513	68.9018	0.148812	158.414	1.85442	39.1715	75.241	1015.1	953.314	256.846	742.613	1216.01	1390.31	10.549	3538.88		15.0347	3.81024	3.81024	6.22569	34.3091	28.4273		60.4862	63.9302	69.21	66.3661	26.5051	48.6211	55.8531	16.0577	71.9108	28.7498	51.5873	65.7571	0.120754	62.2082
	45.7965	55.7776	62.0583	66.7506	27.6083	91.0704	58.177	21.2792	79.4562	36.5767	452.805	58.9179	48.2918	65.5775	0.151803	153.275	5.75679	15.0645	73.5078	934.441	1081.98	184.355	555.019	890.394	1192.45	21.2564	3463.51		13.1214	3.14032	3.14032	7.83268	31.3096	32.1524		59.9226	63.342	68.7166	65.7396	26.2366	48.2106	55.3613	15.9371	71.2984	28.7874	51.1386	65.1402	0.120414	61.6323
	44.9744	51.4539	58.0182	80.2675	26.3661	90.3045	58.5641	23.4552	82.0193	40.0505	550.146	54.7361	46.5943	74.7051	0.231748	184.679	50.5545	0.29801	471.036	1036.71	1007.45	162.706	369.991	665.61	2308.67	34.2539	3373.95		9.76164	3.28213	3.28213	25.5314	28.37	35.5684		59.3658	62.7585	68.2287	65.1238	25.9742	47.8017	54.8755	15.8175	70.693	28.8244	50.6927	64.5325	0.120111	61.0621
	44.5089	48.768	54.678	79.8071	26.1819	86.898	56.807	22.7718	79.5788	40.0862	518.554	51.723	45.5736	73.5248	0.23469	151.244	64.6253	4.53241	529.004	937.895	905.47	151.046	273.876	504.418	2264.64	36.444	2989.82		7.21415	2.95502	2.95502	28.084	25.5411	35.175		58.8162	62.1798	67.7438	64.5187	25.7167	47.3938	54.3948	15.699	70.0938	28.8612	50.2494	63.934	0.119847	60.498
	43.0511	47.6148	50.9353	76.6629	25.0876	80.9951	54.0578	21.2051	75.2629	39.2268	449.658	49.2751	44.192	70.231	0.227567	121.147	41.5125	9.74977	510.988	839.271	725.618	117.339	237.037	350.309	1975.28	50.8535	2379.13		6.22396	1.66028	1.66028	27.3878	24.1874	31.72		58.2732	61.6069	67.2546	63.9229	25.4636	46.9895	53.9184	15.5801	69.4986	28.8958	49.8104	63.3439	0.119602	59.9401
	40.3521	46.576	48.8296	75.1386	23.4309	74.6747	51.5003	20.1959	71.6962	39.2152	407.876	47.7028	41.9081	68.2134	0.238876	124.283	24.2492	7.1325	558.769	787.894	537.052	66.1507	206.128	275.92	1842.11	77.2277	1802.5		7.3507	1.12683	1.12683	27.4358	24.2719	26.9719		57.7361	61.0398	66.7592	63.3345	25.2169	46.5894	53.446	15.4596	68.9055	28.9256	49.3761	62.7608	0.119361	59.388
	37.1962	45.0742	45.7229	112.636	21.6831	69.9754	55.3813	32.1152	87.4965	57.9891	1031.38	45.3985	39.1657	63.9123	0.240077	330.701	106.237	93.2862	3278.13	1135.57	212.987	24.7742	165.262	182.36	6466.98	111.001	1425.56		8.20237	0.324327	0.324327	67.2378	23.7155	24.5769		57.2058	60.4787	66.2644	62.7533	24.9749	46.1932	52.9784	15.339	68.3174	28.9533	48.9464	62.1847	0.119124	58.8422
	35.8918	42.7773	43.3458	114.878	20.0912	66.4177	53.9003	33.3991	87.2994	61.9645	1115.5	43.0615	37.6131	60.6497	0.234438	324.309	123.723	111.399	3718.32	1143.06	156.684	13.4906	111.482	123.81	6832.6	147.079	1169.56		7.16977	0.28425	0.28425	71.8168	22.9703	23.3562		56.6825	59.924	65.7733	62.1809	24.7372	45.8004	52.5164	15.2195	67.7359	28.9805	48.5209	61.6166	0.118903	58.3033
	34.7606	39.723	42.8189	109.435	18.8966	63.042	51.446	31.7707	83.2167	61.7555	1009.38	41.2709	36.0012	57.9862	0.233915	278.403	137.429	74.426	3362.71	1059.46	134.467	6.46062	56.3126	112.363	5962.32	177.482	950.07		6.51038	1.54799	1.54799	68.1639	22.3744	21.771		56.1665	59.3763	65.2836	61.6175	24.5067	45.4101	52.0601	15.0997	67.1598	29.0044	48.0992	61.0572	0.118711	57.7714
	39.8073	37.7616	42.0537	101.174	17.5975	59.9719	49.7277	28.5815	78.3091	57.476	816.9	40.9305	38.273	55.4924	0.183643	98.4132	143.188	58.8901	2646.72	1032.34	104.945	57.5858	30.7224	96.7249	4754.81	213.781	770.238		1.12318	3.16893	1.12318	60.2434	23.333	19.0415		55.7167	58.5357	64.5332	60.9509	23.9059	44.635	51.3796	15.0661	66.4457	29.3232	47.4055	60.3471	0.120105	57.1262
	73.1665	36.3805	40.4597	95.2117	16.7128	56.5824	53.0856	28.1124	81.198	52.9567	790.307	48.521	37.4003	69.0204	0.297124	403.241	279.06	159.413	1774.61	1322.98	12.2274	1676.71	17.3199	67.9126	3968.11	240.435	593.583		24.6454	12.1405	8.06133	46.6907	31.8082	8.06133		55.1865	57.5959	63.794	60.327	23.3412	43.8928	50.6896	15.011	65.7006	29.6137	46.7162	59.6442	0.121549	56.3912
	73.6475	35.104	38.1989	91.2337	16.9649	53.1056	51.3758	27.2404	78.6161	53.0218	742.037	45.6523	35.8778	68.5121	0.312619	496.031	264.769	173.63	1588.65	1184.11	2.99234	1716.34	8.32472	35.7617	3482.76	232.682	436.259		27.9953	10.5482	7.45336	45.5814	28.6874	7.45336		54.4278	56.6415	63.089	59.7137	22.8152	43.1723	49.9766	14.9333	64.9099	29.8807	45.9862	58.9457	0.123504	55.5347
	71.2338	34.2668	35.5316	87.4134	16.6817	49.9256	49.1755	26.1287	75.3042	53.1336	682.709	42.7286	34.583	65.9068	0.311711	486.57	222.27	186.156	1462.14	1055.84	0.562626	1522.17	4.19423	10.9747	3046.45	241.4	313.53		28.5052	8.46181	7.19699	44.6849	26.0469	7.19699		53.6494	55.7399	62.441	59.1147	22.3276	42.4896	49.2937	14.8546	64.1483	30.1349	45.2795	58.271	0.12546	54.6946
	67.2821	33.6119	45.0615	82.5121	15.6594	46.3594	48.4144	23.7744	72.1888	49.1061	565.223	45.7105	36.4743	62.0515	0.259599	355.991	219.115	11.2418	1162.65	1072.89	4.22311	1229.44	1.94074	164.936	2529.42	274.214	199.957		21.5717	12.0986	0.648928	36.8017	30.0511	0.648928		52.8957	54.8966	61.8273	58.5404	21.8344	41.8473	48.6403	14.7909	63.4312	30.4088	44.6094	57.6294	0.127349	53.8962
	62.5491	32.5006	58.8537	76.4892	14.6787	44.2777	48.2248	22.384	70.6088	46.4158	501.042	51.5657	35.4448	61.6252	0.269706	205.184	247.253	112.973	798.877	1125.34	15.5797	919.925	0.079392	709.418	1959.87	307.655	145.418		10.9834	19.0651	7.28799	24.9235	36.887	7.28799		52.1838	54.0821	61.2411	58.0004	21.2972	41.2374	48.007	14.7554	62.7624	30.7359	43.974	57.0208	0.129183	53.133
	59.6123	30.4537	62.7595	72.1957	14.1391	42.0714	46.872	22.0003	68.8723	46.937	484.013	50.8419	33.3581	61.9727	0.300161	162.316	269.561	252.415	641.291	1071.44	23.045	750.404	3.11569	932.737	1598.15	326.874	97.0746		8.77043	20.3882	11.9177	21.3538	36.7027	8.77043		51.2637	53.3051	60.7026	57.5007	20.7766	40.6675	47.3694	14.7167	62.0861	31.068	43.3165	56.4518	0.131658	52.2844
	58.8407	28.8004	59.994	68.4596	13.7578	39.847	44.9499	21.1271	66.0771	47.0015	446.356	49.3439	31.562	59.7057	0.308364	192.953	260.808	226.325	552.705	972.948	26.0394	708.725	11.6855	771.464	1313.4	340.808	58.1903		9.49682	20.5435	10.6502	19.1157	35.5861	9.49682		50.1782	52.5647	60.2037	57.0249	20.2861	40.1165	46.729	14.6729	61.4019	31.4001	42.6319	55.9098	0.134744	51.3714
	61.8421	43.6029	55.486	63.7116	13.2874	37.7622	45.9487	18.965	64.9137	41.2743	359.672	49.5444	39.2224	60.253	0.211416	252.599	5.50292	90.9596	315.521	1066.76	67.0182	877.538	129.597	541.361	991.797	358.397	30.7297		12.2977	5.94155	5.94155	14.1672	36.257	11.7822		49.1147	51.853	59.7357	56.527	19.8299	39.5288	46.0982	14.6297	60.7279	31.736	41.9252	55.3585	0.138083	50.4838
	63.0036	60.0223	53.4323	58.9936	12.5846	35.6444	47.2801	19.6154	66.8955	41.4876	384.763	56.2129	40.0914	59.7651	0.19702	247.227	162.363	37.8488	137.205	1203.78	135.389	947.702	773.035	450.011	716.89	385.503	11.735		6.79064	3.80938	2.78067	2.78067	43.6284	20.5685		48.1055	51.1729	59.2379	55.8912	19.4039	38.9475	45.4598	14.5575	60.0174	32.0229	41.237	54.7116	0.140436	49.6392
	60.6173	64.9347	65.0118	55.5775	11.7277	33.2482	48.5196	21.5614	70.081	44.4386	464.896	58.0974	38.8306	63.8554	0.243703	146.355	269.458	271.995	49.815	1353.64	233.213	806.475	1070.33	1075.38	545.631	419.884	1.05975		2.51988	6.83733	6.91442	2.51988	46.3697	24.8492		47.1667	50.5419	58.6263	55.2274	18.997	38.3895	44.8248	14.4593	59.2841	32.2573	40.5838	54.056	0.142352	48.8543
	56.3338	62.3666	66.5491	53.3785	10.8531	30.6347	46.686	21.5404	68.2263	46.1388	463.987	54.8561	36.3206	60.8584	0.252501	93.0811	245.882	394.544	44.7898	1283.99	257.643	581.534	908.889	1178.57	447.732	456.493	2.50942		1.47767	7.51044	11.6929	1.47767	44.0031	24.2215		46.2582	49.9653	58.0477	54.6031	18.5991	37.8685	44.2236	14.3732	58.5969	32.5012	39.9659	53.4436	0.144286	48.1118
	52.9147	58.699	64.2415	51.4026	10.0165	28.8527	44.3545	20.7056	65.0601	46.6821	428.723	52.1587	34.4901	57.2529	0.248114	73.2775	205.765	395.492	49.6759	1179.1	240.307	428.321	701.201	1025.45	368.019	492.941	11.3308		0.756058	6.54033	12.0828	0.756058	42.1422	23.306		45.3581	49.4341	57.5423	54.0199	18.2249	37.3618	43.6569	14.303	57.9599	32.7624	39.3609	52.8735	0.146503	47.3961
	50.6301	60.5022	59.6615	48.1086	9.29249	27.7222	42.6528	20.1848	62.8376	47.3235	407.427	49.3693	32.8188	57.4036	0.272492	63.6362	318.601	289.295	29.765	1112.91	222.925	338.975	799.952	753.102	252.485	525.615	20.2197		1.26075	11.1329	10.2922	1.26075	40.0768	21.6472		44.469	48.8479	57.0558	53.4548	17.854	36.7178	43.0665	14.2477	57.3142	33.083	38.6556	52.3031	0.150041	46.6584
	49.4616	61.2631	57.4526	46.043	8.64948	26.9345	41.634	20.1012	61.7353	48.2807	404.059	47.7523	31.7116	55.4548	0.272389	61.2707	385.299	250.226	19.4389	1087.98	216.077	297.315	843.571	636.745	191.109	555.512	27.9237		1.7093	13.5108	9.70028	1.7093	39.1028	20.8178		43.6126	47.594	55.9635	52.8451	17.3353	36.0285	42.2298	14.0725	56.3024	33.3237	37.9245	51.5324	0.152117	45.6033
	48.6764	59.36	60.0688	44.4743	8.09905	25.8696	41.0914	20.4111	61.5024	49.6724	416.612	46.5754	30.5208	56.6891	0.300062	57.5328	333.743	360.143	11.4446	1088.49	231.703	270.853	736.645	775.624	150.199	581.762	40.3125		2.10103	12.7846	13.4934	2.10103	38.4763	20.7058		42.7966	46.2154	54.6274	52.1088	16.795	35.386	41.3215	13.8298	55.1514	33.4688	37.2387	50.6355	0.152454	44.506
	46.8347	55.6576	62.9038	42.7719	7.59478	24.3053	40.0114	20.594	60.6053	51.4704	424.113	44.8033	28.922	53.4519	0.297788	46.5579	244.806	524.065	7.62059	1050.83	246.679	213.625	549.379	941.571	111.368	606.342	62.6228		2.0314	10.8543	18.1005	2.0314	37.2085	20.498		42.0354	44.9011	53.3693	51.3954	16.2609	34.7712	40.4555	13.6118	54.0673	33.6462	36.5872	49.7718	0.152671	43.4682
	44.0961	51.139	59.4545	40.367	7.10814	22.717	37.4803	19.2974	56.7777	51.4868	372.39	42.2316	27.1295	49.3783	0.290804	43.7692	186.561	482.866	8.33301	922.468	217.955	141.071	357.975	741.784	66.3931	630.545	90.284		1.86456	8.90746	17.2229	1.86456	35.1234	19.5146		41.327	43.6763	52.1658	50.7284	15.7397	34.1778	39.6358	13.4168	53.0526	33.85	35.9651	48.9654	0.153069	42.5017
	40.7182	47.819	56.4042	37.2478	6.66429	21.963	35.1361	18.072	53.2081	51.4342	326.596	38.983	25.7842	46.0438	0.282056	31.16	160.856	452.331	4.45949	810.644	173.529	72.2402	243.367	584.933	25.2914	653.033	105.18		1.73518	8.83598	17.4211	1.73518	32.3187	17.02		40.4555	42.3705	50.8432	50.1143	15.2475	33.611	38.7737	13.1923	51.9659	34.0238	35.3221	48.1783	0.153965	41.413
	38.1624	45.7869	54.6177	34.7578	6.2022	21.2166	33.4573	17.4143	50.8716	52.0493	303.258	36.4601	24.6019	43.8808	0.281515	22.1382	152.02	447.765	1.69133	742.839	149.834	35.3266	184.094	501.713	6.44653	676.863	121.048		1.70231	9.32682	18.1576	1.70231	30.2579	15.2435		39.2432	40.8296	49.5571	49.5501	14.7761	33.0882	37.8407	12.9603	50.801	34.2496	34.6269	47.37	0.155409	40.0364
	36.1118	43.245	51.6271	32.7892	5.7458	20.19	31.6182	16.4748	48.0929	52.1054	271.418	34.4505	23.3398	41.4617	0.279653	20.1931	135.184	400.358	1.37126	669.379	130.602	15.1558	121.578	376.683	0.325331	700.819	144.691		1.66133	8.79452	17.1766	1.66133	28.7047	14.2605		38.0346	39.3296	48.3508	49.0262	14.3071	32.6063	36.9424	12.761	49.7035	34.5431	33.9634	46.0955	0.15154	38.6821
	34.2643	40.0594	47.9708	31.0196	5.32656	18.9053	29.591	15.3247	44.9157	51.7884	234.846	32.6419	21.9339	38.6106	0.275446	21.8394	109.588	337.816	2.04086	588.762	114.183	4.18391	61.4754	248.124	1.43813	723.192	177.248		1.62234	7.41751	15.3288	1.62234	27.3154	13.7366		36.8877	37.9335	47.2392	48.409	13.847	32.1444	36.0768	12.5731	48.6499	34.8509	33.3302	44.9128	0.148033	37.4106
	32.4562	37.1132	44.1892	29.0955	4.91788	17.4074	27.5299	14.2117	41.7416	51.6227	201.972	30.7759	20.3294	35.9489	0.27754	24.2685	91.8393	277.532	2.45121	511.303	102.465	0.0563629	23.955	143.291	9.75476	745.34	219.378		1.68034	6.33731	13.4133	1.68034	25.858	13.3685		35.7878	36.6104	46.22	47.1465	13.4046	31.6947	35.144	12.2785	47.4225	34.9376	32.718	43.8176	0.145026	36.1991
	30.6954	34.7427	40.5105	26.963	4.5513	16.0551	25.5863	13.1749	38.7612	51.4918	173.577	28.8292	18.7821	33.7309	0.284668	26.1026	83.8387	222.731	1.89521	442.473	90.8441	2.32068	6.37007	68.7529	27.6232	765.49	261.264		1.8662	5.91348	11.6813	1.8662	24.2779	12.7741		34.7201	35.3475	45.266	45.838	12.9791	31.2734	34.2374	11.9864	46.2238	35.0098	32.1351	42.7864	0.142166	35.0338
	28.8631	33.2832	37.5056	24.8144	4.20184	15.1069	23.9625	12.3607	36.3232	51.5836	152.788	26.8387	17.5338	32.1782	0.294586	24.0159	86.8763	183.415	0.725654	390.484	78.4218	11.2606	1.13307	27.9502	54.8256	784.95	292.817		2.02437	6.44452	10.6669	2.02437	22.6369	11.7318		33.6762	34.1128	44.3542	44.5892	12.5703	30.6629	33.3276	11.7227	45.0503	35.1743	31.4162	41.7938	0.141752	33.8945
	26.9857	31.5818	34.9391	22.867	3.88023	14.4262	22.4467	11.5701	34.0167	51.5447	133.866	24.9263	16.5364	30.4328	0.295862	20.6026	83.4511	156.06	0.176652	344.712	64.3277	27.3857	0.405745	7.39989	87.4569	803.074	316.577		2.05935	6.65551	10.0128	2.05935	21.0461	10.5001		32.6614	32.9553	43.2847	43.3997	12.1799	29.8575	32.3897	11.4469	43.8367	35.3413	30.5585	40.7023	0.142348	32.8084
	25.0353	29.3069	32.6002	21.2943	3.58251	13.7877	20.9345	10.7266	31.6611	51.2389	115.06	23.1648	15.6643	28.239	0.286417	16.8167	70.0976	136.088	0.129472	301.09	51.0768	51.6027	8.47911	0.145435	119.345	820.037	339.706		1.8705	6.14211	9.43536	1.8705	19.5823	9.37712		31.7138	31.8922	42.0063	41.873	11.8186	29.0943	31.3997	11.0568	42.4565	35.2132	29.7492	39.3778	0.139289	31.803
	23.1592	27.3792	30.2228	19.883	3.30814	12.9863	19.4898	9.9519	29.4417	51.0622	99.0403	21.5211	14.7104	26.3242	0.283023	13.465	62.2431	115.198	0.154634	261.845	42.2957	82.0755	23.4216	3.984	152.171	835.826	369.89		1.63811	5.85808	8.70167	1.63811	18.213	8.53487		30.8243	30.8832	40.7893	40.3242	11.487	28.3995	30.4512	10.6633	41.1145	35.0176	29.0057	37.9639	0.133766	30.8537
	21.6625	26.1703	27.7978	18.5448	3.05901	11.9926	18.2045	9.33309	27.5376	51.268	87.1066	20.1037	13.6306	25.0434	0.295101	11.9579	63.4546	92.0308	0.115794	229.386	38.5878	111.435	36.5837	19.5453	186.978	850.293	409.099		1.55887	6.06669	7.69412	1.55887	17.0447	8.11106		29.9671	29.9684	39.6409	38.8337	11.1156	27.7529	29.5464	10.3094	39.8558	34.8923	28.3064	36.6173	0.12801	29.9677
	20.3642	25.0131	25.9218	17.1891	2.86314	11.1319	17.0805	8.82508	25.9056	51.6674	77.882	18.7766	12.6462	23.8509	0.307004	10.7826	62.9258	78.1685	0.0117784	202.134	35.3869	140.531	51.9218	39.6517	225.893	861.754	444.659		1.58758	6.23647	7.14519	1.58758	15.9135	7.64479		29.1203	29.1038	38.3874	37.4447	10.6486	27.1187	28.6372	9.98983	38.6271	34.8841	27.6149	35.3595	0.122979	29.112
	19.2101	23.7687	24.4298	15.907	2.71788	10.5232	16.0928	8.34369	24.4365	51.8475	69.6172	17.5586	11.8691	22.629	0.311898	9.71787	58.9191	69.5064	0.0345145	178.888	31.0205	169.225	71.4048	60.668	266.075	870.304	470.7		1.65157	6.21009	6.87126	1.65157	14.8407	7.03539		28.2862	28.29	37.0467	36.1219	10.1928	26.506	27.7406	9.6633	37.4039	34.8345	26.9511	34.1639	0.11802	28.2881
	17.9942	22.2625	27.3527	14.95	2.60421	10.2712	15.9058	8.77948	24.6853	55.1967	77.0793	16.4721	11.4409	21.1954	0.298887	4.36152	40.4075	131.032	0.913504	176.933	31.7494	202.338	99.1277	23.6784	298.21	877.023	481.699		1.5221	5.79036	10.8806	1.5221	13.8679	6.20099		27.4908	27.5324	35.7594	34.8426	9.76779	25.9413	26.889	9.34616	36.2352	34.7583	26.3286	33.0151	0.112673	27.5116
	16.6686	20.5087	25.7152	14.1826	2.44416	10.0202	14.9232	8.13664	23.0599	54.5233	66.2049	15.4256	11.0608	19.5487	0.277295	3.04624	31.1973	116.466	0.548556	155.727	24.0396	241.809	137.127	42.2972	325.305	886.529	492.777		1.243	5.0831	10.2896	1.243	12.9814	5.40537		26.7514	26.8371	34.5748	33.6088	9.37589	25.4089	26.0928	9.04816	35.141	34.6768	25.7445	31.9159	0.107029	26.7942
	15.4199	18.8778	23.8374	13.3391	2.30095	9.55132	13.8878	7.47801	21.3658	53.8461	55.9207	14.3795	10.4983	18.0133	0.263579	2.34739	24.901	98.9956	0.301	134.254	18.8046	282.204	177.981	70.2476	356.442	895.077	513.814		1.04038	4.49835	9.45791	1.04038	12.0785	4.82817		26.039	26.1868	33.4949	32.4373	9.0093	24.8933	25.3434	8.77462	34.118	34.6229	25.1797	30.8746	0.101596	26.1129
	14.3034	17.5754	22.8282	12.4223	2.16792	8.88635	13.0306	7.12476	20.1554	54.6772	50.7623	13.3628	9.77033	16.7574	0.263388	1.62008	20.6555	95.9931	0.370079	117.998	17.1748	320.961	214.428	88.1831	391.903	903.055	544.403		0.940582	4.21259	9.46537	0.940582	11.1949	4.47648		25.3519	25.5511	32.4975	31.3498	8.6645	24.3821	24.6328	8.52505	33.1579	34.6085	24.6246	29.9002	0.0967559	25.4515
	13.2459	16.4016	22.0476	11.8687	2.05421	9.17512	12.4655	6.7453	19.2108	54.1117	45.4991	12.5573	9.84852	15.6127	0.22639	0.608931	15.493	91.8155	0.356143	108.395	10.8268	359.972	250.183	103.454	414.124	909.902	531.011		0.688559	3.84433	9.49026	0.688559	10.5031	3.38219		24.7029	24.9151	31.598	30.3492	8.34371	23.8818	23.9651	8.3006	32.2657	34.6362	24.0871	28.9907	0.0923858	24.809
	12.1935	15.3193	20.6692	11.3828	1.92671	12.4949	12.3311	6.12617	18.4572	49.6807	37.5299	12.3442	11.5855	14.6132	0.115568	0.0189188	8.92942	69.5243	0.899247	108.251	0.0268514	401.011	285.593	133.393	434.139	917.61	389.03		0.150705	2.97505	8.32497	0.961445	10.4175	0.150705		24.1033	24.2948	30.7794	29.4393	8.03683	23.3914	23.3408	8.10223	31.4431	34.7127	23.5694	28.1531	0.0886226	24.199
	11.2942	14.2168	19.4255	10.6203	1.80306	12.714	11.679	5.76756	17.4465	49.3841	33.2647	12.0041	10.7887	13.8411	0.123929	0.14807	6.44064	60.0091	1.12085	97.5336	1.07125	437.84	324.071	163.668	466.496	925.117	380.438		0.709905	2.21274	7.42145	1.38381	10.201	0.709905		23.5501	23.7189	30.0272	28.6127	7.74581	22.4768	22.6886	7.92571	30.6143	34.9326	22.7452	27.3892	0.0926325	23.6345
	10.5863	13.0841	18.3913	10.1549	1.70256	11.8761	10.9659	5.42333	16.3892	49.4565	29.4125	11.2312	10.2627	12.7821	0.109324	0.144075	4.48674	55.1366	0.657712	85.8088	0.828604	467.965	366.138	191.201	486.817	931.241	413.824		0.644925	1.85284	7.16005	1.07635	9.52866	0.644925		23.0428	23.1734	29.3382	27.8604	7.47401	21.467	22.0593	7.77079	29.8301	35.2268	21.861	26.6887	0.0994387	23.1081
	10.029	11.9867	17.7827	9.71278	1.5789	11.2192	10.3849	5.21754	15.6024	50.2417	27.2228	10.6241	9.79183	11.7948	0.0927885	0.126661	2.5658	54.7281	0.451726	77.5454	0.696106	492.387	409.338	208.4	506.52	938.803	440.982		0.595112	1.36259	7.15863	0.911324	9.04521	0.595112		22.5705	22.6292	28.8216	27.1649	7.21461	20.4785	21.4799	7.65807	29.1379	35.6523	21.0015	26.0309	0.106935	22.5998
	9.48462	10.9586	16.901	9.16781	1.49615	10.951	9.82654	4.95055	14.7771	50.3794	24.508	10.2178	9.24701	10.9567	0.0846246	0.116906	1.28167	50.0475	0.433927	69.3954	1.26451	516.842	451.994	234.636	531.348	943.881	452.317		0.73321	0.740815	6.68313	1.05003	8.72169	0.73321		22.1164	22.0838	28.482	26.5115	6.96139	19.5478	20.9505	7.58886	28.5393	36.2228	20.1818	25.4046	0.114568	22.1001
	8.749	10.0301	19.4671	8.49608	1.46102	10.7357	9.82317	5.77444	15.5976	58.7839	33.3442	9.38956	8.55931	10.5593	0.10461	1.15383	0.042831	93.0047	1.76115	69.9256	0.832745	550.831	492.337	162.606	562.767	946.041	461.522		0.640562	0.640562	10.0775	0.89348	7.92855	1.34615		21.6944	21.5531	28.2113	25.9052	6.71301	18.6592	20.456	7.5455	28.0015	36.8865	19.3827	24.8171	0.122952	21.6237
	8.07129	9.22738	23.3238	8.10405	1.53309	10.4502	10.1183	7.17276	17.2911	70.889	51.4486	8.66571	8.07948	10.1445	0.113312	4.19024	0.793737	174.386	4.05721	73.7058	0.110141	583.102	528.605	79.1206	581.521	941.612	473.873		0.594422	0.561666	14.6581	0.561666	7.13263	1.78446		21.2945	21.0551	27.973	25.3403	6.47774	17.7746	19.9859	7.51903	27.5049	37.6217	18.5947	24.269	0.132379	21.1748
	7.58543	8.49036	22.8616	7.85666	1.57012	9.77202	9.68937	7.05209	16.7415	72.7817	49.7319	8.17351	7.65324	9.45161	0.105138	4.42654	1.43763	173.508	3.3588	65.9221	0.00683227	606.802	563.039	87.557	593.513	939.341	503.857		0.588078	0.316846	14.6881	0.316846	6.60339	1.59851		20.8998	20.5965	27.7592	24.6488	6.25334	16.8955	19.5088	7.48523	26.9941	38.3684	17.8207	23.6357	0.140268	20.7482
	7.15236	7.78168	22.1564	7.63412	1.51673	9.04965	9.21516	6.8641	16.0793	74.487	47.1159	7.7079	7.2728	8.73266	0.0912097	4.25515	2.05487	167.477	2.49969	59.2659	0.0273958	628.326	597.172	101.251	604.406	942.616	536.809		0.55554	0.0737801	14.4485	0.0737801	6.19117	1.34174		20.5058	20.1611	27.576	23.9588	6.02923	16.0485	19.0466	7.46581	26.5124	39.1977	17.0766	23.0093	0.147999	20.3335
	6.69226	7.18389	20.7795	7.3192	1.41941	8.58107	8.66256	6.43682	15.0994	74.3063	41.4327	7.25155	6.81517	8.2656	0.0961776	3.88206	2.18645	146.82	1.8046	52.4632	0.00664031	651.604	626.746	130.857	619.99	948.602	558.742		0.559284	0.0676548	13.528	0.0676548	5.83214	1.32952		20.1228	19.7348	27.4206	23.2946	5.82284	15.259	18.6091	7.45474	26.0639	40.0596	16.378	22.4046	0.155395	19.9288
	6.17657	6.59866	19.2045	6.84807	1.53299	8.178	8.0898	5.89852	13.9883	72.913	34.7925	6.72336	6.28209	7.84552	0.110664	3.66045	2.22351	123.537	1.5419	42.9918	0.00777874	678.197	656.391	169.371	643.674	941.619	577.96		0.546792	0.124706	12.4812	0.124706	5.19038	1.45464		19.7645	19.3165	27.2642	22.6383	5.64917	14.5315	18.194	7.43684	25.6309	40.8752	15.7278	21.8079	0.161982	19.5405
	5.75923	6.05351	18.2649	6.38535	1.50299	7.76697	7.62217	5.62486	13.247	73.796	31.639	6.21943	5.8328	7.42156	0.119867	3.47052	2.46068	113.269	1.5297	37.4444	0.0209672	700.108	684.622	194.71	667.366	943.461	597.892		0.4602	0.165921	12.0455	0.165921	4.71645	1.54753		19.4367	18.9095	27.1158	21.6008	5.49227	13.8497	17.7341	7.37833	25.1124	41.6053	15.1146	20.9279	0.16129	19.1731
	5.40787	5.5596	17.6484	6.0781	1.43727	7.30149	7.23878	5.46883	12.7076	75.549	29.9081	5.81885	5.4458	6.99564	0.124571	3.35226	2.81965	108.36	1.3472	33.6576	0.00393158	718.826	710.712	212.297	683.336	947.502	620.872		0.410981	0.259246	11.8295	0.259246	4.38158	1.48264		19.1217	18.5231	26.9695	20.536	5.34901	13.202	17.2835	7.32671	24.6103	42.3913	14.5322	20.0327	0.159135	18.8224
	5.07564	5.15335	16.8074	5.8464	1.69087	6.7709	6.89076	5.15357	12.0443	74.7896	26.5593	5.49988	5.09507	6.53977	0.12417	3.29464	3.01859	98.3394	1.09068	27.0388	0.0143665	736.75	732.538	237.512	695.503	931.954	647.595		0.424232	0.346525	11.3075	0.346525	3.809	1.27102		18.8174	18.1669	26.8068	19.5218	5.21388	12.5867	16.8522	7.28636	24.1386	43.2368	13.9817	19.1831	0.156833	18.4921
	4.74413	4.76068	15.8633	5.59984	2.1857	6.23426	6.56465	4.75918	11.3238	72.497	22.6498	5.18026	4.74827	6.07566	0.122635	3.31431	3.25431	86.4649	0.930858	19.1752	0.109159	754.857	753.948	267.502	708.568	901.987	675.196		0.436135	0.41958	10.683	0.41958	2.99456	1.054		18.4619	17.8368	26.6336	18.5866	5.08796	12.0008	16.4346	7.25439	23.689	44.141	13.4598	18.3991	0.155037	18.1493
	4.39866	4.42909	14.9964	5.36589	2.18473	5.79545	6.19503	4.48862	10.6837	72.4552	20.1477	4.89749	4.40627	5.68806	0.126981	3.22695	3.11855	77.4635	0.68747	16.0825	0.159669	773.96	772.267	296.612	721.078	902.045	698.193		0.498831	0.468402	10.0989	0.468402	2.71276	0.897954		17.7725	17.5189	26.4574	17.707	4.96966	11.4477	15.9789	7.21261	23.1915	45.1385	12.9655	17.66	0.153288	17.6129
	4.09294	4.2474	14.1325	5.16169	2.66049	5.34457	5.93993	4.12575	10.0657	69.4579	17.0218	4.70454	4.13156	5.29885	0.123779	3.41137	2.86467	67.1183	0.605667	10.7547	0.354461	791.063	782.399	327.114	732.087	873.693	722.224		0.611598	0.457144	9.42797	0.457144	2.04405	0.640024		17.078	17.2102	26.285	16.8631	4.85808	10.9285	15.5372	7.17956	22.7167	46.2089	12.4122	17.1235	0.159512	16.9705
	3.83204	4.11217	13.1934	4.91252	3.05121	5.00742	5.68479	3.74902	9.43382	65.9483	14.0552	4.51235	3.90207	4.9837	0.121726	3.43271	2.47315	56.3791	0.596401	6.93574	0.458827	805.808	789.982	361.966	745.632	850.748	740.458		0.68031	0.400177	8.68105	0.400177	1.46113	0.49508		16.4161	16.9068	26.125	16.0527	4.7522	10.4403	15.1155	7.15882	22.2743	47.3608	11.8434	16.6932	0.169952	16.2344
	3.57272	3.93549	12.155	4.56792	2.91828	4.8215	5.32848	3.41377	8.74225	64.0664	11.6538	4.2517	3.66341	4.7581	0.129988	3.08271	1.94044	46.6013	0.57846	5.80907	0.257031	820.598	799.945	402.556	764.571	858.52	750.612		0.678984	0.316216	7.90329	0.316216	1.33342	0.569799		15.8389	16.61	25.8595	15.2863	4.65761	9.98682	14.7065	7.11177	21.8183	48.3579	11.3117	16.2791	0.180039	15.5626
	3.3286	3.66946	11.3031	4.35274	4.95162	4.67643	5.38033	2.96483	8.34516	55.1051	8.79024	4.51458	3.84028	4.88282	0.119515	4.20957	2.92706	35.0794	1.05595	0.183791	0.495465	834.643	815.064	437.466	776.517	743.499	758.581		1.18598	0.845124	6.78853	0.16185	0.437034	0.16185		15.3071	16.3323	25.448	14.5764	4.57053	9.55342	14.298	7.02413	21.3221	49.1268	10.8092	15.8933	0.190399	14.9418
	3.11772	3.44979	10.9046	4.23009	5.69815	4.41956	5.30333	2.88707	8.1904	54.4389	8.33518	4.32483	3.64487	5.3785	0.192127	4.77686	3.43559	31.3747	1.15183	0.155885	0.781037	846.872	827.655	454.293	783.367	703.344	772.797		1.2071	0.875035	6.57981	0.0947359	1.37332	0.0947359		14.8122	16.0735	24.9886	13.9069	4.48663	9.14293	13.9018	6.92466	20.8265	49.8113	10.3339	15.5318	0.200957	14.3596
	2.91249	3.31056	10.7873	4.09033	5.67207	4.10587	5.14643	2.92077	8.0672	56.7533	8.5309	4.0981	3.5055	5.28052	0.202027	4.99049	3.37044	31.8192	1.11535	0.276289	1.08277	858.859	835.686	459.31	791.21	704.729	790.336		1.18561	0.787544	6.68918	0.00777006	1.57396	0.00777006		14.438	15.8289	24.5447	13.2728	4.40608	8.76122	13.5419	6.83353	20.3755	50.4619	9.88912	15.2572	0.213472	13.8554
	2.68877	3.37251	10.5335	3.88322	5.56623	3.77091	4.96919	2.88731	7.8565	58.1043	8.33657	3.82707	3.47211	5.14548	0.194181	5.20031	2.54939	30.9615	1.17933	0.356457	1.43586	872.022	832.108	470.252	802.905	710.359	809.282		1.1383	0.454559	6.70643	0.0561527	1.73916	0.0561527		14.0969	15.433	24.1336	12.6827	4.34719	8.4073	13.1834	6.73711	19.9206	51.1028	9.47614	14.8706	0.221568	13.3898
	2.50679	3.40877	10.1326	3.62138	5.22871	3.48971	4.73132	2.78898	7.5203	58.9471	7.77839	3.55555	3.42901	4.82688	0.169319	4.94852	1.74914	29.1733	1.23197	0.2474	1.54159	882.803	830.017	487.802	817.812	728.464	825.36		1.04875	0.146778	6.57701	0.0658333	1.67317	0.0658333		13.7737	14.8705	23.7333	12.1364	4.29845	8.07619	12.8148	6.63026	19.445	51.7393	9.09125	14.3565	0.224554	12.9551
	2.39614	3.29831	9.53726	3.40859	5.01348	3.27887	4.48878	2.61494	7.10371	58.2551	6.83791	3.35345	3.28373	4.61225	0.168253	4.37912	1.41721	25.4872	1.1668	0.27531	1.46387	889.39	836.394	514.452	830.028	740.129	837.519		0.95731	0.0551416	6.18381	0.0551416	1.66002	0.0745803		13.4626	14.2566	23.2078	11.6218	4.25485	7.76884	12.4287	6.47727	18.906	52.1153	8.73208	13.7996	0.224907	12.5422
	2.38423	3.06659	9.18625	3.25329	4.95279	3.23748	4.34677	2.51811	6.86489	57.9306	6.3409	3.24539	3.10932	4.52791	0.185747	3.85157	1.63886	23.4206	1.1957	0.367252	1.23052	890.101	849.851	530.498	839	743.435	839.916		0.861157	0.178793	5.94087	0.00790322	1.7074	0.00790322		13.1755	13.6662	22.6584	11.1284	4.21527	7.48659	12.055	6.31621	18.3713	52.3948	8.39704	13.2634	0.224666	12.1519
	2.50624	2.89858	12.076	3.0327	5.48753	4.03206	5.00552	3.62628	8.6318	72.4456	13.1499	3.53238	2.93211	5.12366	0.272048	6.24641	4.43921	49.9919	3.89203	0.232334	0.947621	882.836	859.675	405.731	851.828	714.56	794.492		1.02614	0.633803	8.54363	0.499682	1.95515	0.499682		12.9161	13.1107	22.1245	10.6639	4.18172	7.2328	11.7049	6.15942	17.8644	52.6224	8.09056	12.7592	0.223919	11.79
	2.41074	3.07499	12.289	2.80323	5.4335	3.95878	4.99504	3.73194	8.72698	74.713	13.9274	3.51688	2.87117	5.06482	0.276418	6.6786	3.68659	53.2017	4.80401	0.192249	1.07382	888.52	849.361	397.197	865.275	717.452	798.628		1.10615	0.441898	8.7721	0.713654	1.91661	0.441898		12.7011	12.5348	21.6292	10.2319	4.15402	7.02494	11.3793	6.0104	17.3897	52.8186	7.82668	12.2459	0.220162	11.3833
	2.26856	3.5768	11.9613	2.58373	5.12029	3.68648	4.86618	3.61707	8.48326	74.3308	13.0832	3.63164	2.832	4.76184	0.254133	6.74767	1.66251	50.34	5.20961	0.0645703	1.39171	897.017	820.364	410.368	878.237	734.329	814.093		1.36308	0.0548365	8.32961	1.04791	1.48865	0.0548365		12.514	11.9488	21.1485	9.8175	4.13063	6.83274	11.0654	5.86705	16.9324	53.0217	7.57893	11.728	0.214899	10.8832
	2.17094	3.66193	11.1758	2.41526	4.87275	3.48579	4.63041	3.34976	7.98017	72.3427	11.2209	3.57386	2.68289	4.57005	0.260192	6.049	0.937947	42.8419	4.90689	0.0587305	1.31014	902.874	815.494	442.808	888.25	747.806	825.585		1.40293	0.088069	7.60191	1.1586	1.29889	0.088069		12.32	11.3804	20.6335	9.41664	4.11032	6.65386	10.7525	5.71294	16.4654	53.1315	7.34456	11.2234	0.208899	10.3985
	2.12113	3.56251	10.5564	2.30393	4.60526	3.3397	4.41483	3.14182	7.55664	71.1651	9.871	3.4511	2.56287	4.34457	0.25794	5.26107	0.726442	37.7194	4.4559	0.036265	1.15591	905.869	821.182	469.257	894.899	762.507	834.002		1.32998	0.111408	7.10534	1.14718	1.15416	0.111408		12.1227	10.8477	20.0829	9.03062	4.09286	6.48631	10.4438	5.54774	15.9916	53.1198	7.12239	10.7467	0.202826	9.93914
	3.1713	3.31995	10.2666	2.2136	4.32003	3.1835	4.41249	2.94479	7.35728	66.7374	8.67177	3.25172	3.17435	4.07001	0.123636	1.54056	1.19366	34.2705	4.83515	0.00854901	1.51043	843.757	835.143	481.899	900.312	778.341	843.048		0.0804218	0.0682243	7.01487	1.03812	1.06831	0.0682243		11.9332	10.3593	19.5602	8.66604	4.07704	6.33166	10.1546	5.39329	15.5478	53.1119	6.91526	10.3081	0.19699	9.51265
	5.3744	3.11697	11.9562	2.15661	4.03032	3.03595	4.94508	3.60388	8.54896	72.878	12.9879	3.57364	3.05621	5.03838	0.244877	0.184316	3.342	49.1562	7.77556	0.836785	3.64477	720.621	846.916	410.571	903.735	794.59	851.638		1.80076	0.456678	8.38259	1.41703	0.456678	0.537691		11.7599	9.90326	19.062	8.3303	4.06251	6.18506	9.88384	5.24865	15.1325	53.1033	6.72137	9.89841	0.19116	9.11678
	6.77318	2.92504	12.1445	2.06758	3.72584	2.9226	5.09312	3.82045	8.91357	75.012	14.5958	3.32544	2.92321	6.01134	0.345639	2.82259	4.70056	49.7215	9.15387	1.86944	4.71114	647.479	858.124	402.978	909.095	811.848	858.267		3.44773	0.400401	8.81902	1.25786	0.400401	0.402841		11.5962	9.46642	18.5762	8.0175	4.07067	6.05743	9.63075	5.10289	14.7336	52.9854	6.54745	9.58967	0.188523	8.74196
	6.89618	2.73587	11.413	1.94679	3.47373	2.82678	4.88207	3.63703	8.5191	74.4978	13.228	3.15025	2.7586	6.04057	0.372987	4.05666	4.60617	42.6537	8.61584	1.98343	4.22419	641.235	869.243	432.879	916.394	826.279	863.89		3.74593	0.414388	8.2628	1.20346	0.32347	0.32347		11.4389	9.05338	18.1158	7.72362	4.11152	5.93742	9.39677	4.96003	14.3568	52.7844	6.38397	9.31092	0.18649	8.3885
	6.54328	2.55898	10.5933	1.97746	3.3116	2.69324	4.61297	3.34765	7.96062	72.5703	11.2067	3.00242	2.59255	5.73536	0.377383	3.72608	4.21887	35.7639	6.94591	1.69356	3.68536	659.232	879.704	467.663	914.538	835.626	871.758		3.54085	0.443438	7.59084	1.02496	0.309179	0.309179		11.2864	8.67859	17.6879	7.45741	4.15964	5.82422	9.18236	4.8271	14.0095	52.5693	6.23252	9.05642	0.184702	8.068
	6.37138	2.84444	10.0473	2.54013	3.20214	2.55015	4.59259	3.04274	7.63533	66.2533	9.25828	3.02329	2.62373	5.57907	0.360285	3.16408	3.05602	29.7538	4.21258	1.93335	4.17154	668.089	862.852	491.575	880.823	841.966	880.228		3.34809	0.178849	7.024	0.483158	0.178849	0.473137		11.1398	8.35531	17.2942	7.22687	4.20748	5.72045	8.99069	4.70436	13.695	52.3248	6.09706	8.83184	0.183188	7.79109
	8.9593	5.57573	9.65313	3.81206	3.10763	2.41439	5.58704	3.07471	8.66175	55.0328	9.45383	4.6939	3.28374	8.11341	0.423762	11.3722	0.000127827	16.5331	3.15056	6.14749	10.0657	541.004	709.852	509.209	806.942	847.46	888.302		4.26541	0.881838	4.95923	0.881838	1.58627	2.27951		11.0017	8.06158	16.934	7.0207	4.253	5.62494	8.81599	4.59294	13.4089	52.0978	5.97388	8.62739	0.181731	7.54114
	9.74414	5.81915	9.19235	3.87957	2.93306	2.24172	5.635	3.20843	8.84342	56.9375	10.294	4.84936	3.16969	8.34905	0.449646	16.885	0.0339108	12.6548	3.08153	7.30044	11.5144	505.11	696.941	530.217	803.111	857.654	898.625		4.89478	0.969788	4.34299	0.969788	1.91629	2.60764		10.8752	7.79365	16.6005	6.83508	4.30743	5.53467	8.65775	4.48891	13.1467	51.8485	5.85977	8.44172	0.180537	7.31436
	10.2333	8.0073	8.55898	3.68625	2.83081	2.59571	5.98539	3.33117	9.31655	55.655	11.0967	5.84677	3.04467	8.42106	0.468909	18.0446	4.08812	6.62337	5.28603	9.95133	11.4899	483.363	586.197	559.787	814.106	863.653	877.527		4.3865	2.16052	2.7122	2.16052	3.01596	3.25107		10.7631	7.54038	16.2892	6.66512	4.39661	5.44712	8.51691	4.38717	12.9041	51.5113	5.75162	8.27278	0.179769	7.10275
	9.91658	8.49146	8.00016	3.47504	3.29654	3.57698	6.12613	3.00024	9.12637	48.9746	9.00146	5.78857	3.50053	8.36864	0.410148	14.3675	5.59482	3.512	7.02825	8.00656	6.49816	497.389	562.986	586.542	826.203	836.497	820.353		4.12801	2.70289	2.21159	2.31353	2.49203	2.21159		10.6664	7.30593	15.9984	6.51232	4.4892	5.36131	8.38892	4.29323	12.6821	51.1774	5.64906	8.11817	0.179347	6.90913
	9.40295	8.3725	7.55307	3.39686	4.14174	4.45412	6.22021	2.52781	8.74802	40.6387	6.38983	6.0036	4.21983	8.16764	0.318694	10.1299	4.63237	1.77653	7.97129	4.32003	3.11906	520.563	568.646	608.398	830.704	788.321	770.877		3.39935	2.36891	1.54948	2.60674	1.86186	1.54948		10.5785	7.11829	15.7289	6.41002	4.58004	5.27952	8.28255	4.20259	12.4851	50.7403	5.56214	7.99148	0.179239	6.76416
	8.96881	13.6172	7.09719	3.40696	4.09045	5.27937	7.07666	3.79402	10.8707	53.6132	14.3946	6.18828	4.38768	8.5009	0.319137	3.58024	42.7782	0.000421475	13.4666	8.91743	3.23023	540.562	346.021	631.095	830.121	791.204	725.732		2.78053	7.42888	0.908907	2.78131	2.09783	0.908907		10.4974	6.97873	15.4823	6.36827	4.66713	5.20375	8.1996	4.11378	12.3134	50.1705	5.49488	7.89438	0.179211	6.6735
	8.37595	13.6648	6.74705	3.57838	3.83527	5.13707	6.88975	3.78146	10.6712	54.8853	14.2994	5.94206	4.16072	7.96873	0.313947	2.2088	45.9011	0.0203646	10.9652	9.32986	3.07189	568.481	344.251	648.81	820.273	805.624	733.42		2.4339	7.72273	0.804989	2.36368	2.10679	0.804989		10.425	6.85005	15.2528	6.34886	4.75168	5.13376	8.12703	4.02996	12.157	49.5871	5.43753	7.80778	0.17895	6.59945
	7.90449	13.1862	6.38234	3.72664	3.62244	4.88625	6.61806	3.61066	10.2287	54.5576	13.0368	5.63429	4.01654	7.52395	0.303922	1.6549	43.1406	0.0555651	8.36034	8.97371	2.99918	591.185	362.239	667.522	811.803	817.751	747.068		2.2702	7.55191	0.748045	1.90766	2.01185	0.748045		10.3613	6.72555	15.0363	6.33627	4.83598	5.06833	8.06063	3.95124	12.0119	49.019	5.38531	7.72686	0.178578	6.53091
	7.57285	12.3348	5.91343	3.70921	3.47271	4.80532	6.30139	3.3205	9.62189	52.6947	11.0257	5.35938	3.98323	7.158	0.284956	1.61662	36.4023	0.150512	6.71942	8.00144	2.23823	607.422	395.372	691.972	812.796	826.337	751.498		2.21348	6.97545	0.554056	1.65017	1.88667	0.554056		10.3079	6.60958	14.7889	6.32625	4.91921	5.00476	7.99276	3.86297	11.8557	48.3308	5.33513	7.64697	0.178079	6.46792
	7.3676	11.4251	5.83897	3.65663	3.80418	4.81852	6.15184	2.92913	9.08097	47.6139	8.5798	5.32875	4.05776	6.98544	0.265112	1.47807	27.8077	0.0978854	6.22607	5.51152	1.77775	617.582	432.376	695.895	815.797	807.39	750.775		2.03885	6.09639	0.510228	1.67212	1.52457	0.510228		10.2643	6.50824	14.5562	6.31524	4.99971	4.94254	7.93104	3.78143	11.7125	47.6789	5.32859	7.57534	0.174114	6.41174
	7.31699	10.8428	9.39046	3.49642	4.05346	5.02329	6.68724	2.99531	9.68255	44.7915	8.97191	6.17014	4.29592	8.87209	0.347522	0.396582	17.2687	7.30744	10.1813	6.9368	2.76871	620.1	456.933	521.132	824.975	793.286	739.595		1.14685	4.67266	3.22032	2.67372	2.11668	1.14685		10.2258	6.4194	14.3434	6.30811	5.0761	4.88294	7.87596	3.70747	11.5834	47.0733	5.3841	7.51182	0.164992	6.36375
	7.16234	10.4613	12.0578	3.27198	3.91368	4.74511	6.93537	3.63515	10.5705	52.4146	13.2143	5.95373	4.12154	9.63655	0.400856	0.0515158	12.4321	26.2396	13.4204	9.13065	4.79724	627.826	473.389	406.464	837.918	801.179	754.803		1.20862	4.50756	6.1041	2.68175	2.04005	1.20862		10.1898	6.3376	14.1465	6.32528	5.1471	4.84453	7.83179	3.63507	11.4669	46.4143	5.44164	7.45824	0.156327	6.33144
	6.77647	10.1582	14.5525	3.6782	3.71672	4.39841	7.21342	4.36747	11.5809	60.5464	19.0748	5.58744	3.88714	9.31279	0.411036	0.190926	8.67188	53.862	12.4978	12.2269	7.92428	647.312	486.669	312.098	814.565	812.368	773.974		1.18903	4.57078	8.96505	1.90924	1.87072	1.18903		10.1584	6.25994	13.9593	6.37823	5.21277	4.82278	7.79856	3.56229	11.3608	45.6788	5.47456	7.44348	0.152416	6.31908
	6.25017	9.63342	14.9568	6.52766	3.46971	4.11657	7.49239	4.25095	11.7433	56.737	18.0706	6.38891	4.64997	8.85698	0.31147	1.5431	4.58404	55.7172	0.930699	16.1819	11.3961	674.369	510.099	297.977	660.034	826.51	789.735		0.138744	3.24451	8.56786	0.138744	2.9192	2.27234		10.1325	6.18576	13.7852	6.43354	5.27469	4.76895	7.76344	3.50123	11.2647	45.0989	5.50246	7.43096	0.149111	6.30965
	5.89489	8.82664	14.4294	9.75938	3.20731	3.879	7.6661	4.215	11.8811	54.9823	17.7662	7.36076	4.38297	9.5262	0.369772	3.13721	1.34684	45.7423	4.38182	19.8809	14.3422	692.948	547.193	316.462	504.425	841.666	803.144		1.46588	1.46588	7.06864	2.39862	4.15345	3.48176		10.1098	6.11598	13.6216	6.48813	5.33335	4.70876	7.7296	3.44655	11.1761	44.5889	5.529	7.41923	0.145984	6.30205
	5.78816	8.07999	13.5837	10.6436	3.03083	3.62847	7.45912	4.12583	11.5849	55.3125	17.0225	6.93407	4.16839	10.0027	0.411705	2.79212	0.385476	37.5101	10.141	19.6098	14.6739	698.578	582.682	347.268	465.489	851.937	817.406		1.14592	1.14592	6.6496	3.70953	3.90324	3.3056		10.0876	6.05156	13.4671	6.53535	5.38809	4.65913	7.69815	3.39489	11.093	44.1	5.55396	7.40745	0.143001	6.29346
	6.30842	7.44824	25.0618	10.1853	3.4702	3.39142	9.3109	8.13013	17.441	87.3185	66.0991	6.87833	4.17975	9.50101	0.388959	9.01489	3.46951	248.092	0.764529	34.1138	35.0402	671.347	613.58	51.2219	485.476	826.482	831.017		0.56991	0.56991	18.1835	3.30694	3.40813	3.48691		10.0664	5.99287	13.3329	6.57758	5.43925	4.62848	7.6729	3.34795	11.0209	43.6335	5.57765	7.39907	0.140361	6.28522
	6.21437	6.89775	37.1506	9.42721	3.9901	3.11656	11.1328	12.9402	24.073	116.235	167.448	6.55606	4.54617	8.79484	0.318467	24.1907	17.9354	676.93	2.90895	51.0178	64.2596	676.23	641.155	24.3232	519.456	796.859	846.94		0.341691	0.341691	30.5946	2.87115	2.56596	3.4395		10.0481	5.93966	13.2227	6.61759	5.48662	4.59891	7.65226	3.31016	10.9624	43.2574	5.59988	7.39359	0.138047	6.27863
	6.03595	6.4007	40.0214	8.87429	4.1329	2.8484	11.3856	14.1794	25.565	124.538	201.054	6.21832	4.60866	8.25589	0.28351	28.6189	24.8494	820.011	6.30675	52.6018	72.884	685.541	666.574	60.8813	544.966	788.817	862.62		0.182374	0.182374	33.8031	2.65597	2.08542	3.36993		10.0399	5.89186	13.0959	6.65854	5.52962	4.56762	7.63056	3.26918	10.8997	42.8432	5.62018	7.38756	0.135871	6.2752
	5.80723	5.97479	38.2326	10.2604	4.0813	2.60855	11.1608	13.5093	24.6701	121.043	182.502	5.89101	4.51278	9.18897	0.341284	28.6608	26.8948	732.883	0.810803	50.1195	73.1411	697.571	688.748	36.1661	482.173	791.719	876.766		0.0837805	0.0837805	32.3416	4.36935	1.80971	3.28246		10.0384	5.84839	12.9275	6.69841	5.56772	4.54285	7.60388	3.21513	10.819	42.2828	5.63789	7.37751	0.133659	6.2734
	5.51163	5.59566	36.6327	11.1209	3.926	2.39068	10.8629	12.9648	23.8277	119.349	168.086	5.55365	4.32241	9.73962	0.385237	28.6365	27.7443	664.083	0.0665621	48.1212	71.7792	713.272	708.791	19.483	445.119	800.482	889.716		0.0420148	0.0420148	31.0791	5.56729	1.62765	3.16297		10.0371	5.80841	12.7586	6.73579	5.6015	4.54419	7.58093	3.15712	10.7381	41.6455	5.65323	7.36965	0.1318	6.2721
	5.10708	5.22861	36.3576	10.8033	3.77133	2.20078	10.5781	12.9591	23.5372	122.509	167.939	5.16785	4.10526	9.40962	0.392482	29.9322	28.6172	664.582	0.0507018	46.3324	70.1797	735.045	728.47	17.1298	458.624	809.258	901.081		0.0607619	0.0607619	31.1898	5.63544	1.39652	2.96707		10.0886	5.773	12.593	6.76939	5.63242	4.55025	7.56777	3.1086	10.6764	41.0768	5.66756	7.36817	0.130458	6.27119
	4.75254	4.98686	35.3973	10.2437	4.44854	2.05146	10.3134	12.579	22.8924	121.968	158.231	4.8697	4.52454	8.92948	0.327407	30.9231	28.372	629.201	0.00485941	34.3965	68.2596	754.395	741.578	10.1028	482.905	771.187	910.068		0.117159	0.117159	30.5276	5.37398	0.421158	2.81824		10.2377	5.74163	12.44	6.79866	5.66133	4.55515	7.57241	3.08233	10.6547	40.7047	5.6814	7.37898	0.129979	6.27014
	4.52124	4.73919	33.1884	9.51716	6.06313	1.92465	9.99229	11.6305	21.6227	116.394	135.267	5.40116	4.57573	8.65365	0.308248	29.9324	27.5951	538.059	0.22575	15.4383	65.0869	767.154	755.129	0.940127	515.364	684.119	917.735		0.879918	0.661971	27.7872	4.116	0.661971	3.47651		10.4537	5.71314	12.3323	6.82455	5.68681	4.55765	7.59469	3.08596	10.6806	40.6331	5.69339	7.40216	0.130484	6.26885
	4.41603	4.3743	30.8861	8.87722	5.99359	1.78835	9.38926	10.7848	20.1741	114.863	116.312	5.20481	4.38473	8.15631	0.300739	24.733	25.1498	462.113	0.262188	11.5306	57.7738	772.993	775.316	1.77613	544.829	687.761	926.012		0.788776	0.830511	25.6813	3.67241	0.788776	3.41646		10.6686	5.68841	12.256	6.8487	5.71077	4.56019	7.62211	3.10226	10.7244	40.7008	5.694	7.42876	0.132195	6.27974
	4.39302	4.13827	28.7142	8.39901	5.76516	1.64606	8.84262	9.98266	18.8253	112.893	99.6536	5.07909	4.20196	7.74055	0.296302	19.7989	22.1309	394.88	0.196794	9.47079	51.7905	774.273	788.515	12.2821	567.382	699.795	934.692		0.686068	0.940815	23.6351	3.31992	0.686068	3.43303		10.8698	5.66948	12.185	6.87035	5.73379	4.56511	7.64892	3.11936	10.7683	40.7817	5.68556	7.45428	0.134607	6.30207
	4.32317	4.1019	26.5452	8.01714	5.38309	1.51258	8.31384	9.17585	17.4897	110.368	84.1962	4.85313	4.15722	7.35863	0.278001	15.9254	17.7404	332.381	0.0880295	8.58929	46.2572	778.166	790.56	32.1902	585.72	720.155	942.872		0.529958	0.751233	21.692	3.16401	0.529958	3.34055		11.064	5.67086	12.1188	6.88888	5.753	4.57368	7.67821	3.13623	10.8144	40.8458	5.69139	7.48088	0.135852	6.32094
	4.25895	4.75494	24.737	7.65162	5.00597	1.38549	7.96567	8.45557	16.4212	106.15	71.4967	4.88045	4.38295	6.99021	0.229247	13.7397	10.3088	281.278	0.0986222	8.75978	43.2987	781.753	754.263	55.977	603.546	740.537	950.692		0.621502	0.125518	19.8566	2.77117	0.125518	3.49496		11.2943	5.67677	12.0587	6.9053	5.76578	4.58469	7.71425	3.16503	10.8793	41.0283	5.69903	7.51201	0.137233	6.33554
	4.22927	4.58732	22.84	7.25817	4.88277	1.27018	7.51128	7.74873	15.26	103.161	60.0428	4.73504	4.31878	6.66432	0.213559	10.7716	8.54955	234.968	0.0640653	6.90904	38.9513	783.413	763.498	87.9625	623.033	747.258	957.816		0.505774	0.147727	18.1049	2.52312	0.147727	3.46486		11.5484	5.68434	12.0558	6.91941	5.7771	4.59506	7.76335	3.21774	10.9811	41.4478	5.70753	7.55236	0.139129	6.34825
	4.19303	4.24208	20.9614	6.84478	5.80671	1.1908	7.20646	7.00491	14.2114	97.2032	49.0687	5.0244	4.20529	6.58527	0.220561	9.08077	8.78755	189.197	0.130808	1.95928	36.1882	785.443	782.696	126.73	643.84	697.598	962.737		0.831369	0.782318	15.937	1.82039	0.782318	3.8336		11.796	5.69048	12.0604	6.93015	5.78345	4.60516	7.81095	3.27411	11.0851	41.917	5.71372	7.59075	0.141083	6.3568
	5.05062	3.92027	19.5326	6.36558	6.09383	1.10164	7.01075	6.42439	13.4351	91.6363	41.2728	5.57222	4.20286	6.29764	0.199493	3.84213	9.55106	156.796	0.416253	0.840752	34.9177	738.11	800.806	160.94	668.389	682.514	968.277		0.521605	1.65195	13.9604	0.793354	0.521605	4.47059		12.0266	5.71798	12.0706	6.93899	5.79101	4.61624	7.86023	3.32652	11.1868	42.3209	5.73624	7.62992	0.141678	6.365
	9.5645	3.93608	18.5075	5.87243	6.2004	1.01224	7.51552	6.07545	13.591	80.8387	36.9111	6.03641	4.42017	8.72348	0.327406	4.19833	12.8124	120.823	2.69974	1.72955	42.2927	513.217	799.911	188.001	694.131	676.957	973.849		3.52809	2.10033	12.471	0.163982	0.163982	5.02417		12.2401	5.75243	12.0826	6.94821	5.80745	4.62725	7.90968	3.37455	11.2842	42.6636	5.76618	7.66931	0.141649	6.37783
	9.36865	4.72474	17.709	5.50107	5.97053	0.937799	7.36864	5.73956	13.1082	77.8917	32.9425	5.7358	4.91882	8.51912	0.26792	4.00005	6.99018	106.924	3.48783	1.95472	41.3557	522.129	755.923	210.533	713.837	688.971	978.5		3.63286	1.01105	11.9732	0.23473	0.23473	4.798		12.4404	5.78731	12.0931	6.95652	5.80303	4.63733	7.95295	3.42275	11.3757	43.0376	5.79124	7.70384	0.141726	6.37978
	10.116	4.57564	16.8176	5.24977	5.74891	1.02254	7.25507	5.51252	12.7676	75.9817	30.3879	5.49934	4.74417	9.02423	0.310861	8.18492	7.17935	91.4412	4.02123	2.26852	38.8444	488.533	764.144	237.198	727.328	700.655	973.206		4.61666	0.9237	11.3182	0.24957	0.24957	4.4768		12.6288	5.82063	12.0997	6.96251	5.78857	4.64604	7.99105	3.46983	11.4609	43.4215	5.79659	7.73391	0.143182	6.39157
	21.4194	4.34124	15.6038	5.04713	5.70352	1.67644	8.96524	7.74176	16.707	86.353	59.9348	5.37532	4.51771	13.1287	0.487974	155.106	21.3814	44.0699	15.3516	10.6388	53.1267	116.627	777.158	276.059	738.299	703.06	932.835		16.0441	1.03408	10.2284	0.328196	0.328196	3.69889		12.8061	5.85061	12.1004	6.96738	5.77172	4.65403	8.02504	3.51439	11.5394	43.7929	5.79145	7.76062	0.145305	6.409
	27.7328	4.01241	14.3794	4.69897	7.39803	2.36989	10.0986	9.61782	19.7164	95.2393	92.5025	6.0485	4.18405	12.6341	0.502436	310.964	37.0414	18.3257	29.1558	7.29296	59.7327	20.1245	795.6	318.243	757.341	616.07	890.957		21.6842	2.03609	8.33093	1.34953	1.34953	3.67861		12.9732	5.87462	12.0979	6.97301	5.75384	4.66263	8.05587	3.55703	11.6129	44.1545	5.78403	7.78515	0.147475	6.42382
	30.6892	3.77149	13.3974	4.36732	7.71023	2.53365	10.4115	10.6778	21.0894	102.557	114.016	6.03878	3.92045	11.9756	0.506739	411.182	44.0903	8.91526	36.5326	7.29708	62.0611	2.33974	809.249	354.245	775.704	600.67	881.207		24.6504	2.26729	7.35861	1.67145	1.67145	3.50512		13.1306	5.89335	12.0942	6.98338	5.73772	4.67131	8.0851	3.59755	11.6827	44.4961	5.77663	7.80967	0.149639	6.43836
	29.5073	3.54576	12.4569	4.11453	7.36806	2.51333	9.91765	10.2548	20.1725	103.399	105.161	5.74129	3.68795	11.1847	0.504063	383.755	40.6011	6.4479	33.6763	6.50043	54.824	7.35205	822.143	390.531	789.85	617.559	882.414		23.766	2.19554	6.71563	1.62677	1.62677	3.22796		13.2778	5.90908	12.0917	6.99531	5.72257	4.67906	8.11258	3.63642	11.749	44.8244	5.7692	7.83327	0.151742	6.45219
	27.6187	3.3267	11.6093	4.03752	6.89534	2.4095	9.31618	9.566	18.8822	102.682	91.5083	5.46643	3.5044	10.4308	0.497043	334.982	35.8738	5.25841	27.8642	5.86043	47.7022	21.1609	834.753	424.751	794.184	641.277	888.594		22.1523	2.13973	6.14287	1.42891	1.42891	3.05693		13.4151	5.92456	12.088	7.00766	5.70721	4.68439	8.1378	3.67322	11.811	45.1377	5.76155	7.85527	0.15376	6.46611
	26.981	3.145	10.8515	4.95294	6.66138	3.47295	9.34413	9.08528	18.4294	97.2299	82.5423	5.80716	3.84295	9.80395	0.436803	311.06	38.4292	2.27209	19.2825	7.19712	34.4707	27.4343	845.285	456.562	743.427	653.181	826.324		21.1739	2.66216	5.04431	0.85422	0.85422	2.33421		13.5419	5.94041	12.0505	7.02965	5.68563	4.67882	8.15448	3.70259	11.8571	45.4056	5.74933	7.87327	0.155913	6.48503
	29.121	2.91331	10.1364	4.9096	6.52248	6.93656	10.0899	9.62491	19.7148	95.3916	92.6388	6.72952	5.31282	9.33641	0.274662	362.184	51.5032	0.00215992	26.8354	12.7264	9.94347	9.59627	858.811	487.634	745.792	660.301	639.191		22.3915	3.81621	3.40684	1.81992	0.207041	0.207041		13.6608	5.9535	12.0055	7.05272	5.6635	4.67106	8.16784	3.72951	11.8974	45.6609	5.736	7.88906	0.158023	6.50311
	30.7579	2.6703	9.38158	4.60446	6.3105	7.71468	10.2399	10.3208	20.5607	100.79	106.52	7.01259	5.03097	8.96486	0.281076	420.987	57.2988	0.736707	31.7582	15.4402	6.37672	2.13428	873.113	521.538	762.551	671.24	600.451		23.7453	4.34229	2.36899	2.40813	0.702094	0.702094		13.7707	5.96357	11.9579	7.07532	5.64307	4.66386	8.17908	3.75396	11.933	45.8971	5.72319	7.90314	0.15998	6.51944
	29.2785	2.51286	8.57425	4.38823	6.06826	7.98163	9.80061	9.80342	19.604	100.029	96.107	7.02495	4.80824	8.42609	0.273369	379.386	53.1114	1.50398	29.2939	13.9305	3.30871	8.64555	882.442	559.064	774.54	683.85	587.44		22.2535	4.51209	1.5493	2.63671	0.956684	0.956684		13.8737	5.97343	11.9149	7.09623	5.62322	4.65688	8.18973	3.77783	11.9676	46.1289	5.71077	7.91635	0.161852	6.53483
	27.098	2.38719	7.8386	4.17069	5.84866	7.54993	9.14884	9.03148	18.1803	98.7172	81.5676	6.69929	4.59019	7.76643	0.257048	322.172	45.7199	1.71674	24.7819	10.8912	2.55653	26.2227	889.924	594.394	786.696	695.384	608.553		20.3987	4.3121	1.13931	2.5286	0.850635	0.850635		13.9722	5.98228	11.8795	7.1159	5.60448	4.64953	8.20064	3.80244	12.0031	46.3675	5.69893	7.92946	0.163668	6.54909
	25.1493	2.29964	7.18313	3.90857	5.52598	7.25244	8.55318	8.35278	16.906	97.657	69.7689	6.35455	4.31292	7.23511	0.253047	275.432	39.1068	1.87705	21.5724	9.16398	1.69193	49.9771	895.156	626.784	801.469	712.506	623.319		18.7948	4.05491	0.828577	2.44598	0.828577	0.897887		14.0582	5.9925	11.85	7.13539	5.588	4.64191	8.211	3.82438	12.0354	46.5763	5.68912	7.9421	0.16528	6.56394
	23.3838	2.21864	6.59063	3.67415	5.21124	7.30329	8.06362	7.73333	15.797	95.9039	59.8044	5.90094	4.05842	7.12513	0.274216	234.707	34.1637	2.1697	19.2675	8.13605	0.578102	78.0577	900.009	656.803	814.797	729.408	620.782		17.4828	3.68229	0.689693	2.22679	0.689693	1.40235		14.1198	6.03064	11.8012	7.15486	5.5762	4.6344	8.21952	3.83163	12.0511	46.6162	5.68981	7.95336	0.16591	6.59275
	21.7995	2.10312	6.03704	3.47729	7.0178	8.45345	8.14804	7.0788	15.2268	86.8774	50.1094	6.52742	4.11723	8.09454	0.325695	186.363	36.5411	4.45631	21.8159	1.27744	0.0932773	108.561	906.954	685.484	826.074	635.09	564.791		15.2721	4.4243	0.49038	3.05013	0.49038	1.92603		14.1638	6.07124	11.7452	7.17359	5.56708	4.62681	8.22462	3.83189	12.0565	46.5905	5.69312	7.96186	0.166148	6.62242
	20.3804	1.94045	5.57904	3.40129	9.83147	8.18907	8.22029	6.63477	14.8551	80.7121	44.0201	6.88406	3.94573	9.42087	0.409614	147.868	39.4364	6.97617	23.2228	2.59592	0.000974501	140.147	916.778	709.676	830.448	501.192	577.427		13.4963	4.94361	1.30501	3.48277	2.94742	1.30501		14.2021	6.10911	11.6941	7.19137	5.5598	4.61877	8.22922	3.83183	12.061	46.5637	5.69713	7.96976	0.166287	6.65024
	19.0151	2.58103	5.18035	4.39913	10.1384	7.5854	8.1499	5.93674	14.0866	72.8443	35.2449	6.38287	4.59443	9.50017	0.348058	118.053	31.0124	8.81828	14.0683	3.95422	0.318667	174.337	878.397	731.078	773.934	487.543	606.804		12.6322	3.80185	1.20253	1.98374	3.75555	1.20253		14.2376	6.14406	11.6509	7.20695	5.55274	4.61117	8.23389	3.83287	12.0668	46.5499	5.70057	7.97716	0.166445	6.6755
	17.7984	4.78483	4.82148	6.04121	9.70215	7.03005	8.36302	4.96656	13.3296	59.3872	24.6667	6.53563	5.12641	9.03413	0.275958	89.0267	12.8035	12.5426	5.39082	1.79327	1.77681	207.947	752.622	750.613	685.266	506.999	634.473		11.2628	1.7508	1.71415	0.494421	3.16652	0.494421		14.2705	6.17153	11.6123	7.21438	5.54509	4.60494	8.23645	3.83525	12.0717	46.5644	5.7017	7.98094	0.166579	6.69295
	16.8819	5.37024	4.49302	6.34594	9.10254	6.5037	8.11621	4.56533	12.6815	56.2495	20.8423	6.42482	5.61417	8.45283	0.201796	76.8365	7.54036	13.1276	3.13386	0.972828	2.60021	235.222	720.845	768.719	669.404	534.361	661.266		10.457	1.05458	1.9318	0.078877	2.67772	0.078877		14.2984	6.16716	11.5743	7.20652	5.53721	4.60103	8.23077	3.84013	12.0709	46.6558	5.6947	7.9747	0.166796	6.68684
	16.21	6.4898	4.15348	6.25198	9.64532	6.0804	8.13849	4.33156	12.4701	53.2232	18.7625	6.37089	6.12329	8.85644	0.182456	65.1486	2.71818	15.8803	3.55893	2.27053	4.23574	256.283	661.981	787.662	674.275	509.562	683.216		9.83907	0.118911	2.21741	0.118911	3.27443	0.290491		14.3455	6.15629	11.538	7.19595	5.53015	4.59755	8.22723	3.85214	12.0794	46.8219	5.68669	7.96941	0.167157	6.67612
	15.7772	6.25487	3.80624	5.87109	12.7983	5.67117	8.36316	4.7604	13.1236	56.9211	22.6614	6.06298	5.72115	11.1625	0.322284	54.9687	4.44488	20.7655	6.21038	19.6708	7.2468	270.324	674.125	807.273	694.201	377.154	704.776		9.71426	0.191888	2.25675	0.191888	6.73535	0.391812		14.3971	6.12017	11.5063	7.18607	5.52344	4.58917	8.22037	3.87012	12.0905	47.0796	5.67263	7.9618	0.167896	6.65312
	15.3646	5.86218	3.52089	6.01451	12.8411	5.20625	8.13493	4.77378	12.9087	58.6825	22.789	5.93835	5.37024	11.1345	0.349248	52.2685	5.16539	21.2894	4.49617	22.1483	8.57717	284.063	694.671	823.57	686.664	375.494	729.677		9.42628	0.0761657	2.41746	0.0761657	6.90278	0.732097		14.4466	6.07619	11.4785	7.17666	5.51136	4.57008	8.2099	3.89181	12.1017	47.4039	5.65257	7.95159	0.168994	6.62642
	14.3668	8.61517	3.28188	9.65299	12.3923	4.80734	8.85274	4.26684	13.1196	48.1979	18.2059	9.13408	5.75929	11.7075	0.340543	30.4043	0.0564396	31.0345	0.640404	12.5286	16.3653	318.695	557.131	837.345	509.215	393.089	751.388		5.23267	0.518911	5.8522	0.518911	3.25823	4.32675		14.4915	6.03044	11.4522	7.16611	5.48981	4.54191	8.19532	3.91565	12.111	47.7791	5.62497	7.93802	0.170541	6.59827
	13.5529	12.2145	3.13669	14.3697	11.7684	4.4155	9.9096	4.8578	14.7674	49.0211	23.5982	11.9914	6.25372	13.2183	0.357671	13.2735	5.3124	45.8724	19.8925	3.45503	30.1852	348.416	400.173	845.769	318.59	418.219	773.023		1.56147	0.223046	8.85473	2.37828	0.223046	7.57592		14.5413	5.92959	11.4266	7.15373	5.46738	4.50517	8.17063	3.94934	12.12	48.3358	5.58293	7.91641	0.172859	6.54166
	13.1283	12.1442	2.97031	15.2484	11.3178	4.13304	9.82367	5.04613	14.8698	51.3671	25.4635	11.731	5.92922	12.8823	0.369618	10.9209	5.38476	46.9686	29.4275	2.23231	32.3833	364.445	402.99	855.474	287.995	436.853	788.81		1.39738	0.413208	8.76066	3.51741	0.413208	7.59793		14.635	5.8259	11.4015	7.13864	5.44637	4.46939	8.1528	3.99771	12.1505	49.0348	5.54125	7.89926	0.17544	6.48227
	12.8411	11.319	2.77909	14.6474	11.1475	3.98038	9.45243	4.88478	14.3372	51.6776	23.8611	11.2333	5.77217	12.4606	0.366835	11.483	3.48422	44.5335	26.9881	2.87343	29.9434	375.496	436.8	866.696	308.752	443.997	797.408		1.60779	0.0857439	8.4542	3.41415	0.0857439	7.25292		14.7291	5.72449	11.3769	7.12129	5.42662	4.4352	8.1356	4.04609	12.1817	49.7331	5.50108	7.88202	0.177906	6.42289
	12.6479	10.6657	2.61236	13.9488	10.928	3.91403	9.11947	4.70899	13.8285	51.6366	22.1746	10.7969	5.60196	12.2179	0.371269	12.45	2.39095	42.3425	23.3222	3.27073	27.0965	383.019	464.534	876.541	333.794	453.298	801.159		1.85106	0.131124	8.1845	3.15191	0.131124	6.88283		14.8158	5.62945	11.3538	7.10314	5.40768	4.40427	8.11902	4.09124	12.2103	50.3908	5.46312	7.86505	0.180214	6.36629
	12.3137	10.3747	2.4463	13.0811	10.4936	3.79813	8.75124	4.50323	13.2545	51.4582	20.2791	10.4341	5.44227	11.8586	0.37087	12.6909	2.63555	39.7523	18.7478	3.03566	24.5334	396.213	477.165	886.401	366.251	471.986	807.734		1.87956	0.0594378	7.98782	2.647	0.0594378	6.63599		14.8919	5.54193	11.3286	7.08423	5.38449	4.38244	8.10226	4.13093	12.2332	50.9849	5.42385	7.84775	0.182638	6.31308
	11.5716	9.99396	2.55585	12.6257	9.93975	3.59167	8.37977	4.24498	12.6247	50.6575	18.0198	9.96685	5.17869	11.1772	0.36675	10.1881	2.60561	33.918	18.0281	2.43355	22.9258	426.304	493.943	879.89	383.889	496.356	819.512		1.60479	0.0271029	7.411	2.65886	0.0271029	6.37518		14.9568	5.45913	11.2665	7.06558	5.35778	4.35969	8.07759	4.16158	12.2392	51.5201	5.38312	7.82459	0.184852	6.26236
	10.6983	9.39553	3.13335	14.1394	9.26795	5.04518	8.61328	3.96702	12.5803	46.057	15.7373	9.33174	6.10087	10.3726	0.25931	4.34737	0.611913	30.0296	30.5375	0.428587	12.7313	463.131	520.901	845.963	326.866	526.741	738.405		1.36658	0.0637918	6.19838	4.80762	0.0637918	4.28656		15.0144	5.37918	11.1771	7.04825	5.33217	4.33847	8.04826	4.18521	12.2335	52.0015	5.34392	7.79826	0.186752	6.21371
	10.107	8.63497	3.32914	17.1642	8.62117	7.00011	9.14276	4.56491	13.7077	49.9292	20.8384	8.62807	7.40538	9.73896	0.136114	0.92968	0.257843	33.7981	64.3433	0.272048	4.59094	488.933	556.196	834.612	226.641	556.848	635.982		1.47888	0.00689983	5.29893	8.53611	0.00689983	1.62796		15.0681	5.30136	11.0624	7.02681	5.31105	4.3189	8.01476	4.20345	12.2182	52.4464	5.30378	7.76777	0.1885	6.16893
	9.60119	7.90113	3.26659	16.9136	8.11902	7.11201	8.81892	4.4991	13.318	51.0165	20.2419	8.01007	7.30929	9.23065	0.116165	0.611951	0.842336	30.8284	65.5235	0.489862	2.91354	511.556	591.349	838.23	234.249	580.799	630.35		1.59112	0.108944	4.74349	8.90351	0.108944	0.898065		15.1201	5.22781	10.9421	6.97748	5.29183	4.30104	7.97672	4.22127	12.198	52.9199	5.24382	7.72691	0.191438	6.13465
	9.02975	7.23891	3.05917	16.0794	7.66878	6.69473	8.29512	4.30392	12.599	51.885	18.5237	7.45385	6.83077	8.68951	0.119762	0.539684	1.11558	27.4152	60.5946	0.392294	2.56125	537.732	623.995	850.284	260.481	602.703	651.478		1.5759	0.214938	4.39468	8.62553	0.214938	0.759118		15.1688	5.16114	10.8254	6.89669	5.27459	4.28479	7.93524	4.23926	12.1745	53.4233	5.1895	7.6756	0.193244	6.08564
	8.36975	6.64292	2.94717	14.8771	7.17715	6.91317	7.82121	3.91077	11.732	50.0021	15.2941	7.04516	6.71048	8.0716	0.0920789	0.300897	1.38836	23.7562	49.7856	0.414818	0.824545	568.777	654.125	856.828	300.734	627.084	640.375		1.3246	0.402234	4.09798	7.83195	0.13199	0.13199		15.2109	5.10039	10.7185	6.8069	5.25829	4.27044	7.89424	4.25625	12.1505	53.9159	5.13986	7.6224	0.194522	6.0326
	7.90046	6.11694	4.35563	13.9353	6.69423	8.15391	7.85942	3.27645	11.1359	41.6882	10.7351	7.29734	6.26126	8.09055	0.12746	0.00168421	3.03624	12.2765	36.9169	1.35766	0.086724	591.381	681.307	776.356	334.284	651.503	579.119		0.603114	1.18041	2.94171	6.638	0.603114	0.856564		15.2398	5.04535	10.507	6.72073	5.23664	4.25773	7.83455	4.25543	12.09	54.3161	5.09317	7.5561	0.194709	5.97869
	7.65674	5.63805	5.88078	13.1692	6.23348	7.99407	7.76205	2.81742	10.5795	36.2973	7.93785	6.94511	5.96895	7.90974	0.139839	0.0110896	4.51139	3.5392	29.2372	2.33654	0.0538315	603.294	706.536	693.691	362.887	675.236	586.837		0.711633	1.30706	1.06434	6.22408	0.711633	1.04896		15.2623	5.00273	10.1743	6.6411	5.20912	4.24715	7.75612	4.23828	11.9944	54.6444	5.05432	7.47736	0.193353	5.92511
	7.92763	5.25045	6.78614	12.5911	5.76104	7.60759	7.65399	2.62926	10.2833	34.3515	6.91302	7.19687	6.01732	7.84762	0.13201	0.0748822	5.77699	0.753152	24.3747	3.58324	0.00215251	590.06	727.291	646.819	385.248	700.012	605.711		0.730765	1.94642	0.410724	5.39419	1.43583	0.410724		15.2803	4.97338	9.8113	6.56646	5.18001	4.23789	7.6749	4.21833	11.8932	54.9627	5.02504	7.39779	0.190999	5.87323
	7.92398	4.88012	6.48897	12.0905	5.34365	7.97271	7.44999	2.60756	10.0575	35.0008	6.79936	7.20648	5.62998	7.96053	0.171484	0.224669	6.60425	0.923558	21.5344	4.43667	0.273239	590.238	747.403	662.024	405.148	722.273	587.872		0.717506	2.32636	0.717506	4.88403	1.86283	0.766236		15.295	4.94927	9.46401	6.48526	5.16093	4.22956	7.59733	4.20154	11.7989	55.3029	5.00219	7.31931	0.188056	5.82309
	7.46049	4.49212	5.96698	11.5949	4.94807	9.90599	7.39476	2.84261	10.2374	38.4408	8.08041	6.71373	5.2028	9.29461	0.282244	0.00431995	8.42533	2.03856	17.6413	5.98628	6.30627	612.974	768.768	689.158	425.344	743.692	497.861		0.746753	2.22162	0.746753	4.88118	1.76566	3.19226		15.3071	4.92788	9.13056	6.40988	5.15143	4.22225	7.52484	4.18733	11.7122	55.6468	4.98377	7.2461	0.184985	5.78066
	12.2932	4.24049	5.6005	10.994	4.60836	9.65598	7.89877	3.50633	11.4051	44.3909	12.2944	7.62824	4.85639	10.6595	0.374011	19.3114	13.383	5.28203	9.58068	10.8268	3.0878	397.027	782.785	708.533	450.49	762.336	509.08		4.665	3.38776	2.02774	3.36579	3.01989	2.02774		15.3185	4.90836	8.80603	6.34235	5.14688	4.21641	7.45641	4.17609	11.6325	56.0067	4.96799	7.1779	0.181947	5.74461
	21.6093	4.04692	5.47776	10.2464	4.31003	9.0708	9.12687	6.62408	15.7509	72.5778	43.8784	7.27428	4.60197	9.95247	0.36762	155.812	25.8059	13.316	1.25325	23.2019	0.00314312	112.561	793.654	715.082	482.788	778.899	535.829		14.3351	3.22737	1.79652	2.97207	2.96425	1.79652		15.3297	4.88911	8.49097	6.27916	5.13509	4.21124	7.38921	4.16962	11.5588	56.4285	4.9506	7.1117	0.179161	5.70713
	27.7749	3.75023	8.43329	9.43737	4.08138	8.42821	10.3176	8.88453	19.2021	86.1107	78.9348	8.43075	5.16808	9.18635	0.279932	304.759	43.1299	3.55051	0.774741	38.8901	3.56966	19.748	810.459	565.75	518.993	791.714	565.992		19.3442	4.68052	0.00253725	1.00662	4.34937	0.00253725		15.3402	4.87094	8.19701	6.22069	5.10607	4.20609	7.32351	4.16887	11.4924	56.9246	4.92972	7.0478	0.176838	5.66338
	27.2499	3.57978	10.6363	8.8004	3.89884	8.02026	10.3642	8.72889	19.0931	84.2212	76.1936	8.41033	4.9292	10.1774	0.347409	285.124	46.029	0.0740354	2.44562	41.8014	5.49426	24.6904	820.193	465.802	548.421	802.019	585.569		18.8395	4.83055	2.22601	0.390068	4.51149	0.390068		15.3486	4.85673	7.92728	6.1666	5.07571	4.20131	7.26272	4.1706	11.4333	57.4247	4.91148	6.98869	0.174553	5.62116
	25.5302	3.66721	10.5453	8.24246	3.73906	7.79349	9.91961	8.10809	18.0277	81.738	65.7412	8.01797	4.75267	9.96957	0.354355	243.689	39.0925	0.391456	2.81284	38.1992	4.5204	44.7377	815.193	469.741	574.865	811.095	596.595		17.5122	4.35076	2.5273	0.224486	4.27891	0.224486		15.3533	4.84911	7.67836	6.11656	5.04654	4.19718	7.20684	4.17275	11.3796	57.8999	4.89847	6.93427	0.172048	5.58155
	24.4956	5.2909	10.1909	7.6997	3.61233	7.62866	9.81969	7.53469	17.3544	76.7304	56.7715	7.66418	5.87534	9.56811	0.239115	215.383	20.5099	0.137803	4.49437	38.5313	4.80063	59.6471	725.111	485.228	601.186	818.329	604.675		16.8315	2.37327	2.52673	0.035521	4.05184	0.035521		15.3565	4.84826	7.449	6.06982	5.03018	4.19395	7.15795	4.17449	11.3324	58.3197	4.89374	6.88592	0.16912	5.55
	27.7704	5.35228	9.84974	7.24179	3.46377	7.33479	10.1688	8.8845	19.0533	87.3703	78.9344	7.28829	5.82466	9.221	0.225736	309.815	23.1987	0.10179	8.5673	44.9573	8.03157	19.7885	721.809	500.374	623.85	826.851	619.214		20.4821	1.93601	2.56145	0.0464959	3.82452	0.0464959		15.3587	4.84018	7.25544	6.0263	5.03233	4.19201	7.1175	4.1766	11.2941	58.6808	4.88822	6.8447	0.166751	5.52932
	29.8093	5.18535	14.7059	6.7772	3.31617	6.83285	11.1045	9.95495	21.0594	89.6483	99.101	6.80502	5.58331	12.7376	0.3905	349.87	35.0358	12.9704	18.7252	60.6573	18.2466	5.80581	730.807	306.701	647.275	835.361	644.446		23.0042	1.61968	7.90087	0.0278273	3.48885	0.0278273		15.3588	4.83181	7.08446	5.98607	5.04528	4.19264	7.08318	4.17773	11.2609	58.981	4.88518	6.80891	0.164504	5.51567
	28.8568	4.86161	14.6	6.2351	3.29595	6.35425	10.7006	9.72222	20.4228	90.8566	94.5215	6.29467	5.20498	12.5386	0.41331	329.647	34.094	15.2053	19.9409	54.8292	18.891	11.303	748.415	310.421	675.152	836.531	668.975		22.5621	1.43306	8.30535	0.0595765	2.99872	0.0595765		15.3565	4.82407	6.92977	5.94871	5.05172	4.19392	7.05079	4.17925	11.23	59.2736	4.88098	6.6845	0.15594	5.50021
	26.8863	6.86212	14.2092	5.79684	3.80686	6.11564	10.6128	8.73576	19.3486	82.3132	76.3136	6.48888	5.87654	12.3725	0.35596	264.826	14.0679	12.9341	23.1938	46.3212	20.2248	28.4353	642.961	324.344	698.119	807.238	681.375		20.3974	0.373242	7.72036	0.692036	2.68201	0.373242		15.343	4.81717	6.78585	5.91393	5.05296	4.19537	7.01804	4.17733	11.1954	59.5227	4.87612	6.56787	0.147829	5.48345
	24.9261	7.38062	13.358	5.49041	4.56215	5.92224	10.2733	7.83597	18.1092	76.2755	61.4025	6.65143	5.59837	11.8637	0.358796	214.706	8.36736	9.51582	22.8756	32.6168	18.9314	53.1835	616.935	355.728	714.406	764.89	691.509		18.2747	0.729189	6.7066	1.16101	2.08928	0.729189		15.2823	4.80996	6.64796	5.88194	5.0494	4.19692	6.97808	4.15754	11.1356	59.58	4.86982	6.45646	0.140084	5.46567
	23.3526	7.15753	12.353	5.18303	4.51041	5.68491	9.70691	7.25744	16.9643	74.7657	52.6704	6.42122	5.3085	11.0541	0.351142	186.205	6.49936	7.00159	20.4655	27.0037	16.1765	78.609	628.067	394.651	730.932	767.755	704.047		16.9314	0.736306	5.93174	1.23819	1.91081	0.736306		15.221	4.79987	6.51514	5.85193	5.04628	4.19879	6.93884	4.13812	11.077	59.6371	4.86147	6.34934	0.132717	5.44911
	21.9629	6.7817	11.5652	4.8292	4.25221	5.2906	9.11364	6.82872	15.9424	74.9286	46.6314	6.03615	4.94455	10.3693	0.35424	165.103	5.43792	6.01025	18.3564	23.6335	14.6156	105.183	647.045	426.57	750.189	782.13	725.127		15.9267	0.745551	5.52907	1.20695	1.78395	0.745551		15.15	4.79051	6.3889	5.82343	5.04469	4.20563	6.90052	4.11421	11.0147	59.6218	4.85405	6.24753	0.125521	5.43406
	20.6376	6.30905	10.8568	4.57762	3.9871	4.90413	8.54539	6.42411	14.9695	75.1763	41.2692	5.60659	4.65925	9.71987	0.351942	146.222	5.00121	5.34266	15.7432	20.778	13.2588	134.123	671.315	456.334	764.034	797.028	746.091		15.031	0.702463	5.25022	1.02897	1.61949	0.702463		14.964	4.78201	6.27236	5.79612	5.04296	4.20606	6.84391	4.04507	10.889	59.1046	4.84725	6.1533	0.118726	5.41954
	19.4071	5.77343	10.2775	4.44633	3.77732	4.63128	8.05215	6.03419	14.0863	74.9389	36.4115	5.20236	4.49257	9.15147	0.34146	128.934	5.19259	4.95209	13.0019	18.2742	11.7023	164.14	699.357	481.421	771.309	808.918	761.071		14.2047	0.571072	5.07513	0.756021	1.42504	0.571072		14.7128	4.77436	6.16552	5.77123	5.02354	4.20069	6.77468	3.95182	10.7265	58.3321	4.83665	6.06695	0.112834	5.39739
	18.2441	5.28094	9.76746	4.65776	3.61741	4.35811	7.65431	5.62821	13.2825	73.53	31.6768	4.96935	4.43303	8.64583	0.322108	112.145	5.63286	4.46543	8.97926	16.2966	10.8649	195.291	725.648	504.062	759.61	818.039	776.217		13.2748	0.311588	4.79811	0.311588	1.35195	0.611238		14.43	4.76659	6.06584	5.74931	4.9999	4.19295	6.70076	3.84636	10.5471	57.4018	4.82491	5.98671	0.107458	5.37461
	17.1128	4.87188	9.28532	4.60185	3.49842	4.05372	7.23732	5.26069	12.498	72.6883	27.6749	4.73686	4.19075	8.18196	0.322582	97.5243	5.59534	4.19429	6.94574	13.9794	10.1353	228.192	747.854	525.944	762.696	824.86	793.271		12.3759	0.135014	4.54846	0.135014	1.23844	0.683144		14.1574	4.75916	5.97277	5.72922	4.97786	4.18412	6.63008	3.74477	10.3748	56.4815	4.81383	5.91188	0.102375	5.35354
	16.111	4.61416	8.81276	4.48801	3.41697	3.77027	6.86886	4.92878	11.7976	71.7555	24.2929	4.55108	3.9497	7.76311	0.325576	85.4167	5.08366	3.77878	5.66844	11.9155	9.60126	259.462	762.016	547.842	768.996	829.545	809.319		11.5599	0.0630758	4.26168	0.0630758	1.13412	0.780817		13.9028	4.75225	5.88564	5.70855	4.95734	4.17513	6.56363	3.65024	10.2139	55.6131	4.80353	5.84137	0.0974965	5.33295
	15.1883	4.48365	8.3298	5.23163	3.3293	3.47505	6.67296	4.55046	11.2234	68.1925	20.7067	4.85764	3.7272	7.55526	0.339292	72.5111	4.79304	2.74514	2.07743	11.18	10.2266	290.038	769.238	570.684	728.307	834.603	826.202		10.3307	0.373986	3.47216	0.373986	1.52834	1.38259		13.6543	4.74544	5.80392	5.67718	4.93591	4.15466	6.49524	3.56009	10.0553	54.8107	4.79306	5.77224	0.0926787	5.30655
	14.3009	4.38391	7.79144	5.11049	3.21995	3.18293	6.3316	4.25493	10.5865	67.2014	18.1044	4.7472	3.51094	7.1212	0.339561	63.5098	3.79352	2.13112	1.49113	9.68239	9.91413	321.05	774.781	596.696	734.86	840.933	843.081		9.55371	0.363289	3.04424	0.363289	1.52725	1.56426		13.384	4.73972	5.72745	5.6451	4.91408	4.09912	6.41824	3.46567	9.88391	53.9973	4.78331	5.70686	0.0880399	5.27959
	13.2657	4.58369	7.19937	4.84377	3.07762	2.96621	5.9894	3.88113	9.87053	64.8	15.0632	4.71373	3.45414	6.61047	0.313607	52.9451	1.97602	1.46403	1.31246	8.47846	9.1397	359.218	763.699	625.971	749.392	849.208	855.714		8.55201	0.130043	2.48564	0.130043	1.63611	1.74753		13.0968	4.7358	5.65656	5.61534	4.8928	4.03484	6.3387	3.36537	9.70407	53.0925	4.77505	5.64625	0.0835981	5.25407
	12.4618	4.64855	6.88023	4.50688	2.88793	2.78797	5.69556	3.63406	9.32962	63.805	13.2064	4.57771	3.29267	6.32231	0.315096	45.7823	1.09623	1.40344	1.41298	7.8828	8.45412	390.338	760.118	642.042	767.95	860.299	866.173		7.88411	0.0708382	2.30252	0.0708382	1.68978	1.78975		12.8239	4.73199	5.59229	5.58694	4.87227	3.96694	6.26239	3.27115	9.53354	52.2349	4.76706	5.59095	0.0795411	5.22961
	11.9711	4.44786	7.01299	4.27067	2.73106	2.60495	5.50644	3.54486	9.0513	64.3767	12.566	4.35927	3.11596	6.37171	0.343155	41.7915	1.12058	2.26971	1.52711	7.70271	8.41861	409.97	771.224	635.332	781.097	869.526	876.979		7.6118	0.0885944	2.65372	0.0885944	1.62821	1.75432		12.5718	4.72815	5.53416	5.5596	4.85254	3.90258	6.19146	3.18472	9.37619	51.4373	4.75925	5.55324	0.0769934	5.19335
	11.7754	4.34154	7.31673	4.16222	2.67197	2.42099	5.44814	3.55738	9.00551	65.2952	12.6549	4.25188	3.04453	6.57293	0.366874	40.0341	1.22456	3.49162	1.6536	7.70712	9.1636	417.933	777.141	620.113	787.171	873.015	887.909		7.52351	0.0896614	3.06485	0.0896614	1.57991	1.83088		12.3509	4.72843	5.48101	5.53403	4.8348	3.841	6.12836	3.1099	9.23826	50.746	4.75502	5.52077	0.0745201	5.1579
	11.539	6.93111	7.07095	4.10418	2.85053	2.28538	5.79686	3.45713	9.25399	59.6379	11.9517	5.51765	3.16395	7.03599	0.379614	32.9723	1.28652	1.6233	2.86517	8.68084	12.3305	427.653	639.467	632.414	790.431	862.494	896.009		6.02137	1.41347	1.5533	1.41347	2.66711	3.23227		12.154	4.7489	5.43291	5.51089	4.81927	3.78485	6.07514	3.04187	9.117	50.0708	4.76649	5.4914	0.0706683	5.12609
	11.1695	6.98522	6.54915	3.93985	2.81376	2.16383	5.60355	3.35158	8.95513	59.8117	11.2331	5.2445	3.09529	6.8762	0.379173	30.9798	1.909	0.894156	2.7679	7.78293	11.8317	443.073	636.733	658.93	799.698	864.656	903.301		5.925	1.74072	1.30465	1.30465	2.43074	3.08067		11.9754	4.78557	5.38979	5.49213	4.78491	3.71903	6.02448	2.98284	9.00732	49.512	4.78507	5.46655	0.0664748	5.08768
	10.7302	6.52267	6.30348	3.72495	2.74589	2.02251	5.34163	3.21637	8.558	60.2134	10.3451	5.01422	2.99065	6.46787	0.367628	29.0372	1.39487	0.92517	2.61364	6.73786	11.0165	461.758	660.291	671.603	811.899	868.652	911.815		5.71603	1.50845	1.28927	1.28927	2.26833	2.9917		11.809	4.82292	5.35066	5.47703	4.72151	3.65573	5.97281	2.93089	8.9037	49.0706	4.74686	5.44543	0.0685393	5.08679
	10.0843	6.0535	6.27097	3.53539	2.60521	1.93338	5.08046	3.02724	8.1077	59.5859	9.16415	4.79445	2.83776	6.2166	0.373174	25.0384	0.946816	1.41731	2.38725	6.12686	9.90409	489.936	684.622	673.289	822.738	876.964	917.206		5.28986	1.25906	1.47652	1.25906	2.18924	2.86106		11.6536	4.85014	5.31431	5.45192	4.6532	3.62356	5.92446	2.88039	8.80485	48.6186	4.70244	5.41751	0.0706601	5.08222
	9.66701	5.59134	6.1856	3.28348	2.43739	1.92704	4.84864	2.91051	7.75915	60.0273	8.47107	4.43741	2.64891	6.03703	0.390069	23.2166	0.551595	1.78746	2.44973	5.81413	8.53577	508.583	709.021	677.727	837.252	886.932	917.59		5.2296	1.15393	1.74819	1.15393	2.00002	2.51037		11.5094	4.85428	5.28126	5.41017	4.58701	3.61075	5.87548	2.83346	8.70894	48.2251	4.65383	5.37795	0.0721823	5.06777
	11.7457	5.13882	5.85512	3.02579	2.31995	2.0236	5.01817	3.63847	8.65664	72.506	13.2385	4.08231	2.49641	5.67605	0.389067	45.2599	0.0145571	0.700494	3.96955	7.28037	8.96745	419.147	733.325	695.043	852.231	893.941	911.75		7.66341	1.05651	1.77282	1.05651	1.76236	2.05871		11.3741	4.87908	5.25105	5.36494	4.52571	3.60248	5.83289	2.78766	8.62055	47.7921	4.61405	5.33647	0.0726011	5.06507
	14.4532	4.7328	5.55984	2.82222	2.22722	1.89284	5.28135	4.71928	10.0006	89.3574	22.2716	3.77751	2.37597	5.35308	0.385185	84.1224	0.300904	0.0775561	6.04731	9.32773	11.482	315.617	755.48	710.7	864.158	899.495	919.663		10.6757	0.95529	1.78233	0.95529	1.5503	1.88467		11.2449	4.90204	5.22349	5.32001	4.46063	3.5952	5.79105	2.74484	8.53589	47.398	4.57098	5.29588	0.0734675	5.06277
	15.3985	4.39526	5.38926	2.69835	2.15978	1.75839	5.29992	5.13767	10.4376	96.9386	26.3956	3.5468	2.29443	5.14076	0.38282	101.981	0.818409	0.00798189	6.76817	9.86045	12.5424	282.923	774.149	719.824	871.457	903.544	927.836		11.8517	0.848456	1.84246	0.848456	1.38702	1.78841		11.1188	4.92603	5.19837	5.27784	4.3671	3.59225	5.74673	2.70549	8.45223	47.0788	4.50683	5.25797	0.076923	5.0622
	14.8638	4.09298	5.22617	2.5341	2.08817	1.66795	5.07887	4.97582	10.0547	97.9709	24.7587	3.31354	2.19965	4.94287	0.384069	95.7455	0.971976	0.0216983	6.47582	8.94428	11.6344	301.195	791.061	728.602	881.181	907.854	933.354		11.5503	0.779437	1.91263	0.779437	1.22537	1.64559		10.9955	4.94847	5.17534	5.23378	4.2731	3.60288	5.70485	2.66585	8.37071	46.7296	4.44195	5.21917	0.0804486	5.06191
	13.8895	3.79789	4.91797	2.34186	1.98707	1.63717	4.76191	4.63868	9.40058	97.4122	21.5173	3.06988	2.07577	4.63795	0.381634	83.3126	0.929321	0.0243564	5.85664	7.69971	9.764	335.964	807.747	745.335	892.631	913.957	935.236		10.8196	0.728019	1.8481	0.728019	1.0828	1.43271		10.8808	4.9391	5.15424	5.16854	4.18281	3.61812	5.65727	2.63156	8.28883	46.5163	4.37188	5.16497	0.0831604	5.04667
	13.952	3.53155	4.54424	2.16946	1.84665	1.60476	4.60812	4.71307	9.32119	102.277	22.213	2.85051	1.92736	4.29106	0.380114	87.309	1.15901	0.00408099	5.94704	7.62569	9.02015	333.674	822.958	765.881	902.962	922.467	937.219		11.1015	0.681041	1.69373	0.681041	1.00385	1.24574		10.7723	4.89259	5.134	5.05876	4.09794	3.63439	5.59833	2.60319	8.20151	46.4993	4.29661	5.11519	0.0869742	4.97567
	17.7476	3.29592	4.23133	2.06961	1.73475	1.55922	5.1064	6.2772	11.3836	122.928	39.4032	2.68276	1.81846	3.99748	0.374662	159.8	3.27786	0.765758	9.22211	11.3681	12.5825	209.415	836.533	783.298	908.973	929.277	940.01		15.0648	0.613153	1.54856	0.613153	0.948015	1.12355		10.6682	4.84586	5.11464	4.9395	4.0163	3.64943	5.53899	2.57751	8.1165	46.5339	4.22369	5.07085	0.0911459	4.89268
	17.3141	3.04526	3.9227	1.99133	1.64692	1.46732	4.89793	6.15354	11.0515	125.636	37.8661	2.51829	1.73302	3.70334	0.362433	154.16	3.43241	0.951071	8.44836	10.5691	11.7691	222.151	851.095	800.669	913.7	934.639	945.653		14.7958	0.526965	1.40441	0.526965	0.871369	1.05097		10.5763	4.80504	5.09633	4.82531	3.93431	3.66423	5.48359	2.55694	8.04053	46.629	4.152	5.02858	0.0954819	4.81518
	16.242	2.83079	3.6044	1.89368	1.57928	1.71245	4.64376	5.73466	10.3784	123.492	32.8864	2.36223	1.75776	3.411	0.319853	134.518	3.28685	1.08026	7.56296	9.39102	8.59257	255.259	863.654	818.783	919.613	938.78	930.637		13.8797	0.468559	1.24217	0.468559	0.782953	0.649784		10.4916	4.76686	5.07915	4.71635	3.85256	3.67847	5.43083	2.5396	7.97043	46.7627	4.06851	5.00108	0.102823	4.7416
	14.9733	2.67384	3.31943	1.76593	1.4854	2.6356	4.47557	5.18561	9.66119	115.865	26.8906	2.65472	1.98335	3.15803	0.228476	110.201	3.24625	1.33668	7.34217	8.94114	3.38552	297.409	872.904	835.173	927.377	944.541	875.165		12.3185	0.0191213	0.66471	0.888786	1.16932	0.0191213		10.4099	4.72634	5.06321	4.61398	3.77417	3.69212	5.37995	2.52357	7.90352	46.9069	3.98412	4.97899	0.110996	4.67016
	13.813	2.56244	3.18403	1.63174	1.38195	2.74805	4.2202	4.74903	8.96924	112.531	22.5533	2.65525	1.86442	3.07503	0.245091	92.0218	2.74818	1.07366	6.70012	8.05567	2.16722	338.773	879.499	843.018	935.567	950.911	868.524		11.1578	0.0928075	0.52878	1.0235	1.2733	0.0928075		10.3338	4.68478	5.04592	4.51456	3.70067	3.70464	5.33072	2.50982	7.84054	47.0822	3.90712	4.95563	0.118305	4.59967
	12.9179	2.46614	3.1163	1.53867	1.35299	2.62372	4.00262	4.41864	8.42126	110.394	19.5244	2.54493	1.77054	2.99315	0.256654	79.4825	2.36078	0.785567	6.07108	7.02054	1.90138	372.524	885.22	846.955	941.27	952.698	875.868		10.373	0.0787873	0.571372	1.00626	1.19194	0.0787873		10.2634	4.64574	5.02426	4.39955	3.63399	3.69886	5.27764	2.50148	7.77912	47.3976	3.87404	4.92963	0.119904	4.52264
	12.1453	2.37602	3.07864	1.53417	1.60435	2.44119	3.86327	4.09802	7.9613	106.076	16.7938	2.40861	1.79727	2.91928	0.237889	68.5915	2.21191	0.615652	5.42474	5.10275	2.02231	402.946	890.591	849.148	941.546	937.244	886.705		9.73667	0.0325845	0.670031	0.874441	0.804262	0.0325845		10.1971	4.6119	5.00662	4.26376	3.58468	3.67073	5.22246	2.49702	7.71948	47.813	3.81899	4.90794	0.124781	4.43783
	11.4562	2.27911	2.92383	1.59468	1.54766	2.32994	3.68857	3.83981	7.52838	104.1	14.7442	2.30453	1.76579	2.77536	0.222316	60.3358	1.98656	0.584825	4.38436	4.58347	1.84587	431.086	896.384	858.195	937.836	940.718	893.343		9.15165	0.0254139	0.619302	0.709845	0.756865	0.0254139		10.135	4.58292	4.98884	4.12976	3.54078	3.63976	5.16951	2.49426	7.66377	48.2494	3.76226	4.88736	0.130074	4.35634
	10.7664	2.15931	2.76086	1.68074	1.48318	2.25478	3.51754	3.57966	7.0972	101.766	12.814	2.20705	1.80038	2.63434	0.188053	52.5454	1.84479	0.572558	3.37384	4.13861	1.59455	460.207	903.573	867.769	932.573	944.678	897.842		8.55932	0.0477376	0.553818	0.526307	0.723863	0.0477376		10.0784	4.55779	4.97278	4.0024	3.50037	3.61208	5.12064	2.49278	7.61342	48.681	3.70966	4.86904	0.135146	4.2801
	9.99765	2.00458	2.89295	1.66482	1.40145	2.19322	3.35911	3.29195	6.65106	98.0005	10.8369	2.0989	1.74976	2.71802	0.216721	44.0702	1.83475	0.217303	2.87063	3.83246	1.3593	493.779	912.898	860.005	933.545	949.709	901.535		7.89875	0.0943204	0.794051	0.434085	0.697458	0.0943204		10.039	4.53536	4.97319	3.88487	3.46279	3.581	5.07936	2.4976	7.57696	49.1715	3.65697	4.86374	0.141628	4.21011
	9.19798	1.94471	3.91876	1.56821	1.30458	2.12027	3.34242	3.01223	6.35465	90.1212	9.07351	2.03249	1.66234	3.46913	0.352101	34.2876	1.95359	0.332164	3.1478	4.15277	1.49365	529.958	916.52	800.892	939.458	955.688	905.921		7.16549	0.0877787	1.88627	0.464274	0.727904	0.0877787		10.0092	4.515	4.9682	3.77493	3.42754	3.53549	5.0384	2.5075	7.5459	49.7678	3.59535	4.8549	0.149055	4.14497
	8.46605	2.63528	3.874	1.46399	1.23809	2.05872	3.28935	2.70636	5.99571	82.2763	7.32438	2.347	1.61267	3.56432	0.376984	26.7982	0.427819	0.341813	3.33194	4.20769	1.51446	564.193	875.184	803.427	945.858	959.804	909.63		6.11905	0.288279	1.52701	0.883004	1.10891	0.288279		9.98104	4.49614	4.94744	3.67089	3.39465	3.48917	4.99656	2.51768	7.51424	50.3884	3.5346	4.83461	0.155333	4.08351
	7.83694	3.4658	3.72471	1.40982	1.22256	1.92192	3.26363	2.47271	5.73633	75.7657	6.11429	2.69386	1.53784	3.65999	0.408275	20.9152	0.0408746	0.212603	3.4366	4.16595	1.80018	594.474	826.734	811.912	949.193	960.766	917.901		5.14308	0.771942	1.03086	1.28404	1.4713	0.771942		9.94729	4.47865	4.91514	3.57093	3.36538	3.44586	4.95388	2.52474	7.47861	50.9649	3.47713	4.80601	0.160432	4.02479
	7.26816	3.56426	3.50385	2.1409	2.17259	1.77616	3.40432	2.03613	5.44044	59.8101	4.14581	2.83822	2.14882	3.54916	0.24576	14.9293	0.0255811	0.00990619	1.59624	1.51715	2.6509	622.534	821.082	824.548	904.68	902.774	926.754		4.42994	0.72604	0.665629	0.697324	0.665629	1.06206		9.91466	4.46304	4.88389	3.47424	3.34381	3.4025	4.91369	2.53116	7.44485	51.5125	3.42043	4.77868	0.165658	3.96864
	6.72185	3.45591	3.28701	3.58288	2.97687	1.65892	3.61391	1.67451	5.28841	46.3351	2.80397	3.37146	3.0544	3.55113	0.0751992	9.6593	0.0249617	0.10686	0.000962926	0.405818	3.82197	650.094	827.303	837.048	820.016	855.09	933.906		3.35039	0.0844511	0.0844511	0.211413	0.394595	1.71254		9.90612	4.44944	4.85666	3.38101	3.34765	3.34015	4.88017	2.54613	7.4263	52.173	3.35599	4.75485	0.172469	3.91522
	6.24727	3.2772	3.9049	4.04985	3.31573	1.61719	3.73536	1.50399	5.23935	40.2637	2.26199	3.61032	3.28683	4.01361	0.0995525	6.30971	0.209909	0.0287453	0.0989032	0.176084	4.48662	674.52	837.616	801.676	793.49	835.387	936.458		2.63695	0.333118	0.294584	0.439529	0.294584	1.99312		9.85215	4.43597	4.8321	3.29225	3.35598	3.27997	4.8414	2.5423	7.38371	52.5117	3.30818	4.73307	0.177197	3.89597
	5.87751	3.06136	3.89166	3.92531	3.27006	1.53426	3.59336	1.41732	5.01068	39.4427	2.00879	3.58086	3.11353	3.9169	0.11427	5.21734	0.283027	0.0889839	0.110193	0.104525	4.23989	693.863	850.156	802.426	800.521	838.029	941.54		2.29665	0.519502	0.310802	0.344454	0.310802	2.0466		9.70387	4.42344	4.80734	3.20931	3.36498	3.22363	4.78876	2.50054	7.2893	52.2169	3.25897	4.69743	0.180794	3.89421
	5.57387	2.92236	3.79205	3.66979	3.16093	1.41024	3.42154	1.35601	4.77755	39.6317	1.83877	3.41536	2.98201	3.76148	0.11559	4.63254	0.249177	0.137278	0.0616258	0.0679196	4.04533	709.952	858.281	808.08	815.046	844.359	949.167		2.15852	0.492992	0.376695	0.25443	0.25443	2.00512		9.49135	4.41975	4.75143	3.13338	3.3731	3.17201	4.7235	2.43247	7.15598	51.4972	3.22228	4.64756	0.181106	3.89643
	5.25704	2.95393	3.91313	3.46842	2.9576	1.31051	3.31011	1.29837	4.60847	39.2244	1.68576	3.21301	2.95485	3.80196	0.125371	3.79057	0.126863	0.363644	0.0250626	0.124259	3.99839	726.936	856.432	801.21	826.584	856.217	955.322		2.04403	0.259082	0.700125	0.255408	0.255408	1.9025		9.28	4.41687	4.67221	3.06342	3.38287	3.12902	4.6574	2.36337	7.02077	50.7445	3.19249	4.59726	0.180337	3.89987
	4.85552	3.37602	3.82206	3.39511	2.84839	1.23268	3.25496	1.19772	4.45268	36.7966	1.43452	3.38556	2.98029	3.71532	0.109777	2.56179	0.014654	0.321596	0.0196419	0.165303	4.08963	748.748	831.906	806.375	830.805	862.621	960.139		1.46996	0.00954795	0.436493	0.00954795	0.537176	2.15288		9.0818	4.4112	4.59274	2.99838	3.39537	3.09308	4.59543	2.29823	6.89365	50.0112	3.16865	4.54735	0.178681	3.90329
	4.64325	4.0172	3.60896	3.34321	3.74647	1.18911	3.4247	1.18135	4.60605	34.4949	1.39558	3.67771	3.40965	3.94952	0.0733606	1.48486	0.351058	0.0339507	0.00664069	0.103537	4.99786	760.411	795.33	818.523	833.799	810.673	962.841		0.965535	0.339487	0.0687575	0.334505	0.0687575	2.4886		8.89758	4.38877	4.51559	2.93776	3.40734	3.05892	4.53433	2.23855	6.77287	49.3689	3.14602	4.48389	0.175344	3.89805
	4.48396	3.94634	5.38163	3.29909	5.22154	1.19221	3.92079	1.54761	5.4684	39.4718	2.39509	4.21515	3.4609	5.03714	0.185483	0.317154	0.000652539	2.13404	0.386517	1.69193	7.44515	769.221	799.332	720.233	836.349	728.852	962.649		0.26881	0.26881	1.16648	0.91606	1.00639	3.02294		8.69019	4.36642	4.44006	2.88126	3.41757	3.02604	4.47026	2.16971	6.63997	48.5367	3.12392	4.42165	0.171986	3.89199
	4.24176	3.75083	5.74168	3.23544	6.17702	1.3327	4.0799	1.76375	5.84366	43.2303	3.11083	3.99629	3.36428	5.3667	0.229346	0.0261973	0.108292	2.7615	0.713127	4.39791	7.54713	782.714	810.425	701.037	840.035	678.174	953.951		0.245467	0.245467	1.74539	0.760857	2.18073	2.66359		8.46585	4.34549	4.31444	2.82896	3.42694	2.99516	4.39614	2.09427	6.49041	47.6389	3.1031	4.33773	0.165926	3.87069
	3.96096	3.46769	5.49198	3.10842	6.45137	1.31911	3.96659	1.81634	5.78293	45.7911	3.29911	3.71432	3.19823	5.10923	0.230033	3.1694e-05	0.2489	2.32683	0.736457	6.17415	7.00915	798.505	826.626	714.322	847.414	663.96	954.791		0.246635	0.246635	1.77766	0.605906	2.73705	2.39522		8.2485	4.32716	4.18924	2.78173	3.43452	2.96691	4.32468	2.02145	6.34613	46.7423	3.08381	4.29082	0.16367	3.81188
	3.69524	3.23001	5.14087	2.88836	6.21749	1.24675	3.73645	1.74952	5.48597	46.8229	3.0608	3.46262	2.97377	4.77946	0.232895	0.00169856	0.256484	1.97239	0.719264	6.15555	6.19864	813.593	840.349	733.214	860.274	676.068	959.268		0.232614	0.232614	1.67825	0.574267	2.75486	2.21588		8.0466	4.28753	4.06752	2.738	3.43472	2.94011	4.25241	1.95527	6.20769	45.9803	3.06376	4.20619	0.157144	3.75112
	3.49518	3.2157	4.71898	2.67274	5.84484	1.16692	3.51906	1.62422	5.14328	46.155	2.63809	3.35544	2.80848	4.41303	0.22219	0.000570256	0.0920257	1.43981	0.716254	5.40923	5.53257	825.046	841.179	756.24	872.969	695.586	964.219		0.139739	0.139739	1.36354	0.682699	2.48939	2.18852		7.8596	4.24075	3.95694	2.6968	3.42526	2.91506	4.1824	1.89539	6.07779	45.3182	3.04261	4.12603	0.151134	3.6911
	3.24184	3.71556	4.42654	2.50055	5.65812	1.12438	3.4445	1.56544	5.00994	45.4476	2.4506	3.4787	2.68588	4.24879	0.225377	0.0410686	0.0734724	0.964398	0.891031	4.90011	5.38294	839.663	812.434	772.409	883.174	705.469	966.862		0.236856	0.236856	0.947835	0.978146	2.17942	2.35432		7.68387	4.19505	3.86377	2.66921	3.41421	2.89187	4.11966	1.83759	5.95726	44.6054	3.02245	4.05569	0.145976	3.63899
	3.01016	3.63928	4.19319	2.39958	5.58946	1.70697	3.42311	1.37812	4.80123	40.2593	1.89922	3.32472	2.55223	4.05471	0.22741	0.170523	0.0467317	0.59303	1.0476	4.69306	2.94513	853.144	816.788	785.434	889.185	709.122	930.971		0.31456	0.31456	0.868469	0.92514	2.26473	1.61775		7.52373	4.16002	3.78558	2.65324	3.40343	2.8704	4.06607	1.78369	5.84976	43.8677	3.00366	3.99595	0.141764	3.59451
	2.82053	3.4913	3.9505	2.31637	5.53111	1.71949	3.30488	1.35151	4.65639	40.8943	1.82658	3.15592	2.44241	3.8357	0.221929	0.234596	0.0347523	0.41682	0.977168	4.95607	2.51347	864.258	825.269	799.096	894.155	712.232	930.207		0.335385	0.335385	0.794582	0.839552	2.37519	1.43643		7.39763	4.13384	3.71338	2.63977	3.39459	2.85082	4.02167	1.74232	5.764	43.3234	2.98676	3.9446	0.138189	3.55399
	2.6117	3.24708	3.69564	2.21014	5.45547	1.83277	3.17547	1.30589	4.48135	41.1242	1.70534	2.92939	2.31053	3.5835	0.215977	0.317833	0.00512871	0.270578	0.931861	5.19844	1.80284	876.58	839.36	813.57	900.519	716.275	923.31		0.317691	0.317691	0.766247	0.719253	2.52609	1.09662		7.28465	4.11784	3.64497	2.62636	3.38996	2.83262	3.98273	1.70581	5.68854	42.83	2.97195	3.89829	0.134834	3.51747
	2.41222	2.99452	3.42864	2.1752	5.34656	1.75942	3.01943	1.28473	4.30416	42.5488	1.65053	2.70337	2.23445	3.32011	0.195453	0.368695	0.000620394	0.167456	0.712726	5.41554	1.58761	888.431	854.058	828.873	902.618	722.117	927.773		0.291148	0.291148	0.725269	0.528176	2.64319	0.943947		7.18042	4.10649	3.58284	2.62468	3.38603	2.81601	3.94941	1.67065	5.62006	42.3013	2.95852	3.85777	0.131927	3.48443
	2.24433	2.8027	3.14999	2.10513	5.16398	1.63042	2.84942	1.25346	4.10288	43.9899	1.57116	2.52351	2.13993	3.06317	0.17744	0.366143	0.00218294	0.0903386	0.553976	5.35718	1.48598	898.469	865.306	844.995	906.833	731.963	935.649		0.279188	0.279188	0.626474	0.418386	2.64047	0.893097		7.08211	4.09711	3.5351	2.62438	3.38122	2.80042	3.92006	1.63712	5.55718	41.7627	2.94562	3.82382	0.12973	3.45816
	2.16786	2.63662	2.89635	1.97065	4.84394	1.51036	2.67096	1.17169	3.84266	43.8679	1.37287	2.40224	2.01995	2.83142	0.167265	0.253116	0.00117963	0.0508002	0.490436	4.72182	1.34699	903.059	875.105	859.805	914.95	749.383	943.008		0.23438	0.23438	0.494115	0.431585	2.4417	0.891874		6.98905	4.08802	3.49141	2.6232	3.37685	2.78632	3.89247	1.60552	5.49799	41.2467	2.93395	3.79221	0.1276	3.43413
	2.12743	2.46372	2.68001	1.81565	4.51844	1.42589	2.50519	1.08337	3.58856	43.2452	1.1737	2.29558	1.8936	2.62594	0.162038	0.142699	0.00172008	0.0305617	0.475462	4.05317	1.16489	905.49	885.365	872.54	924.351	767.31	948.203		0.16814	0.16814	0.384433	0.479923	2.22286	0.869687		6.90254	4.07934	3.45126	2.61156	3.37695	2.77494	3.8661	1.57742	5.44352	40.8014	2.92545	3.76239	0.125144	3.41411
	2.08614	2.34112	2.48928	1.70138	4.3393	1.38345	2.39011	1.03843	3.42854	43.4469	1.07834	2.21363	1.79757	2.45224	0.154048	0.0924005	0.0024002	0.00983512	0.474355	3.79934	1.01336	907.977	892.675	883.844	931.312	777.266	950.818		0.127491	0.127491	0.275655	0.512251	2.12567	0.830177		6.82336	4.07233	3.41372	2.59922	3.37768	2.76857	3.84248	1.5516	5.39408	40.3802	2.92085	3.73529	0.12236	3.3957
	2.0447	2.27857	2.29232	1.62847	4.18258	1.28615	2.28546	1.0087	3.29416	44.1354	1.01747	2.16163	1.73252	2.28888	0.138349	0.0579679	4.75573e-05	4.69857e-05	0.431645	3.59904	0.998621	910.476	896.417	895.594	935.768	786.029	956.828		0.116935	0.116935	0.130685	0.533166	2.02094	0.87548		6.75272	4.0725	3.37926	2.58713	3.37863	2.76306	3.82222	1.5291	5.35132	40.0056	2.91695	3.71148	0.119866	3.37894
	1.98378	2.13187	2.14702	1.54863	4.0154	1.19184	2.16976	0.978271	3.14803	45.0867	0.957015	2.05782	1.65742	2.14323	0.127825	0.0345888	0.00143515	0.000516877	0.385796	3.40641	0.956331	914.156	905.223	904.311	940.659	795.431	962.672		0.0740486	0.0740486	0.089197	0.509193	1.95758	0.86599		6.6877	4.07518	3.34534	2.57588	3.3794	2.76716	3.80511	1.50753	5.31264	39.6186	2.91171	3.69868	0.119052	3.36237
	1.88456	2.00302	2.02604	1.43686	3.87533	1.11387	2.05661	0.960622	3.01724	46.7089	0.922795	1.94379	1.54879	2.02028	0.132107	0.0296037	0.00287197	0.00093486	0.384091	3.30772	0.888756	920.166	912.993	911.602	947.527	803.352	967.516		0.0592333	0.0592333	0.0822486	0.506927	1.93154	0.829915		6.6248	4.0786	3.30753	2.56459	3.38052	2.79571	3.79196	1.48391	5.27587	39.1332	2.92366	3.6891	0.115751	3.34403
	3.06353	2.32742	1.86781	1.35122	3.75147	1.0946	2.24268	1.02086	3.26353	45.5196	1.04215	2.09762	1.48037	2.8795	0.320911	0.673801	0.00718111	0.140521	0.794686	2.27647	1.31808	850.029	893.494	921.182	952.807	810.388	968.715		0.965914	0.229801	0.229801	0.746392	1.65386	1.00302		6.56103	4.07978	3.26492	2.55192	3.38161	2.82507	3.77739	1.46069	5.23808	38.6693	2.93503	3.67844	0.112409	3.32326
	3.69347	4.26561	1.78107	1.36067	3.6584	1.6879	2.74119	1.26562	4.00681	46.1707	1.60181	2.71973	1.71119	3.6847	0.365743	0.906848	2.32385	0.921823	1.90582	0.841276	1.10941	813.694	781.381	926.455	952.223	815.696	932.135		0.973738	1.54587	0.938664	1.35906	0.938664	1.03183		6.4964	4.05335	3.224	2.53761	3.38146	2.85304	3.75764	1.43676	5.1944	38.2355	2.94578	3.6636	0.108606	3.30273
	3.94404	5.77063	1.72488	1.60142	3.58182	1.87144	3.08237	1.65656	4.73893	53.7432	2.7442	2.72663	1.76152	3.85348	0.372567	0.742478	7.22672	1.84278	2.19322	0.249449	1.46636	799.462	699.505	929.879	937.424	820.076	920.962		1.21741	3.044	1.00175	1.12521	0.855191	0.855191		6.43238	4.02623	3.19015	2.5229	3.38248	2.87832	3.73874	1.41314	5.15188	37.7971	2.95628	3.64968	0.104965	3.28631
	3.73541	5.67516	1.66581	1.89042	3.49157	1.85971	3.05301	1.5642	4.61721	51.2346	2.44672	2.69099	1.86739	3.67445	0.326076	0.465662	6.87565	1.92433	1.35163	0.192334	1.42397	811.303	704.564	933.485	919.81	825.253	921.674		1.04441	2.98416	1.02518	0.800577	0.800577	0.831283		6.37408	4.01119	3.16037	2.50899	3.38307	2.90246	3.72336	1.39216	5.11552	37.3898	2.96694	3.63829	0.101639	3.27172
	3.47853	5.30295	1.5451	1.88809	3.30781	4.36842	3.31515	1.43227	4.74742	43.2039	2.05141	3.39317	2.24302	4.14595	0.297845	0.0266925	3.95133	3.13308	2.03648	5.38895e-05	1.10938	826.003	724.463	940.875	919.951	835.845	775.643		0.0853597	1.90978	1.84807	1.50507	0.0853597	0.975253		6.32285	4.00035	3.14131	2.49789	3.38321	2.92948	3.71251	1.37258	5.08509	36.9717	2.98244	3.63019	0.0979568	3.26226
	3.37451	5.19903	1.51722	1.86707	3.08321	5.74893	3.465	1.71606	5.18106	49.5257	2.94487	3.22886	2.17111	4.7429	0.371969	0.00818761	3.00688	3.79382	2.55335	0.145764	5.21636	831.992	730.067	942.586	921.227	848.882	700.653		0.145652	1.97017	1.71164	1.36178	0.145652	2.52007		6.27473	3.9932	3.12203	2.49136	3.38388	2.96171	3.70448	1.35314	5.05762	36.5271	3.00179	3.62433	0.0939525	3.25295
	3.34989	7.85047	1.47187	1.8226	2.97176	5.67674	3.85722	2.4547	6.31192	63.639	6.02554	3.16083	2.10989	5.09503	0.414319	0.257387	15.946	5.68991	4.13967	0.784044	3.31064	833.413	593.815	945.373	923.928	855.389	704.48		0.189065	4.68965	1.68896	1.33822	0.189065	2.51592		6.20334	3.98866	3.10339	2.48602	3.38504	2.99211	3.69309	1.32512	5.01822	35.8812	3.01993	3.61608	0.0898354	3.24421
	3.29561	8.78562	1.39764	1.75839	3.13791	5.35181	3.9545	2.74786	6.70235	69.4869	7.55072	3.21676	2.10327	4.83776	0.393961	0.43413	23.3397	6.53753	4.82288	0.666815	1.95249	836.55	549.114	949.944	927.836	845.698	721.835		0.078851	5.56886	1.81912	1.45837	0.078851	2.13505		6.10205	3.98517	3.0988	2.48157	3.38638	3.02087	3.67914	1.28485	4.96398	34.9224	3.04035	3.60595	0.0850993	3.24259
	3.16637	8.6537	1.29348	1.65455	3.44523	5.37614	3.93158	2.73319	6.66477	69.5189	7.47033	3.3058	2.03251	4.89342	0.413073	0.585545	22.2984	6.95955	5.18485	0.236537	2.08677	844.043	555.314	956.375	934.173	827.918	720.528		0.139429	5.3479	2.01232	1.65125	0.139429	2.07035		5.98818	3.99314	3.10471	2.47775	3.3877	3.04759	3.66651	1.23987	4.90638	33.816	3.06187	3.59681	0.0803365	3.24621
	3.03732	8.1062	1.21832	1.60839	3.44148	6.26945	3.94686	2.7089	6.65576	68.6342	7.33813	3.2394	1.96562	5.56246	0.477789	0.827272	17.3001	7.44496	5.46844	0.255406	5.39444	851.559	581.417	961.029	936.997	828.133	673.368		0.202084	4.8668	2.02108	1.63101	0.202084	3.03005		5.87642	4.02229	3.11166	2.47444	3.38859	3.07324	3.65777	1.19732	4.8551	32.7337	3.08285	3.59048	0.0760686	3.25013
	2.89656	7.67773	1.17173	3.12921	3.36245	6.33144	4.09485	2.42028	6.51513	59.1054	5.85775	3.24583	2.95472	5.58919	0.308345	1.43591	12.837	8.54464	0.932459	0.53642	5.00233	859.793	602.264	963.92	846.204	832.689	670.155		0.349271	4.4319	2.0741	0.116616	0.116616	3.08561		5.77194	4.05319	3.11943	2.47174	3.38938	3.0987	3.65073	1.15817	4.8089	31.7244	3.10388	3.58539	0.0719822	3.2544
	2.69837	7.5636	1.11255	3.39146	3.28231	6.04208	4.01506	2.35733	6.37239	58.7121	5.55699	3.33689	2.84435	5.37942	0.308261	1.73368	12.5921	8.42457	0.388879	0.536918	4.10879	871.455	607.879	967.598	831.015	837.32	685.22		0.638519	4.22671	2.22434	0.0545728	0.0545728	2.70519		5.66593	4.08435	3.12675	2.46965	3.39031	3.12444	3.64357	1.1192	4.76277	30.7171	3.12502	3.58026	0.0678925	3.25853
	2.7201	7.47172	1.03406	3.3221	3.15335	5.63688	3.8897	2.29218	6.18189	58.9296	5.25411	3.23773	2.82841	5.05819	0.28273	1.36797	12.8308	8.15472	0.322167	0.54221	3.05264	870.173	612.418	972.488	835.019	844.8	706.598		0.517631	4.23399	2.20367	0.0843757	0.0843757	2.39915		5.52164	4.11311	3.13332	2.47292	3.39108	3.14975	3.6303	1.0663	4.6966	29.3722	3.13743	3.5705	0.0645611	3.27042
	3.65097	7.23714	0.948371	3.22933	2.94891	5.46129	3.91267	2.17723	6.0899	55.6457	4.74033	3.44015	3.01902	5.00871	0.247853	0.0684851	11.0521	8.78707	0.466951	0.928832	2.39824	816.12	624.083	977.839	840.389	856.726	715.964		0.210821	3.79699	2.49178	0.210821	0.491242	2.02114		5.38288	4.1413	3.13992	2.47697	3.39141	3.17311	3.6176	1.0167	4.6343	28.1044	3.14822	3.56105	0.0615322	3.28226
	4.17597	6.84692	0.89448	3.05213	2.75301	5.33784	3.84339	2.09171	5.9351	54.4236	4.37525	3.61405	2.82779	5.04737	0.281846	0.110607	9.02118	8.69607	0.626089	1.18894	2.23338	786.4	643.732	981.212	850.694	868.233	722.586		0.561917	3.23287	2.71957	0.561917	0.861043	1.72379		5.2543	4.17117	3.14717	2.48077	3.3914	3.1919	3.60612	0.97268	4.5788	26.9731	3.15835	3.55244	0.0587245	3.29165
	4.14592	6.32298	0.852531	2.84447	2.65436	5.16263	3.66382	1.95671	5.62053	53.4065	3.82873	3.4952	2.70189	4.90845	0.289942	0.232428	7.07114	7.90333	0.671327	1.01899	2.24644	788.086	670.593	983.842	862.851	874.055	732.036		0.650727	2.82778	2.64267	0.650727	0.840833	1.66743		5.13716	4.20332	3.15529	2.48477	3.39129	3.20002	3.59531	0.935071	4.53038	26.0081	3.16648	3.5443	0.0563018	3.29566
	3.95629	5.83809	0.826107	2.68362	2.58931	4.84402	3.45624	1.79529	5.25153	51.9434	3.22306	3.31996	2.61289	4.62208	0.277706	0.250052	5.6732	6.9176	0.596935	0.751567	1.92592	798.769	695.941	985.501	872.326	877.906	749.378		0.636333	2.51813	2.49385	0.636333	0.730648	1.52406		5.02931	4.23494	3.16335	2.48955	3.3912	3.20516	3.58559	0.902007	4.48759	25.1565	3.1738	3.53699	0.0541199	3.29818
	3.66741	5.49148	0.968231	2.63828	2.60005	4.46748	3.30549	1.59156	4.89705	48.1491	2.53307	3.15284	2.60961	4.26746	0.24107	0.130988	4.77856	5.46277	0.445166	0.497646	1.35022	815.181	714.349	976.598	875.007	877.27	770.136		0.514565	2.33863	2.18461	0.514565	0.552798	1.31463		4.92885	4.2641	3.17011	2.49501	3.39077	3.20968	3.57642	0.872406	4.44883	24.3933	3.18	3.53001	0.0521617	3.30023
	3.46971	5.25126	1.5652	3.5848	3.69021	4.18683	3.62467	1.20276	4.82742	33.1826	1.44663	3.6375	3.49848	4.06267	0.0746174	0.0240128	2.64581	4.2414	0.00158948	0.00429523	0.316027	826.51	727.248	939.643	819.906	813.88	785.791		0.167795	1.61376	2.0723	0.0527031	0.0527031	0.549328		4.83535	4.29	3.17431	2.50043	3.39783	3.21407	3.56867	0.845741	4.41441	23.6991	3.18425	3.52596	0.0509232	3.30595
	3.39267	5.00316	1.4878	3.51423	3.72908	4.01524	3.5237	1.15193	4.67563	32.691	1.32695	3.62165	3.42306	3.9437	0.0706745	0.0171674	2.1888	4.14487	8.96791e-05	0.0421821	0.241619	830.945	740.691	944.394	823.952	811.664	795.44		0.228981	1.3815	2.13385	0.107426	0.107426	0.393591		4.748	4.31465	3.17783	2.50489	3.41432	3.21743	3.56285	0.822032	4.38489	23.0723	3.18773	3.52572	0.0503447	3.31587
	3.37364	4.72574	1.45395	3.34344	3.62736	3.92634	3.40841	1.08415	4.49256	31.8081	1.17538	3.5005	3.35099	3.85159	0.0695038	0.0012091	1.73535	3.81992	0.00422163	0.0479409	0.268248	832.043	755.868	946.476	833.786	817.47	800.463		0.126863	1.22524	2.04655	0.157065	0.126863	0.425835		4.66722	4.33887	3.18088	2.5076	3.43075	3.21964	3.55749	0.802044	4.35954	22.5452	3.19057	3.52581	0.0499136	3.32519
	4.42269	4.40008	2.98805	3.12342	3.41983	3.80518	3.69321	0.623057	4.31626	16.8703	0.388199	3.6125	3.19752	4.25135	0.141476	0.532148	0.499664	0.497249	0.32466	0.0747371	0.0125386	772.623	773.881	854.436	846.541	829.38	807.333		0.810187	0.787571	0.624457	0.489087	0.192678	0.192678		4.59311	4.36306	3.1803	2.50912	3.44634	3.2218	3.55229	0.785836	4.33812	22.122	3.19067	3.5258	0.0498963	3.33407
	4.92591	4.08079	3.85631	2.9422	3.16901	3.60286	3.76285	0.709119	4.47197	18.8453	0.50285	3.72958	3.27747	4.02467	0.102325	1.35273	0.101087	0.00873502	0.673466	0.352639	0.0255963	744.901	791.747	804.43	857.119	843.89	818.872		1.19633	0.351206	0.126725	0.787386	0.560571	0.126725		4.52547	4.38594	3.16775	2.51042	3.46121	3.22477	3.54593	0.773401	4.31933	21.811	3.18201	3.52475	0.0511034	3.34299
	4.84031	3.75168	3.80488	2.76467	2.94458	3.36251	3.57811	0.746219	4.32432	20.8551	0.556843	3.5571	3.04907	3.79158	0.108544	1.59316	0.0301271	0.0514245	0.661673	0.401349	0.0464798	749.581	810.377	807.351	867.545	856.979	832.685		1.28321	0.194582	0.24778	0.792423	0.612511	0.194582		4.46398	4.39941	3.15441	2.51156	3.47812	3.22706	3.53909	0.761636	4.30073	21.5207	3.17257	3.52385	0.0524573	3.35259
	4.55265	3.50151	3.55578	2.59553	2.83406	3.27645	3.386	0.684797	4.07079	20.2244	0.468947	3.38898	2.94465	3.54222	0.0921185	1.36109	0.0133426	0.0288275	0.624835	0.30464	0.0120004	765.415	824.682	821.568	877.537	863.463	837.659		1.16367	0.112528	0.166805	0.793447	0.554924	0.112528		4.40745	4.40132	3.14116	2.51226	3.50041	3.22986	3.53208	0.749274	4.28135	21.2134	3.16333	3.52416	0.0539552	3.36513
	4.66057	3.31914	3.36426	2.42094	3.18672	3.6361	3.43129	0.728118	4.15941	21.22	0.530156	3.3417	3.21982	3.56814	0.0513135	1.51115	0.0125768	0.00449308	1.0208	0.059815	0.0419466	759.455	835.19	832.584	887.912	842.861	816.97		1.31888	0.0225579	0.0225579	0.92076	0.154983	0.294397		4.35509	4.40059	3.12832	2.50486	3.51334	3.23559	3.52296	0.739949	4.26291	21.0036	3.15514	3.52056	0.0547391	3.37446
	6.60595	3.13226	3.2438	2.27203	5.33157	3.67142	4.04284	1.61069	5.65353	39.8407	2.59434	3.45761	3.16015	4.91653	0.217464	6.56953	0.829146	0.638464	3.13576	1.66083	0.137952	656.018	846.026	839.55	896.809	722.923	814.953		3.14834	0.325345	0.21381	1.18558	1.87396	0.21381		4.30683	4.40027	3.1166	2.48375	3.51713	3.2433	3.51131	0.735752	4.24707	20.9537	3.14828	3.51568	0.0551326	3.38022
	6.89697	2.8934	3.14471	2.11778	5.44153	3.6382	4.0221	1.79429	5.81638	44.6107	3.21946	3.39145	2.95623	4.9907	0.256008	8.26491	1.27396	0.769818	3.62644	2.0148	0.147379	641.194	859.979	845.302	906.071	717.021	816.85		3.50552	0.498052	0.246747	1.27368	2.05008	0.246747		4.26216	4.40049	3.10073	2.46073	3.51526	3.25083	3.49837	0.733971	4.23234	20.9804	3.13825	3.51104	0.0560638	3.38305
	6.78145	2.7941	3.00125	1.95234	5.21055	3.43613	3.86263	1.79172	5.65435	46.3859	3.21025	3.21869	2.84589	4.76694	0.252345	8.51947	1.14177	0.741985	3.64924	1.81687	0.181908	647.058	865.813	853.665	916.058	729.445	828.442		3.56276	0.42459	0.217439	1.26635	1.99186	0.217439		4.22016	4.40023	3.08446	2.4389	3.51211	3.25834	3.4857	0.732799	4.2185	21.023	3.12793	3.50551	0.0569203	3.38523
	6.52286	3.38107	2.84244	1.84441	4.8934	3.26667	3.79181	1.66194	5.45375	43.8299	2.76206	3.32387	2.94849	4.51532	0.209923	7.45863	0.168707	0.901305	3.79237	1.21351	0.275766	660.281	831.614	862.97	922.603	746.677	838.225		3.19899	0.0571969	0.481434	1.47946	1.56953	0.0571969		4.18357	4.39924	3.0676	2.42263	3.50879	3.26555	3.47456	0.731405	4.20597	21.0503	3.11709	3.50023	0.0578997	3.38717
	6.11417	3.29147	2.71466	1.80441	4.87567	3.72156	3.75366	1.54432	5.29798	41.1418	2.38493	3.50652	2.85887	4.58714	0.232107	5.57201	0.213612	1.0795	3.79957	1.25891	0.0010304	681.451	836.79	870.493	925.035	747.646	812.092		2.60765	0.215041	0.791851	1.70211	1.36915	0.215041		4.15498	4.39585	3.04816	2.41934	3.50641	3.27263	3.46623	0.727792	4.19402	20.9967	3.10428	3.49636	0.0594002	3.38952
	5.71044	3.10086	2.59805	1.73836	4.98918	4.19892	3.72263	1.50805	5.23068	40.5102	2.2742	3.64989	2.72375	4.79162	0.275152	3.95137	0.386606	1.26469	3.93736	1.60414	0.226851	702.693	847.854	877.388	929.057	741.452	785.113		2.06055	0.549033	1.05184	1.91153	1.33929	0.549033		4.14502	4.38648	3.02801	2.4188	3.50592	3.27995	3.4607	0.725652	4.18635	20.9684	3.091	3.49461	0.0612874	3.39293
	6.07376	3.0474	2.47644	1.63845	4.8087	4.2128	3.70959	1.63091	5.3405	43.9647	2.65987	3.6301	2.61918	4.65972	0.280336	5.5893	0.438494	1.52065	4.28965	1.20804	0.253215	683.563	850.97	884.607	935.158	751.313	784.336		2.44366	0.582697	1.15366	1.99165	1.1786	0.582697		4.14319	4.3698	3.00883	2.41695	3.50141	3.28712	3.45455	0.723521	4.17807	20.944	3.0784	3.48969	0.0626199	3.39426
	7.03088	3.11792	2.29624	1.59189	4.48653	4.04665	3.76169	1.92687	5.68856	51.2236	3.71284	3.58229	2.50166	4.37656	0.272585	10.6876	0.414431	2.14753	4.708	0.525397	0.081206	634.431	846.861	895.359	938.007	769.078	793.669		3.44859	0.464365	1.28605	1.99039	0.904241	0.464365		4.14269	4.35311	2.97089	2.41861	3.48123	3.293	3.44325	0.723059	4.16631	20.9993	3.05142	3.47173	0.0644343	3.38711
	7.37551	3.09214	2.14443	1.54699	4.25345	3.74507	3.69293	2.06117	5.7541	55.814	4.24843	3.4186	2.38136	4.12635	0.268142	13.5614	0.360948	2.39785	4.60506	0.314178	0.00271831	617.189	848.362	904.467	940.759	782.061	810.753		3.9569	0.326463	1.27417	1.87162	0.834842	0.326463		4.14197	4.33768	2.9282	2.43127	3.44958	3.30242	3.43185	0.72065	4.1525	20.9989	3.02176	3.44515	0.0654707	3.376
	7.12245	3.02891	2.07956	1.51185	4.05373	3.52972	3.55437	1.98011	5.53448	55.7092	3.92084	3.27932	2.3169	3.92273	0.25736	12.7312	0.276109	2.17507	4.17189	0.249362	0.000607412	629.827	852.049	908.373	942.916	793.271	823.063		3.84313	0.250407	1.19976	1.76747	0.774414	0.250407		4.14594	4.32457	2.88709	2.44435	3.41336	3.32945	3.42413	0.719618	4.14374	21.0161	2.99768	3.42144	0.0660147	3.37141
	6.69587	2.89822	2.03735	1.42376	3.82747	3.43515	3.38631	1.84714	5.23345	54.5475	3.41194	3.16668	2.25257	3.72939	0.246879	10.9532	0.238223	1.81967	3.85157	0.194628	0.00238538	651.419	859.696	910.919	948.334	806.067	828.498		3.52919	0.268461	1.12933	1.74292	0.660787	0.268461		4.1581	4.31625	2.84886	2.45744	3.3782	3.36493	3.42063	0.721879	4.14251	21.1037	2.97788	3.41002	0.0676511	3.37157
	6.22608	2.70262	2.29984	1.37069	3.61595	3.417	3.27203	1.65832	4.93036	50.6817	2.75004	3.05981	2.40054	3.56621	0.195362	8.72641	0.324227	0.945153	3.61509	0.11828	0.0210167	675.621	871.204	895.143	951.605	818.122	829.543		3.16627	0.35719	0.759971	1.68912	0.556137	0.35719		4.17781	4.32723	2.81426	2.46909	3.34776	3.40518	3.42356	0.73128	4.15484	21.3602	2.94764	3.41896	0.0740312	3.37647
	5.78001	2.588	3.03603	2.42379	3.40516	3.36582	3.43314	1.21687	4.65001	35.4448	1.48077	3.20093	2.70001	3.39533	0.114074	5.50783	0.714252	0.157697	1.01877	0.000782683	0.00453106	699.009	877.984	851.634	887.742	830.225	832.494		2.57909	0.612923	0.164899	0.77713	0.204235	0.164899		4.199	4.34645	2.78748	2.47902	3.32381	3.44334	3.42985	0.74295	4.1728	21.6613	2.92156	3.43997	0.0814911	3.38357
	5.94893	3.27884	3.74622	3.23266	3.17492	3.14347	3.75417	1.09758	4.85176	29.2363	1.20469	3.25575	3.18935	3.62938	0.0645319	4.81695	0.225941	6.32067e-05	0.27198	0.335538	0.372954	690.106	837.521	810.687	840.196	843.547	845.374		2.69318	0.0230923	0.490475	0.0230923	0.0808311	0.112275		4.21852	4.36514	2.76207	2.48675	3.29896	3.47133	3.4338	0.755103	4.1889	21.9903	2.89629	3.46195	0.0889648	3.38515
	8.02677	3.69101	3.63717	3.23046	3.1029	2.94656	4.10581	1.94327	6.04908	47.3299	3.77631	3.43381	3.13479	3.67755	0.0796733	15.3739	0.17206	0.219627	0.766245	1.00583	1.34386	585.254	813.834	816.909	840.324	847.735	856.864		4.59296	0.257198	0.203355	0.203355	0.330913	0.487252		4.23657	4.38176	2.74693	2.49258	3.27189	3.49609	3.43764	0.765606	4.20324	22.2713	2.87817	3.48148	0.0948654	3.38399
	8.10944	4.17348	3.43639	3.10509	3.314	2.81112	4.15826	1.98846	6.14672	47.8196	3.95398	3.3752	3.15732	3.98921	0.116404	15.6119	0.000231761	0.521083	1.10915	0.712767	1.81477	581.261	786.54	828.426	847.607	835.487	864.811		4.73425	0.798282	0.0611975	0.270103	0.0611975	0.564078		4.25377	4.39785	2.73304	2.49786	3.24427	3.51843	3.44087	0.776091	4.21696	22.5551	2.86085	3.49904	0.100346	3.38135
	7.82121	4.14605	3.55452	4.48927	3.22408	2.69776	4.32215	1.82954	6.15169	42.3293	3.3472	3.85029	3.30669	4.40347	0.142251	12.2434	0.0310098	0.589253	0.0279302	1.20576	2.63864	595.242	788.079	821.64	768.926	840.693	871.491		3.97092	0.295766	0.295766	0.638986	0.626208	1.15253		4.27036	4.41955	2.72498	2.50617	3.22103	3.55613	3.4497	0.786534	4.23624	22.8	2.849	3.52953	0.106691	3.38858
	7.28184	3.93407	4.51107	4.57229	3.01739	2.49393	4.30176	1.67636	5.97812	38.9692	2.81019	4.22257	3.24656	4.55698	0.167927	8.88085	0.135201	0.0438108	0.0731823	1.64962	3.26827	621.852	800.026	767.718	764.329	852.722	883.567		3.05927	0.288504	0.288504	0.349716	1.20518	1.72864		4.28819	4.4518	2.72434	2.51319	3.20189	3.59749	3.46282	0.799085	4.2619	23.0761	2.84373	3.56382	0.112383	3.39969
	6.80512	3.70437	4.4434	4.36955	2.9806	2.36014	4.11053	1.54559	5.65612	37.6007	2.38885	4.03696	3.16154	4.42494	0.166532	7.26079	0.164968	0.110802	0.0670925	1.27674	3.06386	645.855	813.072	771.472	775.58	854.872	891.539		2.76816	0.332592	0.40644	0.332592	1.05636	1.67682		4.31905	4.48797	2.72356	2.5313	3.18469	3.63824	3.4808	0.812956	4.29376	23.3554	2.83884	3.59888	0.11806	3.41146
	6.53713	3.61581	4.31509	4.06816	3.3393	2.33794	4.03557	1.4057	5.44127	34.8327	1.97599	3.84198	3.40843	4.25336	0.110279	6.25781	0.176204	0.078131	0.00106214	0.484792	2.88196	659.548	818.131	778.616	792.458	834.025	892.865		2.69515	0.226178	0.473107	0.226178	0.502682	1.50405		4.34904	4.52393	2.72237	2.55292	3.16795	3.67504	3.49854	0.826061	4.3246	23.6116	2.83376	3.63092	0.123309	3.42149
	6.38309	3.68275	4.03791	3.87681	3.29243	2.54538	3.96973	1.29672	5.26645	32.6653	1.68149	3.77978	3.39001	3.99764	0.082249	5.8243	0.0823539	0.00464917	0.00863419	0.458734	2.02877	667.484	814.305	794.162	803.268	836.735	880.512		2.60331	0.0970267	0.258132	0.0970267	0.487352	1.2344		4.37559	4.55686	2.72073	2.57322	3.15205	3.70878	3.51454	0.838236	4.35278	23.8505	2.82856	3.66022	0.12817	3.43042
	6.20177	4.60149	3.75259	3.63422	3.17301	2.41529	3.96306	1.31085	5.27391	33.0767	1.71833	3.6934	3.28831	4.38926	0.143398	5.01182	0.407588	0.0442983	0.108138	0.624178	2.3956	676.885	762.715	810.325	817.078	843.657	888.249		2.50837	0.908083	0.059186	0.059186	0.520392	1.27811		4.40006	4.59212	2.71896	2.59251	3.14645	3.74196	3.53201	0.850152	4.38216	24.0699	2.82583	3.68947	0.132556	3.44421
	5.95983	4.9157	3.48899	3.38223	2.96492	3.19802	3.98495	1.18621	5.17116	29.7671	1.40708	3.43561	3.24407	4.55903	0.168517	3.90016	0.866304	0.245974	0.363275	1.04046	0.619255	689.533	745.459	825.401	831.547	855.789	842.205		2.52422	1.4801	0.0533826	0.0533826	0.470687	0.237587		4.42402	4.64461	2.71762	2.60981	3.14144	3.77464	3.55202	0.866748	4.41877	24.4015	2.82357	3.71899	0.13686	3.45804
	5.68034	4.78981	3.23206	3.14201	2.84321	5.45979	4.1912	1.26673	5.45793	30.2236	1.60461	4.01094	3.16452	5.2923	0.251605	2.21753	0.358334	0.919964	1.10082	1.81707	1.60932	704.289	752.349	840.231	845.459	862.924	716.044		1.66941	0.778879	0.778879	0.86893	1.16772	1.44886		4.44828	4.69634	2.7163	2.62552	3.13525	3.80565	3.57123	0.883788	4.45501	24.7475	2.82104	3.74705	0.140986	3.47045
	5.39908	4.45956	3.05516	2.89518	2.78058	5.35717	3.99112	1.23373	5.22485	30.9118	1.52208	3.75736	2.93518	5.13277	0.272386	1.98235	0.219434	0.876031	1.20108	1.46541	1.86609	719.297	770.575	850.518	859.874	866.608	721.547		1.64172	0.702202	0.702202	0.862175	0.976778	1.59981		4.45992	4.74027	2.73129	2.63921	3.12731	3.83346	3.58858	0.893825	4.4824	24.9075	2.8303	3.77224	0.142664	3.48038
	5.07626	4.28887	2.97896	2.67282	2.83529	5.08244	3.82244	1.13002	4.95247	29.5629	1.27696	3.63392	2.87121	4.87942	0.259103	1.57207	0.217558	0.711455	1.32163	0.974467	1.58759	736.717	780.08	854.968	872.964	863.39	736.382		1.44235	0.654955	0.654955	0.961098	0.798628	1.44852		4.46363	4.75966	2.75384	2.65089	3.11749	3.8519	3.59957	0.894844	4.49441	24.8597	2.84476	3.78882	0.142315	3.4847
	4.76656	4.27262	3.16403	2.46903	2.91589	4.69202	3.71336	0.986493	4.69985	26.5661	0.973169	3.71833	2.97792	4.58717	0.21272	1.10923	0.312779	0.301766	1.54834	0.635954	0.957776	753.625	780.988	844.179	885.048	858.66	757.723		1.04823	0.554299	0.554299	1.24929	0.802434	0.973693		4.46258	4.75989	2.77359	2.65861	3.1076	3.86593	3.6047	0.891246	4.49595	24.7245	2.85709	3.80062	0.14172	3.48676
	4.90118	5.01909	3.32602	2.3338	2.80504	4.43616	3.80355	1.13734	4.94089	29.9022	1.29355	3.88109	2.93528	4.78493	0.239585	1.2048	1.47754	0.228033	2.16016	0.997029	0.4002	746.252	739.824	834.792	893.112	865.169	771.874		1.02009	1.138	0.555071	1.54729	1.07606	0.555071		4.46082	4.75821	2.79083	2.66199	3.09845	3.87798	3.60805	0.888313	4.49636	24.6203	2.86774	3.8105	0.141169	3.48821
	4.96066	4.96927	4.36448	2.42537	2.61928	4.63537	3.99574	1.16487	5.16061	29.1529	1.35693	4.49993	3.05558	4.87933	0.229839	0.931069	0.947766	0.135972	2.46606	1.89464	0.409131	743.006	742.536	775.863	887.648	876.131	760.845		0.46073	0.469344	0.135445	2.07456	1.88065	0.135445		4.46095	4.75822	2.80791	2.66358	3.0905	3.86239	3.60726	0.884888	4.49215	24.5307	2.87856	3.79861	0.137791	3.47645
	4.85503	4.87642	4.2575	2.63048	2.50431	5.15052	4.04571	1.18232	5.22803	29.2239	1.39787	4.55626	3.03723	4.87108	0.231888	0.655001	0.690085	0.0448531	2.00288	2.37592	1.22061	748.775	747.605	781.834	875.468	882.95	732.691		0.298768	0.32016	0.298768	1.92579	2.05196	0.59426		4.46186	4.75641	2.82462	2.66417	3.0826	3.83084	3.60342	0.880681	4.4841	24.4402	2.88912	3.77399	0.132802	3.45672
	4.60712	4.68494	3.99143	2.49128	2.43564	5.06322	3.87894	1.14924	5.02818	29.6277	1.32075	4.29927	2.86632	4.66549	0.238876	0.530247	0.649639	0.0126533	1.92559	2.0831	1.40252	762.404	758.113	796.784	883.725	887.036	737.425		0.307847	0.385668	0.307847	1.80799	1.86363	0.763947		4.46211	4.72426	2.83895	2.66885	3.07377	3.79791	3.59431	0.868254	4.46256	24.1564	2.89766	3.74701	0.127825	3.43584
	4.32367	4.38368	5.10043	2.37739	2.36191	4.76922	3.88605	1.20772	5.09377	31.0783	1.45858	4.35367	2.86396	4.67284	0.240006	0.19151	0.247638	1.47471	2.27606	2.323	0.779993	778.138	774.793	735.406	890.509	891.433	753.479		0.0300071	0.0300071	0.746751	1.97629	1.99176	0.415547		4.46206	4.67928	2.85222	2.67714	3.0616	3.76664	3.58316	0.852616	4.43577	23.7951	2.90456	3.72077	0.123195	3.41412
	4.01138	5.19174	5.98094	2.3166	2.29151	4.4303	4.03708	1.50161	5.53869	37.1955	2.25483	4.22084	2.7403	5.00138	0.292067	0.00066054	1.33324	3.7786	2.96004	3.047	0.154625	795.658	730.462	688.425	894.141	895.642	772.2		0.209462	0.970899	1.7601	1.90424	1.92933	0.209462		4.46623	4.63317	2.86423	2.68502	3.045	3.74068	3.57239	0.838997	4.41139	23.4856	2.90942	3.69861	0.119428	3.39284
	3.68822	7.0084	5.92128	2.20286	2.17696	4.23273	4.20507	1.95929	6.16436	46.5934	3.83881	3.96048	2.5742	5.49914	0.362297	0.267138	7.85864	2.94536	4.00887	4.11326	0.000764911	813.994	635.564	691.559	900.956	902.512	783.22		0.272256	3.04792	1.9608	1.75762	1.78352	0.272256		4.47066	4.58965	2.87437	2.69613	3.03057	3.71462	3.56267	0.825836	4.3885	23.1803	2.91342	3.67663	0.115813	3.37259
	3.44102	6.88758	5.69487	2.07235	2.06604	4.18297	4.05747	1.94899	6.00646	48.0346	3.79857	3.81199	2.41452	5.31689	0.3754	0.380008	8.00951	2.68107	3.9407	3.9658	0.0157486	828.16	641.67	703.518	908.808	909.188	786.008		0.370971	3.07559	1.88288	1.73964	1.74596	0.370971		4.47554	4.54759	2.88344	2.70563	3.02805	3.68725	3.55458	0.812433	4.36702	22.8559	2.91959	3.65408	0.111733	3.35765
	3.35109	6.64803	5.27598	1.95973	1.94014	4.179	3.89233	1.86705	5.75938	47.9676	3.48589	3.76504	2.30757	5.00173	0.368594	0.29294	7.59389	1.91449	3.73493	3.81104	0.0821811	833.344	653.864	725.915	915.611	916.797	786.23		0.413956	2.88298	1.51093	1.80531	1.8249	0.413956		4.50036	4.50562	2.90229	2.71328	3.02443	3.66093	3.55115	0.803064	4.35422	22.6142	2.93282	3.63348	0.106706	3.34268
	3.31934	6.17143	4.88821	2.39675	1.81168	4.09031	3.77962	1.61513	5.39475	42.7326	2.60865	3.70483	2.6274	4.68873	0.281752	0.211856	5.72075	1.22897	1.91232	3.87281	0.0965306	835.178	678.465	746.961	889.354	924.593	791.211		0.385486	2.4666	1.18338	1.30808	1.89315	0.385486		4.52413	4.46364	2.9205	2.71888	3.0193	3.63938	3.54764	0.795022	4.34266	22.4099	2.9452	3.61644	0.102298	3.32934
	3.43767	5.86503	4.58276	2.39641	1.68011	3.80289	3.62748	1.50292	5.1304	41.4315	2.25876	3.62028	2.65672	4.38779	0.245733	0.0360262	5.00665	0.912561	1.51553	3.79226	0.0307693	828.353	694.521	763.75	889.374	932.611	807.463		0.182609	2.24475	0.962478	1.22387	1.94018	0.182609		4.53721	4.42274	2.94353	2.7221	3.01412	3.62101	3.54345	0.78504	4.32849	22.1546	2.96118	3.60162	0.0975874	3.31757
	3.38427	5.81785	4.32906	2.27362	1.57755	3.59194	3.49571	1.50209	4.9978	42.9694	2.25627	3.4881	2.55128	4.14478	0.237975	0.0124197	5.39232	0.694464	1.49351	3.67937	0.00925865	831.43	697.01	777.837	896.713	938.886	819.497		0.103833	2.32975	0.840956	1.21448	1.91056	0.103833		4.54265	4.38374	2.96601	2.7259	3.01456	3.60166	3.53909	0.773217	4.31231	21.8479	2.97815	3.58602	0.0926049	3.30811
	3.25925	5.8887	4.13207	2.16594	1.4745	3.44774	3.3947	1.54803	4.94273	45.6013	2.39639	3.35349	2.43927	3.96099	0.237759	0.0183475	6.22005	0.543712	1.50985	3.68715	0.00281298	838.655	693.274	788.864	903.174	945.211	827.774		0.0942452	2.53521	0.778576	1.18755	1.87899	0.0942452		4.54455	4.34874	2.98732	2.73043	3.01623	3.5814	3.53478	0.761569	4.29635	21.545	2.99454	3.56975	0.0876258	3.29881
	3.02803	5.7237	3.98955	2.1102	1.37324	3.26201	3.24779	1.519	4.76679	46.7704	2.30737	3.14502	2.33966	3.80766	0.238804	0.048293	6.13012	0.550206	1.2941	3.51393	0.000202259	852.1	701.99	796.89	906.527	951.448	838.495		0.116989	2.57868	0.844526	1.03482	1.77178	0.116989		4.54512	4.33676	3.00758	2.73563	3.01735	3.56275	3.5342	0.754856	4.28905	21.3586	3.01002	3.55561	0.0830974	3.29005
	2.87127	5.38304	3.79261	2.0845	1.31022	3.07565	3.08621	1.41268	4.49889	45.7738	1.99566	2.97346	2.2812	3.61337	0.226	0.0462002	5.27541	0.49899	1.00342	3.15417	0.000111684	861.277	720.158	808.048	908.075	955.34	849.323		0.102187	2.40958	0.819148	0.888954	1.66324	0.102187		4.5467	4.35273	3.02555	2.74132	3.01638	3.54636	3.53817	0.755081	4.29325	21.341	3.01867	3.54431	0.0800917	3.28595
	2.79603	4.96604	3.49892	2.07602	2.31034	2.88029	3.08794	1.04433	4.13227	33.8197	1.09063	2.83816	2.43176	3.34426	0.15798	0.0852129	3.52726	0.168905	1.02397	0.60466	0.0431202	865.699	742.712	824.831	908.586	894.515	860.748		0.0421293	2.12788	0.660764	0.762133	0.527816	0.0421293		4.54953	4.37178	3.03524	2.73641	3.00467	3.53134	3.53816	0.761341	4.2995	21.518	3.01231	3.53646	0.0800371	3.28329
	2.721	4.74384	3.27588	2.04108	3.19596	2.66567	3.10724	0.91604	4.02328	29.4808	0.839128	2.95848	2.6795	3.2559	0.0971128	0.149178	2.67846	0.0284412	1.1367	0.007872	0.194987	870.119	754.873	837.692	910.694	842.325	873.387		0.23748	1.78536	0.317401	0.917407	0.23748	0.292817		4.55398	4.38913	3.04832	2.72972	2.99665	3.5169	3.53912	0.767232	4.30635	21.6786	3.00957	3.53356	0.0800829	3.28261
	2.68811	4.58124	3.06524	1.95146	3.12649	2.47564	2.98136	0.893326	3.87469	29.9637	0.798032	2.87667	2.52875	3.11118	0.103268	0.0859992	2.55961	0.00703514	1.06069	0.0210621	0.255759	872.061	763.834	849.93	916.111	846.362	884.655		0.188566	1.70457	0.188566	0.925209	0.249818	0.401036		4.55743	4.40498	3.07624	2.72969	2.9887	3.5013	3.54306	0.769468	4.31252	21.7176	3.01059	3.53262	0.0797822	3.28877
	2.58683	4.42345	2.83493	1.81695	2.96032	2.40906	2.83859	0.873869	3.71246	30.7853	0.763647	2.71088	2.4535	2.92897	0.0883367	0.0633846	2.51178	1.33668e-05	1.04374	0.0148171	0.184498	878.053	772.581	863.411	924.272	856.058	888.62		0.124053	1.71257	0.124053	0.893925	0.249435	0.301822		4.54767	4.42305	3.08838	2.73745	2.98041	3.48859	3.54426	0.769271	4.31353	21.7047	3.0074	3.53034	0.0799873	3.28849
	2.43415	4.23237	2.66448	1.69783	2.79143	2.41726	2.70625	0.838153	3.54441	30.971	0.7025	2.54931	2.42148	2.75969	0.0652769	0.0740396	2.32902	0.001745	1.01692	0.00725562	0.0835164	887.125	783.24	873.457	931.529	865.969	888.131		0.115165	1.68305	0.115165	0.851488	0.242118	0.132054		4.53028	4.44397	3.08949	2.76332	2.97865	3.48661	3.54872	0.764395	4.31312	21.54	3.00636	3.53319	0.0805607	3.28805
	2.31654	3.98272	2.53975	1.57836	2.93004	2.28759	2.60583	0.805724	3.41156	30.92	0.649191	2.42814	2.29483	2.83247	0.104858	0.0836912	1.89581	0.00436688	1.0557	0.105109	0.101277	894.145	797.276	880.845	938.836	857.831	895.877		0.111606	1.55457	0.111606	0.849784	0.501894	0.140552		4.51106	4.46669	3.08679	2.791	2.99404	3.48757	3.55619	0.757279	4.31347	21.2947	3.01723	3.53904	0.0795892	3.28718
	2.18421	3.65692	2.39941	1.47938	3.451	2.20231	2.56221	0.831836	3.39404	32.4656	0.691951	2.30086	2.18874	3.1881	0.185864	0.142877	1.1984	0.0265032	1.17251	0.789949	0.129522	902.076	815.781	889.196	944.911	827.586	900.989		0.116645	1.35606	0.0985471	0.821478	1.15014	0.0985471		4.49261	4.49017	3.0826	2.81566	3.01031	3.50321	3.56576	0.751278	4.31704	21.0692	3.02838	3.55012	0.0793102	3.29291
	2.03249	3.4907	2.21974	1.40119	3.46522	2.34877	2.49302	0.829483	3.3225	33.2722	0.688041	2.28426	2.0793	3.18611	0.210203	0.212089	0.995369	0.0746818	1.19209	0.945173	0.0208062	911.213	825.303	899.943	949.725	826.768	892.218		0.251769	1.20644	0.064518	0.883066	1.18096	0.064518		4.47174	4.51255	3.08833	2.83867	3.01973	3.51786	3.57481	0.744817	4.31963	20.8351	3.03688	3.56057	0.0793784	3.30309
	1.89584	3.42412	2.11559	1.47143	3.35668	2.43014	2.44896	0.793457	3.24242	32.3997	0.629575	2.27286	1.95078	3.12504	0.231344	0.305944	0.950921	0.11114	0.955576	0.823939	0.000354521	919.481	829.133	906.203	945.4	833.022	887.364		0.37702	1.15125	0.157274	0.801433	1.08381	0.157274		4.43105	4.53293	3.10686	2.87204	3.00828	3.52908	3.58004	0.733058	4.3131	20.4763	3.03293	3.5673	0.0809628	3.31797
	1.77947	3.29959	2.31751	1.7486	3.12863	2.37004	2.44064	0.655338	3.09598	26.851	0.429468	2.34378	1.91398	2.93898	0.211211	0.437146	0.737798	0.0151605	0.478924	0.473326	0.00498398	926.552	836.32	894.086	928.433	846.237	890.948		0.564307	0.955814	0.0262653	0.595181	0.78485	0.0262653		4.38714	4.55297	3.12182	2.92293	3.00201	3.56523	3.59202	0.717388	4.30941	19.9717	3.03197	3.58532	0.0836226	3.34353
	1.67791	3.03521	2.26491	1.74201	2.95516	2.28597	2.32686	0.5771	2.90396	24.8017	0.333045	2.27544	1.87273	2.78786	0.196355	0.421137	0.501757	0.00383792	0.342056	0.394763	0.00167219	932.745	851.681	897.235	928.834	856.36	895.974		0.597529	0.75977	0.0105293	0.533434	0.679723	0.0105293		4.34379	4.57249	3.13511	2.97333	2.99486	3.609	3.60476	0.703411	4.30818	19.5134	3.02992	3.60794	0.0870788	3.37206
	1.91472	2.82341	2.10604	2.04242	2.82817	2.13089	2.30761	0.408311	2.71592	17.6941	0.166718	2.11846	2.05833	2.65028	0.125718	0.154364	0.266057	0.0406304	0.070323	0.270983	0.0312302	918.337	864.088	906.778	910.613	863.809	905.282		0.203746	0.704952	0.0124246	0.0760394	0.709706	0.0124246		4.30269	4.58483	3.14668	3.01931	2.98904	3.65226	3.6158	0.690055	4.30586	19.0844	3.05115	3.64314	0.0884324	3.39947
	2.39817	2.61434	1.96939	3.13999	2.71952	2.01863	2.47667	0.445246	2.92192	17.9776	0.198244	2.50625	2.11352	2.69322	0.120602	0.00616247	0.0189511	0.257338	0.439994	0.0589726	0.2098	889.269	876.424	915.026	845.576	870.207	912.049		0.108082	0.108082	0.536866	0.63374	0.213262	0.48762		4.26456	4.59588	3.15718	3.06377	2.98124	3.68627	3.62482	0.678773	4.30359	18.7257	3.08712	3.6709	0.0863832	3.42172
	3.85962	2.4396	1.80703	3.34083	2.79962	1.96421	2.70182	0.796479	3.49829	29.4794	0.634379	2.61961	2.08305	3.20552	0.212244	1.34052	0.0687589	0.800649	0.408334	0.0095652	0.544068	804.242	886.8	924.875	833.937	865.488	915.34		1.24002	0.180011	0.812581	0.721219	0.180011	0.655401		4.23714	4.60636	3.16791	3.10702	2.96964	3.70911	3.63286	0.671001	4.30386	18.4703	3.12224	3.69005	0.0833507	3.43851
	4.45991	2.34872	1.69045	3.15814	3.29578	1.906	2.80984	1.03564	3.84548	36.8577	1.07255	2.75343	2.01668	3.26137	0.235823	2.72276	0.212626	1.25302	0.121318	0.23614	0.81691	770.555	892.221	931.979	844.521	836.541	918.865		1.70648	0.40471	1.06298	0.40471	0.542345	0.847428		4.24105	4.615	3.1777	3.14843	2.95654	3.72823	3.64449	0.669632	4.31412	18.3738	3.15575	3.7073	0.0803654	3.45297
	4.43408	2.27727	1.58778	3.46572	3.20307	1.78062	2.79142	1.10066	3.89208	39.43	1.21145	2.74017	1.90478	3.40005	0.281869	2.69831	0.264348	1.44875	0.454672	0.16945	1.02172	771.99	896.494	938.259	826.739	841.912	926.482		1.69391	0.462895	1.15239	0.725546	0.462895	0.95955		4.23876	4.62029	3.18639	3.18649	2.94366	3.74751	3.65385	0.667263	4.32111	18.2619	3.18642	3.7241	0.0778062	3.467
	4.17017	2.20801	1.47292	4.50128	3.01248	2.27414	2.93983	1.1906	4.13044	40.4989	1.41753	2.64331	2.22455	3.88075	0.271273	1.51373	0.53556	2.15184	2.4381	0.00527776	0.443144	786.725	900.647	945.309	768.261	853.008	896.682		1.52686	0.435299	1.1704	1.85796	0.369169	0.369169		4.22795	4.62334	3.20252	3.21967	2.93162	3.76856	3.66228	0.662732	4.32501	18.0962	3.20681	3.74199	0.0770173	3.49411
	4.3572	2.15678	1.38071	4.41644	2.82963	4.02244	3.19387	1.26731	4.46117	39.6793	1.60606	3.42604	2.325	4.27351	0.295296	1.35334	1.07554	3.28755	1.49468	0.132669	0.686538	776.268	903.724	950.987	772.971	863.723	795.034		0.931161	1.26925	2.04533	0.990404	0.596406	0.596406		4.21581	4.62624	3.22999	3.25018	2.92045	3.78961	3.67205	0.657005	4.32905	17.8921	3.23504	3.76022	0.0750771	3.51989
45°	4.91158	2.39788	1.31757	4.1973	2.70163	4.79486	3.3868	1.46244	4.84924	43.1804	2.13872	3.44947	2.47382	4.64547	0.305038	2.32494	0.977967	4.28171	0.65691	0.469466	1.98261	745.684	889.287	954.885	785.204	871.263	752.072		1.46211	1.05158	2.13189	0.747838	0.747838	1.34539		4.20501	4.62927	3.25706	3.27982	2.91031	3.80888	3.68172	0.651888	4.33361	17.7061	3.26275	3.77709	0.0730624	3.54435
	5.46655	4.31377	1.25928	3.83756	2.80074	5.19225	3.81169	1.57696	5.38865	41.3717	2.48681	4.07567	3.05995	4.97263	0.238116	2.73855	0.252085	6.51479	0.000669271	1.02202	1.90593	715.683	778.69	958.491	805.494	865.422	730.434		1.39088	0.238105	2.81638	0.238105	1.27493	1.11658		4.19576	4.63611	3.27666	3.30842	2.90001	3.82438	3.69022	0.649541	4.33976	17.6017	3.2846	3.79084	0.0715497	3.5664
	5.3604	5.63724	1.74814	3.49384	3.26237	4.94003	4.07367	1.50023	5.57391	36.8276	2.2507	4.21694	3.32023	5.25531	0.225651	1.65569	2.44474	5.40809	0.336201	0.658216	0.750586	721.373	706.579	928.461	825.123	838.475	744.131		1.14347	1.4203	2.4688	0.723096	0.954572	0.723096		4.18698	4.65321	3.28465	3.32407	2.88927	3.83701	3.69586	0.653536	4.3494	17.6829	3.2945	3.80172	0.071477	3.58054
	4.96242	5.50908	1.65207	3.17242	3.10527	4.50644	3.81795	1.43244	5.25039	37.5185	2.05188	3.83943	3.12206	4.84843	0.216595	1.30982	2.85991	4.69104	0.41671	0.507911	0.474017	742.91	713.409	934.324	843.692	847.597	767.974		1.12299	1.66965	2.18736	0.66701	0.734158	0.66701		4.17321	4.66094	3.28208	3.32836	2.87994	3.86429	3.69814	0.657202	4.35534	17.7712	3.29365	3.82276	0.0743503	3.59633
	4.62518	5.15323	2.43662	2.89907	2.82397	4.19533	3.6889	1.11512	4.80402	30.2291	1.2435	3.5472	2.84274	4.51772	0.227564	0.876622	2.14425	1.5682	0.623833	0.748103	0.256473	761.407	732.545	886.978	859.646	864.055	785.314		1.07798	1.60603	1.11058	0.648131	0.72323	0.648131		4.13524	4.66397	3.30223	3.33113	2.88008	3.89926	3.70198	0.651905	4.35389	17.6096	3.30945	3.84994	0.0754935	3.61519
	4.33203	4.85629	2.30713	2.73811	2.69369	4.06637	3.49894	1.04939	4.54833	29.9918	1.10123	3.40224	2.7048	4.26562	0.223921	0.69405	1.84242	1.42041	0.578857	0.64842	0.321975	777.671	748.706	894.708	869.111	871.731	792.559		0.929796	1.45406	1.09511	0.664128	0.708546	0.664128		4.09392	4.66659	3.32623	3.33398	2.89242	3.9335	3.70777	0.64335	4.35112	17.3514	3.32817	3.87707	0.0761811	3.63374
	4.07133	5.16391	2.62286	3.00601	3.02201	5.52981	3.90266	1.22346	5.12611	31.3493	1.49685	3.54667	3.01001	4.89077	0.238047	0.0284516	1.59077	1.63788	0.80397	0.77554	2.64763	792.279	731.966	875.919	853.386	852.452	712.302		0.524662	1.61724	0.923809	0.540658	0.524662	1.98314		4.05329	4.67212	3.34658	3.3205	2.90256	3.96436	3.7099	0.63937	4.34927	17.2342	3.32702	3.90074	0.0793779	3.65547
	4.02717	6.02754	3.08537	2.80753	3.25035	5.76657	4.16075	1.40698	5.56773	33.8154	1.97958	3.63876	3.12661	5.33172	0.260702	0.0178452	3.48491	1.15646	1.83122	0.828838	2.57864	794.768	685.981	848.756	865.022	839.171	699.72		0.38841	2.38879	0.553392	0.831229	0.38841	2.12781		4.01601	4.67784	3.35254	3.30336	2.91312	3.99629	3.70986	0.638823	4.34868	17.2196	3.31565	3.92468	0.0841158	3.67441
	5.25434	6.25367	2.81872	3.78131	3.12369	5.58473	4.46941	1.41794	5.88735	31.7256	2.01057	4.51782	3.28809	5.50213	0.251875	0.616115	3.18358	2.72476	0.473481	1.81097	1.24393	727.082	674.188	864.364	808.69	846.525	709.373		0.736515	1.73584	1.6991	0.736515	1.39414	1.0669		3.98122	4.68262	3.35462	3.28627	2.92193	4.04001	3.71111	0.641146	4.35226	17.2764	3.30336	3.95778	0.0901268	3.66792
	5.12634	6.06024	2.56054	3.97755	2.84394	5.10628	4.27915	1.3913	5.67045	32.5135	1.93572	4.54192	3.12734	5.12133	0.241734	0.717733	3.1723	2.95362	0.0909596	2.05983	0.684143	734.001	684.27	879.612	797.567	862.882	735.088		0.584424	1.51833	1.98138	0.564362	1.69798	0.564362		3.94675	4.68643	3.35502	3.27058	2.92453	4.07922	3.71042	0.645269	4.35569	17.3907	3.29169	3.98702	0.095529	3.65088
	4.74115	5.63409	2.32534	3.73194	2.75023	4.75779	3.99009	1.28308	5.27317	32.1567	1.64629	4.23655	2.99566	4.75363	0.226856	0.564089	2.70273	2.77139	0.0666405	1.53725	0.589365	755.021	706.746	893.618	811.501	868.396	754.106		0.504603	1.39754	1.9112	0.504603	1.48632	0.521246		3.91334	4.68788	3.35627	3.25583	2.92474	4.11184	3.70832	0.649166	4.35748	17.5057	3.28094	4.01096	0.100114	3.6348
	4.491	5.8048	2.11522	3.55769	3.62229	4.60396	4.03249	1.24479	5.27728	30.869	1.5495	4.05664	3.57384	4.57572	0.122937	0.210227	3.14106	3.67594	0.225436	0.168269	0.326581	768.831	697.699	906.225	821.459	817.76	762.579		0.434356	1.74815	1.94142	0.49895	0.434356	0.547324		3.89655	4.67816	3.35928	3.24101	2.92326	4.14145	3.70662	0.651171	4.35779	17.5678	3.27058	4.03274	0.104358	3.62791
	4.38053	7.38007	2.01302	3.27826	3.51469	4.45974	4.17105	1.8061	5.97715	43.3008	3.262	3.94761	3.33737	4.43994	0.141768	0.0438798	10.2978	4.65709	0.797077	0.430808	0.083342	774.969	616.962	912.389	837.554	823.925	770.565		0.432917	3.43246	1.93459	0.669349	0.432917	0.512132		3.88229	4.66417	3.36486	3.2265	2.92202	4.15862	3.70308	0.650369	4.35344	17.5629	3.26109	4.04473	0.107262	3.62358
	4.31064	7.17673	1.8949	3.00779	3.25537	4.21494	3.97673	1.80008	5.77681	45.2654	3.24029	3.73516	3.06968	4.28671	0.165438	0.111495	10.24	4.334	0.938846	0.520354	0.0567444	778.865	627.105	919.538	853.283	838.88	784.216		0.575482	3.44157	1.84025	0.727368	0.479783	0.479783		3.8689	4.6511	3.37722	3.21559	2.91975	4.14935	3.69699	0.645387	4.34237	17.4571	3.256	4.03626	0.106999	3.62306
	4.22709	6.72051	3.36652	2.72054	2.95793	3.87524	3.97797	1.45531	5.43328	36.5842	2.11792	3.62088	3.06008	4.13913	0.149885	0.0620622	7.5215	0.373868	1.58114	1.04049	0.0105537	783.535	650.163	832.453	870.147	856.198	803.357		0.606212	3.09962	0.254358	0.900346	0.662955	0.254358		3.85688	4.64041	3.38788	3.22855	2.91624	4.13741	3.69456	0.637825	4.33239	17.2639	3.26838	4.0267	0.103949	3.62238
	4.06399	6.20446	4.03622	2.52816	2.67679	3.53177	3.84023	1.33029	5.17052	34.6408	1.76967	3.784	2.89054	4.05705	0.167902	0.0500677	5.58958	0.0384113	1.72154	1.3536	0.0951475	792.693	676.745	794.257	881.534	872.73	822.945		0.279994	2.42047	0.252224	1.25584	1.10721	0.252224		3.84793	4.62981	3.42544	3.25722	2.92465	4.12573	3.7018	0.622938	4.32474	16.828	3.29928	4.01975	0.098438	3.63668
	3.83959	5.79313	3.69974	2.37393	2.59209	3.27454	3.5955	1.22491	4.82042	34.0679	1.50041	3.48714	2.76271	3.80463	0.158652	0.0595789	4.82954	0.0108646	1.49224	1.00683	0.103018	805.379	698.316	813.336	890.716	877.741	837.77		0.352453	2.30599	0.212598	1.11321	0.895044	0.212598		3.84066	4.62401	3.46087	3.28503	2.93029	4.11475	3.70927	0.611052	4.32032	16.4736	3.32899	4.01338	0.0932105	3.65077
	3.5594	5.50688	3.39005	2.2284	2.57685	3.06464	3.3877	1.15119	4.53889	33.9814	1.32524	3.22734	2.6988	3.51706	0.131641	0.0294809	4.49089	5.49309e-06	1.34398	0.657475	0.104373	821.36	713.526	831.096	899.423	878.644	849.965		0.332062	2.27953	0.162706	0.998938	0.650487	0.162706		3.8291	4.61381	3.49179	3.31245	2.93634	4.10369	3.71453	0.598353	4.31288	16.1084	3.35729	4.0064	0.0881508	3.66045
	3.4916	5.30489	3.25255	2.04684	2.51318	2.80969	3.23646	1.13703	4.37349	35.132	1.29284	3.03112	2.58731	3.43184	0.140307	0.0650962	4.2784	0.000258983	1.41518	0.523131	0.182133	825.252	724.358	839.043	910.346	882.423	864.895		0.460478	2.27377	0.221432	0.984275	0.517939	0.221432		3.8142	4.60146	3.50683	3.36712	2.94286	4.08803	3.72008	0.582273	4.30236	15.6521	3.40205	3.99604	0.0802908	3.66051
	3.46545	5.01738	3.18854	1.92601	2.29287	2.59415	3.08073	1.10464	4.18537	35.8563	1.22022	2.89134	2.36819	3.39622	0.178341	0.148007	3.7506	0.011622	1.33338	0.620727	0.236766	826.755	739.917	842.756	917.652	895.561	877.62		0.574107	2.12604	0.297195	0.965329	0.598472	0.297195		3.79886	4.58708	3.51901	3.42814	2.9474	4.06696	3.72458	0.565825	4.2904	15.1916	3.45085	3.98137	0.0713799	3.65894
	3.37487	4.63563	2.90483	2.29047	2.08897	2.38365	2.9464	0.950886	3.89729	32.2728	0.904183	2.64424	2.31376	3.25736	0.169373	0.183584	2.85347	0.00172798	0.430249	0.735185	0.316696	831.972	760.831	859.308	895.704	907.806	890.136		0.73063	1.99139	0.260594	0.353771	0.555266	0.260594		3.78494	4.57191	3.54745	3.48701	2.95018	4.06178	3.73388	0.551779	4.28566	14.7776	3.50212	3.9798	0.0638454	3.6662
	3.29017	4.28788	2.724	2.58799	1.92097	2.22432	2.83922	0.848486	3.68771	29.8845	0.719928	2.65599	2.31524	3.14863	0.152528	0.203357	2.0986	0.0132753	0.0631189	0.843188	0.378103	836.865	780.136	869.943	877.985	917.958	899.668		0.634178	1.63188	0.0680082	0.0680082	0.735026	0.431674		3.77174	4.55842	3.56236	3.53909	2.95176	4.05698	3.74006	0.541209	4.28127	14.4706	3.5449	3.97775	0.057539	3.66705
	3.58357	4.04248	2.49507	2.44191	1.78515	2.78038	2.85476	0.823561	3.67832	28.8487	0.678252	2.63773	2.4552	3.38277	0.158886	0.531162	1.41067	0.129374	0.170444	1.14407	0.00553212	819.976	793.905	883.499	886.663	926.207	866.62		0.945841	1.40475	0.142654	0.195816	0.852582	0.142654		3.75997	4.54125	3.56279	3.58845	2.9534	4.05361	3.74325	0.531753	4.275	14.2057	3.56921	3.97602	0.0539168	3.67421
	3.48084	3.75419	2.23174	2.71927	1.99818	3.66337	2.9746	0.76274	3.73734	25.6418	0.581773	3.10006	2.35362	3.61774	0.211697	0.256281	0.60776	0.551844	0.0651917	0.953383	0.474404	825.87	810.234	899.224	870.222	913.285	815.412		0.380784	0.654132	0.86832	0.380784	1.10187	0.563312		3.75038	4.5049	3.55782	3.65047	2.9543	4.06185	3.74662	0.519044	4.26567	13.8537	3.58098	3.98304	0.053154	3.70043
	3.38437	3.47203	2.07889	4.07923	3.11081	3.59476	3.28668	0.671809	3.95849	20.4403	0.451327	3.4282	3.1792	3.56408	0.0570756	0.0095438	0.0343557	1.45876	0.628128	0.0309314	0.0949105	831.424	826.376	908.414	791.835	847.275	819.335		0.0438303	0.0438303	1.34932	0.651023	0.317396	0.166553		3.74209	4.46723	3.55414	3.72699	2.95506	4.06934	3.75248	0.507397	4.25987	13.5216	3.59736	3.99013	0.0517654	3.73454
	5.1806	3.36663	2.99759	4.1571	2.91994	3.40966	3.67192	0.859499	4.53142	23.4074	0.738739	3.38814	3.08985	3.97024	0.124699	2.27612	0.0932037	0.454717	0.235401	0.565477	0.0687803	731.064	832.447	853.878	787.458	858.423	829.966		1.79246	0.0215164	0.390551	0.768958	0.468206	0.0215164		3.74194	4.42983	3.56198	3.80148	2.95559	4.07403	3.76081	0.497116	4.25792	13.2183	3.60697	4.00589	0.0524017	3.77171
	5.0968	3.27316	2.85531	3.8814	2.64057	3.48171	3.53816	0.88233	4.42049	24.9375	0.778506	3.37744	2.95977	3.78148	0.121893	2.42935	0.070223	0.466285	0.117816	0.805665	0.00318618	735.603	837.85	862.214	803.008	874.871	825.82		1.71936	0.104275	0.522129	0.503964	0.736867	0.104275		3.74787	4.39673	3.57152	3.86489	2.95579	4.07643	3.76887	0.489594	4.25847	12.9905	3.61561	4.02355	0.0534009	3.80638
	4.95928	3.14731	3.25107	3.5521	2.43132	3.62501	3.49435	0.833797	4.32814	23.8613	0.695217	3.40158	3.17325	3.60678	0.0639429	2.14603	0.120435	0.0591864	0.00333523	1.13003	0.0170734	743.081	845.151	839.129	821.779	887.293	817.604		1.5577	0.254272	0.150517	0.150517	0.970263	0.223431		3.75166	4.38466	3.57849	3.92679	2.96442	4.07864	3.78078	0.486401	4.26718	12.8651	3.62178	4.04068	0.0546681	3.83922
	4.71977	2.94717	3.14267	3.43168	2.79648	3.40302	3.4068	0.689643	4.09644	20.2431	0.475607	3.27284	2.99605	3.42451	0.0667336	1.7239	0.211258	0.0697634	0.000618966	0.372484	1.43017e-05	756.196	856.828	845.421	828.698	865.672	830.349		1.44693	0.325673	0.130173	0.158834	0.47636	0.130173		3.75375	4.37563	3.58447	3.98964	2.97286	4.09362	3.79499	0.487059	4.28205	12.8342	3.62679	4.06762	0.0572929	3.87169
	4.33591	2.8229	2.98336	3.29794	2.821	3.13626	3.23289	0.571005	3.8039	17.6624	0.326047	3.05981	2.86301	3.25752	0.0644557	1.21664	0.168095	0.0622677	0.00423075	0.169659	0.00933833	777.455	864.118	854.711	836.416	864.23	845.794		1.2761	0.236909	0.07645	0.238129	0.238812	0.07645		3.75476	4.36406	3.60068	4.05242	2.98082	4.11261	3.81089	0.488207	4.2991	12.8108	3.6392	4.09757	0.0592455	3.90359
	4.01291	4.63969	2.85264	3.20354	2.7018	2.9789	3.39825	0.763606	4.16185	22.4706	0.583095	3.09122	2.88421	3.81057	0.138371	0.377813	1.54117	0.297683	0.0379106	0.485044	0.17585	795.572	760.607	862.371	841.885	871.253	854.971		0.92169	1.54847	0.238578	0.112319	0.389425	0.112319		3.7559	4.35048	3.61497	4.11075	2.99094	4.12979	3.82547	0.488919	4.31439	12.7806	3.6502	4.12503	0.0610689	3.93333
	3.82597	7.08905	2.76475	3.20732	2.50273	2.82806	3.70298	1.7212	5.42418	46.4815	2.96253	3.01769	2.78058	3.67131	0.138057	0.0151275	11.4655	0.88027	0.245683	1.44061	0.765483	806.152	631.504	867.54	841.666	883.045	863.815		0.808285	4.07136	0.252936	0.189627	0.514964	0.189627		3.75703	4.33658	3.62671	4.16297	3.00551	4.14453	3.83889	0.488341	4.32723	12.7209	3.65929	4.15836	0.0638391	3.95078
	3.75231	7.15643	2.53405	3.09308	2.51958	2.68542	3.62348	1.79249	5.41597	49.4687	3.21301	2.88925	2.57189	3.5875	0.164888	0.0165967	12.4817	1.18686	0.28132	1.21859	0.87995	810.341	628.122	881.184	848.307	882.043	872.22		0.863055	4.26718	0.355205	0.20383	0.36967	0.20383		3.75851	4.32524	3.63766	4.21326	3.00879	4.15815	3.85027	0.492722	4.34299	12.7971	3.66787	4.19948	0.0675718	3.95833
	3.83735	6.73721	2.79649	2.84524	2.9271	2.57129	3.61911	1.58887	5.20799	43.9022	2.52451	2.88617	2.80868	3.60979	0.124813	0.047627	9.72253	0.676708	0.598877	0.478888	1.09793	805.506	649.311	865.672	862.805	858.003	878.974		0.95118	3.85104	0.0896786	0.0409271	0.0409271	0.314879		3.76677	4.34311	3.64722	4.26401	3.02099	4.17106	3.86886	0.500162	4.36902	12.9279	3.67711	4.24077	0.0711885	3.96891
	3.71885	6.31124	4.24527	3.34067	2.83241	2.36603	3.80241	1.39389	5.1963	36.6581	1.94293	3.52976	2.95947	4.11366	0.163179	0.00698278	6.29424	0.196123	0.213207	0.940902	2.0632	812.247	671.201	782.518	833.946	863.559	891.187		0.18909	2.78149	0.715511	0.18909	0.697348	1.16373		3.77546	4.37807	3.65514	4.31928	3.03261	4.18445	3.89084	0.512364	4.4032	13.1685	3.68522	4.28557	0.0753192	3.97995
	3.44639	6.20716	4.20289	3.89936	2.59075	2.53424	3.81347	1.35314	5.16661	35.4833	1.831	3.67287	2.80466	4.12701	0.190769	0.134744	5.72978	0.151654	0.00737723	1.49503	1.63642	827.851	676.605	784.891	801.99	877.821	881.173		0.226483	2.53429	0.53002	0.226483	1.08212	1.13863		3.78336	4.4145	3.66326	4.37176	3.04314	4.22015	3.91603	0.527653	4.44368	13.4742	3.69329	4.33386	0.0798007	4.00175
	3.1874	6.17229	3.9668	5.52972	2.99327	3.4051	4.2091	1.32856	5.53766	31.5641	1.76508	3.68595	3.24182	5.13899	0.226371	1.04387	3.85413	0.0587063	1.74406	1.47825	0.646407	842.822	678.42	798.175	712.306	854.131	830.229		0.498557	2.48634	0.28085	1.84377	0.692688	0.28085		3.79026	4.44817	3.66996	4.42016	3.05553	4.25388	3.93966	0.541284	4.48094	13.7394	3.70004	4.37859	0.0839931	4.02207
	2.91795	6.02448	3.53465	5.53264	4.48332	3.45795	4.32516	1.24322	5.56838	28.7438	1.54559	4.00899	3.47713	5.27031	0.204995	1.98027	2.88768	0.624917	1.45799	0.0250141	0.752059	858.54	686.142	822.78	712.151	769.256	827.186		1.09104	2.0155	0.474338	1.52365	0.474338	0.551034		3.7969	4.48028	3.69176	4.47098	3.06351	4.28435	3.96463	0.554821	4.51945	13.9943	3.71804	4.42433	0.0867421	4.04063
	2.70747	5.84877	3.13751	5.0616	4.46061	4.84129	4.34288	1.19783	5.54071	27.5816	1.43481	4.65095	3.46828	5.00652	0.181507	2.67455	2.26772	1.45291	0.516562	0.0138621	0.24842	870.918	695.378	845.721	737.513	770.516	749.527		1.94348	1.19782	1.51345	0.410645	0.19034	0.19034		3.80436	4.51513	3.71261	4.52367	3.06409	4.31243	3.98871	0.571531	4.56025	14.3287	3.73555	4.46445	0.0888907	4.05839
	2.57367	5.55751	3.93664	4.72143	4.12879	5.10031	4.33639	1.05195	5.38835	24.2587	1.10661	4.42511	3.98468	5.00559	0.113558	3.10718	1.49113	0.159804	0.148257	0.0430982	0.583563	878.833	710.824	799.88	756.105	789.048	735.412		1.85144	1.1324	0.488476	0.296322	0.296322	0.675193		3.81458	4.55432	3.73048	4.57412	3.06277	4.33685	4.01219	0.589049	4.60124	14.6815	3.7515	4.49996	0.0907057	4.07571
	2.5371	5.16979	5.09709	5.6091	4.18718	4.79409	4.56572	1.09969	5.66542	24.0859	1.20933	4.94559	4.3389	5.15161	0.0856336	4.11531	0.364893	0.282348	1.08863	0.143298	0.0521515	881.003	731.649	735.587	708.076	785.771	752.114		2.40849	0.224198	0.151499	0.663507	0.758412	0.151499		3.83124	4.59206	3.74659	4.61794	3.05976	4.358	4.03426	0.605022	4.63929	14.9971	3.76775	4.53355	0.0922501	4.09462
	2.5061	4.89747	4.6408	7.2067	4.81468	7.25312	5.21981	1.79163	7.01144	34.3236	3.20992	4.85607	4.68427	6.6294	0.171927	7.36425	0.103905	0.33525	3.94774	0.164132	4.13434	882.844	746.455	760.545	625.604	750.985	623.285		2.34998	0.0413942	0.215271	2.35063	0.0413942	2.39704		3.84952	4.62772	3.76054	4.65599	3.05793	4.37629	4.05467	0.61895	4.67362	15.2651	3.78279	4.56487	0.0936886	4.11291
	2.44647	4.74675	4.33052	6.99275	4.49483	7.81253	5.13731	1.95225	7.08956	38.0013	3.81126	4.62079	4.3716	6.43125	0.190658	7.24063	0.152537	0.650906	3.44267	0.412775	7.15681	886.391	754.713	777.755	636.353	768.618	595.666		2.17432	0.125958	0.29027	2.37196	0.125958	3.19174		3.86661	4.66128	3.77345	4.69188	3.05616	4.39153	4.07348	0.631956	4.70544	15.5139	3.79674	4.59384	0.094999	4.12907
	2.41298	4.61523	3.99885	6.44195	4.31148	7.5928	4.89555	1.84681	6.74236	37.7242	3.41069	4.46336	4.07701	5.98527	0.189646	6.16316	0.0785761	0.80407	2.39137	0.341137	7.27516	888.387	761.956	796.365	664.445	778.818	606.439		2.05038	0.151877	0.464508	1.9786	0.151877	3.12944		3.8797	4.69334	3.78519	4.72316	3.05327	4.40469	4.08989	0.644341	4.73423	15.7545	3.80882	4.62117	0.096365	4.14219
	2.30153	4.39573	3.76483	6.25069	4.09551	7.12232	4.6551	1.75188	6.40698	37.6335	3.06908	4.24562	3.8475	5.78695	0.201304	5.53931	0.0672727	0.792592	2.5459	0.31314	6.08718	895.043	774.123	809.628	674.342	790.919	629.833		1.94409	0.15011	0.480797	2.00507	0.15011	2.8767		3.89147	4.72533	3.79757	4.7422	3.04915	4.41631	4.10367	0.654626	4.7583	15.9522	3.82105	4.64808	0.0976523	4.15389
	2.96816	4.14866	3.6712	6.06288	3.82954	6.48352	4.52733	1.41272	5.94005	31.2043	1.99578	3.9891	3.71078	5.58433	0.201562	2.43099	0.143392	0.732955	2.35793	0.486908	3.8267	855.599	787.932	814.965	684.132	805.95	662.304		1.02094	0.159559	0.317899	2.07378	0.159559	2.49443		3.89145	4.75809	3.81072	4.75546	3.04325	4.42933	4.11472	0.665399	4.78011	16.1712	3.8309	4.67393	0.0991234	4.16039
	6.46486	3.91202	3.45511	5.77966	3.49895	6.12487	4.87258	1.39608	6.26865	28.6517	1.94903	4.84584	3.60222	6.03856	0.252713	2.53537	0.922663	2.00922	0.822792	1.88686	1.56823	663.265	801.273	827.35	699.028	824.829	680.893		1.61902	0.933816	1.39073	0.933816	1.34689	1.27903		3.88438	4.79008	3.82219	4.79149	3.03214	4.44241	4.12712	0.682816	4.80993	16.5446	3.83774	4.70316	0.101327	4.1634
	6.80114	3.64679	3.16581	5.39753	3.19864	5.97475	4.69744	1.56482	6.26227	33.3122	2.44867	4.52216	3.31068	5.83044	0.275652	4.42555	1.10387	2.34589	0.49012	2.24642	1.63151	646.057	816.359	844.076	719.38	842.169	688.75		2.27898	0.875369	1.35635	0.875369	1.32352	1.45259		3.87499	4.81875	3.83227	4.82345	3.02825	4.45597	4.13894	0.696931	4.83588	16.8384	3.84295	4.72806	0.103268	4.16548
	6.29545	3.39726	3.75718	4.86551	3.04877	5.84938	4.53559	1.34494	5.88053	29.6531	1.80887	4.31135	3.48724	5.60341	0.232785	3.09711	1.2958	0.605926	0.108848	2.21064	1.72603	672.02	830.681	810.063	748.202	850.89	695.346		1.98411	0.914086	0.554167	0.554167	1.26258	1.53803		3.86755	4.84503	3.84221	4.83976	3.03567	4.47969	4.15165	0.704808	4.85646	16.9766	3.84855	4.74974	0.104811	4.17362
	5.90806	3.31894	4.82643	4.5624	2.93688	5.63523	4.53133	1.20118	5.73251	26.5084	1.44284	4.69442	3.62981	5.43303	0.198969	1.89541	1.46987	0.0870855	0.00096574	2.54224	1.21861	692.254	835.201	750.342	764.876	857.43	706.686		1.21365	1.37547	0.132013	0.132013	1.75753	0.940816		3.85785	4.86984	3.85608	4.85249	3.04772	4.48472	4.16145	0.708475	4.86993	17.0247	3.85653	4.76055	0.104911	4.17129
	5.61543	3.20109	4.74396	4.38798	2.81334	5.36245	4.35404	1.13703	5.49107	26.1144	1.29284	4.56597	3.49781	5.20782	0.196426	1.59109	1.3293	0.152035	0.00115217	2.37375	1.01688	707.739	842.027	754.866	774.554	864.68	721.263		1.04945	1.36488	0.177987	0.177987	1.75263	0.796476		3.84067	4.89002	3.86938	4.86225	3.05864	4.47851	4.16658	0.710873	4.87745	17.0613	3.84785	4.76631	0.106622	4.17395
	5.30161	3.3865	4.25981	4.23085	2.58599	4.96681	4.12193	1.00362	5.12555	24.3484	1.00726	4.24533	3.59759	4.79006	0.14217	1.39166	0.540856	0.0190104	0.0118649	2.3591	0.713817	724.534	831.301	781.705	783.325	878.103	742.671		1.05628	0.858832	0.0144761	0.0144761	1.65934	0.721475		3.81532	4.88849	3.88178	4.87163	3.07842	4.46696	4.1671	0.70669	4.87379	16.9588	3.83194	4.77046	0.1091	4.17437
	4.90177	4.29792	3.83547	3.98843	2.3314	4.62831	3.99722	0.906434	4.90365	22.6766	0.821622	4.14318	3.87371	4.54571	0.0798153	0.818211	0.0904259	0.0261608	7.72008e-05	2.77496	0.398275	746.22	779.575	805.613	796.953	893.256	761.235		0.758589	0.154748	0.307704	0.154748	1.81178	0.485129		3.78881	4.87062	3.88839	4.88164	3.09241	4.46325	4.16419	0.702694	4.86688	16.8747	3.81371	4.76878	0.111281	4.17582
	4.57234	4.05194	3.48896	3.66209	2.24237	5.87213	3.98164	1.20812	5.18976	30.3423	1.45955	3.85702	3.53224	4.44224	0.114114	0.348928	0.00494259	0.242729	0.102113	3.02507	3.57397	764.326	793.371	825.403	815.485	898.586	694.146		0.715325	0.194927	0.368052	0.194927	1.61465	2.01512		3.76442	4.85204	3.89457	4.89336	3.10314	4.46318	4.16178	0.700358	4.86214	16.8283	3.79696	4.75482	0.112007	4.17887
	4.2293	3.99402	5.65186	3.50756	3.11687	6.4429	4.49042	1.29061	5.78103	28.7414	1.66567	4.11166	3.62918	5.29622	0.186775	0.0681849	0.246411	1.34895	0.966005	1.88664	3.81218	783.412	796.638	705.802	824.335	846.922	664.397		0.117638	0.117638	1.54021	0.604095	0.994789	2.33124		3.74871	4.83554	3.89169	4.9047	3.11327	4.46569	4.15993	0.698737	4.85867	16.7968	3.78445	4.74308	0.112415	4.17869
	3.97781	4.43588	5.83697	3.38955	4.54773	6.23558	4.73725	1.09309	5.83034	23.0743	1.19484	4.49181	4.09232	5.51466	0.148052	0.57676	0.0908257	1.20938	1.81631	0.0359191	2.245	797.553	771.89	696	831.125	765.688	675.127		0.513999	0.0559249	1.34517	1.10226	0.0559249	1.74378		3.74194	4.82122	3.88954	4.9167	3.12123	4.46677	4.15957	0.697262	4.85683	16.7628	3.77884	4.73261	0.112057	4.17815
	3.75771	4.69879	5.58894	3.14155	4.23761	5.78324	4.53464	1.03248	5.56712	22.7687	1.06601	4.4682	3.87768	5.3664	0.161046	0.603623	0.0269445	1.11155	1.9407	0.0882277	1.55901	810.033	757.351	709.149	845.486	782.947	698.838		0.71049	0.23059	1.12074	1.32665	0.23059	1.31504		3.73823	4.80286	3.88219	4.95038	3.12388	4.46187	4.1599	0.701102	4.861	16.8538	3.77422	4.71762	0.111095	4.17203
	3.55443	4.5059	5.10725	2.85819	4.07348	5.68682	4.29768	1.02988	5.32756	23.9637	1.06066	4.28969	3.68419	4.95692	0.147287	0.552419	0.0433578	0.655408	2.07213	0.0502657	1.92971	821.646	768.004	735.036	862.045	792.159	703.945		0.735261	0.216213	0.81756	1.4315	0.216213	1.39713		3.73252	4.77709	3.86858	4.98515	3.12153	4.48808	4.16216	0.709276	4.87143	17.0411	3.76653	4.70483	0.110762	4.17833
	3.32556	4.18252	4.65177	2.66104	3.86183	6.73228	4.23583	1.40403	5.63987	33.1466	1.97131	4.02218	3.45962	4.53446	0.134454	0.828603	0.00284222	0.173007	2.47998	0.139878	6.23224	834.819	786.032	759.94	873.661	804.117	649.562		0.696619	0.160345	0.629598	1.36114	0.160345	2.7101		3.71309	4.76172	3.87435	5.00522	3.11913	4.51321	4.16445	0.71636	4.88081	17.2018	3.7534	4.69959	0.111936	4.19378
	3.08991	3.99712	4.3551	2.49916	3.59879	6.25917	3.96654	1.30115	5.26769	32.8032	1.693	3.79795	3.21713	4.2656	0.140119	0.768474	0.000935001	0.150978	2.15321	0.135243	5.25613	848.492	796.463	776.385	883.257	819.105	673.902		0.708039	0.199166	0.557147	1.29879	0.199166	2.46121		3.70039	4.748	3.88396	5.02819	3.11825	4.53698	4.16929	0.723018	4.89231	17.3415	3.74628	4.69524	0.112415	4.21047
	3.04213	3.82749	4.16276	2.40167	3.31411	5.80784	3.75933	1.1764	4.93574	31.2929	1.38393	3.5708	3.11012	4.07894	0.134763	0.514384	0.00464528	0.162754	1.84324	0.198226	4.19639	851.278	806.066	787.141	889.061	835.481	697.538		0.528671	0.256691	0.591963	1.16913	0.256691	2.23704		3.70713	4.73753	3.89396	5.05004	3.12847	4.55715	4.17904	0.724042	4.90309	17.3255	3.75384	4.69243	0.111126	4.22555
	4.52274	3.62918	4.05322	2.15243	3.02507	5.37587	3.79308	1.13258	4.92567	29.8592	1.28275	3.8412	3.1761	4.40536	0.162141	0.532399	0.0268643	0.0676715	2.69175	0.589848	2.5052	767.071	817.366	793.299	903.986	852.273	720.543		0.68154	0.21202	0.21202	1.68877	0.816133	1.53466		3.71831	4.72286	3.92411	5.06733	3.12829	4.57392	4.18914	0.724079	4.91321	17.2847	3.76976	4.68562	0.108317	4.24902
	4.53456	3.5165	4.04722	1.93124	2.8402	4.91457	3.63071	1.11039	4.74111	30.5833	1.23297	3.78186	3.00928	4.41273	0.189093	0.816945	0.0130445	0.173475	2.88822	0.624913	1.64827	766.416	823.821	793.638	917.336	863.102	745.521		0.752705	0.265358	0.265358	1.85062	0.941659	1.13271		3.72836	4.69568	3.95261	5.08324	3.12656	4.59063	4.19618	0.723081	4.91926	17.2319	3.78443	4.66942	0.104685	4.27162
	4.34154	3.48355	4.46875	2.05098	2.61632	4.5337	3.58247	1.05406	4.63653	29.4227	1.11104	3.91255	2.83312	4.43694	0.220606	0.576187	0.00978596	0.78548	2.34546	0.933457	0.904833	777.141	825.714	770.065	910.097	876.306	766.464		0.428997	0.428997	0.5562	1.86156	1.29623	0.621154		3.7358	4.67718	3.97957	5.09805	3.12542	4.60733	4.20389	0.723713	4.9276	17.2153	3.79674	4.65972	0.102049	4.29345
	4.1968	3.39022	4.12028	4.19057	2.42967	4.1626	3.74836	0.717465	4.46582	19.1408	0.514756	4.14144	3.57274	4.18357	0.0787536	0.201101	0.12826	0.13833	0.195549	1.73894	0.171598	785.232	831.086	789.526	785.581	887.392	787.15		0.0553577	0.75122	0.0211585	0.049124	1.71178	0.0211585		3.74692	4.66086	4.02219	5.11444	3.12496	4.6223	4.21528	0.723622	4.9389	17.1666	3.81573	4.65122	0.0986764	4.32224
	4.18088	3.2289	6.73543	5.54045	3.67646	3.91474	4.54614	1.32704	5.87318	29.1905	1.76104	4.04781	3.73603	5.20056	0.163881	0.133418	1.73513	4.79297	0.988656	0.756352	0.398672	786.125	840.414	649.402	711.734	814.665	801.119		0.13307	0.818908	2.68762	1.49265	0.37135	0.13307		3.77439	4.64716	4.06091	5.13121	3.12738	4.63604	4.22951	0.721527	4.95104	17.0593	3.84602	4.64438	0.0940312	4.34848
	4.03983	3.69281	6.707	5.24973	3.47987	3.59338	4.46044	1.27667	5.73711	28.6221	1.62989	3.86632	3.61824	4.94726	0.155159	0.176907	0.589253	5.04703	0.622983	0.961511	0.751784	794.054	813.732	650.852	727.33	825.926	819.414		0.173513	0.173513	2.84068	1.38341	0.386451	0.272939		3.80643	4.635	4.09827	5.14626	3.23409	4.64879	4.26147	0.687256	4.94873	16.1272	3.87939	4.64535	0.0898511	4.36663
	3.74548	3.99863	6.418	5.07622	3.41041	3.33105	4.32997	1.20097	5.53093	27.7361	1.44232	3.87205	3.49418	4.80682	0.158131	0.341628	0.109783	4.35989	0.556895	0.845578	0.997823	810.73	796.377	665.681	736.719	829.923	834.501		0.126577	0.126577	2.54595	1.20417	0.461641	0.540999		3.83859	4.62293	4.13435	5.1723	3.35293	4.65963	4.29679	0.652953	4.94974	15.1963	3.91253	4.65045	0.086176	4.37864
	3.47007	3.73491	5.86824	7.8918	3.2714	3.06912	4.55092	1.92685	6.47778	42.3398	3.71276	3.60249	3.32107	5.33491	0.232653	1.16825	0.665882	1.73533	11.1614	1.63717	2.19574	826.489	811.332	694.351	591.803	837.951	849.703		0.132419	0.132419	2.26575	4.28931	0.331084	0.533368		3.86632	4.62472	4.26821	5.20001	3.46034	4.66949	4.34818	0.621639	4.96982	14.2965	3.96679	4.6583	0.080174	4.44646
	3.3217	3.43794	5.4761	8.73214	2.95843	3.04366	4.49499	2.27497	6.76996	50.6111	5.17547	3.37982	3.11317	4.96656	0.229388	1.37662	1.11737	0.962574	17.9534	2.36104	2.10638	835.042	828.338	715.171	551.623	856.169	851.188		0.0581191	0.0581191	2.09628	5.35232	0.421391	0.336162		3.89141	4.62974	4.46527	5.22447	3.56476	4.67817	4.40897	0.594974	5.00395	13.4946	4.03488	4.66606	0.0725425	4.54751
	3.21477	3.16756	6.83542	8.37838	2.7132	4.54492	4.80904	2.30412	7.11316	47.9123	5.30897	3.87984	3.17936	6.26279	0.32656	2.5417	2.69445	4.10621	12.7402	4.39256	0.0697617	841.233	843.974	644.316	568.365	870.58	765.843		0.665073	0.712281	2.95558	4.49854	1.16665	0.665073		3.91555	4.63503	4.64787	5.24137	3.71834	4.69459	4.47546	0.561525	5.03698	12.5468	4.09542	4.68291	0.0669248	4.64145
	3.00349	3.03523	6.59116	7.58535	2.52019	4.28933	4.50412	2.10909	6.61322	46.8258	4.44827	3.66228	3.01142	6.0157	0.332806	2.25191	2.15766	4.35571	9.49395	3.93598	0.0461367	853.534	851.68	656.776	606.806	882.007	780.055		0.658791	0.627052	2.92888	3.92307	1.14208	0.627052		3.93933	4.64092	4.81335	5.25239	3.88432	4.72909	4.54323	0.532694	5.07593	11.725	4.11473	4.79228	0.0760694	4.685
	2.83477	3.47457	6.02381	7.25327	2.4547	4.09332	4.35574	1.89477	6.25051	43.5005	3.59016	3.78394	2.99472	5.54119	0.298324	2.31334	0.776461	2.78246	8.39569	3.61396	0.0688655	863.42	826.23	686.177	623.277	885.901	791.042		0.949171	0.309374	2.23987	3.46933	1.32925	0.309374		3.95908	4.64731	4.96927	5.29674	4.04422	4.75709	4.61228	0.522967	5.13525	11.3386	4.19499	4.91623	0.0791588	4.7022
	2.72892	3.37368	5.42439	8.4049	2.26745	5.05658	4.54265	2.27118	6.81383	49.9967	5.15824	4.21513	2.89011	5.33244	0.297028	3.28963	1.36649	0.777464	14.9169	5.17656	0.264119	869.652	832.04	717.94	567.101	897.083	737.786		1.48621	0.841448	1.20926	4.18977	1.94768	0.841448		3.97782	4.65308	5.14907	5.3526	4.18817	4.79717	4.68632	0.533214	5.21953	11.3781	4.3044	5.0611	0.0807965	4.72512
	2.61153	3.12086	5.32715	9.72452	2.14161	4.93224	4.64299	2.79551	7.4385	60.2093	7.81486	4.02655	2.73886	5.22843	0.312473	4.12682	2.31686	0.468082	25.822	6.25688	0.083669	876.59	846.689	723.16	505.992	904.637	744.556		1.41502	0.90569	1.3006	5.69797	1.88494	0.90569		3.9936	4.65825	5.33412	5.38994	4.31085	4.83404	4.75347	0.553376	5.30685	11.6415	4.3977	5.2091	0.0844609	4.74615
	3.33669	2.90723	6.05924	9.40861	1.99307	4.64794	4.72546	2.69879	7.42426	57.1117	7.28349	3.99231	3.0146	5.70641	0.308659	1.92868	3.30597	1.77895	21.9319	7.46596	0.00601035	834.176	859.168	684.322	520.304	913.594	760.152		0.655622	1.08508	2.06692	5.4163	1.99924	0.655622		3.98832	4.66153	5.49746	5.4207	4.49345	4.86998	4.82191	0.57371	5.39562	11.898	4.53547	5.28302	0.0761371	4.76576
	3.91206	2.86221	5.84283	8.73778	1.83222	4.33022	4.58622	2.44505	7.03127	53.3129	5.97826	4.12114	3.12467	5.46468	0.272431	0.454492	2.97222	1.57907	17.2355	7.58449	0.0655377	801.271	861.809	695.691	551.358	923.344	777.773		0.209079	1.25893	1.72169	4.61664	2.28891	0.209079		3.98248	4.66328	5.65431	5.45373	4.68686	4.90118	4.89031	0.603051	5.49336	12.3315	4.66917	5.3156	0.0647407	4.79402
	3.81634	4.6576	5.27979	8.58611	2.54258	4.0235	4.81765	2.06154	6.87919	42.7913	4.24994	4.34055	3.86813	5.12424	0.139686	1.00263	0.0256185	0.213572	14.2012	5.17594	0.630679	806.699	759.619	725.71	558.504	880.677	794.974		0.524206	0.317048	0.939244	4.24556	1.79796	0.317048		3.97691	4.66541	5.78901	5.51249	4.87925	4.96357	4.96444	0.64065	5.60509	12.9048	4.71887	5.37547	0.065047	4.92141
	3.59396	4.9148	4.92656	8.55825	2.42182	5.09025	4.91761	2.06229	6.97989	41.9368	4.25303	4.92068	3.92417	5.04933	0.125386	1.75204	7.8845e-06	8.0212e-05	13.2543	6.22894	0.0298042	819.381	745.508	744.866	559.821	887.859	735.958		1.32672	0.00588202	0.00588202	3.63757	2.49886	0.169565		3.973	4.67524	5.90742	5.5904	5.05303	5.02287	5.03699	0.682248	5.71924	13.5447	4.76214	5.45606	0.0679098	5.03795
	3.36032	4.73184	5.75279	8.44416	2.27054	5.34709	4.98446	2.13347	7.11792	42.8024	4.55168	5.03946	3.7032	5.65136	0.208258	2.63782	0.0638162	0.59033	11.9696	7.36534	0.131503	832.811	755.533	700.449	565.233	896.898	722.088		1.67914	0.307626	0.713322	3.4047	2.76892	0.307626		3.97079	4.70071	6.01427	5.66628	5.20874	5.10541	5.11103	0.721419	5.83245	14.1149	4.80188	5.5519	0.0724388	5.15708
	3.14206	4.36512	5.41908	7.94341	2.38579	4.9794	4.70581	1.94985	6.65566	41.4349	3.80191	4.67226	3.44782	5.30916	0.212554	2.44532	0.116069	0.508751	10.4821	5.38249	0.0748502	845.456	775.827	718.225	589.294	890.008	741.985		1.5302	0.307138	0.746819	3.27116	2.28647	0.307138		3.96844	4.70589	6.10878	5.73644	5.35445	5.20972	5.18062	0.761084	5.9417	14.691	4.83185	5.64094	0.0772566	5.28208
	2.98419	3.9938	4.96658	7.30681	2.76688	4.54965	4.42798	1.65075	6.07873	37.2799	2.72497	4.27172	3.23659	4.86235	0.200737	2.08455	0.188513	0.290086	8.28762	2.75926	0.0148016	854.662	796.65	742.683	620.607	867.415	765.582		1.28754	0.277921	0.694856	3.03508	1.50484	0.277921		3.96582	4.70863	6.19092	5.87843	5.50502	5.30725	5.25935	0.811201	6.07055	15.424	4.85829	5.78508	0.0870771	5.40614
	2.94357	3.8322	4.59392	7.10459	2.6378	4.24287	4.22583	1.5965	5.82233	37.7796	2.54881	4.03754	3.16573	4.50616	0.17472	1.64417	0.154941	0.135494	8.2873	2.52184	0.000290577	857.038	805.798	763.133	630.723	875.035	782.652		1.09396	0.205336	0.556384	3.06706	1.39974	0.205336		3.96551	4.75813	6.26692	6.0173	5.674	5.39473	5.3461	0.855575	6.20167	16.0037	4.91728	5.93148	0.0934853	5.53436
	3.54708	6.53069	4.2322	7.11601	4.41652	3.95624	4.96646	1.47947	6.44593	29.7892	2.18883	4.32436	4.02523	6.00215	0.197152	2.01463	2.44683	0.539138	4.62057	0.302428	1.02053	822.067	659.878	783.249	630.15	772.966	798.772		0.777279	2.20633	0.0921628	2.79165	0.0921628	0.368116		3.96875	4.81037	6.35039	6.14485	5.82894	5.47811	5.43023	0.898754	6.32899	16.5509	4.97731	6.06587	0.0985734	5.65352
	3.55723	8.07672	3.85708	7.47887	4.28837	3.81452	5.1788	2.03563	7.21442	39.3069	4.14377	4.07272	3.82516	6.68125	0.271843	2.62947	8.39796	1.74695	5.29035	0.792869	1.86126	821.485	582.84	804.387	612.063	780.109	806.803		0.515489	4.004	0.215644	3.40615	0.215644	0.258205		3.9717	4.86247	6.40935	6.25163	5.96919	5.56122	5.50426	0.933571	6.43783	16.9609	5.03716	6.18102	0.101965	5.7652
	3.37678	8.06638	3.64723	7.06497	4.01296	5.97913	5.35791	1.96448	7.32239	36.6651	3.85919	4.99604	3.73866	6.79351	0.290049	3.92486	7.3358	2.92643	2.91407	1.80888	0.385911	831.861	583.339	816.334	632.715	795.569	688.52		1.61926	3.07033	1.34882	2.06893	0.983082	0.983082		3.97462	4.90693	6.45899	6.33882	6.10315	5.64085	5.57056	0.96494	6.5355	17.3221	5.09041	6.2799	0.104614	5.872
	3.12389	7.60013	3.33444	6.53703	4.03046	5.78998	5.06932	1.84132	6.91064	36.3228	3.39045	4.91022	3.50844	6.35027	0.288255	3.78471	6.40498	3.00981	2.15417	1.07923	0.519346	846.514	606.079	834.306	659.553	794.582	698.482		1.78633	2.68991	1.57578	1.62681	0.879758	0.879758		3.98865	4.94628	6.50167	6.39929	6.22109	5.70547	5.62708	0.98673	6.61381	17.5354	5.13607	6.35474	0.106056	5.96328
	2.9807	7.19323	4.71888	6.66124	3.72798	5.33537	5.1029	1.63668	6.73958	32.0735	2.67871	5.02713	3.9757	6.32978	0.228429	4.50374	4.36946	0.147468	2.42843	1.89042	0.0540437	854.866	626.279	756.245	653.188	811.727	722.718		2.04643	2.1661	0.308244	1.63411	1.29915	0.308244		4.01138	4.9834	6.54344	6.48133	6.31186	5.77811	5.68492	1.00657	6.69149	17.706	5.18208	6.43896	0.108156	6.04498
	2.93002	7.14177	4.48524	6.7483	3.50912	5.01003	4.97075	1.69772	6.66846	34.1542	2.88225	4.74763	3.75315	6.31373	0.254357	4.16456	4.71336	0.23572	3.15969	2.13635	0.00154304	857.832	628.857	769.15	648.746	824.245	740.317		1.81761	2.39414	0.262396	2.00067	1.23851	0.262396		4.03371	5.03163	6.58155	6.56587	6.43049	5.87376	5.75283	1.02929	6.78212	17.8918	5.24216	6.53202	0.10955	6.15213
	3.05463	7.41031	4.00603	6.44563	3.33327	4.79084	4.84012	1.75159	6.5917	36.1889	3.06806	4.39843	3.50146	6.03194	0.265433	3.18798	6.60589	0.695709	2.57768	2.2706	0.00242785	850.549	615.461	795.96	664.256	834.374	752.292		1.34381	3.01187	0.392409	2.0472	1.06517	0.392409		4.05382	5.09044	6.60771	6.64204	6.57686	5.96158	5.82207	1.05268	6.87476	18.0809	5.30822	6.6	0.108477	6.26922
	3.56167	7.19776	3.72683	5.85316	3.05561	4.5451	4.65669	1.58292	6.23961	33.9924	2.50564	4.13596	3.60296	5.52615	0.210665	1.19906	6.45704	0.864642	1.43154	2.56345	0.0124515	821.23	626.052	811.792	695.146	850.491	765.833		0.574292	3.06179	0.409138	1.7172	1.08036	0.409138		4.07184	5.14787	6.67318	6.70199	6.72123	6.04204	5.89303	1.08103	6.97406	18.3443	5.37141	6.69479	0.109676	6.35761
	3.60751	6.86596	3.71296	5.55358	2.94643	4.19938	4.48097	1.45778	5.93875	32.5326	2.12511	3.95617	3.63387	5.21503	0.178684	0.762933	5.68818	0.589838	1.15049	2.35482	0.0792931	818.605	642.766	812.582	711.033	856.871	785.087		0.348661	2.90979	0.243209	1.59741	1.00974	0.243209		4.09794	5.19893	6.85689	6.7387	6.85611	6.0898	5.97306	1.12037	7.09343	18.757	5.42165	6.82676	0.114718	6.41425
	3.38703	6.39044	3.55603	5.33165	2.77729	3.80932	4.20863	1.36606	5.57469	32.4585	1.86612	3.68268	3.42928	4.95107	0.18159	0.675027	4.76031	0.42588	1.26119	2.04872	0.159449	831.271	667.104	821.554	722.918	866.802	807.098		0.295648	2.70777	0.126642	1.64898	0.905382	0.126642		4.12152	5.24361	7.08907	6.77128	6.99084	6.12339	6.05662	1.17128	7.2279	19.3389	5.46356	6.93595	0.118746	6.44734
	3.2243	6.02934	3.27946	5.1707	2.53987	3.44663	3.94839	1.34401	5.2924	34.0395	1.80637	3.36305	3.23809	4.73969	0.188222	0.524296	4.33036	0.44746	1.49406	1.98391	0.251754	840.68	685.887	837.485	731.599	880.838	827.837		0.138746	2.66629	0.0835869	1.80766	0.823174	0.0835869		4.15922	5.28788	7.32114	6.8037	7.1221	6.15516	6.14153	1.22065	7.36218	19.8753	5.5047	7.0425	0.122561	6.47943
	3.57501	5.81389	3.2078	5.04376	2.30676	3.18139	3.85477	1.31137	5.16614	34.0195	1.71969	3.3914	3.188	4.67657	0.189276	0.0782658	3.83817	0.418566	1.4137	2.39634	0.453434	820.466	697.219	841.638	738.482	894.73	843.17		0.183603	2.42249	0.183603	1.65235	1.08465	0.210012		4.19337	5.33075	7.54376	6.83213	7.24733	6.23536	6.23045	1.27122	7.50167	20.4034	5.5569	7.14353	0.124927	6.53374
	3.85755	5.71583	3.12127	4.6666	2.20959	3.26555	3.80606	1.24098	5.04705	32.6054	1.54004	3.56155	3.15734	4.46434	0.171485	0.00265049	3.64721	0.468948	0.740523	2.54872	0.292159	804.36	702.407	846.666	759.123	900.552	838.29		0.296	2.15428	0.44028	1.10505	1.35195	0.296		4.21578	5.37765	7.77461	6.86485	7.36596	6.32525	6.32068	1.32835	7.64903	21.0159	5.61455	7.24068	0.126496	6.59505
	3.75311	5.54734	2.83839	6.76158	2.18574	3.21448	4.05011	1.75068	5.80079	43.2255	3.06487	3.4838	2.93241	5.09878	0.269744	0.0882051	2.24169	1.46826	7.35209	3.47586	0.698268	810.295	711.367	863.208	648.07	901.984	841.25		0.269315	2.06354	0.645408	3.27778	1.29806	0.269315		4.20107	5.47563	8.08024	6.92862	7.48211	6.41032	6.42966	1.41125	7.84092	21.9491	5.7093	7.34374	0.125215	6.66947
	3.49433	5.14457	2.5952	6.66099	2.81324	3.13625	3.9741	1.59816	5.57225	40.2143	2.5541	3.31529	2.89399	4.73201	0.24102	0.230173	1.37	1.90135	7.21939	1.34759	0.701991	825.095	733.014	877.557	653.201	864.686	845.794		0.179043	1.82928	0.720089	3.3457	0.50205	0.179043		4.17866	5.61959	8.42895	7.02177	7.61682	6.48676	6.55876	1.50888	8.06764	23.0056	5.83638	7.46806	0.122642	6.75427
	3.42696	4.83596	2.46735	6.13293	3.75455	4.64622	4.21066	1.27571	5.48637	30.2971	1.62743	4.20039	3.50886	4.78853	0.154226	0.614187	0.391	3.03913	3.6951	0.208043	0.189713	828.969	749.819	885.148	680.472	810.213	760.246		0.773423	0.635578	1.73303	1.93254	0.445839	0.445839		4.16685	5.76703	8.79141	7.11791	7.80002	6.57807	6.70355	1.61622	8.31977	24.1099	5.96979	7.62949	0.122043	6.84799
	3.38724	4.63742	2.7678	5.68939	4.0344	4.52561	4.17364	1.02476	5.1984	24.5531	1.05013	4.28001	3.54903	4.60947	0.129979	0.618429	0.215088	1.97639	2.29748	0.019389	0.123881	831.258	760.732	867.361	703.809	794.36	766.912		0.892764	0.357414	1.5122	1.40938	0.245606	0.245606		4.17475	5.91217	9.15115	7.21083	8.00213	6.73069	6.86362	1.72061	8.58423	25.0685	6.1168	7.8043	0.121219	6.97076
	3.1936	4.41634	2.64733	5.17255	3.79382	4.17396	3.8996	0.898943	4.79854	23.0522	0.808099	3.98389	3.34366	4.35574	0.131449	0.498429	0.267015	1.56818	1.62041	0.011189	0.0752726	842.461	772.977	874.471	731.499	807.979	786.513		0.790285	0.432445	1.33656	1.18866	0.190068	0.190068		4.18021	6.05318	9.4985	7.29736	8.20307	6.8895	7.02031	1.82405	8.84435	25.9824	6.26226	7.97665	0.120401	7.09343
	2.9314	4.16001	2.49888	4.77594	4.77899	4.03668	3.86365	0.950747	4.8144	24.6075	0.903919	4.09835	3.20772	4.62196	0.180625	0.869093	0.0878319	1.86261	0.832268	0.837856	0.0299389	857.751	787.295	883.273	753.11	752.942	794.231		1.16695	0.0616679	1.59947	0.677591	0.680648	0.0616679		4.19968	6.1815	9.8287	7.37788	8.39894	7.04389	7.17177	1.92031	9.09208	26.776	6.3971	8.14368	0.120116	7.21089
	2.70945	3.85078	2.40941	4.49457	4.66137	4.56934	3.78249	0.99399	4.77648	26.2787	0.988016	4.17268	2.99478	4.55065	0.2062	1.15142	0.00466425	1.88535	0.507067	0.772442	0.619139	870.801	804.744	888.599	768.632	759.411	764.492		1.46323	0.321895	1.76327	0.321895	0.488696	0.396663		4.25968	6.32655	10.1517	7.45326	8.58504	7.18715	7.32723	2.00033	9.32756	27.2999	6.5417	8.30209	0.118595	7.32021
	2.52357	3.65065	2.26982	4.34433	4.17844	4.4992	3.57767	0.961753	4.53942	26.8821	0.924968	3.91454	2.80534	4.30286	0.210675	1.11113	0.00532608	1.71046	0.587771	0.360925	0.849227	881.806	816.139	896.941	776.986	786.261	768.376		1.39098	0.263895	1.64472	0.429787	0.263895	0.58466		4.32203	6.53047	10.476	7.5253	8.7602	7.30775	7.48695	2.07464	9.56159	27.71	6.72479	8.45148	0.113776	7.41652
	3.05327	3.50334	2.14922	4.03379	3.83714	4.44655	3.50389	0.814696	4.31858	23.2512	0.663729	3.67024	3.16579	3.98463	0.114517	0.203057	2.95322e-07	1.83511	0.280801	0.111055	0.888623	850.628	824.577	904.179	794.394	805.518	771.297		0.616971	0.166896	1.52101	0.363554	0.166896	0.776315		4.37869	6.79599	10.785	7.59412	8.9184	7.49002	7.66038	2.13991	9.80029	27.9348	6.9695	8.60389	0.104948	7.54207
	3.65566	3.42474	2.09195	3.93767	3.48976	4.17412	3.46232	0.72802	4.19034	21.027	0.530013	3.57271	3.441	3.86717	0.0583143	0.0373809	0.00141168	1.8779	0.225963	0.000753025	0.506658	815.853	829.097	907.627	799.822	825.357	786.504		0.0829501	0.147964	1.48076	0.364964	0.0829501	0.601408		4.45484	7.09423	11.0915	7.6592	9.05374	7.71354	7.8445	2.19587	10.0404	27.9925	7.23547	8.75143	0.0948247	7.68637
	3.69995	3.32813	1.88748	6.37439	3.28676	5.04029	3.93617	1.56259	5.49875	39.6982	2.44168	3.51404	3.2971	4.7052	0.175962	0.0557968	0.369705	4.19713	5.94494	0.421733	1.21908	813.324	834.67	919.989	667.933	837.063	738.671		0.18591	0.18591	1.62657	2.86035	0.227286	1.52624		4.62615	7.37192	11.3993	7.722	9.18559	7.92898	8.03899	2.22761	10.2666	27.7101	7.45944	8.89894	0.0879977	7.82549
	3.45623	3.44987	1.72401	6.28462	3.01557	8.38707	4.38623	2.46245	6.84868	56.1406	6.06367	3.45305	3.12414	5.57752	0.281944	0.864897	0.876766	7.08739	3.60389	1.87871	16.0067	827.285	827.651	929.932	672.581	852.828	567.951		0.00317979	0.00317979	1.72904	2.83157	0.437482	4.93402		4.79251	7.62635	11.7065	7.78532	9.34432	8.12825	8.23054	2.2679	10.4984	27.5546	7.66609	9.06588	0.0836594	7.95678
	3.311	4.71706	3.39595	5.78836	2.88308	8.09821	4.69894	1.98311	6.68206	42.2034	3.93274	4.0565	3.33224	5.52054	0.247188	1.92639	0.000328076	1.69779	1.18683	3.29736	11.555	835.66	756.345	830.756	698.568	860.584	581.803		0.745503	0.660553	0.660553	1.73186	1.17342	4.04171		4.94874	7.87597	12.0039	7.84843	9.57764	8.30956	8.42738	2.31814	10.7455	27.5073	7.85531	9.29008	0.0836821	8.09277
	3.85713	4.68763	3.52139	6.27409	2.75575	7.483	4.76316	1.79325	6.55641	37.6483	3.21574	4.27238	3.60533	5.87747	0.239607	0.820904	0.00570574	1.54199	2.28289	4.02971	7.3975	804.384	757.965	823.541	673.128	868.071	611.859		0.415251	0.415251	0.750983	2.00171	1.51663	3.21062		5.15182	8.1357	12.2875	7.90985	9.82323	8.48291	8.63183	2.35301	10.9848	27.2597	7.96631	9.52538	0.0891321	8.3093
	5.41465	4.58735	3.32564	5.91666	3.77242	6.77491	4.96527	1.31423	6.2795	26.4684	1.7272	5.001	3.97616	5.79116	0.185824	0.201939	0.142823	2.68841	0.905142	1.42289	3.2748	718.462	763.496	834.814	691.802	809.196	647.391		0.413648	0.413648	1.67537	0.915661	1.22858	1.77391		5.35753	8.38547	12.566	7.97346	10.0603	8.64997	8.83213	2.38719	11.2193	27.0285	8.07646	9.75324	0.094044	8.51772
	5.60894	4.3375	5.1307	5.28669	3.60426	6.28137	5.04158	0.947482	5.98906	18.7934	0.897721	5.20869	4.5358	5.52838	0.098625	0.321903	0.495728	0.00794346	0.0600789	2.06587	1.53708	708.084	777.367	733.765	725.338	818.791	672.75		0.400247	0.871198	0.077992	0.077992	1.60443	1.07267		5.53479	8.62341	12.8448	8.08652	10.2933	8.81251	9.03255	2.42766	11.4602	26.8768	8.22074	9.97811	0.0965647	8.71796
	5.38626	4.66241	4.8627	4.86957	3.342	6.13066	4.8756	0.920167	5.79577	18.8729	0.846707	4.86614	4.71248	5.25709	0.0546267	0.260771	0.0454502	0.000166343	3.63035e-05	2.35194	1.57517	719.985	759.354	748.356	747.98	833.869	680.591		0.520119	0.203729	0.00343609	0.00343609	1.52414	1.26452		5.69263	8.85418	13.1246	8.27775	10.6697	8.97824	9.26619	2.48424	11.7504	26.8097	8.42186	10.3189	0.101223	8.91621
	5.0544	5.3267	4.5904	4.4888	3.14178	5.88446	4.74776	0.937259	5.68501	19.7411	0.878455	4.8224	4.5142	5.25862	0.0761726	0.0940288	0.335174	0.0247599	0.0670574	2.57916	1.29209	737.904	723.185	763.328	768.952	845.473	693.497		0.231997	0.504298	0.231997	0.333599	1.68062	1.06206		5.85378	9.07067	13.3934	8.50232	11.0706	9.20212	9.51548	2.53722	12.0527	26.6641	8.64441	10.6818	0.105421	9.13639
	5.33856	5.08913	7.62885	4.35998	2.91188	5.37253	5.11682	1.54014	6.65696	30.0996	2.37204	5.21385	4.54227	5.36404	0.0829543	0.0491687	0.000766556	6.31027	0.572813	4.86177	0.0653861	722.547	736.018	604.665	776.114	858.895	720.722		0.124713	0.124713	2.415	0.853871	2.30197	0.15868		6.04366	9.26983	13.6524	8.71111	11.4605	9.42273	9.76005	2.58102	12.3411	26.4447	8.85079	11.0354	0.109856	9.34628
	6.81084	4.83389	7.90864	4.2044	2.91837	4.90571	5.26364	1.80693	7.07057	34.3284	3.26498	4.8698	4.36177	6.33456	0.184436	2.39383	0.184684	6.99601	1.122	5.50029	0.128115	645.564	749.933	590.983	784.806	858.514	746.004		1.94104	0.0359082	3.03884	0.665406	1.95143	0.0359082		6.22331	9.49974	13.8684	8.90424	11.8147	9.62926	9.98993	2.61184	12.6018	26.1447	9.05312	11.3585	0.112944	9.5645
	7.04403	4.57738	7.43504	3.87901	13.263	4.5499	6.7914	3.48621	10.2776	51.3328	12.1537	5.81071	4.55677	7.33729	0.233774	0.0638234	4.90189	0.414269	8.482	41.8821	5.02434	633.768	764.048	614.234	803.143	359.32	765.568		1.23333	1.23333	1.62433	1.93169	7.45234	1.26081		6.38177	9.74866	14.0696	9.09151	12.1601	9.86611	10.2196	2.64335	12.863	25.8654	9.2558	11.675	0.115581	9.80738
	6.77549	4.29952	6.99843	4.83275	14.4613	4.14834	6.91931	3.8937	10.813	56.2729	15.1609	5.80412	4.43283	6.94269	0.220637	0.0206842	6.8633	0.00625953	4.35373	56.8821	7.67827	647.362	779.486	636.067	749.995	315.327	787.95		0.97137	1.5046	1.19431	0.97137	8.65721	1.65578		6.52237	9.99049	14.2607	9.26878	12.502	10.1189	10.4439	2.67859	13.1225	25.6475	9.44921	11.9875	0.118407	10.0547
	6.26411	5.48363	16.6383	4.81755	13.2537	3.79563	8.37549	5.26357	13.6391	62.8449	27.7052	5.87387	4.98407	11.5063	0.395517	4.45794	8.36283	68.2742	12.6589	23.797	20.9751	673.646	714.769	242.751	750.828	359.674	807.876		0.390237	0.390237	10.7644	1.05632	7.37983	2.07824		6.65011	10.2222	14.448	9.41637	12.8351	10.3504	10.6537	2.72003	13.3737	25.5313	9.61783	12.2898	0.121964	10.2863
	5.97499	5.52019	22.8949	4.372	12.7351	3.46225	9.1599	7.48613	16.646	81.7272	56.0421	5.74759	4.65905	11.045	0.406645	10.1436	13.2475	188.65	22.9239	12.7817	32.4632	688.737	712.815	86.9348	775.444	379.616	826.939		0.227399	0.227399	17.1473	1.37559	6.98746	2.28535		6.76991	10.436	14.6308	9.61784	13.1521	10.562	10.8614	2.75729	13.6187	25.3861	9.82238	12.5794	0.123073	10.499
	5.78876	5.16457	21.1649	3.98064	17.447	4.02534	9.5952	7.64428	17.2395	79.6678	58.435	5.47666	4.31015	14.5324	0.542509	14.489	19.6305	133.859	31.5233	61.65	31.0234	698.547	731.931	122.187	797.393	218.207	794.871		0.312092	0.312092	15.6883	1.49603	11.9703	1.45132		6.87836	10.6399	14.7872	9.89123	13.4535	10.7477	11.0663	2.78375	13.8501	25.1551	10.0784	12.8567	0.121136	10.6938
	5.66866	4.87653	19.2716	3.69046	18.5188	5.67411	9.61669	7.22752	16.8442	75.156	52.237	5.67138	5.07456	15.3076	0.502059	15.587	22.4691	93.2171	35.1202	79.2476	15.544	704.91	747.599	167.63	813.866	187.69	704.62		0.00272441	0.794853	13.6002	1.98092	12.8474	0.00272441		7.00787	10.8372	14.9353	10.186	13.7425	10.932	11.2735	2.79965	14.0731	24.834	10.3488	13.1253	0.118277	10.8846
	5.55851	4.68107	18.0877	6.87609	17.7756	5.58039	9.75988	6.3692	16.1291	65.259	40.5668	6.22824	5.56398	15.0507	0.460192	17.6516	25.7944	69.3524	8.31629	64.2511	17.4681	710.771	758.326	199.688	642.253	208.607	709.604		0.669733	1.54717	11.8595	0.647846	11.5473	0.647846		7.14609	11.0224	15.0833	10.4775	14.0149	11.1057	11.475	2.81235	14.2873	24.5086	10.6137	13.3799	0.115287	11.064
	5.35465	4.33141	20.2115	8.30609	16.3929	7.67187	10.3781	6.42321	16.8013	61.8921	41.2577	7.98898	5.93396	14.3712	0.415523	25.2348	36.5622	96.6962	4.29313	36.1786	7.32354	721.682	777.706	144.175	571.817	250.458	602.551		2.63433	3.65757	12.2225	0.317108	8.40396	0.317108		7.27719	11.1996	15.2342	10.742	14.2744	11.3846	11.6853	2.8265	14.5118	24.1885	10.8564	13.6271	0.113167	11.2921
	4.96211	3.98971	20.5836	7.81327	15.3788	7.28217	10.0016	6.5516	16.5532	65.5054	42.9235	7.54772	5.54212	13.4875	0.417525	25.3967	36.1431	111.979	4.7889	28.9145	7.39544	742.927	796.881	135.377	595.63	283.584	621.835		2.58561	3.55801	13.0359	0.265549	7.83113	0.265549		7.39559	11.3678	15.4573	10.9728	14.5268	11.7217	11.907	2.86423	14.7712	24.055	11.0715	13.8719	0.112268	11.5447
	4.65219	3.69459	19.3319	7.23257	21.1796	7.00365	10.5158	7.68721	18.203	73.1019	59.0932	7.11811	5.24006	16.3071	0.513619	34.3814	46.5282	77.7247	10.7793	113.718	12.3348	759.918	813.63	166.072	624.311	121.864	635.803		2.46592	3.42352	12.2138	0.114457	14.0615	0.114457		7.56671	11.5214	15.708	11.1892	14.7673	12.0491	12.1336	2.89285	15.0265	23.8416	11.2722	14.1089	0.111763	11.7853
	4.51303	3.44766	18.5397	7.18497	21.9819	6.60101	10.378	7.85051	18.2286	75.6453	61.6305	6.89299	5.03503	15.701	0.51437	34.3984	48.0302	66.6127	10.1957	134.649	14.266	767.609	827.778	187.117	626.692	104.794	656.271		2.37996	3.44533	11.6467	0.291983	15.0889	0.291983		7.77007	11.66	15.9584	11.3979	14.9997	12.3521	12.3564	2.91203	15.2684	23.567	11.4634	14.3389	0.111441	12.006
	4.40214	3.36016	16.721	9.42728	21.6702	9.86444	10.9075	7.10202	18.0095	65.1111	50.4386	9.64586	5.65843	15.0069	0.452374	42.3201	56.9629	33.7965	2.19114	115.834	1.08805	773.766	832.821	240.181	519.453	111.273	499.717		5.24372	6.2857	7.07515	0.218576	12.0243	0.218576		7.95298	11.7663	16.2044	11.5976	15.2204	12.7008	12.5737	2.93799	15.5117	23.366	11.6398	14.5905	0.112495	12.2336
	4.32902	3.93022	14.984	11.2234	20.1749	9.33236	10.6623	6.27186	16.9342	58.8227	39.3362	10.2779	5.57985	14.0438	0.431314	40.1105	45.321	18.677	0.314784	90.4889	1.76875	777.839	800.243	297.038	440.808	145.056	523.789		5.94884	6.34764	4.70614	0.9455	9.89701	0.9455		8.11964	11.8631	16.439	11.7905	15.4346	13.1628	12.8016	2.97046	15.7721	23.2038	11.8086	14.8667	0.11464	12.5129
	4.11524	5.36963	13.6681	10.886	18.3917	11.3911	10.6369	5.29588	15.9328	49.7876	28.0463	11.1385	6.74872	13.0988	0.319944	42.5327	27.7447	9.18786	0.0620278	60.1356	0.568681	789.81	720.878	344.128	455.088	191.19	433.795		7.02329	5.7689	2.52957	0.252528	7.25313	0.252528		8.26794	11.9542	16.6588	11.9821	15.6379	13.6116	13.0187	3.00798	16.0267	23.105	11.9611	15.1314	0.117015	12.7968
	3.77718	5.15854	12.3044	10.219	17.2724	13.4091	10.3568	5.12382	15.4806	49.4731	26.2536	11.2617	6.42367	13.1329	0.343069	43.2912	27.0218	3.79332	0.0189718	47.8258	9.31669	808.925	732.257	396.582	483.989	223.394	353.804		7.48456	6.1032	1.04269	1.04269	6.01067	2.14737		8.40546	12.0396	16.9249	12.1776	15.831	14.0334	13.2353	3.06148	16.2968	23.1311	12.0741	15.3816	0.120466	13.1055
	3.5649	7.36282	10.9784	17.4066	17.5604	12.5818	11.5758	5.53367	17.1095	47.8036	30.6215	11.7801	8.26672	16.2004	0.32426	64.1752	17.7496	0.356913	33.9983	35.8155	1.012	821.046	617.82	451.153	219.4	214.867	385.611		8.21522	4.4173	0.801702	5.62653	5.78032	0.801702		8.53142	12.1201	17.1912	12.3733	16.0149	14.4285	13.4432	3.11938	16.5626	23.2041	12.1834	15.6183	0.123551	13.4009
	3.72078	12.1059	10.1335	16.9799	19.4175	11.4329	12.2984	5.5072	17.8056	44.7797	30.3292	11.7694	10.4584	15.7614	0.202252	73.5758	0.0370534	4.68671	21.9159	50.6815	0.749149	812.136	404.527	487.758	232.225	163.873	432.054		8.04862	0.336521	1.63587	5.21046	7.64811	0.336521		8.65354	12.1981	17.446	12.5573	16.1933	14.8159	13.644	3.17816	16.8222	23.2934	12.2879	15.8489	0.126559	13.6866
	4.16115	11.9619	11.144	15.5999	18.421	10.9093	12.0329	4.84879	16.8817	40.2961	23.5107	11.553	10.968	14.6904	0.145077	61.9642	0.00503506	0.790143	12.7239	40.8079	1.2624	787.231	410.341	444.147	276.186	190.379	454.094		7.39181	0.408971	0.408971	4.04698	6.86804	0.643637		8.75977	12.2886	17.6937	12.7328	16.3421	15.2017	13.8364	3.23749	17.0739	23.3983	12.3997	16.057	0.128522	13.9672
	4.01415	11.5212	10.141	14.0188	16.8569	10.6768	11.2048	4.31465	15.5195	38.5071	18.6162	11.099	10.2749	13.3944	0.131795	51.7056	0.100094	1.13172	7.91881	31.9461	0.278801	795.502	428.391	487.43	331.238	235.988	464.058		7.08484	0.422196	0.958005	2.91986	5.75791	0.422196		8.87399	12.3616	17.9704	12.9005	16.4838	15.5778	14.028	3.30417	17.3322	23.5541	12.4963	16.2573	0.130801	14.2392
	3.73862	10.6533	9.16741	12.6186	15.9871	10.4977	10.4438	4.052	14.4958	38.7982	16.4187	10.5755	9.49997	12.1273	0.121482	44.9592	0.0438984	1.62912	4.72989	30.7283	0.0029022	811.12	465.07	531.366	384.167	263.468	471.808		6.83686	0.0778236	1.40807	2.04314	5.41162	0.0778236		8.9945	12.4242	18.2817	13.0658	16.619	15.9102	14.2159	3.37556	17.5915	23.745	12.5846	16.4418	0.132884	14.488
	4.58988	10.1064	8.23493	11.5768	14.7876	9.8672	9.86048	3.39719	13.2577	34.4526	11.5409	9.98682	8.643	11.2092	0.129267	27.7792	0.0605018	2.64239	2.94583	24.2764	4.517e-05	763.357	488.956	575.226	426.091	303.847	499.594		5.39694	0.119625	1.75189	1.59	4.80076	0.119625		9.11584	12.4853	18.5889	13.226	16.7473	16.213	14.3961	3.44414	17.8402	23.9241	12.6705	16.6137	0.134652	14.7195
	5.19172	9.73713	7.71084	13.7367	13.5602	10.7215	10.1097	3.33211	13.4418	32.9597	11.103	10.2293	8.21741	12.8505	0.219913	24.1863	0.138788	5.75443	13.155	11.9061	0.374344	730.463	505.425	600.64	341.589	348.143	462.133		5.0376	0.492189	2.51849	3.50733	3.33087	0.492189		9.2978	12.541	18.8655	13.3718	16.8714	16.4872	14.5724	3.4863	18.0587	23.924	12.7487	16.7753	0.136386	14.9295
	4.93987	10.6713	6.94895	13.5151	16.3234	14.4068	11.1342	4.45885	15.5931	40.0463	19.8814	12.0932	7.87954	14.1838	0.285736	38.3701	0.214319	17.5166	5.66834	26.9279	10.7096	744.139	464.295	638.565	349.83	252.662	317.268		7.1533	1.42189	5.14422	1.42189	4.23027	2.3136		9.46568	12.587	19.1362	13.508	16.9919	16.7462	14.7392	3.53255	18.2717	23.9671	12.8172	16.9304	0.13827	15.1271
90°	4.58525	11.4386	6.55243	12.3384	18.7654	13.8818	11.2603	5.1208	16.3811	45.4766	26.2226	11.8885	7.77396	13.4959	0.269017	44.5564	0.0317797	22.1641	1.16227	56.3265	6.87216	763.613	431.817	658.762	395.23	180.994	336.246		7.30323	0.449909	5.33606	0.449909	6.87692	1.9933		9.61372	12.6256	19.4685	13.6395	17.1991	17.1607	14.9512	3.63205	18.5832	24.2927	12.879	17.1895	0.143355	15.4001
	4.33889	10.9129	11.6446	11.604	18.6247	12.8408	11.661	4.56205	16.223	39.1223	20.8123	11.6243	11.0857	12.5417	0.061625	53.6132	0.559574	0.000267136	0.00325024	48.4934	1.39189	777.289	453.939	423.295	424.97	184.799	375.507		7.28543	0.71137	0.0203333	0.0203333	7.0004	1.21646		9.73841	12.7143	19.8378	13.7675	17.5303	17.6096	15.1997	3.76312	18.9628	24.7579	12.9776	17.5898	0.150887	15.6489
	5.1155	10.0033	23.0109	10.8782	18.3028	12.0288	13.2233	6.39735	19.6206	48.3795	40.926	11.4535	10.222	16.7343	0.241586	65.7356	10.3679	95.7984	5.49942	25.8021	1.4268	734.588	493.526	84.7849	455.422	193.654	407.637		6.33797	1.45013	11.5575	0.575298	6.84936	0.575298		9.84898	12.9307	20.2199	13.8889	17.8685	18.0406	15.4663	3.88499	19.3513	25.1192	13.1702	17.9975	0.154881	15.8787
	4.80518	9.21499	27.5487	10.2509	17.968	11.172	13.4933	8.09033	21.5836	59.9581	65.4534	10.7114	9.47396	16.269	0.263958	75.4832	18.3039	197.555	10.5133	20.0232	5.38844	751.506	529.175	21.8097	482.59	203.084	442.968		5.90625	1.49644	16.8373	0.460563	7.25659	0.460563		9.95311	13.1514	20.5948	14.0025	18.193	18.4403	15.7225	4.00209	19.7246	25.4546	13.3641	18.3785	0.157968	16.0977
	6.18257	9.04223	27.2065	9.68344	17.437	10.7691	13.3868	7.72957	21.1164	57.7403	59.7463	10.2263	9.20253	15.77	0.262987	51.9008	18.8752	190.984	13.7148	16.4038	6.85249	677.885	537.153	25.123	507.842	218.503	460.091		4.04368	1.18402	16.9803	0.542816	7.2107	0.542816		10.1076	13.3608	20.9553	14.109	18.5065	18.8319	15.9785	4.10159	20.0801	25.6694	13.5479	18.7506	0.161083	16.3077
	5.71608	8.68245	26.0262	9.09425	16.6181	15.1424	13.5466	7.38271	20.9293	54.4987	54.5044	12.1183	8.7854	16.2492	0.298139	61.3168	23.6598	155.741	19.8234	9.43427	2.54666	702.393	553.959	38.3479	534.745	243.381	291.603		6.40225	3.43588	13.9079	3.02408	4.49978	3.02408		10.3189	13.5543	21.294	14.2118	18.9296	19.2233	16.2553	4.19669	20.452	25.8173	13.7187	19.1499	0.16524	16.5707
	5.2097	8.83836	26.7562	9.33495	15.693	15.473	13.5509	7.64488	21.1958	56.4162	58.4442	12.404	8.96251	15.638	0.271356	69.575	22.2077	174.381	17.774	4.58879	3.69448	729.491	546.645	29.8397	523.67	273.101	280.422		7.19426	3.5656	14.3523	3.06901	3.28905	3.06901		10.5089	13.7458	21.6195	14.3156	19.4743	19.5951	16.5432	4.30986	20.8531	26.0521	13.8882	19.5649	0.16969	16.895
	4.99407	13.7101	34.0179	12.1564	15.114	14.6319	15.7707	9.6761	25.4468	61.3548	93.6269	14.171	12.5448	14.9935	0.0889191	116.136	4.2462	332.96	13.0635	0.431239	1.29704	741.186	342.572	3.23687	402.5	292.573	309.3		9.17691	0.460877	19.8469	2.01459	0.943065	0.460877		10.6895	13.9322	21.94	14.3959	20.0465	19.9358	16.8233	4.43017	21.2535	26.3335	14.0481	20.0188	0.175264	17.1659
	4.55983	18.0429	38.0368	14.713	16.6695	13.6189	17.6068	11.0721	28.6789	62.8852	122.591	15.6912	13.8924	17.6996	0.12051	170.224	0.190185	417.386	8.37444	0.878627	15.9035	765.018	200.955	33.8498	306.454	241.781	345.955		11.1314	2.35171	22.3456	0.978255	0.978255	2.07231		10.9399	14.1026	22.2557	14.4746	20.595	20.26	17.1046	4.53001	21.6346	26.4841	14.1956	20.5113	0.181971	17.3673
	5.11412	18.1415	40.0037	14.4795	21.3688	14.9803	19.0146	11.6354	30.65	61.1918	135.382	16.5609	14.6047	20.562	0.169402	193.224	0.762314	440.539	20.5677	5.54195	16.2762	734.663	198.169	60.6043	314.683	117.723	297.167		11.4468	1.58064	23.4428	2.08142	4.80788	1.58064		11.3251	14.2575	22.5618	14.556	21.1024	20.5432	17.391	4.58474	21.9757	26.3627	14.3322	20.9626	0.18786	17.5496
	6.69878	17.8333	40.8004	13.8535	23.1481	20.8966	20.5384	11.4981	32.0365	55.9831	132.205	19.365	14.8485	22.5852	0.206679	191.536	7.31785	410.545	44.6882	6.81012	0.1283	651.271	206.943	73.6432	337.283	82.2782	128.191		12.6662	1.53167	21.4354	5.51144	3.7831	1.53167		11.6959	14.404	22.8499	14.6371	21.5838	20.7982	17.6614	4.63658	22.298	26.2526	14.4622	21.3874	0.193172	17.7176
	6.16129	17.3021	39.4788	13.0419	22.9077	21.2437	20.0226	11.2838	31.3064	56.3556	127.325	19.2729	14.1069	22.4917	0.2291	192.135	7.40103	378.543	48.7299	8.32384	1.49124	678.994	222.508	52.7071	367.753	86.6967	120.452		13.1116	1.97082	20.2058	6.23102	3.63477	1.97082		12.0364	14.5785	23.1272	14.7165	22.0561	21.0341	17.9248	4.68964	22.6144	26.1629	14.613	21.8006	0.197387	17.8753
	7.24838	16.2186	37.2795	12.2822	22.1729	20.4064	19.268	10.3607	29.6287	53.7715	107.344	18.3125	13.2663	21.7313	0.241873	144.471	9.29893	324.415	48.8011	8.43867	1.29586	623.522	256.006	25.611	397.467	100.919	139.534		11.0641	2.09389	18.9671	6.03025	3.86047	2.09389		12.5222	14.7604	23.4071	14.7925	22.5101	21.2513	18.2073	4.70488	22.9121	25.8407	14.7685	22.1954	0.200924	18.0219
	10.9016	18.8023	36.1377	11.527	20.9405	18.9543	19.5439	9.13413	28.678	46.7365	83.4323	18.8783	13.3458	20.444	0.210067	74.6893	0.549977	275.353	64.2706	1.95051	0.347608	454.423	180.003	15.3576	428.15	127.2	175.946		7.9767	0.0760107	17.2594	7.3513	2.0622	0.0760107		13.0539	14.9331	23.7123	14.8662	22.9497	21.443	18.493	4.71626	23.2093	25.5029	14.8829	22.573	0.20531	18.1881
	10.8079	24.444	35.9145	10.8653	19.7593	17.9312	19.9537	9.437	29.3907	47.2945	89.0571	18.8452	12.6317	23.2728	0.296371	83.6461	20.1632	254.748	82.5998	0.0378066	4.09036	458.428	60.4468	13.6584	455.974	155.24	204.134		8.03737	5.59879	17.0693	7.97999	0.914013	0.914013		13.5744	15.2613	24.0128	14.9521	23.3755	21.6185	18.7991	4.70507	23.5042	25.0282	15.0294	22.9363	0.208264	18.4399
	9.89517	30.5461	36.5582	10.3904	18.9363	24.6703	21.8327	10.7948	32.6275	49.443	116.527	21.8033	12.5269	29.0771	0.397804	142.506	75.9217	216.84	130.927	8.38915	8.05162	498.344	2.79805	18.8307	476.479	176.423	56.98		11.9081	8.74274	14.7549	11.4129	2.86697	2.86697		14.0488	15.6083	24.2975	15.0805	23.786	21.7883	19.1016	4.69174	23.7933	24.562	15.2125	23.2866	0.209721	18.6983
	11.593	34.2603	36.4804	9.89697	18.0813	28.5878	23.15	11.5378	34.6878	49.8395	133.121	23.3346	13.2151	32.8422	0.426146	133.564	123.439	177.701	175.642	25.6909	29.5702	425.425	4.16771	18.1614	498.264	199.867	13.184		11.7416	10.9257	13.1458	13.4376	5.25323	5.25323		14.4811	15.9306	24.5684	15.2506	24.1817	21.9504	19.3938	4.68041	24.0742	24.1336	15.4206	23.6239	0.210102	18.9405
	20.8882	32.4679	36.3686	9.4215	17.4235	27.327	23.9828	10.0122	33.995	41.7474	100.244	24.1076	18.2897	31.1826	0.260609	9.57654	71.9969	153.409	212.031	43.0236	11.1836	128.383	0.0620397	17.2209	519.717	218.9	23.9301		3.21939	8.36031	12.261	14.6861	6.68403	3.21939		15.0495	16.2325	24.8364	15.3989	24.5629	22.3063	19.7311	4.66837	24.3995	23.66	15.6073	23.9988	0.211873	19.2694
	20.1905	29.9484	35.8327	9.19001	19.9462	25.6139	23.4536	9.2357	32.6893	39.3786	85.2982	22.9022	20.0073	28.8648	0.181238	10.6478	42.1818	153.242	203.451	12.3021	4.6669	144.679	5.1548	13.0604	530.325	150.617	43.6243		2.7117	7.04615	12.9305	13.7122	2.95603	2.7117		15.7685	16.522	25.1295	15.5449	24.9268	22.6576	20.0915	4.63569	24.7272	23.0728	15.9569	24.3595	0.208418	19.5898
	18.9488	29.145	34.3939	8.97209	27.1937	24.8637	23.9195	8.90803	32.8276	37.2417	79.353	26.0287	20.4275	28.6572	0.167663	24.7086	27.3054	109.713	223.426	10.7203	0.891432	176.094	9.44826	4.73129	540.409	25.2513	54.0975		7.07995	3.11628	8.36524	17.0566	1.16502	1.16502		16.4658	16.7929	25.4045	15.6926	25.2707	22.9894	20.436	4.60684	25.0428	22.5428	16.5476	24.7004	0.197653	19.8912
	23.3974	29.9694	32.7096	8.64144	28.158	23.5937	24.4116	8.53437	32.946	34.9603	72.8354	25.8758	23.4465	29.5165	0.114609	1.02857	30.889	68.8575	248.697	14.0356	0.668969	77.8169	5.05989	0.240918	555.891	16.4901	74.3925		2.47843	4.09354	6.83379	17.2344	2.28216	2.28216		17.0992	17.0456	25.6692	15.8291	25.6075	23.3037	20.7591	4.59525	25.3543	22.1361	17.059	25.0316	0.189415	20.2014
	23.6133	28.8054	32.0182	8.76277	27.0187	22.5139	23.7887	8.13337	31.9221	34.1901	66.1517	25.316	22.7887	28.3587	0.1089	0.0307674	25.167	67.7247	225.778	10.4327	1.62517	74.0548	11.6515	0.0402414	550.185	27.0413	94.1856		1.70269	3.48939	6.70222	16.5532	1.70269	2.8021		17.7047	17.2849	25.9212	15.961	25.9963	23.7712	21.1066	4.62267	25.7292	21.9016	17.3899	25.3837	0.186888	20.738
	22.249	27.4228	31.9273	13.4583	26.3266	21.6294	23.8356	6.31857	30.1541	26.509	39.9243	24.2878	21.7843	27.1488	0.109628	2.51727	12.8682	65.476	107.688	6.20529	4.86702	99.397	23.0015	0.0849629	351.955	34.7177	112.134		2.03882	3.135	7.6395	10.8295	2.03882	2.65836		18.2804	17.5882	26.1389	16.113	26.3887	24.2491	21.4597	4.64012	26.0998	21.6225	17.7613	25.6664	0.18203	21.2647
	20.3182	26.5937	32.0271	21.0542	40.4851	21.4878	26.9943	7.9708	34.9651	29.5277	63.5336	24.0407	21.1626	30.6688	0.183406	44.571	0.16054	25.3289	35.2853	182	30.3222	141.624	31.6419	0.0367339	124.648	68.3318	115.154		3.72254	2.55294	7.9864	2.98653	16.4444	2.55294		18.8124	17.9249	26.3459	16.3167	26.7716	24.7111	21.8138	4.64465	26.4584	21.2923	18.1468	25.9372	0.176718	21.7617
	20.4566	25.1322	31.3529	24.5085	42.6996	26.9216	28.5119	7.80037	36.3123	27.3583	60.8458	26.0269	24.6644	30.2451	0.101634	64.8874	11.4227	8.07111	16.0274	201.291	2.52892	138.349	50.2204	0.749824	59.4489	109.848	28.0598		5.57027	0.894743	5.32597	1.51842	16.6727	0.894743		19.294	18.2313	26.5459	16.5275	27.1323	25.1374	22.1447	4.65182	26.7965	21.0064	18.497	26.1937	0.172222	22.2157
	23.1847	23.3064	30.0212	25.0688	41.4258	26.2237	28.2051	6.94333	35.1484	24.6173	48.2098	25.6462	23.747	29.0718	0.100813	25.2043	23.9971	3.29826	9.83658	174.787	3.92593	81.6147	79.4306	4.82939	51.1229	84.7687	35.9412		2.46152	2.33982	4.37498	0.577468	15.7796	0.577468		19.7207	18.5245	26.7018	16.7334	27.4725	25.5478	22.4501	4.65697	27.1071	20.7436	18.8236	26.4133	0.167777	22.6342
	22.1464	26.2198	28.3289	24.8541	39.0892	24.5682	27.5345	6.01474	33.5492	21.8444	36.1771	25.537	24.6397	27.8017	0.0602951	29.0312	1.72822	0.631216	7.18432	133.512	8.79839	101.453	35.9874	15.1309	54.2387	47.2026	58.5308		3.39057	0.682871	2.79198	0.682871	13.5522	0.968719		20.0863	18.8136	26.8431	16.9279	27.7926	25.9403	22.734	4.66572	27.3997	20.5231	19.1318	26.6174	0.163622	23.0133
	19.8858	28.5844	26.8318	23.9764	38.0245	27.2783	27.4302	6.04648	33.4767	22.0431	36.5599	27.0551	24.6902	28.2579	0.0673797	56.9177	1.33213	0.358061	11.929	112.24	0.0230731	152.102	13.2089	29.0193	67.9373	33.7067	24.4083		7.16924	1.52932	0.223242	3.07869	10.9695	0.223242		20.412	19.0935	26.9817	17.1114	27.9885	26.3197	22.9845	4.65601	27.6405	20.2572	19.4231	26.8162	0.159887	23.3658
	17.8055	28.1823	25.5253	22.8035	37.5999	28.6061	26.7538	6.63771	33.3915	24.8104	44.0592	26.8538	23.484	28.5002	0.0964948	80.072	2.0407	1.50919	15.6043	117.638	3.43124	207.744	16.2934	44.8033	88.6473	28.9561	13.0514		9.04831	1.32851	1.32851	4.05025	10.7461	1.75234		20.7043	19.3569	27.1225	17.2751	28.1524	26.6973	23.2181	4.65282	27.8709	20.0396	19.6938	27.0162	0.156765	23.7008
	16.2437	26.9073	24.5961	22.6511	36.5829	26.227	25.5347	6.63243	32.1671	25.9742	43.9891	25.4116	23.1374	26.7372	0.0721788	86.3229	1.88408	0.881005	8.31501	122.063	0.479361	255.204	28.2119	58.1059	91.5405	19.0456	35.901		9.16788	1.49575	0.815489	2.76045	11.1714	0.815489		20.992	19.5927	27.1655	17.4359	28.3152	27.1084	23.435	4.64646	28.0814	19.8271	19.9426	27.1512	0.153071	24.0502
	15.3019	24.8164	23.7625	28.8791	34.6577	24.1951	25.2688	6.38982	31.6586	25.2874	40.8298	24.5058	23.8707	27.8634	0.0771776	99.3379	0.204666	2.26879	13.0341	88.1509	1.15274	286.18	54.7956	71.5083	11.1538	5.94805	64.3792		9.20381	0.310628	0.743224	4.37331	10.1519	0.310628		21.505	19.8213	27.1407	17.5972	28.4792	27.4983	23.6736	4.60886	28.2825	19.4683	20.2422	27.4089	0.150399	24.3228
	14.0598	23.5611	22.4682	35.7169	32.8475	23.1212	25.2958	7.84358	33.1393	31.0075	61.5217	23.3412	22.6314	30.5259	0.148512	126.248	3.0089	7.99534	108.599	57.0284	4.72883	329.751	74.955	95.075	12.2364	0.395232	82.7668		9.2814	0.219985	0.873	12.3757	9.50631	0.219985		22.0252	20.0404	27.1236	17.7528	28.6029	27.864	23.9015	4.56996	28.4715	19.12	20.5366	27.6789	0.148133	24.5744
	15.9547	22.7568	21.4083	37.0662	31.4271	22.7156	25.2215	7.63643	32.8579	30.2775	58.3151	22.7362	21.7351	29.2596	0.147553	85.8726	6.07461	14.5403	140.299	38.5103	6.27921	264.52	89.5291	116.867	23.4979	0.626706	90.3098		6.7815	0.0205812	1.32793	14.33	8.69092	0.0205812		22.5003	20.2461	27.1203	17.9015	28.7191	28.2448	24.122	4.54901	28.671	18.8583	20.8096	27.9637	0.146679	24.8103
	16.6564	21.9974	20.8232	36.401	29.6875	21.4611	24.5044	7.19836	31.7028	29.3758	51.8165	21.7292	20.9827	27.765	0.139131	61.5916	6.28513	13.5513	141.528	26.8645	9.26214	242.188	104.476	129.859	17.4907	6.40724	115.729		5.07284	0.26818	0.906013	14.6717	7.95829	0.26818		22.9375	20.5614	27.1246	18.0079	28.8308	28.6725	24.3558	4.53941	28.8952	18.6379	21.1554	28.2856	0.144215	25.0311
	15.8387	21.0928	20.5102	34.8537	28.2192	32.9497	25.5774	7.5896	33.167	29.6731	57.602	24.656	20.6558	31.7671	0.211954	94.842	20.1111	25.6768	86.0494	6.97925	54.3515	268.307	123.787	137.092	6.9426	15.9966	0.534283		8.81733	3.56318	4.14587	10.1976	3.56318	8.2937		23.4777	20.8774	27.1019	18.0941	28.9431	29.0744	24.5947	4.52958	29.1243	18.4169	21.5275	28.4828	0.139078	25.2898
	14.4518	19.9393	27.6416	32.8035	27.3892	38.644	26.8116	8.68243	35.494	32.3832	75.3847	27.5154	21.8018	31.513	0.182149	152.763	47.228	0.688914	35.9033	0.33369	140.006	315.666	150.786	20.9509	0.341881	23.3247	41.283		13.0636	7.5761	0.126175	5.2881	0.126175	11.1286		24.0501	21.169	27.0659	18.2757	29.0608	29.4497	24.8452	4.49908	29.3443	18.1084	21.8893	28.5621	0.132261	25.558
	20.4493	18.2759	31.1222	31.0472	26.0433	37.3912	27.3882	7.2164	34.6046	26.3486	52.0765	28.5453	21.8478	31.1035	0.174796	48.1485	83.0332	13.9429	13.3886	1.80879	100.06	138.521	194.403	1.20249	1.37256	38.137	26.7539		8.09598	10.2693	2.57696	2.50198	2.50198	8.84595		24.5914	21.4486	27.0352	18.603	29.2102	29.7915	25.1133	4.43734	29.5507	17.6692	22.2343	28.6665	0.126366	25.8133
	24.2472	16.7134	30.8845	29.6147	25.0692	34.6233	26.8587	6.27759	33.1363	23.3726	39.4081	27.3419	24.4527	30.5671	0.11113	6.82012	102.927	16.2071	7.59513	3.20229	60.289	63.5464	240.416	1.78026	6.78155	51.1162	5.78177		3.09475	10.6285	3.54259	2.27271	2.27271	7.28138		25.0818	21.7259	27.0104	18.9733	29.436	30.1184	25.391	4.38285	29.7738	17.2615	22.5649	28.8296	0.121894	26.0461
	22.1072	15.2938	29.8785	28.5483	24.6131	38.8961	26.5561	7.97108	34.5272	30.016	63.5381	26.5807	22.7337	29.5459	0.130304	19.7929	126.841	11.0378	3.96856	3.77558	152.274	102.244	286.457	5.47718	13.4728	57.8472	44.5863		4.47344	11.2869	3.29779	1.96761	1.96761	12.3154		25.5502	21.9912	27.0037	19.3236	29.6666	30.4059	25.6569	4.336	29.9929	16.9	22.8809	29.0009	0.117959	26.2769
	20.2609	14.5889	28.392	27.847	23.8416	51.2914	27.7036	12.6426	40.3463	45.6353	159.836	25.8443	21.156	28.2557	0.143684	55.3947	171.996	0.473846	0.0205469	14.915	556.382	142.992	310.813	14.6445	19.1129	70.1769	363.763		5.58344	11.2554	2.54769	2.00267	2.00267	25.4471		26.0019	22.2287	27.0118	19.6407	29.8963	30.6937	25.9122	4.30935	30.2215	16.6306	23.172	29.1751	0.114679	26.5069
	18.1899	13.841	27.7288	27.6061	22.6022	50.2253	26.6989	12.727	39.4259	47.6688	161.977	25.1041	19.293	27.6982	0.178867	72.4031	165.325	1.06081	0.822953	16.7826	553.492	196.81	337.743	20.1596	21.2773	92.4782	324.235		6.91425	11.2631	2.6247	2.50191	2.50191	25.1212		26.429	22.4394	27.0286	19.9426	30.1236	30.9412	26.1507	4.28707	30.4378	16.3937	23.4368	29.3498	0.112018	26.7288
	16.8945	12.9126	32.0283	27.501	21.6935	47.1644	26.3657	12.3163	38.682	46.7134	151.692	24.5972	18.0943	30.8965	0.261318	89.7033	180.987	32.0648	1.28878	21.8294	432.585	234.833	372.729	0.0362878	22.2579	110.781	223.371		7.70271	11.6846	7.43106	2.90372	2.90372	22.5671		26.8196	22.6316	27.0519	20.2966	30.3842	31.1368	26.3868	4.25119	30.638	16.1111	23.6786	29.5511	0.110325	26.9358
	15.5792	12.037	31.5963	26.8713	21.153	44.0528	25.2149	11.6733	36.8883	46.2953	136.267	24.0121	16.9727	30.415	0.283667	92.8468	173.657	40.7214	2.74335	16.4992	354.867	276.875	407.304	0.387523	28.5962	122.451	140.045		8.43289	11.9751	7.58414	2.85912	2.85912	20.0407		27.1986	22.7813	27.0809	20.6028	30.7727	31.31	26.6244	4.25982	30.8842	15.9997	23.8562	29.8498	0.1116	27.1397
	15.1565	11.6403	30.0802	25.507	20.4758	42.981	24.3068	11.3344	35.6412	46.6305	128.468	22.9914	16.4863	28.9369	0.274101	83.728	160.439	33.3318	1.44058	14.6768	348.725	291.121	423.472	4.57367	45.0475	137.898	115.825		7.8349	11.3511	7.08876	2.51564	2.51564	19.9896		27.5553	22.9026	27.184	20.908	31.1758	31.4669	26.8654	4.27846	31.1439	15.9255	23.9729	30.1779	0.114586	27.3696
	14.1697	15.5778	28.9982	24.6653	19.2985	42.5378	24.2079	10.5687	34.7766	43.6582	111.698	21.9819	16.508	27.915	0.256782	100.766	74.4782	22.9474	0.209201	24.1021	335.987	325.771	276.922	10.3721	57.0557	166.934	106.483		7.81223	6.40407	7.01634	2.68339	2.68339	20.556		27.8759	23.1532	27.4939	21.2127	31.5783	31.6079	27.1536	4.27444	31.4281	15.7417	24.2384	30.5572	0.115316	27.6849
	14.9796	15.3711	31.5312	24.2511	18.459	41.4322	24.3374	10.4547	34.7921	42.9576	109.301	21.355	16.1431	29.7112	0.295896	87.5672	80.3938	51.7508	0.00743785	34.5554	292.233	297.189	283.845	0.472831	63.4838	189.332	84.8865		6.37542	5.98394	10.1761	2.89607	2.89607	20.0771		28.1859	23.3972	27.8918	21.5122	31.969	31.7361	27.4487	4.27109	31.7198	15.5603	24.5208	30.775	0.113104	28.0389
	15.4277	14.3334	34.7763	23.5943	17.5319	39.2151	24.1465	10.5492	34.6956	43.6883	111.285	20.5631	15.9538	31.9808	0.334353	76.0162	96.2952	112.995	0.304887	43.7528	227.063	281.94	319.886	6.5411	74.3821	215.706	48.9477		5.13535	6.22963	14.2133	3.03121	3.03121	18.652		28.4973	23.6264	28.2854	21.7961	32.3449	31.859	27.7349	4.27304	32.0079	15.4067	24.7911	30.9656	0.110739	28.3914
	15.2574	13.7123	34.0567	22.5539	16.8585	36.0731	23.0853	9.76975	32.8551	42.3202	95.448	19.7062	15.6577	31.181	0.331422	61.277	87.8538	120.372	0.282374	38.7729	168.683	287.69	342.49	3.378	93.4093	235.937	14.8558		4.44887	5.99395	14.3505	2.8477	2.8477	16.3669		28.7919	23.8484	28.6615	22.0647	32.7854	31.9824	28.0224	4.29616	32.3186	15.3312	25.0517	31.1522	0.108542	28.7267
	21.1767	12.7559	32.3698	21.2439	16.1407	32.7509	22.7397	8.25673	30.9964	36.3098	68.1736	21.2103	17.3997	29.5883	0.259398	2.44287	99.676	92.7401	2.23738	43.5457	100.226	121.928	378.805	0.0228108	120.449	258.504	0.283189		0.0335903	8.45441	11.1595	0.0335903	5.06954	11.5407		29.0617	24.053	29.0333	22.3071	33.2177	32.0948	28.2946	4.32789	32.6225	15.2958	25.2981	31.3294	0.106509	29.0475
	19.7181	11.7418	31.5634	20.3672	15.557	30.9123	21.6433	8.05905	29.7024	37.2358	64.9483	20.0427	16.5973	28.2761	0.260262	3.7065	98.0401	98.4082	1.62833	37.0433	85.9151	156.268	419.308	0.429545	140.459	277.616	1.7068		0.324583	8.30087	11.5207	0.324583	4.48568	10.8697		29.3956	24.2238	29.4056	22.5897	33.5818	32.1679	28.5607	4.33811	32.8988	15.1891	25.5167	31.4773	0.104583	29.4006
	17.8583	11.2701	37.229	19.5901	24.0596	46.2431	26.0417	13.1451	39.1868	50.4772	172.794	21.8248	18.2912	33.9366	0.29956	66.9675	218.2	125.155	41.6233	3.92878	408.096	206.223	438.848	25.1019	159.485	66.573	196.68		3.9665	10.5547	15.4042	2.23475	2.23475	24.4183		29.8647	24.3664	29.7698	22.8654	33.8972	32.2407	28.834	4.35347	33.1875	15.0984	25.7172	31.623	0.102995	29.8172
	16.0314	16.0725	40.6561	18.6536	36.1762	49.4357	29.5043	14.4624	43.9667	49.0181	209.162	27.4149	16.7178	39.5361	0.405631	181.518	180.412	124.363	117.736	44.5149	397.264	262.032	260.703	71.1879	184.014	15.6611	296.424		11.3835	11.3424	13.2412	8.76129	8.76129	22.0208		30.3263	24.502	30.0611	23.1437	34.1893	32.3162	29.0898	4.36556	33.4553	15.0072	25.8918	31.7524	0.101669	30.1937
	14.6639	28.502	41.9301	17.702	36.7593	47.2917	31.1415	13.1748	44.3163	42.3063	173.576	32.6307	20.402	40.6374	0.331513	271.51	6.96688	116.394	180.62	31.5594	260.829	308.173	13.8143	94.3094	210.737	20.6162	227.193		17.9667	4.12863	9.29943	14.9286	4.12863	14.661		30.7553	24.6485	30.2102	23.5326	34.4491	32.3906	29.331	4.33372	33.6648	14.7752	26.0389	31.8455	0.100313	30.4827
	13.7998	28.458	41.0407	16.6871	35.2305	43.7806	29.8328	12.4984	42.3312	41.8948	156.21	31.8443	19.6298	39.5881	0.337032	257.055	1.89	125.617	172.81	29.1357	194.541	339.258	14.1435	77.8257	241.234	9.07057	133.675		18.0444	3.38626	9.19641	15.1572	3.38626	11.9363		31.1546	24.8005	30.2919	23.9051	34.6868	32.4642	29.5505	4.29946	33.85	14.5495	26.1734	31.9211	0.0989386	30.7233
	18.6786	26.9742	39.3293	15.8199	33.8862	42.6134	29.5503	10.9401	40.4904	37.022	119.686	30.4302	20.7525	37.9686	0.293184	118.194	6.63603	95.6299	188.524	18.8005	170.646	183.337	27.5053	50.5599	268.924	2.78038	108.048		11.7517	3.456	8.8991	14.6103	3.456	12.1832		31.5156	24.9397	30.3613	24.2471	34.911	32.6523	29.7712	4.28878	34.0599	14.4058	26.2951	32.0796	0.0990921	30.9385
	24.7047	25.1637	37.0821	15.3231	44.6185	42.3157	31.5346	11.5607	43.0953	36.6602	133.649	31.1229	24.8194	41.0073	0.245916	46.6482	40.5885	30.7745	262.815	171.187	116.232	56.4618	49.774	23.6518	285.466	153.752	101.948		6.41823	5.95919	5.95919	15.7999	13.4956	11.1928		31.8604	25.0739	30.4275	24.5686	35.1167	32.9472	29.9991	4.29599	34.295	14.3204	26.4123	32.3172	0.100544	31.144
	22.8543	24.8639	35.6678	15.052	56.6795	40.4506	32.5947	14.924	47.5186	45.7865	222.724	30.2658	23.3567	39.2549	0.253919	94.8758	59.7652	9.44411	307.744	580.077	61.7156	87.6945	54.0947	11.8957	294.697	598.325	67.7629		7.41159	5.40196	5.40196	15.2138	26.4136	10.1848		32.1888	25.2014	30.4696	24.8672	35.3061	33.2356	30.2115	4.30674	34.5182	14.2553	26.5185	32.5441	0.102022	31.3292
	21.8073	24.1847	34.8921	14.7918	59.4047	37.2797	32.06	15.8008	47.8608	49.2851	249.666	29.5384	22.4016	36.6828	0.241707	105.119	62.0207	8.02032	298.192	747.732	27.2444	108.4	64.5465	7.14632	303.7	739.075	25.6123		7.73111	5.35367	5.35367	14.7466	29.8663	7.74127		32.5017	25.2694	30.4288	25.125	35.4752	33.5191	30.3865	4.33709	34.7236	14.2731	26.5593	32.7465	0.104328	31.4652
	28.5399	22.1936	34.1593	14.526	57.672	35.5518	32.1071	14.7631	46.8701	45.9807	217.948	31.3496	23.7802	35.2037	0.193672	12.7249	98.2777	4.21156	309.095	653.563	11.8662	13.5343	100.505	3.76558	313.035	647.864	11.1091		2.80971	9.15601	2.80971	16.8236	26.3224	4.20223		32.8061	25.2798	30.3393	25.3445	35.611	33.7859	30.5278	4.38381	34.9116	14.3601	26.5932	32.9714	0.10708	31.5727
	41.9437	20.3253	33.0771	14.2751	54.494	32.9731	32.848	14.5129	47.3609	44.1819	210.624	33.0251	23.4872	39.727	0.256901	82.7307	156.82	0.0524817	344.956	468.546	0.0156453	94.5734	141.456	0.736732	321.978	496.183	0.569003		8.91856	12.6998	0.0520039	18.7501	21.4688	0.0520039		33.0976	25.2799	30.2145	25.5406	35.6928	34.0229	30.6414	4.42562	35.067	14.4433	26.709	33.1775	0.108013	31.656
	40.4654	19.2789	31.5784	13.7954	52.1665	30.0196	31.2174	13.9428	45.1602	44.6636	194.402	30.799	21.9641	38.2437	0.27039	85.5266	142.527	0.130329	303.525	438.866	1.43464	68.0071	167.44	0.410123	339.421	397.911	4.83641		9.66644	11.5201	0.779387	17.0036	21.3675	0.779387		33.3645	25.2733	30.0704	25.7235	35.7475	34.1852	30.7274	4.45714	35.1846	14.5054	26.8102	33.3208	0.108273	31.7175
	37.2485	21.8727	30.3787	13.1146	51.0269	27.7642	30.2343	13.0434	43.2777	43.1411	170.131	29.0715	23.3456	35.5311	0.206966	49.1994	69.9159	0.0208705	293.083	432.333	6.10126	25.298	107.042	3.38579	364.969	353.744	19.8434		8.17703	7.19877	1.30727	15.9569	21.9554	1.30727		33.6177	25.4194	29.9319	25.9003	35.7858	34.3209	30.8293	4.4475	35.2768	14.4262	26.9082	33.448	0.108354	31.7748
	51.5093	22.3521	30.4869	12.378	50.1755	25.763	32.1108	15.6855	47.7963	48.8482	246.036	28.125	23.2048	45.2533	0.322073	376.301	95.2321	2.63687	389.384	326.332	40.2947	372.123	97.3516	2.99929	393.658	322.442	41.6775		23.3843	5.77286	2.36198	15.747	22.0505	2.36198		33.8454	25.5706	29.8053	26.0677	35.8223	34.4415	30.9255	4.43608	35.3616	14.3444	27.0021	33.5625	0.10832	31.8254
	55.8798	21.1204	32.9293	11.8647	48.6263	23.7386	32.3599	16.9636	49.3234	52.4216	287.763	28.334	21.775	44.7021	0.344888	553.188	126.325	0.324264	420.052	264.598	74.3261	559.844	123.174	0.504832	414.289	269.208	71.9135		27.5459	7.21355	4.59535	16.4693	20.2924	4.59535		34.0332	25.6796	29.6821	26.2198	35.8574	34.5556	31.0046	4.43464	35.4392	14.3032	27.0854	33.6678	0.108347	31.8576
	54.5755	36.4645	32.3231	12.9298	46.7597	22.0443	34.1828	15.3736	49.5564	44.9747	236.348	34.3938	24.614	44.1859	0.284476	415.863	5.20587	3.45866	451.691	158.179	147.344	499.824	18.0256	0.0108734	372.066	211.439	103.52		20.1818	2.07069	2.07069	21.464	12.366	12.3495		34.2191	25.7155	29.5788	26.3608	35.8951	34.6616	31.0718	4.45352	35.5253	14.333	27.1653	33.7642	0.108304	31.8989
	50.4933	38.2087	30.6253	16.8815	44.8839	21.4268	33.7533	13.1936	46.9469	39.0883	174.071	34.417	23.7264	43.2151	0.29113	280.23	19.8512	9.78424	284.656	123.891	151.941	333.959	35.8796	2.53922	235.232	160.406	116.467		16.0763	3.79172	3.79172	17.5355	10.4669	12.9902		34.4108	25.6786	29.5281	26.4902	35.931	34.6947	31.1222	4.47954	35.6018	14.3934	27.2497	33.8016	0.107318	31.9694
	46.8879	35.6501	29.1757	20.9382	43.0645	20.3831	32.6833	11.1345	43.8178	34.068	123.978	32.4129	22.9976	41.2109	0.28366	201.772	8.80214	12.3027	137.947	107.771	151.293	215.183	11.7739	9.26018	127.252	117.63	140.083		14.475	3.23718	3.23718	11.4748	10.6516	12.0298		34.5793	25.5927	29.4704	26.6112	35.9954	34.7007	31.1583	4.51997	35.6783	14.5065	27.326	33.8151	0.106133	32.0249
	60.5326	33.5184	28.6895	21.2129	41.4082	40.6323	37.6656	13.5216	51.1872	35.899	182.834	37.0753	29.8967	41.2142	0.159153	522.897	17.1997	80.5716	270.692	14.007	8.8008	801.671	1.68896	12.4561	121.129	84.4458	70.7863		23.4573	3.55693	8.38585	15.8624	4.33291	3.55693		34.6429	25.514	29.4048	26.7595	36.0833	34.7143	31.1865	4.54578	35.7323	14.5761	27.4209	33.8324	0.104672	32.0239
	75.3583	32.4029	31.0312	20.8761	39.4006	43.523	40.432	18.7922	59.2242	46.4786	353.148	35.9017	31.3741	42.4924	0.150519	1219.84	64.4664	88.3756	382.433	1.06391	9.55448	1861.02	0.0339034	1.41041	128.656	51.5777	127.786		39.4565	3.49882	4.87055	15.0256	3.49882	7.62131		34.6958	25.4589	29.6133	27.0193	36.1286	34.7302	31.2743	4.51435	35.7887	14.4347	27.6678	33.8662	0.100732	32.1545
	73.0435	31.8045	30.9025	20.5642	37.2695	41.2772	39.1436	18.0235	57.1671	46.0447	324.848	34.537	31.128	40.2753	0.128108	1149.2	53.8618	67.9155	345.193	3.51203	4.55243	1666.65	0.171644	1.73271	135.83	25.5098	82.0547		38.5065	2.73251	3.63454	13.9728	2.73251	6.74019		34.7497	25.4439	30.0458	27.2728	36.0958	34.7403	31.3914	4.44458	35.836	14.1586	27.966	33.9031	0.095962	32.3931
	67.1928	29.958	29.9906	19.9276	36.4432	38.9111	37.0706	16.16	53.2305	43.5925	261.145	33.2169	29.9661	38.2942	0.122004	907.35	50.589	50.126	293.88	0.393565	3.3878	1223.18	5.11138	4.96493	151.073	17.8457	44.7876		33.9759	3.25894	3.22631	13.2893	3.22631	5.69426		34.7457	25.4114	30.4843	27.5085	36.0518	34.7581	31.4933	4.37959	35.8729	13.9064	28.2524	33.9419	0.0914785	32.615
	65.967	28.5203	28.5271	19.104	42.6481	53.5282	39.7158	17.6855	57.4013	44.5302	312.777	35.5876	28.522	50.8082	0.28093	689.128	125.339	125.187	424.846	8.59851	190.783	1138.94	13.6791	13.6289	171.999	108.77	454.091		30.3794	7.06731	7.06051	16.4836	7.06051	17.9406		34.7268	25.4471	30.8885	27.8993	36.0141	34.7812	31.6262	4.27637	35.9025	13.5216	28.6466	33.9924	0.0853434	32.8076
	63.1841	34.6703	26.8945	20.4834	42.8433	54.0623	40.3563	16.2704	56.6267	40.3169	264.727	38.7568	28.8384	51.2576	0.279903	521.108	32.3311	181.22	394.935	6.18533	187.854	958.85	6.00976	28.3481	137.72	112.881	477.14		24.4273	4.08654	11.8623	18.2735	4.08654	15.3055		34.7128	25.4854	31.2585	28.3121	35.9693	34.8061	31.7574	4.17674	35.9341	13.152	29.0487	34.0439	0.0791727	32.9856
	58.5784	38.3295	25.5629	25.2431	41.6347	52.3338	40.2804	13.6269	53.9074	33.8302	185.694	39.9821	28.7546	49.659	0.266593	334.818	3.80595	216.605	226.121	1.83411	145.284	694.83	37.341	44.301	48.6604	88.6594	404.614		18.5963	1.65259	14.4192	14.739	1.65259	12.3517		34.7224	25.6696	31.6187	28.6327	35.7765	34.8209	31.8735	4.02722	35.9007	12.635	29.3792	34.0841	0.0741358	33.1705
	53.2214	35.9669	24.5869	25.5627	39.2149	48.5115	37.8441	11.6811	49.5252	30.8665	136.449	37.5909	28.1637	46.1874	0.242413	236.463	3.52365	175.752	150.833	1.8792	113.795	441.11	14.0485	58.2456	44.304	48.9455	265.454		15.6305	1.62399	13.004	12.0282	1.62399	10.9206		34.8517	26.316	32.0081	28.878	35.5643	34.7667	32.0641	3.75559	35.8197	11.7127	29.6605	34.091	0.0694967	33.3874
	48.0066	34.4079	23.22	24.9573	36.9297	46.4124	35.6557	10.3974	46.0531	29.1607	108.107	35.6688	27.32	44.0417	0.234324	152.546	1.55685	154.645	114.454	1.62305	115.708	249.256	4.79231	80.9776	52.7288	22.1922	201.459		12.3378	1.26086	12.4488	10.7115	1.26086	10.7436		35.0844	27.002	32.406	29.0937	35.3626	34.7074	32.276	3.50101	35.777	10.8471	29.9217	34.132	0.0657303	33.5567
	43.3687	33.7466	22.0398	23.6539	34.9286	44.1618	33.6499	9.39482	43.0447	27.9193	88.2627	34.3376	26.1771	41.2587	0.223644	94.4558	0.00934051	134.794	99.9195	1.63493	110.5	124.322	2.33408	103.611	73.3567	7.34284	142.636		9.03119	0.591	12.2977	10.6836	0.591	9.82427		35.3392	27.6165	32.8014	29.3055	35.1761	34.6509	32.4816	3.28605	35.7677	10.1166	30.1795	34.1885	0.0622835	33.7262
	39.6132	32.5601	21.2925	22.2274	32.8521	42.4896	31.8391	8.70666	40.5458	27.3458	75.806	32.7061	24.8106	37.9229	0.209016	60.4359	0.519715	111.232	92.3849	1.02614	113.431	54.6772	0.116464	119.384	99.8271	0.401119	105.489		6.9071	0.146036	11.4136	10.4787	0.146036	9.78347		35.5905	28.1465	33.1702	29.5157	34.9919	34.5537	32.6614	3.10259	35.764	9.49927	30.4293	34.2078	0.0584574	33.8619
	36.0049	30.645	21.0865	21.2047	30.8515	41.9078	30.2834	8.18929	38.4727	27.0422	67.0644	30.7483	23.5648	34.7166	0.191344	32.7358	0.130767	84.5838	82.4229	0.322776	135.126	14.3348	2.47674	123.929	121.31	1.86938	93.8766		5.25664	0.103258	9.66182	9.54358	0.103258	11.1595		35.9073	28.6425	33.5234	29.7139	34.8072	34.4336	32.838	2.95557	35.7935	9.00046	30.6662	34.2061	0.0545661	33.9785
	35.0386	29.0664	20.9372	20.8913	29.5361	44.9062	30.0626	9.09668	39.1593	30.2591	82.7496	29.3013	22.9695	33.6629	0.188822	24.7599	0.992445	83.2734	84.1135	0.277213	220.331	7.95109	9.93747	127.274	128.312	7.19672	160.97		5.73729	0.234853	8.36406	8.40998	0.234853	15.6049		36.4962	29.1284	33.9265	29.8851	34.7023	34.3277	33.0777	2.91199	35.9897	8.80349	30.8954	34.2274	0.051164	34.1271
	57.27	28.3727	20.4086	20.5083	29.1297	42.4468	33.0227	14.3475	47.3702	43.4474	205.85	28.7512	22.4744	39.1175	0.270217	587.933	21.6226	159.115	156.611	15.1552	88.8145	627.564	14.7926	139.48	137.137	9.54243	104.613		28.5188	0.378518	8.34259	8.24293	0.378518	13.6956		37.1919	29.6209	34.4373	29.9757	34.6051	34.2321	33.3438	2.95252	36.2964	8.85476	31.0398	34.386	0.0511445	34.3347
	57.8115	27.0802	19.4599	19.5347	29.8227	40.6041	32.3855	14.7035	47.089	45.4013	216.192	28.4514	21.421	37.9088	0.277899	646.482	28.1466	167.071	165.144	6.5681	67.5455	654.989	26.4053	162.789	160.887	5.74132	70.3138		29.3601	1.37125	8.99153	8.91676	1.37125	12.1527		37.8838	30.1057	34.9672	29.9801	34.5372	34.1722	33.6077	3.05742	36.6651	9.09738	31.1224	34.446	0.0506892	34.3547
	53.1781	25.4417	18.9374	18.5671	30.1376	43.7475	31.6682	14.0243	45.6926	44.2852	196.682	27.7897	20.5635	40.345	0.324774	462.675	38.7692	162.074	171.641	2.34278	145.908	439.294	45.9283	176.395	186.37	4.33122	132.911		25.3884	2.34794	8.85227	9.22263	2.34794	15.9578		38.5154	30.5543	35.4836	29.946	34.7264	34.2043	33.905	3.20664	37.1116	9.45772	31.4668	34.5959	0.0473654	34.4653
	49.2792	36.2139	18.526	17.5111	28.9407	48.3558	33.1378	13.9779	47.1157	42.1812	195.382	32.5773	21.1297	45.3203	0.364044	260.545	9.46258	213.505	244.192	17.6155	231.588	291.057	15.9611	187.493	216.315	10.7458	260.404		16.7019	3.63661	14.0513	15.0662	3.63661	15.7785		39.096	30.9569	35.9595	29.8912	35.0685	34.2392	34.2019	3.3736	37.5755	9.86377	31.7775	34.8611	0.0462741	34.6538
	59.375	35.9278	17.9316	16.9291	27.6202	47.8568	34.2734	16.9085	51.1819	49.3341	285.896	31.774	20.3538	44.8745	0.375922	630.091	2.73692	267.054	300.825	44.2656	184.508	737.462	13.7566	204.123	233.775	21.1473	244.547		27.6011	4.1538	13.8424	14.8449	4.1538	16.0828		39.6619	31.3279	36.4154	29.8317	35.4198	34.1466	34.4672	3.55342	38.0206	10.3096	32.0326	35.1816	0.0468506	34.7832
	62.2065	33.1562	16.9934	25.9746	27.1506	44.8177	35.0498	16.1696	51.2194	46.1331	261.454	30.1534	26.2686	41.9023	0.229331	737.485	3.58599	326.033	82.3598	62.3982	95.4111	899.262	0.878643	231.811	38.99	25.6869	158.732		32.0531	3.00279	13.1599	4.17877	3.00279	14.6643		40.2257	31.6808	36.7886	29.7848	35.7411	34.0993	34.72	3.73128	38.4513	10.7468	32.2854	35.4858	0.0472239	34.9202
	58.7801	31.6525	16.2617	39.9612	36.1207	41.1778	37.3257	13.8521	51.1778	37.1115	191.881	38.041	32.7695	40.8737	0.110047	460.294	32.1855	443.69	6.94616	1.45202	14.8392	705.505	0.320742	254.628	59.9454	15.2247	80.2645		20.7392	6.3885	21.7792	1.92028	1.92028	3.13688		40.712	32.0144	37.1166	29.7507	36.0506	34.1438	34.9647	3.88342	38.8481	11.1067	32.5468	35.7791	0.0473076	35.0972
	53.5476	31.181	16.0551	44.2169	44.5613	39.2897	38.1419	13.0618	51.2037	34.2451	170.61	41.7533	33.2082	44.4752	0.145038	237.334	48.455	487.828	36.9056	41.2085	1.31742	454.917	1.07706	261.265	143.955	152.338	49.9981		11.7942	10.5724	25.6982	2.4636	2.80799	2.4636		41.1459	32.3383	37.4219	29.7151	36.3635	34.2102	35.1992	4.02235	39.2215	11.4274	32.8062	36.0724	0.0474194	35.2869
	51.2417	29.885	16.0474	44.4519	44.7346	38.618	37.4964	12.7197	50.2162	33.9225	161.791	41.5349	32.0683	44.664	0.164151	188.933	57.9339	460.063	48.3781	52.3916	1.25794	361.872	5.44655	261.515	149.648	156.647	40.9501		9.70678	11.6499	25.4876	2.91693	3.1997	2.91693		41.5784	32.6709	37.7028	29.6718	36.6712	34.2142	35.4182	4.16549	39.5837	11.7609	33.0567	36.3579	0.0475577	35.4427
	49.5062	27.6827	15.7953	42.9356	43.138	38.115	36.1955	12.3541	48.5496	34.1316	152.624	40.5253	30.2908	43.0874	0.174392	177.176	72.4669	416.166	45.429	48.1982	3.68467	298.856	20.5757	269.73	114.85	119.229	34.7657		8.98092	12.8426	24.73	2.41028	2.61266	2.41028		41.9879	33.0068	37.9648	29.6535	36.9654	34.0685	35.6078	4.30561	39.9134	12.0918	33.2723	36.626	0.0479804	35.517
	46.8187	26.4358	15.3461	41.0754	41.1254	36.1343	34.4893	11.6056	46.0949	33.65	134.691	38.6048	28.8604	41.1129	0.175102	152.014	64.8583	366.46	43.3768	44.0378	2.70601	213.156	33.443	284.687	78.439	79.3271	15.3309		8.21385	12.169	23.2587	2.47055	2.52055	2.47055		42.3765	33.3343	38.2129	29.7359	37.2363	33.9229	35.8031	4.41617	40.2193	12.3346	33.4814	36.878	0.0482745	35.5796
	42.8421	24.3771	14.6408	45.6216	43.3325	32.9694	33.9639	12.3998	46.3637	36.5087	153.755	37.9058	26.5252	43.2099	0.239259	78.8225	91.9073	373.385	135.902	87.7703	0.989017	112.855	61.4921	308.987	179.636	123.515	0.563475		4.93635	13.5287	23.265	7.71585	5.42673	4.93635		42.7515	33.6424	38.3958	29.8474	37.4878	33.8916	36.0027	4.50321	40.5059	12.508	33.7047	37.1165	0.0481757	35.6897
	41.4611	22.3321	13.8716	48.0277	56.4141	29.9031	35.3349	16.1383	51.4732	45.6723	260.444	35.6821	24.2249	46.386	0.313849	37.5302	169.074	460.676	161.105	444.33	29.5047	85.4209	97.7467	336.62	249.92	585.412	5.36231		5.77901	13.35	21.8106	12.3455	20.732	5.77901		43.1287	33.999	38.5533	29.9553	37.7388	33.8888	36.2107	4.58462	40.7953	12.661	33.9164	37.3568	0.0482701	35.8689
	39.3949	24.2369	20.445	47.4926	59.7275	27.1244	36.4035	15.2626	51.6661	41.9261	232.946	33.2596	24.9587	45.4682	0.291216	8.94829	148.028	254.675	122.967	544.009	86.1032	51.4967	63.7114	138.622	233.289	756.731	25.9533		6.13528	9.02278	12.8146	14.233	26.4679	6.13528		43.5012	34.3617	38.7006	30.0638	37.9788	33.8842	36.415	4.66568	41.0807	12.8125	34.0036	37.5879	0.0500661	36.1702
	36.2218	37.0251	42.1345	46.07	58.6647	25.0122	40.8547	11.253	52.1077	27.5439	126.63	39.5798	36.4226	45.0862	0.106289	21.4637	14.6662	1.63774	27.1997	317.195	250.985	16.0243	23.1003	98.3205	191.857	699.386	51.9347		3.35793	2.5547	2.5547	6.49029	19.0849	14.5675		43.8618	34.6742	38.8432	30.1637	38.2042	33.8611	36.6014	4.75342	41.3548	12.987	34.0644	37.8035	0.0520269	36.4392
	35.0076	35.9171	49.9374	43.9752	55.9327	23.4898	40.71	11.6581	52.3681	28.637	135.912	39.9462	35.235	48.4469	0.157882	32.5172	22.9712	85.1459	10.6617	231.731	296.534	7.77736	13.6778	313.95	138.213	562.348	76.195		4.93859	4.02903	9.99126	4.02903	15.9865	16.4564		44.1826	34.9731	38.9387	30.2448	38.4178	33.8212	36.763	4.83464	41.5977	13.1508	34.1092	38.0041	0.054012	36.6955
135°	34.885	33.5775	48.521	41.0074	53.5791	22.7962	39.061	11.1005	50.1615	28.4183	123.221	37.9462	33.9044	46.6426	0.158146	17.4391	30.0686	89.4902	3.78827	210.774	264.545	7.10872	1.8462	265.76	77.2392	456.262	88.7854		3.06118	4.36865	10.5748	3.06118	15.6329	15.15		44.4655	35.2571	38.9746	30.4576	38.6124	33.7824	36.9249	4.86603	41.791	13.1782	34.1511	38.1905	0.0558385	36.9347
	34.0493	32.3105	45.8451	38.4342	58.836	22.2042	38.6132	12.5786	51.1918	32.5758	158.22	36.2417	32.7452	43.9924	0.146567	20.8293	39.7245	52.3006	0.0320495	408.96	269.255	3.35075	0.00840584	185.677	38.6312	708.474	100.292		2.19245	3.93127	9.60339	2.19245	22.5942	14.0375		44.722	35.5153	39.0045	30.8854	38.793	33.7575	37.1129	4.83512	41.9481	13.0281	34.197	38.373	0.0575445	37.1541
	32.1686	30.195	44.89	37.9816	56.7861	21.962	37.3306	12.2462	49.5767	32.8046	149.968	35.0751	30.6884	43.1629	0.168914	26.6456	50.9163	57.1456	0.423797	378.519	236.191	0.00251702	4.09575	160.56	33.2095	603.554	105.201		2.90647	4.88009	9.81494	2.90647	21.711	13.113		44.9058	35.7617	39.0396	31.3155	38.9571	33.7533	37.2888	4.78286	42.0717	12.8265	34.2554	38.54	0.0588584	37.3594
	38.3317	27.7484	44.1849	41.772	52.7335	21.7166	37.7479	11.3096	49.0574	29.9608	127.906	40.0519	30.3943	43.5817	0.178267	0.340864	99.9888	41.4357	16.1936	224.57	257.001	37.3679	19.984	143.189	91.2641	420.855	110.295		1.72015	12.3034	4.13308	1.72015	12.6817	18.3352		45.0934	36.0086	39.0643	31.7161	39.1198	33.8106	37.4688	4.73316	42.202	12.6323	34.3601	38.6654	0.0589561	37.5364
	51.4926	25.6962	42.9663	39.9042	50.3053	21.1585	38.5872	12.6072	51.1944	32.672	158.942	41.4353	29.2482	48.4705	0.247332	166.549	166.176	19.177	1.7344	137.314	303.758	371.479	42.5436	115.51	59.0649	327.121	122.329		10.0573	15.739	1.53109	1.53109	8.87003	20.2767		45.2794	36.2526	39.0138	32.0755	39.1891	33.8078	37.603	4.69495	42.298	12.4856	34.419	38.6611	0.0580471	37.6332
	50.4982	24.479	40.7771	39.4359	47.8327	20.3942	37.2362	12.2633	49.4995	32.9338	150.388	40.1065	28.2183	46.0688	0.240291	175.88	162.745	12.5383	4.83886	112.286	283.654	334.136	59.9037	73.2454	52.0872	243.794	139.822		10.3916	15.6275	0.670605	0.670605	7.72616	19.7124		45.4684	36.433	38.9176	32.4036	39.1183	33.7651	37.6843	4.66864	42.353	12.3888	34.4321	38.6093	0.057189	37.6753
	48.0169	24.6513	37.9177	49.7673	44.2898	19.4685	37.3519	12.629	49.981	33.8109	159.493	41.1038	27.9679	47.0851	0.254717	113.742	161.306	0.320087	154.142	48.1345	319.817	249.581	57.2673	32.4774	307.951	145.71	162.57		6.91316	16.4525	3.18607	8.66358	3.18607	21.6353		45.7386	36.4654	38.7958	32.7148	39.0231	33.7284	37.7444	4.68421	42.4286	12.4104	34.4127	38.5329	0.0564839	37.6306
	44.7349	24.4136	35.7264	47.508	41.7347	18.5323	35.4417	11.6549	47.0966	32.8848	135.837	38.7306	27.2418	43.9848	0.235066	86.3635	121.617	0.0810818	145.597	39.6023	285.925	156.652	60.9203	12.3034	233.761	90.5524	187.319		6.0043	14.3169	3.00414	8.77748	3.00414	20.1982		46.0484	36.4903	38.6638	33.01	38.9337	33.7053	37.8086	4.72214	42.5307	12.4896	34.4015	38.45	0.0555714	37.5771
	42.285	22.9613	34.1439	43.8827	39.8539	29.5784	35.4508	8.11628	43.5671	22.8945	65.8741	36.9989	30.7197	41.6772	0.151352	46.7049	155.988	1.70815	71.0956	19.387	34.4862	101.328	85.7009	3.70599	136.046	58.2951	6.97191		5.28605	14.0376	2.85501	6.88377	2.85501	7.42055		46.3068	36.5212	38.5619	33.2777	38.8544	33.6742	37.866	4.75692	42.6229	12.5625	34.386	38.3879	0.0549919	37.5415
	40.1996	22.1062	32.6456	41.2362	37.1951	44.6268	36.3349	8.05631	44.3912	22.1724	64.9042	38.6974	33.783	40.9771	0.0962293	14.936	202.457	13.6111	24.0229	0.739913	68.7545	63.694	102.264	0.182172	81.3145	24.7638	153.958		1.50227	16.5912	6.05177	2.53887	1.50227	5.92938		46.5311	36.55	38.6431	33.5183	38.6859	33.6968	37.9375	4.78218	42.7197	12.6054	34.4101	38.4667	0.0556645	37.5966
	38.0489	21.5874	30.965	39.1986	34.6335	44.3224	34.7926	7.87256	42.6652	22.6271	61.9772	36.3412	31.8821	38.9112	0.0992897	10.6033	174.377	14.6509	19.4123	0.0253219	90.8167	33.9904	113.025	1.57201	48.7175	5.83091	146.498		1.7077	14.7538	5.37622	2.85736	1.7077	7.98121		46.7959	36.5958	38.7927	33.7322	38.4505	33.987	38.059	4.78473	42.8438	12.5719	34.6392	38.3526	0.0508736	37.5231
	36.2807	20.5129	29.937	37.9382	32.0242	42.9772	33.2784	7.75229	41.0307	23.2953	60.098	34.1524	30.4588	37.5238	0.103923	9.01385	162.957	11.1645	21.7138	1.57295	94.0679	16.499	137.028	5.20636	32.7114	0.0378655	115.744		2.12824	13.6395	4.21539	3.78574	2.12824	8.8248		47.0502	36.6468	38.9335	33.9275	38.1727	34.4344	38.1942	4.76889	42.9631	12.4859	34.9875	38.1888	0.0437484	37.4098
	35.0007	19.0748	29.0881	36.6602	30.2432	40.3011	31.728	7.45404	39.1821	23.4936	55.5627	32.6219	29.3769	36.2453	0.104667	10.7105	160.105	6.96902	24.3265	2.20483	73.4982	7.73911	172.765	9.80103	19.7262	3.90314	65.3242		2.37878	13.5472	3.5338	4.03827	2.37878	7.6792		47.2131	36.702	39.0561	34.1031	37.9513	34.9004	38.321	4.72989	43.0509	12.3428	35.3508	38.2286	0.0391111	37.3266
	34.2604	18.1564	27.5204	34.0865	29.5467	38.6824	30.3755	7.15559	37.531	23.5571	51.2025	31.8166	28.027	34.2169	0.0994467	15.0929	149.305	8.15145	13.7715	0.686783	69.0045	4.16819	197.751	22.0751	3.48817	7.13991	41.7776		2.44381	13.6602	4.29621	2.26986	2.26986	6.86576		47.4411	36.7536	39.1973	34.2629	37.8425	35.3553	38.4755	4.72758	43.203	12.2873	35.7049	38.3172	0.0352911	37.298
	33.3948	17.1747	26.3916	32.1444	28.6251	37.1231	29.1423	6.9548	36.0971	23.865	48.3692	30.3848	26.95	33.0822	0.102149	18.084	143.223	7.56625	9.01262	0.267436	63.6927	1.38305	226.325	33.9561	0.00553549	12.9143	24.0518		3.01005	13.2101	3.99316	1.75962	1.75962	6.73829		47.9616	36.7967	39.5536	34.4196	37.7386	35.7994	38.7116	4.8536	43.5652	12.5379	36.0487	38.4683	0.0324711	37.2677
	31.4772	31.9053	25.6306	30.7223	26.7335	34.8131	30.2137	3.43474	33.6484	11.3682	11.7975	31.0998	27.7307	31.7982	0.0683286	1.59652	2.86155	21.0046	0.258734	12.1114	21.1546	0.549969	0.0982969	43.4045	2.23944	30.0882	6.73026		0.377439	0.805514	5.46917	0.377439	4.36624	3.71331		48.5202	36.8012	40.0033	34.6321	37.6152	36.3917	38.994	4.98548	43.9794	12.7853	36.4941	38.6493	0.028681	37.2082
	30.0176	31.3457	24.6239	29.0251	25.8245	32.4619	28.8831	3.0879	31.971	10.691	9.53513	29.5214	26.6246	31.0137	0.0761474	1.28697	6.06423	18.141	0.0201729	9.35526	12.808	4.84541	0.762322	57.6826	10.1994	40.8872	0.0591218		0.496207	1.82433	4.89747	0.496207	3.69688	2.94059		48.9107	36.7845	40.4443	34.8861	37.4803	37.1838	39.2816	5.04525	44.3269	12.8438	36.8843	38.8313	0.0257141	37.3321
	29.6787	29.6945	23.8156	26.7419	24.4465	30.3665	27.4573	2.87199	30.3293	10.4598	8.24831	28.2103	25.0204	29.6905	0.0853612	4.93472	5.00507	13.2617	0.511788	9.06477	8.46348	6.45203	6.37212	70.6133	29.9964	60.4084	3.43102		1.46841	1.48419	4.39468	1.46841	3.76379	2.15619		49.1994	36.7641	40.8338	35.1311	37.3383	37.9818	39.5414	5.08719	44.6286	12.8655	36.9077	39.1515	0.0295017	37.6601
	29.3976	28.0387	25.5809	24.9579	23.5301	28.5366	26.6736	2.31402	28.9877	8.67532	5.3547	26.8098	25.1136	28.4121	0.061624	7.42007	1.86338	1.19404	2.94382	9.88162	3.47055	7.95905	17.4733	44.0615	52.7209	75.4929	13.5587		2.58781	1.22889	1.22889	1.85192	3.27967	1.72677		49.4691	36.5762	41.1827	35.3768	37.2017	38.7618	39.7614	5.16104	44.9224	12.98	36.7326	39.5115	0.0364473	37.9817
	29.0713	26.8606	31.4881	23.3316	22.5294	27.9731	26.8757	3.42786	30.3035	12.7545	11.7502	27.4169	24.2138	28.7967	0.0864525	4.82059	0.000226252	21.2749	12.5608	18.8903	1.20431	9.90697	28.7099	0.533851	78.983	93.8849	18.026		1.6544	0.556226	4.07128	4.08531	4.88748	0.556226		49.7713	36.3864	41.5419	35.8713	37.0741	39.49	40.0225	5.23024	45.2528	13.0682	36.5584	39.8894	0.0435728	38.2821
	28.4433	25.6659	30.7106	22.001	24.523	29.1895	26.7555	3.26167	30.0172	12.1906	10.6385	27.0546	24.8087	29.003	0.0779433	2.84865	1.1873	15.6423	22.6058	4.98443	5.92412	14.254	42.9402	2.27471	104.403	59.2258	9.17661		1.38871	1.38871	3.65595	5.05364	2.53167	2.13487		50.1053	36.2972	41.9524	36.3311	36.9472	40.1781	40.3019	5.32739	45.6293	13.2187	36.4851	40.2709	0.0493223	38.5627
	27.2491	24.6012	29.8117	24.2525	26.2133	28.6914	26.8032	2.21443	29.0176	8.26181	4.9037	26.7312	25.0042	28.3308	0.0623716	0.198834	4.84883	9.05124	6.50635	0.347947	3.56528	24.6976	58.0276	5.7939	63.4625	36.0654	12.4424		0.517889	2.13003	3.08051	2.47877	0.517889	1.96018		50.2913	36.2423	42.3533	36.7649	36.813	40.6431	40.518	5.38507	45.903	13.2906	36.7769	40.6118	0.0495532	38.728
	25.4725	24.4328	56.6774	35.1686	24.4703	27.2037	32.2375	12.6352	44.8728	39.1942	159.649	26.3381	24.7208	33.1774	0.146059	45.7662	60.9139	597.305	8.59133	60.33	25.3398	45.513	60.6217	598.221	8.70154	60.0393	25.1515		0.865602	1.90526	30.3393	8.83057	1.86777	0.865602		50.297	36.1913	42.7025	37.1583	36.6769	41.0711	40.6828	5.39082	46.0737	13.2508	36.7973	40.974	0.0537061	39.1147
	24.346	27.6485	77.6485	34.3151	23.9169	25.8753	35.6251	20.9316	56.5567	58.7554	438.133	26.7619	24.7283	32.6484	0.138036	127.217	63.6251	1765.97	1.71607	137.081	95.0568	61.9808	20.8874	2063.86	4.39436	68.9216	40.2393		2.41593	0.886586	50.8866	7.55313	2.84504	0.886586		50.2795	36.1349	43.0082	37.5063	36.5418	41.4973	40.828	5.40302	46.231	13.2336	36.7829	41.3299	0.0582114	39.5018
	22.9959	26.7149	76.5547	32.2149	23.7624	25.3662	34.6015	20.8107	55.4122	60.144	433.087	26.0405	24.1634	30.8399	0.121384	134.689	62.1986	1760.07	5.69599	117.485	85.2916	85.0611	30.2928	1965.68	1.52812e-05	71.5097	46.9585		3.0446	0.674368	50.5142	6.17435	2.27808	0.674368		50.3162	36.0784	43.2817	37.8148	36.4003	41.9015	40.9655	5.44661	46.4121	13.2956	36.754	41.6675	0.0626556	39.8582
	21.7218	32.3759	72.4422	47.8468	23.2418	24.8288	37.0762	19.8292	56.9055	53.4824	393.199	28.6024	23.6386	43.9791	0.300816	235.758	22.0928	1250.75	116.005	191.39	149.999	110.187	0.0246893	1617.92	244.234	80.5858	54.6117		6.88058	3.77355	43.8398	19.2444	5.36054	3.77355		50.5157	36.0281	43.5408	38.0958	36.4207	42.1039	41.1175	5.51843	46.6359	13.4211	36.8395	41.8573	0.063762	40.0999
	20.8477	31.255	68.9288	54.7347	21.848	24.1173	36.9553	20.1167	57.072	54.4353	404.682	27.6862	22.4153	48.8648	0.371064	259.453	32.4929	1022.31	316.109	228.231	164.813	129.302	0.928898	1347.63	506.966	107.554	65.6339		6.83845	3.56884	41.2427	27.0486	5.8382	3.56884		50.752	35.9774	43.7974	38.3454	36.6427	42.2512	41.2944	5.57189	46.8662	13.4931	37.0684	42.012	0.0625133	40.2983
	21.2771	45.0189	68.0466	53.1126	21.205	22.9738	38.6057	19.8281	58.4337	51.3605	393.153	33.9963	21.7013	51.0892	0.403733	300.278	41.1295	866.765	210.452	302.782	244.356	119.72	163.843	1283.63	436.552	121.303	85.47		12.7192	11.0226	34.0502	19.1163	12.7913	11.0226		50.9965	36.0996	44.0381	38.5447	36.8501	42.3727	41.4836	5.60189	47.0855	13.5039	37.2737	42.1505	0.0614012	40.4587
	33.3943	89.763	70.2929	49.0399	21.4859	21.4941	47.5784	27.785	75.3633	58.3983	772.004	41.2171	24.4692	64.9796	0.45289	201.187	1779.55	515.951	2.13604	680.816	680.386	1.38181	3311.34	1449.64	282.949	115.195	115.018		7.82279	48.5459	29.0758	7.82279	19.7312	19.7229		51.2466	36.319	44.2643	38.7343	37.0366	42.492	41.6821	5.61847	47.3006	13.4793	37.461	42.2895	0.0605452	40.6132
	46.4531	91.9067	69.8085	46.6355	21.2496	20.2914	49.3908	27.8547	77.2455	56.3964	775.882	46.5443	27.5505	64.0153	0.398237	8.63029	1807.6	416.883	7.59154	791.929	846.774	202.615	3562.65	1412.99	207.843	120.323	142.262		0.0912304	45.3624	23.2642	0.0912304	25.2947	26.2529		51.5356	36.5445	44.5077	38.9004	37.2272	42.599	41.8857	5.6506	47.5363	13.4905	37.6455	42.4207	0.0596403	40.7497
	47.6216	87.6786	67.8736	46.0383	20.4359	18.9253	48.0956	26.7522	74.8478	55.623	715.681	46.83	26.8365	62.8106	0.401285	0.224605	1566.81	391.173	4.23228	765.054	850.906	237.248	3075.79	1271.27	190.979	138.835	176.718		0.791662	40.8486	21.0437	0.791662	26.394	27.9047		51.9659	36.7583	44.7581	39.0509	37.4254	42.7006	42.1098	5.73487	47.8447	13.6188	37.8317	42.5529	0.0587324	40.8758
	45.0132	81.5774	63.7048	44.9943	19.6109	17.5563	45.4095	24.8376	70.2471	54.697	616.907	45.0038	25.9567	59.0319	0.389172	0.157042	1308.12	334.719	0.17237	665.568	775.8	163.697	2436.27	991.369	163.214	158.959	214.989		0.00944519	36.5737	18.7011	0.00944519	25.3929	27.4475		52.4456	36.9476	44.9983	39.1909	37.6179	42.7895	42.3316	5.84271	48.1743	13.8022	38.0111	42.675	0.0578033	40.9902
	49.4899	77.7815	60.8477	42.6232	19.1298	16.6006	44.4121	23.771	68.1831	53.5237	565.061	46.0565	25.0031	58.0083	0.397598	25.7843	1113.51	270.13	3.20032	639.196	773.482	298.292	2075.96	819.617	108.251	171.322	243.929		3.43338	31.7249	14.7912	3.43338	26.9268	29.456		52.9222	37.2622	45.2151	39.3142	37.799	42.8536	42.561	5.92924	48.4903	13.9311	38.1778	42.7805	0.056852	41.0839
	75.1328	75.496	64.9081	39.7718	26.0895	15.6296	49.5046	25.9235	75.4281	52.3658	672.027	52.3399	29.5101	72.5766	0.421863	656.804	675.552	237.266	94.728	548.269	1147.52	1841.61	1872.92	1068.59	57.048	37.5682	275.201		22.7929	23.1561	12.5681	12.5681	26.2504	36.7103		53.3528	37.9011	45.4131	39.4161	37.9569	42.8575	42.8162	5.95144	48.7677	13.9	38.3217	42.8472	0.0557536	41.1368
	84.8681	74.0739	74.8436	37.9459	24.935	14.6431	51.8849	29.715	81.5999	57.2709	882.978	56.0099	28.1877	74.6512	0.451808	1087.89	492.349	527.103	194.297	726.298	1386.96	2771.95	1751.85	1816.88	32.7998	53.0534	308.906		28.8582	18.064	18.8338	18.064	31.0749	41.3668		53.5302	38.6517	45.6229	39.514	38.085	42.8547	43.0431	5.88204	48.9251	13.6655	38.8673	42.996	0.0504343	41.1844
	83.251	72.042	75.4542	36.1488	26.063	17.1285	51.6813	28.523	80.2043	55.1902	813.561	54.0954	28.5845	74.6012	0.44596	996.65	414.56	565.153	241.258	656.294	1193.89	2604.29	1585.89	1869.3	15.445	37.8934	227.716		29.1556	17.9466	21.3588	17.9466	28.0324	36.9669		53.6872	39.3974	45.8799	39.6153	38.1853	42.8412	43.2677	5.8262	49.0939	13.4655	39.4518	43.1611	0.0448993	41.2282
	79.1147	67.6103	73.0534	33.6616	50.3448	25.9185	54.9506	21.8595	76.81	39.7802	477.836	58.9775	37.8324	71.6926	0.309155	583.905	160.268	327.715	453.218	21.2129	842.86	2199.22	1252.56	1667.47	2.08177	328.552	39.6936		20.1372	8.63272	14.0759	25.3159	8.63272	33.059		53.8835	40.0916	46.1263	39.7147	38.2635	42.772	43.4752	5.80702	49.2823	13.3571	39.8089	43.2994	0.0419996	41.4318
	74.7235	62.2629	68.4082	30.9209	63.894	24.9572	54.1944	20.8765	75.0709	38.5214	435.826	63.0785	38.7564	67.2797	0.268996	421.442	65.1004	202.031	541.658	94.0809	854.818	1806.65	902.65	1309.67	1.68454	1003.32	52.7311		11.6451	0.815525	5.32976	32.1576	0.815525	38.1213		54.1148	40.63	46.3499	39.808	38.328	42.631	43.6436	5.83172	49.4753	13.3621	40.0135	43.3905	0.0404892	41.6305
	72.4281	58.1935	66.1025	28.8977	63.3505	23.6881	52.1101	20.5844	72.6944	39.5017	423.716	60.772	36.2217	65.4145	0.287228	412.821	37.0084	195.787	538.812	126.347	807.805	1616.78	674.687	1148.1	11.0294	969.182	72.7719		11.6561	2.57848	5.33046	31.8743	2.57848	37.0839		54.2312	41.1621	46.5656	39.8967	38.3805	42.4746	43.7851	5.82719	49.6123	13.3086	40.213	43.4575	0.0387766	41.8184
	70.8261	55.2225	64.9576	28.1191	59.5216	33.9147	52.0936	17.243	69.3366	33.1001	297.322	57.3721	39.2416	63.5986	0.236843	350.908	9.79017	165.483	574.779	55.1754	330.474	1490.53	529.172	1071.83	16.8078	745.444	2.87599		13.4541	2.14954	7.58554	29.253	2.14954	23.4574		54.2795	41.9172	46.8861	40.035	38.4143	42.3298	43.977	5.79729	49.7743	13.1826	40.5056	43.5652	0.0363935	42.1235
	69.0836	51.6413	63.9253	27.6393	56.9913	41.8423	51.8539	15.2026	67.0565	29.3182	231.12	54.3163	44.2921	62.1918	0.168098	296.865	0.0451791	145.72	586.345	26.3933	100.231	1359.02	377.234	1005.3	20.9716	613.678	92.6122		14.7673	2.675	9.60901	26.677	2.675	12.474		54.3241	42.6678	47.2649	40.1494	38.3355	42.209	44.1585	5.81367	49.9721	13.1655	40.6643	43.7858	0.0369626	42.4384
	67.6309	49.097	61.4149	26.0557	56.365	41.2644	50.3047	15.0437	65.3483	29.9051	226.312	52.731	43.2226	60.1524	0.163771	300.199	1.45844	123.437	588.013	36.7281	81.7256	1254.02	284.874	852.413	37.9839	583.041	81.8237		14.8999	3.63401	8.68389	26.6753	3.63401	11.4666		54.4877	43.3688	47.6437	40.2106	38.1548	42.1902	44.3426	5.9121	50.2547	13.3328	40.7055	44.0992	0.0400175	42.7795
	65.3643	48.5579	57.9683	24.2112	55.3755	39.2891	48.4611	14.8061	63.2672	30.5526	219.222	51.9667	41.6063	57.3201	0.158843	285.719	0.00938363	90.3877	588.057	47.81	84.1242	1098.62	266.968	663.038	64.1218	536.235	49.9899		13.3976	3.4088	6.00157	27.7556	3.4088	12.6776		54.9408	44.0092	48.0063	40.2367	37.9546	42.3593	44.5845	6.11725	50.7017	13.7206	40.7673	44.4407	0.0431104	43.1842
	61.2038	48.1819	54.5974	26.0221	53.266	36.7307	46.667	13	59.6669	27.8569	168.999	50.7239	39.5935	54.2646	0.156312	211.318	2.295	62.8922	426.211	43.5471	98.7304	840.128	254.821	500.803	38.3991	442.985	20.3569		10.4798	2.54205	3.87349	24.7019	2.54205	13.9933		55.5026	44.639	48.3448	40.3064	37.7575	42.5392	44.8482	6.35647	51.2047	14.1733	40.8646	44.7959	0.0458943	43.5891
	57.0582	46.5842	52.535	35.8407	49.6891	35.6567	46.2273	8.81846	55.0458	19.0763	77.7652	48.1367	38.5266	51.8235	0.147171	117.308	0.127371	39.7869	107.882	11.9836	111.738	616.999	206.366	412.749	13.1184	305.211	11.8195		8.92159	1.55242	4.39837	12.2959	1.55242	12.4799		56.0723	45.2721	48.6559	40.4615	37.5708	42.708	45.1234	6.58771	51.7111	14.5993	41.0231	45.2349	0.048828	43.99
	54.3903	43.722	50.3128	38.6497	46.8468	44.0384	46.3266	5.5161	51.8428	11.907	30.4274	45.4426	43.8011	49.4463	0.0605403	65.0217	6.78443	15.8892	58.9349	0.270543	5.23618	491.574	132.323	327.392	41.3571	213.978	139.703		8.94767	1.72063	4.8702	6.79284	1.4042	1.4042		56.6252	45.9171	48.9452	40.5616	37.3497	43.0617	45.4101	6.81945	52.2295	15.0175	41.1866	45.7904	0.0529307	44.4894
	53.3001	47.7056	47.3533	37.6689	46.2517	43.7765	46.0094	5.14676	51.1561	11.1863	26.4891	46.8025	44.3953	47.6175	0.0350194	53.1551	2.87719	1.80626	69.5625	0.0587232	4.9857	444.422	239.841	229.054	29.7042	196.922	133.58		6.49761	0.903078	0.550821	9.13357	0.550821	3.02602		57.1429	46.5595	49.2242	40.6108	36.9834	43.5364	45.6762	7.08032	52.7565	15.5011	41.3422	46.3387	0.0569845	45.0479
	52.4053	47.9033	44.8048	36.3481	44.4799	42.5179	44.7432	5.37021	50.1134	12.0023	28.8392	44.6424	43.0084	47.1287	0.0457112	58.707	9.98617	0.00379296	70.4776	0.0693426	4.95197	407.495	246.005	158.408	17.0516	150.335	106.072		7.76292	3.26096	0.162458	8.29422	0.162458	2.12443		57.6972	47.1262	49.4162	40.6287	36.5774	44.0198	45.9109	7.36579	53.2767	16.0436	41.4765	46.8224	0.0605434	45.573
	50.2267	46.8357	43.2655	34.6582	41.8346	40.2308	42.8419	5.39393	48.2358	12.5903	29.0944	42.55	40.6317	45.9432	0.0613507	54.5357	15.9504	0.179437	66.9739	1.01476	6.81795	324.287	213.655	122.03	5.95053	92.4631	64.1922		7.67671	4.28568	0.715477	7.89188	0.715477	2.31924		58.3579	47.5152	49.3961	40.6271	36.1841	44.4805	46.0935	7.66842	53.7619	16.6367	41.5904	47.1598	0.0627531	45.9979
	47.0658	45.2568	41.0799	32.3594	39.8238	37.4352	40.5035	5.33278	45.8363	13.1662	28.4385	40.4518	38.0324	44.2126	0.075144	43.0643	22.5937	0.332299	66.3261	0.462033	9.41427	220.434	169.989	78.52	0.0197724	57.8355	27.2111		6.61398	4.80493	0.628092	8.09244	0.628092	3.01663		59.0155	47.8795	49.5873	40.6119	35.8144	44.9201	46.3048	7.9899	54.2947	17.255	41.6889	47.4858	0.0650059	46.3998
	43.7111	42.7338	38.3619	44.881	36.9847	35.3357	40.3347	3.94787	44.2826	9.78778	15.5857	40.5478	37.329	43.4667	0.0759665	11.3999	5.75555	3.89183	20.6689	11.2227	24.9895	132.073	110.565	37.7381	160.331	22.7136	9.71539		3.16323	2.18592	2.18592	4.33315	3.56318	5.2121		59.6407	48.2513	49.964	40.601	35.6046	45.3405	46.567	8.27731	54.8443	17.775	41.7859	47.8302	0.0674473	46.7959
	40.9095	39.5273	37.0472	65.3262	34.9205	33.5897	41.8867	11.8044	53.6912	28.1818	139.345	38.2872	35.4522	40.5639	0.0672458	0.955043	5.56711	23.4208	549.411	48.5289	68.8403	75.5279	53.4137	23.3139	1096.1	7.29903	1.87947		2.62222	1.24001	1.24001	27.039	3.36678	4.69752		60.2237	48.7555	50.3534	40.6424	35.6065	45.7364	46.8863	8.4964	55.3827	18.1213	41.9159	48.2882	0.0706436	47.2459
	39.5548	37.4038	35.876	64.2565	32.5508	32.3242	40.3277	12.0506	52.3783	29.8818	145.218	36.6399	33.3821	39.017	0.0778318	0.597377	8.54907	19.8174	572.588	60.4803	64.0553	53.8166	26.8842	13.3752	1026.41	0.110202	0.0111142		2.91487	0.763895	0.763895	27.6166	4.08914	4.31568		60.7635	49.3639	50.7186	40.7354	35.6549	46.1056	47.2236	8.68683	55.9105	18.3951	42.078	48.8289	0.0742617	47.7348
	38.4831	36.4269	34.0361	60.4279	31.8255	36.6465	39.641	10.4425	50.0835	26.3427	109.046	36.5367	34.6338	38.0239	0.0466592	1.34072	10.3305	31.4149	432.095	61.0823	8.967	39.2412	17.7079	3.30251	795.752	0.154716	19.6044		1.9464	0.109804	2.5006	23.8912	4.71122	0.109804		61.2007	49.9499	51.0397	40.7818	35.723	46.4551	47.525	8.84489	56.3699	18.611	42.2001	49.3437	0.0780344	48.2025
	36.4526	35.6722	32.1764	55.5352	30.9971	45.9592	39.4654	9.47326	48.9387	24.0039	89.7427	36.0624	33.0503	43.5825	0.137437	9.07708	14.3888	53.1302	258.236	71.7125	42.1684	17.9253	11.9259	0.00179771	543.654	1.49249	188.798		0.390221	0.390221	3.88601	19.4728	5.06528	9.89676		61.481	50.5185	51.335	40.8252	35.7765	46.7936	47.7883	8.95857	56.7469	18.7464	42.3173	49.836	0.0815887	48.6561
	34.935	34.11	31.0372	51.4584	29.09	45.1711	37.6336	8.76521	46.3988	23.2909	76.8289	34.5225	31.8054	42.6121	0.145218	7.28242	12.4162	43.5132	191.126	72.9931	56.814	7.37792	3.5765	1.39625	370.164	9.78921	167.763		0.412535	0.412535	3.48533	16.9359	5.43247	10.6486		61.7676	51.1186	51.6283	40.8388	35.8437	47.1132	48.0517	9.08039	57.1321	18.8971	42.4074	50.3519	0.0856469	49.1159
	41.6897	31.7458	29.7548	48.8204	27.2381	43.6234	37.1454	8.72757	45.8729	23.4957	76.1705	36.7177	30.2525	43.14	0.175597	20.651	29.1554	54.621	136.306	98.1537	41.9653	89.6979	0.223735	6.07147	275.613	24.8072	130.066		4.97195	4.97195	6.96298	12.1027	9.47963	6.90568		62.1078	51.7087	51.9325	40.7245	35.943	47.4099	48.3044	9.23411	57.5385	19.1165	42.3958	50.8576	0.0907396	49.5593
	44.7712	30.9461	27.8402	46.2083	26.297	41.4636	36.2544	8.90931	45.1637	24.5744	79.3759	36.2049	28.6167	43.9443	0.211238	72.5351	28.1777	70.7991	99.0808	99.1506	27.1362	157.562	1.61963	19.1721	195.708	35.0679	85.4674		8.56627	5.25875	8.3647	10.0034	9.90792	5.25875		62.4649	52.2744	52.2229	40.6132	36.0507	47.6945	48.5534	9.39088	57.9443	19.3413	42.3835	51.3055	0.09523	49.9587
	44.5257	30.059	29.1391	42.5868	25.9513	39.5078	35.295	7.858	43.153	22.2638	61.7482	34.7834	29.3691	41.8171	0.174866	85.2073	27.4157	37.8945	53.171	87.3041	17.7485	151.461	4.66491	9.48451	107.496	39.2816	53.1303		9.74234	4.72445	5.6443	7.8034	8.83211	4.72445		62.8025	52.8078	52.4836	40.5136	36.1538	47.8417	48.7672	9.54151	58.3087	19.5654	42.3456	51.5545	0.0980706	50.1626
	47.1333	28.0531	45.2037	39.3924	27.7703	44.5687	38.6869	8.73102	47.4179	22.5684	76.2307	41.9805	30.888	45.0449	0.186441	71.3414	113.077	42.4686	0.497761	119.173	34.5949	222.442	17.3528	168.608	51.4611	19.7895	152.519		5.15275	13.9274	3.22316	2.58811	14.2103	2.58811		63.1138	53.2913	52.7179	40.4286	36.2489	47.8161	48.9361	9.68374	58.6199	19.7885	42.2755	51.7725	0.10098	50.267
	49.335	29.4394	50.6246	36.437	33.1345	69.4801	44.7418	14.8698	59.6115	33.2347	221.111	42.886	33.9601	50.3022	0.193943	21.0977	234.163	34.6076	68.9693	134.728	611.987	292.964	7.72521	338.773	17.7931	0.838534	1388.41		6.449	13.4466	7.7386	6.449	9.75148	26.5942		63.4108	53.7504	52.9302	40.3509	36.3332	47.781	49.0928	9.82216	58.9149	20.0074	42.2084	51.9709	0.103658	50.3556
	47.2345	29.2829	48.9686	34.3204	31.6327	82.011	45.575	19.6384	65.2134	43.0903	385.667	40.7774	32.3047	48.5351	0.200773	2.75396	265.433	11.5167	126.667	194.387	1327.58	225.472	8.61949	280.558	4.41658	0.343447	2479.26		6.45708	11.4945	8.1912	6.45708	9.1447	41.2335		63.7	54.2294	53.1167	40.271	36.4196	47.7701	49.2511	9.95972	59.2108	20.2223	42.1458	52.1503	0.106097	50.4434
	44.8313	27.7142	46.4274	32.0888	35.5257	82.1562	44.7906	19.6858	64.4764	43.9506	387.529	40.1785	32.9481	46.0284	0.165623	0.00165537	291.605	2.67924	161.335	85.8377	1396.19	159.075	20.2918	201.886	0.0168921	10.9359	2493.74		4.65277	12.4644	6.24893	8.0897	4.65277	41.9777		63.9786	54.7089	53.2944	40.3985	36.4966	47.7891	49.4444	10.0597	59.5041	20.3456	42.2462	52.3319	0.10664	50.5418
	64.745	25.4834	47.1924	30.259	43.6188	78.4675	48.2943	20.2471	68.5415	41.9245	409.947	45.4056	33.5989	60.3568	0.284793	270.624	520.341	1.2143	325.275	21.8603	910.419	1057.95	45.366	224.208	3.84097	129.961	2138.94		19.3394	19.9223	1.78677	15.1467	1.78677	33.0619		64.2451	55.1581	53.4842	40.7163	36.5584	47.8118	49.6623	10.1256	59.7879	20.3888	42.4902	52.5287	0.105648	50.648
	92.5149	23.5966	67.2115	29.4655	41.7752	74.4203	54.8307	27.3735	82.2042	49.9237	749.309	54.4933	32.5429	72.6181	0.381084	1420.1	975.565	153.285	643.393	170.446	383.754	3635.62	74.3416	1224.49	7.58074	91.3247	1780.97		38.0216	30.8967	12.7181	25.0279	12.7181	19.927		64.499	55.5669	53.7208	41.0902	36.6034	47.828	49.8847	10.1838	60.0685	20.4146	42.7747	52.7618	0.104537	50.7744
	93.105	22.3159	75.3495	34.3551	38.6906	87.001	58.4695	30.2602	88.7297	51.7537	915.677	57.0201	35.439	84.0881	0.407013	1199.62	1307.08	284.935	581.504	391.205	814.042	3707.13	98.0671	1860.26	4.56397	41.8847	3001.09		36.0849	34.7042	18.3295	22.665	18.3295	29.9809		64.7443	55.789	53.9571	41.4652	36.6472	47.8587	50.0769	10.2201	60.2971	20.4089	43.0636	52.987	0.103315	50.9079
	90.5616	20.6826	74.5808	37.785	36.678	104.974	60.877	33.9056	94.7826	55.6952	1149.59	56.1829	36.9547	86.5664	0.401645	881.173	1615.59	187.795	533.24	585.593	1944.55	3403.88	133.085	1794.54	30.983	19.8844	5293.33		34.3786	35.5004	18.3979	18.3979	19.505	48.7911		64.9701	56.0335	54.1777	41.8164	36.7027	47.9112	50.2686	10.2536	60.5222	20.3976	43.3401	53.2005	0.102137	51.0445
	84.7514	19.0813	71.8811	36.3662	34.4336	103.537	58.3418	33.2244	91.5662	56.9478	1103.86	54.1236	34.9168	81.5338	0.400316	697.467	1541.38	183.313	482.927	571.599	2042.61	2759.67	172.593	1573.1	17.2008	4.90552	5086.29		30.6278	35.0423	17.7575	17.7575	19.69	49.4134		65.1632	56.5201	54.3936	42.2154	36.9276	48.0052	50.5375	10.2516	60.7891	20.2851	43.6629	53.4296	0.100592	51.1994
	81.5436	17.6784	67.2171	37.4919	33.0926	100.041	56.1774	31.7917	87.9691	56.5916	1010.71	52.3545	34.1924	77.962	0.390262	643.445	1482.18	121.876	349.147	532.91	1924	2432.94	211.424	1224.88	27.8061	0.763499	4599.83		29.1891	34.6762	14.8626	14.8626	19.262	47.6863		65.3322	56.9872	54.5988	42.7635	37.1886	48.192	50.8437	10.2034	61.0471	20.0681	44.1206	53.66	0.0975595	51.3954
	80.7113	19.2295	66.543	66.3393	32.131	94.2531	59.8679	28.7195	88.5874	47.9714	824.808	66.4412	40.683	77.1692	0.309592	434.447	1651.47	44.5577	41.8797	769.337	1182.35	2351.52	168.721	1178.15	1164.21	0.00771521	3848.26		14.2701	47.2116	0.101849	0.101849	34.3102	27.812		65.4745	57.4254	54.9378	43.3169	37.435	48.4829	51.1788	10.1537	61.3324	19.8397	44.6084	53.998	0.0952234	51.7103
	80.2927	26.7213	70.2222	66.916	30.3739	89.1858	60.6186	26.0723	86.6909	43.0103	679.763	68.5691	39.5094	77.775	0.326264	387.067	1149.03	92.2279	39.6569	914.748	816.084	2311.1	30.2222	1444.26	1203.9	3.4038	3245.24		11.7236	41.8478	1.65308	1.65308	38.1952	20.6167		65.6006	57.8671	55.3496	43.8484	37.6466	48.7535	51.511	10.1212	61.6322	19.6486	45.0747	54.3899	0.0936538	52.0515
	79.1248	28.0349	68.7865	64.5902	27.9892	87.13	59.2759	25.4691	84.7451	42.9671	648.677	66.6884	37.1737	76.5402	0.346189	393.976	976.005	90.4505	28.2419	978.858	775.851	2200.17	17.5053	1337.2	1047.91	17.8892	3015.24		12.4364	38.6535	2.09812	2.09812	38.6991	20.4417		65.7165	58.3755	55.7553	44.3152	38.1563	49.0026	51.8869	10.025	61.9119	19.3209	45.487	54.7882	0.0927562	52.3789
	75.928	27.3035	65.9459	60.2146	25.7874	86.3288	56.918	25.159	82.0771	44.2022	632.977	63.0802	35.5313	73.4325	0.347833	361.38	877.02	81.5024	10.8671	969.118	864.994	1910.5	24.16	1137.52	783.764	41.363	2927.9		12.8478	35.7767	2.86567	2.86567	37.2929	23.2486		65.8243	58.861	55.848	44.6456	38.6727	49.5213	52.2288	9.9048	62.1336	18.9642	45.8645	54.9432	0.0900589	52.6846
	71.3006	26.1641	61.4748	55.3636	23.7536	83.8914	53.658	24.2467	77.9048	45.1876	587.905	58.4192	33.464	68.8442	0.34582	311.262	755.915	61.1017	2.90903	894.277	914.059	1527.39	36.6592	855.913	535.683	71.6602	2670.06		12.8815	32.2551	3.05558	3.05558	34.6656	25.4722		65.9198	59.2673	55.7129	44.9493	39.1403	50.3376	52.5545	9.76078	62.3153	18.5727	46.2964	54.9233	0.0852291	53.0253
	70.8582	24.3024	57.3447	50.7858	22.3004	79.3364	50.8213	23.5535	74.3748	46.3457	554.767	54.0652	30.9232	67.4798	0.371498	401.477	703.251	42.5542	0.00126268	813.442	813.109	1493	62.6691	631.309	344.732	98.3749	2220.07		16.793	29.7628	3.27945	3.27945	31.7648	25.2712		66.0836	59.6688	55.5782	45.2288	39.5734	51.1912	52.8873	9.65567	62.543	18.2571	46.7194	54.9055	0.0805521	53.3847
	85.9214	23.4917	54.4351	47.1977	44.684	73.7707	54.9168	22.2208	77.1376	40.4627	493.764	50.8164	45.3124	68.9368	0.20678	961.286	987.537	0.231986	59.5834	104.71	355.472	2883.97	76.1629	493.565	224.369	155.381	1726.56		35.1049	27.3248	3.61869	3.61869	6.13245	22.9543		66.647	60.1184	55.457	45.3274	40.0033	52.0228	53.2627	9.70848	62.9712	18.2275	47.0013	54.9085	0.0775898	53.7399
	86.8073	29.6075	52.5482	45.4477	65.0485	68.7889	58.0413	19.9467	77.988	34.3663	397.869	58.7983	47.2228	67.8538	0.17928	827.479	808.484	30.1749	158.599	49.1	115.51	2979.9	6.81897	413.283	175.005	1077.79	1337.37		28.0089	29.1908	6.25015	13.3506	6.25015	9.99059		67.3289	60.561	55.3306	45.3759	40.422	52.803	53.6369	9.81687	63.4537	18.3025	47.2327	54.9071	0.0751367	54.0668
	83.0374	50.5487	49.6333	45.1711	62.3674	64.488	59.2077	13.9241	73.1317	23.5173	193.879	56.458	49.8622	63.9578	0.123842	567.859	74.9783	91.6675	197.025	9.98424	27.8816	2582.54	335.984	303.266	167.762	908.941	1041.3		26.5794	5.90939	6.82471	11.287	5.90939	8.02991		67.9876	60.8153	55.1926	45.6906	40.8064	53.5337	54.0044	9.86769	63.8721	18.272	47.6514	54.8955	0.0706424	54.3632
	78.2228	57.8985	47.2129	44.5233	57.8668	60.437	57.6935	11.9361	69.6296	20.6887	142.47	57.8827	49.8764	59.8023	0.0905001	421.45	0.0420039	109.843	173.456	0.0300308	7.52633	2116.37	659.447	224.824	151.4	657.822	796.265		20.3401	0.0158272	10.6697	13.3594	0.0158272	2.55429		68.4728	60.5657	55.0214	46.0904	41.1635	54.3887	54.2837	9.80428	64.088	18.0612	48.165	54.8632	0.0650137	54.705
	76.9109	56.9636	47.5576	41.5693	55.9895	57.1105	56.0169	11.9912	68.0081	21.4064	143.789	56.4765	49.6656	57.0738	0.0694047	436.561	0.896127	71.5595	208.732	0.000753952	1.19605	1997.39	612.303	235.28	87.4328	565.044	619.6		20.4344	0.487049	8.91887	14.9072	0.487049	0.634048		68.7818	60.2521	54.8254	46.4838	41.5057	55.5294	54.563	9.70884	64.2719	17.7938	48.5692	55.3534	0.0652814	55.1774
	86.3951	55.1257	47.0745	38.7001	54.7459	54.3264	56.0613	16.1736	72.2349	28.8499	261.586	54.5362	48.8875	55.0308	0.0591166	920.139	0.87524	80.7619	301.413	1.73018	3.00981	2935.07	524.729	220.693	42.0067	507.472	488.747		31.8589	0.589581	7.46164	15.8361	0.209759	0.209759		69.0512	59.9575	54.6309	46.8217	41.8281	56.6638	54.8255	9.64489	64.4704	17.592	48.774	56.2042	0.0707793	55.6473
	87.5912	51.485	45.3201	36.2246	52.1028	51.3786	54.0171	17.5298	71.5469	32.4524	307.294	51.4318	46.8348	51.9483	0.0517656	1127.23	6.4112	75.6364	316.572	3.66455	6.96135	3066.11	371.188	171.645	16.0464	395.372	367.099		36.1594	0.0532017	6.11168	15.2072	0.670935	0.0532017		69.3279	59.7087	54.4712	47.1336	42.1271	57.7557	55.0874	9.62163	64.709	17.4661	48.968	57.0886	0.0765687	56.1134
	83.6562	62.1059	42.7665	33.5382	48.9694	48.318	53.2257	17.5731	70.7988	33.0162	308.814	48.6437	44.1543	58.8218	0.142435	926.017	78.8583	109.396	387.597	18.1164	24.0855	2645.81	893.24	111.253	1.74088	280.582	259.185		35.0125	13.4622	5.87722	15.1055	0.325682	0.325682		69.5566	59.4791	54.3361	47.4905	42.3909	58.7866	55.34	9.60648	64.9465	17.359	49.2019	57.9249	0.081427	56.5613
	78.103	92.9556	40.7392	31.0796	45.3226	45.2911	55.5818	24.2315	79.8133	43.596	587.165	45.3068	41.8771	69.9079	0.250756	507.203	1396.8	220.305	600.361	105.253	105.9	2105.36	3688.97	72.5969	1.29781	171.709	170.884		32.7962	47.6488	4.56763	14.2272	0.0157471	0.0157471		69.6026	59.2457	54.1805	47.9166	42.5558	59.7482	55.5416	9.56821	65.1098	17.2271	49.4826	58.3197	0.0819748	56.7131
	75.0108	103.437	41.3802	30.3017	41.9382	42.1739	55.7069	27.8358	83.5428	49.9684	774.834	42.0561	41.5197	66.8016	0.233397	372.64	2278.13	205.255	645.425	189.577	183.143	1831.16	5071.99	83.9319	3.67517	94.4678	99.1042		32.9548	61.3806	0.675848	11.7544	0.117826	0.117826		69.5392	58.9871	53.9396	48.3363	42.7237	60.6484	55.6957	9.51336	65.2091	17.081	49.7371	58.1643	0.0781003	56.4634
	73.5142	101.646	45.1645	29.6577	39.8527	39.254	54.8482	27.3307	82.1789	49.8297	746.968	42.5086	39.4037	66.4268	0.255343	348.419	2190.04	93.775	634.56	224.864	243.179	1705.31	4820.16	167.591	6.55897	58.2773	49.4945		31.0056	59.1375	2.65586	12.8509	2.65586	3.25459		69.4583	58.7167	53.6812	48.7165	42.942	61.4888	55.8339	9.45947	65.2934	16.9422	49.9577	57.996	0.0744612	56.199
	72.8027	94.8616	43.5766	28.5117	37.9573	36.8215	52.4219	25.7645	78.1864	49.1483	663.807	40.767	37.1055	65.4962	0.276708	415.377	1801.13	78.2393	571.696	209.225	243.373	1647.05	3924.12	129	13.7422	32.9305	21.185		32.0358	54.0946	2.80965	12.2552	2.80965	3.94545		69.3674	58.4773	53.4201	49.083	42.9423	62.253	55.9238	9.47515	65.399	16.9429	50.1673	57.8389	0.0710298	55.9487
	72.4096	90.0582	40.8865	26.8424	35.3876	34.2612	49.9743	25.2484	75.2227	50.5228	637.481	38.1371	34.5428	64.5288	0.30267	503.346	1606.72	82.5876	535.081	212.77	246.901	1615.3	3345.4	75.1289	28.9052	10.0415	4.17133		34.2726	51.9211	2.74943	11.2946	2.74943	3.87588		69.2853	58.3008	53.1855	49.4521	42.7902	63.0563	56.0117	9.55906	65.5708	17.0662	50.3854	57.7285	0.06792	55.7431
	71.0206	89.1401	39.4992	25.7941	32.8704	32.2146	48.4231	25.5532	73.9763	52.7706	652.966	36.1848	32.3785	63.1402	0.322049	510.643	1657.87	79.6367	512.076	241.888	262.718	1505.58	3240.03	53.0045	41.2772	0.424604	1.79537e-05		34.8357	52.9553	3.3144	10.3907	3.3144	3.97025		69.2036	58.1538	53.0568	49.8175	42.614	63.8595	56.1175	9.6616	65.7791	17.2167	50.6273	57.6447	0.0648127	55.6053
	67.0312	108.663	49.0474	39.8103	30.5371	30.3361	54.2375	29.9796	84.2171	55.2747	898.776	44.4289	32.8554	62.5352	0.31114	163.679	2962.13	26.9369	208.144	561.711	571.279	1211.9	5843.71	283.203	57.6309	2.82822	3.54467		22.6023	64.2341	4.61856	4.61856	13.8918	14.0928		69.1231	58.0086	53.1462	50.1516	42.7117	64.5363	56.2796	9.67032	65.9499	17.1826	50.9003	57.5763	0.0615437	55.5774
	63.2455	106.71	54.142	51.3962	28.2369	29.1027	55.4722	28.7793	84.2516	51.8806	828.25	52.7691	34.6761	60.9696	0.274906	60.4233	2625.32	1.76964	16.6139	741.762	695.354	962.656	5548.97	480.626	367.774	15.8552	9.71009		10.4764	53.9411	1.37287	1.37287	24.5322	23.6664		69.0528	57.871	53.3026	50.4538	42.9393	65.0933	56.4521	9.6328	66.0849	17.0637	51.166	57.5163	0.0584299	55.5868
	69.9082	101.285	53.9298	50.3416	26.4927	37.4068	56.5607	26.4387	82.9994	46.7439	699.004	52.1357	40.6405	65.9136	0.237186	178.153	2000.3	6.92198	38.6783	904.086	366.875	1420.49	4770.21	471.367	328.435	32.7879	26.9151		17.7725	49.1498	1.79411	1.79411	25.643	14.7289		68.9817	57.745	53.4733	50.7594	43.1541	65.5967	56.6184	9.59414	66.2125	16.9453	51.4379	57.4634	0.0553298	55.6092
	96.5491	93.9284	52.3143	47.0593	24.7179	55.5233	61.682	28.1474	89.8295	45.6331	792.278	53.9188	48.373	84.3271	0.270942	1215.71	1039.83	87.755	213.825	1366.35	37.9302	4138.39	3808.07	403.829	220.24	56.263	543.1		42.6303	40.0096	1.60451	6.8595	29.2009	1.60451		68.9078	57.6214	53.6484	51.0772	43.3416	66.0769	56.7789	9.56183	66.3407	16.8405	51.72	57.4107	0.052146	55.6349
	105.682	90.6567	49.6374	49.9055	23.423	56.1099	62.569	30.164	92.733	48.2092	909.868	53.0077	49.7044	82.02	0.245327	1858.7	788.919	167.227	160.365	1532.41	41.7204	5396.79	3414.99	303.406	312.818	77.3666	570.783		52.674	37.649	3.37031	3.1022	29.5847	3.1022		68.8534	57.4876	53.8105	51.3598	43.5023	67.0331	57.0078	9.64961	66.6574	16.9268	51.9725	57.3676	0.0493426	55.649
	103.796	89.7445	46.4608	56.5836	22.4596	53.0131	62.0095	29.7713	91.7808	48.0108	886.329	54.7983	48.0989	81.4543	0.257465	1746.08	769.227	241.763	29.4413	1564.2	80.9364	5123.25	3309.21	202.836	593.642	95.2415	432.402		48.9974	34.9462	8.3375	1.78524	32.3387	1.78524		68.8163	57.3452	53.9616	51.5083	43.774	68.1776	57.2638	9.78348	67.0473	17.0849	52.1216	57.3249	0.0475417	55.6534
	98.1238	88.8844	43.5665	55.6334	21.219	68.342	62.6282	28.667	91.2952	45.7733	821.796	61.9877	46.5832	83.7488	0.285161	1259.94	689.39	363.347	48.9272	1714.73	32.648	4343.48	3210.99	128.771	548.244	120.996	1304.89		36.1361	26.8967	18.4212	6.35432	40.7688	6.35432		68.7733	57.2079	54.1239	51.6901	44.1052	69.2068	57.5179	9.88731	67.4052	17.19	52.2986	57.4404	0.046855	55.6659
	93.2326	86.5658	41.7775	52.9499	19.7866	77.3699	61.9471	28.5937	90.5408	46.1583	817.599	65.1599	44.5706	84.2669	0.308111	978.785	606.084	406.813	80.9483	1777.5	237.864	3722.69	2953.6	91.368	429.781	154.558	2038.62		28.0727	21.4059	23.3825	12.21	45.3733	12.21		68.7318	57.0075	54.3027	52.1071	44.4048	70.1781	57.7887	9.97418	67.7628	17.2598	52.656	57.5934	0.0447837	55.6551
	94.8298	80.9137	39.6397	49.2835	19.1227	75.4693	59.8765	28.6008	88.4773	47.7664	818.008	62.3764	42.0506	79.5526	0.308396	1221.73	442.567	409.527	112.211	1660.87	243.138	3920.14	2371.2	55.0698	291.203	171.506	1870.61		32.4534	18.5373	22.7367	13.0929	43.2537	13.0929		68.7175	56.7908	54.4797	52.5131	44.6696	71.0804	58.0418	10.0758	68.1177	17.3596	53.0048	57.7291	0.0426637	55.6352
	102.289	75.9201	40.1288	45.9036	19.3412	71.0795	59.1103	29.6867	88.7971	50.2225	881.301	58.4916	41.5725	74.71	0.284974	1864.38	282.568	360.298	174.418	1581.58	143.261	4909.8	1909.8	62.5685	187.274	165.832	1510.16		43.7972	17.4285	18.3627	12.5879	39.1503	12.5879		68.7278	56.5818	54.6384	52.8847	44.9114	71.9138	58.2763	10.1883	68.4646	17.4828	53.3231	57.8527	0.0407423	55.6101
	100.771	72.3463	69.0526	42.4549	18.9589	67.4529	61.8395	28.0148	89.8543	45.3024	784.828	68.2527	48.7044	71.5229	0.189795	1515.7	110.392	52.0288	375.764	1838.74	31.5098	4699.47	1610.21	1356.73	104.777	175.824	1241.44		32.5188	4.09353	0.79987	25.7979	49.2938	0.79987		68.7626	56.3769	54.7879	53.2363	45.1227	72.7172	58.5006	10.3188	68.8194	17.6389	53.6242	57.9697	0.0389396	55.5824
	97.3976	70.7568	86.1961	39.9181	32.6003	64.8359	65.2841	25.3393	90.6234	38.8139	642.08	67.7964	46.1476	82.3362	0.281659	1031.27	29.9502	437.309	643.434	1068.24	0.200863	4248.27	1485.18	2913.55	59.2797	0.145514	1063.88		29.6012	2.96043	18.3997	27.8783	35.1961	2.96043		68.805	56.1875	54.9383	53.4227	45.3259	73.5242	58.7006	10.479	69.1796	17.8516	53.8016	58.0723	0.0381745	55.5629
	92.3514	82.733	84.7846	42.5753	59.0231	61.786	70.5422	19.0715	89.6137	27.0356	363.722	72.2595	59.7138	84.2717	0.170558	475.638	148.616	202.845	782.148	132.691	76.6719	3615.93	2551.69	2763.16	107.258	718.47	874.219		20.0918	10.4735	12.5251	29.6842	13.2364	10.4735		68.855	56.0279	55.0767	53.3616	45.5295	74.3424	58.8655	10.6759	69.5414	18.1361	53.7904	58.1561	0.038998	55.5523
	86.1464	91.0389	81.4059	47.2887	61.6255	58.8834	71.0648	17.528	88.5928	24.6648	307.23	71.5157	59.5689	84.9613	0.175689	227.456	398.965	106.937	565.302	89.0998	148.388	2908.19	3459.81	2419.37	227.103	864.756	710.999		14.6308	19.5232	9.89016	24.227	9.89016	12.6323		68.9367	55.885	55.1995	53.3013	45.7232	75.1516	59.0329	10.8858	69.9187	18.4402	53.7758	58.2459	0.0399036	55.5422
	82.0519	86.3451	76.2944	46.4065	59.5424	56.6729	67.8855	15.93	83.8156	23.466	253.766	67.9184	57.3903	80.6126	0.168274	200.687	340.755	70.7097	461.351	69.6085	125.722	2483.34	2929.65	1942.66	201.29	746.578	598.006		14.1335	18.4267	8.37604	21.5119	8.37604	11.2455		69.0487	55.7464	55.314	53.3468	45.8848	75.8719	59.2021	11.0773	70.2794	18.711	53.8386	58.3382	0.0401113	55.5302
	79.5219	82.5566	72.5018	44.2436	55.6589	55.0089	64.9153	15.4483	80.3636	23.7977	238.652	64.0803	55.1714	77.7668	0.16997	213.353	311.216	57.5551	427.316	85.6809	98.1368	2237.58	2533.89	1622.72	144.597	549.437	519.387		15.4415	18.4763	8.42146	19.8367	8.42146	9.07146		69.1629	55.6019	55.4169	53.4346	46.0251	76.4328	59.3457	11.2266	70.5723	18.9172	53.9302	58.4098	0.0398753	55.5094
	79.1657	84.4915	70.1034	40.793	54.553	52.3491	63.576	17.0272	80.6032	26.7825	289.926	62.3282	52.9001	76.9002	0.1849	243.042	437.459	42.6081	519.063	81.4141	126.042	2204.02	2732.43	1435.25	73.5169	498.816	405.229		16.8375	22.1633	7.77523	21.5352	7.77523	9.97911		69.2598	55.504	55.5136	53.5493	46.1667	76.9286	59.487	11.3495	70.8365	19.079	54.038	58.4936	0.0395946	55.5088
	82.0314	83.6571	68.3383	38.3391	54.2247	49.145	62.6226	18.4048	81.0274	29.39	338.736	61.2815	50.4149	78.6082	0.218513	376.702	442.45	32.6696	589.689	70.5256	181.646	2481.3	2645.9	1304.62	37.4583	484.258	286.497		20.7499	22.3756	7.05684	22.9424	7.05684	12.1365		69.2641	55.5728	55.6206	53.6636	46.3193	77.384	59.6374	11.4309	71.0684	19.1674	54.1409	58.6332	0.0398344	55.5967
	80.4457	80.9869	64.7636	36.3786	52.5008	46.985	60.3434	18.2432	78.5866	30.2322	332.813	58.6322	48.3639	76.5252	0.22549	404.103	426.153	19.5378	574.315	61.5067	178.448	2325.84	2378.33	1059.16	17.3037	411.36	218.04		21.8135	22.3547	6.13139	22.2536	6.13139	11.6472		69.2096	55.6466	55.8782	53.7646	46.4741	77.8334	59.8011	11.4924	71.2935	19.2178	54.2351	58.8204	0.0405576	55.7624
	76.0451	76.2986	60.2137	33.924	50.1674	44.3033	56.8254	17.2377	74.063	30.3345	297.137	55.1906	45.7693	72.0872	0.223304	369.397	379.207	11.4809	524.471	44.3278	156.801	1920.74	1943.03	783.715	2.9078	322.154	146.036		20.8545	21.108	5.02313	21.2666	5.02313	10.8873		69.1365	55.7187	56.2211	53.9117	46.6092	78.2987	59.9826	11.5526	71.5352	19.2598	54.3634	59.0423	0.0412573	55.9699
	71.331	70.4583	56.0845	32.7417	46.6989	42.068	53.2304	15.6181	68.8485	29.3405	243.924	51.3917	43.2257	66.8648	0.214724	327.631	296.8	8.1457	419.785	42.6605	124.599	1529.76	1462.26	569.57	0.273477	209.673	97.0072		19.9393	19.0666	4.69279	18.6499	4.69279	9.32366		69.0332	55.7885	56.3973	54.1945	46.7103	78.7218	60.1409	11.6019	71.7428	19.2912	54.593	59.205	0.0405284	56.0929
	67.7479	67.4961	52.1944	31.4224	43.0631	40.811	50.4558	14.8483	65.3041	29.4283	220.472	47.6288	41.374	63.6707	0.212259	299.017	290.371	3.02275	362.272	54.6519	93.0231	1262.32	1244.49	399.026	0.634288	117.6	73.8254		20.1191	19.8673	4.56565	16.2064	4.56565	6.81781		68.9088	55.9228	56.5024	54.4946	46.7826	78.8741	60.2476	11.568	71.8156	19.2009	54.8517	59.3113	0.0390637	56.2126
	65.1983	68.4121	48.5806	29.9487	40.6631	41.8858	49.1148	14.9825	64.0973	30.5051	224.475	45.2332	40.9688	61.0439	0.19679	258.68	372.385	0.285324	367.338	71.4305	52.2576	1087.65	1309.95	267.709	5.15333	71.3066	93.4516		19.9651	23.1788	3.34739	15.2845	4.57011	3.34739		68.7915	56.2469	56.5858	54.7843	47.0552	78.862	60.3876	11.4252	71.8128	18.9198	55.1499	59.4372	0.0374148	56.4163
	62.8611	67.0224	46.8654	49.4122	37.9507	42.2042	51.0526	11.5296	62.5822	22.5837	132.931	48.1388	43.3695	59.4989	0.156797	139.439	255.033	17.5334	2.69097	171.662	78.2958	938.951	1211.29	214.522	295.614	32.8543	99.7075		14.7223	18.8836	1.27344	1.27344	10.1881	5.93464		68.6747	56.5835	56.7174	55.0592	47.4513	78.7972	60.5472	11.2349	71.7822	18.5556	55.4403	59.5898	0.0360733	56.6505
	60.9128	63.08	46.491	65.8665	35.7256	40.9436	52.1699	12.7418	64.9117	24.4236	162.353	53.7019	42.3304	62.5382	0.192696	76.4373	119.031	32.2499	187.597	270.417	126.03	823.344	952.417	203.696	1132.17	12.2974	76.122		7.21087	9.37816	7.21087	12.1646	17.9763	12.7583		68.3411	56.9257	57.1033	55.3142	47.7805	78.7167	60.6969	11.0099	71.7068	18.1391	55.7171	59.7985	0.0353321	57.0145
	58.7823	58.0536	50.0593	69.5366	33.119	38.7443	51.3825	13.5931	64.9756	26.4547	184.772	54.0565	41.573	58.6001	0.169977	54.7566	44.5038	1.75079	329.569	333.556	159.725	705.619	667.438	318.285	1392.62	0.810362	42.5818		4.7258	3.99714	3.99714	15.4801	20.9375	15.3122		67.7069	57.253	57.4723	55.5346	48.0879	78.6417	60.7827	10.7611	71.5438	17.7042	55.9642	59.9551	0.0344284	57.3626
	56.0151	54.1153	49.2561	68.2194	31.1215	37.8906	49.4363	13.3172	62.7536	26.9382	177.349	51.6857	40.732	55.5401	0.153816	43.2801	21.8928	0.0324926	352.803	335.432	133.304	566.263	479.456	290.268	1296.04	1.20403	32.1693		4.3294	2.42961	2.42961	16.5337	20.5642	13.7951		67.0468	57.5782	57.7384	55.6719	48.3886	78.4436	60.8112	10.492	71.3033	17.2534	56.1485	60.043	0.0335184	57.6583
	52.5963	55.7904	46.6886	64.1463	31.3694	37.7079	48.0498	12.0559	60.1057	25.0905	145.345	49.6424	39.9531	54.9919	0.158395	20.6704	59.9172	1.85303	259.096	278.236	106.955	415.242	555.622	209.374	1019.36	0.721439	30.1305		2.95387	6.14802	2.95387	14.5039	18.273	11.9345		66.4	57.9529	57.9517	55.7568	48.6925	78.2336	60.8312	10.2326	71.0638	16.8213	56.3055	60.1116	0.0326942	57.9523
	48.987	78.3567	45.407	66.6402	46.9343	39.7694	54.3491	14.8573	69.2064	27.3368	220.74	47.9607	45.7888	62.2269	0.152182	28.7524	576.365	79.9612	151.072	54.9786	212.569	281.172	2128.71	173.929	1184.83	216.547	57.0111		1.02631	30.396	2.55366	18.6796	1.02631	8.1913		65.897	58.4268	58.1327	55.8505	49.0039	78.0881	60.8998	10.0119	70.9117	16.4399	56.421	60.2816	0.0330801	58.2798
	46.2948	74.7524	46.095	79.7638	49.6296	47.2137	57.2915	15.5977	72.8892	27.2252	243.289	48.4216	46.5245	68.4717	0.190851	120.929	304.88	125.362	505.003	58.7053	101.564	198.133	1809.1	192.55	2260.53	303.136	224.846		2.12687	26.3307	2.3266	31.3422	1.20797	1.20797		65.4767	58.9063	58.318	55.93	49.3164	77.9707	60.9863	9.81666	70.803	16.0965	56.527	60.4663	0.0336713	58.6122
	43.3067	70.6818	65.3855	78.6721	47.1768	57.0641	60.3812	13.7302	74.1114	22.7393	188.52	61.2248	49.6486	69.3577	0.165614	291.537	106.103	25.0437	334.557	174.355	11.0032	122.942	1479.4	1100.03	2157.91	223.743	617.288		17.9181	9.45699	4.16074	17.4473	14.048	4.16074		65.0564	59.3489	58.4797	55.7121	49.6317	77.8864	61.0192	9.67349	70.6927	15.8532	56.404	60.6016	0.0358757	58.9143
	41.0525	69.8324	71.8901	75.1551	45.6777	56.2489	59.9761	14.4632	74.4394	24.115	209.186	63.0406	48.3205	71.3757	0.192614	358.102	97.1454	141.944	230.401	204.444	13.8924	78.0353	1414.78	1573.82	1843.53	181.144	577.445		21.9881	6.79175	8.84952	12.1145	17.3629	6.79175		64.6225	59.6831	58.5847	55.476	49.9763	77.8093	61.0253	9.54229	70.5676	15.6366	56.2532	60.6898	0.0379383	59.1339
	38.8388	75.4418	70.3852	70.9321	77.1823	53.5987	64.3965	15.0588	79.4553	23.3845	226.768	70.6586	57.7953	74.3144	0.12504	653.193	121.999	35.8645	42.7137	163.477	116.592	43.8251	1868.23	1456.67	1498.72	2021.72	457.101		31.8198	4.7832	0.273434	0.273434	6.52368	17.0599		64.1765	59.9806	58.6808	55.24	50.3367	77.6993	61.019	9.40485	70.4238	15.413	56.1002	60.7594	0.0398699	59.3307
	36.252	72.9884	65.9444	68.2133	76.1161	79.0726	66.4311	15.5615	81.9926	23.425	242.159	70.6008	66.5116	75.3342	0.0621986	910.779	42.9975	0.236918	3.176	93.7997	159.806	16.2669	1662.16	1137.42	1295.6	1926.98	2195.28		34.3488	2.38756	4.65643	2.38756	5.51534	8.47176		63.7445	60.2804	58.7767	55.0193	50.6832	77.5666	61.0118	9.26985	70.2816	15.1935	55.9586	60.8289	0.0417023	59.5285
	33.8954	68.2786	64.1384	64.6847	70.6695	107.513	68.1966	23.4832	91.6799	34.4346	551.461	66.4816	64.275	70.0718	0.0431482	1176.58	0.00670995	16.4697	12.3336	6.11507	1545.8	2.81089	1300.31	1018.86	1054.04	1478.46	5669.27		32.5863	1.79692	2.34328	1.79692	4.18787	41.0317		63.3533	60.6115	58.8763	54.8307	51.1215	77.6551	61.0747	9.20003	70.2748	15.0636	55.8421	60.9589	0.043808	59.7439
	39.3718	66.8557	63.0925	60.1625	67.0784	110.721	67.8802	23.3761	91.2563	34.4372	546.441	64.9741	60.895	67.0227	0.0479034	812.73	1.04978	22.9228	59.5634	0.642985	1835.3	51.166	1199.71	953.184	780.852	1215.19	6162.54		25.6022	1.88159	1.88159	4.81155	2.10432	45.7466		63.1479	60.9625	58.9776	54.7762	51.795	78.1331	61.2987	9.2215	70.5202	15.0435	55.8266	61.2147	0.046036	59.9701
	78.0675	77.3428	60.3228	57.7103	66.2332	107.994	74.6117	18.4054	93.0171	24.6683	338.759	71.788	61.8004	77.8863	0.115157	11.9425	7.45881	204.174	285.659	70.2001	1114.36	2102.1	2036.18	789.833	649.816	1156.98	5741.85		6.27953	5.55482	11.4652	14.0777	5.55482	36.2058		62.8221	61.3046	59.0929	54.9328	52.2468	78.742	61.5235	9.3125	70.836	15.1365	55.9728	61.4688	0.0467978	60.1988
	89.0293	75.5105	56.2803	59.5818	63.7102	102.132	74.374	18.1464	92.5204	24.3989	329.293	69.6104	60.6139	85.6496	0.171168	214.777	1.29178	327.38	218.807	113.716	770.493	3227.43	1874.18	578.958	748.736	991.708	4887.82		19.4189	5.90018	13.33	10.0285	5.90018	32.5214		62.4751	61.5518	59.2156	55.0948	52.4807	79.3666	61.6975	9.46074	71.1582	15.3341	56.125	61.661	0.0470005	60.3837
	87.1471	70.4501	54.2495	84.5784	59.6496	96.0496	75.354	16.5442	91.8982	21.9553	273.71	77.5142	62.3497	86.5049	0.162274	139.077	24.049	445.402	85.0884	246.629	428.305	3017.12	1461.63	485.351	2741.53	752.45	4074.37		9.6329	7.06416	23.2647	7.06416	17.8646	18.5354		62.1336	61.5648	59.3469	55.2254	52.7179	79.9699	61.8264	9.61288	71.4393	15.5482	56.2557	61.761	0.0466482	60.4558
	81.9184	64.7988	53.1762	89.0241	57.1911	106.987	75.516	20.8021	96.3181	27.5466	432.728	73.3586	59.093	87.2476	0.192391	40.9904	114.858	499.067	182.468	335.803	990.454	2470.05	1061.46	439.212	3226.84	623.615	5590.36		8.55979	8.55979	20.1824	15.6655	16.1675	33.6289		61.8071	61.4907	59.4669	55.322	52.9546	80.5336	61.9292	9.76311	71.6923	15.765	56.3582	61.8195	0.0462127	60.4788
	77.3509	60.5472	50.2067	85.9765	55.4749	134.369	77.3209	31.0587	108.38	40.1685	964.642	68.9491	56.743	83.8201	0.192633	0.000900117	281.356	735.178	74.9192	477.249	3254.5	2036.91	802.5	323.566	2889.89	540.845	10434.7		8.40184	8.40184	18.7423	17.0274	13.4742	65.4201		61.4723	61.4167	59.5445	55.4099	53.1708	81.0706	62.0141	9.91684	71.931	15.9913	56.4435	61.8648	0.0458231	60.4806
	74.5685	58.2187	48.4189	79.8203	52.6759	132.361	74.344	30.9764	105.32	41.6664	959.54	66.3936	54.0616	78.5074	0.1844	0.050432	260.023	672.109	29.9905	469.505	3366.02	1793.5	675.997	262.443	2265.91	418.494	10028.5		8.1749	8.1749	17.9747	13.4267	13.7177	65.9678		61.0245	61.3489	59.5956	55.513	53.4007	81.6303	62.0855	10.0845	72.1701	16.243	56.5336	61.9014	0.045322	60.31
	72.6759	56.7037	47.7344	76.1916	49.5104	126.746	71.5936	29.4711	101.065	41.1644	868.546	64.6898	51.3087	75.3127	0.189573	1.17127	221.711	569.264	21.141	487.671	3041.77	1636.78	599.51	240.734	1933.61	298.999	8935.38		7.9861	7.9861	16.9554	11.5018	15.1794	62.0561		60.556	61.2998	59.6328	55.7362	53.7699	82.4193	62.2356	10.3127	72.5484	16.5705	56.7103	62.0017	0.044573	60.0944
	72.3599	54.822	47.3391	78.314	45.513	119.689	69.6729	27.8803	97.5532	40.016	777.313	63.591	49.2098	76.8255	0.219111	7.22034	220.548	498.799	74.6692	583.698	2501.63	1611.31	510.906	228.623	2124.77	176.737	7651.07		8.76896	8.76896	16.2519	14.723	18.0779	56.0982		60.126	61.1191	59.6635	55.9758	54.1587	83.2381	62.3802	10.5614	72.9416	16.9307	56.8977	62.0649	0.0434356	59.8947
	79.7409	52.153	49.3565	82.38	42.5738	111.787	69.6652	26.4215	96.0867	37.9265	698.098	65.947	50.0556	81.7203	0.240292	101.52	306.675	412.443	161.668	733.945	1774.24	2258.35	397.375	293.7	2516.15	107.225	6331.08		13.7939	13.7939	16.5905	16.4331	23.3732	45.8399		59.7451	60.6032	59.6862	56.2147	54.553	84.0524	62.4758	10.8284	73.3041	17.3321	57.0826	62.0076	0.0413558	59.7157
	78.5207	48.2138	50.7532	79.9132	41.7315	104.664	67.2995	24.3841	91.6835	36.2322	594.583	64.6369	48.8487	79.5651	0.239199	125.916	364.261	273.779	159.107	653.719	1396.13	2143.86	255.841	343.524	2274.76	90.4922	5248.35		13.8837	16.4231	13.8837	15.2763	22.9054	40.0274		59.3873	59.9611	59.6806	56.4204	54.9405	84.8286	62.5364	11.1063	73.6427	17.7597	57.1621	61.8926	0.0397332	59.534
	75.1656	45.0034	49.6107	74.1666	47.8849	101.172	65.5006	22.0178	87.5184	33.6146	484.783	61.8886	48.3164	74.9159	0.215849	93.4134	420.135	252.489	75.1001	310.311	1272.47	1844.43	163.446	302.478	1759.62	245.428	4754.58		13.277	16.8853	12.278	12.278	14.0037	39.2836		59.021	59.3144	59.6139	56.606	55.2983	85.5549	62.5681	11.3902	73.9583	18.2045	57.2097	61.8296	0.0388092	59.1677
	70.0223	43.669	46.941	70.3151	50.3833	102.335	63.9442	22.0701	86.0143	34.5145	487.087	60.2028	47.8015	70.2419	0.190103	36.9429	411.082	289.111	40.5886	183.897	1473.81	1429.1	131.108	216.742	1451.33	329.951	4916.21		9.81947	16.5338	13.2618	10.1123	9.81947	42.1317		58.647	58.7119	59.5362	56.7828	55.6292	86.2474	62.5924	11.677	74.2694	18.6556	57.2489	61.8284	0.0384581	58.6794
	66.5144	44.6124	44.9461	67.8279	48.6828	105.289	62.9787	23.2079	86.1866	36.8503	538.604	57.5986	45.8803	67.4996	0.19068	12.5012	337.322	325.176	23.5146	204.373	1790.13	1176.19	153.602	161.984	1268.01	271.065	5339.22		8.9158	12.9862	12.6525	10.2293	8.9158	47.6901		58.2741	58.1364	59.4633	56.9574	55.9593	86.9133	62.6173	11.9628	74.5802	19.1047	57.2521	61.8288	0.0384335	58.2053
	64.2569	43.4918	53.2339	65.4391	45.7301	104.01	62.6936	22.1944	84.888	35.4014	492.592	58.7454	47.606	65.1436	0.155544	2.44386	368.708	89.4855	7.53793	287.762	1707.02	1026.44	127.082	441.636	1103.59	182.554	5153.94		5.51148	15.2536	5.51148	6.69373	13.0153	45.2644		57.9223	57.5539	59.3854	57.1263	56.301	87.5438	62.6388	12.2434	74.8822	19.546	57.2332	61.8254	0.0385713	57.7381
	62.7751	40.7001	73.8997	61.5324	69.292	101.597	68.2994	19.8953	88.1947	29.1295	395.822	66.0335	61.8431	72.7478	0.0810213	30.5177	761.719	31.3638	45.7925	0.985203	1108.73	933.689	71.9332	1737.3	859.287	1374.42	4813.34		3.25843	25.3334	7.86619	4.50116	3.25843	35.5635		57.6091	56.765	59.1924	57.1384	56.6556	88.1451	62.5843	12.5562	75.1404	20.0628	56.8583	61.7363	0.0411315	57.3738
	62.0516	37.8911	79.5631	57.862	79.7479	97.5371	69.1088	20.8877	89.9965	30.2244	436.297	70.8074	58.9094	79.7017	0.150005	49.8032	974.544	109.292	126.491	113.19	808.167	889.999	32.175	2241.48	657.573	2259.01	4266.48		8.7557	32.9163	8.7557	12.9454	8.94053	26.7297		57.3259	55.9851	58.9388	57.0107	57.0166	88.7301	62.5012	12.885	75.3862	20.6156	57.0122	61.6106	0.0387651	57.1713
	60.5236	36.4944	78.4883	56.6111	77.8441	91.6083	66.9283	19.6752	86.6036	29.3975	387.115	69.1838	57.5892	78.3272	0.152579	41.0208	926.221	133.632	106.444	119.155	609.103	801.16	18.2811	2140.86	594.986	2081.67	3527.12		8.66029	32.6894	9.30441	12.5727	8.66029	22.4245		56.9585	55.2452	58.6817	56.8648	57.3691	89.2081	62.3879	13.1852	75.5731	21.1342	56.8882	61.4614	0.0386411	57.1638
	57.9794	36.1926	75.4729	55.9942	74.127	87.3037	64.5116	18.1619	82.6735	28.1529	329.854	66.0532	56.4905	75.1364	0.141657	42.6704	801.967	120.15	72.5465	92.4544	519.48	663.607	15.7913	1870.92	565.271	1756.29	3034.35		8.07379	29.8605	9.41975	10.059	8.07379	21.2506		56.3047	54.5696	58.4284	56.7417	57.7074	89.4772	62.2048	13.4255	75.6304	21.5828	56.4139	61.2607	0.041188	57.2245
	55.7551	34.8007	70.8085	54.2813	69.3345	132.352	69.5553	33.3965	102.952	48.0143	1115.33	62.5448	54.6498	70.44	0.126231	190.445	1207.88	1.57038	233.296	0.0487584	3943.4	553.96	6.66638	1489.17	486.755	1377.58	10026.6		6.78969	27.7441	8.26365	8.26352	6.78969	69.807		55.561	54.0003	58.1872	56.804	58.0238	89.7122	62.0481	13.6437	75.6918	21.9889	55.8717	61.0829	0.0445569	57.4139
	53.349	32.3518	67.6515	50.6857	76.8557	150.107	71.8335	41.2728	113.106	57.4562	1703.44	60.5002	51.3515	74.5547	0.184289	341.678	1558.8	17.4893	447.229	25.2226	6126.79	446.485	0.0176972	1255.48	341.027	1992.45	13897.7		7.15125	28.1484	7.15125	9.81451	16.3555	89.6071		54.8535	53.5018	58.0326	56.8643	58.3192	89.9359	61.9179	13.8516	75.7695	22.3709	55.3562	61.0182	0.0486537	57.4485
	50.0989	29.9913	66.5443	56.8345	79.9682	146.961	71.733	40.4631	112.196	56.4079	1637.26	61.6894	51.7828	76.6122	0.193383	468.031	1742.37	26.922	221.965	67.8193	5659.19	319.7	4.96187	1178.24	605.932	2280.01	13165.7		11.5905	31.6981	4.85492	4.85492	18.2788	85.2711		54.1916	53.0469	57.9589	56.9025	58.6063	89.9591	61.7776	13.9741	75.7516	22.62	54.8693	60.9848	0.0527855	57.4307
	49.1412	27.6634	65.226	79.3681	76.2106	140.91	73.0866	38.3346	111.421	52.4509	1469.54	70.7183	53.1624	78.5787	0.192926	573.382	2063.27	61.789	39.4566	9.75914	4600.07	286.369	20.7512	1089.48	2223.06	1935.28	11813.9		21.5771	43.0549	5.49228	8.64977	5.49228	70.1921		53.5587	52.6215	57.8894	56.9228	58.8858	89.8688	61.6245	14.0528	75.6773	22.804	54.3997	60.9398	0.0567028	57.4061
	50.979	26.232	62.5052	76.9504	70.962	132.742	70.0618	35.551	105.613	50.7424	1263.87	66.7336	53.8606	75.4533	0.166979	364.151	1921.05	57.1017	47.4533	0.810467	3928.8	351.947	35.8414	917.267	2000.92	1501.04	10104.9		15.7546	40.5016	4.22841	10.2168	4.22841	66.0083		52.8972	52.2412	57.8212	56.9565	59.1412	89.7876	61.4742	14.1397	75.6139	23.0011	53.912	60.8909	0.06079	57.3888
	51.254	25.9363	59.1343	71.8153	66.0133	123.571	66.2874	32.303	98.5904	48.7318	1043.48	62.5738	53.2241	70.3648	0.138692	226.002	1628.21	51.1669	30.5579	0.0750899	3281.41	362.339	39.4695	724.442	1567.88	1142.07	8345.22		11.3198	36.6375	3.43954	9.24149	3.43954	60.9972		52.1521	51.8858	57.741	57.0429	59.3629	89.7421	61.3211	14.2534	75.5745	23.2439	53.3748	60.8316	0.0652923	57.3919
	50.5449	24.7637	56.038	67.5236	60.9592	117.773	62.9337	30.6278	93.5615	48.6667	938.06	58.4986	51.9182	65.8825	0.118542	153.483	1456.95	47.5509	21.0667	3.89876	3007.35	335.846	55.5789	567.355	1246.43	826.011	7319.53		7.95372	33.7349	2.46059	9.02497	2.46059	59.2744		51.4072	51.5562	57.3702	57.1594	59.5641	89.7178	61.1292	14.3931	75.5223	23.5454	52.957	60.7379	0.0684368	57.2648
	47.9514	23.7981	53.3946	63.5163	57.302	116.04	60.3338	30.525	90.8588	50.5935	931.776	55.3483	49.3122	61.9628	0.113687	153.323	1334.86	48.1524	10.1284	9.19188	3103.23	247.516	70.908	448.416	979.537	629.168	7026.07		7.39688	31.5502	1.95369	8.16802	1.95369	60.6921		50.6819	51.3358	56.8215	57.2805	59.6158	89.6858	60.9035	14.532	75.4355	23.8607	52.7072	60.5816	0.0695075	57.051
	45.9097	23.5639	50.8913	59.2205	55.2763	115.407	58.3781	30.6143	88.9924	52.4413	937.233	53.0838	47.1551	58.2345	0.105127	155.461	1212.03	56.0521	0.7096	9.62127	3252.29	187.442	74.9064	348.664	729.094	531.65	6920.28		7.1741	29.5199	2.19249	6.13668	2.19249	62.3232		50.0898	51.0943	56.2703	57.3402	59.3955	89.6441	60.639	14.6642	75.3033	24.1828	52.3883	60.3281	0.0704408	56.8053
	47.7323	23.1139	48.1522	58.2208	51.9256	113.242	57.0644	30.0093	87.0737	52.5884	900.556	50.0389	47.8373	56.647	0.0843163	87.088	1152.64	79.4274	1.3373	26.4073	3155.88	240.67	82.8995	253.874	676.107	388.359	6564.71		2.30659	26.925	1.8867	8.18192	1.8867	63.2027		49.5712	50.7627	55.7771	57.3318	59.1441	89.5997	60.3644	14.7994	75.1639	24.5168	52.0163	60.0593	0.0717645	56.5545
	49.679	22.5662	45.4852	64.9812	47.9824	108.682	56.5626	28.9369	85.4995	51.1591	837.347	48.8307	46.1095	61.1557	0.140271	47.384	1155.75	122.709	70.8733	73.6207	2716.39	304.859	93.1719	175.997	1073.38	248.49	5846.57		0.848324	26.2644	3.3455	16.1506	0.848324	59.8509		49.0754	50.4602	55.5091	57.3089	58.9067	89.5494	60.135	14.9132	75.0481	24.7995	51.7225	59.8279	0.0726616	56.409
	47.8765	21.2257	42.4652	64.3148	45.0302	102.053	53.8276	27.3513	81.1788	50.8127	748.091	46.4533	43.1065	60.2053	0.165507	35.4156	1062.88	129.103	109.983	77.3931	2325.68	245.163	120.848	104.989	1030.16	164.133	4876.8		1.42312	25.2276	3.98813	17.8615	1.42312	55.5995		48.5887	50.1645	55.3103	57.2841	58.6931	89.4857	59.9211	15.016	74.9371	25.0596	51.451	59.6141	0.0734984	56.2972
	44.6217	24.3143	40.7095	62.9313	43.2506	94.7471	51.7624	24.378	76.1404	47.096	594.287	43.9361	41.3447	58.3539	0.170606	50.9903	753.397	122.168	124.745	72.4517	1847.69	153.831	62.4803	72.0914	943.26	121.7	3909.79		0.685555	19.6218	3.22665	18.9952	0.685555	50.811		48.1035	49.8201	55.1203	57.2674	58.4686	89.4158	59.6993	15.123	74.8223	25.332	51.1452	59.3916	0.0746038	56.1939
	42.1213	38.6351	40.458	60.2482	42.4934	89.168	52.1873	19.7438	71.9311	37.8325	389.816	42.3074	40.8738	55.8095	0.15448	101.325	183.663	137.578	64.9774	93.9717	1367.57	98.0604	41.1692	67.8844	785.648	105.568	3243.21		0.186054	3.67227	1.8494	17.9408	0.186054	46.8606		47.6073	49.4619	54.9184	57.2436	58.2354	89.3548	59.4702	15.2393	74.7096	25.6252	50.826	59.1615	0.0757861	56.081
	39.3141	38.3244	53.5981	56.305	41.7851	86.3998	52.6211	18.1902	70.8113	34.5683	330.884	47.6916	39.9318	55.6282	0.164257	177.076	204.394	0.954493	13.5711	117.418	1141	50.343	37.2789	457.073	580.144	91.5141	2935.58		8.3775	9.36714	5.90648	8.61339	5.90648	38.7082		47.1191	49.11	54.7261	57.2112	58.0546	89.295	59.2527	15.3541	74.6067	25.9128	50.514	58.9531	0.0770926	55.9686
	37.2189	37.2627	63.4312	57.2979	39.4535	86.0382	53.4504	19.4823	72.9327	36.4493	379.56	48.3757	37.8104	61.8979	0.241579	263.461	262.041	99.6164	14.8031	195.913	1061.96	25.0012	25.4411	974.214	628.96	52.3411	2896.53		11.1568	11.113	15.0555	8.92219	8.92219	37.6625		46.6541	48.7842	54.599	57.1863	57.9819	89.2357	59.0735	15.4573	74.5309	26.1663	50.2379	58.8006	0.0785295	55.8927
	36.8072	35.0322	62.8272	67.6708	37.8822	86.8725	54.5154	21.2554	75.7708	38.9898	451.794	50.3547	37.076	66.4599	0.283805	313.578	379.592	69.086	173.067	276.662	1046.98	21.0537	7.91548	936.872	1256.85	32.0742	2987.03		13.5475	15.3224	12.4725	17.3162	12.4725	36.5178		46.2174	48.4962	54.6801	57.1606	57.9415	89.1831	58.9465	15.5428	74.4893	26.3676	50.0422	58.6952	0.0795773	55.9204
	36.8977	42.8779	61.1343	66.4488	40.3637	84.719	55.4069	18.6536	74.0605	33.6666	347.958	52.0061	40.9922	65.1202	0.227381	342.589	156.975	32.8026	121.924	226.299	859.199	21.8925	113.617	836.104	1171.7	66.3389	2756.27		15.1084	9.12816	9.12816	14.4427	11.6424	32.7129		45.8011	48.2167	54.7951	57.1288	57.9247	89.1353	58.8336	15.6256	74.4592	26.559	49.8613	58.6064	0.0806234	55.9619
180°	35.4992	61.6836	57.3026	63.2856	58.8992	80.7997	59.5783	14.5187	74.097	24.3691	210.793	60.2914	57.7017	62.8851	0.0429847	579.803	4.43236	5.17898	13.7442	0.461203	450.345	10.7613	868.178	629.197	965.149	711.845	2360.1		24.7922	1.39222	2.98884	2.99422	1.39222	20.5082		45.3914	47.9048	54.9307	57.097	57.9076	89.089	58.7201	15.7134	74.4335	26.7598	49.6613	58.517	0.0818616	56.0138
	33.1565	61.3834	59.5936	59.5828	75.1361	75.6738	60.7544	15.4543	76.2087	25.4374	238.836	60.4885	59.5855	71.6979	0.0922616	761.641	0.395706	1.34732	1.37264	206.833	222.59	0.879359	850.576	749.382	748.788	1841.89	1888.34		27.332	0.894897	0.894897	0.90575	14.6475	15.1853		44.9895	47.5829	55.0565	56.8773	57.8923	89.0477	58.5744	15.8095	74.3839	26.9906	49.4513	58.4038	0.0830054	55.9669
	31.3783	59.6943	85.7743	55.7633	76.5379	70.4188	63.2612	19.0777	82.3389	30.1571	363.96	65.0566	56.746	75.0081	0.138607	1016.51	12.7224	506.843	56.2179	176.271	51.2322	0.706384	754.904	2868.19	554.343	1964.18	1459.24		33.6782	5.36226	20.7178	9.29327	11.4813	5.36226		44.5961	47.279	55.1461	56.4899	57.8828	89.0005	58.3991	15.9067	74.3058	27.2379	49.2458	58.27	0.0839335	55.818
	29.0975	56.3327	104.113	51.5013	72.5108	66.9148	63.4117	24.9844	88.3962	39.4004	624.223	61.6238	52.7091	71.1118	0.148623	1177.46	50.1123	1656.61	141.859	82.7931	12.2717	9.74222	581.482	5168.81	371.814	1623.45	1203.82		32.5262	5.29105	42.4895	10.1225	10.887	5.29105		44.2165	47.0041	55.1706	56.054	57.8885	88.9533	58.2145	16.0033	74.2178	27.4903	49.0457	58.133	0.0847865	55.6123
	27.0923	54.8319	101.959	48.0859	68.7615	67.1969	61.3212	25.0208	86.342	40.8028	626.04	61.0144	49.7724	68.3704	0.157419	1171.62	42.1109	1651.41	175.173	55.3579	34.5236	26.2814	511.354	4863.67	251.766	1335.37	1223.47		33.9222	6.18249	40.9444	12.9285	7.74709	6.18249		43.8582	46.7501	55.192	55.6128	57.9078	88.8926	58.0356	16.0903	74.1259	27.7249	48.8605	58.0036	0.0855579	55.4024
	25.8832	58.152	95.9087	46.2697	67.0693	83.9712	62.8757	25.3784	88.254	40.3628	644.061	62.6106	49.2402	79.7457	0.236502	1368.44	22.3135	1091.18	275.759	17.5867	445.02	40.1399	672.529	4056.41	197.427	1214.56	2678.31		36.7275	4.45868	33.2981	16.341	4.45868	21.3605		43.5288	46.4626	55.2953	55.2035	57.9174	88.817	57.8708	16.1695	74.0402	27.9406	48.6478	57.9057	0.086885	55.2494
	34.4476	66.4781	89.9884	45.74	65.5731	88.9853	65.2021	22.3892	87.5913	34.3382	501.277	66.0256	50.6982	83.3585	0.24363	945.841	1.62832	614.361	378.774	0.137644	565.644	4.96739	1173.7	3337.33	182.822	1112.51	3222.44		31.5781	0.452526	23.9628	20.2856	0.452526	22.9597		43.2286	45.9342	55.4065	54.8021	57.7538	88.7081	57.6389	16.2665	73.9054	28.2214	48.1512	57.725	0.0904249	55.1043
	39.5142	65.6274	85.7441	45.4463	64.3374	88.3056	64.8292	20.03	84.8591	30.8965	401.2	64.9824	50.1691	80.7149	0.233381	640.847	0.637239	437.433	375.696	0.241827	551.143	53.223	1116.14	2864.95	174.966	1031.61	3145.73		25.4682	0.645016	20.7616	19.5361	0.645016	23.3232		42.9446	45.4278	55.4992	54.2935	57.5479	88.5177	57.3718	16.3333	73.7051	28.4692	47.6442	57.5039	0.0937695	54.8963
	38.6859	63.4913	82.7129	44.5452	63.6667	85.8255	63.1546	19.1932	82.3478	30.3909	368.381	63.579	49.2817	77.9514	0.225332	598.717	0.113388	382.529	346.311	0.262274	513.971	41.8233	977.971	2549.66	151.939	988.972	2873.68		24.8931	0.087698	19.1339	19.0339	0.087698	22.2465		42.7094	44.9498	55.3734	53.787	57.3571	88.2252	57.067	16.3555	73.4225	28.6602	47.1591	57.2846	0.0969469	54.5802
	36.9028	60.1375	80.7186	43.3059	64.8365	81.4745	61.2293	18.5307	79.76	30.2644	343.386	62.487	47.5138	76.7481	0.235263	591.778	1.19205	379.833	321.248	13.012	409.867	21.9403	779.456	2352.23	122.925	1063.92	2426.13		25.5842	2.34951	18.2316	19.1811	2.34951	18.9875		42.5106	44.4664	55.1463	53.3299	57.1709	87.9447	56.7615	16.378	73.1395	28.8542	46.6823	57.0685	0.100108	54.2381
	34.5273	57.789	78.4013	40.9956	64.0214	76.1256	58.6434	17.9927	76.6361	30.6815	323.737	60.9052	45.194	73.0996	0.235901	581.584	0.729941	390.374	311.443	28.9231	305.63	5.32935	653.836	2132.82	77.0328	1011.41	1927.81		26.3779	3.11619	17.4961	19.9096	3.11619	15.2204		42.3265	43.9149	54.9021	53.0214	56.656	87.7006	56.4203	16.4158	72.836	29.0955	46.1916	56.5971	0.101232	53.9618
	32.728	57.2762	75.537	38.1355	60.4406	73.0612	56.1964	17.6331	73.8295	31.3776	310.925	58.8584	42.9206	69.906	0.239176	550.766	1.1659	374.06	326.197	18.0129	284.421	0.259283	627.872	1876.47	35.0071	796.468	1668.1		26.1304	1.5822	16.6787	20.7229	1.5822	14.2028		42.1614	43.3797	54.6729	52.7365	56.1356	87.1917	56.0463	16.347	72.3933	29.1669	45.7189	56.1133	0.102074	53.7047
	32.1732	59.279	71.4362	36.5082	67.5838	92.7389	59.9532	22.7457	82.699	37.9392	517.369	63.4314	42.2009	70.4731	0.250921	771.73	0.454618	131.86	549.67	58.2256	1074.9	0.00207935	732.253	1538.01	18.3988	1250.68	3662.69		31.2582	4.15241	8.00487	26.9232	4.15241	29.3076		42.0131	42.8857	54.4411	52.4715	55.6564	86.3807	55.6414	16.1545	71.7959	29.0332	45.2822	55.6527	0.102745	53.4563
	50.3184	59.4032	67.4746	45.3382	89.6546	127.14	73.2215	30.6702	103.892	41.8868	940.659	63.4389	52.5896	84.1096	0.230579	524.554	190.947	33.0277	777.483	270.044	2907.24	327.596	738.992	1242.97	172.118	3298.87	9010.1		13.1205	4.03569	4.03569	18.1007	26.2157	63.7015		41.8002	42.4006	54.2125	52.2279	55.2076	85.525	55.229	15.9549	71.1838	28.8886	44.8574	55.2236	0.103578	53.2202
	53.3471	57.699	65.9641	62.8512	89.8644	134.659	77.3975	30.7996	108.197	39.7941	948.617	64.4077	58.9871	83.8893	0.174292	578.422	388.029	130.722	211.594	155.424	3278.89	446.405	649.243	1138.75	938.346	3323.02	10494		11.0606	6.70863	1.55645	1.55645	25.4567	70.2515		41.2109	41.8041	54.0104	51.986	54.766	84.6876	54.7442	15.8452	70.5894	28.9441	44.3496	54.7605	0.105044	52.9982
	52.1055	54.3305	64.8207	61.6563	88.4316	131.248	75.4321	30.2528	105.685	40.106	915.233	63.2385	56.162	82.5289	0.190112	544.129	445.275	112.601	189.771	168.986	3115.4	395.482	488.93	1062.89	866.569	3159.88	9806.76		11.133	8.90799	1.5822	1.5822	25.193	68.0093		40.5365	41.2173	53.8374	51.7185	54.3708	83.8978	54.263	15.7702	70.0332	29.0625	43.8426	54.3438	0.106952	52.7779
	48.8843	51.8469	62.755	58.2235	86.0884	124.822	72.1033	28.9976	101.101	40.2167	840.861	60.4893	53.4411	80.255	0.200559	539.123	410.322	87.3913	192.648	195.582	2779.24	277.739	385.263	932.46	676.247	2901.93	8575.32		11.605	8.64236	2.26572	2.26572	25.5991	64.3325		39.8762	40.6717	53.6683	51.2374	54.0113	83.1577	53.7705	15.7145	69.4849	29.2251	43.3131	53.9511	0.109372	52.4529
	45.5753	50.4877	59.2161	54.1879	81.5414	116.803	67.9687	26.9912	94.9598	39.7112	728.524	56.702	51.4127	75.9601	0.19272	501.46	305.585	76.6063	189.909	184.219	2384.84	178.397	333.751	728.857	482.642	2432.72	7154.57		11.1267	6.21438	2.51412	2.51412	24.8393	60.1015		39.2581	40.1788	53.4918	50.711	53.6644	82.2977	53.267	15.6018	68.8687	29.2897	42.8119	53.6212	0.112092	52.1014
	43.4321	49.5609	55.3151	50.3541	77.6089	110.809	64.5134	25.5652	90.0786	39.6278	653.581	52.8346	49.7592	72.0354	0.1829	444.423	223.577	84.6085	200.486	171.491	2143.32	125.738	300.749	533.441	328.89	2060.26	6176.48		9.40255	3.27371	2.4805	2.4805	24.7742	57.9748		38.6731	39.7272	53.3235	50.1952	53.3821	81.1551	52.7427	15.3744	68.1171	29.1498	42.3442	53.3674	0.115172	51.7593
	41.6124	48.3487	52.1857	49.0142	77.7367	110.298	63.1992	26.2246	89.4238	41.4951	687.73	50.6	48.5151	71.3489	0.190498	465.993	220.539	121.298	201.214	211.337	2218.27	88.2392	260.174	398.678	282.087	2071.88	6096.32		8.98762	2.25129	1.58574	1.58574	27.1367	59.6978		38.1085	39.2961	53.157	49.7165	53.1844	80.0244	52.2478	15.1481	67.3959	28.9927	41.9012	53.1776	0.1186	51.4367
	40.742	46.5733	49.0394	58.5428	89.0168	130.274	69.0314	34.5381	103.569	50.0325	1192.88	53.7911	47.1899	81.3983	0.266031	800.29	504.363	399.68	110.01	399.419	3750.65	72.6447	206.053	282.932	692.954	3226.02	9614.8		13.0491	7.21775	4.75172	4.75172	35.2257	76.4828		37.5617	38.8732	52.9913	49.2595	53.0137	78.9422	51.7736	14.939	66.7126	28.8545	41.4698	53.0081	0.122127	51.1254
	40.653	44.0389	45.8404	57.4991	87.8559	130.203	67.6817	35.1742	102.856	51.9701	1237.22	51.6698	44.4893	80.2667	0.286779	730.55	558.978	477.04	103.684	407.001	3908.87	71.1352	139.716	185.549	639.094	3095.49	9600.82		11.0168	7.63082	5.82935	5.82935	36.1861	78.5328		37.0377	38.4628	52.8232	48.7725	52.8749	77.9579	51.3215	14.7651	66.0866	28.7698	41.0402	52.862	0.125895	50.7979
	40.019	41.366	43.0112	54.9687	84.7449	126.722	65.1387	34.5431	99.6817	53.0301	1193.22	48.9899	41.7773	77.3008	0.298321	630.995	565.138	489.625	103.428	384.403	3792.53	60.844	83.672	116.476	517.558	2758.99	8930.89		8.97089	7.6239	5.97875	5.97875	35.7549	77.7322		36.4378	38.0758	52.62	48.2413	52.7502	77.0683	50.8656	14.6413	65.5069	28.7843	40.6172	52.7177	0.129646	50.4307
	39.2323	39.2188	40.8149	50.8746	80.6946	119.79	61.7709	32.554	94.3248	52.7011	1059.76	45.8448	39.628	73.2396	0.297797	507.988	508.598	439.153	118.728	358.106	3366.23	49.1894	48.9998	73.8933	348.041	2349.9	7668.73		6.61247	6.62601	5.02987	5.02987	34.8498	73.9453		35.8396	37.7258	52.3819	47.725	52.6152	76.2387	50.421	14.5345	64.9556	28.8264	40.2256	52.5569	0.132905	50.0534
	36.8822	36.9854	38.4979	48.2148	75.6349	111.889	58.0174	30.2611	88.2785	52.1587	915.735	43.3564	37.3636	68.7798	0.29598	446.696	442.344	381.009	96.0905	310.375	2902.16	21.7474	22.7208	39.4278	255.873	1884.95	6347.36		6.47417	6.37096	4.85843	4.85843	32.2785	68.5327		35.2641	37.4043	52.1382	47.2504	52.4108	75.4338	49.9836	14.4265	64.4101	28.8624	39.8659	52.3427	0.135311	49.6943
	35.4039	34.6044	35.8047	46.1965	71.0389	106.07	54.853	28.6746	83.5276	52.2754	822.234	41.0006	35.5041	64.8283	0.29227	378.266	410.008	362.837	74.9349	261.982	2623.14	10.1452	5.69095	12.8591	195.377	1507	5453.95		5.59669	6.39627	5.19589	5.19589	30.0382	65.069		34.733	37.0907	51.9137	46.8074	52.1789	74.6147	49.5564	14.3041	63.8605	28.8643	39.5199	52.1126	0.137427	49.3605
	35.1207	32.5154	33.6016	44.2943	68.4038	100.852	52.4646	27.2644	79.729	51.9672	743.348	39.7075	33.9814	62.3765	0.294683	300.811	397.974	355.813	66.7541	254.059	2341.33	8.42126	0.0879497	1.91226	145.818	1309.36	4710.51		4.58679	7.19217	6.10589	4.58679	28.6963	61.1444		34.2333	36.761	51.7015	46.3848	51.9604	73.7794	49.1367	14.175	63.3118	28.8481	39.167	51.8957	0.139779	49.0431
	35.8383	30.8844	31.7054	42.6891	67.0424	95.2632	50.5705	25.6568	76.2273	50.7347	658.27	39.2637	32.7386	60.9541	0.301149	217.036	387.541	355.893	62.1156	271.325	1997.44	13.1011	1.78055	0.263615	109.628	1212.68	3974.6		3.4254	8.37931	7.55838	3.4254	27.7787	55.9995		33.7547	36.4381	51.3921	45.9787	51.76	72.9551	48.7131	14.0431	62.7562	28.8282	38.8232	51.668	0.141945	48.6854
	35.7098	29.7704	29.7439	41.0215	65.9958	90.4687	48.785	24.4503	73.2354	50.1186	597.819	38.3656	31.2552	59.7522	0.313128	170.962	361.557	362.564	60.2719	296.211	1737.53	12.187	5.99482	6.12512	77.4878	1140.89	3393.05		2.65586	8.59528	8.62175	2.65586	27.6301	52.1031		33.2881	36.1412	50.8663	45.5978	51.3062	72.1488	48.2247	13.8914	62.1161	28.8055	38.5054	51.1962	0.141479	48.2321
	34.9277	28.7238	28.7868	38.6268	64.3372	87.6032	47.1676	23.7934	70.961	50.4444	566.125	36.7772	30.322	57.9096	0.312673	149.815	340.174	337.854	72.9449	294.796	1635.04	7.33808	12.2152	11.7788	41.0626	1031.59	3067.44		1.84956	8.05348	7.99047	1.84956	27.56	50.826		32.8234	35.8708	50.2815	45.2967	50.731	71.3725	47.7293	13.735	61.4643	28.7769	38.2273	50.6186	0.13947	47.7891
	33.1683	27.2994	28.2224	35.7476	61.7372	85.2039	45.2298	23.3091	68.5389	51.5347	543.312	34.458	29.4589	55.2398	0.304384	145.48	321.5	289.25	89.9117	272.494	1597.93	0.901547	24.2005	15.9708	12.4527	871.336	2807.42		1.28967	7.15856	6.23551	1.28967	27.2792	50.7459		32.3642	35.6109	49.7285	45.0038	50.1592	70.6422	47.2515	13.5934	60.8449	28.7682	37.9591	50.0516	0.137397	47.3662
	31.1656	26.3675	26.9746	34.7466	58.5521	82.435	43.3736	22.529	65.9026	51.9418	507.556	32.9561	28.0223	52.6007	0.304856	149.034	289.206	268.927	74.4252	230.388	1525.8	1.1092	34.2375	27.502	6.38957	693.442	2521.67		1.79047	6.58857	5.98152	1.79047	25.596	49.4789		31.9223	35.3483	49.2007	44.7023	49.6105	69.9439	46.788	13.4625	60.2505	28.7734	37.6868	49.508	0.135573	46.9515
	31.3079	33.7282	25.5192	56.1405	55.0604	79.609	46.8942	20.4724	67.3666	43.6567	419.121	44.3943	31.913	55.8705	0.272916	242.933	173.343	456.891	85.4941	66.6864	1070.26	0.829737	2.27842	44.8847	572.248	521.738	2245.83		13.0864	10.6661	18.8751	11.7462	10.6661	35.2147		31.4985	35.0934	48.7074	44.4016	49.0967	68.7876	46.2642	13.1725	59.4367	28.4724	37.4204	48.9994	0.133985	46.5545
	33.046	39.8916	31.0087	62.6172	52.0012	75.3836	48.9914	17.6165	66.6079	35.9584	310.342	45.9464	34.7574	59.9632	0.266107	254.255	82.8062	323.377	185.663	9.05883	696.549	0.684315	58.872	1.46431	924.065	391.343	1863.2		12.9004	6.05479	14.9377	16.6708	6.05479	29.4372		31.1105	34.8587	48.2329	44.1305	48.4961	67.4469	45.7126	12.8063	58.5189	28.0149	37.1767	48.4303	0.131457	46.1817
	31.9388	43.3897	36.1918	59.4542	49.9326	70.6591	48.5944	14.5938	63.1882	30.032	212.98	46.6612	37.9912	57.0738	0.200732	277.408	27.0884	153.825	117.936	1.79093	486.853	0.0783988	124.79	15.7845	741.769	313.78	1477.66		14.7224	3.27145	10.4694	12.793	3.27145	23.9979		30.774	34.6454	47.7641	43.7936	47.8539	66.1293	45.16	12.4349	57.5949	27.5352	36.9325	47.8314	0.12858	45.7788
	29.9461	44.033	34.8258	54.9704	47.7283	68.3437	46.6412	13.9046	60.5458	29.8118	193.338	45.8806	37.1276	53.1599	0.17757	278.726	6.8029	139.605	69.3752	1.18176	471	5.16497	139.575	6.79625	517.636	240.545	1305.01		15.9345	1.84766	11.0549	9.08975	1.84766	22.4631		30.449	34.4528	47.3068	43.2185	47.2407	64.8618	44.5883	12.0828	56.671	27.0985	36.6442	47.2903	0.126837	45.2296
	28.6792	42.8787	32.8194	52.6579	44.6698	67.3472	44.842	13.9802	58.8223	31.1766	195.447	43.7742	35.3342	50.6609	0.178227	261.237	3.85456	144.544	61.0875	0.0296821	506.483	12.5285	113.634	0.36075	417.757	155.027	1234.01		15.095	0.89551	10.9548	8.88365	0.89551	23.573		30.1027	34.2701	46.874	42.6526	46.6756	63.668	44.0405	11.7632	55.8036	26.7099	36.3657	46.8244	0.12572	44.6641
	27.7709	40.3858	32.108	54.5404	41.5058	66.5248	43.8059	14.4383	58.2443	32.9598	208.465	40.9458	34.1774	51.2817	0.200146	257.123	11.697	136.842	115.228	5.29073	516.146	19.7842	66.7005	0.0122844	498.252	86.2478	1176.9		13.1749	0.559967	8.83784	13.5946	0.559967	25.579		29.7434	34.086	46.468	42.1249	46.1577	62.5583	43.523	11.4791	55.0021	26.3747	36.0957	46.3904	0.124806	44.1413
	26.2838	39.3794	31.9758	54.1089	39.083	65.0287	42.6433	14.4036	57.0469	33.777	207.464	39.2312	33.7526	50.4265	0.198077	267.631	10.6528	113.795	131.461	12.6756	501.106	35.2238	51.2744	0.0590448	479.177	47.1171	1076.49		12.9474	0.148211	7.25539	14.8777	0.148211	25.7975		29.383	33.91	46.0812	41.6297	45.6876	61.4983	43.0316	11.2145	54.2461	26.0611	35.8399	45.9828	0.123962	43.6586
	24.868	48.7154	31.3225	52.0252	37.7706	61.6369	42.7231	13.8092	56.5323	32.3226	190.695	43.243	32.9345	51.1978	0.217078	318.804	35.9073	129.974	86.5297	24.5275	357.732	54.0336	272.138	0.80332	392.296	30.8224	865.426		18.375	5.4724	11.9205	8.78226	5.4724	18.3939		29.0428	33.7402	45.7119	41.1748	45.2486	60.4478	42.561	10.9504	53.5114	25.7288	35.5988	45.5961	0.123126	43.2117
	33.1476	58.5873	29.669	48.5474	36.9873	57.6141	44.0921	12.5785	56.6706	28.5278	158.218	42.7674	34.1075	55.3474	0.237437	119.783	210.111	208.027	19.8499	50.4781	182.843	0.862612	695.3	6.50153	266.625	22.7389	644.919		9.61982	15.82	13.0984	5.78006	5.78006	14.8467		28.8213	33.5691	45.3614	40.7604	44.8208	59.3986	42.1219	10.6599	52.7819	25.3074	35.3669	45.2262	0.122334	42.7906
	34.2841	57.8769	32.0885	46.4486	36.4883	54.4396	43.6043	10.9482	54.5526	25.1081	119.864	41.4685	34.8352	52.4419	0.201733	86.8665	203.705	132.615	8.08962	50.6373	117.404	4.26556	658.337	0.0169844	202.486	18.2291	493.766		7.18434	16.4084	9.37998	4.98011	4.98011	12.9712		28.6701	33.3988	45.032	40.3461	44.4177	58.3687	41.7056	10.362	52.0675	24.8456	35.1356	44.8784	0.121763	42.3819
	32.4745	56.0993	49.4953	44.1195	35.7982	51.6442	44.9385	9.27213	54.2106	20.6329	85.9724	46.8074	37.8785	51.107	0.148658	155.351	124.564	20.7646	0.670843	83.545	44.9661	0.0653962	570.281	298.479	141.626	12.8122	377.346		14.3329	9.29196	2.68793	2.68793	11.0092	4.83679		28.4892	33.2306	44.7231	39.8584	44.0464	57.3825	41.2884	10.0917	51.3801	24.4421	34.8875	44.5539	0.121679	41.9524
	30.8515	52.9868	52.6144	41.7568	34.3018	48.6429	43.5257	9.45672	52.9824	21.7268	89.4296	45.1999	36.1655	51.6216	0.176063	160.635	89.512	82.605	3.12894	85.0809	26.1859	1.86948	431.31	415.982	90.9741	4.33881	269.752		14.3484	7.78691	7.41456	3.44305	10.8981	3.44305		28.3126	33.0741	44.4369	39.3966	43.6995	56.46	40.8966	9.84285	50.7395	24.0677	34.6547	44.2526	0.121635	41.548
	30.6407	50.0477	51.1107	39.1237	32.1075	45.3546	41.3975	8.85455	50.252	21.3891	78.403	42.2392	33.8615	48.8744	0.181456	115.709	74.8265	94.3464	5.17009	86.3044	15.659	2.49037	317.871	356.904	47.6779	0.0123912	172.55		11.5985	7.80855	8.87153	3.11547	10.1317	3.11547		28.1539	32.8858	44.1611	38.9463	43.3685	55.6056	40.5202	9.619	50.1392	23.7388	34.4009	43.963	0.122022	41.1574
	32.4145	47.8347	48.1463	35.958	30.9029	43.0508	39.7179	7.65777	47.3756	19.2804	58.6415	39.5044	33.3004	46.6387	0.166856	53.3386	65.8827	71.0378	14.1369	77.703	11.1086	0.0383189	243.856	253.684	13.9814	1.73147	117.333		7.08985	8.33029	8.64187	3.54643	8.60145	3.54643		28.004	32.553	43.8825	38.5147	43.0644	54.8011	40.1366	9.43389	49.5705	23.5045	34.0434	43.6779	0.123962	40.7896
	31.6211	45.8019	45.5285	33.1454	34.4151	41.0053	38.5862	6.35022	44.9364	16.4572	40.3253	37.7102	33.4628	44.3977	0.140441	48.5131	52.0664	48.1948	29.6024	17.3979	5.85191	0.357265	184.501	177.147	0.858599	4.82391	77.2024		6.08913	8.09171	7.81825	4.56481	3.29507	3.29507		27.869	32.2212	43.4657	38.1103	42.7888	54.0218	39.7461	9.24397	48.9901	23.2575	33.6935	43.2965	0.12473	40.4495
	29.5446	43.712	47.5101	31.4282	42.8995	38.3717	38.911	7.16818	46.0792	18.422	51.3828	40.6356	33.1641	43.5089	0.134921	87.7292	23.0496	73.9435	55.993	15.9079	0.290809	7.15115	132.094	233.823	0.625086	114.077	37.8589		11.091	3.0764	6.87444	9.20745	2.26387	2.26387		27.8287	31.8972	42.9424	37.687	42.5344	53.2459	39.3559	9.02431	48.3802	22.93	33.3446	42.8404	0.124641	40.1107
	27.6655	41.6669	64.1947	30.1726	42.6633	36.8011	40.5274	13.0579	53.5852	32.2199	170.508	39.234	31.8298	42.4142	0.142563	165.428	1.29859	560.144	107.22	4.56218	13.885	20.7327	89.267	1022.46	4.18671	109.087	20.9975		11.5685	2.43291	24.9607	9.06136	3.42928	2.43291		27.8802	31.5927	42.4177	37.155	42.2901	52.4608	38.9661	8.78195	47.748	22.5374	32.9833	42.3858	0.124753	39.7225
	26.1117	39.5466	63.6935	28.2404	41.379	36.0364	39.1679	13.4627	52.6306	34.3717	181.244	37.7915	30.1894	40.9209	0.150913	170.465	0.143371	601.506	119.411	4.88863	9.80644	37.2963	53.6964	990.66	15.8277	83.9086	14.5742		11.6798	1.75508	25.9021	9.55111	3.58747	1.75508		27.9567	31.2069	41.9048	36.6291	42.0128	51.6939	38.5674	8.55378	47.1212	22.1788	32.5625	41.9858	0.126406	39.267
	24.2327	37.2227	62.1355	26.7702	38.9529	37.2576	37.7619	13.4156	51.1775	35.5268	179.978	37.2401	29.3833	38.5291	0.13467	183.041	0.290793	594.07	120.818	1.41844	0.254325	63.7784	25.0388	895.008	29.6869	45.3483	25.3897		13.0075	0.0174732	24.8953	10.4699	1.71276	0.0174732		28.0321	30.6312	41.4248	36.1269	41.5429	50.9611	38.1198	8.35885	46.4787	21.9278	32.0051	41.5134	0.129331	38.7759
	22.6698	34.8246	59.4483	27.4429	36.4217	38.0733	36.4801	12.6903	49.1704	34.7869	161.043	35.6232	29.2883	37.6604	0.125053	190.724	2.74059	527.538	81.672	0.00340839	2.53833	91.1831	6.79044	741.447	22.8096	17.6647	34.2756		12.9534	0.798546	23.8251	8.18033	0.798546	2.45014		28.1017	30.058	40.9398	35.6538	40.9215	50.2767	37.6586	8.17011	45.8287	21.6952	31.457	40.9352	0.130929	38.2877
	21.5766	32.6968	55.4534	27.1274	34.7746	36.2176	34.6411	11.5462	46.1872	33.3309	133.315	33.7357	28.5197	35.8568	0.113972	170.679	3.78026	433.154	56.4558	0.0178365	2.48538	113.255	0.228464	539.848	25.9227	6.53222	15.9902		12.1591	1.03892	21.7177	6.60834	1.03892	2.48188		28.1633	29.5098	40.2269	35.2096	40.3055	49.6427	37.1763	7.97979	45.1561	21.4647	30.9347	40.2859	0.131298	37.7183
	20.8163	30.5551	52.5014	25.9482	33.6899	34.0317	32.9237	10.8255	43.7492	32.8805	117.191	32.1225	27.0999	33.9462	0.112149	146.59	5.61052	383.283	48.6582	0.586963	1.22745	130.017	2.76788	411.383	39.3203	2.16412	3.28646		11.3062	1.56739	20.3789	6.17429	1.56739	1.90916		28.2292	29.0023	39.3285	34.801	39.7271	49.0412	36.6882	7.78449	44.4727	21.218	30.452	39.6275	0.13093	37.0648
	20.1856	28.7166	51.4004	24.0947	33.0539	31.814	31.5442	10.8548	42.399	34.4113	117.826	30.2653	25.2502	32.744	0.129216	129.017	7.99568	394.269	55.4951	2.27925	0.0727932	144.796	12.2656	367.936	66.0006	0.697474	0.163838		10.0796	1.54873	21.1351	6.17057	2.78865	1.54873		28.3077	28.513	38.4475	34.4207	39.1802	48.4337	36.2171	7.59129	43.8084	20.9605	29.9899	38.997	0.130563	36.4341
	19.6579	27.0462	57.019	23.2176	32.3295	30.1492	31.5699	13.2844	44.8543	42.0793	176.475	28.5977	24.1748	31.7844	0.135985	141.895	20.4641	647.659	69.7605	0.57694	2.01849	157.776	26.7561	615.052	81.0211	0.0122468	4.28339		8.93975	1.5515	28.4214	5.38004	3.7318	1.5515		28.4398	27.9921	37.6186	34.0517	38.642	47.6545	35.7331	7.34957	43.0827	20.5679	29.8428	38.3862	0.125216	35.8352
	18.9716	25.5177	56.531	26.5023	30.5691	28.8839	31.1626	13.0484	44.211	41.872	170.261	27.6931	25.7638	30.1478	0.0784095	148.621	31.8654	643.555	21.7182	0.352226	5.19224	175.489	44.9053	591.083	32.6781	2.72144	11.1212		8.72156	2.17548	28.8379	1.19082	2.87598	1.19082		28.4801	27.393	36.8434	33.6807	38.1099	46.8228	35.2217	7.1368	42.3585	20.2625	29.7803	37.7933	0.118583	35.2621
	17.8888	24.1086	55.3579	28.9012	29.0479	28.1696	30.579	12.8675	43.4465	42.0795	165.573	28.5354	25.1238	29.0112	0.0718093	161.04	41.8664	613.992	2.81486	2.3443	5.80531	205.347	65.7756	535.416	11.0061	10.0546	16.3961		10.6466	4.42683	26.8224	0.365833	0.512476	0.365833		28.4537	26.801	36.106	33.3072	37.5842	45.9983	34.7084	6.94688	41.6553	20.015	29.6671	37.2146	0.112849	34.7066
	19.7897	22.882	52.8051	28.0259	28.0951	27.8194	29.9028	11.7236	41.6264	39.2056	137.443	27.9226	24.1163	28.0778	0.0758987	102.276	49.2928	524.513	3.52306	3.26798	4.34081	154.483	87.1765	423.796	17.5807	17.005	19.3548		8.13295	5.04066	24.8825	0.10324	0.172467	0.10324		28.4102	26.2276	35.3928	32.9366	37.0625	45.1982	34.2047	6.77132	40.976	19.7965	29.5418	36.6451	0.107321	34.1647
	21.1759	21.492	49.1808	29.4433	27.0516	28.194	29.4229	10.2803	39.7032	34.9397	105.684	27.6228	22.8819	29.131	0.120145	68.0134	62.9002	390.375	0.00041462	5.62329	1.51026	121.945	115.065	287.711	7.7034	26.7001	16.1989		6.44689	6.13083	21.558	1.8205	0.57121	0.57121		28.3653	25.691	34.6948	32.5742	36.5271	44.4404	33.7155	6.60616	40.3216	19.5939	29.4175	36.069	0.101571	33.6345
	20.4276	20.2968	45.9699	40.0885	25.6954	29.1853	30.2773	10.5956	40.8728	34.9952	112.266	27.4403	21.7446	37.3627	0.264234	97.0155	99.6093	246.26	96.2606	20.9934	1.19244	139.032	142.134	189.094	61.9323	42.5547	9.20229		7.01273	7.14353	18.5296	12.6482	1.74493	1.74493		28.3349	25.1804	34.0153	32.2472	35.9959	43.7347	33.2514	6.45504	39.7064	19.4128	29.313	35.5007	0.0954699	33.1312
	19.7441	19.4638	43.0173	39.7195	24.0762	28.187	29.0347	10.1282	39.1628	34.8831	102.58	26.1316	20.8271	36.8364	0.277632	86.3142	91.6006	195.514	114.166	24.5864	0.718525	155.617	162.689	116.608	56.2607	66.3019	16.2553		6.38748	6.66776	16.8857	13.5879	2.0554	2.0554		28.3208	24.6735	33.3618	31.9615	35.495	43.0589	32.8119	6.3187	39.1306	19.2574	29.2309	34.9617	0.0892741	32.6616
	19.0585	18.8807	40.9651	38.1841	22.7542	26.4155	27.7097	9.63789	37.3476	34.7817	92.8889	24.5848	19.9824	35.2419	0.276319	74.8431	77.9502	175.706	109.714	24.5572	1.67488	173.194	177.904	76.4973	35.5849	89.5794	33.6782		5.52635	5.7041	16.3802	13.5993	1.83067	1.83067		28.308	24.1443	32.7478	31.6881	34.9158	42.1845	32.3314	6.1248	38.4562	18.9438	29.1531	34.3738	0.0821815	32.2179
	18.082	18.3395	40.231	35.8032	22.1922	25.1481	26.6327	9.30405	35.9367	34.9347	86.5653	23.6701	19.3027	33.1394	0.263848	73.114	68.7766	184.915	84.0989	19.7178	2.204	199.849	192.634	64.1961	12.8482	100.532	49.9948		5.58814	5.33064	16.5609	12.1331	1.47794	1.47794		28.0965	23.6108	32.17	31.3202	34.1097	40.9629	31.7117	5.83766	37.5493	18.4085	28.9024	33.6248	0.0755244	31.7451
	19.1402	17.6967	40.1118	33.5196	22.0749	24.2587	26.1337	8.83198	34.9656	33.7954	78.0039	23.1668	19.8739	31.2043	0.221826	48.9084	71.1818	195.389	54.5515	16.4733	3.51541	171.05	210.89	62.2998	1.69198	102.898	63.3628		4.02662	5.47009	16.945	10.3527	1.09189	1.09189		27.8346	23.0919	31.6011	30.7745	33.2977	39.6846	31.0474	5.54361	36.591	17.8553	28.5696	32.8735	0.070048	31.1878
	21.5841	16.8311	38.9776	32.8322	24.1883	23.1472	26.2601	8.12009	34.3802	30.9218	65.9358	23.6678	21.9749	30.6713	0.165185	21.8646	88.9057	161.734	43.193	4.29223	9.68997	113.096	236.78	45.6809	0.376326	64.4882	82.2932		2.08364	6.83666	15.3098	9.16446	0.520551	0.520551		27.5669	22.6044	31.0411	30.2566	32.4986	38.4679	30.4059	5.26734	35.6733	17.3234	28.2394	32.1342	0.0645127	30.6489
	21.1235	15.8891	37.3456	36.4721	23.7066	22.0407	26.0963	8.77815	34.8744	33.6376	77.0559	22.8736	21.3528	33.2808	0.218327	24.7285	104.187	126.547	107.659	5.71031	16.4478	123.106	266.66	26.2839	18.0909	72.4568	103.594		1.75016	6.9846	14.4719	13.5985	0.832983	0.832983		27.3128	22.1397	30.5166	29.774	31.7444	37.3136	29.8002	5.01227	34.8125	16.8196	27.9281	31.4375	0.0591141	30.1453
	20.1081	15.5104	35.5239	36.3826	22.4948	20.9869	25.1678	8.67769	33.8455	34.4793	75.3023	21.7409	20.3278	32.2666	0.226998	25.6006	93.2651	107.249	125.772	7.14492	17.4795	146.669	279.17	10.9239	17.3373	94.5562	126.155		1.63278	6.23046	13.7831	14.6417	0.753925	0.753925		27.0764	21.6886	30.0366	29.3375	31.0708	36.2573	29.2445	4.79463	34.0392	16.3949	27.6417	30.8123	0.0542406	29.687
	18.8467	15.3821	33.373	34.3914	27.2451	20.1054	24.8906	7.96995	32.8606	32.0199	63.52	23.6752	19.1613	31.841	0.248609	36.5292	90.4123	71.9507	90.2659	5.54363	22.8984	178.814	283.475	1.33216	4.72041	24.7376	146.735		4.82857	8.29317	9.69775	10.7162	3.56986	3.56986		26.8538	21.2665	29.5924	28.9365	30.4313	35.2607	28.7235	4.59465	33.3182	15.9961	27.3745	30.2216	0.0494316	29.2645
	18.1093	15.1092	31.7726	31.952	32.9077	19.2931	24.8573	8.17907	33.0364	32.9041	66.8971	25.5328	18.4052	31.9071	0.268361	45.5358	95.0251	47.8215	50.334	64.8086	30.9606	199.078	292.737	0.199073	0.0712	0.474574	167.074		7.42357	10.4236	6.23977	6.41911	7.37484	6.23977		26.6457	20.885	29.1758	28.5427	29.7844	34.2676	28.2168	4.38906	32.6059	15.5548	27.1199	29.6322	0.0442677	28.8592
	17.9945	14.4182	31.1674	30.4918	32.4395	18.5255	24.1728	8.03004	32.2029	33.2193	64.4816	24.5087	18.1273	30.9985	0.262005	38.1713	95.153	48.9233	39.93	68.3381	31.892	202.329	316.861	1.10553	2.98233	0.0487204	187.505		6.51415	10.0905	6.65866	5.98316	7.93083	5.98316		26.4426	20.5415	28.7885	28.0463	29.0288	33.0714	27.6532	4.11665	31.7699	14.8867	26.8436	28.9688	0.0380777	28.4174
	19.9643	13.7783	30.5289	29.6111	31.6363	21.2647	24.4639	7.20257	31.6665	29.4416	51.8771	25.4379	20.2894	30.2995	0.197872	20.2471	114.183	36.7842	26.4934	51.4427	10.235	150.174	340.052	2.85562	6.80001	0.339308	119.992		5.47366	11.6596	5.09102	4.1732	6.19838	4.1732		26.2377	20.2214	28.4315	27.5556	28.283	31.87	27.0999	3.85207	30.9519	14.2143	26.5672	28.3944	0.0332453	27.9193
	19.7479	13.4609	29.0335	29.265	30.1049	22.8224	24.0724	6.64581	30.7182	27.6076	44.1668	25.9279	20.5165	29.2071	0.174778	18.7013	112.605	24.6122	26.963	36.3904	1.56267	155.523	351.859	10.1461	8.72479	4.46866	88.293		6.18	12.467	3.10557	3.33709	4.17694	3.10557		26.0354	19.9212	28.0993	27.24	27.5629	30.7388	26.5996	3.62325	30.2228	13.6214	26.3365	27.9652	0.0299937	27.4014
	18.7002	13.2136	26.9406	28.277	28.2322	21.7004	22.844	6.10828	28.9523	26.7391	37.3111	24.3205	19.4502	27.9093	0.178614	17.1713	92.7438	16.7821	29.5179	29.0325	1.30789	182.753	361.196	27.8594	15.5374	15.8931	110.637		5.62031	11.1068	2.62011	3.95656	3.9117	2.62011		25.83	19.6392	27.861	27.0255	26.8788	29.7507	26.1642	3.45488	29.6191	13.2046	26.0922	27.6521	0.0290251	26.9521
	17.6214	12.8516	25.244	26.7151	27.4423	20.6848	21.7599	5.77275	27.5326	26.5293	33.3246	22.9644	18.3872	26.3473	0.177941	17.1272	79.3569	12.1395	24.5544	32.2895	1.15574	213.085	375.087	48.6471	30.2905	22.8153	133.033		5.34306	10.1128	2.27962	3.75068	4.47783	2.27962		25.6715	19.4128	27.8426	26.8295	26.2411	28.8513	25.8081	3.33316	29.1413	12.9152	25.8139	27.5893	0.0332447	26.5353
	16.9068	12.3084	24.4883	26.007	27.1963	20.4237	21.2217	5.79599	27.0177	27.3116	33.5935	22.456	17.786	25.6273	0.18062	18.6186	79.448	10.6702	22.8989	35.695	0.636871	234.457	396.425	59.7612	38.5863	25.2259	139.125		5.54918	10.1476	2.03229	3.55103	4.74028	2.03229		25.6918	19.2862	27.8879	26.6332	25.6445	28.0106	25.5257	3.22348	28.7492	12.6284	25.6564	27.5743	0.03603	26.1625
	16.5445	11.6426	23.7229	25.5707	26.8268	21.7635	21.0118	5.83526	26.8471	27.7713	34.0503	22.7432	17.8493	25.1087	0.16899	19.9571	87.7824	7.3499	20.783	33.814	0.565021	245.683	423.379	72.18	44.1975	29.0733	109.313		6.19871	11.1006	0.979695	2.82746	4.08361	0.979695		25.843	19.1955	27.932	26.4431	25.0665	27.2098	25.2817	3.14622	28.4279	12.4447	25.2606	27.0181	0.0336175	26.143
	16.3961	11.1994	22.2971	24.8286	25.6889	21.5823	20.3321	5.53601	25.8681	27.2279	30.6474	21.9397	17.6927	24.1957	0.155246	15.4916	83.4062	3.86124	20.2186	28.6959	1.56316	250.356	441.816	98.4403	54.6151	42.639	113.134		5.54357	10.7403	0.35737	2.88888	3.74923	0.35737		25.9814	19.1515	27.9726	26.2913	24.495	26.4546	25.0577	3.09913	28.1569	12.368	24.8666	26.4138	0.0301699	26.1363
	16.1159	11.0091	21.3204	23.4482	23.9179	20.9594	19.4618	4.98173	24.4436	25.5974	24.8176	21.1399	17.3268	22.9163	0.138893	11.195	71.448	3.45418	15.8916	19.8567	2.24263	259.302	449.85	118.776	76.9224	68.9046	126.775		5.02394	10.1307	0.1805	2.30838	2.77805	0.1805		26.0981	19.119	28.0158	26.1971	23.9309	25.7395	24.8501	3.09435	27.9444	12.4521	24.3831	26.0827	0.0336783	25.9188
	15.5859	10.8551	21.0857	27.7435	22.2273	19.9088	19.5677	5.7983	25.366	29.632	33.6203	20.4973	16.6666	21.9419	0.136635	15.8548	75.9095	2.3043	66.8431	7.0735	0.116321	276.652	456.406	123.945	20.0283	99.8292	151.536		4.91133	9.64213	0.588466	7.24624	1.73008	0.588466		26.189	19.093	28.0509	26.1137	23.4071	25.0467	24.6501	3.11961	27.7697	12.6556	23.817	25.847	0.0408744	25.5802
	14.6026	10.5015	23.1912	27.3263	20.6662	18.5824	19.145	6.02127	25.1663	31.4509	36.2557	19.6243	15.5976	22.5599	0.182463	20.6334	74.7104	16.3712	66.9333	2.31387	0.316568	310.329	471.641	81.4982	23.9365	133.463	185.952		5.02165	9.12276	3.56689	7.70203	1.04189	1.04189		26.2737	19.0706	28.0748	26.0345	22.9188	24.3742	24.4578	3.17061	27.6284	12.9636	23.2826	25.6403	0.0481923	25.2044
	13.7884	9.92792	22.6925	25.8426	19.2501	17.4739	18.1626	5.79833	23.9609	31.9246	33.6206	18.362	14.7097	21.8319	0.194905	19.1337	67.8092	20.5201	58.983	1.18272	0.474223	339.681	496.883	90.7509	40.6558	168.187	217.411		4.57365	8.43408	4.33046	7.48059	0.888084	0.888084		26.3641	19.0494	28.0974	25.9431	22.4615	23.7234	24.2732	3.24524	27.5184	13.3696	22.777	25.5256	0.0569049	24.8333
	13.3764	9.31176	21.4752	24.2089	17.9546	16.715	17.1737	5.38604	22.5597	31.3622	29.0095	17.3348	14.2111	20.5951	0.183416	14.419	61.8094	18.5035	49.4953	0.609804	0.210339	355.035	524.732	115.424	64.1577	203.468	240.367		3.95837	8.02303	4.14044	6.87415	0.619763	0.619763		26.4476	19.1252	28.1234	25.6208	22.0438	23.0907	24.0752	3.28644	27.3617	13.6507	22.3055	25.2344	0.0616097	24.3557
	14.5523	8.88745	20.1994	23.5796	16.7943	16.0417	16.6758	5.01322	21.689	30.0628	25.1323	16.418	14.9247	19.3481	0.129066	4.50913	60.6583	12.4158	47.6624	0.0140336	0.402032	312.104	544.352	144.466	74.6358	237.916	261.697		1.86567	7.53055	3.78141	7.1616	0.376262	0.376262		26.5771	19.193	28.0771	25.2383	21.6549	22.4905	23.8718	3.33419	27.206	13.967	21.8638	24.8967	0.0648601	23.8644
	16.4396	8.66077	19.6643	23.1434	15.7484	15.2044	16.4768	4.85478	21.3316	29.4643	23.5689	16.094	15.3404	18.8581	0.102861	0.00138731	61.0904	10.1601	44.4432	0.530568	1.61895	248.984	554.98	157.615	82.3631	271.274	289.489		0.345577	7.43321	3.57031	7.0494	0.345577	0.889556		26.7247	19.2234	27.9629	24.9276	21.2795	21.9308	23.6748	3.40155	27.0764	14.3678	21.4423	24.6144	0.0688728	23.4292
	16.642	8.40608	19.4997	21.8552	14.894	14.1534	15.9084	4.67319	20.5816	29.3757	21.8387	15.768	14.3385	18.7853	0.134246	0.538139	56.2845	12.8976	35.3644	1.02903	3.07999	242.638	567.045	161.775	107.404	300.149	326.359		0.873994	7.36189	3.73173	6.08721	0.873994	1.61457		26.8684	19.2267	27.8456	24.6553	20.9541	21.3878	23.4897	3.48623	26.9759	14.8416	21.0625	24.3639	0.0726749	23.0216
	16.3484	7.95451	19.2203	20.3602	14.4485	13.363	15.2825	4.48342	19.7659	29.337	20.101	15.3985	13.6344	18.5023	0.151476	1.13626	53.6993	15.5061	25.7835	0.695532	3.68451	251.868	588.755	168.962	140.625	315.783	355.542		0.949971	7.44397	3.82179	4.96176	0.949971	2.03549		26.9965	19.2249	27.735	24.3869	20.7497	20.8473	23.3234	3.56756	26.8909	15.2961	20.7741	24.121	0.0745493	22.6171
	15.3333	7.52576	18.5361	19.0454	14.2271	12.5982	14.5443	4.2418	18.7861	29.1647	17.9929	14.7802	13.0054	17.7354	0.153867	0.622489	49.2598	15.9345	20.2597	0.10063	3.78732	285.121	609.746	187.216	173.539	323.702	384.968		0.553101	7.25441	3.75592	4.2652	0.553101	2.18198		27.103	19.2385	27.6193	24.0802	20.5927	20.3062	23.1566	3.64398	26.8006	15.7362	20.3778	23.8493	0.0784938	22.3365
	14.5039	7.16935	17.3604	18.0056	13.9477	11.7764	13.7939	3.97343	17.7673	28.8058	15.7882	14.2258	12.3192	16.6463	0.149386	0.504056	43.8845	12.7203	17.7382	0.0236546	4.07016	313.819	627.474	220.771	202.016	333.833	417.89		0.278084	7.05642	3.13467	3.77979	0.278084	2.44935		27.2017	19.2483	27.4912	23.7595	20.4553	19.7723	22.988	3.72478	26.7128	16.2031	19.943	23.5666	0.0832827	22.1074
	13.9254	6.81476	16.4615	18.0275	13.4037	10.9919	13.2708	4.00315	17.274	30.1651	16.0252	13.6645	11.5949	15.8275	0.154348	0.428537	41.6804	10.1806	22.626	0.0176562	5.19315	334.647	645.365	248.292	201.394	354.009	450.579		0.260875	6.84979	2.79695	4.36292	0.260875	2.6726		27.3029	19.1442	27.3621	23.4538	20.3206	19.2645	22.808	3.83478	26.6428	16.8133	19.5285	23.2923	0.0878962	21.8872
	23.7584	6.45754	15.8402	17.7827	12.4962	10.4848	14.47	6.05151	20.5215	41.8212	36.6208	14.1682	10.9876	17.2971	0.22307	86.2753	64.1991	1.87755	10.9743	3.89592	15.8818	71.5777	663.642	268.258	208.4	388.982	472.367		9.59024	7.71065	1.67202	3.61454	1.67202	3.68341		27.4214	18.9203	27.2443	23.266	20.1783	18.7925	22.6371	3.97877	26.6159	17.5763	19.2348	23.1088	0.0914907	21.7222
	32.6192	6.08418	15.2103	16.7872	11.6142	10.2524	15.4279	9.23116	24.6591	59.834	85.2143	13.4123	10.5929	16.393	0.214931	295.541	87.3058	0.0473503	1.84758	14.5444	26.7857	0.160359	683.018	289.287	238.134	424.548	482.52		19.207	7.3281	1.79805	3.37491	1.79805	3.15984		27.5678	18.6917	27.0926	23.1044	20.0288	18.3498	22.4725	4.12237	26.5949	18.344	19.026	22.9465	0.0934055	21.5666
	31.5865	5.74071	14.5985	16.2133	10.8545	10.0615	14.8425	8.98781	23.8303	60.5546	80.7807	12.7265	10.2598	15.8096	0.212887	280.361	82.8423	0.0595483	1.8791	15.9042	22.8577	0.39984	701.089	310.476	256.176	456.434	490.945		18.86	6.98575	1.87199	3.48682	1.87199	2.66495		27.7246	18.4867	26.762	22.9534	19.8774	17.9288	22.2888	4.22562	26.5145	18.9585	18.8344	22.7873	0.094972	21.4154
	30.2134	5.57525	13.8508	18.1319	10.3367	9.80205	14.6517	8.71136	23.363	59.4564	75.8879	12.0938	9.93572	17.0616	0.263948	242.167	82.3816	0.641395	12.1117	18.6189	23.5189	4.02163	709.878	337.383	198.441	478.825	502.51		18.1196	6.51851	1.75705	6.0381	1.75705	2.29171		27.8869	18.4149	26.44	22.8075	19.7341	17.5336	22.1362	4.30919	26.4453	19.4667	18.7447	22.6396	0.0941167	21.2708
	28.7557	5.48328	13.1296	17.9026	10.1482	9.30933	14.1215	8.28257	22.404	58.6523	68.601	11.6389	9.51905	16.7094	0.274143	214.162	74.6183	0.983726	14.2971	15.7869	23.1568	11.9927	714.787	364.396	204.953	487.111	524.844		17.1168	6.15564	1.49072	6.2637	1.49072	2.3296		28.0249	18.4401	26.2702	22.6787	19.6093	17.1677	22.0318	4.39838	26.4302	19.9637	18.7324	22.517	0.091749	21.144
	27.129	5.36067	12.5897	17.0923	12.0858	8.71382	13.8286	7.61566	21.4442	55.072	57.9982	12.3378	9.55682	15.9667	0.251136	176.901	71.7052	1.53467	10.6522	3.03717	26.1606	25.9061	721.359	385.3	228.81	405.337	552.484		14.7912	6.97711	0.251964	4.75455	0.251964	3.62396		28.1273	18.4816	26.217	22.576	19.5944	16.8613	21.9763	4.47721	26.4535	20.3729	18.7598	22.4261	0.0890188	21.0852
	25.8115	5.14789	11.9199	15.8586	14.2233	8.47441	13.5726	7.14335	20.716	52.6307	51.0275	13.0716	9.3358	15.4498	0.246674	149.79	70.9757	2.73129	5.22563	0.423446	25.9915	41.0538	732.834	412.043	267.657	323.837	563.795		12.7398	7.92374	1.15169	2.78693	1.15169	4.59722		28.2288	18.5226	26.1847	22.4936	19.6433	16.5832	21.9427	4.55023	26.4929	20.7368	18.8028	22.3559	0.0863276	21.0685
	33.196	4.85579	11.0992	14.9667	14.0196	8.44511	14.4304	9.91158	24.342	68.6854	98.2393	12.5594	9.10862	14.73	0.235808	352.146	91.6732	11.0971	0.287668	0.168737	35.8237	0.954861	748.734	446.039	297.633	331.21	565.188		20.6366	7.70361	1.46023	2.40735	1.46023	4.11428		28.4139	18.885	26.1095	22.4133	19.597	16.3266	21.9576	4.60113	26.5587	20.9546	19.063	22.2993	0.0782444	21.0052
	41.9563	4.58326	10.3581	14.4751	13.4494	8.36375	15.531	13.4293	28.9603	86.4676	180.345	11.9038	8.86235	14.2187	0.232067	698.298	119.853	26.7586	1.11486	4.33309	51.3694	94.8196	763.723	477.889	314.838	352.291	569.063		30.0526	7.3205	1.54563	2.57137	1.54563	3.54		28.6138	19.6532	25.863	22.3435	19.5307	16.0805	22.0141	4.59189	26.606	20.8588	19.5614	22.2612	0.0645545	20.9983
	44.5444	4.29878	9.84877	13.8626	12.6298	8.03418	15.5364	14.6125	30.149	94.0533	213.526	11.2393	8.48783	13.5544	0.229859	841.464	126.285	32.3496	2.80161	8.44831	56.2839	151.921	779.527	500.418	336.948	383.727	584.895		33.3051	6.94053	1.39054	2.62333	1.39054	3.20513		28.8025	20.467	25.7349	22.4273	19.4662	15.8398	22.1229	4.62674	26.7497	20.9138	19.7164	22.3512	0.062633	21.4471
	43.0421	4.11325	9.29616	13.0671	11.916	7.51569	14.8251	14.188	29.013	95.7026	201.298	10.6061	7.96081	12.7793	0.232328	796.201	114.743	30.5687	3.09042	8.46235	53.4268	117.144	789.921	525.447	366.787	412.202	610.243		32.436	6.49285	1.30994	2.46099	1.30994	3.09041		28.9797	21.2549	25.6525	22.5341	19.4793	15.5804	22.2468	4.69247	26.9393	21.0928	19.9232	22.4623	0.0599047	21.8945
	40.1113	4.06824	11.1	12.2696	12.9968	7.23826	14.6307	12.932	27.5627	88.3895	167.237	11.6848	8.20369	12.815	0.219392	649.259	111.565	12.4658	5.5749	2.66949	54.6482	62.2911	792.454	446.003	397.971	369.483	624.027		28.4265	7.61655	0.584785	0.584785	1.31205	4.44653		29.1444	21.9972	25.5926	22.6141	19.6373	15.3067	22.382	4.77142	27.1535	21.3181	20.2273	22.5561	0.0544318	22.3056
	37.5458	4.87097	14.4836	11.3408	14.9352	7.01242	15.0315	11.7334	26.7649	78.059	137.673	12.9122	8.09452	14.8223	0.293574	506.893	103.236	0.300128	13.6207	0.00926897	64.3051	28.3766	747.904	314.536	435.889	298.723	635.361		24.6335	8.04127	1.57139	1.57139	2.02296	5.89981		29.2902	22.7061	25.5605	22.687	19.8052	15.0497	22.5164	4.86454	27.381	21.6044	20.5256	22.7013	0.0503319	22.6966
	35.6816	5.58261	14.274	10.647	14.675	6.76305	14.6039	10.9809	25.5848	75.1917	120.58	12.4605	7.73404	14.5748	0.306638	444.269	81.3833	0.108789	15.6569	0.00505719	61.4786	11.9909	709.486	322.014	465.342	307.785	647.995		23.2211	6.87791	1.81353	1.81353	2.21447	5.69747		29.4192	23.4073	25.5409	22.7658	19.9623	14.8292	22.6541	4.96296	27.6171	21.9076	20.6632	23.2469	0.0588413	23.0865
	34.9462	5.89951	13.8563	10.0529	14.0706	6.44899	14.2124	10.7398	24.9522	75.5663	115.343	11.9546	7.34996	14.017	0.312027	429.891	69.1044	0.126833	17.3019	0.0201085	60.2708	7.43898	692.705	337.182	491.328	329.356	664.083		22.9917	6.05506	1.90171	1.90171	2.11604	5.50558		29.5353	24.0924	25.5122	22.9314	20.092	14.6266	22.7983	5.07041	27.8687	22.2403	20.8019	23.8022	0.0672659	23.5119
	39.0896	6.06219	13.0187	9.37132	13.2477	6.05735	14.4745	12.4674	26.9419	86.1339	155.437	11.195	6.88947	13.1904	0.313795	605.903	70.7664	2.11939	26.0421	1.50491	70.8478	47.2075	684.168	368.645	522.007	359.902	684.421		27.8946	5.1328	1.82366	1.82366	2.05273	5.13764		29.6429	24.7559	25.4006	23.3619	20.197	14.435	22.9656	5.18294	28.1485	22.5683	20.9882	24.4074	0.0753202	24.0589
	38.4801	6.5732	12.4731	8.63504	12.3648	5.81318	14.0566	12.29	26.3466	87.4326	151.045	10.4999	7.08866	12.4461	0.27425	596.508	56.0011	2.50732	29.3931	2.86198	67.9537	39.204	657.697	389.891	556.193	394.179	697.256		27.9802	3.92675	1.97319	1.8649	1.8649	4.68676		30.0155	25.4039	25.3595	23.7611	20.2896	14.251	23.1801	5.38219	28.5623	23.219	21.1575	24.9599	0.0824508	24.5603
	36.8772	6.42398	11.9972	8.09677	11.7606	5.85018	13.501	11.7436	25.2446	86.9834	137.912	9.92867	6.84217	11.938	0.271342	546.447	50.0839	2.26143	29.2055	3.02903	58.5346	21.7007	665.373	408.914	581.872	418.539	695.303		26.9485	3.50469	2.0685	1.8319	1.8319	4.07848		30.4491	26.0315	25.5235	24.0984	20.3753	14.2116	23.4482	5.57087	29.0191	23.7582	21.3061	25.1672	0.083082	24.811
	34.3337	6.15632	11.3974	7.48712	11.4976	5.82256	12.7825	10.8481	23.6306	84.8674	117.682	9.44226	6.48902	11.4726	0.277456	464.455	43.9056	1.91838	28.0405	1.65075	48.4401	4.4727	679.252	433.53	611.656	429.366	696.761		24.8914	3.28593	1.95514	1.95514	2.05538	3.6197		30.8202	26.6272	25.747	24.6498	20.7263	14.3182	23.8148	5.67697	29.4918	23.838	21.7072	25.4727	0.0798111	25.1984
	32.4066	6.47372	10.9179	7.06381	11.2987	5.68586	12.3078	10.1222	22.43	82.2427	102.46	8.99087	6.62124	11.2035	0.257072	403.964	34.0361	1.93162	27.4991	1.01829	43.8497	0.0352783	662.809	453.726	632.773	437.652	703.996		23.4157	2.51715	1.92707	1.92707	2.30779	3.30501		31.135	27.2257	25.9934	25.3076	21.389	14.404	24.2424	5.75406	29.9965	23.7355	22.3686	25.8219	0.0716594	25.6505
	31.4935	6.72614	10.4516	8.29194	10.8999	5.5638	12.2378	9.65662	21.8944	78.9081	93.2504	9.37179	7.11759	10.7878	0.204979	370.78	30.3785	3.19045	15.5699	1.79001	44.5425	0.526083	649.875	473.809	572.494	454.495	710.489		22.1217	2.64564	1.07984	1.07984	1.52812	3.80799		31.4215	27.8607	26.2595	25.8258	22.0444	14.6354	24.6746	5.78293	30.4575	23.4368	22.9898	26.1511	0.0643318	26.0427
	31.312	6.58476	10.1879	9.56768	10.3492	5.47829	12.2467	9.55375	21.8004	78.0111	91.2741	9.87781	7.33049	10.3089	0.16885	363.488	32.057	4.23827	7.17687	3.60022	45.8107	0.822269	657.104	485.358	513.073	478.278	715.054		21.4342	3.29305	0.310131	0.310131	0.471412	4.39952		31.687	28.4771	26.5439	26.2801	22.6719	14.9265	25.0977	5.79078	30.8885	23.0729	23.574	26.4779	0.0580192	26.412
	30.9015	6.36032	10.0298	9.17324	9.66857	5.29486	11.9047	9.50036	21.4051	79.8033	90.2568	9.42091	7.06355	9.9395	0.169143	360.877	30.7403	3.51525	7.46092	5.00032	43.6902	1.73533	668.66	492.351	531.097	508.512	724.898		21.4806	3.06059	0.608904	0.247664	0.247664	4.12605		31.9266	29.0627	26.8119	26.7081	23.2542	15.2474	25.5018	5.78505	31.2869	22.6848	24.1177	26.7859	0.0524181	26.76
	29.1644	6.05849	9.69649	8.54388	9.04088	4.97927	11.2472	8.96457	20.2118	79.7046	80.3635	8.79238	6.67983	9.53259	0.175961	321.026	26.9232	2.40481	7.30817	4.86802	39.2874	9.32911	684.362	507.254	560.502	537.216	741.992		20.3721	2.73389	0.904116	0.248502	0.248502	3.81311		32.1511	29.6371	27.0635	27.1369	23.7941	15.5715	25.8923	5.77994	31.6723	22.323	24.6114	27.1185	0.0484652	27.1002
	27.1568	5.80315	9.08107	8.27829	8.66316	6.83143	10.969	8.02461	18.9936	73.1573	64.3944	8.47073	7.19314	8.9766	0.110296	262.046	26.6859	3.56421	7.23983	5.31684	17.1194	25.6236	697.786	535.354	573.147	554.868	644.518		18.6861	2.66758	0.610348	0.192433	0.192433	1.6393		32.347	30.1959	27.4788	27.573	24.3091	15.8699	26.2956	5.78799	32.0836	22.0112	25.1015	27.5494	0.0464925	27.5259
	25.3387	5.57974	8.8194	9.87599	8.52393	9.57682	11.2858	7.05213	18.3379	62.487	49.7326	9.19811	8.5978	9.8012	0.0654058	197.485	32.5588	6.08297	1.98745	7.62773	2.92051	47.3354	709.639	547.532	499.201	561.446	512.659		16.1406	3.61837	0.378709	0.677888	0.674175	0.378709		32.5099	30.7412	28.1013	27.9743	24.8129	16.1808	26.7201	5.79461	32.5147	21.6863	25.6032	28.0696	0.0459511	28.0378
	23.473	5.38519	10.3005	9.96047	10.6719	9.39267	11.5306	6.15912	17.6897	53.4154	37.9347	10.1305	9.53462	10.579	0.0519241	142.621	37.7661	1.51327	2.46531	0.737456	4.57077	76.489	720.042	480.414	495.433	464.271	521.032		13.3425	4.74527	0.16999	0.16999	0.541389	0.737793		32.6696	31.2763	28.7269	28.3178	25.4721	16.6404	27.1838	5.73766	32.9215	21.1069	26.1835	28.6246	0.0445399	28.5223
	21.9356	5.3774	11.216	10.5357	14.1827	11.1741	12.4036	5.47363	17.8772	44.1295	29.9606	11.195	10.6953	13.441	0.113759	90.8599	49.3671	1.41041	3.4891	3.16519	1.51155	105.744	720.46	441.119	470.158	325.301	442.878		10.7406	5.81764	0.0209203	0.659384	2.98763	0.0209203		32.8255	31.8057	29.3222	28.7513	26.1451	17.098	27.658	5.68639	33.3444	20.5597	26.7967	29.1795	0.0425692	29.0368
	21.173	7.34773	10.8958	10.2591	13.6562	11.1485	12.4134	4.74301	17.1564	38.2088	22.4962	11.0221	10.4183	13.0293	0.111355	76.7311	25.6609	2.30316	4.64092	1.54463	1.59999	122.009	618.57	454.671	482.228	344.569	443.958		10.1509	3.6744	0.126354	0.763018	2.63409	0.126354		32.9888	32.3213	29.8775	29.1731	26.7537	17.5352	28.1083	5.64727	33.7555	20.0911	27.3585	29.7014	0.0410602	29.5253
	20.7953	10.1949	10.5219	9.63138	13.0425	10.9891	12.5292	4.21521	16.7444	33.6431	17.768	10.7555	10.2766	12.5292	0.0987699	68.3292	5.44909	4.02906	8.39726	0.263491	2.37184	130.495	485.054	470.754	510.191	367.73	450.699		10.0398	0.560663	0.233587	1.12414	2.28698	0.233587		33.1504	32.8057	30.4023	29.5751	27.2601	17.9391	28.5221	5.62153	34.1436	19.7094	27.8389	30.1955	0.0406072	29.9887
	20.4393	12.2308	10.3126	8.90098	13.4645	10.6581	12.6677	4.12302	16.7907	32.5475	16.9993	11.4445	10.399	13.1561	0.117051	60.3973	0.190856	5.54661	14.1882	0.634888	4.03869	138.757	399.518	479.882	543.72	351.723	464.865		8.99483	0.786389	1.13186	2.54347	2.02006	0.786389		33.2911	33.38	30.8838	29.9642	27.7465	18.3155	28.9302	5.61743	34.5476	19.4172	28.3009	30.6539	0.0399111	30.424
	20.1607	12.0202	10.1449	8.42632	13.2706	10.059	12.347	4.18259	16.5296	33.8755	17.4941	11.0826	10.0805	12.958	0.124901	61.0551	0.106761	4.84907	15.3714	0.853112	5.23481	145.397	407.982	487.256	566.082	359.034	491.057		9.07818	0.937659	0.937659	2.65624	2.18804	1.02357		33.4524	34.2035	31.321	30.3384	28.2347	18.6442	29.3657	5.67633	35.042	19.3298	28.7606	31.0753	0.0386838	30.8297
	19.7829	11.3498	9.79206	23.4111	12.7346	13.6037	15.1124	5.31177	20.4241	35.1485	28.2149	13.1692	11.696	18.2381	0.218549	21.8137	14.1567	28.3056	68.8689	5.6536	2.27607	154.652	435.514	502.958	77.5755	379.632	346.522		6.61371	1.81935	3.3771	10.2419	0.434533	0.434533		33.7422	35.0381	31.7256	30.6859	28.7249	18.9444	29.8102	5.77009	35.5803	19.3561	29.2152	31.4657	0.0370875	31.2057
	18.695	11.0218	16.9807	29.4237	12.2847	20.974	18.23	6.66197	24.8919	36.5441	44.3818	17.8378	13.4587	20.4042	0.205108	0.216241	51.9571	1.56076	125.299	35.3465	7.52954	182.894	449.311	232.201	7.81276	397.369	126.446		0.85716	6.81598	0.85716	11.5858	5.55315	3.13614		34.0915	35.847	32.1194	30.9951	29.2522	19.2419	30.2579	5.87037	36.1282	19.4011	29.688	31.8383	0.0349508	31.5573
	21.0352	14.3386	36.6542	28.6158	11.87	21.9545	22.4114	9.16237	31.5737	40.8827	83.949	21.4948	16.0128	26.9505	0.254583	1.8939	65.1694	202.858	38.4946	111.12	0.208773	125.073	319.7	19.6728	12.9817	414.073	105.356		0.459637	7.1562	15.1594	7.12096	9.62481	0.459637		34.4407	36.6358	32.5042	31.2742	29.898	19.5216	30.7124	5.97347	36.6859	19.4497	30.242	32.1967	0.0313058	31.8892
	37.4306	21.9526	40.3433	26.5656	11.3793	22.0022	26.6123	10.7758	37.3881	40.4918	116.117	24.2839	21.965	34.7143	0.224937	117.035	21.7124	188.542	0.00217972	232.042	21.2528	27.1625	105.394	66.0083	31.9587	434.283	104.379		13.1467	2.33127	16.0594	2.28169	12.9046	2.28169		34.7658	37.3875	32.8706	31.5171	30.5281	19.9599	31.1715	6.01129	37.1828	19.2846	30.7753	32.5322	0.0277519	32.1939
	50.24	23.443	38.0073	25.2831	10.6019	20.7696	28.0575	13.9847	42.0422	49.8432	195.573	24.363	21.4379	34.8263	0.237955	492.064	21.2937	98.9999	7.69711	304.698	53.1137	324.763	77.0152	33.5073	48.1038	467.291	131.085		25.877	0.920072	13.6443	0.920072	13.7612	3.59347		35.1058	38.0903	33.2198	31.7281	31.1151	20.589	31.6413	5.97531	37.6167	18.8845	31.2683	32.8469	0.0246205	32.474
	49.6795	26.4797	35.7693	27.511	9.89393	19.7401	28.1789	13.6292	41.8081	48.3667	185.756	26.9953	21.425	33.7047	0.222742	462.276	2.88738	57.6132	0.446103	334.341	71.2137	304.878	32.9373	12.6058	22.1632	498.399	155.718		22.6842	0.51566	8.7739	0.51566	17.1014	7.25525		35.4474	38.7522	33.5532	31.9128	31.7042	21.2412	32.1019	5.92746	38.0293	18.4645	31.7564	33.1903	0.0220791	32.733
	47.3807	26.5208	34.0589	31.5989	9.58449	18.9614	28.0175	13.0253	41.0428	46.4897	169.657	29.0599	20.8513	33.4439	0.231929	374.932	2.24009	36.4981	12.8259	339.777	82.0135	229.884	32.4666	3.38603	0.384298	512.311	175.758		18.3209	2.53901	4.99905	2.53901	19.4754	10.0984		35.7622	39.3883	33.8741	32.0998	32.6834	21.8856	32.6156	5.87805	38.4936	18.0222	32.2457	33.5764	0.0202175	33.2787
	44.0181	26.1235	32.2962	30.2909	11.9504	18.3267	27.1676	11.2322	38.3998	41.344	126.162	28.2072	20.2759	31.7949	0.221218	283.938	1.09025	26.3022	9.75485	231.563	78.1626	139.224	37.1526	0.00599507	3.71667	410.806	192.991		15.8109	2.08371	4.08901	2.08371	16.2568	9.88052		36.0857	40.0117	34.3902	32.3269	33.7148	22.5066	33.1727	5.85688	39.0295	17.6557	32.6739	34.2213	0.0231322	34.0525
	41.6389	25.0608	30.6112	27.8302	12.9068	17.9552	26.0005	10.062	36.0626	38.6993	101.244	26.4455	19.7316	29.916	0.205134	244.559	0.88305	21.2587	3.34774	171.446	64.7277	88.739	51.2364	2.58419	19.2596	372.953	203.451		15.1934	1.3847	4.16572	1.3847	13.5387	8.49034		36.4217	40.6805	34.9105	32.5449	34.7478	23.091	33.7327	5.87497	39.6077	17.4162	33.0956	34.8698	0.026104	34.8291
	40.2098	24.247	29.2343	25.6064	12.8258	17.3531	24.9127	9.55869	34.4714	38.3687	91.3686	24.9267	19.0766	28.3274	0.195148	234	0.443247	18.6762	0.481202	146.094	57.148	63.8563	63.5498	8.90694	43.7233	376.088	220.988		15.2831	0.679728	4.30763	0.679728	12.1009	7.57359		36.7384	41.4599	35.395	32.7519	35.7404	23.675	34.2934	5.92909	40.2225	17.2893	33.4127	35.654	0.0324524	35.5677
	39.6584	41.3115	28.118	23.907	13.2866	16.3342	27.1026	11.6415	38.7441	42.9535	135.525	26.0125	18.2274	36.7733	0.337195	157.648	201.892	1.03097	10.2119	190.882	115.959	55.3477	82.6766	16.8169	69.0862	358.428	252.322		13.6459	15.299	2.10549	2.10549	12.7259	9.67831		37.1639	42.236	35.8603	32.947	36.703	24.3812	34.8819	5.95939	40.8413	17.0845	33.6753	36.4923	0.0401463	36.2817
	45.9952	46.6746	26.3846	24.372	13.1185	15.3659	28.6518	14.6073	43.2591	50.9821	213.373	25.3783	17.6174	41.0926	0.399849	300.793	324.82	5.14004	18.3168	241.282	176.515	189.789	208.969	34.0373	61.5722	364.82	284.019		20.6169	21.2962	1.00632	1.00632	12.2598	10.0124		37.8782	42.9727	36.3259	33.3816	37.6692	25.069	35.5494	6.0027	41.5521	16.8855	34.1177	37.3333	0.0450053	36.9975
	46.6973	46.4266	24.7667	28.3761	12.3888	14.6876	28.8905	14.9392	43.8297	51.7096	223.178	26.5714	17.2074	41.914	0.417896	317.08	307.513	17.0057	0.264603	272.305	201.723	209.626	201.861	55.5333	14.7661	393.227	307.343		20.1258	19.8552	1.8047	1.8047	14.1826	11.8838		38.551	43.6642	36.7811	33.8878	38.676	25.7115	36.2119	6.05086	42.2628	16.7096	34.6111	38.2023	0.0493202	37.6661
	44.3154	44.3588	23.103	27.7438	15.1876	14.0489	28.1262	13.5392	41.6654	48.1371	183.309	25.4234	17.1664	40.1725	0.40123	262.088	263.497	25.2334	0.146291	167.409	198.17	146.328	147.381	83.0984	20.0259	290.063	330.143		18.892	18.9355	2.3204	2.3204	10.2358	11.3744		39.1617	44.3121	37.2067	34.3716	39.6653	26.3093	36.8378	6.10456	42.9423	16.5715	35.0803	39.0506	0.0535579	38.1842
	41.4868	42.7013	21.7553	25.8154	24.2319	13.2905	28.2135	11.5938	39.8074	41.0932	134.417	25.0237	22.3745	37.569	0.253481	176.179	209.895	41.7086	5.75094	15.8536	222.697	85.896	109.883	109.484	41.0031	63.7907	358.28		16.4631	17.6777	3.26834	0.791772	0.791772	11.7332		39.7265	44.9289	37.592	34.8467	40.6381	26.8733	37.4342	6.16351	43.5978	16.4649	35.533	39.8765	0.0575989	38.6593
	38.4172	41.7445	20.5401	23.8782	25.8033	12.4134	27.1328	11.0754	38.2082	40.8193	122.665	24.8408	21.3746	35.2637	0.245225	127.339	213.502	43.4636	10.5925	1.76741	216.66	38.4205	90.7388	136.392	69.5661	41.158	392.254		13.5765	16.9037	4.30067	0.962588	0.962588	12.4274		40.2512	45.5304	37.9509	35.3206	41.5726	27.4017	38.0045	6.22966	44.2342	16.3919	35.9782	40.6806	0.0613421	39.101
	36.1562	40.3606	19.1643	22.0339	25.3484	11.6391	25.7838	10.7537	36.5375	41.7073	115.642	23.6912	19.8817	33.4543	0.254473	107.588	212.485	43.8176	14.0612	0.189507	200.071	15.5033	66.2894	170.42	103.731	47.2016	423.523		12.465	16.6694	4.52691	1.65725	1.65725	12.0521		40.7404	46.4962	38.2903	35.7688	42.4524	27.896	38.6074	6.39466	45.002	16.5633	36.3991	41.4912	0.065374	39.5154
	34.9854	38.3014	18.4103	21.4537	24.2967	10.863	24.7184	10.32	35.0384	41.7501	106.502	22.8752	19.1712	32.3132	0.255262	105.41	184.498	39.7922	10.6582	0.177824	191.973	7.6539	36.9983	190.674	115.886	62.759	456.07		12.1101	15.4262	4.46492	1.4215	1.4215	12.0123		41.2145	47.9026	38.6057	36.5282	43.4704	28.3572	39.3464	6.6777	46.0241	16.9716	37.0476	42.4394	0.0678331	39.9101
	45.0031	36.1969	17.8937	29.7719	22.756	10.4155	27.0062	12.5885	39.5947	46.6136	158.471	26.2639	19.1093	34.5906	0.288294	323.888	84.4694	83.0372	7.649	18.064	275.249	163.437	15.8253	205.208	5.98749	89.5445	475.382		18.7391	9.93297	8.37023	3.50793	3.50793	15.8484		41.582	49.2846	38.9065	37.3692	44.6862	28.7926	40.1035	6.99037	47.0939	17.4308	37.7535	43.5405	0.0711865	40.2443
	48.9252	35.0237	16.9166	30.289	21.5419	10.1638	27.1434	13.9335	41.0769	51.333	194.142	25.9154	18.0729	33.84	0.303722	474.449	62.0994	104.587	9.8948	31.3763	288.305	279.105	7.86741	234.157	3.72422	113.996	486.421		23.0098	9.10824	8.99885	4.37353	4.37353	15.7516		41.8338	50.6019	39.2331	38.1587	45.8981	29.2029	40.8214	7.30836	48.1298	17.9032	38.4273	44.629	0.0746682	40.5335
	48.153	35.5978	16.4355	29.0183	20.6554	9.54857	26.5681	14.0053	40.5734	52.7147	196.149	24.8368	17.4905	33.953	0.320012	465.909	81.5364	102.669	6.00339	34.9605	289.664	253.9	11.418	249.112	10.2433	133.713	513.939		23.3162	10.761	8.40131	4.18146	4.18146	15.2882		42.0556	51.8625	39.7978	38.8778	47.0499	29.5943	41.5396	7.61579	49.1554	18.3338	39.1078	45.6723	0.0774296	40.9267
	47.0776	45.8041	20.4124	27.1619	19.9734	9.12251	28.2587	15.2289	43.4876	53.8912	231.92	23.7871	20.0831	41.1436	0.343975	354.153	307.844	61.5634	1.20294	68.6459	366.192	220.785	184.561	139.39	25.5725	149.95	533.438		23.2905	22.017	3.37472	3.37472	3.81377	14.6646		42.2614	53.1597	40.5539	39.5107	48.1222	29.9635	42.2619	7.93524	50.1971	18.7764	39.7715	46.6571	0.0796682	41.4076
	44.4474	52.571	34.1329	26.2489	19.6255	8.76211	30.9646	16.1395	47.1042	52.1225	260.485	30.1909	21.2813	41.8688	0.326008	181.785	466.834	10.0382	22.2383	128.577	492.951	149.538	414.211	3.66395	35.6399	158.592	550.216		14.2565	22.3801	3.94203	3.94203	10.5654	21.4288		42.4689	54.5393	41.3017	40.0884	49.1243	30.3225	42.9742	8.28276	51.257	19.2738	40.3917	47.5868	0.0817823	41.8853
	42.6504	51.9791	42.8221	25.6889	29.4164	12.4142	34.1618	14.3651	48.5269	42.0501	206.356	36.0334	26.6207	42.7791	0.23283	72.0554	317.454	74.9998	71.7912	22.5189	472.96	108.818	390.468	112.429	42.6401	7.8533	392.223		6.61697	15.9457	6.78867	10.3445	6.61697	23.6192		42.6758	55.9052	42.0055	40.6209	50.0397	30.8347	43.6803	8.57988	52.2602	19.6425	40.9671	48.4498	0.0836837	42.3406
	41.7767	49.9045	42.3061	24.9043	39.305	13.1915	35.2313	13.5439	48.7753	38.4429	183.438	40.5408	28.5045	42.1737	0.193401	42.8414	215.301	50.0518	106.648	16.5949	485.755	91.3528	312.783	101.753	53.502	50.2144	362.039		1.23583	9.36363	1.76522	15.6365	1.23583	27.3494		42.9315	57.223	42.698	41.1661	50.8997	31.3338	44.3754	8.86464	53.24	19.9765	41.5491	49.2686	0.0849997	42.8147
	48.0527	79.9496	39.9893	23.3939	38.2704	12.7144	40.3951	23.1652	63.5603	57.3466	536.627	39.1298	27.113	46.0369	0.258699	58.6397	1564.56	0.164643	289.038	4.51436	766.217	250.713	2278.23	60.3809	77.878	36.6215	380.419		8.92289	40.8198	0.85947	15.7359	0.85947	26.4154		43.2808	58.4722	43.5844	41.8937	51.7544	31.7998	45.1309	9.12003	54.2509	20.208	42.2404	50.0985	0.0851001	43.4326
	47.654	118.487	39.537	23.1982	36.0347	12.1893	46.1834	37.5794	83.7627	81.37	1412.21	37.7859	26.4073	45.6248	0.26679	2.16279	5227.8	44.1737	528.318	102.994	1155.6	238.246	7442.19	53.5566	81.3714	14.5615	401.182		9.86811	80.701	1.75114	14.5877	1.75114	25.5966		43.5601	59.6506	44.4715	42.7354	52.5891	32.2566	45.8772	9.35409	55.2313	20.3894	42.9415	50.9111	0.0849159	44.0158
	44.9817	120.926	50.8823	36.613	34.9204	11.9666	50.0483	37.1743	87.2226	74.2767	1381.93	40.7974	35.3435	49.4071	0.165941	25.671	5023.67	0.695394	180.508	228.856	1450.22	162.892	7869.01	348.325	19.3093	7.29844	410.153		4.18433	80.1289	10.0849	4.18433	5.877	28.8308		43.8012	60.812	45.3383	43.5507	53.3764	32.9477	46.6377	9.51841	56.1561	20.4092	43.6133	51.6917	0.0847637	44.5698
	41.9478	116.016	53.8969	37.4558	40.2673	11.3183	50.1503	35.1748	85.3251	70.1388	1237.27	41.1076	38.1586	50.9096	0.143159	67.2811	4338.27	14.0366	161.152	97.6736	1507.93	94.6539	7021.95	469.939	27.4258	64.7789	436.831		0.840246	74.9083	12.7893	3.65181	0.840246	29.7893		44.0225	62.3181	46.1793	44.3338	54.1086	33.7397	47.4503	9.76158	57.2119	20.5722	44.1003	52.444	0.0864233	45.2565
	39.1385	109.054	53.4632	35.4384	52.2239	10.7053	50.0039	32.7975	82.8014	65.59	1075.68	45.6812	36.3634	53.1534	0.187562	118.057	3486.91	11.9671	212.153	4.92839	1544.38	47.8817	5903.64	451.326	10.3659	400.203	462.829		6.54271	63.3728	7.78205	10.2428	6.54271	34.9758		44.2766	63.9713	46.9493	45.7379	54.7745	34.5028	48.3687	10.0242	58.3929	20.7245	44.6419	53.1731	0.0872173	46.3436
	36.1569	103.59	52.2458	34.4211	51.5602	10.5105	48.0807	31.148	79.2287	64.7826	970.195	43.8586	34.8551	52.0744	0.198084	142.176	3081.24	17.348	186.584	12.1068	1411.52	15.509	5093.8	401.081	4.85022	374.09	471.248		7.70163	59.7311	8.38723	9.43745	7.70163	33.348		44.8179	65.5842	47.6462	47.2	55.402	35.2175	49.3113	10.2758	59.5871	20.8386	45.4134	53.8793	0.0852624	47.4231
	33.7224	100.675	50.536	33.8236	49.4051	11.9838	46.691	29.9158	76.6068	64.0719	894.954	41.6144	33.7477	50.2533	0.196493	168.184	2914.28	14.784	165.571	7.36664	1204.59	2.26088	4686.26	335.52	2.5753	295.371	409.455		7.89194	59.0607	8.92163	7.79079	7.79079	29.6306		45.3883	67.1033	48.33	48.6236	56.1575	35.917	50.2533	10.5294	60.7826	20.9526	46.1237	54.6814	0.0848935	48.4768
	31.7962	97.2294	48.5302	40.6614	46.0198	11.5605	45.9662	28.4506	74.4168	61.8945	809.435	43.3406	34.0125	47.9026	0.169567	200.791	2627.91	6.57372	28.1413	0.00286436	1183.75	0.178625	4226.38	266.061	71.2778	190.467	426.763		11.5444	53.8888	5.18958	2.67918	2.67918	31.78		45.9159	68.5381	49.0056	49.9642	56.9113	36.6368	51.162	10.7663	61.9283	21.0436	46.6883	55.4739	0.0859966	49.4849
	30.4177	93.3927	45.8653	66.26	42.8267	10.9874	48.2916	28.6489	76.9406	59.3248	820.761	44.346	33.5199	61.1613	0.291942	319.478	2034.11	5.88702	322.862	29.866	1391.61	3.24392	3742.25	186.228	1158.8	112.527	450.771		13.9283	49.0467	1.51933	21.914	1.51933	33.3586		46.3641	69.9388	49.6711	51.2366	57.6172	37.3514	52.0299	11.0064	63.0362	21.1539	47.1909	56.2204	0.0873166	50.4539
	56.2314	90.3186	52.4126	66.4246	39.8309	10.4783	52.6161	26.6995	79.3156	50.744	712.864	54.322	42.9763	63.8763	0.195597	13.0708	1421.48	0.0413998	190.676	163.461	1775.59	576.607	3375.59	407.79	1170.04	57.9439	472.649		1.90942	35.9966	1.90942	12.1026	14.4911	43.8437		46.7982	71.3248	50.322	52.5581	58.2924	38.0277	52.8872	11.2582	64.1453	21.2871	47.6791	56.9411	0.0885293	51.44
	61.245	86.8721	71.7574	62.6382	37.6224	24.2318	57.3945	22.8396	80.2341	39.7941	521.649	61.9416	43.528	69.4776	0.229631	14.8265	868.929	206.293	27.4969	390.936	1099.76	842.521	2986.98	1563.3	925.343	29.199	63.7918		0.696617	24.9305	9.81577	0.696617	24.3192	37.7098		47.2237	72.7081	50.9553	53.9971	58.9559	38.6826	53.7538	11.5239	65.2777	21.4383	48.1566	57.7162	0.0902937	52.4762
	56.8998	82.4502	75.1582	83.1645	63.1968	38.4782	66.5579	17.2937	83.8516	25.9829	299.071	69.1775	58.474	80.6272	0.159259	93.2803	252.564	73.9647	275.776	11.2972	788.471	609.151	2523.19	1843.79	2595.46	959.638	39.1805		12.2777	13.2727	5.98071	13.9869	5.98071	30.6993		47.6283	74.0699	51.5584	55.4135	59.6154	39.3343	54.6033	11.7965	66.3998	21.604	48.6108	58.5649	0.0928761	53.4859
	52.6608	81.3412	73.8201	95.2197	93.3143	36.772	72.188	23.2328	95.4209	32.1838	539.765	77.5807	57.9506	90.321	0.218318	381.313	83.7813	2.66363	530.459	446.318	1254.29	417.875	2413.01	1730.67	3969.12	3732.66	20.7321		24.9199	3.76057	3.76057	17.6391	15.7336	40.8086		48.1074	75.3651	52.1209	56.7685	60.2556	39.9693	55.4311	12.0506	67.4818	21.7398	49.1108	59.3839	0.0946872	54.4447
	49.0746	83.7942	72.5832	91.9085	91.2401	52.3334	73.489	19.0001	92.4891	25.8543	361.003	78.1887	57.3959	89.3786	0.217904	596.062	106.197	0.820457	339.276	315.101	447.558	284.119	2660.02	1629.29	3562.86	3483.51	404.599		29.1141	5.6055	5.6055	13.7198	13.0514	25.8553		48.7654	76.5747	52.7436	58.0051	60.853	40.572	56.2523	12.2595	68.5118	21.7937	49.76	60.141	0.0944582	55.3744
	46.2905	81.1049	71.4524	85.15	86.8244	57.2948	71.3528	16.4353	87.7881	23.0338	270.118	76.2786	60.8342	84.1387	0.16075	628.121	95.1025	0.00991747	190.361	239.37	197.627	198.012	2389.85	1539.28	2801.71	2981.77	628.808		29.9882	4.82623	4.82623	8.87132	10.5458	18.9838		49.4149	77.7266	54.2856	59.1699	61.4105	41.1575	57.1942	12.405	69.5991	21.6892	50.6326	60.8504	0.0916532	56.7278
	43.0259	77.4433	67.7659	80.9841	80.9822	58.5075	68.1182	15.1002	83.2184	22.1677	228.016	72.6046	60.8221	80.0975	0.136783	629.619	86.9584	0.124048	165.531	165.483	92.3647	116.794	2045.26	1263.6	2378.05	2377.87	691.096		29.5787	4.83868	4.83868	8.37943	8.37755	14.0971		50.0196	78.8414	56.1083	60.3203	61.9434	41.7427	58.1626	12.5435	70.7062	21.5663	51.5418	61.5376	0.0883964	58.2143
	40.5298	75.7718	65.3893	78.6813	76.1822	57.552	65.6844	14.6959	80.3803	22.3736	215.971	70.5806	59.5113	76.0796	0.122193	632.752	101.756	0.0870791	168.92	110.203	66.1364	69.0736	1896.87	1100.28	2158.77	1932.78	641.77		30.0507	5.19125	5.19125	8.10076	5.60161	13.0286		50.6055	79.9227	57.8751	61.4544	62.5216	42.3286	59.118	12.6947	71.8127	21.4734	52.4229	62.2548	0.0857346	59.6648
	38.7335	73.5816	81.6458	77.1275	73.5795	54.1049	66.4621	16.5361	82.9982	24.8805	273.442	73.5805	58.9736	76.241	0.127704	768.876	50.6863	230.543	113.75	50.6569	152.7	42.4418	1710.88	2443.03	2016.79	1710.71	479.004		34.847	0.00103378	8.06525	3.54695	0.00103378	19.4756		51.1982	80.9826	59.5351	62.5465	63.2858	42.8591	60.0679	12.8765	72.9444	21.4366	53.2824	63.101	0.0843642	61.0408
	37.8717	71.3642	101.228	72.969	74.5623	54.23	68.7042	21.3425	90.0467	31.0644	455.503	72.1666	58.5135	74.164	0.117958	950.64	7.07573	1057.79	18.189	34.3171	209.502	31.9557	1532.36	4762.25	1660.58	1792.97	484.492		34.2949	0.802418	29.0612	0.802418	2.39563	17.9366		51.7895	82.0451	61.1517	63.5647	64.044	43.3377	60.9888	13.0809	74.0697	21.4481	54.13	63.9242	0.0829631	62.3582
	37.0885	69.3937	99.9104	70.8142	89.6282	67.9993	72.4724	21.5936	94.066	29.7957	466.284	70.104	68.3479	84.9247	0.108152	1252.02	9.47793	752.844	2.74948	294.321	20.0086	23.7136	1381.98	4582.15	1489.61	3295.83	1280.24		33.0155	0.710236	29.8064	0.710236	19.5242	2.10471		52.5885	83.1013	62.7328	64.5254	64.7573	43.7948	61.9167	13.2646	75.1812	21.4233	55.1246	64.6993	0.0799068	63.6291
	35.7047	68.4533	95.0531	79.7413	89.7959	66.7486	72.5828	21.2769	93.8597	29.314	452.707	74.0973	67.1748	87.2822	0.130182	1360	17.0528	504.913	51.244	296.29	34.038	12.1515	1312.94	3948.15	2258.39	3315.12	1192.31		38.3926	5.64399	20.9558	5.64399	15.6986	7.34871		53.389	84.11	64.2891	65.4126	65.3904	44.2243	62.8026	13.4424	76.245	21.4042	56.114	65.4071	0.0764727	64.8397
	35.1696	66.9378	88.9019	76.5714	88.1026	63.8253	69.9181	19.9439	89.862	28.5246	397.757	71.7546	64.6034	85.2198	0.137604	1207.46	8.8821	360.386	44.2658	330.675	37.1222	8.70753	1205.41	3212.98	1967.15	3123	998.972		36.585	4.81677	17.1473	4.81677	16.348	7.92928		54.143	85.0367	65.8016	66.2418	65.993	44.8492	63.6775	13.5505	77.228	21.2798	57.0576	66.1796	0.0740193	65.8973
	34.2749	63.5573	84.2473	72.1458	83.5533	59.6834	66.2437	18.6056	84.8493	28.0866	346.168	67.8516	60.6519	80.7014	0.141839	1022	7.2164	324.13	34.8352	299.622	43.0367	4.22769	982.105	2706.97	1594.17	2635.23	754.307		33.5767	4.29423	16.3957	4.29423	15.7017	8.16813		54.8377	85.9044	67.2191	67.2612	66.9287	45.5273	64.6131	13.6551	78.2682	21.1337	57.8605	67.2507	0.0750546	67.0739
	32.0629	71.8443	79.3151	69.408	81.0755	56.1644	64.9784	18.3986	83.3769	28.3149	338.507	70.6261	59.4753	77.4474	0.131258	1083.42	47.1406	205.542	19.6213	259.119	77.6866	0.0242876	1570.18	2218.06	1383.03	2386.98	573.39		38.5632	1.21815	8.689	1.21815	10.4494	14.4618		55.742	86.7764	68.5822	68.2961	68.3124	46.1843	65.6489	13.7557	79.4046	20.9534	58.8805	68.5148	0.0756248	68.3043
	36.0923	96.1224	74.2491	67.0287	80.4591	54.1381	68.0149	20.9588	88.9737	30.815	439.27	70.6389	57.3607	78.9066	0.158115	1019.06	790.031	38.865	0.972742	154.858	192.568	15.0038	4083.68	1766.55	1211.73	2327.13	480.454		34.5466	25.4835	3.61023	3.61023	9.82023	16.5009		57.0005	87.6943	69.9165	69.278	69.728	46.8053	66.7371	13.8332	80.5703	20.7279	60.0699	69.8694	0.075416	69.503
	48.733	96.9256	69.5001	64.0105	79.1286	52.8469	68.5241	17.7645	86.2886	25.9244	315.577	66.7553	55.6378	76.7215	0.159291	391.687	806.644	0.952541	20.3728	112.455	245.776	272.72	4186.97	1389.9	1010.71	2200.53	425.518		18.0223	30.1703	2.7448	2.7448	12.3733	13.9084		58.2989	88.6359	71.2081	70.0366	71.0984	47.7535	67.8386	13.8113	81.6498	20.359	61.2333	71.1807	0.0751234	70.5675
	53.626	94.1046	66.3208	59.2013	80.9604	51.4497	67.6105	16.7885	84.399	24.8312	281.854	62.761	55.0199	77.3005	0.168384	195.564	701.94	1.66333	70.7145	178.22	261.169	458.27	3829.86	1162.94	728.055	2375.74	369.83		9.13498	31.3436	3.55975	3.55975	18.1994	11.3113		59.5748	89.5742	72.3435	70.6823	72.3875	48.9106	68.9122	13.7197	82.6319	19.909	62.3517	72.3765	0.0744078	71.5129
	52.5397	91.7353	63.724	54.6241	92.0156	48.6464	67.2142	19.7342	86.9484	29.3602	389.438	59.174	53.0608	84.7325	0.229849	215.341	601.285	12.1815	158.509	615.111	344.763	412.938	3542.21	992.576	501.999	3575.66	269.866		6.63438	32.5612	4.54992	4.54992	32.8416	10.5277		60.7415	90.4245	73.2137	71.2795	73.6073	50.0233	69.8816	13.615	83.4966	19.4829	63.376	73.5089	0.0740247	72.2466
	49.4139	87.4689	61.126	50.2988	90.2055	64.2547	67.128	17.8192	84.9471	26.5451	317.523	62.6903	53.0056	81.6653	0.212813	313.788	413.753	36.0231	283.221	532.574	8.25587	295.671	3052.57	835.629	326.886	3362.46	1026.3		13.2765	24.7785	1.56431	12.3916	27.5152	1.56431		61.7046	91.1618	73.9783	71.8316	74.8106	51.054	70.7568	13.5239	84.2807	19.1131	64.2364	74.6025	0.0746631	72.9049
	50.5499	81.9254	58.6449	46.6681	85.5297	84.6766	67.9991	18.0355	86.0346	26.5231	325.279	70.2852	52.5736	83.9888	0.230043	304.475	193.943	87.5014	455.012	307.322	278.14	336.029	2470.75	698.338	208.782	2842.05	2751.82		19.7353	11.6403	11.6403	23.6171	15.2445	14.3915		62.8723	91.8746	74.6887	72.4324	76.015	52.013	71.6494	13.4208	85.0702	18.7312	65.2624	75.6834	0.0739365	73.5606
	50.5594	77.3962	55.6309	43.3013	84.6018	86.807	66.3828	18.8102	85.1929	28.3359	353.822	66.5136	51.8273	82.8004	0.230065	250.378	121.296	115.603	532.752	331.932	417.148	336.379	2041	548.126	122.823	2743.98	2979.87		15.9541	10.8827	10.8827	23.2122	18.0882	20.2934		64.1629	92.5507	75.376	73.2181	77.2118	52.9194	72.5732	13.3109	85.884	18.3413	66.4267	76.7528	0.0721204	74.2971
	47.5938	74.6134	53.4166	42.1443	121.833	85.397	70.833	29.9794	100.812	42.324	898.763	64.015	49.0495	82.7011	0.255419	540.061	14.2913	303.329	823.041	2600.98	212.111	236.389	1797.3	449.349	98.5153	8030.67	2827.92		16.4212	10.5984	10.5984	21.8707	57.8178	21.382		65.4399	93.3028	76.0412	73.951	78.3803	53.7747	73.4817	13.2415	86.7231	18.0201	67.5677	77.7955	0.0703608	74.9961
	47.9373	73.1968	72.6926	50.4595	125.373	82.007	75.2777	28.0332	103.311	37.2397	785.858	72.9447	56.0178	79.8044	0.175131	747.499	4.33037	6.6828	615.944	2509.55	45.2829	247.071	1679.19	1638.13	332.724	8677.74	2478.86		25.0074	0.252079	0.252079	22.4852	52.4285	9.06229		66.6378	94.075	76.6813	74.6316	79.4753	54.5805	74.3469	13.1998	87.5467	17.7543	68.6363	78.7768	0.06879	75.6565
	48.197	77.381	75.2224	49.1266	123.961	77.0246	75.152	27.5487	102.701	36.6573	758.93	76.1235	55.6506	77.2919	0.162787	726.575	4.96832	0.00494814	677.321	2382.28	3.50648	255.302	2039.62	1849.31	285.875	8416.56	2007.56		27.9265	1.25752	0.901108	26.9968	47.8371	0.901108		67.7737	94.8127	77.2873	75.2758	80.495	55.3458	75.165	13.1635	88.3286	17.5128	69.6492	79.6931	0.067254	76.2816
	45.4633	87.8648	71.1466	46.5342	118.51	75.8721	74.2318	27.3986	101.63	36.9095	750.681	73.5094	52.6873	84.8666	0.23394	827.629	185.858	9.51854	767.159	1960.55	2.69052	175.417	3096.48	1515.38	204.931	7446.17	1905.61		28.0461	14.3555	2.36275	26.9752	45.0006	2.36275		68.8818	95.5263	77.8492	75.9237	81.4384	56.0892	75.9514	13.1254	89.0768	17.2812	70.6423	80.5411	0.0654758	76.8865
	55.921	86.9204	68.0045	43.7245	114.216	87.3353	76.0202	25.3652	101.385	33.3664	643.396	77.4625	58.9419	87.2315	0.193535	403.978	118.815	64.2515	1043.01	1458.89	128.03	561.795	2992.27	1280.62	132.381	6723.48	3037.82		21.5415	9.45796	9.45796	33.738	36.7532	9.87278		69.9714	96.2573	78.3678	76.5495	82.3228	56.8234	76.7154	13.094	89.8094	17.0683	71.6159	81.334	0.0635378	77.4587
	85.9802	82.5608	66.7527	67.037	113.412	84.8248	83.4279	17.0586	100.487	20.4471	290.997	83.6928	70.9179	85.6913	0.0943329	6.51405	0.751851	278.061	268.663	899.042	1.95137	2890.28	2534.32	1192.59	1212.3	6592.32	2767.39		2.28735	1.132	16.9401	16.6558	29.7191	1.132		70.9641	96.9784	78.8695	77.1046	83.1899	57.5364	77.4405	13.0771	90.5176	16.8867	72.4992	82.1098	0.0621607	77.987
	83.7232	77.8124	65.1913	73.7648	116.437	79.4496	82.7297	17.6639	100.394	21.3513	312.013	78.631	74.7767	82.6548	0.0500416	0.987049	24.1802	307.594	80.3697	1136.17	10.7589	2652.7	2078.77	1087.19	1726.07	7092.69	2230.75		5.09221	0.81863	13.4397	4.86621	37.8059	0.81863		71.8548	97.6565	79.4328	77.5908	84.2969	58.2011	78.1721	13.0983	91.2705	16.7558	73.2888	83.0808	0.0626213	78.5118
	77.7085	73.1931	62.0559	70.2302	113.818	73.9317	78.4896	18.0878	96.5774	23.0448	327.167	73.5624	70.9709	76.7643	0.0392147	0.610066	28.0529	270.068	68.2177	1248.11	20.7747	2069.32	1678.9	890.251	1444.87	6658.47	1739.97		4.14614	0.369286	11.5065	3.33219	40.2559	0.369286		72.672	98.2867	80.2378	78.0544	85.4937	58.8414	78.931	13.1374	92.0684	16.6441	74.0176	84.1797	0.0642366	79.1461
	72.8379	69.6414	57.7466	67.8764	111.726	69.7628	74.9319	18.7513	93.6832	25.0244	351.609	69.7021	68.3177	72.0691	0.0267222	4.38486	27.9893	295.337	49.78	1353.84	26.7202	1649.91	1400.45	651.667	1271.47	6321.47	1409.55		3.13582	0.0606689	11.9555	1.82567	42.0243	0.0606689		73.4333	98.8804	81.0422	78.486	86.6042	59.4787	79.6541	13.1681	92.8222	16.5316	74.6965	85.2137	0.0657699	79.7641
	67.7969	67.6672	54.4277	66.4315	107.678	65.4385	71.5733	18.3908	89.9641	25.6951	338.223	67.0494	65.6867	67.7645	0.0155692	14.2613	15.2577	293.972	26.4375	1303.55	37.6362	1265.8	1256.59	493.235	1170.51	5694.09	1103.55		0.747509	0.617817	12.6217	0.617817	40.6286	1.61091		74.1561	99.4318	81.8219	78.9005	87.6413	60.1114	80.3438	13.1872	93.531	16.4134	75.3422	86.1865	0.0671353	80.3612
	63.4264	103.754	51.3032	62.824	101.932	61.2135	74.0756	22.7192	96.7948	30.6703	516.162	63.1252	61.6162	92.3059	0.199385	113.405	880.797	518.579	126.597	776.003	165.432	973.915	5117.26	364.216	936.681	4859.99	840.695		0.301176	40.6286	11.822	0.301176	38.8072	1.91169		74.8523	99.9505	82.562	79.3905	88.6149	60.7181	81.0147	13.2007	94.2154	16.2941	75.9869	87.1017	0.0681519	80.9763
	61.3391	147.456	48.0019	93.9682	115.2	57.112	87.1796	38.9132	126.093	44.6357	1514.24	77.6536	58.1687	109.892	0.307766	667.731	3633.28	1534.89	46.0851	785.148	904.061	847.991	13279.7	249.107	3812.99	6885.89	619.67		16.3146	69.8026	29.6517	16.3146	37.5464	20.5417		75.5019	100.443	83.257	79.941	89.5714	61.2818	81.666	13.2219	94.888	16.1902	76.6117	87.9928	0.0691424	81.599
	60.5084	144.659	45.9161	101.884	134.079	54.0205	90.1778	42.8468	133.025	47.5137	1835.85	81.1961	55.6425	126.03	0.387444	880.275	2968.15	1959.09	137.033	1927.34	1307.35	800.3	12642.7	187.618	4853.23	10375.6	475.315		20.6878	63.4624	35.28	20.6878	52.8832	27.1756		75.9851	100.905	83.9513	80.3933	90.527	61.8317	82.2656	13.2591	95.5247	16.1174	77.0872	88.8831	0.0710725	82.1723
	57.7976	137.815	47.8752	95.7398	132.808	51.2776	87.2189	41.0275	128.246	47.0397	1683.25	76.7687	52.9076	123.541	0.400306	865.612	2559.97	1547.93	72.6062	2078.37	1291.78	654.274	11150.6	245.122	4034.92	10118.2	363.237		18.9711	61.0464	28.8935	18.9711	56.0393	25.4911		76.3677	101.326	84.7912	80.7958	91.4742	62.4193	82.8624	13.2904	96.1528	16.0391	77.4747	89.8034	0.0737018	82.7935
	53.7673	131.793	71.0652	88.1276	126.029	49.2022	86.6639	35.545	122.209	41.0147	1263.44	79.5964	58.0918	116.553	0.334745	1082.19	2036.62	243.321	2.14236	1549.57	1403.39	464.34	9914.99	1509.04	3125.8	8800.26	288.435		25.8291	52.1964	8.53122	8.53122	46.4321	30.3942		76.7074	101.694	85.6586	81.1746	92.3896	62.987	83.4353	13.3193	96.7546	15.9636	77.8242	90.7069	0.0764407	83.4166
	50.7905	135.297	89.4582	81.4166	117.564	46.7299	86.8761	35.3177	122.194	40.653	1247.34	85.4374	58.447	110.538	0.308258	1302.17	2344.57	6.66749	29.8059	941.776	1611.72	344.908	10625.1	3276.35	2420.43	7283.88	210.572		34.6469	49.8594	4.02081	4.02081	32.127	38.7075		77.0095	101.914	86.4726	81.5542	93.2555	63.5355	83.9569	13.3141	97.271	15.8582	78.1457	91.5598	0.0790434	84.0134
	49.504	143.446	87.918	75.6714	110.366	45.2104	85.3526	37.4095	122.762	43.8293	1399.47	81.7947	56.0458	104.754	0.302911	1285.12	3374.86	6.58139	93.725	625.651	1611.4	298.778	12371.5	3102.4	1888.13	6106.93	168.781		32.2907	61.6514	6.12329	6.12329	28.5709	36.5844		77.2913	102.033	87.1081	82.1611	94.0671	64.4165	84.5129	13.1646	97.6775	15.577	78.5087	92.3273	0.0808879	84.6346
	47.8162	141.947	82.9686	70.3474	103.618	59.9296	84.4379	34.1107	118.549	40.3974	1163.54	76.658	62.5341	98.456	0.223131	1341.15	3307.3	2.15889	198.54	367.894	600.655	243.28	12040.3	2575.54	1453.79	5097.91	767.889		28.8418	65.289	6.31056	6.31056	26.9604	16.7284		77.6056	102.132	87.6065	82.8577	94.7141	65.4152	85.0553	12.9421	97.9974	15.2161	78.9187	92.9372	0.0815713	85.2321
	51.3835	136.934	81.1677	70.3789	100.223	58.3821	83.0782	31.5396	114.618	37.9638	994.747	75.7733	61.3813	95.4593	0.217278	1004.55	2900.41	3.65	161.271	293.951	609.896	367.288	10965.2	2396	1456.2	4624.6	684.52		24.3898	61.1604	5.39439	5.39439	24.4499	17.3912		77.9163	102.214	88.0986	83.5094	95.1998	66.3774	85.5525	12.7069	98.2594	14.8527	79.3146	93.4245	0.0816833	85.804
	68.1246	129.776	99.7366	87.7191	99.4896	55.0449	89.9818	26.3536	116.335	29.2877	694.511	93.6044	73.0233	99.6749	0.154325	477.734	1583.56	95.1576	5.11968	90.3995	1220.59	1289.23	9517.36	4558.66	3080.28	4525.37	521.03		25.4797	36.1714	6.13228	5.88527	5.88527	38.5595		78.1208	101.969	88.5879	84.1234	95.6682	67.289	85.9596	12.4166	98.3763	14.4447	79.6215	93.8981	0.082277	86.3556
	69.8867	122.424	99.0681	98.6458	96.9229	54.0434	90.1652	24.3042	114.469	26.9553	590.696	97.7844	76.6457	98.9625	0.127083	411.217	1040.63	79.2625	71.9209	45.6675	1304.78	1418.87	8136.98	4468.83	4412.54	4186.63	476.315		27.8977	24.6397	1.28375	0.861423	0.861423	43.7409		78.3082	101.329	89.0289	84.7192	96.2422	68.182	86.3015	12.0564	98.3579	13.9701	79.9109	94.4389	0.0833264	86.874
	68.6582	120.433	96.535	95.3945	91.3598	77.1447	91.5875	17.9189	109.506	19.5648	321.086	93.3771	80.6985	96.2499	0.0878866	525.752	832.062	24.4774	14.4927	0.0518748	208.595	1327.83	7781.75	4136.57	3991.16	3497.65	2018.34		24.7189	27.0559	3.15788	2.01735	2.01735	16.2324		78.5039	100.66	89.3041	85.1657	96.821	69.0656	86.5867	11.7006	98.2873	13.5132	80.1694	94.9418	0.0843601	87.2349
	65.1709	154.724	93.3872	91.3765	85.1317	86.7161	96.0843	30.4348	126.519	31.6751	926.277	89.0463	85.5278	92.8845	0.0412343	955.644	3438.58	7.27461	22.164	119.96	87.7647	1085.84	15007.5	3741.57	3499.63	2799.78	2969.95		23.8754	65.6775	4.34093	2.33021	3.91454	2.33021		78.694	100.021	89.5167	85.557	97.3104	69.9482	86.8412	11.3478	98.1889	13.0673	80.4097	95.362	0.0850665	87.5368
	65.5232	169.388	88.102	152.677	79.5955	83.5486	106.472	43.256	149.728	40.6265	1871.08	85.8253	80.5837	136.533	0.257692	1676.84	3958.39	337.471	2134.85	722.367	525.497	1109.18	18815.4	3122.93	14510.1	2244.55	2634.75		20.3021	83.5628	2.27667	66.8515	6.22984	2.27667		78.8793	99.4273	89.7047	85.9101	97.6256	70.8051	87.0587	10.9913	98.05	12.6252	80.637	95.6454	0.0851381	87.8074
	91.6719	166.158	84.1715	157.552	77.6842	78.4805	109.286	41.1162	150.403	37.6225	1690.55	87.9217	79.9033	141.082	0.276845	310.271	3234.42	630.762	2329.57	998.7	949.003	3534.67	17939.8	2699.08	15708.4	2067.11	2140.15		3.75022	78.2367	3.75022	69.6304	10.2375	9.44115		79.3109	99.3853	90.0831	86.4302	98.0909	71.4141	87.4524	10.8356	98.288	12.3902	81.0907	96.0889	0.0846499	88.2566
	92.723	157.499	82.6552	153.012	90.2179	76.7113	108.803	36.4509	145.254	33.5017	1328.67	91.4705	84.5459	137.94	0.239989	258.572	2371.32	683.717	1954.44	345.411	1029.89	3660.76	15695.2	2543.83	14591	3363.9	1979.58		1.25254	66.0289	8.81527	61.5418	1.25254	14.7592		79.7761	98.6938	90.4867	86.967	98.5877	72.0205	87.7553	10.5482	98.3035	12.02	81.5738	96.5624	0.0841414	88.7268
	87.7085	149.377	81.4168	144.112	89.4507	78.4332	105.083	32.5631	137.646	30.988	1060.35	88.5796	82.9897	130.447	0.222348	301.876	1961.95	560.092	1523.27	244.37	710.214	3079.1	13726	2420.44	12520.1	3275.49	2135.77		0.871117	60.7973	7.1628	55.5326	0.871117	10.1464		80.2707	97.9232	90.9192	87.4443	99.1296	72.6438	88.0551	10.2636	98.3187	11.6558	82.0641	96.1722	0.0791538	89.1818
	83.9101	146.131	79.5692	136.613	83.8422	77.518	101.264	31.3109	132.575	30.92	980.371	83.8761	80.6375	123.438	0.209728	301.16	2013.06	470.665	1249.59	303.519	563.872	2671.99	12976	2242.06	10898.3	2664.98	2052.02		0.0339203	62.255	4.30693	52.7374	0.0339203	6.35812		80.79	97.3137	91.3885	87.665	99.7161	73.2861	88.3599	10.0331	98.393	11.3548	82.5088	95.8324	0.0747088	89.5268
	81.8835	145.176	77.5639	140.779	79.8795	73.4421	99.7873	33.6013	133.389	33.673	1129.05	80.8815	78.1428	126.055	0.234635	320.546	2060.16	493.881	1680.28	396.319	694.069	2466.58	12759.4	2056.18	11785.2	2271.55	1699.36		1.00198	64.2947	3.31766	59.897	1.00198	7.43942		81.0485	97.3851	91.7988	87.8886	100.346	73.9472	88.7358	9.97511	98.7109	11.2414	82.7585	95.9885	0.0740151	89.8437
	79.4279	144.748	75.3273	151.996	78.1189	71.3384	100.159	37.518	137.677	37.4583	1407.6	78.7734	76.0252	128.418	0.25627	429.794	1988.12	616.63	2687.04	485.785	830.647	2228.7	12662.8	1858.35	14346.6	2106.82	1530.35		0.654522	65.9743	3.44604	73.2227	0.654522	7.43496		80.6009	96.5532	91.6345	87.2418	99.9823	73.6944	88.2845	9.89373	98.1782	11.2066	82.2612	95.3235	0.0735558	89.4381
	74.7965	142.339	71.7105	149.127	77.4396	70.9971	97.735	37.3121	135.047	38.1768	1392.19	76.118	72.482	126.114	0.270057	526.176	1989.55	677.274	2641.13	411.903	714.917	1812.86	12126.5	1559.6	13667.5	2044.92	1503.75		1.32156	66.2214	4.40752	73.0089	1.32156	5.12098		80.0564	95.7546	91.2338	86.3812	99.3202	73.2919	87.673	9.79945	97.4725	11.1773	81.6376	94.6244	0.0736789	88.8075
	80.3191	135.996	67.1698	142.569	75.3261	69.1842	95.094	34.6035	129.697	36.3887	1197.4	77.8226	70.7197	122.077	0.266379	218.299	1672.96	779.764	2253.88	390.769	671.319	2313.64	10769.7	1221.57	12177.2	1858.24	1366.44		2.49646	58.1733	10.6528	64.7465	2.49646	8.6384		79.7985	95.1952	90.8811	85.3928	98.3491	72.9134	87.0884	9.6318	96.7202	11.0598	81.1971	94.1167	0.073694	88.137
	97.2957	127.686	72.7226	131.952	70.6393	65.8333	94.3548	29.5872	123.942	31.3574	875.4	85.0091	71.1601	120.089	0.255837	8.64923	1110.98	467.952	1413.52	562.424	813.475	4235.01	9114.01	1640.56	9946.64	1476.13	1129.93		12.2866	42.677	12.2866	46.9425	14.3699	19.1759		79.8352	94.8289	90.4916	84.4359	97.4213	72.3714	86.5641	9.51682	96.0809	10.994	80.9854	93.7446	0.073022	87.4638
	96.2605	121.777	164.387	126.046	66.1005	64.0238	106.432	38.7491	145.182	36.4073	1501.49	109.019	73.6405	124.978	0.258475	103.467	235.467	3358.71	384.674	1626.66	1798.49	4101.34	8020.74	17468.4	8803.45	1147.97	1011.56		12.7584	12.7584	55.3678	17.0266	42.9184	44.9952		79.9226	94.4776	90.1495	83.5478	96.5569	71.7717	86.071	9.44353	95.5146	10.9718	80.8289	93.3956	0.0721295	86.8486
	91.3727	117.839	192.299	124.218	62.9535	63.824	108.751	48.4148	157.166	44.5189	2343.99	104.606	70.7112	122.623	0.268508	302.004	82.5869	6980.3	239.219	2097.41	2018.43	3499.18	7330.76	25625.7	8463.79	944.621	998.891		13.233	13.233	87.6935	19.612	41.6522	40.7817		80.3151	94.6533	90.3876	83.575	96.7226	71.9128	86.2611	9.43762	95.6987	10.9408	81.1301	93.5869	0.0712968	86.9813
	87.7531	114.191	186.379	121.954	66.8574	63.5654	106.783	45.7044	152.488	42.801	2088.89	100.972	72.0813	120.014	0.249525	362.153	54.8796	6335.39	230.162	1594.09	1867.79	3084.06	6719.52	23765.2	8052.49	1199.83	982.612		13.2192	13.2192	85.4063	20.9822	34.1149	37.4068		80.7429	94.8499	90.6564	83.6277	96.9435	72.0672	86.4813	9.44205	95.9233	10.918	81.4641	93.8016	0.0703929	87.1421
	86.4203	111.786	175.074	117.486	85.0875	59.8853	105.957	39.7087	145.665	37.4764	1576.78	99.1033	85.4207	116.061	0.152076	381.669	33.9853	4777.24	132.931	435.52	2122.57	2937.8	6330.99	20407.7	7270.53	2795.1	765.434		12.683	12.683	75.9709	18.3829	14.0158	39.218		81.1995	95.0738	90.7544	83.6983	97.1975	72.2625	86.6977	9.42829	96.1259	10.8749	81.8242	93.994	0.0692177	87.2264
	84.4701	111.837	170.477	111.693	84.3425	57.4374	103.376	38.6611	142.037	37.3985	1494.68	98.0817	84.3744	111.801	0.139807	357.444	71.583	4502.55	69.1737	362.283	2110.38	2730.2	6339.05	19115.4	6316.2	2716.88	635.978		13.6116	13.7552	72.3956	13.6116	13.7392	40.6443		81.6757	95.326	90.6393	83.8162	97.4462	72.4606	86.894	9.39683	96.2908	10.8141	82.2108	94.1544	0.0677206	87.2278
	103.379	110.996	168.411	106.032	82.0049	55.0982	104.32	37.6213	141.941	36.0633	1415.36	104.705	87.3484	109.755	0.113678	0.8855	44.5628	4107.66	2.92939	497.969	2422.79	5063.79	6205.79	18548.3	5448.34	2478.66	523.468		1.32628	6.29027	63.7057	1.32628	22.7005	49.6072		82.1711	95.6049	90.5363	83.9607	97.5331	72.5102	87.0527	9.38071	96.4334	10.7759	82.6185	94.3377	0.0662269	87.2485
	101.986	106.254	166.845	99.2603	77.4923	54.1229	100.993	37.7286	138.722	37.3575	1423.45	100.623	82.9343	105.187	0.118287	0.985731	27.6688	4336.44	3.00352	552.3	2196.84	4867.5	5481.14	18124.2	4494.57	2049.69	479.791		1.36295	5.63023	66.2218	1.36295	23.1309	46.5004		82.6932	95.9	90.4855	84.0081	97.62	72.5749	87.2136	9.375	96.5886	10.7495	83.0219	94.5464	0.0649017	87.2468
	96.567	100.015	162.15	93.1709	73.913	73.6359	99.9086	32.547	132.456	32.5768	1059.31	94.869	78.7275	99.1529	0.114826	11.166	0.0112898	3873.95	45.3957	675.768	690.251	4140.69	4596.3	16882	3715.16	1738.41	1715.38		1.69804	5.14585	67.2807	1.69804	20.9559	21.233		83.2332	96.2183	90.5035	84.0926	97.7281	72.6743	87.4084	9.3724	96.7808	10.7226	83.4481	94.7896	0.0636315	87.2981
	90.2722	96.9695	152.27	111.574	106.62	78.8071	106.085	25.4586	131.544	23.9982	648.139	101.795	91.9465	110.335	0.0909068	250.057	83.0993	2133.02	30.1241	0.28529	744.103	3370.2	4192.66	14412.3	6297.24	5535.47	2170.47		11.5223	4.825	50.4755	9.77942	4.825	22.9874		83.7959	96.5812	90.5754	84.2299	97.8911	72.8237	87.6495	9.37629	97.0258	10.6975	83.9044	95.0797	0.0624374	87.4027
	110.868	99.4326	146.629	112.39	151.834	76.3531	116.251	28.662	144.913	24.6553	821.511	111.629	102.291	138.069	0.148849	28.9773	282.862	922.797	14.9083	1266.16	1591.85	6185.71	4517.7	13089.6	6427.43	14307.9	1947.84		0.760967	12.1964	34.9997	0.760967	40.2052	35.2759		84.3975	96.8591	90.7064	84.4023	98.0866	73.0174	87.9115	9.35844	97.27	10.6453	84.3987	95.3209	0.0607738	87.5543
	146.006	103.803	143.57	106.619	154.824	72.164	121.164	32.1437	153.308	26.529	1033.22	125.095	104.507	145.397	0.163621	617.085	301.405	502.02	211.566	1132.98	2401.04	12947.4	5124.35	12399.1	5535.41	15032.1	1595.62		20.9109	21.2913	18.4755	18.4755	29.7295	52.9306		84.9658	96.8675	90.9	84.6067	98.294	73.2395	88.1456	9.28951	97.4351	10.5388	84.6965	95.3756	0.0593049	87.9329
	149.621	105.513	138.953	99.2657	149.773	108.421	125.258	23.3712	148.629	18.6585	546.215	123.687	106.24	146.954	0.160802	593.558	389.861	187.571	675.59	601.007	283.489	13783.2	5372.03	11392.3	4495.29	13819.1	5806.73		25.9338	18.1742	15.2664	24.4214	26.0862	15.2664		85.3971	96.8668	91.1547	84.8519	98.5221	73.4823	88.3792	9.22904	97.6082	10.4426	84.9882	95.4388	0.0579216	88.2759
	146.287	104.85	130.516	94.0032	141.2	136.685	125.59	21.2003	146.791	16.8805	449.454	133.601	111.267	140.071	0.114605	428.351	430.148	24.2662	997.747	243.667	123.09	13011.5	5275.34	9662.42	3817.31	11876.9	10913.2		12.6863	28.7503	3.08425	39.5975	7.59953	3.08425		85.7799	96.8989	91.4539	85.1609	98.7337	73.7477	88.6292	9.16598	97.7952	10.3419	85.3157	95.5377	0.0565211	88.6169
	137.708	99.3652	123.675	88.3289	133.844	133.224	119.358	20.5912	139.949	17.2517	423.998	128.45	105.443	133.689	0.118121	336.732	399.694	18.6401	962.776	209.858	192.289	11127.9	4508.64	8364.23	3148.34	10327.7	10202.1		9.25814	29.0845	4.77471	40.1208	5.39434	4.77471		86.1853	96.9597	91.7921	85.5333	98.8157	74.0538	88.89	9.06373	97.9537	10.1966	85.6963	95.6678	0.0549805	88.9887
	133.74	95.6861	116.802	81.777	131.71	125.069	114.131	21.0109	135.142	18.4095	441.459	120.936	100.965	130.05	0.125899	384.526	340.204	7.13747	1046.76	309.022	119.647	10306.6	4028.1	7154.37	2456.02	9898.45	8621.17		12.8044	25.2496	4.13336	39.1586	10.7741	4.13336		86.6393	97.0727	92.1707	85.9683	98.922	74.1748	89.158	9.03402	98.192	10.1326	86.136	95.8472	0.0533629	89.405
	167.013	94.7245	109.055	85.3667	131.041	116.675	117.313	29.1822	146.495	24.8756	851.603	112.865	98.3071	127.45	0.129089	2470.17	510.224	68.1916	1020.54	188.475	0.406433	18169.6	3906.97	5903.78	2824.7	9765.89	7132.88		54.1485	18.1405	3.81015	27.4983	18.1763	3.81015		87.0904	97.2552	92.5898	86.4596	99.0894	74.0435	89.4213	9.11659	98.5379	10.1951	86.6173	96.0888	0.0518405	89.8401
	178.732	94.0931	104.496	106.082	129.578	110.378	120.56	30.7805	151.34	25.5313	947.438	108.23	104.892	124.778	0.0865823	3384.05	700.489	258.053	209.601	81.3241	103.676	21466.2	3828.43	5223.97	5455.81	9478.79	6108.82		70.5024	14.1369	3.73416	2.14773	21.3479	2.14773		87.5528	97.4974	93.0576	87.0059	99.2727	73.882	89.7114	9.22809	98.9395	10.2864	87.1426	96.3874	0.0503723	90.3052
	175.082	101.726	100.582	104.889	126.436	104.488	118.867	29.147	148.014	24.5206	849.546	104.688	102.417	121.049	0.083378	3160.13	293.807	334.36	195.397	57.2831	206.752	20409.9	4831.3	4673.48	5280.91	8876.82	5222.87		70.3937	2.96215	4.10685	0.200214	21.7472	0.200214		88.0651	97.7799	93.5658	87.581	98.9835	73.7343	89.9516	9.25309	99.2047	10.2867	87.702	96.7264	0.0489314	90.8155
	163.81	103.341	96.3008	98.35	121.45	98.9039	113.693	26.2133	139.906	23.0563	687.139	101.123	98.4884	116.923	0.0855789	2511.77	107.15	302.482	235.403	60.1796	218.711	17316.3	5058.43	4106.5	4373.33	7962.27	4446.91		62.6876	2.21876	4.8219	2.77274	20.3277	2.21876		88.5862	98.0872	93.8369	88.0631	98.6408	73.6269	90.1402	9.25741	99.3976	10.27	88.1939	97.0246	0.0476773	91.2116
	155.226	98.8327	91.217	92.2469	114.874	94.4879	107.814	24.7942	132.608	22.9972	614.754	96.6603	92.8072	110.863	0.0886539	2247.89	80.6635	275.461	242.335	49.8373	177.584	15130.8	4437.42	3480.79	3603.38	6831.81	3877.45		58.5656	2.17239	5.44334	4.41342	18.2132	2.17239		89.1177	98.3493	94.0818	88.5754	98.3076	73.5822	90.3357	9.24191	99.5776	10.2306	88.711	97.2512	0.0459244	91.5998
	151.02	95.6111	85.421	90.3994	107.171	91.6935	103.553	24.3791	127.932	23.5427	594.342	93.6523	90.7229	104.281	0.0695265	2253.15	63.0674	328.756	173.007	13.091	140.639	14113.7	4018.59	2830.47	3384.98	5617.8	3537.24		57.3677	1.95882	8.23132	3.25288	13.5185	1.95882		89.6997	98.4837	94.3876	89.136	98.0383	73.5517	90.5495	9.224	99.7735	10.1867	89.2769	97.1256	0.0421062	92.0437
	148.622	114.412	79.9784	86.486	101.723	89.7502	103.495	25.2588	128.754	24.4058	638.007	95.7366	87.302	111.24	0.120567	2036.44	119.169	553.044	289.315	3.14096	188.925	13549.8	6755.68	2280.98	2944.93	4830.83	3309.87		52.8856	18.6751	15.7582	9.25063	5.98637	5.98637		90.1562	98.6339	94.7442	89.7496	97.8197	73.3654	90.7448	9.29157	100.036	10.2392	89.8513	97.0508	0.0385202	92.4502
	145.265	118.781	76.5585	79.8763	99.8324	86.6735	101.165	26.5542	127.719	26.2485	705.125	93.2529	81.5756	114.044	0.165978	1944.86	310.351	605.455	453.189	1.77452	209.991	12779.5	7493.07	1966.01	2271.24	4571.6	2965.31		52.0122	25.5284	16.6944	13.3766	6.57948	6.57948		90.2134	98.8453	95.1276	90.0608	97.6061	73.2084	90.8436	9.38212	100.226	10.3278	90.0989	96.9865	0.0368149	92.6705
	135.761	114.238	81.0913	77.0023	123.081	81.1505	102.054	25.4195	127.474	24.9078	646.15	97.6942	81.1061	120.871	0.196876	1136.16	148.444	439.438	627.591	442.15	436.961	10721	6727.12	2388.52	2005.56	8256.02	2394.31		38.067	16.5437	16.6028	20.6918	25.3873	16.5437		90.3035	99.1258	95.5434	90.2871	97.3445	73.1217	90.9544	9.46083	100.415	10.4017	90.2912	96.8942	0.0352753	92.9235
	126.045	107.375	103.601	74.1063	134.871	78.0848	104.014	24.5592	128.573	23.6115	603.156	105.488	84.4639	121.377	0.179329	485.368	11.2944	0.170312	894.459	952.178	672.312	8803.33	5648.38	5095.44	1754.56	10537.5	2103.69		20.5571	1.8867	1.8867	31.3815	29.3834	27.403		90.4809	99.4762	96.0151	90.5696	97.1125	73.1103	91.1274	9.53685	100.664	10.4654	90.5031	96.8381	0.0338155	93.2923
	117.611	102.074	102.202	68.9668	135.285	77.0184	100.526	24.7138	125.24	24.5845	610.774	102.138	83.2824	113.759	0.154669	291.876	2.39693	2.80921	995.998	1208.17	552.622	7291.77	4879.82	4897.7	1350.42	10622.6	2007		15.4723	0.0639343	0.0639343	33.1716	33.1466	25.12		90.733	99.8849	96.5618	90.8938	96.9037	73.1582	91.3559	9.61648	100.972	10.5264	90.7732	96.8182	0.0322246	93.7278
	110.699	96.8838	98.5089	65.3298	129.514	75.6854	96.1036	23.2364	119.34	24.1784	539.928	97.6963	80.985	107.652	0.141365	213.032	0.608678	5.7854	947.025	1116.29	416.903	6159.18	4181.56	4394.38	1096.34	9466.45	1889.35		13.0029	0.812553	0.812553	32.3665	31.8182	22.0109		91.0654	100.332	97.1724	91.2483	96.7476	73.27	91.6393	9.69734	101.337	10.5821	91.1111	97.0662	0.0316461	93.998
	105.78	92.2276	93.1717	71.0368	122.706	72.306	92.8714	19.7836	112.655	21.3021	391.391	92.6996	77.2864	102.628	0.140854	166.634	0.414526	0.0901438	476.751	890.127	422.937	5411.26	3601.06	3715.25	1506.84	8188.01	1606.98		13.0805	0.472038	0.472038	21.6628	30.0068	20.3936		91.4718	100.284	97.8469	91.6663	96.6713	73.4473	91.898	9.68675	101.585	10.5408	91.5205	97.553	0.031906	94.1688
	99.9398	87.5731	87.9109	76.4993	119.947	67.2375	89.8513	18.4724	108.324	20.5588	341.228	87.742	79.2678	96.9326	0.100254	101.779	5.19016	3.76501	178.275	905.752	511.381	4586.14	3064.1	3101.61	1960.76	7696.24	1226.31		12.1978	0.168915	0.168915	11.2427	32.205	20.5044		91.9216	99.6103	98.5909	91.632	96.3948	73.6911	91.9734	9.5501	101.524	10.3835	91.7044	98.0419	0.0333999	94.1582
	93.3237	82.3969	87.321	75.0095	118.315	65.4059	86.962	18.1768	105.139	20.902	330.397	84.859	76.8563	91.8231	0.0887288	40.4714	20.8404	0.128884	142.863	983.014	464.665	3733.81	2517.84	3036.26	1831.04	7412.57	1101.39		8.46478	2.46207	2.46207	9.84948	33.4561	19.453		92.3975	98.9574	99.389	91.4766	95.8238	73.9892	92.0056	9.40687	101.412	10.2242	91.7069	98.174	0.0340591	94.1107
	87.1872	77.1262	100.909	70.5377	116.26	68.9161	86.8226	18.6813	105.504	21.5167	348.992	82.1567	72.1848	97.4782	0.14908	0.132899	94.021	198.414	265.197	866.555	320.642	3021.52	2016.67	4718.28	1468.34	7062.91	1346.69		5.0305	5.0305	18.7519	11.6189	34.1033	13.2405		92.9298	98.386	100.182	91.411	95.2548	74.3386	92.0836	9.28878	101.372	10.0873	91.7907	97.6032	0.0306898	94.0923
	82.1237	72.4059	103.176	66.8976	112.197	66.3264	83.8545	19.5216	103.376	23.2804	381.094	77.2648	68.2747	97.9127	0.178341	2.9956	131.069	373.311	287.536	803.325	307.233	2490.5	1615.01	5034.89	1202.62	6396.59	1163.33		4.85888	4.85888	25.9109	10.3672	34.9326	10.9384		93.5418	97.8874	100.636	91.4624	94.774	74.7314	92.1722	9.13936	101.312	9.91552	91.9822	97.109	0.0271131	94.1579
	77.2877	67.7763	101.814	65.1235	106.565	63.9649	80.4218	19.0561	99.4779	23.6952	363.135	72.532	65.7867	95.6824	0.185148	9.82312	159.909	457.623	234.038	683.449	270.832	2031.2	1264.34	4843.49	1082.72	5527.31	1007.81		4.75566	4.75566	29.282	7.40847	34.0327	8.56712		94.2203	97.3206	100.814	91.6218	94.4122	75.1758	92.2608	8.93902	101.2	9.68886	92.2714	96.5935	0.0228844	94.3163
	72.6238	64.514	97.6795	86.9348	100.779	96.8631	86.5657	14.9155	101.481	17.2303	222.474	91.8989	76.2015	97.4754	0.122491	194.377	486.28	123.516	0.136207	202.023	106.036	1632.56	1042.98	4285.1	2993.84	4700.53	4178.89		19.2751	27.385	5.78054	4.96416	8.88026	4.96416		94.9416	96.611	101.022	91.8791	94.1549	75.6591	92.3779	8.74224	101.12	9.46356	92.448	95.997	0.0188326	94.5483
	74.0842	61.8795	92.6628	95.3523	94.1155	112.288	88.397	17.7656	106.163	20.0975	315.615	93.3892	78.7288	95.0431	0.0938832	204.857	703.178	18.1971	48.3761	32.7015	570.766	1752.71	879.756	3653.48	3985.84	3831.2	6411.03		19.305	31.5097	0.726357	1.96313	0.726357	18.8985		95.7141	95.9026	101.318	92.232	93.9998	75.917	92.5139	8.68307	101.197	9.38569	92.674	95.4269	0.0146353	94.857
	72.843	58.048	91.5131	90.0721	87.8756	109.406	84.9597	17.5857	102.545	20.6989	309.256	88.9738	76.6012	91.1528	0.0867439	146.813	724.241	42.9467	26.1364	8.50239	597.642	1650.33	667.145	3515.81	3347	3097.68	5957.93		16.1308	30.9259	2.53925	1.09824	1.09824	20.4326		96.453	95.2513	101.654	92.5963	93.8961	76.2092	92.6766	8.65038	101.327	9.33394	92.9212	94.9125	0.0106013	94.5737
	68.5069	55.419	88.9209	84.7898	85.117	103.876	81.105	16.8984	98.0034	20.8352	285.555	84.9534	72.5777	87.9699	0.0958736	158.711	659.771	61.0889	13.5782	16.0962	518.53	1316.83	538.249	3215.13	2763.72	2798.22	5134.79		16.4465	29.5344	3.96751	0.163574	0.163574	18.9228		96.9331	94.6945	101.686	92.6789	93.8013	76.568	92.727	8.53346	101.26	9.20278	92.9595	94.4712	0.00806507	94.2479
	66.3891	54.5001	83.6382	82.7776	93.4317	101.489	80.3709	17.3078	97.6787	21.5349	299.561	83.2079	70.4862	90.9833	0.126941	195.492	669.297	10.6755	5.79202	170.584	445.964	1167.61	496.458	2643.96	2556.19	3747.02	4798.33		16.8188	28.7078	0.430336	0.430336	10.2238	18.2809		97.3994	94.2399	101.731	92.5761	93.7474	76.9563	92.7751	8.42571	101.201	9.08187	92.8689	94.1168	0.00667357	93.9937
	64.5571	54.0573	78.4073	81.2623	92.7971	100.333	78.569	17.2079	95.7769	21.9016	296.11	79.8348	68.0196	89.9134	0.138627	196.335	600.826	0.0261617	7.25397	202.438	473.674	1045.76	476.919	2133.37	2405.27	3669.73	4639.55		15.2777	25.7775	1.42753	1.42753	12.9623	20.4983		97.9037	93.8033	101.822	92.5266	93.7893	76.953	92.7997	8.49282	101.293	9.15177	92.8423	93.7998	0.00513031	93.7963
	60.9518	52.0775	75.1567	76.5863	89.215	99.5797	75.5945	17.4897	93.0842	23.1362	305.888	75.8715	64.503	86.0578	0.143163	214.409	553.05	0.191634	0.983601	185.519	575.289	825.586	394.367	1843.67	1968.47	3248.57	4537.49		14.9197	23.794	0.714764	0.714764	13.3435	23.7082		98.4882	92.7708	101.973	92.5471	93.9439	76.7787	92.7503	8.65497	101.405	9.33148	92.6031	93.6506	0.00562447	93.3573
360°	57.6754	49.7226	72.2641	70.7497	83.738	96.3874	71.7562	16.9427	88.6989	23.6115	287.056	71.5069	60.944	80.8695	0.140505	198.268	485.481	0.257952	1.01307	143.564	606.697	648.039	306.382	1603.62	1484.63	2654.23	4117.61		13.8315	21.7843	0.757202	0.757202	12.2311	24.8805		99.0875	91.4498	102.225	91.4539	94.2048	76.6556	92.5128	8.87835	101.391	9.59689	91.4508	93.7818	0.0125842	92.8293
									mean CV =	44.3464	261.291										1.30646e+06						6.67177e+06		9511.38	8705.56	7704.81	7301.49	8902.75	10312.1
	X =	32.2188				noemer CV	32.251			teller CV	16.1645									teller VR	261.291					noemer VR	1112.15
	median	20.9393						CV (Burden)	0.501209														VR =	0.234943							7301.49
	X(4) =	33.0538																778038	teller VR	259.346			VR (4) =	0.229033		noemer VR	1132.35	4.52827e+06
							MD =	12.1921														(Xij-X)² trail 1 1	(Xij-X)² trail 1 2	(Xij-X)² trail 2 1	(Xij-X)² trail 2 2	(Xij-X)² trail 3 1	(Xij-X)² trail 3 2
	X	median	mean CV	CV (Burden)	MD	VR															0°	960.827	4912.79	5210.17	2866.4	1895.74	4226.65
entry	18.7253	5.34918	56.1471	1.18877	3.02951	0.210353											teller entry	174.917	noemer entry	831.539		1496.76	6350.58	4927.11	2403.49	1594.84	3757.15
pull	5.17083	4.18887	37.0916	1.41015	0.292477	0.241992											teller pull	7.37496	noemer pull	30.4761		3750.62	6553.76	4342.92	2281.68	1334.75	3441.44
push	28.1596	26.5147	40.3202	1.32699	1.0648	0.811881											teller push	133.775	noemer push	164.772		3962.81	5708.32	3513.2	2124.07	1094.24	2976.89
exit	52.563	47.8941	35.5808	1.00092	3.09523	0.849083											teller exit	444.873	noemer exit	523.945		3625.31	4835.31	3002.55	1873.06	1123.39	2531.85
recovery	54.5883	46.6859	38.9516	0.775828	4.7101	0.320807											teller recovery	452.952	noemer recovery	1411.92		3113	4407.46	2622.01	1569.92	1595.88	2203.61
																						5838.09	3896.97	2118.28	1258.65	1523.44	1822.26
																						8599.89	3437.61	1760.41	1085.42	1295.6	1638.32
																						8156.87	3114.99	1490.21	1221.3	1053.99	1920.4
																						7172.95	2776.65	1696.13	2349.61	846.654	1840.08
																						6014.41	2272.95	2701.44	2607.71	727.738	1627.85
																						5551.41	1764.11	2335.31	2205.24	677.116	1340.67
																						5445.12	1390.56	1925.94	1816.78	584.918	1294.5
																						5271.02	1846.4	1782.4	1647.25	566.33	2463.32
																						4786.5	12153.9	10497.9	2009.45	1464.06	2904.47
																						4230.8	15078.7	15891.3	3285.99	1614.36	2401.19
																						3541.99	13518.3	13839.3	3016.44	1543.82	2125.07
																						3055.87	11463.8	12520.4	2518.71	1422.23	1917.98
																						5447.24	13220	15748.7	2010.95	1191.92	1680.37
																						11941.6	19123.2	14891.5	1580.79	1033.23	1330.81
																						11887.5	17959.5	12839.8	1267.95	1001.49	1042.54
																						10507.6	15237.6	10615.3	2022.85	935.841	909.843
																						9533.68	13556.6	8692.96	12114.2	825.091	828.781
																						9408.67	12800.9	7452.88	13440.1	725.261	666.645
																						9102.18	12224.7	6666.2	12108.1	628.996	1986.75
																						8647.03	11031	9367.37	10798.8	536.015	4147.8
																						7388.95	9229.77	13715	18881.9	428.629	3741.84
																						6339.5	8200.17	12216.9	19475.8	344.853	3048.73
																						5770.74	7460.08	10652	17885	506.654	2623
																						5525.83	6625.69	12855.1	15313.4	1011.52	2483.12
																						5268.16	5750.68	14817.7	13756.5	929.089	2249.03
																						4677.55	4812.07	13435.8	12748.5	742.457	1811.12
																						3916.66	3873.23	11145.1	11730.7	588.966	1546.62
																						3579.04	3266.32	9734.2	10388.8	483.432	1433.48
																						3265.94	3058.04	8661.91	8703	386.858	1379.12
																						2803.94	3028.55	7357.78	7227.71	291.41	1275.04
																						2254.53	2803.11	6097.45	6208.87	238.146	1185.59
																						1805.55	2274.48	5031.4	5430.76	184.52	5868.7
																						1428.12	1927.44	4064.4	4508.06	131.932	7376.37
																						1212.45	1861.49	3364.26	3723.04	114.156	6974.4
																						1081.8	1823.92	2744.17	3140.68	112.078	6000.84
																						871.423	1660.1	2339.16	2578.64	104.971	5326.36
																						732.849	1372.87	1877.74	2306.43	78.9076	5233.81
																						689.015	1071.16	1543.93	3787.43	58.3814	5123.58
																						664.79	902.561	1292.6	3730.98	55.6004	4647.51
																						591.743	834.6	1037.48	3356.76	40.4787	3877.52
																						467.717	775.658	906.269	3182.46	22.142	3130.33
																						341.171	694.263	728.866	8819.27	8.7482	2626.57
																						294.686	578.496	606.166	9245.4	1.86557	2274.56
																						257.129	440.9	580.502	8228.22	0.0293219	1963.97
																						444.45	362.378	544.211	6797.77	1.27191	1701.28
																						2963.84	311.705	472.383	5850.17	4.05027	1433.15
																						3016.45	268.262	379.22	5257.46	3.09922	1182
																						2757.14	241.536	282.451	4718.06	4.17635	973.455
																						2357.76	221.61	693.596	4068.76	9.39998	763.641
																						1920.52	189.757	1610.29	3336.67	16.3753	652.924
																						1671.74	137.554	1939.01	2859.08	21.0333	545.04
																						1609.24	101.506	1703.1	2473.5	24.6763	446.127
																						1859.05	618.891	1351.34	2023.76	29.5709	362.403
																						1960.56	1705.44	1204.57	1621.53	37.7091	286.256
																						1754.94	2135.31	2142.44	1358.08	48.9668	210.915
																						1414.4	1904.56	2287.11	1200.84	61.9723	141.832
																						1168.91	1597.89	2071.72	1067.8	75.8437	102.563
																						1017.91	1745.31	1675.77	863.374	88.9785	80.9428
																						944.718	1809.46	1499.8	746.255	101.523	67.3905
																						897.066	1651.18	1709.28	663.012	112.918	51.0402
																						790.136	1363.99	1951.74	578.237	123.889	31.1364
																						643.677	1050.65	1658.86	468.361	134.959	15.9334
																						483.687	846.442	1419.69	343.083	145.469	10.4828
																						377.8	732.329	1288.27	257.04	156.829	6.20645
																						302.291	601.215	1082.53	197.791	168.468	2.14532
																						241.458	455.143	855.294	151.148	179.527	0.0324051
																						188.537	338.113	648.408	107.541	190.646	1.73701
																						143.283	256.556	474.595	67.8593	200.903	7.13002
																						102.774	211.933	352.698	37.0762	210.932	13.0931
																						68.2329	165.289	262.885	17.153	220.377	18.4826
																						39.8155	111.97	192.511	6.59953	229.305	24.3806
																						19.6595	74.8895	132.192	1.34021	237.69	32.937
																						8.62708	55.4282	82.3092	0.0325953	245.434	45.3297
																						2.68595	39.5361	51.7895	2.36012	251.609	57.661
																						0.235019	25.435	32.5412	7.94306	256.239	67.2755
																						0.534501	12.5116	74.4321	14.2529	259.891	71.4732
																						4.23026	3.18031	48.8576	20.6366	265.077	75.7792
																						10.9261	0.0232576	26.1333	29.0114	269.76	84.1625
																						19.5533	1.32228	16.8335	39.7288	274.148	96.8056
																						30.0247	5.39962	11.0372	47.0129	277.926	91.2067
																						42.6644	11.6011	3.77863	53.9129	282.194	38.8178
																						55.2222	20.3268	0.490271	65.6921	286.363	36.1364
																						66.2441	31.824	0.111604	73.4529	289.775	46.9115
																						75.6264	45.4092	0.888498	81.2261	294	56.3418
																						85.3908	60.3214	3.32833	91.3463	296.845	60.4396
																						99.5272	75.6067	0.550164	104.638	298.057	63.834
																						113.509	90.2112	21.146	112.812	295.573	68.4783
																						124.097	104.755	17.1087	118.128	294.301	80.1618
																						133.934	119.764	11.7725	123.015	296.136	93.619
																						144.795	133.205	4.2196	130.1	299.495	102.906
																						157.471	147.056	0.229624	141.069	295.577	111.246
																						168.12	160.575	0.211957	152.275	296.609	120.086
																						177.355	173.337	1.15982	159.953	298.877	130.504
																						186.314	184.199	3.67855	165.867	290.173	142.909
																						195.474	195.012	8.19124	172.279	273.56	156.027
																						205.254	204.383	13.9052	178.475	273.592	167.182
																						214.107	209.611	21.0941	183.973	258.079	179.045
																						221.81	213.545	30.6024	190.794	245.678	188.181
																						229.602	218.74	43.1694	200.433	249.863	193.317
																						237.059	226.679	55.0894	206.572	189.715	197.372
																						243.598	233.342	61.1633	210.112	169.708	204.655
																						250.046	237.615	63.0127	214.183	170.388	213.729
																						257.171	235.709	67.1063	220.288	173.162	223.635
																						263.041	234.597	73.8359	228.129	182.159	232.124
																						266.643	237.993	84.4207	234.603	188.015	238.593
																						267.032	245.196	90.9941	239.384	189.683	239.874
																						263.059	250.486	44.2135	246.259	175.239	215.892
																						266.166	244.933	41.4266	253.513	176.673	218.051
																						270.826	229.478	45.7528	260.552	185.097	226.167
																						274.048	226.906	56.9958	266.019	191.894	232.244
																						275.7	229.911	66.7308	269.663	199.376	236.718
																						241.928	237.326	71.5503	272.638	207.513	241.549
																						178.247	243.621	45.8208	274.523	215.943	246.157
																						142.854	249.649	43.3078	277.481	224.985	249.726
																						139.929	255.663	53.4695	281.52	232.612	252.764
																						148.403	261.351	66.1306	280.491	237.583	257.028
																						152.62	252.203	75.3084	261.961	240.97	261.636
																						95.3754	172.912	82.305	222.406	243.913	266.047
																						80.662	166.57	90.8778	220.397	249.396	271.71
																						72.1151	114.876	103.355	226.174	252.636	260.165
																						77.5942	104.732	115.029	232.571	238.048	229.473
																						86.9069	107.181	124.819	234.962	212.681	203.668
																						95.1898	26.0935	135.214	234.653	214.18	180.794
																						107.11	25.6091	143.479	229.43	221.714	184.641
																						117.091	30.6819	152.35	224.961	228.097	191.52
																						124.378	40.8387	164.145	225.484	232.643	193.767
																						128.998	53.2929	166.058	227.066	222.641	193.4
																						130.15	62.1344	87.1398	231.92	215.264	187.746
																						133.703	68.2944	44.4556	238.806	219.385	195.447
																						142.775	73.3954	17.4126	226.416	225.259	205.261
																						155.63	82.6629	14.202	148.783	232.734	213.416
																						164.62	97.9842	18.455	80.3883	240.809	220.414
																						167.371	113.323	26.4367	65.3143	246.318	227.915
																						154.18	127.173	40.1514	72.9327	232.719	235.129
																						156.524	139.892	339.492	86.4552	217.127	243.634
																						161.021	151.897	453.524	97.0431	212.939	252.077
																						166.878	162.576	380.534	71.6558	214.448	259.751
																						174.602	172.388	320.675	57.8268	219.02	266.821
																						185.457	182.162	310.897	62.7589	223.622	273.061
																						195.239	188.746	277.954	71.9384	203.827	278.018
																						201.756	195.612	209.18	84.7905	160.331	282.263
																						204.756	205.952	147.884	96.9855	162.097	286.861
																						205.415	212.782	99.7777	106.633	167.966	291.702
																						207.422	213.845	61.1495	114.665	178.016	296.279
																						209.276	195.172	36.1403	122.627	188.221	300.67
																						210.136	199.884	16.9301	131.496	191.617	304.682
																						211.188	209.765	4.99977	141.148	166.891	307.46
																						186.998	219.19	0.651658	152.764	159.555	310.595
																						83.9208	218.722	0.0474683	165.197	156.874	313.754
																						87.5475	196.017	1.03285	174.881	162.685	316.396
																						74.1207	200.214	3.63962	181.591	168.388	313.389
																						7.25788	206.902	9.74424	187.093	169.568	290.665
																						81.1335	216.47	18.8869	196.739	128.308	267.501
																						143.133	223.618	28.3871	206.153	121.333	262.171
																						116.251	230.42	39.293	213.476	128.988	262.829
																						79.0919	237.118	50.638	215.732	139.949	266.206
																						68.1562	242.747	61.9977	189.679	145.539	232.635
																						108.07	250.02	73.7705	190.875	148.91	138.975
																						144.782	257.764	87.3057	199.399	154.128	121.234
																						111.368	262.844	103.045	205.553	160.202	115.427
																						70.1012	266.935	118.521	211.838	165.809	124.89
																						41.2679	269.803	133.222	219.536	174.223	131.627
																						21.701	272.471	147.251	226.538	182.631	130.463
																						9.45067	276.298	160.993	232.503	137.066	105.512
																						2.73926	281.732	172.825	234.826	79.1008	111.013
																						0.0839647	260.639	183.467	205.24	73.735	124.098
																						0.859173	194.338	193.317	160.887	81.4178	136.78
[truncated: 828 more rows]
[truncated: 3 more columns]

## Sheet: 2
							mean	SD	mean + 1 SD	CV	SD²	median	Q1	Q3	CQV (unsmoothed)	(Xij-Xi)² trail 1 1	(Xij-Xi)² trail 1 2	(Xij-Xi)² trail 2 1	(Xij-Xi)² trail 2 2	(Xij-Xi)² trail 3 1	(Xij-Xi)² trail 3 2	(Xij-X)² trail 1 1	(Xij-X)² trail 1 2	(Xij-X)² trail 2 1	(Xij-X)² trail 2 2	(Xij-X)² trail 3 1	(Xij-X)² trail 3 2		abs P50-trail 1 1	abs P50-trail 1 2	abs P50-trail 2 1	abs P50-trail 2 2	abs P50-trail 3 1	abs P50-trail 3 2								mean	SD	mean + 1 SD	CV	Q1	Q3	CQV	SL P50
[truncated: 2,007 more rows]
[truncated: 3 more columns]

[truncated: 13 more sheets: 3, 4, 5, 6, 7, 8, 9, 10, 11, 12, 13, 14, 15]
