# Supplementary material for: Intra-Individual Variability of Surface Electromyography in Front Crawl Swimming
Source: PLoS One. 2015 Dec 16;10(12):e0144998. doi: 10.1371/journal.pone.0144998 (PMC4682934; doi:10.1371/journal.pone.0144998)
Supplement: S1 File — (ZIP) [file pone.0144998.s001.zip › right deltoid MVC non event synch.xls]

## Sheet: summary table intra
Intrasubject variability right deltoid non event synchronized MVC
	mean	median	mean CV	CV (Burden)	MD	VR		average	mean	median	mean CV	CV (Burden)	MD	VR
1	30.6215	18.0974	44.0595	0.518858	11.8454	0.235294		entry	16.983	10.4348	52.4537	1.3192	3.07581	0.510309
2	32.2819	29.8995	49.2224	0.49209	14.2996	0.525692		pull	10.3411	5.82901	46.0882	1.69966	0.71026	0.411579
3	23.3987	18.0702	48.1692	0.552651	10.2805	0.345002		push	34.5212	31.7351	43.2625	1.55008	1.30151	0.804426
4	34.6072	29.7213	42.5036	0.534342	14.5733	0.440046		exit	45.6599	43.4188	34.083	0.893333	2.49197	0.893761
5	22.0832	15.6537	57.1147	0.652917	11.8731	0.485838		recovery	39.0389	36.35	47.1393	0.910488	3.94556	0.554844
6	31.1092	27.2917	42.2441	0.440357	11.6471	0.305632
7	30.1297	24.1115	57.3218	0.545352	13.7421	0.366208		SD	mean	median	mean CV	CV (Burden)	MD	VR
8	27.743	24.946	43.883	0.491826	11.5284	0.414991		entry	9.81067	9.59072	9.08698	0.447898	1.52485	0.19865
9	23.2041	12.5857	48.328	0.602643	10.5948	0.343249		pull	6.63241	3.5214	10.3087	0.677855	0.474991	0.228301
10	18.1276	5.83124	44.5026	0.516072	6.61095	0.188798		push	15.0278	16.0247	15.4986	0.668898	0.429593	0.236079
11	39.8042	38.7548	40.1185	0.420586	14.4972	0.380582		exit	7.81801	7.96365	3.08005	0.0872046	0.352379	0.0772333
12	29.3957	28.5236	47.4771	0.515037	12.2517	0.390214		recovery	11.1822	12.1652	8.31301	0.165927	0.891864	0.184697
13	35.0801	32.4799	39.9	0.41608	12.087	0.264211
14	23.2894	17.3865	46.3969	0.505006	9.19348	0.30315
15	17.577	6.83719	44.89	0.607612	7.22484	0.263402
average	27.8968	22.0127	46.4088	0.520762	11.4833	0.350154
SD	6.44681	9.51866	5.223	0.0670517	2.42437	0.0936189

## Sheet: 1
							mean	SD	mean + 1 SD	CV	SD²	median	Q1	Q3	CQV (unsmoothed)	(Xij-Xi)² trail 1 1	(Xij-Xi)² trail 1 2	(Xij-Xi)² trail 2 1	(Xij-Xi)² trail 2 2	(Xij-Xi)² trail 3 1	(Xij-Xi)² trail 3 2	(Xij-X)² trail 1 1	(Xij-X)² trail 1 2	(Xij-X)² trail 2 1	(Xij-X)² trail 2 2	(Xij-X)² trail 3 1	(Xij-X)² trail 3 2		abs P50-trail 1 1	abs P50-trail 1 2	abs P50-trail 2 1	abs P50-trail 2 2	abs P50-trail 3 1	abs P50-trail 3 2								mean	SD	mean + 1 SD	CV	Q1	Q3	CQV	SL P50
0°	49.7226	88.8167	90.9069	72.2641	62.2654	83.738	74.6189	16.2973	90.9163	21.8407	265.603	78.001	64.7651	87.547	0.149574	619.829	201.576	265.297	5.54532	152.61	83.1578	364.851	3386.68	3634.33	1734.11	1001.34	2821.37		28.2785	10.8156	12.9058	5.73697	15.7357	5.73697		79.28	89.6248	93.3886	89.6671	41.1769	69.3875	77.0875	19.6714	96.7589	25.5183	71.8607	89.6566	0.11018	84.4524
	57.9065	97.3192	89.0028	67.6188	58.5252	80.1031	75.0793	16.3604	91.4397	21.7909	267.664	73.8609	60.7986	86.7779	0.17604	294.905	494.616	193.865	55.6586	274.038	25.239	744.47	4448.59	3408.38	1368.8	778.616	2448.43		15.9545	23.4583	15.1419	6.24216	15.3358	6.24216		79.1668	88.6841	92.4102	89.6149	40.705	69.2335	76.6358	19.5687	96.2044	25.5347	71.7168	89.3822	0.109655	83.9254
	80.2642	99.9268	84.9552	66.4214	54.9987	77.5602	77.3544	15.4603	92.8147	19.9863	239.021	78.9122	69.2061	83.7824	0.0952773	8.46683	509.514	57.7717	119.531	499.78	0.0423611	2464.4	4803.23	2952.15	1281.63	594.247	2203.25		1.35198	21.0146	6.04297	12.4908	23.9136	1.35198		79.0036	87.7348	91.4461	89.4636	40.2305	69.0262	76.1508	19.4655	95.6163	25.5618	71.5205	89.0314	0.109067	83.3692
	81.5702	95.3088	78.5209	64.4987	51.3997	73.6853	74.1639	15.0519	89.2158	20.2955	226.56	76.1031	66.7953	80.8079	0.094934	54.8534	447.106	18.9829	93.4171	518.212	0.229072	2595.78	4184.45	2294.35	1147.66	431.733	1854.49		5.46715	19.2057	2.41777	11.6044	24.7034	2.41777		78.7685	86.7954	90.4829	89.2042	39.7553	68.7635	75.6283	19.3573	94.9856	25.5953	71.2648	88.602	0.108448	82.782
	78.5556	89.0097	73.9061	61.4598	53.4758	69.483	70.9817	12.5722	83.5538	17.7118	158.059	71.6946	63.4656	77.3932	0.0988765	57.3646	325.011	8.55216	90.666	306.456	2.24595	2297.68	3409.19	1873.56	951.002	522.319	1510.22		6.86106	17.3152	2.21153	10.2347	18.2188	2.21153		78.456	85.8659	89.5061	88.8796	39.2882	68.4514	75.0745	19.2419	94.3165	25.6305	70.9525	88.1262	0.107957	82.161
	74.2768	85.8156	70.5186	57.5183	58.5876	66.0949	68.802	10.5959	79.3979	15.4006	112.273	68.3068	60.4644	73.3373	0.0962084	29.9736	289.464	2.94696	127.321	104.334	7.32829	1905.79	3046.39	1591.78	723.44	782.102	1258.36		5.97002	17.5088	2.21188	10.7884	9.71919	2.21188		78.1114	84.9507	88.5344	88.493	38.8308	68.0909	74.5019	19.1228	93.6246	25.6675	70.5961	87.6074	0.107528	81.531
	100.955	82.26	65.4509	53.3402	57.2456	62.2862	70.2564	18.0475	88.3038	25.688	325.712	63.8685	58.5058	78.0577	0.143171	942.418	144.089	23.0929	286.155	169.279	63.5234	4946.83	2666.54	1213.08	516.141	708.844	1002.65		37.0867	18.3915	1.58232	10.5283	6.62291	1.58232		77.7947	84.0574	87.9059	88.0307	38.3802	67.6928	73.9769	19.0491	93.026	25.75	70.2183	86.9438	0.106422	80.9261
	111.26	78.4557	61.631	51.5116	53.5744	59.2067	69.2733	22.6666	91.9399	32.7206	513.777	60.4189	54.9825	74.2495	0.149089	1762.9	84.3171	58.4045	315.475	246.454	101.335	6502.59	2288.11	961.589	436.399	526.838	817.115		50.8413	18.0369	1.21213	8.90721	6.84442	1.21213		77.5293	83.1818	87.4416	87.5062	37.9311	67.2757	73.4776	18.9968	92.4745	25.8539	69.8391	86.3767	0.105864	80.3555
	108.247	75.5169	57.7454	57.5836	50.0903	62.6527	68.6393	21.1512	89.7905	30.815	447.374	60.1991	57.6241	72.3008	0.112963	1568.76	47.3009	118.677	122.228	344.067	35.839	6025.7	2015.59	735.708	726.958	379.033	1026		48.0478	15.3178	2.45365	2.61544	10.1088	2.45365		77.2771	82.3137	87.0134	86.9479	37.482	66.8345	72.9781	18.9499	91.928	25.9666	69.4451	85.7894	0.105287	79.7954
	102.043	72.9101	56.4162	70.6449	46.8256	62.0134	68.4755	19.0107	87.4861	27.7627	361.405	66.3292	57.8155	72.3438	0.111619	1126.75	19.666	145.425	4.70656	468.719	41.7582	5100.97	1788.33	665.369	1601.88	262.572	985.454		35.7134	6.58093	9.91294	4.31576	19.5036	4.31576		76.9735	81.4365	86.5393	86.3761	37.0329	66.3737	72.4553	18.8942	91.3496	26.0771	69.0237	85.1412	0.104548	79.205
	95.2921	68.8721	69.6923	68.5272	45.2205	59.9969	67.9335	16.3199	84.2534	24.0233	266.339	68.6996	62.1295	69.4873	0.0559031	748.494	0.88091	3.09339	0.352467	515.883	62.9898	4182.29	1463.11	1526.53	1436.84	213.13	862.915		26.5925	0.17244	0.992676	0.17244	23.4792	8.70274		76.613	80.5729	86.0164	85.7773	36.5849	65.895	71.9099	18.8282	90.7381	26.183	68.5745	84.4762	0.103898	78.593
	92.9913	63.5415	68.691	63.3848	44.2119	56.1639	64.8307	16.1983	81.029	24.9855	262.385	63.4631	57.9691	67.4036	0.0752515	793.02	1.66212	14.9015	2.0908	425.137	75.1138	3890	1083.73	1449.29	1073.43	184.699	652.415		29.5282	0.0783634	5.22784	0.0783634	19.2513	7.29923		76.2146	80.0179	85.5305	85.1489	36.1398	65.3973	71.4082	18.7908	90.1989	26.3146	68.1016	83.8661	0.103736	78.1162
	92.3519	58.4904	63.6425	60.115	41.9312	54.8139	61.8908	16.6981	78.5889	26.9799	278.826	59.3027	55.733	62.7607	0.0593078	927.877	11.5631	3.06848	3.15362	398.385	50.0824	3810.65	776.675	1090.39	869.867	127.911	585.275		33.0492	0.812309	4.33986	0.812309	17.3714	4.48874		75.7981	79.7303	85.238	84.5149	35.6989	64.8768	70.9762	18.8057	89.7818	26.4958	67.6071	83.3188	0.104102	77.7642
	90.5826	54.7663	61.2794	59.8968	46.9636	60.3952	62.314	14.848	77.162	23.8277	220.462	60.146	56.0489	61.0584	0.0427768	799.114	56.9683	1.07033	5.84275	235.633	3.68171	3595.34	582.97	939.91	857.045	267.066	886.475		30.4366	5.37976	1.13341	0.249201	13.1824	0.249201		75.3831	79.498	84.9419	83.8748	35.2634	64.3346	70.5493	18.8248	89.3741	26.6833	67.0967	82.7806	0.104645	77.4405
	86.6192	78.2446	90.3903	76.3559	59.1674	73.8705	77.4413	10.9583	88.3996	14.1504	120.084	77.3002	74.4918	84.5255	0.0630981	84.2332	0.645281	167.676	1.17805	333.936	12.7508	3135.74	2267.96	3572.31	2091.64	814.867	1870.47		9.31891	0.944336	13.09	0.944336	18.1329	3.42979		74.9606	79.231	84.6124	83.2202	34.8334	63.785	70.1071	18.8328	88.9398	26.8628	66.5789	82.2229	0.105133	77.0958
	82.1171	141.112	145.564	74.9309	58.3998	69.7232	95.3078	38.0254	133.333	39.8975	1445.93	78.524	71.0252	126.363	0.280351	173.995	2098.02	2525.67	415.22	1362.2	654.57	2651.8	12208.1	13211.7	1963.32	771.637	1528.95		3.59312	62.588	67.0398	3.59312	20.1241	8.80075		74.5167	78.9199	84.2275	82.5388	34.4091	63.2368	69.6415	18.8218	88.4632	27.0266	66.0568	81.6341	0.105472	76.7183
	76.0782	140.214	141.131	70.6468	57.2024	65.9905	91.8773	38.3021	130.179	41.6883	1467.05	73.3625	67.1546	124.18	0.298041	249.612	2336.46	2425.98	450.733	1202.34	670.123	2066.31	12010.6	12212.5	1602.02	706.547	1250.97		2.71569	66.8517	67.769	2.71569	16.16	7.37194		74.0376	78.6437	83.8267	81.835	33.9905	62.6932	69.1711	18.8054	87.9765	27.1867	65.5293	81.0372	0.105808	76.3406
	73.5139	132.455	132.064	65.2362	54.2939	63.4706	86.8389	35.7088	122.548	41.1208	1275.12	69.375	63.912	117.426	0.295108	177.555	2080.81	2045.31	466.678	1059.18	546.076	1839.76	10370	10290.6	1198.18	560.381	1079.07		4.13887	63.0798	62.6889	4.13887	15.0812	5.90441		73.5265	78.3887	83.4871	81.1197	33.5771	62.15	68.7082	18.7968	87.505	27.3574	64.9941	80.437	0.106187	75.9576
	114.515	125.099	139.92	59.6907	51.3559	61.3574	91.9896	38.8165	130.806	42.1966	1506.72	87.9361	60.1073	122.453	0.341506	507.387	1096.21	2297.34	1043.22	1651.1	938.334	7038.1	8925.95	11946.2	845.016	429.915	944.694		26.5787	37.1626	51.9841	28.2455	36.5802	26.5787		72.9974	78.118	83.1873	80.3987	33.1692	61.5998	68.2451	18.7911	87.0361	27.5347	64.4492	79.8285	0.106595	75.5577
	129.147	136.989	143.312	55.1287	50.4642	57.7451	95.4644	45.2172	140.682	47.3655	2044.6	93.4461	55.7828	135.029	0.41531	1134.52	1724.31	2289.41	1626.97	2025.02	1422.75	9707.3	11314.1	12699.2	600.604	393.733	735.69		35.701	43.5431	49.8661	38.3174	42.9819	35.701		72.4552	77.8078	82.8459	79.6699	32.7668	61.0438	67.7649	18.7727	86.5376	27.7026	63.8966	79.2044	0.106972	75.1315
	125.528	156.855	137.56	56.6693	49.6268	53.3261	96.5942	48.6185	145.213	50.3327	2363.76	91.0986	54.1619	134.552	0.42599	837.162	3631.34	1678.23	1594	2205.94	1872.13	9007.24	15934.9	11435.9	678.488	361.202	515.498		34.4293	65.7562	46.4617	34.4293	41.4718	37.7726		71.9024	77.4455	82.4733	78.9308	32.3703	60.4933	67.2692	18.7405	86.0097	27.8589	63.3455	78.5595	0.107212	74.6739
	117.61	152.488	127.826	122.129	47.7399	49.8377	102.939	43.6456	146.584	42.3997	1904.94	119.87	66.7809	126.402	0.308624	215.262	2455.18	619.364	368.291	3046.89	2819.7	7567.07	14851.5	9448.63	8373.71	293.04	369.262		2.25954	32.6184	7.95565	2.25954	72.13	70.0322		71.3395	77.0441	82.0868	78.1812	31.9797	59.948	66.7632	18.6984	85.4617	28.0071	62.7958	77.8969	0.107334	74.1918
	116.114	142.285	117.707	134.82	45.8656	48.498	100.882	42.7831	143.665	42.4092	1830.4	116.911	65.4021	130.542	0.332441	232.034	1714.22	283.095	1151.82	3026.77	2744.04	7309.02	12468.7	7583.9	10857.4	232.382	319.571		0.796383	25.3741	0.796383	17.9094	71.0451	68.4127		70.7669	76.6245	81.6718	77.424	31.5952	59.4041	66.2478	18.647	84.8947	28.1473	62.2448	77.2242	0.107403	73.6957
	115	135.465	109.35	129.313	43.9468	46.5959	96.6119	40.8768	137.489	42.3103	1670.91	112.175	62.2845	125.735	0.337467	338.132	1509.57	162.267	1069.37	2773.61	2501.6	7119.78	10992.2	6198.23	9740.03	177.564	255.182		2.82499	23.2898	2.82499	17.1378	68.2285	65.5794		70.184	76.187	81.2199	76.6652	31.2169	58.8581	65.7219	18.5854	84.3072	28.2788	61.6896	76.5457	0.107469	73.1855
	112.914	132.148	103.291	122.331	41.9469	45.3184	92.9916	39.4343	132.426	42.4062	1555.06	108.103	59.8116	119.977	0.334645	396.914	1533.19	106.082	860.817	2605.57	2272.74	6772.11	10307.6	5280.9	8410.7	128.265	215.999		4.81153	24.0448	4.81153	14.2285	66.1559	62.7844		69.5906	75.723	80.7317	75.9071	30.8449	58.3076	65.1842	18.5131	83.6972	28.4012	61.1284	75.8611	0.107546	72.6568
	108.562	129.79	99.5079	156.834	39.405	78.2238	102.054	40.7719	142.826	39.9514	1662.35	104.035	83.5449	124.483	0.196791	42.3596	769.282	6.48134	3000.87	3924.87	567.867	6074.76	9834.34	4745.34	15929.6	77.1499	2265.98		4.52714	25.7546	4.52714	52.799	64.6301	25.8112		68.9862	75.2329	80.2082	75.1506	30.4792	57.7535	64.6351	18.43	83.0651	28.5139	60.5617	75.2123	0.107905	72.0684
	100.522	125.433	129.583	158.071	37.2491	82.5827	105.574	42.3064	147.88	40.0729	1789.83	112.978	87.0677	128.546	0.192372	25.5144	394.402	576.464	2755.97	4668.24	528.579	4886.14	8989.25	9793.43	16243.4	43.9253	2699.97		12.4554	12.4554	16.6055	45.0931	75.7287	30.395		68.3765	74.7195	79.6594	74.3954	30.1204	57.2014	64.0788	18.3377	82.4164	28.6174	59.9951	74.6385	0.108764	71.3859
	95.8618	116.876	134.867	151.253	42.2398	78.5404	103.273	39.6912	142.964	38.4333	1575.39	106.369	82.8707	130.369	0.222747	54.9242	185.039	998.189	2302.05	3725.04	611.701	4256.3	7439.81	10867.1	14551.9	134.986	2296.22		10.507	10.507	28.4982	44.8838	64.129	27.8285		67.765	74.1982	79.0918	73.6429	29.7689	56.6546	63.5202	18.2388	81.759	28.7133	59.4322	74.0594	0.109574	70.704
	93.472	110.657	127.316	141.221	50.4486	72.9329	99.3414	34.0204	133.362	34.2459	1157.38	102.065	78.0677	123.151	0.224053	34.4496	128.049	782.584	1753.93	2390.5	697.406	3950.19	6405.72	9349.84	12232.3	393.115	1790.26		8.59262	8.59262	25.2515	39.1568	51.616	29.1317		67.1537	73.6724	78.5095	72.8976	29.4248	56.1138	62.962	18.1349	81.0968	28.8029	58.8737	73.4787	0.110349	70.0256
	92.0993	106.615	121.353	135.03	48.7451	69.4603	95.5504	32.3425	127.893	33.8487	1046.04	99.3569	75.12	117.668	0.2207	11.9102	122.415	665.772	1558.66	2190.74	680.696	3779.52	5774.95	8232.2	10901.2	328.465	1508.45		7.25763	7.25763	21.996	35.6734	50.6119	29.8967		66.5425	73.1369	77.9141	72.1612	29.0872	55.5776	62.4032	18.0261	80.4293	28.8865	58.3188	72.893	0.111074	69.3519
	88.9113	102.127	137.374	130.569	45.245	68.3803	95.4342	35.5852	131.019	37.2877	1266.31	95.519	73.513	123.458	0.253565	42.5482	44.7886	1758.91	1234.42	2518.96	731.917	3397.71	5112.99	11396	9989.42	213.847	1425.73		6.60767	6.60767	41.8546	35.0496	50.274	27.1387		65.9298	72.5869	77.3026	71.4313	28.7561	55.043	61.8416	17.9112	79.7528	28.963	57.7647	72.298	0.111741	68.6805
	82.8448	96.9931	140.139	125.458	42.4207	65.6639	92.2533	36.5976	128.851	39.6707	1339.38	89.9189	69.9591	118.342	0.256944	88.5202	22.4653	2293.07	1102.56	2483.29	706.999	2727.27	4405.19	11994.2	8993.99	139.221	1227.97		7.07413	7.07413	50.2204	35.5392	47.4983	24.2551		65.3161	72.0312	76.6829	70.7088	28.4315	54.5102	61.2801	17.7926	79.0727	29.0349	57.2117	71.7006	0.112393	68.0125
	79.2248	91.3554	133.735	118.086	40.0953	60.9372	87.239	34.954	122.193	40.067	1221.79	85.2901	65.5091	111.404	0.25942	64.2273	16.9445	2161.87	951.568	2222.53	691.787	2362.28	3688.61	10632.4	7650.13	89.7526	919.04		6.06528	6.06528	48.4448	32.7964	45.1948	24.3529		64.7033	71.4757	76.0568	69.998	28.1133	53.9824	60.7216	17.6717	78.3933	29.1028	56.6626	71.1063	0.113045	67.3507
	76.6961	84.6219	123.774	108.678	37.4708	57.9304	81.5286	31.7889	113.318	38.9911	1010.54	80.659	62.6218	102.664	0.242261	23.3533	9.56841	1784.69	737.104	1941.09	556.878	2122.87	2916.05	8677.44	6092.86	46.9138	745.775		3.96291	3.96291	43.1153	28.0193	43.1882	22.7286		64.0921	70.9202	75.4795	69.2959	27.801	53.4626	60.1752	17.5576	77.7329	29.1775	56.12	70.5141	0.113667	66.694
	72.8034	78.4824	117.204	101.052	35.16	56.5476	76.8748	29.6088	106.484	38.5157	876.683	75.6429	60.6116	95.4095	0.223033	16.5765	2.58442	1626.4	584.53	1740.12	413.193	1779.31	2290.67	7496.45	4960.43	20.598	672.166		2.83952	2.83952	41.5606	25.409	40.4829	19.0952		63.4827	70.3633	74.9032	68.6028	27.4947	52.9529	59.6333	17.4418	77.0751	29.2485	55.5854	69.9232	0.114238	66.0427
	67.3653	74.7818	111.775	95.3691	33.4802	55.8597	73.1052	27.9082	101.013	38.1754	778.866	71.0736	58.7361	90.2223	0.211375	32.9456	2.81125	1495.34	495.682	1570.14	297.405	1350.11	1950.14	6585.87	4192.25	8.17199	636.969		3.70825	3.70825	40.7012	24.2955	37.5934	15.2139		62.8765	69.8025	74.3173	67.9206	27.1942	52.451	59.0937	17.3226	76.4163	29.3138	55.0574	69.332	0.114758	65.3986
	62.0996	73.9277	104.677	89.3305	31.2831	54.4986	69.3027	26.0398	95.3425	37.574	678.071	68.0137	56.3988	85.4798	0.204971	51.884	21.3908	1251.32	401.112	1445.49	219.163	990.874	1875.43	5484.17	3446.75	0.437781	570.114		5.91404	5.91404	36.663	21.3168	36.7305	13.5151		62.2758	69.2352	73.73	67.2483	26.8993	51.9534	58.557	17.2014	75.7583	29.3754	54.534	68.7385	0.115228	64.7621
	57.1692	73.5872	97.1767	82.4817	29.674	52.4233	65.4187	24.0044	89.4231	36.6935	576.212	65.3782	53.6098	80.258	0.199064	68.0541	66.7245	1008.57	291.145	1277.68	168.88	704.781	1846.05	4429.6	2689.48	0.897723	475.319		8.209	8.209	31.7985	17.1035	35.7042	12.9549		61.6823	68.6631	73.1469	66.5835	26.6103	51.4633	58.0249	17.0786	75.1035	29.4333	54.018	68.1432	0.115627	64.1329
	53.8373	70.5176	90.2319	76.7999	29.3332	90.6782	68.5663	23.6056	92.1719	34.4273	557.223	73.6587	58.0073	86.8739	0.199243	216.945	3.80734	469.395	67.7916	1539.24	488.934	538.973	1591.7	3553.4	2132.45	1.6597	3606.81		19.8215	3.14116	16.5731	3.14116	44.3255	17.0195		61.0958	68.0898	72.5651	65.9276	26.3279	51.0064	57.5021	16.9524	74.4545	29.4814	53.5287	67.5493	0.115798	63.5117
	51.8536	65.4609	83.2521	71.6584	29.206	104.618	67.6749	25.9168	93.5917	38.2961	671.682	68.5597	55.2554	80.3537	0.185078	250.315	4.90175	242.65	15.8681	1479.85	1364.82	450.802	1213.79	2769.99	1684.03	2.00347	5475.54		16.7061	3.09873	14.6925	3.09873	39.3536	36.0587		60.514	67.5168	71.9815	65.2833	26.0529	50.5827	56.9885	16.8221	73.8106	29.5184	53.0655	66.9584	0.115751	62.8986
	48.6039	62.3159	77.5099	67.1873	28.2937	102.776	64.4477	25.3371	89.7848	39.3141	641.967	64.7516	52.0319	74.9292	0.18035	251.028	4.54477	170.621	7.5053	1307.11	1469.03	323.365	1004.53	2198.52	1337.06	5.41839	5206.21		16.1477	2.43571	12.7583	2.43571	36.4578	38.024		59.9374	66.9449	71.3986	64.6505	25.7836	50.1631	56.4797	16.6911	73.1708	29.5524	52.6067	66.3713	0.11569	62.294
	45.8618	61.8872	71.8568	73.0698	26.6501	97.3454	62.7785	24.3944	87.1729	38.8579	595.086	66.872	49.8681	72.7665	0.18672	286.176	0.794398	82.4148	105.91	1305.26	1194.87	232.266	977.545	1700.35	1801.86	15.7722	4452.08		21.0102	4.98478	4.98478	6.1978	40.2219	30.4734		59.368	66.3741	70.8192	64.0283	25.519	49.7432	55.9753	16.5606	72.5359	29.5855	52.1494	65.7877	0.11564	61.6982
	45.0071	61.3551	67.9681	80.0398	26.3011	92.0868	62.1263	23.7898	85.9161	38.2926	565.953	64.6616	49.0941	77.0219	0.221446	293.07	0.594786	34.1263	320.893	1283.45	897.631	206.945	944.556	1394.77	2442.17	18.6658	3777.99		19.6546	3.3065	3.3065	15.3782	38.3605	27.4252		58.8062	65.804	70.2466	63.4146	25.2612	49.3277	55.4767	16.4298	71.9065	29.6156	51.6973	65.2066	0.115559	61.1104
	44.5223	59.4174	63.1733	78.0013	25.5109	91.0988	60.2873	23.3673	83.6546	38.7599	546.03	61.2953	48.2461	74.2943	0.212569	248.536	0.756818	8.32867	313.785	1209.4	949.345	193.233	829.203	1059.62	2244.85	26.1177	3657.5		16.773	1.87795	1.87795	16.706	35.7844	29.8034		58.2511	65.2348	69.6761	62.8086	25.0086	48.9186	54.983	16.2982	71.2811	29.6422	51.2517	64.6282	0.115434	60.5299
	43.0591	55.8997	58.9443	73.6283	23.7987	90.6922	57.6704	23.2836	80.954	40.3736	542.126	57.422	46.2692	69.9573	0.203809	213.489	3.13541	1.62277	254.655	1147.29	1090.44	154.694	638.987	802.179	1849.59	46.5498	3608.49		14.3629	1.52229	1.52229	16.2063	33.6232	33.2702		57.7023	64.667	69.1689	62.2118	24.7605	48.5159	54.5044	16.1772	70.6816	29.6806	50.8125	64.0532	0.115271	59.957
	40.2826	51.7596	55.6925	104.698	22.017	88.167	60.436	30.6857	91.1217	50.7739	941.613	53.726	43.1518	80.0483	0.299484	406.162	75.2811	22.5012	1959.09	1476.03	769.005	93.3364	446.818	628.555	5487.28	74.0379	3311.48		13.4435	1.96646	1.96646	50.9716	31.7091	34.4409		57.1606	64.1013	68.6903	61.6248	24.5193	48.1178	54.0357	16.0603	70.096	29.7217	50.3785	63.4822	0.115085	59.3927
	37.0484	48.9922	51.7026	115.221	20.276	83.0087	59.3748	34.2671	93.6418	57.7132	1174.23	50.3474	40.0343	75.1821	0.305059	498.467	107.798	58.8621	3118.77	1528.71	558.562	41.3049	337.481	444.413	7157.02	107.028	2744.42		13.299	1.35522	1.35522	64.8733	30.0713	32.6613		56.6265	63.539	68.2162	61.0473	24.2885	47.7201	53.5729	15.9422	69.5152	29.758	49.9467	62.9161	0.114913	58.8369
	35.8684	47.769	49.5542	109.869	19.018	76.6503	56.4549	32.278	88.7329	57.1749	1041.87	48.6616	38.8436	69.8763	0.285437	423.802	75.4446	47.6193	2853.11	1401.52	407.854	27.5303	294.037	358.448	6280.23	134.641	2118.65		12.7932	0.892603	0.892603	61.2078	29.6436	27.9887		56.0997	62.9808	67.7435	60.4791	24.0629	47.3242	53.115	15.8242	68.9392	29.7923	49.5181	62.3554	0.114748	58.2894
	34.5321	46.8189	46.9838	101.297	17.6799	71.5452	53.1428	29.4596	82.6024	55.4349	867.87	46.9013	37.6038	65.4049	0.26989	346.356	39.9915	37.9333	2318.8	1257.62	338.651	15.2931	262.356	267.724	4994.99	167.485	1674.75		12.3692	0.0824375	0.0824375	54.3954	29.2214	24.6439		55.5802	62.4268	67.2652	59.9203	23.8462	46.932	52.6618	15.7034	68.3652	29.8194	49.094	61.8002	0.114579	57.7502
	45.6342	45.532	44.0402	95.0862	16.7173	67.8032	52.4689	26.4402	78.9091	50.3922	699.086	45.5831	44.4132	62.2609	0.167311	46.7122	48.1194	71.0424	1816.24	1278.17	235.141	225.382	222.325	180.062	4155.7	193.326	1382.48		0.0510902	0.0510902	1.54294	49.5031	28.8658	22.22		55.0676	61.8776	66.7825	59.3699	23.6382	46.5437	52.2132	15.5801	67.7934	29.8394	48.6747	61.2507	0.114405	57.2187
	74.3613	43.5276	42.9499	90.9973	16.9763	64.3869	55.5332	26.3806	81.9139	47.5043	695.939	53.9573	43.0943	71.8677	0.250286	354.497	144.134	158.34	1257.7	1486.64	78.3883	1913.17	166.569	151.99	3645.24	186.191	1140.11		20.404	10.4297	11.0074	37.04	36.981	10.4297		54.6105	61.059	66.0549	58.6926	23.0448	45.7833	51.5409	15.537	67.0779	30.1451	47.9901	60.4674	0.115043	56.6516
	73.3932	40.7089	42.5123	86.949	16.6425	61.3789	53.5975	25.3748	78.9723	47.3433	643.882	51.9456	41.1598	70.3896	0.262035	391.871	166.115	122.881	1112.33	1365.67	60.55	1829.42	101.756	141.392	3172.79	195.411	946.016		21.4476	11.2367	9.43328	35.0034	35.3031	9.43328		54.0691	60.1499	65.3404	58.0596	22.5101	45.0547	50.864	15.4631	66.3271	30.4009	47.3083	59.6273	0.115201	56.0643
	70.5151	38.3739	41.314	81.6	15.5545	58.2447	50.9337	23.997	74.9307	47.1141	575.855	49.7794	39.1089	67.4475	0.265949	383.432	157.749	92.5387	940.419	1251.69	53.4511	1591.5	60.1001	114.33	2598.8	227.013	763.044		20.7358	11.4055	8.46537	31.8206	34.2248	8.46537		53.3013	59.2096	64.658	57.4375	22.0171	44.3462	50.1616	15.3671	65.5287	30.6352	46.585	58.7666	0.115628	55.3694
	66.3125	37.0046	39.4344	75.4516	14.5692	54.8431	47.9359	22.1252	70.0611	46.1559	489.525	47.1387	37.6121	63.4451	0.255628	337.699	119.493	72.2758	757.113	1113.34	47.7092	1273.85	40.7443	77.6668	2009.74	257.676	586.685		19.1738	10.1341	7.70435	28.3129	32.5695	7.70435		52.5182	58.311	64.0308	56.8329	21.5597	43.6714	49.4873	15.2728	64.7601	30.862	45.8831	57.9415	0.116142	54.6755
	61.5794	35.6745	36.7564	71.3559	14.0674	51.5954	45.1715	20.6135	65.785	45.6339	424.916	44.1759	35.945	59.0834	0.24349	269.219	90.1932	70.8146	685.624	967.464	41.2664	958.392	25.5328	37.6366	1659.29	274.037	439.905		17.4035	8.50139	7.41952	27.1801	30.1085	7.41952		51.7631	57.4717	63.4413	56.2564	21.08	43.0343	48.8411	15.2025	64.0436	31.1263	45.2165	57.1679	0.11673	54.0097
	59.1589	34.6115	35.0917	67.2288	13.6685	48.2654	43.0041	19.3345	62.3386	44.9596	373.823	41.6785	34.7315	56.4355	0.238068	260.977	70.4363	62.6072	586.835	860.579	27.681	814.385	15.9201	19.9824	1340.1	287.404	311.308		17.4804	7.06704	6.58687	25.5503	28.01	6.58687		51.0486	56.6605	62.8773	55.7165	20.5457	42.4267	48.2126	15.1638	63.3764	31.452	44.5822	56.4245	0.117243	53.3826
	60.0586	34.036	52.7104	62.1415	13.1473	45.3957	44.5816	18.5146	63.0962	41.5298	342.792	49.0531	36.8759	58.2216	0.224461	239.538	111.21	66.0781	308.352	988.117	0.6628	866.545	11.6588	487.922	993.514	305.348	218.278		11.0055	15.0171	3.65736	13.0885	35.9058	3.65736		50.0651	55.882	62.3549	55.2167	20.0231	41.854	47.5659	15.1254	62.6913	31.7987	43.9068	55.7157	0.118537	52.6409
	62.4006	33.2705	60.98	57.6081	12.3361	43.5037	45.0165	19.6156	64.6321	43.5742	384.77	50.5559	35.8288	60.137	0.253301	302.208	137.968	254.833	158.547	1068.01	2.28859	1009.91	7.01729	921.638	728.275	334.354	165.951		11.8448	17.2854	10.4241	7.05218	38.2197	7.05218		48.977	55.1398	61.8605	54.7332	19.5394	41.3102	46.9267	15.0813	62.008	32.138	43.2269	55.0381	0.120198	51.8551
	62.6509	31.9625	62.1768	54.5697	11.4298	41.2433	44.0055	20.0164	64.0219	45.4862	400.657	47.9065	34.2827	60.275	0.274883	347.651	145.033	330.196	111.602	1061.18	7.6299	1025.88	1.79836	995.736	573.517	368.32	112.822		14.7444	15.944	14.2703	6.66321	36.4767	6.66321		47.9183	54.4257	61.3965	54.1866	19.0933	40.7306	46.2918	15.0331	61.3249	32.4746	42.5275	54.3659	0.12218	51.0525
	59.0623	29.6861	58.5661	52.6382	10.5367	39.1871	41.6127	19.1171	60.7298	45.9404	365.462	45.9126	32.0614	57.0841	0.280696	304.486	142.244	287.416	121.561	965.721	5.88389	808.879	0.874901	780.901	484.736	403.399	73.3692		13.1496	16.2265	12.6535	6.72556	35.3759	6.72556		46.9229	53.736	60.9416	53.5071	18.6784	40.1549	45.6568	14.9682	60.625	32.7842	41.8469	53.6788	0.123861	50.215
	54.9786	28.7576	54.6443	49.8491	9.70744	37.1755	39.1854	17.798	56.9834	45.42	316.769	43.5123	30.862	53.4455	0.26787	249.424	108.74	238.978	113.714	868.951	4.03975	593.267	3.47422	577.096	369.7	437.398	42.955		11.4663	14.7547	11.132	6.33679	33.8049	6.33679		45.9947	53.0842	60.3527	52.8466	18.2762	39.5964	45.0251	14.8793	59.9045	33.0467	41.196	53.0248	0.125544	49.4207
	51.9139	46.1585	55.8912	46.8159	8.98683	35.0324	40.7998	17.0969	57.8967	41.9042	292.302	46.4872	37.814	50.6394	0.144997	123.524	28.7161	227.751	36.193	1012.07	33.2625	453.368	241.4	638.559	262.258	468.058	19.4565		5.42673	0.328659	9.40401	0.328659	37.5004	11.4548		45.0881	52.4835	59.7716	52.2362	17.8817	39.073	44.4224	14.7994	59.2217	33.3151	40.5768	52.4217	0.127367	48.6622
	49.9727	61.8983	67.0971	45.2085	8.36693	32.6079	44.1919	21.402	65.5939	48.4298	458.047	47.5906	35.758	58.9169	0.244615	33.4175	313.516	524.65	1.03351	1283.43	134.19	374.469	978.238	1330.47	212.781	495.265	3.94565		2.38209	14.3077	19.5065	2.38209	39.2237	14.9827		44.1867	51.9318	59.2374	51.6575	17.507	38.5602	43.8468	14.7316	58.5784	33.5979	39.9668	51.8633	0.129548	47.9221
	49.2383	64.8677	66.2893	43.5446	7.82701	30.1743	43.6569	22.1759	65.8328	50.7959	491.77	46.3914	33.5169	60.9604	0.290477	31.152	449.9	512.228	0.0125996	1283.78	181.78	346.584	1172.8	1272.2	167.007	519.588	0.199988		2.84682	18.4763	19.8979	2.84682	38.5644	16.2172		43.3022	51.4174	58.7215	51.0803	17.0789	37.9894	43.2649	14.6968	57.9618	33.9694	39.3176	51.3331	0.132547	47.1913
	47.9251	62.1429	63.5239	41.3247	7.30814	28.6144	41.8065	21.3872	63.1937	51.1575	457.411	44.6249	31.792	58.5884	0.296485	37.4374	413.567	471.646	0.232201	1190.14	174.032	299.416	993.598	1082.57	114.558	543.512	4.02838		3.30024	17.518	18.899	3.30024	37.3168	16.0105		42.4619	50.6691	57.9092	50.3377	16.5258	37.2828	42.5311	14.6115	57.1426	34.3549	38.5776	50.5863	0.134681	46.3998
	45.6642	58.6942	59.2123	38.2524	6.83113	27.6023	39.3761	20.0263	59.4024	50.8591	401.053	41.9583	30.2648	55.4367	0.293716	39.5406	373.188	393.476	1.26258	1059.17	138.623	226.284	788.075	817.437	58.2316	565.981	9.1157		3.70589	16.7358	17.254	3.70589	35.1272	14.3561		41.6846	49.2914	56.5626	49.6081	15.9773	36.6234	41.6246	14.342	55.9665	34.4555	37.8887	49.529	0.133157	45.488
	42.4136	60.4155	57.3695	35.384	6.363	26.8188	38.1274	20.1483	58.2757	52.8448	405.955	38.8988	28.9601	53.6305	0.298707	18.3718	496.758	370.258	7.52612	1008.98	127.885	139.055	887.681	715.455	22.6817	588.474	14.4606		3.51481	21.5166	18.4707	3.51481	32.5358	12.0801		40.9867	47.9209	55.2745	48.9208	15.4389	36.0036	40.7576	14.0882	54.8457	34.5658	37.2494	48.6708	0.13293	44.4538
	39.2806	61.3052	60.7349	33.1949	5.87972	25.7552	37.6918	21.2876	58.9794	56.4782	453.163	36.2378	27.6151	55.3714	0.334467	2.52445	557.596	530.987	20.2218	1012.01	142.482	74.9805	941.493	906.819	6.62246	612.155	23.6809		3.04286	25.0675	24.4972	3.04286	30.358	10.4826		40.321	46.6258	54.0753	48.2928	14.9283	35.4067	39.9416	13.8604	53.8021	34.7017	36.6353	47.876	0.133008	43.4734
	37.0215	59.7114	62.803	31.3667	5.42979	24.1811	36.7522	21.7898	58.542	59.2882	474.794	34.1941	25.9775	54.0389	0.350695	0.072471	527.123	678.641	29.004	981.096	158.033	40.9596	846.223	1035.65	0.555359	634.621	41.478		2.82737	25.5173	28.6089	2.82737	28.7643	10.0129		39.2426	45.4035	52.7907	47.7332	14.4461	34.8286	39.0741	13.6219	52.696	34.8617	35.9321	47.1508	0.13503	42.3231
	35.0448	56.3996	59.2884	29.3874	5.00335	22.6817	34.6342	20.6403	55.2745	59.5951	426.022	32.2161	24.3581	51.0609	0.354059	0.168603	473.733	607.828	27.5289	877.989	142.862	19.566	664.512	821.791	1.52293	656.289	63.04		2.82871	24.1835	27.0723	2.82871	27.2128	9.53441		38.0149	44.067	51.4653	47.2208	13.9711	34.2851	38.1707	13.3728	51.5435	35.0342	35.2176	46.4324	0.137353	41.041
	33.2026	52.0852	56.3893	27.1945	4.61576	21.9557	32.5738	19.3474	51.9212	59.3954	374.32	30.1985	23.2654	47.3645	0.341203	0.39534	380.693	567.176	28.9374	781.654	112.745	6.6621	460.69	663.98	11.7444	676.298	75.0963		3.00405	21.8866	26.1908	3.00405	25.5828	8.24286		36.848	42.5354	50.1933	46.6911	13.5032	33.7844	37.2592	13.1201	50.3793	35.2129	34.5503	45.6522	0.138424	39.6917
	31.3748	48.5465	54.6465	24.9576	4.24898	21.2326	30.8345	18.5178	49.3523	60.0554	342.908	28.1662	22.1639	44.2536	0.332588	0.291874	313.715	567.012	34.5376	706.79	92.1959	0.567424	321.306	577.202	32.0791	695.509	88.1505		3.20856	20.3803	26.4803	3.20856	23.9172	6.93357		35.7667	41.0469	49.0216	45.5046	13.0565	33.3169	36.2855	12.7949	49.0804	35.2616	33.9294	44.3902	0.133566	38.4068
	29.5443	46.4169	51.7943	22.908	3.91118	20.2441	29.1365	17.6994	46.8358	60.7465	313.268	26.2261	20.9101	42.1987	0.337333	0.166325	298.613	513.378	38.7941	636.315	79.0737	1.16035	249.495	448.288	59.4984	713.44	107.69		3.31816	20.1908	25.5682	3.31816	22.3149	5.98201		34.7076	39.659	47.9676	44.1903	12.6391	32.8617	35.3375	12.4765	47.814	35.3066	33.3232	43.0575	0.127445	37.1833
	27.629	44.2458	48.2325	21.2721	3.60012	19.004	27.3306	16.687	44.0175	61.0561	278.455	24.4505	19.571	40.0916	0.343944	0.0890642	286.124	436.89	36.7054	563.134	69.3323	8.95491	185.621	310.147	87.4114	730.154	134.967		3.17847	19.7952	23.7819	3.17847	20.8504	5.44657		33.6579	38.3368	46.9925	42.9315	12.2406	32.4244	34.4306	12.1848	46.6154	35.3894	32.7328	41.7828	0.121451	35.9973
	25.6777	41.39	44.605	19.804	3.31328	17.5688	25.3931	15.5245	40.9177	61.1367	241.011	22.7409	18.1276	37.462	0.347806	0.0809967	255.901	369.095	31.2387	487.52	61.2201	24.4407	115.962	195.538	117.018	745.738	170.372		2.93688	18.6492	21.8641	2.93688	19.4276	5.17205		32.6235	37.0459	46.0692	41.7441	11.8595	31.999	33.5569	11.915	45.4719	35.507	32.1551	40.5696	0.115703	34.8347
	23.6537	38.4741	40.9435	18.4131	3.05477	16.1944	23.4556	14.3232	37.7788	61.065	205.153	21.0334	16.7491	34.769	0.349779	0.039255	225.555	305.827	25.4264	416.194	52.7253	48.5495	61.6635	106.544	149.044	759.924	208.141		2.6203	17.4407	19.9101	2.6203	17.9787	4.83905		31.6285	35.7768	45.1774	40.2133	11.5016	31.243	32.5901	11.6118	44.2019	35.6299	31.3394	39.1042	0.110227	33.7027
	22.0407	35.7038	37.9469	16.9983	2.85266	15.2406	21.7972	13.2603	35.0575	60.8351	175.836	19.5195	15.68	32.288	0.34623	0.0593021	193.394	260.815	23.0295	358.894	42.988	73.6302	25.8297	53.6623	185.592	771.107	236.57		2.52121	16.1843	18.4275	2.52121	16.6668	4.27883		30.7079	34.5494	43.9803	38.6696	11.1638	30.4421	31.5855	11.2403	42.8259	35.587	30.5086	37.6395	0.104639	32.6286
	20.682	34.0549	35.3876	15.7047	2.70488	14.5512	20.5142	12.4937	33.0079	60.9024	156.092	18.1934	14.8396	30.7117	0.348444	0.0281451	183.35	221.218	23.1312	317.173	35.5576	98.7936	11.7883	22.7162	222.509	779.337	258.254		2.48863	15.8615	17.1943	2.48863	15.4885	3.64215		29.8287	33.4061	42.7266	37.1933	10.7801	29.6802	30.6025	10.8873	41.4898	35.5766	29.7173	36.2465	0.0989816	31.6174
	19.4682	32.6619	33.0917	14.7633	2.5821	13.9298	19.4162	11.8119	31.2281	60.8355	139.521	17.1157	14.1382	29.3634	0.349993	0.00270554	175.449	187.02	21.649	283.386	30.0999	124.396	4.16318	6.10191	251.482	786.207	278.612		2.35243	15.5461	15.9759	2.35243	14.5336	3.18592		28.9701	32.3319	41.5432	35.8153	10.316	28.9729	29.6582	10.596	40.2542	35.727	28.9708	34.9445	0.0934628	30.6524
	18.2631	30.8329	30.8755	13.9855	2.41513	13.2209	18.2655	11.063	29.3285	60.5678	122.39	16.1243	13.4121	27.6904	0.347385	5.55267e-06	157.939	159.011	18.3186	251.234	25.4478	152.729	0.0446833	0.0645044	276.757	795.598	302.78		2.13883	14.7086	14.7512	2.13883	13.7092	2.90339		28.1228	31.3223	40.4131	34.4974	9.86738	28.3096	28.7554	10.323	39.0784	35.8992	28.1695	33.7036	0.0894437	29.8159
	16.9092	28.5861	28.3887	13.0366	2.27275	12.2734	16.9111	10.1867	27.0978	60.2365	103.768	14.9729	12.4642	25.5188	0.343696	3.73349e-06	136.305	131.734	15.0116	214.282	21.5086	188.027	4.14278	4.98549	309.227	803.651	336.653		1.93628	13.6132	13.4157	1.93628	12.7002	2.69953		27.3069	30.3593	39.118	33.2372	9.45157	27.664	27.8561	10.0112	37.8673	35.9388	27.3961	32.5177	0.0854819	29.0116
	15.6129	27.0145	26.4832	12.1862	2.13618	11.355	15.798	9.58591	25.3839	60.6779	91.8896	13.8996	11.5628	23.7656	0.34541	0.034254	125.811	114.172	13.0449	186.646	19.7403	225.257	13.01	17.1258	339.858	811.413	371.197		1.71334	13.115	12.5836	1.71334	11.7634	2.54458		26.5501	29.4686	37.7909	32.0618	9.06131	27.0548	26.9979	9.69702	36.6949	35.9177	26.6763	31.4135	0.0815501	28.2617
	14.4512	25.9283	24.7164	11.7169	2.02254	10.7011	14.9227	9.07497	23.9977	60.813	82.355	13.084	10.955	22.1501	0.338166	0.222316	121.122	95.9154	10.2777	166.415	17.8221	261.477	22.026	34.8704	357.385	817.9	396.821		1.36719	12.8443	11.6323	1.36719	11.0615	2.38293		25.8256	28.6404	36.5235	30.9856	8.69167	26.4985	26.1942	9.40429	35.5985	35.9021	25.9938	30.3993	0.0781207	27.5695
	13.3626	24.8107	27.5686	11.0198	1.87718	10.3235	14.8271	9.66067	24.4877	65.1556	93.3285	12.1912	10.4976	21.9487	0.352925	2.14472	99.6734	162.347	14.4953	167.7	20.2821	297.87	33.765	9.31999	384.226	826.235	412.008		1.17139	12.6195	15.3774	1.17139	10.314	1.86769		25.1211	27.8756	35.3526	30.0035	8.34714	25.9698	25.4449	9.13854	34.5835	35.915	25.3332	29.4716	0.07551	26.9227
	12.2936	23.5896	26.4867	10.3791	1.76602	10.1395	14.1091	9.25638	23.3655	65.6058	85.6805	11.3363	10.1994	20.7656	0.341229	3.29609	89.8794	153.206	13.9127	152.351	15.7575	335.913	49.4481	17.0963	409.754	832.638	419.511		0.957229	12.2532	15.1504	0.957229	9.57031	1.19683		24.4519	27.2217	34.2435	29.091	8.03358	25.453	24.7491	8.88935	33.6385	35.9179	24.7021	28.6237	0.0735386	26.3373
	11.3489	22.1289	24.5204	9.93697	1.65311	9.78656	13.2291	8.56653	21.7957	64.755	73.3854	10.643	9.82416	19.4339	0.328447	3.53517	79.2053	127.492	10.8384	134.004	11.8514	371.431	72.1244	37.2234	427.849	839.167	434.094		0.705981	11.4859	13.8774	0.705981	8.98984	0.856396		23.8361	26.6112	33.1843	28.2274	7.74007	24.9424	24.0903	8.65208	32.7423	35.9153	24.1127	27.8234	0.071447	25.7768
	10.6165	20.4465	23.22	9.43447	1.53351	9.15892	12.4017	8.02968	20.4313	64.7469	64.4758	10.0255	9.22781	17.989	0.321903	3.18676	64.7189	117.038	8.80415	118.116	10.5153	400.199	103.531	54.7814	448.889	846.11	460.642		0.591014	10.421	13.1946	0.591014	8.49198	0.866565		23.2781	26.0054	32.199	27.4293	7.46838	24.4464	23.4711	8.4302	31.9013	35.9174	23.5702	27.0733	0.0691714	25.2259
	10.0417	18.8921	22.4183	8.73958	1.47516	8.82112	11.7313	7.62827	19.3596	65.0248	58.1905	9.43139	8.75996	16.6795	0.31131	2.85498	51.2773	114.211	8.95056	105.189	8.4693	423.529	137.577	67.2923	478.818	849.508	475.256		0.610268	9.46075	12.9869	0.691812	7.95623	0.610268		22.7684	25.396	31.3245	26.7154	7.21183	23.9722	22.8981	8.23463	31.1327	35.9621	23.0694	26.3856	0.0670549	24.6841
	9.48462	17.6435	21.3654	8.2129	1.4719	10.8001	11.4964	7.08503	18.5814	61.6282	50.1976	10.1423	8.53083	15.9327	0.302566	4.04722	37.7872	97.3967	10.7813	100.491	0.48489	446.767	168.428	85.6757	502.145	849.699	392.889		0.657715	7.50118	11.223	1.92944	8.67044	0.657715		22.2901	24.8079	30.5451	26.0566	6.95649	23.1126	22.2948	8.05563	30.3504	36.1324	22.4957	25.7444	0.0673436	23.9602
	8.73326	16.5138	20.0384	7.93963	1.57671	12.8756	11.2796	6.60977	17.8893	58.5996	43.6891	10.8044	8.13804	15.6043	0.314469	6.48366	27.3975	76.7165	11.1551	94.1454	2.54731	479.094	199.026	112.003	514.467	843.599	314.917		2.07117	5.7094	9.23393	2.86479	9.22772	2.07117		21.8293	24.264	29.859	25.444	6.70413	22.1102	21.7018	7.90217	29.6039	36.4126	21.8995	25.149	0.0690669	23.1871
	8.04843	15.4743	18.9452	7.69749	1.54529	12.4009	10.6853	6.22131	16.9066	58.2233	38.7048	10.2247	7.78522	14.7059	0.307708	6.95294	22.9345	68.2266	8.92688	83.5393	2.94354	509.543	229.438	136.335	525.51	845.425	331.988		2.17626	5.24958	8.72052	2.5272	8.6794	2.17626		21.3977	23.7469	29.2334	24.8689	6.47624	21.1236	21.1411	7.76269	28.9038	36.7184	21.1921	24.5884	0.0741871	22.5723
	7.55553	14.4339	18.0882	7.40994	1.44627	11.5285	10.0771	5.88608	15.9631	58.4107	34.6459	9.54202	7.44634	13.7075	0.295984	6.35814	18.982	64.1787	7.11352	74.4905	2.10669	532.039	262.038	157.083	538.776	851.193	364.542		1.98649	4.89188	8.54621	2.13207	8.09574	1.98649		20.9893	23.2312	28.6592	24.228	6.2701	20.1889	20.5945	7.625	28.2195	37.0245	20.389	23.9788	0.0809095	22.1103
	7.11297	13.3549	17.5707	6.95168	1.53774	11.1062	9.60569	5.62314	15.2288	58.5396	31.6197	9.10958	6.99201	12.7927	0.293191	6.21366	14.0563	63.4412	7.04374	65.0919	2.25151	552.65	298.136	170.323	560.26	845.865	380.847		1.99661	4.24529	8.46111	2.1579	7.57184	1.99661		20.5861	22.7173	28.1156	23.5122	6.06557	19.3044	20.0502	7.49083	27.541	37.3604	19.6248	23.3135	0.0859053	21.6517
	6.63367	12.2953	16.6186	6.4507	1.51553	10.871	9.06412	5.30081	14.3649	58.4813	28.0986	8.75231	6.49645	11.9392	0.295229	5.90708	10.4402	57.0699	6.82992	56.9811	3.26468	575.415	335.851	196.081	584.227	847.157	390.083		2.11865	3.54294	7.86627	2.30161	7.23678	2.11865		20.1857	22.2163	27.7255	22.8127	5.86529	18.4275	19.5388	7.39631	26.9351	37.8544	18.8671	22.6636	0.0914146	21.201
	6.11295	11.2942	21.4943	6.10832	1.44571	10.6639	9.51991	6.87432	16.3942	72.21	47.2563	8.38844	6.10948	11.1367	0.291496	11.6074	3.14826	143.386	11.6389	65.1926	1.30878	600.668	373.542	83.3058	600.895	851.226	398.304		2.27549	2.9058	13.1058	2.28011	6.94272	2.27549		19.7992	21.7427	27.499	22.1531	5.67794	17.552	19.0707	7.34684	26.4175	38.5243	18.1138	22.0505	0.0980146	20.771
	5.70181	10.3657	23.2208	5.86448	1.60468	10.2988	9.50939	7.47832	16.9877	78.6415	55.9253	8.08166	5.74248	10.349	0.286271	14.4977	0.733305	188.003	13.2853	62.4843	0.623235	620.99	410.296	54.7703	612.909	841.975	413.01		2.37985	2.28406	15.1391	2.21718	6.47698	2.21718		19.4402	21.3039	27.3431	21.1787	5.50655	16.6991	18.5786	7.29599	25.8746	39.271	17.3844	21.2726	0.100582	20.3095
	5.34597	9.55604	22.6984	5.60925	2.12631	9.54237	9.14639	7.21412	16.3605	78.874	52.0436	7.57581	5.41179	9.55262	0.276712	14.4432	0.167814	183.657	12.5114	49.2816	0.1568	638.852	443.753	62.7752	625.612	811.975	444.329		2.22985	1.98023	15.1226	1.96656	5.4495	1.96656		19.1126	20.8868	27.212	20.0949	5.35969	15.8955	18.0936	7.25226	25.3458	40.0819	16.6997	20.6888	0.106693	19.6037
	5.00634	8.83292	21.8957	5.36439	2.18486	8.92172	8.70099	6.94852	15.6495	79.859	48.2819	7.09866	5.09585	8.89952	0.27178	13.6504	0.0174055	174.1	11.1329	42.4599	0.048721	656.136	474.742	76.1394	637.921	808.641	470.88		2.09232	1.73426	14.797	1.73426	4.91379	1.82306		18.7965	20.477	27.0844	19.0594	5.23017	15.1533	17.6335	7.22198	24.8554	40.9561	16.0641	20.1226	0.112155	18.928
	4.66657	8.13909	20.3902	5.15225	2.60609	8.49149	8.24094	6.35207	14.593	77.0795	40.3488	6.64567	4.78799	8.40339	0.274073	12.7761	0.0103737	147.603	9.54002	31.7515	0.062773	673.658	505.458	104.68	648.682	784.862	489.737		1.9791	1.49342	13.7445	1.49342	4.03957	1.84582		18.4934	20.0719	26.9787	18.1047	5.11543	14.4602	17.2041	7.20979	24.4138	41.9075	15.3713	19.5801	0.120419	18.299
	4.31704	7.50449	18.9955	4.88112	3.05252	8.10299	7.80895	5.80876	13.6177	74.3859	33.7417	6.1928	4.45806	7.95337	0.28162	12.1935	0.0926979	125.14	8.57219	22.6236	0.0864602	691.924	534.396	135.162	662.566	760.048	507.083		1.87577	1.31168	12.8027	1.31168	3.14029	1.91019		18.0789	19.6758	26.8958	17.2084	5.00796	13.803	16.7783	7.21152	23.9898	42.9812	14.6543	19.059	0.13065	17.6436
	4.01995	6.95888	18.144	4.53645	2.91824	7.70041	7.37966	5.57544	12.9551	75.5514	31.0855	5.74766	4.14908	7.51503	0.288573	11.2877	0.177063	115.872	8.08384	19.9043	0.10288	707.642	559.919	155.687	680.429	767.47	525.376		1.72771	1.21121	12.3964	1.21121	2.82942	1.95275		17.4054	19.2962	26.8054	16.3506	4.89564	13.1787	16.322	7.21615	23.5381	44.2112	13.9717	18.5598	0.141035	16.878
	3.75879	6.40961	17.5564	4.31933	5.05683	7.23607	7.3895	5.14584	12.5353	69.6372	26.4797	5.73322	4.50371	7.02945	0.218999	13.1821	0.96018	103.365	9.42593	5.44137	0.0235417	721.605	586.215	170.697	691.803	653.552	546.878		1.97443	0.676394	11.8232	1.41389	0.676394	1.50285		16.7671	18.9412	26.695	15.5308	4.78741	12.5832	15.8841	7.22714	23.1113	45.4991	13.3201	18.177	0.154199	16.1489
	3.49086	5.89574	16.7129	4.20611	5.69518	6.71443	7.1192	4.84516	11.9644	68.0577	23.4756	5.79546	4.57838	6.50976	0.174184	13.1649	1.49684	92.0384	8.48607	2.02782	0.163837	736.071	611.362	193.45	697.772	621.321	571.547		2.3046	0.10028	10.9174	1.58935	0.10028	0.918967		16.1536	18.6074	26.5766	14.7608	4.70763	12.0177	15.4706	7.23765	22.7083	46.7832	12.7035	17.8232	0.167713	15.4572
	3.25329	5.44669	15.7989	4.04249	5.66648	6.20238	6.73504	4.57408	11.3091	67.9147	20.9222	5.55658	4.39354	6.06841	0.160091	12.1225	1.65984	82.1534	7.24981	1.14181	0.28372	749.018	633.77	219.709	706.443	622.752	596.293		2.30329	0.109896	10.2423	1.51409	0.109896	0.645799		15.6299	18.2849	26.4541	14.049	4.63869	11.4849	15.0903	7.25194	22.3422	48.0571	12.1259	17.4862	0.181018	14.8395
	3.04966	5.07862	14.9613	3.80768	5.50562	5.77525	6.36302	4.33978	10.7028	68.2032	18.8337	5.29212	4.12541	5.70784	0.160926	10.9783	1.64968	73.9301	6.52977	0.735133	0.345472	760.206	652.438	245.242	718.98	630.807	617.335		2.24246	0.213499	9.66916	1.48444	0.213499	0.48313		15.2685	17.9722	26.341	13.376	4.57069	10.9832	14.7519	7.27595	22.0279	49.322	11.5814	17.1671	0.194295	14.3223
	2.82165	4.70177	14.1171	3.53575	5.1524	5.33853	5.94454	4.12033	10.0649	69.3128	16.9771	4.92708	3.82725	5.292	0.160621	9.75244	1.54449	66.7915	5.80228	0.627487	0.367248	772.831	671.832	272.393	733.637	648.674	639.228		2.10543	0.225316	9.19006	1.39133	0.225316	0.411448		14.9794	17.6677	26.2264	12.7466	4.50207	10.5137	14.4393	7.30308	21.7424	50.5777	11.0719	16.8606	0.207237	13.863
	2.60827	4.40537	13.2071	3.35148	4.98809	5.01063	5.59516	3.84769	9.44285	68.7682	14.8047	4.69673	3.61495	5.00499	0.161259	8.9215	1.41561	57.9421	5.03412	0.368536	0.341682	784.74	687.285	303.26	743.653	657.071	655.916		2.08845	0.291361	8.51041	1.34525	0.291361	0.313897		14.6814	17.3683	25.9166	12.1758	4.43679	10.072	14.1085	7.26576	21.3743	51.4992	10.5979	16.5534	0.219342	13.4286
	2.44767	4.2358	12.1955	3.16192	5.20327	4.8269	5.34518	3.51025	8.85543	65.6712	12.3218	4.53135	3.43039	5.10917	0.196589	8.39557	1.23073	46.9274	4.76664	0.0201408	0.268617	793.764	696.204	339.515	754.028	646.086	665.361		2.08368	0.29555	7.66419	1.36943	0.671915	0.29555		14.3406	17.083	25.5083	11.6471	4.37809	9.6484	13.7676	7.19433	20.9619	52.2556	10.1481	16.2542	0.231272	12.9939
	2.38382	4.1095	11.3407	2.92498	5.48432	4.69113	5.15575	3.2352	8.39094	62.7494	10.4665	4.40031	3.22111	5.28603	0.242728	7.68359	1.09464	38.2541	4.97634	0.107964	0.215872	797.366	702.886	371.747	767.097	631.877	672.384		2.01649	0.290815	6.94043	1.47533	1.08401	0.290815		13.9844	16.8101	25.0759	11.1462	4.32598	9.2465	13.4315	7.11281	20.5443	52.9562	9.72142	15.9654	0.243082	12.5653
	2.50124	3.94047	10.9316	2.69232	5.33018	4.4478	4.97393	3.10758	8.08151	62.4774	9.65706	4.19413	3.00435	5.10959	0.259459	6.11419	1.06805	35.4935	5.20576	0.126916	0.276812	790.748	711.877	387.693	780.039	639.65	685.062		1.69289	0.253668	6.73744	1.50182	1.13605	0.253668		13.6631	16.5568	24.6714	10.6625	4.28039	8.86439	13.1164	7.0403	20.1567	53.6754	9.31392	15.6967	0.255203	12.1628
	2.46864	3.68774	10.802	2.4839	5.00746	4.14608	4.76597	3.11526	7.88123	65.3647	9.70487	3.91691	2.78486	4.79212	0.264915	5.27775	1.16257	36.4336	5.20784	0.0583192	0.38426	792.583	725.427	392.812	791.724	656.078	700.947		1.44828	0.22917	6.88508	1.43301	1.09055	0.22917		13.4236	16.3095	24.2983	10.2041	4.2406	8.50178	12.8297	6.97694	19.8066	54.3813	8.92737	15.4396	0.267256	11.8139
	2.33573	3.47128	10.5856	2.34741	4.75462	3.82072	4.55257	3.09582	7.64839	68.0017	9.58411	3.646	2.62838	4.52114	0.264739	4.91437	1.16917	36.3979	4.86269	0.0408244	0.535599	800.084	737.133	401.435	799.423	669.095	718.281		1.31027	0.174717	6.93963	1.29859	1.10861	0.174717		13.2032	15.8864	23.9028	9.77348	4.20393	8.16365	12.5222	6.88543	19.4077	54.9856	8.56611	15.0454	0.274412	11.4883
	2.2115	3.32686	10.2178	2.24206	4.45979	3.5362	4.33236	3.00554	7.3379	69.3742	9.03328	3.43153	2.51326	4.22889	0.254463	4.49806	1.01104	34.6379	4.36935	0.016238	0.633867	807.127	744.997	416.312	805.392	684.434	733.612		1.22003	0.104672	6.78622	1.18947	1.02826	0.104672		12.9816	15.3146	23.3825	9.35667	4.17312	7.85845	12.1778	6.73381	18.9116	55.2957	8.233	14.5304	0.276645	11.1691
	2.13167	3.31673	9.68508	2.17543	4.16086	3.31406	4.13064	2.82845	6.95909	68.4749	8.00014	3.3154	2.46009	3.94983	0.232412	3.99588	0.662448	30.8518	3.82285	0.000913498	0.666798	811.67	745.55	438.333	809.178	700.165	745.695		1.18373	0.00133407	6.36968	1.13997	0.845467	0.00133407		12.746	14.7126	22.8598	8.95528	4.18582	7.58187	11.8402	6.56579	18.406	55.4532	7.92522	13.9945	0.276886	10.8506
	2.58518	3.42137	9.16594	2.09713	3.85159	3.21275	4.05566	2.57944	6.6351	63.601	6.65351	3.31706	2.74208	3.74404	0.154478	2.1623	0.402323	26.1149	3.83586	0.0416432	0.710498	786.034	739.846	460.341	813.639	716.627	751.239		0.731877	0.10431	5.84888	1.21993	0.534533	0.10431		12.5054	14.136	22.3553	8.58256	4.21483	7.32104	11.5192	6.40068	17.9199	55.5654	7.63642	13.4818	0.276793	10.544
	4.38827	3.3451	10.9032	1.97136	3.55795	3.78059	4.65775	3.16219	7.81994	67.8909	9.99944	3.66927	3.39831	4.23635	0.109767	0.072618	1.72304	39.0059	7.21669	1.20956	0.7694	688.182	744.001	388.81	820.83	732.435	720.433		0.719	0.324169	7.23394	1.69791	0.111322	0.111322		12.2705	13.5912	21.885	8.25743	4.24568	7.06996	11.22	6.24675	17.4667	55.6753	7.36683	12.9984	0.276528	10.264
	6.29077	3.15494	12.3253	1.91408	3.35583	4.01697	5.17632	3.78779	8.96411	73.1754	14.3473	3.6864	3.20516	5.72232	0.281957	1.24202	4.08598	51.1083	10.6422	3.31419	1.34409	591.984	754.411	334.75	824.115	743.416	707.8		2.60438	0.53146	8.63892	1.77232	0.330571	0.330571		12.0534	13.0263	21.4252	7.96677	4.27474	6.82551	10.9286	6.09467	17.0233	55.7679	7.11083	12.5019	0.274875	10.0101
	6.94723	2.94595	12.1421	2.43422	3.23092	3.78057	5.24682	3.73776	8.98458	71.2385	13.9708	3.50574	3.01719	6.15556	0.34214	2.89138	5.29401	47.5442	7.91074	4.06388	2.14991	560.47	765.935	341.489	794.522	750.243	720.435		3.44149	0.559789	8.63631	1.07152	0.274825	0.274825		11.8534	12.4503	20.9245	7.69758	4.30816	6.61365	10.6413	5.92423	16.5655	55.6722	6.88464	11.998	0.270798	9.7755
	6.67139	2.87576	11.4609	3.7375	3.13685	3.54237	5.23746	3.34366	8.58112	63.8414	11.1801	3.63994	3.23823	5.93792	0.294207	2.05616	5.57761	38.7309	2.24986	4.41256	2.87332	573.607	769.825	367.129	722.749	755.405	733.279		3.03145	0.764176	7.82094	0.0975667	0.50309	0.0975667		11.6633	11.888	20.3962	7.44274	4.37933	6.44204	10.3686	5.73389	16.1025	55.3004	6.69222	11.5082	0.264608	9.55304
	6.38048	3.33883	10.766	3.88885	2.9703	3.39584	5.12338	3.02484	8.14823	59.04	9.14968	3.64235	3.35308	5.75757	0.263921	1.5803	3.18464	31.8392	1.52407	4.63578	2.98441	587.626	744.343	394.24	714.634	764.588	741.236		2.73814	0.303518	7.12366	0.246506	0.672047	0.246506		11.483	11.3569	19.8955	7.20893	4.45802	6.2935	10.116	5.55198	15.668	54.8833	6.52236	11.0466	0.257515	9.2829
	8.82915	3.69416	10.362	3.69843	2.83917	3.25203	5.44583	3.26634	8.71217	59.9789	10.669	3.69629	3.36256	7.54647	0.383527	11.4469	3.06836	24.169	3.0534	6.79465	4.81274	474.906	725.081	410.446	724.851	771.857	749.087		5.13286	0.00213683	6.66573	0.00213683	0.85712	0.444261		11.3138	10.8671	19.4161	7.03474	4.53652	6.15338	9.88694	5.37592	15.2629	54.374	6.37372	10.6221	0.249965	8.95093
	9.48522	3.63838	10.6596	3.47554	3.0626	3.09624	5.5696	3.51447	9.08408	63.101	12.3515	3.55696	3.19107	8.02351	0.430907	15.3321	3.72961	25.9083	4.38508	6.28508	6.1175	446.742	728.088	398.476	736.902	759.492	757.639		5.92826	0.0814201	7.10266	0.0814201	0.494367	0.460719		11.1582	10.4105	18.947	6.93049	4.61255	6.01566	9.67907	5.2012	14.8803	53.7366	6.24437	10.2276	0.24182	8.67048
	10.2088	3.48744	12.3041	3.39473	4.12587	2.9703	6.08188	4.0794	10.1613	67.0747	16.6415	3.80665	3.4179	8.68808	0.435336	17.0316	6.73111	38.7163	7.22079	3.82598	9.68192	416.677	736.256	335.526	741.297	702.018	764.588		6.40216	0.319214	8.49747	0.411929	0.319214	0.836354		11.0169	9.9729	18.5002	6.85336	4.68674	5.88567	9.48597	5.03513	14.5211	53.0798	6.12759	9.85117	0.233033	8.41313
	10.0242	3.24653	11.8417	3.42526	4.09529	2.87454	5.91792	3.94681	9.86473	66.6925	15.5773	3.76028	3.29121	8.54196	0.443731	16.8614	7.13631	35.0913	6.21333	3.32197	9.26217	424.249	749.388	352.68	739.635	703.639	769.893		6.2639	0.513747	8.08143	0.335013	0.335013	0.88574		10.8851	9.55553	18.0833	6.78607	4.76227	5.7691	9.30689	4.88061	14.1875	52.4408	6.02334	9.49337	0.223631	8.1708
	9.47577	3.06329	10.9638	3.59647	3.83728	2.77336	5.61834	3.61487	9.23321	64.3406	13.0673	3.71688	3.19659	8.06614	0.43236	14.8798	6.52825	28.5745	4.08793	3.17216	8.09388	447.141	759.454	386.423	730.351	717.394	775.518		5.75889	0.653584	7.24697	0.120403	0.120403	0.943514		10.7641	9.16552	17.6973	6.72621	4.8384	5.67787	9.14491	4.73672	13.8816	51.7963	5.93996	9.16037	0.213268	7.94586
	9.06034	2.87899	10.321	3.75032	3.61634	2.62791	5.37581	3.39273	8.76854	63.1111	11.5106	3.68333	3.06333	7.73283	0.432515	13.5757	6.23409	24.4544	2.64221	3.09573	7.55094	464.883	769.646	412.112	722.059	729.278	783.64		5.37701	0.804338	6.63762	0.0669907	0.0669907	1.05542		10.659	8.80382	17.3436	6.67117	4.91258	5.59772	8.99797	4.60677	13.6047	51.1979	5.86608	8.94943	0.208117	7.73749
	8.45945	2.69491	9.88092	3.69964	3.46809	2.49271	5.11595	3.20462	8.32058	62.6398	10.2696	3.58387	2.8882	7.26949	0.431327	11.1789	5.86146	22.7049	2.00595	2.71544	6.88139	491.156	779.894	430.171	724.786	737.307	791.228		4.87558	0.888958	6.29705	0.115772	0.115772	1.09115		10.567	8.4691	17.0159	6.63123	4.98287	5.52116	8.86454	4.48849	13.353	50.6342	5.79868	8.76568	0.203716	7.55016
	7.95137	2.54604	9.49156	3.62892	3.87386	2.34447	4.9727	3.0034	7.9761	60.3978	9.02042	3.75139	2.81676	6.93199	0.42213	8.87246	5.88871	20.4201	1.80577	1.20745	6.90761	513.934	788.231	446.474	728.599	715.435	799.59		4.19998	1.20535	5.74017	0.122475	0.122475	1.40692		10.4866	8.14978	16.7103	6.62361	5.04764	5.44612	8.74401	4.37921	13.1232	50.0824	5.74049	8.59545	0.199147	7.3867
	7.60254	3.23128	8.97796	3.42186	4.03827	2.20605	4.91299	2.71669	7.62968	55.296	7.3804	3.73006	3.27892	6.71148	0.343585	7.23368	2.82817	16.524	2.22349	0.765149	7.32753	529.872	750.224	468.442	739.82	706.668	807.437		3.87248	0.498785	5.2479	0.308204	0.308204	1.52401		10.4147	7.84292	16.4246	6.64753	5.10702	5.37213	8.63482	4.2782	12.913	49.5459	5.69098	8.43684	0.194359	7.24523
	7.37202	5.65797	8.34498	3.23882	3.88276	3.12707	5.2706	2.22112	7.49172	42.1416	4.93336	4.77037	3.3998	6.94351	0.342608	4.41596	0.150052	9.45179	4.12816	1.9261	4.59473	540.538	623.177	496.243	749.81	714.959	755.943		2.60166	0.887603	3.57461	1.53155	0.887603	1.6433		10.3473	7.55643	16.1576	6.67424	5.16315	5.30106	8.5333	4.18657	12.7199	49.0615	5.64436	8.28908	0.189812	7.11534
	7.31876	5.82104	7.86103	4.54226	3.66401	3.81888	5.50433	1.79441	7.29874	32.6	3.21992	5.18165	3.99972	6.94433	0.26906	3.29215	0.100306	5.55404	0.925579	3.38677	2.84075	543.017	615.062	518.038	680.126	726.706	718.38		2.13711	0.639391	2.67938	0.639391	1.51764	1.36277		10.2845	7.31281	15.9122	6.6992	5.21588	5.23555	8.44336	4.10367	12.547	48.6023	5.60146	8.16072	0.185963	7.00601
	7.16805	7.92253	7.42637	7.92327	3.39423	4.74653	6.43016	1.89974	8.3299	29.5441	3.60899	7.29721	5.35191	7.79849	0.186046	0.544473	2.22716	0.992435	2.22938	9.2169	2.83463	550.064	515.243	538.013	515.209	741.324	669.514		0.129163	0.625319	0.129163	0.626064	3.90298	2.55068		10.2289	7.0951	15.683	6.72139	5.26492	5.17474	8.36134	4.02813	12.3895	48.1757	5.62903	8.04478	0.17667	6.90825
	6.77831	8.54444	6.99894	10.466	3.132	5.30639	6.87101	2.53683	9.40784	36.9207	6.4355	6.88862	5.67437	8.15807	0.179556	0.00859435	2.80036	0.0163654	12.9239	13.9802	2.44805	568.497	487.396	558.025	406.244	755.672	640.854		0.110317	1.65582	0.110317	3.57738	3.75662	1.58224		10.1797	6.89614	15.469	6.73951	5.31015	5.11648	8.28517	3.95996	12.2451	47.7958	5.66749	7.93791	0.166876	6.81783
	6.24095	8.13783	6.67843	10.4731	3.01734	5.05945	6.60118	2.55771	9.15888	38.7462	6.54186	6.45969	5.35482	7.77298	0.184201	0.129759	2.36132	0.0059685	14.9914	12.8439	2.37693	594.41	505.515	573.27	405.959	761.989	653.418		0.218739	1.67814	0.218739	4.01336	3.44236	1.40025		10.1354	6.71207	15.225	6.75761	5.35194	5.05809	8.20668	3.88261	12.0893	47.3103	5.69197	7.84441	0.159012	6.73484
	5.88306	13.088	6.30229	9.796	3.8038	4.8693	7.2904	3.48898	10.7794	47.8571	12.173	6.09267	5.12274	8.92257	0.270541	1.98062	33.6116	0.976371	6.27805	12.1564	5.86172	611.99	307.425	591.423	433.701	719.188	663.175		0.209615	6.99529	0.209615	3.70333	2.28887	1.22337		10.0951	6.536	14.9902	6.77666	5.39008	4.99856	8.13111	3.81077	11.9419	46.8666	5.67656	7.79249	0.157096	6.65633
	5.78976	13.7321	5.85324	9.01341	4.12946	4.80267	7.22011	3.60367	10.8238	49.9116	12.9865	5.8215	5.04944	8.22337	0.23913	2.04589	42.4061	1.86833	3.21592	9.55209	5.844	616.614	285.251	613.466	466.909	701.827	666.611		0.031739	7.9106	0.031739	3.1919	1.69204	1.01883		10.0599	6.38137	14.7733	6.79508	5.4251	4.94078	8.0626	3.74589	11.8085	46.46	5.66417	7.74572	0.155225	6.58823
	6.30259	13.3483	6.14648	9.51278	4.1144	4.89369	7.38637	3.45536	10.8417	46.7802	11.9395	6.22453	5.20689	8.71023	0.251729	1.1746	35.5448	1.53735	4.5216	10.7058	6.21346	591.409	298.362	599.026	445.578	702.626	661.919		0.0780542	7.12379	0.0780542	3.28825	2.11014	1.33084		10.0304	6.28272	14.5677	6.81268	5.45752	4.88857	8.00658	3.68131	11.6879	45.9785	5.66382	7.70811	0.152879	6.5477
	6.19768	12.6496	9.72745	11.0974	4.01921	5.00358	8.11584	3.52677	11.6426	43.4554	12.4381	7.96256	5.30211	10.7549	0.339591	3.67933	20.5554	2.59731	8.88998	16.7823	9.68611	596.522	322.987	436.561	381.188	707.681	656.277		1.76489	4.68708	1.76489	3.13488	3.94335	2.95898		10.0103	6.21741	14.3684	6.82991	5.48724	4.83874	7.95868	3.6178	11.5765	45.4573	5.66978	7.67649	0.150357	6.52366
	6.00868	11.7049	12.2873	10.9182	3.79896	4.71661	8.2391	3.81246	12.0516	46.2728	14.5349	8.46342	5.03963	11.5082	0.390901	4.97474	12.0116	16.3879	7.17735	19.7148	12.4079	605.79	357.838	336.143	388.221	719.448	671.062		2.45474	3.24145	3.82387	2.45474	4.66446	3.74681		9.9939	6.16023	14.1787	6.84391	5.51419	4.76745	7.90973	3.56237	11.4721	45.0379	5.6757	7.64327	0.147727	6.50207
	5.76822	11.0709	14.6431	10.402	3.97034	4.38263	8.37287	4.30816	12.681	51.4538	18.5602	8.08512	4.72902	10.9037	0.394983	6.78419	7.27928	39.316	4.11746	19.3822	15.922	617.685	382.226	255.308	408.827	710.284	688.478		2.3169	2.98576	6.55799	2.3169	4.11478	3.70249		9.98082	6.10611	14.0076	6.85365	5.5381	4.68011	7.86106	3.51801	11.3791	44.7524	5.6801	7.60921	0.145162	6.47988
	5.44298	10.6127	14.9528	9.67436	5.50448	4.11167	8.38317	4.12251	12.5057	49.1761	16.9951	7.58942	5.45835	10.3781	0.310661	8.64473	4.97089	43.1602	1.66717	8.28687	18.2457	633.957	400.351	245.507	438.782	630.864	702.77		2.14644	3.0233	7.3634	2.08494	2.08494	3.47775		10.0531	6.05712	13.8514	6.85996	5.56056	4.62153	7.83396	3.48508	11.319	44.4868	5.6847	7.59046	0.143558	6.45854
	5.02533	10.3126	14.4377	8.97903	6.03613	3.88082	8.11194	3.93316	12.0451	48.4861	15.4698	7.50758	5.27803	9.9792	0.308127	9.52714	4.84287	40.0156	0.751848	4.30898	17.9024	655.163	412.451	261.914	468.396	604.44	715.063		2.48225	2.80501	6.93015	1.47145	1.47145	3.62676		10.2228	6.01603	13.7036	6.86339	5.58256	4.57865	7.82784	3.46617	11.294	44.28	5.69093	7.58673	0.142781	6.43971
	4.68384	9.96922	13.6043	8.45789	5.84741	3.63754	7.70003	3.73142	11.4315	48.4598	13.9235	7.15265	4.97474	9.59139	0.316944	9.09741	5.1492	34.8604	0.574338	3.43221	16.5038	672.761	426.516	289.584	491.225	613.755	728.133		2.46881	2.81657	6.45165	1.30524	1.30524	3.51511		10.4287	5.98167	13.5596	6.86661	5.60229	4.53582	7.82911	3.4566	11.2857	44.1506	5.69714	7.58848	0.142361	6.42414
	4.4822	9.31187	24.1604	8.04879	5.48347	3.40766	9.14906	7.67797	16.827	83.9209	58.9513	6.76613	4.73252	8.9961	0.310561	21.7795	0.0265082	225.34	1.2106	13.4366	32.9637	683.262	454.1	41.746	509.527	631.92	740.593		2.28392	2.54575	17.3942	1.28266	1.28266	3.35847		10.6293	5.95189	13.4232	6.86999	5.6204	4.49351	7.83139	3.45207	11.2835	44.0799	5.70327	7.59104	0.141999	6.41094
	4.41428	8.5467	36.2981	7.67284	5.06381	3.14264	10.8564	12.6278	23.4842	116.317	159.461	6.36832	4.57666	8.32824	0.29071	41.5008	5.33467	647.28	10.135	33.554	59.5019	686.818	487.296	32.2237	526.64	653.195	755.087		1.95405	2.17838	29.9298	1.30452	1.30452	3.22568		10.8175	5.92487	13.2419	6.87118	5.63901	4.46269	7.82618	3.43224	11.2584	43.8559	5.71047	7.58743	0.141147	6.39802
	4.37679	7.87081	40.1033	7.2622	4.87769	2.87909	11.2283	14.2671	25.4954	127.064	203.55	6.06995	4.50201	7.71866	0.263214	46.9434	11.2728	833.766	15.73	40.3305	69.7096	688.784	517.593	89.9051	545.656	662.743	769.641		1.69316	1.80086	34.0334	1.19226	1.19226	3.19086		11.0104	5.90012	13.062	6.87031	5.6597	4.44093	7.82392	3.41556	11.2395	43.6554	5.71981	7.58551	0.140223	6.38522
	4.29151	7.29132	38.5958	6.83218	5.58967	2.64121	10.8736	13.6872	24.5608	125.876	187.34	6.21093	4.61605	7.17654	0.217127	43.3241	12.8328	768.519	16.3332	27.92	67.7725	693.268	544.297	63.5895	565.931	626.592	782.896		1.91942	1.0804	32.3849	0.621251	0.621251	3.56972		11.255	5.87717	12.903	6.86884	5.68392	4.4235	7.83524	3.41799	11.2532	43.6233	5.73223	7.59364	0.139684	6.37301
	4.25668	6.78096	36.7923	6.3264	6.06666	2.42951	10.4421	13.0098	23.4519	124.591	169.256	6.19653	4.70918	6.66732	0.172122	38.2592	13.4038	694.333	16.9389	19.1443	64.2014	695.103	568.371	38.0788	590.251	602.939	794.788		1.93985	0.584432	30.5958	0.129867	0.129867	3.76702		11.5	5.85575	12.7511	6.86657	5.70731	4.40978	7.84841	3.42676	11.2752	43.6619	5.74442	7.60295	0.139244	6.36116
	4.21893	6.31511	36.4099	5.82712	6.20513	2.2372	10.2022	12.933	23.1352	126.766	167.262	6.01612	4.62098	6.28761	0.152782	35.7998	15.1097	686.842	19.1416	15.9768	63.4417	697.095	590.8	33.5057	614.761	596.159	805.668		1.79719	0.298984	30.3938	0.189004	0.189004	3.77892		11.7328	5.8362	12.6102	6.86272	5.72385	4.41457	7.86339	3.43766	11.3011	43.7173	5.75194	7.61323	0.139264	6.34946
	4.18603	5.92419	35.753	5.45121	5.97053	2.08597	9.89515	12.7524	22.6476	128.876	162.625	5.6877	4.50233	5.95894	0.139239	32.594	15.7685	668.626	19.7486	15.4027	60.9832	698.833	609.956	26.332	633.543	607.67	814.276		1.50167	0.236493	30.0653	0.236493	0.282824	3.60173		11.9477	5.81827	12.4784	6.85933	5.73317	4.43216	7.87817	3.44907	11.3272	43.7801	5.75444	7.62346	0.139709	6.3388
	7.01226	5.56204	33.9109	5.2164	5.74449	1.96105	9.90118	11.882	21.7832	120.006	141.182	5.65327	5.30281	6.69532	0.116061	8.34586	18.8281	576.464	21.9472	17.2781	63.0457	557.395	627.976	10.8199	645.418	618.865	821.421		1.359	0.0912235	28.2576	0.436867	0.0912235	3.69221		12.1479	5.80198	12.3522	6.85859	5.74166	4.45028	7.89209	3.46154	11.3536	43.8608	5.75674	7.63372	0.140173	6.33029
	9.56269	5.21437	31.4676	4.97007	5.81982	1.8294	9.81065	10.8928	20.7035	111.03	118.653	5.5171	5.03115	8.62697	0.263274	0.061485	21.1258	469.021	23.4312	15.9268	63.7003	443.473	645.521	0.715831	657.995	615.123	828.984		4.04559	0.302722	25.9505	0.547024	0.302722	3.68769		12.3359	5.78773	12.2314	6.8627	5.72712	4.46644	7.90188	3.47811	11.38	44.0163	5.74227	7.64208	0.141942	6.32521
	9.16832	4.9876	29.4804	4.60014	7.57679	1.68987	9.58385	10.0832	19.667	105.21	101.67	6.28219	4.69701	8.77044	0.302465	0.172666	21.1256	395.872	24.8374	4.0283	62.3149	460.238	657.096	1.3021	677.11	531.058	837.038		2.88613	1.2946	23.1982	1.68205	1.2946	4.59232		12.5127	5.7747	12.1595	6.86537	5.70502	4.48235	7.91661	3.50726	11.4239	44.3025	5.72244	7.6538	0.144387	6.32003
	13.9446	4.75555	27.1833	4.27399	7.67458	1.55864	9.89845	9.46278	19.3612	95.5986	89.5442	6.21506	4.39438	12.3771	0.47597	16.3715	26.4495	298.767	31.6345	4.94562	69.5526	278.118	669.047	11.8209	694.19	526.561	844.649		7.72957	1.45952	20.9683	1.94107	1.45952	4.65643		12.6788	5.7634	12.1078	6.87555	5.68239	4.49987	7.93463	3.53916	11.4738	44.604	5.70265	7.66986	0.147109	6.31947
	25.4369	4.40528	25.4414	4.0559	7.26789	1.43252	11.34	11.0767	22.4166	97.6779	122.692	5.83658	4.14324	20.8947	0.669042	198.724	48.0901	198.85	53.0579	16.582	98.1578	26.8797	687.29	26.8333	705.731	545.391	851.996		19.6003	1.4313	19.6048	1.78068	1.4313	4.40406		12.835	5.75388	12.0633	6.88943	5.6604	4.51974	7.95363	3.57042	11.524	44.8904	5.68377	7.68758	0.149859	6.32166
	30.2505	4.15926	23.6373	4.28584	6.80585	1.31502	11.7423	12.085	23.8273	102.919	146.048	5.54584	4.1909	19.4294	0.645144	342.554	57.5023	141.49	55.5986	24.3684	108.728	0.13764	700.249	48.7794	693.566	567.185	858.869		24.7046	1.38658	18.0914	1.26	1.26	4.23082		12.9816	5.74584	12.023	6.90408	5.64074	4.5423	7.97292	3.60001	11.5729	45.153	5.66702	7.70571	0.152452	6.32496
	30.2604	4.10294	21.7253	5.06653	6.61975	1.22223	11.4995	11.6796	23.1791	101.566	136.413	5.84314	4.34384	17.9489	0.610291	351.971	54.7094	104.566	41.3834	23.8121	105.623	0.130365	703.233	79.1429	653.056	576.083	864.316		24.4173	1.7402	15.8821	0.776613	0.776613	4.62091		13.1198	5.7381	11.9902	6.91736	5.62113	4.5649	7.99191	3.6299	11.6218	45.4197	5.65037	7.72328	0.154999	6.32773
	28.3134	4.73948	20.1546	4.739	6.46642	1.14487	10.9263	10.7666	21.6929	98.5385	115.92	5.60295	4.73912	16.7325	0.558569	302.313	38.2767	85.161	38.2826	19.8905	95.6763	5.32708	669.878	109.556	669.903	583.467	868.871		22.7105	0.863469	14.5516	0.863947	0.863469	4.45808		13.2499	5.73128	12.0152	6.92918	5.59727	4.58431	8.01785	3.67192	11.6898	45.7968	5.63077	7.74569	0.158107	6.33023
	27.0314	4.66592	18.9357	4.47506	6.21829	1.05307	10.3966	10.2205	20.6171	98.3068	104.459	5.4421	4.52278	15.7563	0.553947	276.716	32.8403	72.9166	35.0642	17.458	87.3008	12.889	673.691	136.558	683.635	595.516	874.291		21.5893	0.776182	13.4936	0.967041	0.776182	4.38903		13.3715	5.73363	12.0476	6.94193	5.56935	4.60064	8.04411	3.71333	11.7574	46.1621	5.61042	7.76857	0.161309	6.33778
	26.9352	4.35945	18.1119	4.26849	5.9776	0.976575	10.1049	10.147	20.2519	100.417	102.961	5.16853	4.29123	15.0783	0.556909	283.261	33.0099	64.1121	34.0633	17.0343	83.3258	13.5884	689.695	156.49	694.48	607.321	878.821		21.7667	0.809079	12.9433	0.900031	0.809079	4.19195		13.4817	5.74823	12.0801	6.95622	5.54361	4.6172	8.07118	3.74975	11.8209	46.4585	5.59477	7.79244	0.164162	6.35223
	31.0326	4.03171	17.3395	4.01185	5.72869	0.914632	10.5098	11.5494	22.0592	109.892	133.389	4.8802	4.01681	14.4368	0.564657	421.185	41.9659	46.6439	42.2237	22.8593	92.0677	0.169021	707.016	176.412	708.073	619.651	882.497		26.1524	0.848488	12.4593	0.868351	0.848488	3.96557		13.5833	5.7645	12.1053	6.97165	5.52192	4.6349	8.09692	3.78126	11.8782	46.7	5.58256	7.8156	0.166667	6.36807
	29.8659	3.84553	16.3385	3.75151	5.3194	1.21897	10.0566	11.0521	21.1088	109.899	122.15	4.58246	3.77502	13.5837	0.565059	392.408	38.5779	39.462	39.7547	22.4415	78.1044	0.570879	716.952	204.003	721.996	640.196	864.508		25.2835	0.736932	11.7561	0.830951	0.736932	3.36349		13.6804	5.78097	12.1229	6.98586	5.5022	4.65351	8.12098	3.80967	11.9306	46.9115	5.5719	7.8372	0.168938	6.38342
	27.8159	4.71523	15.0644	3.52755	5.28626	2.088	9.74955	9.97315	19.7227	102.293	99.4637	5.00074	3.82447	12.6199	0.534859	326.393	25.3444	28.2476	38.7134	19.921	58.6995	7.87132	671.134	242.023	734.082	641.874	814.16		22.8152	0.285516	10.0637	1.4732	0.285516	2.91275		13.7762	5.79945	12.1366	6.99938	5.48443	4.67117	8.14454	3.83676	11.9813	47.1084	5.56319	7.85825	0.171	6.39942
	25.6785	4.66673	14.0186	3.40583	9.09665	2.51626	9.8971	8.83913	18.7362	89.3103	78.1301	6.88169	3.72106	12.7881	0.549213	249.054	27.3567	16.9866	42.1365	0.640719	54.4767	24.4329	673.649	275.657	740.692	463.319	789.904		18.7968	2.21496	7.13688	3.47586	2.21496	4.36543		13.8708	5.83881	12.1486	7.01097	5.4678	4.68724	8.17072	3.86105	12.0318	47.2547	5.56055	7.88078	0.172619	6.42489
	23.8677	4.48298	13.0763	4.05215	10.2095	2.53126	9.7033	8.03602	17.7393	82.8173	64.5775	7.34622	4.15986	12.3596	0.496369	200.629	27.2517	11.3772	31.9356	0.256191	51.4381	45.6142	683.221	307.833	705.93	416.651	789.061		16.5214	2.86324	5.73009	3.29407	2.86324	4.81495		13.9572	5.87828	12.1602	7.02065	5.45289	4.70163	8.19515	3.88318	12.0783	47.3838	5.55924	7.90152	0.174009	6.44946
	22.1754	4.2153	12.1835	5.73958	9.91631	2.49448	9.4541	7.19965	16.6537	76.1537	51.8349	7.82795	4.59637	11.6167	0.433004	161.832	27.445	7.44954	13.7976	0.21364	48.4363	71.3359	697.287	339.96	619.109	428.704	791.129		14.3475	3.61265	4.35554	2.08836	2.08836	5.33347		14.0212	5.91608	12.1494	7.02929	5.43987	4.70773	8.21059	3.89575	12.1063	47.4479	5.55892	7.91526	0.174878	6.47269
	20.697	3.92527	11.3856	6.31826	9.26886	2.37396	8.99483	6.62469	15.6195	73.6499	43.8865	7.79356	4.52352	10.8564	0.411764	136.941	25.7005	5.71594	7.16403	0.0750877	43.836	98.495	712.688	370.018	590.647	455.935	797.923		12.9035	3.86829	3.59208	1.4753	1.4753	5.4196		14.0598	5.95215	12.1197	7.03723	5.42809	4.70851	8.21757	3.89815	12.1157	47.4367	5.5591	7.92249	0.175305	6.49469
	19.2853	3.70229	10.6705	6.27635	9.22197	4.56944	8.95431	5.72237	14.6767	63.9064	32.7456	7.74916	4.99616	10.3084	0.347101	106.729	27.5837	2.94543	7.17145	0.0716427	19.2271	128.51	724.643	398.041	592.686	457.939	678.709		11.5361	4.04687	2.92137	1.47281	1.47281	3.17972		14.087	5.98578	12.0872	7.0383	5.41686	4.70889	8.22066	3.89743	12.1181	47.4102	5.55909	7.92507	0.175463	6.51204
	18.0141	3.48939	9.96893	5.8824	12.5464	7.01975	9.48683	5.24129	14.7281	55.248	27.4711	8.49434	6.16674	11.9021	0.317416	72.714	35.9694	0.232419	12.9919	9.36122	6.08649	158.947	736.151	426.528	612.023	326.707	557.042		9.51974	5.00495	1.47459	2.61194	4.0521	1.47459		14.1358	6.01501	12.0568	7.02433	5.40562	4.70879	8.2244	3.90535	12.1297	47.4849	5.55797	7.92438	0.175519	6.51967
	17.0116	3.28212	9.2211	6.00627	12.8726	7.82775	9.37025	4.9283	14.2985	52.5951	24.2881	8.52443	6.46164	11.9597	0.298463	58.3907	37.0653	0.0222469	11.3164	12.2666	2.37929	185.228	747.441	457.977	605.909	315.022	519.554		8.48721	5.2423	0.696671	2.51816	4.3482	0.696671		14.2159	6.03487	12.0284	7.00708	5.39464	4.70732	8.23136	3.92482	12.1562	47.6813	5.5547	7.92529	0.17586	6.52098
	16.2842	3.10983	8.4462	9.77585	12.4658	7.94362	9.67091	4.45171	14.1226	46.032	19.8177	9.11102	8.06927	11.7933	0.18749	43.7351	43.0478	1.49991	0.0110125	7.81136	2.98352	205.559	756.891	491.743	434.541	329.629	514.286		7.17313	6.0012	0.664824	0.664824	3.35476	1.1674		14.2816	6.04712	11.998	6.99072	5.38372	4.7049	8.23435	3.94076	12.1751	47.8576	5.54957	7.92344	0.176195	6.51892
	15.8149	2.88342	7.74023	14.5321	11.8518	7.46049	10.0472	4.89837	14.9455	48.7538	23.9941	9.79602	7.53042	13.862	0.295974	33.2669	51.3192	5.32192	20.1147	3.25679	6.69087	219.235	769.401	523.552	258.868	352.301	536.432		6.01888	6.91261	2.05579	4.73608	2.05579	2.33554		14.3352	6.05719	11.9608	6.97578	5.36965	4.70232	8.2335	3.95254	12.186	48.0056	5.54154	7.91907	0.176629	6.51649
	15.4146	2.65886	7.11242	15.1949	11.3307	7.24526	9.82611	5.05396	14.8801	51.434	25.5425	9.28796	7.14563	14.2288	0.331386	31.2308	51.3694	7.36409	28.8238	2.26368	6.66079	231.251	781.908	552.676	237.98	372.136	546.448		6.1266	6.6291	2.17554	5.90693	2.0427	2.0427		14.3717	6.06745	11.9065	6.96058	5.34422	4.69924	8.22494	3.95774	12.1827	48.1187	5.52503	7.90885	0.177448	6.51401
	14.4476	2.50872	6.54078	14.5432	11.1529	7.34728	9.42341	4.7933	14.2167	50.8659	22.9758	9.25008	6.7424	13.624	0.337888	25.2428	47.813	8.30958	26.212	2.99108	4.31034	261.593	790.328	579.88	258.512	379.026	541.689		5.19756	6.74136	2.7093	5.2931	1.90281	1.90281		14.4123	6.07907	11.8614	6.94371	5.31814	4.69531	8.21831	3.96637	12.1847	48.2626	5.50837	7.89966	0.178347	6.51139
	13.5802	2.38951	6.01016	13.8179	10.9264	8.44577	9.19499	4.48593	13.6809	48.7867	20.1236	9.68609	6.61906	12.9167	0.322366	19.23	46.3145	10.1431	21.3711	2.99781	0.561333	290.406	797.044	605.717	282.361	387.896	491.763		3.89411	7.29657	3.67592	4.13179	1.24032	1.24032		14.4948	6.09243	11.8236	6.9238	5.29357	4.69094	8.21985	3.98958	12.2094	48.5359	5.49329	7.89583	0.17944	6.50811
	13.1347	2.30393	5.56714	12.9092	10.4723	8.17865	8.76098	4.27782	13.0388	48.8281	18.2998	9.32546	6.22002	12.2999	0.32829	19.1297	41.6935	10.2006	17.2074	2.92851	0.339111	305.786	801.884	627.72	313.727	405.991	503.681		3.80928	7.02153	3.75832	3.5837	1.14681	1.14681		14.5766	6.11047	11.7879	6.9015	5.27094	4.68679	8.22236	4.01261	12.235	48.8011	5.48082	7.89215	0.180314	6.50598
	12.8411	2.23132	5.18035	13.0045	9.88166	7.5854	8.45406	4.29384	12.7479	50.7903	18.437	8.73353	5.78161	12.1012	0.35339	19.246	38.7225	10.7172	20.7069	2.03805	0.754569	316.143	806.002	647.252	310.357	430.14	530.661		4.10755	6.50221	3.55318	4.27101	1.14813	1.14813		14.6527	6.12901	11.7527	6.88034	5.25224	4.68273	8.22495	4.03352	12.2585	49.04	5.47143	7.8888	0.180937	6.50468
	12.6442	2.12336	4.83208	14.9429	9.182	7.04715	8.46194	4.80349	13.2654	56.7658	23.0735	8.11457	5.38584	11.7786	0.372443	17.4911	40.1776	13.1759	42.0027	0.518489	2.00164	323.184	812.143	665.094	245.818	459.651	555.75		4.5296	5.99122	3.2825	6.82831	1.06743	1.06743		14.721	6.1467	11.7206	6.8607	5.2289	4.67889	8.22613	4.05339	12.2795	49.2745	5.45835	7.88477	0.181848	6.5037
	12.2852	1.97585	4.51247	17.1553	8.52001	6.53047	8.49655	5.5061	14.0026	64.804	30.3172	7.52524	5.01697	11.3439	0.38671	14.3537	42.5194	15.8728	74.9738	0.000550473	3.86545	336.22	820.572	681.681	181.338	488.475	580.377		4.75994	5.54938	3.01276	9.63005	0.994769	0.994769		14.7814	6.16603	11.6932	6.84325	5.20321	4.67597	8.22719	4.07163	12.2988	49.4899	5.44392	7.88121	0.182909	6.50464
	11.515	2.18421	4.18498	16.6567	8.02835	6.11413	8.1139	5.27543	13.3893	65.0172	27.8301	7.07124	4.66727	10.6434	0.390323	11.5677	35.1611	15.4364	72.979	0.0073186	3.99905	365.057	808.679	698.889	195.016	510.45	600.61		4.44379	4.88703	2.88626	9.58543	0.957106	0.957106		14.8353	6.18047	11.6705	6.82718	5.17816	4.66508	8.22612	4.09042	12.3165	49.7248	5.42874	7.87638	0.183963	6.50383
	10.6337	4.224	3.84551	15.5327	7.54535	5.72236	7.91726	4.48439	12.4017	56.6407	20.1098	6.63385	4.59859	9.8616	0.363965	7.37893	13.6402	16.5792	57.9946	0.138318	4.81762	399.512	696.827	716.953	227.672	532.508	619.967		3.99983	2.40985	2.78835	8.89883	0.911498	0.911498		14.8819	6.19056	11.6487	6.79688	5.15435	4.64664	8.21984	4.1097	12.3295	49.9973	5.4134	7.8641	0.184575	6.49372
	10.0548	5.24315	3.55882	14.405	7.04004	5.27378	7.59593	3.99863	11.5946	52.6417	15.989	6.15691	5.2508	9.30111	0.278335	6.046	5.53561	16.2983	46.3637	0.309018	5.39241	422.989	644.06	732.388	262.974	556.085	642.506		3.89789	0.913762	2.59809	8.24812	0.883131	0.883131		14.9231	6.17469	11.6292	6.73191	5.13271	4.61747	8.20153	4.13425	12.3358	50.4083	5.3932	7.83412	0.184536	6.4533
	9.53026	6.03235	3.31877	13.5292	6.5462	4.87554	7.30539	3.67914	10.9845	50.362	13.5361	6.28927	5.16474	8.78425	0.259482	4.95006	1.62063	15.8931	38.736	0.57637	5.90417	444.84	604.626	745.438	292.146	579.62	662.854		3.24099	0.256925	2.9705	7.23994	0.256925	1.41373		14.961	6.14832	11.6126	6.64393	5.11628	4.58154	8.17728	4.16142	12.3387	50.8901	5.37429	7.79394	0.183749	6.39613
	8.92908	6.40375	3.16632	12.8289	6.0555	4.48458	6.97803	3.46314	10.4412	49.6293	11.9934	6.22963	4.87731	8.29775	0.259615	3.80661	0.329795	14.5291	34.233	0.851049	6.21728	470.56	586.499	753.786	316.575	603.487	683.138		2.69946	0.174123	3.0633	6.5993	0.174123	1.74505		14.9962	6.12167	11.5971	6.56982	5.11171	4.5475	8.15734	4.18505	12.3424	51.3041	5.3642	7.76046	0.182577	6.34575
	8.26493	5.98286	3.01333	12.284	5.58045	4.1866	6.55203	3.32191	9.87394	50.7004	11.0351	5.78165	4.53507	7.69441	0.258338	2.934	0.323961	12.5224	32.8558	0.943981	5.59525	499.816	607.062	762.21	336.262	627.054	698.803		2.48327	0.201206	2.76832	6.50238	0.201206	1.59505		15.027	6.04126	11.5818	6.51255	5.10645	4.51508	8.13069	4.21123	12.3419	51.7942	5.34015	7.72616	0.182608	6.27691
	7.83354	6.66592	2.82726	11.7795	5.15518	4.00791	6.37821	3.19681	9.57502	50.1207	10.2196	5.91055	4.29473	7.54163	0.274316	2.11797	0.0827742	12.6093	29.1737	1.49582	5.61834	519.291	573.869	772.519	355.021	648.533	708.282		1.92299	0.755371	3.08329	5.86893	0.755371	1.90264		15.0516	5.95065	11.5677	6.46214	5.09814	4.48297	8.10221	4.23666	12.3389	52.2902	5.31127	7.69219	0.183099	6.20639
	7.65835	10.5814	2.65437	11.194	4.77554	3.93856	6.80037	3.57254	10.3729	52.5346	12.7631	6.21694	4.1478	9.85064	0.407391	0.736142	14.2962	17.1893	19.3038	4.09993	8.18994	527.305	401.605	782.16	377.428	668.013	711.979		1.44141	4.36446	3.56258	4.97703	1.44141	2.27839		15.0648	5.86071	11.5477	6.40439	5.08924	4.44939	8.06937	4.25842	12.3278	52.7726	5.28211	7.65312	0.183299	6.13255
	8.03766	12.3611	2.49597	10.4635	4.44719	3.83765	6.9405	3.96474	10.9052	57.1246	15.7191	6.24242	3.99003	9.85702	0.4237	1.20376	29.3824	19.7538	12.4114	6.21659	9.6277	510.029	333.444	791.045	406.345	685.094	717.374		1.79523	6.11863	3.74645	4.22106	1.79523	2.40478		15.0735	5.77492	11.4888	6.32841	5.07959	4.41381	8.0265	4.27402	12.3005	53.2488	5.25342	7.60198	0.18269	6.05167
	7.84205	11.9258	2.38932	9.61275	4.16692	3.67147	6.60138	3.77383	10.3752	57.1673	14.2418	6.00448	3.79533	9.17007	0.414545	1.53926	28.3491	17.7414	9.06835	5.92659	8.58436	518.903	349.53	797.055	441.367	699.844	726.303		1.83756	5.92128	3.61516	3.60827	1.83756	2.33301		15.0786	5.69576	11.4013	6.25327	5.07034	4.38643	7.98094	4.28191	12.2628	53.6517	5.22669	7.54902	0.181777	5.97452
	7.42533	11.1018	2.92733	8.91353	3.96781	4.14142	6.41287	3.24195	9.65482	50.5538	10.5103	5.78337	4.01122	8.54148	0.3609	1.02507	21.9861	12.149	6.2533	5.9783	5.15951	538.062	381.018	766.966	471.235	710.418	701.194		1.64195	5.31843	2.85604	3.13016	1.81556	1.64195		15.0816	5.62041	11.2876	6.18274	5.06233	4.36968	7.93407	4.28266	12.2167	53.9781	5.20185	7.49624	0.180688	5.90158
	15.2799	10.5753	3.33397	8.32795	3.79105	6.54295	7.97518	4.50205	12.4772	56.4508	20.2685	7.43545	4.47903	10.0135	0.381883	53.3583	6.76057	21.5408	0.124451	17.5069	2.05128	235.366	401.85	744.609	497.002	719.872	579.776		7.8444	3.13984	4.10148	0.892502	3.6444	0.892502		15.0846	5.54739	11.1698	6.11903	5.05652	4.35588	7.88887	4.28163	12.1705	54.2744	5.17923	7.44641	0.179569	5.83321
	24.5251	10.3243	3.30118	7.75334	3.64635	7.24035	9.4651	7.83929	17.3044	82.8231	61.4544	7.49684	4.54485	9.68158	0.361069	226.802	0.738259	37.9939	2.93013	33.8578	4.94954	37.1664	411.975	746.399	522.952	727.658	546.678		17.0282	2.82748	4.19566	0.256497	3.85049	0.256497		15.0887	5.47499	11.0565	6.06163	5.0554	4.34301	7.8467	4.28084	12.1275	54.5558	5.1603	7.40044	0.178344	5.76831
	27.6978	9.91903	3.17332	7.2732	3.51079	6.82272	9.7328	9.15459	18.8874	94.0592	83.8066	7.04796	4.33877	9.25757	0.361774	322.74	0.0346799	43.0268	6.04966	38.7134	8.4686	8.54818	428.592	753.402	545.143	734.99	566.381		20.6498	2.87107	3.87463	0.22524	3.53716	0.22524		15.0925	5.40386	10.9512	6.00814	5.06162	4.33089	7.80804	4.28009	12.0881	54.8165	5.14718	7.35806	0.176797	5.706
	26.6992	9.31758	2.98298	6.78926	3.32606	6.64048	9.29259	8.85102	18.1436	95.2481	78.3405	6.71487	4.15466	8.6855	0.352864	302.991	0.000624129	39.8113	6.2667	35.5996	7.0337	15.3842	453.857	763.887	567.975	745.04	575.089		19.9843	2.60271	3.73189	0.0743868	3.38881	0.0743868		15.0948	5.33774	10.7386	5.95645	5.06967	4.32002	7.75289	4.26293	12.0158	54.985	5.13669	7.30378	0.174197	5.6471
	24.9257	8.59162	3.3588	6.22737	3.30712	7.58219	8.99881	8.09599	17.0948	89.9674	65.5451	6.90478	4.07595	8.33926	0.343395	253.667	0.165801	31.8096	7.68086	32.3953	2.0068	32.4416	485.315	743.254	595.073	746.074	530.809		18.021	1.68684	3.54598	0.67741	3.59766	0.67741		15.0964	5.27816	10.4032	5.90631	5.07807	4.31112	7.67888	4.22973	11.9086	55.0826	5.1281	7.23574	0.170468	5.59224
	24.9953	7.89108	5.23491	5.7776	3.67372	8.12268	9.28256	7.87782	17.1604	84.867	62.0601	6.83434	5.37058	8.06478	0.20053	246.892	1.9362	16.3835	12.2847	31.459	1.34532	31.6534	516.671	644.478	617.219	726.182	506.196		18.161	1.05674	1.59944	1.05674	3.16062	1.28834		15.0961	5.22438	10.032	5.8585	5.08604	4.30423	7.6002	4.19438	11.7946	55.1878	5.12062	7.16477	0.166389	5.54144
	29.8023	7.26097	6.7999	5.46207	4.5479	7.79957	10.2788	9.63918	19.918	93.7774	92.9139	7.03043	5.79653	7.66492	0.138796	381.169	9.10725	12.1027	23.2008	32.8431	6.14655	0.670998	545.714	567.468	632.996	679.832	520.84		22.7719	0.230534	0.230534	1.56837	2.48253	0.769134		15.094	5.17553	9.68519	5.81406	5.08606	4.29901	7.52564	4.16554	11.6912	55.3514	5.10843	7.09775	0.162977	5.4948
	29.5071	6.691	6.70212	5.1373	4.52379	7.54891	10.0184	9.61243	19.6308	95.948	92.3987	6.69656	5.52573	7.33721	0.14083	379.811	11.0714	10.9975	23.8249	30.1905	6.09826	1.24182	572.668	572.136	649.444	681.09	532.344		22.8106	0.00555921	0.00555921	1.55926	2.17278	0.852346		15.0893	5.13091	9.35602	5.77376	5.08074	4.29532	7.45434	4.14113	11.5955	55.5532	5.09329	7.03419	0.160042	5.45233
	27.948	6.18389	6.3025	4.76743	4.26043	8.97141	9.73894	9.07013	18.8091	93.1326	82.2673	6.24319	5.12155	8.30418	0.237055	331.57	12.6384	11.8092	24.7159	30.0141	0.589108	7.14752	597.196	591.413	668.432	694.905	468.726		21.7048	0.0593023	0.0593023	1.47576	1.98276	2.72822		15.0828	5.08991	9.02925	5.73751	5.07325	4.29225	7.38416	4.11948	11.5036	55.7881	5.07742	6.9725	0.157269	5.41371
	25.8123	5.71145	5.80748	4.54208	3.9844	9.86126	9.2865	8.35391	17.6404	89.9576	69.7879	5.75947	4.83443	8.84782	0.293328	273.103	12.781	12.1035	22.5095	28.1123	0.33035	23.1281	620.51	615.735	680.135	709.534	430.987		20.0529	0.048018	0.048018	1.21738	1.77507	4.10179		15.0743	5.05146	8.70699	5.70461	5.06698	4.28924	7.31559	4.10049	11.4161	56.0513	5.05534	6.91285	0.155204	5.38579
	24.0321	5.33006	5.52818	4.46266	3.76742	9.51268	8.77219	7.73829	16.5105	88.2139	59.8811	5.42912	4.67951	8.51656	0.290772	232.866	11.8482	10.5236	18.5721	25.0477	0.54833	43.4196	639.656	629.674	684.284	721.141	445.582		18.603	0.0990605	0.0990605	0.966466	1.6617	4.08356		15.0349	5.01546	8.40081	5.67314	5.06102	4.28628	7.24527	4.07391	11.3192	56.2286	5.02685	6.85224	0.153664	5.36708
	22.5613	4.98466	5.47528	4.72976	3.60295	8.85205	8.36766	7.17552	15.5432	85.753	51.4881	5.22997	4.79348	8.00786	0.251097	201.459	11.4447	8.36589	13.2344	22.7025	0.234632	64.967	657.247	632.332	670.382	730.001	473.908		17.3313	0.245308	0.245308	0.500213	1.62702	3.62208		14.968	4.98525	8.12366	5.64256	5.05083	4.28419	7.17576	4.04088	11.2166	56.313	5.00165	6.79246	0.15184	5.34669
	21.1706	4.59274	9.52623	4.47319	3.48554	8.30524	8.59225	6.6062	15.1985	76.8856	43.6419	6.44899	4.50308	9.22098	0.343769	158.214	15.9961	0.872311	16.9667	26.0784	0.0823733	89.3201	677.496	445.01	683.733	736.359	498.015		14.7216	1.85625	3.07723	1.9758	2.96345	1.85625		14.9031	4.96535	7.8678	5.61417	5.01992	4.28284	7.10886	4.01259	11.1215	56.445	4.97899	6.73519	0.14992	5.31705
	19.8661	4.3164	10.6225	5.06056	3.40349	7.95484	8.53732	6.15287	14.6902	72.0702	37.8578	6.5077	4.50244	9.95562	0.377172	128.341	17.8162	4.34813	12.0879	26.3563	0.339283	115.678	691.957	399.958	653.361	740.819	513.777		13.3584	2.1913	4.11484	1.44714	3.10421	1.44714		14.7882	4.95371	7.63409	5.5881	4.98631	4.28157	7.03867	3.96674	11.0054	56.3564	4.96186	6.67603	0.147292	5.28721
	18.6717	4.12682	10.5166	5.19615	3.30628	7.76205	8.26327	5.74026	14.0035	69.4672	32.9506	6.4791	4.39415	9.82799	0.382069	108.335	17.1102	5.07769	9.40722	24.5717	0.251219	142.798	701.968	404.205	646.448	746.12	522.554		12.1926	2.35228	4.03754	1.28295	3.17282	1.28295		14.5565	4.94508	7.41881	5.56345	4.95505	4.28055	6.95325	3.87627	10.8295	55.7475	4.94757	6.6058	0.143528	5.25925
	17.4818	3.89771	10.0818	5.00062	3.18647	7.5942	7.87376	5.35354	13.2273	67.9922	28.6604	6.29741	4.17344	9.4599	0.38776	92.3138	15.809	4.8754	8.25493	21.9707	0.0781514	172.652	714.16	421.879	656.429	752.68	530.256		11.1844	2.39971	3.78438	1.29679	3.11094	1.29679		14.2758	4.93766	7.22117	5.53545	4.92674	4.27989	6.86279	3.76747	10.6303	54.8971	4.92947	6.53096	0.139741	5.23656
	16.4263	3.63118	9.93065	4.67916	3.02705	7.27105	7.49423	5.07092	12.5652	67.6643	25.7143	5.9751	3.89317	9.26575	0.408284	79.7818	14.9232	5.93615	7.92463	19.9557	0.0498113	201.503	728.477	428.111	673.004	761.453	545.243		10.4512	2.34392	3.95555	1.29594	2.94805	1.29594		13.9946	4.92888	7.04041	5.49863	4.89889	4.27965	6.7735	3.65996	10.4335	54.0335	4.90639	6.45479	0.136288	5.21375
	15.4545	3.55434	14.6972	4.34434	2.81673	6.76729	7.93908	5.69059	13.6297	71.6783	32.3828	5.55581	3.75184	12.7147	0.544309	56.482	19.2259	45.6726	12.9221	26.2384	1.37308	230.037	732.631	253.582	690.489	773.104	569.023		9.89871	2.00148	9.14141	1.21148	2.73908	1.21148		13.7324	4.91186	6.88144	5.46437	4.8714	4.28008	6.69025	3.5612	10.2515	53.2296	4.88152	6.38378	0.133354	5.18811
	14.5473	4.34443	14.5807	4.20007	2.6931	6.32501	7.78178	5.37883	13.1606	69.1209	28.9319	5.33472	4.23616	12.4917	0.493522	45.7726	11.8154	46.2258	12.8286	25.8946	2.12218	258.379	690.484	257.306	698.091	779.995	590.319		9.2126	0.990289	9.24602	1.13465	2.64162	0.990289		13.4826	4.89426	6.74993	5.43565	4.84551	4.28291	6.61514	3.46708	10.0822	52.4113	4.8577	6.32027	0.130844	5.16496
	13.524	5.40013	14.177	4.12121	2.75622	6.10378	7.68038	4.91841	12.5988	64.0386	24.1908	5.75196	4.44094	11.6689	0.448668	34.1476	5.19955	42.2058	12.6677	24.2474	2.48567	292.325	636.117	270.422	702.265	776.473	601.118		7.77202	0.351826	8.42503	1.63075	2.99574	0.351826		13.2332	4.88046	6.62485	5.41169	4.8212	4.28639	6.54296	3.37241	9.91536	51.5426	4.83602	6.26014	0.128344	5.14607
	12.6216	5.31462	13.3229	4.0266	2.83802	5.91522	7.33983	4.49599	11.8358	61.2546	20.2139	5.61492	4.3486	10.945	0.431319	27.8975	4.1015	35.7971	10.9775	20.2663	2.02952	323.995	640.438	299.241	707.288	771.921	610.4		7.00672	0.300302	7.70799	1.58832	2.7769	0.300302		12.9417	4.87417	6.50434	5.39048	4.79807	4.29007	6.46647	3.26017	9.72664	50.4165	4.8171	6.19748	0.125323	5.13233
	12.0478	5.11823	12.35	3.76874	2.78309	5.68265	6.95843	4.18552	11.1439	60.1503	17.5186	5.40044	4.10611	10.4565	0.436076	25.9019	3.38635	29.0694	10.1741	17.4334	1.6276	344.981	650.416	333.846	721.07	774.976	621.945		6.64738	0.282214	6.9496	1.6317	2.61735	0.282214		12.6732	4.8759	6.38986	5.3717	4.77673	4.28987	6.39621	3.15662	9.55283	49.3514	4.80153	6.13532	0.121954	5.1238
	11.7973	5.1755	11.582	3.59412	2.68259	5.30136	6.68881	3.99705	10.6859	59.7572	15.9764	5.23843	3.98946	10.0119	0.430131	26.0962	2.2901	23.9436	9.57712	16.0498	1.92501	354.352	647.498	362.501	730.479	780.582	641.109		6.55882	0.0629299	6.3436	1.64432	2.55584	0.0629299		12.4317	4.86829	6.28461	5.35474	4.7539	4.28024	6.32891	3.06614	9.39505	48.4465	4.7825	6.05215	0.117184	5.11152
	11.5898	7.25285	10.894	3.33353	2.49716	4.92149	6.74814	3.84582	10.594	56.9908	14.7903	6.08717	3.73052	9.9837	0.455963	23.4418	0.25474	17.1881	11.6595	18.0708	3.33665	362.205	546.093	389.174	744.633	790.978	660.49		5.50264	1.16568	4.80681	2.75364	3.59001	1.16568		12.2144	4.85942	6.18744	5.33837	4.69317	4.27147	6.26071	2.98932	9.25002	47.7473	4.73473	5.97517	0.115822	5.0989
	11.2244	7.36791	10.3237	3.06519	2.36077	4.65185	6.49896	3.74273	10.2417	57.5897	14.0081	6.00988	3.46185	9.58473	0.469309	22.3296	0.755068	14.6284	11.7908	17.1246	3.41182	376.248	540.729	412.002	759.35	798.668	674.422		5.2145	1.35803	4.31379	2.94469	3.64911	1.35803		12.0131	4.84977	6.09741	5.31448	4.62484	4.26321	6.19379	2.92033	9.11412	47.1492	4.68107	5.90168	0.115339	5.08212
	10.7841	7.12551	9.82003	2.8355	2.25586	4.39005	6.20183	3.60906	9.8109	58.1935	13.0253	5.75778	3.22414	9.1464	0.478739	20.9967	0.853178	13.0914	11.3322	15.5707	3.28257	393.524	552.061	432.701	772.061	804.609	688.088		5.02627	1.36773	4.06225	2.92228	3.50192	1.36773		11.8261	4.84031	6.0139	5.27317	4.56015	4.25602	6.12827	2.8577	8.98597	46.6315	4.63019	5.82872	0.114595	5.05674
	10.151	6.7618	9.35177	2.70869	2.17769	4.09557	5.87442	3.40648	9.2809	57.9883	11.6041	5.42869	3.05541	8.70428	0.480358	18.2891	0.787436	12.092	10.0218	13.6658	3.16429	419.041	569.285	452.401	779.124	809.05	703.624		4.72231	1.33311	3.92308	2.71999	3.251	1.33311		11.6528	4.8326	5.93587	5.24123	4.50131	4.25038	6.06904	2.79913	8.86817	46.1215	4.58413	5.76221	0.113864	5.03692
	9.66659	6.30905	8.8922	2.54073	2.10864	3.81817	5.5559	3.24316	8.79906	58.3733	10.5181	5.06361	2.86009	8.24641	0.48497	16.8978	0.567245	11.1309	9.09123	11.8836	3.01969	439.108	591.094	472.162	788.529	812.983	718.418		4.60298	1.24544	3.82859	2.52288	2.95497	1.24544		11.4935	4.83285	5.86227	5.21238	4.44215	4.22167	6.0108	2.74839	8.75919	45.7242	4.53983	5.6998	0.113283	5.02262
	11.5542	5.79872	8.42657	2.34043	2.01259	3.53292	5.6109	3.77485	9.38575	67.2772	14.2495	4.66582	2.63855	7.76961	0.492984	35.3225	0.0352779	7.92801	10.696	12.9479	4.31801	363.563	616.17	492.614	799.818	818.469	733.791		6.88835	1.1329	3.76075	2.32539	2.65323	1.1329		11.3462	4.83467	5.79312	5.18671	4.34851	4.16733	5.94609	2.7097	8.65579	45.5712	4.47005	5.64151	0.115854	5.01069
	14.3879	5.32481	7.9241	2.16427	1.87266	3.2484	5.82037	4.76741	10.5878	81.9091	22.7282	4.28661	2.43531	7.27428	0.498371	73.4034	0.24558	4.42571	13.367	15.5844	6.61498	263.528	639.922	515.171	809.813	826.495	749.286		10.1013	1.0382	3.6375	2.12233	2.41394	1.0382		11.2076	4.83749	5.72906	5.15882	4.24966	4.10376	5.88106	2.67677	8.55783	45.5152	4.39662	5.5865	0.119189	4.99815
	15.3996	4.91862	7.3272	2.06238	1.74683	3.01022	5.74414	5.16573	10.9099	89.9304	26.6848	3.96442	2.29934	6.72505	0.490417	93.2281	0.681494	2.50607	13.5554	15.9785	7.47436	231.705	660.637	542.624	815.623	833.746	762.382		11.4352	0.9542	3.36278	1.90204	2.21758	0.9542		11.0749	4.84004	5.67077	5.09123	4.15271	4.03848	5.81136	2.64881	8.46017	45.5799	4.32455	5.52588	0.121958	4.96564
	14.848	4.64592	6.93664	1.98139	1.6559	2.83844	5.48439	4.98838	10.4728	90.9559	24.8839	3.74218	2.19565	6.36396	0.486974	87.678	0.703031	2.10904	12.271	14.6573	7.00105	248.801	674.73	560.972	820.255	839.005	771.898		11.1059	0.903741	3.19446	1.76079	2.08628	0.903741		10.9455	4.84228	5.61765	4.97404	4.06081	3.97747	5.73629	2.62415	8.36044	45.7465	4.25618	5.45675	0.123606	4.90816
	13.8549	4.51287	6.8686	1.87423	1.58288	2.66223	5.22595	4.66356	9.88952	89.2386	21.7488	3.58755	2.07123	6.27967	0.503951	74.4587	0.508478	2.69828	11.2341	13.272	6.57266	281.118	681.66	564.2	826.405	843.241	781.72		10.2673	0.925322	3.28104	1.71333	2.00467	0.925322		10.8181	4.84474	5.56903	4.84874	3.9734	3.91761	5.66193	2.60066	8.26259	45.9324	4.19123	5.38896	0.125021	4.84674
	14.0838	4.40856	7.33186	1.73915	1.48723	2.48128	5.25532	4.84208	10.0974	92.1368	23.4458	3.44492	1.92469	6.60104	0.548499	77.9426	0.717007	4.31203	12.3634	14.1985	7.69528	273.494	687.118	542.406	834.189	848.805	791.871		10.6389	0.963637	3.88694	1.70577	1.95769	0.963637		10.7031	4.847	5.52481	4.73174	3.88781	3.85586	5.59172	2.58231	8.17403	46.1809	4.09879	5.35535	0.132912	4.78937
	17.7273	4.39925	7.18403	1.60486	1.38024	2.33612	5.77197	6.24926	12.0212	108.269	39.0533	3.36769	1.78767	6.48783	0.56796	142.931	1.88438	1.9939	17.3649	19.2873	11.8051	166.259	687.606	549.314	841.965	855.051	800.062		14.3597	1.03156	3.81634	1.76283	1.98745	1.03156		10.6054	4.84888	5.48465	4.62923	3.81555	3.78245	5.52769	2.57022	8.09791	46.4972	4.01897	5.3257	0.139837	4.73905
	17.2395	4.68312	6.75453	1.52018	1.35267	2.21342	5.62724	6.06301	11.6903	107.744	36.7601	3.44827	1.69349	6.23668	0.572899	134.845	0.891355	1.2708	16.8679	18.2719	11.6542	179.078	672.799	569.632	846.886	856.664	807.018		13.7912	1.23485	3.30626	1.92809	2.0956	1.23485		10.5162	4.84991	5.44738	4.53488	3.74808	3.7116	5.46801	2.56049	8.02849	46.8267	3.94478	5.29801	0.146409	4.6924
	16.0747	4.54956	6.35776	1.58379	1.5984	2.08629	5.37508	5.57821	10.9533	103.779	31.1164	3.31792	1.72038	5.90571	0.548818	114.482	0.681493	0.965648	14.3739	14.2633	10.8162	211.609	679.746	588.729	843.188	842.339	814.257		12.7568	1.23163	3.03983	1.73413	1.71952	1.23163		10.4288	4.85085	5.41328	4.43734	3.68533	3.65376	5.41157	2.54976	7.96132	47.1168	3.87334	5.27139	0.152881	4.6441
	14.783	4.3144	6.28043	1.6653	1.5397	1.96065	5.09058	5.10097	10.1915	100.204	26.0198	3.13752	1.73914	5.78892	0.537959	93.9433	0.602464	1.41574	11.7325	12.6087	9.79649	250.857	692.063	592.487	838.461	845.75	821.444		11.6455	1.17687	3.14291	1.47222	1.59782	1.17687		10.3411	4.85214	5.38215	4.31832	3.62734	3.60192	5.35382	2.53957	7.8934	47.4348	3.80009	5.2284	0.158201	4.58523
	13.643	5.16472	6.24447	1.67717	1.46979	1.91429	5.01891	4.67548	9.69438	93.1573	21.8601	3.5395	1.73645	5.97453	0.549617	74.375	0.0212606	1.502	11.1672	12.5962	9.63867	288.269	648.047	594.239	837.773	849.821	824.103		10.1035	1.62522	2.70497	1.86233	2.06971	1.62522		10.2541	4.85336	5.35357	4.17531	3.57334	3.55687	5.29443	2.53102	7.82544	47.8053	3.72383	5.18416	0.163934	4.51433
	12.7544	7.10125	6.07744	1.63178	1.3776	2.03772	5.16337	4.44497	9.60834	86.0866	19.7578	4.05758	1.73327	6.8453	0.595908	57.624	3.75539	0.835528	12.4721	14.3321	9.76966	319.232	553.201	602.41	840.403	855.205	817.032		8.69684	3.04367	2.01986	2.4258	2.67999	2.01986		10.1733	4.85145	5.32711	4.0355	3.52212	3.54149	5.24183	2.52123	7.76307	48.0983	3.66499	5.14424	0.16792	4.44348
	11.9828	6.83038	5.6781	1.51133	1.28304	1.97466	4.87672	4.18611	9.06282	85.8386	17.5235	3.82638	1.62717	6.54231	0.601647	50.4962	3.81678	0.642222	11.3258	12.9145	8.42193	347.401	566.017	622.172	847.401	860.744	820.641		8.1564	3.00399	1.85172	2.31505	2.54334	1.85172		10.1008	4.83344	5.30381	3.90516	3.47488	3.54175	5.1933	2.51257	7.70587	48.3809	3.6326	5.10334	0.168355	4.3693
	11.2898	6.3352	5.47918	1.42704	1.22981	1.82981	4.59847	3.94048	8.53895	85.691	15.5274	3.6545	1.52773	6.1212	0.600536	44.7736	3.01623	0.775644	10.058	11.3479	7.66547	373.715	589.824	632.136	852.316	863.87	828.96		7.63528	2.68071	1.82468	2.22745	2.42468	1.82468		10.0361	4.82479	5.28293	3.78437	3.446	3.54575	5.15332	2.50356	7.65688	48.5815	3.60541	5.07119	0.168935	4.30458
	10.5662	5.9078	5.3326	1.66791	1.48954	1.7136	4.44627	3.58619	8.03245	80.6561	12.8607	3.5231	1.67933	5.764	0.548769	37.453	2.13607	0.785595	7.7193	8.74226	7.46745	402.216	610.766	639.528	838.31	848.67	835.666		7.04305	2.38469	1.8095	1.8552	2.03357	1.8095		9.98937	4.82217	5.26374	3.67082	3.43552	3.55055	5.12203	2.49883	7.62086	48.786	3.58062	5.04706	0.16997	4.2465
	9.76151	5.47263	5.13142	3.06226	2.56053	1.65569	4.60734	2.9284	7.53574	63.5595	8.57554	4.09684	2.68597	5.38733	0.334605	26.5654	0.748726	0.274659	2.38727	4.18942	8.71222	435.139	632.465	649.743	759.511	787.417	839.017		5.66466	1.37579	1.03458	1.03458	1.53631	2.44115		9.94921	4.815	5.24505	3.56254	3.42874	3.55868	5.0932	2.49597	7.58917	49.0059	3.55964	5.02365	0.170565	4.18877
	8.96147	5.04709	4.77413	4.06899	3.27709	1.62669	4.62591	2.45443	7.08035	53.0584	6.02425	4.42156	3.47507	4.97885	0.177881	18.7971	0.177395	0.0219694	0.310157	1.81932	8.99533	469.156	654.05	668.086	705.035	747.716	840.698		4.53991	0.625531	0.352569	0.352569	1.14447	2.79487		9.91397	4.80863	5.22714	3.45833	3.42337	3.5794	5.06848	2.4935	7.56198	49.1963	3.4886	5.00351	0.17839	4.19402
	8.25166	4.67097	4.44379	3.9719	3.29913	1.59157	4.3715	2.19947	6.57097	50.3137	4.83765	4.20784	3.46732	4.61417	0.141911	15.0556	0.0896789	0.00522503	0.15968	1.14999	7.72804	500.409	673.429	685.272	710.2	746.511	842.736		4.04382	0.463122	0.235942	0.235942	0.908718	2.61628		9.88025	4.79385	5.21063	3.35864	3.42022	3.60275	5.04439	2.49134	7.53573	49.3884	3.46585	4.98176	0.179448	4.1983
	7.62188	4.35463	4.1401	3.73764	3.22409	1.53616	4.10242	1.99709	6.09951	48.6809	3.98838	3.93887	3.35248	4.301	0.123934	12.3866	0.0636112	0.00142019	0.133061	0.771462	6.58569	528.982	689.948	701.264	722.741	750.617	845.956		3.68301	0.415758	0.201231	0.201231	0.714784	2.40271		9.85848	4.7623	5.1953	3.26429	3.42273	3.6243	5.02123	2.49358	7.51482	49.6608	3.47313	4.9565	0.175972	4.1933
	7.06336	4.07053	3.83944	3.50017	3.05432	1.445	3.8288	1.83909	5.66789	48.033	3.38225	3.66981	3.16578	4.01276	0.117988	10.4624	0.0584329	0.000113164	0.108001	0.599832	5.6825	554.985	704.953	717.278	735.566	759.949	851.267		3.39356	0.400728	0.169637	0.169637	0.615489	2.2248		9.84683	4.72643	5.18081	3.17614	3.42735	3.64274	5.00005	2.49964	7.49969	49.9924	3.4812	4.93165	0.172409	4.18459
	6.51751	3.78929	3.53399	3.40332	2.87339	1.97946	3.68283	1.52995	5.21277	41.5427	2.34074	3.46866	3.00587	3.72546	0.106902	8.03543	0.0113337	0.0221508	0.0781231	0.655194	2.90146	581.002	719.967	733.732	740.829	769.957	820.366		3.04885	0.320628	0.0653368	0.0653368	0.595272	1.4892		9.83698	4.69433	5.16655	3.09597	3.43193	3.66087	4.9811	2.50571	7.48681	50.3043	3.48916	4.90941	0.169106	4.1776
	6.07667	3.53583	3.27976	3.34966	3.16961	2.70688	3.6864	1.20344	4.88984	32.6454	1.44827	3.31471	3.19715	3.48929	0.0436909	5.71338	0.0226725	0.165358	0.113393	0.26707	0.959467	602.448	733.633	747.57	743.752	753.605	779.225		2.76196	0.221117	0.0349523	0.0349523	0.145097	0.607833		9.82926	4.66649	5.1463	3.02233	3.43552	3.6731	4.96217	2.51258	7.47475	50.6347	3.49492	4.88825	0.166206	4.16979
	5.7364	3.31009	3.1718	3.30315	4.92316	2.73232	3.86282	1.18397	5.04679	30.6504	1.40178	3.30662	3.20464	4.51989	0.17027	3.51029	0.305511	0.477504	0.31323	1.12433	1.27804	619.268	745.912	753.485	746.292	660.404	777.806		2.42978	0.00346982	0.134817	0.00346982	1.61654	0.574303		9.73946	4.63865	5.1216	2.95418	3.43887	3.65977	4.92542	2.48971	7.41512	50.5481	3.49409	4.85373	0.162873	4.14921
	5.43483	3.07271	3.10889	3.23873	5.92484	2.5935	3.89558	1.40784	5.30342	36.1394	1.98201	3.17381	3.08176	4.88581	0.226424	2.36929	0.677116	0.618891	0.431455	4.11788	1.69543	634.367	758.935	756.943	749.815	609.924	785.568		2.26102	0.101096	0.064922	0.064922	2.75103	0.580312		9.55244	4.61127	5.09693	2.89087	3.44129	3.63674	4.87159	2.42993	7.30152	49.8796	3.49015	4.80651	0.158661	4.12401
	5.06548	2.85685	3.0744	3.10908	6.46878	2.42559	3.83336	1.58111	5.41447	41.246	2.49991	3.09174	2.91124	4.57638	0.222386	1.5181	0.953577	0.576025	0.524585	6.94543	1.98182	653.11	770.875	758.842	756.932	583.353	795.008		1.97373	0.23489	0.0173403	0.0173403	3.37704	0.666148		9.33156	4.58737	5.07333	2.83181	3.44281	3.61422	4.81352	2.35693	7.17045	48.9649	3.48566	4.75698	0.154236	4.10079
	4.7142	2.69965	2.90224	2.87964	6.28912	2.3209	3.63429	1.54391	5.1782	42.4817	2.38366	2.89094	2.74465	4.26121	0.216471	1.1662	0.873556	0.535901	0.569501	7.04812	1.725	671.187	779.629	768.357	769.61	592.064	800.923		1.82326	0.191289	0.0113002	0.0113002	3.39818	0.570039		9.13214	4.56794	5.05785	2.79	3.4441	3.59047	4.76375	2.29004	7.05379	48.0722	3.48069	4.7148	0.150583	4.07921
	4.57129	2.58847	2.75818	2.65938	5.90402	2.25197	3.45555	1.45331	4.90886	42.0572	2.11211	2.70878	2.6062	4.11801	0.224832	1.24486	0.751832	0.486323	0.63389	5.99501	1.44861	678.613	785.85	776.364	781.879	610.953	804.829		1.86251	0.120312	0.0494018	0.0494018	3.19524	0.456811		8.95668	4.55284	5.03953	2.76057	3.4431	3.55532	4.71801	2.23185	6.94986	47.305	3.47116	4.67671	0.14796	4.05408
	4.34806	2.49311	2.9742	2.48078	5.67383	2.1903	3.36005	1.36906	4.7291	40.7452	1.87432	2.73365	2.48387	4.00459	0.234374	0.976164	0.751574	0.14888	0.773101	5.35358	1.3683	690.293	791.205	764.373	791.899	622.386	808.332		1.6144	0.240542	0.240542	0.25287	2.94017	0.543353		8.77899	4.54038	5.00176	2.73464	3.43738	3.51366	4.6678	2.17314	6.84094	46.556	3.45645	4.63595	0.145754	4.02702
	4.08204	2.40648	3.91874	2.38856	5.59173	2.11962	3.41786	1.3554	4.77326	39.6563	1.83711	3.16261	2.39304	4.04122	0.256157	0.441136	1.0229	0.250882	1.05947	4.72571	1.68544	704.342	796.087	713.036	797.098	626.489	812.356		0.919432	0.756133	0.756133	0.774055	2.42912	1.04299		8.54911	4.52914	4.95891	2.71484	3.42507	3.47439	4.60858	2.09428	6.70286	45.4432	3.4374	4.58872	0.143447	4.00176
	3.7844	2.31857	3.87532	2.296	5.53537	2.05993	3.3116	1.3469	4.6585	40.6723	1.81414	3.05148	2.30164	3.85259	0.252014	0.223542	0.986102	0.317783	1.03144	4.94516	1.56668	720.229	801.055	715.358	802.333	629.313	815.763		0.732915	0.732915	0.823834	0.755487	2.48388	0.991558		8.31755	4.51936	4.92834	2.70973	3.41213	3.43595	4.55384	2.013	6.56685	44.2045	3.41808	4.54522	0.141542	3.97765
	3.57171	2.21475	3.73341	2.20186	5.45611	1.93029	3.18469	1.34837	4.53306	42.3392	1.8181	2.89323	2.20508	3.69298	0.25227	0.14979	0.940785	0.301094	0.965957	5.15937	1.57352	731.69	806.943	722.969	807.675	633.296	823.185		0.678484	0.678484	0.840177	0.691375	2.56288	0.962943		8.09678	4.51172	4.90389	2.70745	3.39969	3.38089	4.50007	1.93786	6.43793	43.0628	3.38559	4.50881	0.14228	3.95571
	3.33484	2.07967	3.52709	2.16164	5.34299	1.78509	3.03855	1.33391	4.37246	43.8993	1.7793	2.74824	2.10016	3.47903	0.247145	0.0877879	0.919464	0.238667	0.768978	5.31045	1.57118	744.561	814.635	734.106	809.963	639.002	831.538		0.586602	0.668575	0.778847	0.586602	2.59475	0.963154		7.89636	4.50659	4.88287	2.70455	3.38991	3.31526	4.44926	1.87222	6.32148	42.0793	3.33393	4.49225	0.148007	3.94825
	3.07321	1.96163	3.29244	2.06965	5.14852	1.66533	2.86846	1.29061	4.15907	44.9929	1.66566	2.57143	1.98864	3.23763	0.238984	0.0419231	0.822342	0.179754	0.638105	5.19865	1.44753	758.907	821.387	746.877	815.207	648.872	838.459		0.501783	0.609799	0.721005	0.501783	2.57709	0.906103		7.73564	4.50287	4.86209	2.69987	3.38562	3.25286	4.40649	1.8213	6.22779	41.3322	3.28605	4.47877	0.153606	3.94424
	2.87758	2.19381	3.75279	1.91163	4.8008	1.62051	2.85952	1.22014	4.07966	42.6692	1.48873	2.53569	1.98218	3.53399	0.281321	0.000326203	0.443175	0.797932	0.898493	3.76858	1.53515	769.724	808.133	721.927	824.256	666.708	841.057		0.341887	0.341887	1.2171	0.624063	2.26511	0.915184		7.59129	4.49988	4.84026	2.69038	3.38237	3.2008	4.3675	1.77642	6.14391	40.6735	3.2462	4.46679	0.158251	3.94113
	2.67142	2.99746	3.89444	1.76157	4.48624	1.55467	2.8943	1.15521	4.04951	39.9133	1.33451	2.83444	1.98904	3.6702	0.297065	0.0496754	0.010642	1.00028	1.28307	2.53426	1.79462	781.206	763.087	714.335	832.894	683.051	844.88		0.16302	0.16302	1.06	1.07287	1.6518	1.27977		7.45836	4.49768	4.7771	2.68066	3.37893	3.15452	4.32454	1.73327	6.05781	40.0798	3.21062	4.45439	0.162266	3.9383
	2.46062	3.59187	3.81253	1.66708	4.31307	1.43143	2.87943	1.19795	4.07739	41.6039	1.4351	3.02624	1.86547	3.75736	0.336467	0.175407	0.507567	0.87067	1.46979	2.05532	2.09672	793.035	730.6	718.72	838.357	692.133	852.06		0.565627	0.565627	0.786286	1.35916	1.28683	1.59482		7.3332	4.4952	4.70179	2.66274	3.37416	3.11077	4.27965	1.69407	5.97372	39.5844	3.17662	4.44131	0.166015	3.93468
	2.26742	3.54213	3.91344	1.59092	4.14174	1.33087	2.79775	1.2243	4.02206	43.7602	1.49892	2.90478	1.76005	3.82061	0.369233	0.281255	0.5541	1.24475	1.45644	1.8063	2.15174	803.953	733.291	713.32	842.774	701.177	857.94		0.637357	0.637357	1.00866	1.31385	1.23696	1.5739		7.21483	4.49148	4.62604	2.64079	3.36936	3.06649	4.23483	1.65857	5.89341	39.165	3.14221	4.42732	0.169774	3.93042
	2.17971	3.41711	3.87264	1.48535	3.97509	1.24893	2.69647	1.21382	3.91029	45.015	1.47335	2.79841	1.65894	3.75876	0.387584	0.267046	0.519318	1.38337	1.4668	1.63485	2.09537	808.935	740.078	715.501	848.914	710.031	862.747		0.618701	0.618701	1.07423	1.31305	1.17668	1.54947		7.10555	4.48763	4.55318	2.61838	3.3652	3.02309	4.19217	1.62683	5.819	38.8064	3.10862	4.41377	0.173502	3.92642
	2.13485	3.2248	3.64903	1.38417	3.83532	1.19775	2.57099	1.15523	3.72621	44.9332	1.33455	2.67983	1.57184	3.54298	0.385378	0.190215	0.427476	1.16219	1.40854	1.59853	1.88579	811.488	750.578	727.513	854.821	717.499	865.756		0.544976	0.544976	0.969207	1.29566	1.15549	1.48208		7.00519	4.48469	4.48066	2.597	3.36418	2.98895	4.15345	1.59692	5.75036	38.448	3.08276	4.39886	0.175911	3.92242
	2.0929	3.03721	4.25784	1.31362	3.71709	1.18845	2.60118	1.27215	3.87334	48.9068	1.61838	2.56505	1.50844	3.54712	0.403256	0.258356	0.190118	2.74451	1.65783	1.24525	1.99582	813.88	760.892	695.042	858.951	723.846	866.304		0.472156	0.472156	1.69279	1.25144	1.15204	1.37661		6.91271	4.48077	4.35937	2.57718	3.36487	2.96371	4.10977	1.56675	5.67652	38.1227	3.064	4.29697	0.167502	3.86212
	2.05044	2.90614	5.78478	1.60308	3.62897	1.33619	2.88494	1.65537	4.5403	57.3798	2.74025	2.47829	1.71492	3.44826	0.335711	0.696375	0.000449827	8.40908	1.64314	0.553583	2.3986	816.304	768.14	616.862	842.068	728.596	857.628		0.42785	0.42785	3.30648	0.87521	1.15067	1.1421		6.82685	4.46675	4.23794	2.55796	3.36526	2.94241	4.06619	1.53884	5.60503	37.8448	3.04812	4.195	0.158341	3.8016
	1.99426	2.97933	5.60363	1.87191	3.54708	1.32418	2.88673	1.55526	4.44199	53.876	2.41882	2.4868	1.9025	3.40514	0.283111	0.796505	0.0085746	7.38155	1.02987	0.436059	2.44156	819.518	764.089	625.893	826.538	733.023	858.332		0.492535	0.492535	3.11684	0.614891	1.06028	1.16261		6.74836	4.44024	4.11876	2.54312	3.36321	2.92126	4.02249	1.51328	5.53577	37.6204	3.03175	4.09469	0.149155	3.74099
	1.88754	3.40343	5.2884	1.89135	3.41556	1.28292	2.86153	1.4746	4.33613	51.5318	2.17444	2.64739	1.8885	3.41253	0.287497	0.948653	0.29365	5.88967	0.941251	0.306946	2.49203	825.639	740.823	641.765	825.421	740.162	860.752		0.759845	0.756038	2.64101	0.756038	0.76817	1.36447		6.67602	4.41932	4.00679	2.52814	3.35955	2.89902	3.98147	1.49155	5.47302	37.4622	3.01415	4.00046	0.140607	3.68317
	3.01762	4.01835	4.89067	1.87339	3.18557	1.19874	3.03072	1.35311	4.38384	44.6465	1.83091	3.10159	2.15945	3.81016	0.276519	0.00017182	0.97541	3.45941	1.33942	0.023978	3.35617	761.974	707.727	662.075	826.453	752.729	865.698		0.0839782	0.916759	1.78908	1.2282	0.0839782	1.90286		6.60603	4.40146	3.90401	2.51432	3.35568	2.87725	3.94313	1.47142	5.41454	37.316	2.99686	3.93335	0.135132	3.62985
	3.66361	3.95408	4.53989	1.83159	3.00324	1.12498	3.01957	1.31153	4.33109	43.4343	1.7201	3.33342	2.1245	3.88146	0.292536	0.414786	0.873323	2.3114	1.41128	0.000266413	3.58947	726.727	711.15	680.249	828.858	762.767	870.044		0.330181	0.620659	1.20647	1.50183	0.330181	2.20845		6.53564	4.38111	3.80852	2.50166	3.35213	2.85855	3.90627	1.45096	5.35722	37.1443	2.98194	3.88183	0.131106	3.58033
	3.9461	3.77982	4.30119	1.76858	3.02287	1.63892	3.07625	1.14288	4.21913	37.1519	1.30618	3.40135	2.08215	3.90453	0.304405	0.756644	0.495019	1.50048	1.70999	0.00284884	2.06592	711.576	720.475	692.758	832.49	761.684	839.989		0.544752	0.378475	0.899842	1.63277	0.378475	1.76243		6.46924	4.33934	3.72334	2.49044	3.34943	2.8435	3.86921	1.43009	5.2993	36.9607	2.96998	3.83275	0.126827	3.53639
	3.73635	3.51748	4.07301	1.66344	3.37652	1.7056	3.01206	1.0549	4.06697	35.0225	1.11282	3.447	2.12333	3.68163	0.268443	0.524583	0.255442	1.1256	1.81879	0.132825	1.70684	722.811	734.627	704.822	838.569	742.288	836.128		0.28935	0.0704808	0.626012	1.78356	0.0704808	1.74139		6.40656	4.29649	3.65169	2.48055	3.34684	2.83053	3.83544	1.41006	5.2455	36.7638	2.95961	3.7895	0.122964	3.49927
	3.47555	3.26908	3.83303	1.60886	3.44744	1.77536	2.90155	0.955987	3.85754	32.9474	0.91391	3.35826	2.14879	3.46852	0.23494	0.329471	0.135076	0.867641	1.67106	0.297997	1.2683	736.902	748.154	717.622	841.733	738.429	832.099		0.117287	0.0891825	0.474764	1.74941	0.0891825	1.5829		6.34692	4.25635	3.59093	2.47179	3.34411	2.81795	3.80468	1.39105	5.19572	36.5615	2.94949	3.75124	0.119651	3.46752
	3.37279	3.15513	3.58223	3.12412	3.38507	1.81032	3.07161	0.640359	3.71197	20.8477	0.41006	3.26396	3.13188	3.382	0.0383987	0.0907092	0.0069761	0.260735	0.0027575	0.0982564	1.59087	742.491	754.401	731.121	756.105	741.822	830.084		0.108828	0.108828	0.318271	0.139839	0.121107	1.45365		6.291	4.21942	3.53374	2.46867	3.34082	2.80643	3.77668	1.37252	5.1492	36.3421	2.94003	3.71594	0.116574	3.43728
	3.34938	3.72687	3.31042	3.39114	3.30608	1.69848	3.1304	0.719081	3.84948	22.9709	0.517077	3.3299	3.30717	3.3807	0.0109944	0.0479526	0.355788	0.0324101	0.067986	0.0308658	2.05038	743.768	723.32	745.894	741.492	746.131	836.54		0.0194763	0.396975	0.0194763	0.0612367	0.0238177	1.63142		6.23695	4.18629	3.47919	2.46719	3.33683	2.79637	3.75047	1.35457	5.10504	36.1173	2.93148	3.68265	0.11357	3.40801
	3.28542	3.67139	3.05389	3.3151	3.18278	1.58579	3.01573	0.730251	3.74598	24.2147	0.533266	3.2341	3.08611	3.30768	0.0346538	0.0727347	0.42989	0.001456	0.0896226	0.0279074	2.04472	747.26	726.308	759.973	745.639	752.882	843.072		0.0513192	0.437286	0.180217	0.0809959	0.0513192	1.64831		6.16077	4.15666	3.43033	2.46627	3.33267	2.78807	3.72246	1.32833	5.05079	35.6842	2.92422	3.64943	0.11032	3.3815
	3.15001	3.56403	2.81511	3.21724	2.98705	1.47085	2.86738	0.72869	3.59607	25.4131	0.530989	3.06853	2.8581	3.20044	0.0565054	0.0798808	0.485312	0.00273199	0.122403	0.0143191	1.9503	754.682	732.106	773.194	750.992	763.662	849.759		0.0814848	0.495497	0.253416	0.148715	0.0814848	1.59768		6.05306	4.1299	3.39622	2.46617	3.32884	2.78065	3.69248	1.28988	4.98235	34.9327	2.9177	3.61841	0.107206	3.36253
	3.02024	3.36483	2.61728	3.0174	2.77141	1.4153	2.70107	0.679366	3.38044	25.1517	0.461538	2.8944	2.65581	3.01953	0.0640869	0.101865	0.440567	0.00702154	0.100061	0.00494702	1.65323	761.829	742.926	784.236	761.986	775.627	853.002		0.125833	0.470422	0.277124	0.122995	0.122995	1.47911		5.9331	4.10654	3.36748	2.46657	3.32522	2.77423	3.66219	1.24683	4.90901	34.0459	2.91198	3.58851	0.104074	3.34635
	2.87258	3.10766	2.42834	2.81323	2.66106	1.35895	2.5403	0.621208	3.16151	24.4541	0.385899	2.73714	2.48652	2.85775	0.0694624	0.11041	0.321888	0.0125358	0.0744887	0.0145819	1.39559	770.002	757.011	794.853	773.299	781.785	856.296		0.13544	0.370511	0.308804	0.0760852	0.0760852	1.37819		5.81796	4.09366	3.3415	2.46757	3.32179	2.769	3.63525	1.20605	4.8413	33.1765	2.9072	3.56181	0.101192	3.33165
	2.6708	2.90454	2.25027	2.66456	2.58967	1.25955	2.3899	0.592671	2.98257	24.799	0.351258	2.62712	2.33512	2.66924	0.0667655	0.0789034	0.264855	0.0194966	0.0754409	0.03991	1.27769	781.241	768.229	804.926	781.59	785.783	862.123		0.0436776	0.277421	0.37685	0.0374451	0.0374451	1.36757		5.71273	4.08618	3.31369	2.46958	3.32856	2.76753	3.61304	1.16837	4.78142	32.3376	2.90407	3.54192	0.0989533	3.32113
	2.9541	2.735	2.11865	2.8427	2.59386	1.17196	2.40271	0.669329	3.07204	27.8572	0.448002	2.66443	2.23745	2.81577	0.114446	0.304032	0.110413	0.0806909	0.193589	0.0365382	1.51475	765.484	777.656	812.412	771.661	785.548	867.274		0.289674	0.0705671	0.545778	0.178271	0.0705671	1.49247		5.60619	4.08398	3.27836	2.47234	3.34565	2.76721	3.59229	1.13066	4.72295	31.4747	2.895	3.53063	0.0989217	3.31201
	3.80711	2.57706	1.99411	3.56763	3.70062	1.10531	2.79197	1.09411	3.88608	39.1877	1.19708	3.07235	2.13985	3.66737	0.263038	1.0305	0.0461863	0.636586	0.601643	0.825633	2.84483	719.011	786.49	819.527	731.911	724.733	871.205		0.734763	0.495283	1.07824	0.495283	0.62827	1.96704		5.46243	4.0814	3.24197	2.47524	3.36306	2.77079	3.56582	1.07985	4.64567	30.2834	2.88858	3.51513	0.0978403	3.30251
	4.21502	2.40722	1.84029	3.47425	3.72518	1.09369	2.79261	1.20825	4.00086	43.266	1.45987	2.94074	1.98202	3.66245	0.297712	2.02326	0.148521	0.906918	0.464632	0.869687	2.88632	697.301	796.045	828.358	736.973	723.411	871.891		1.27429	0.533512	1.10045	0.533512	0.784443	1.84705		5.32189	4.07384	3.20729	2.47768	3.37893	2.8033	3.54382	1.02644	4.57027	28.9643	2.9043	3.5026	0.0933844	3.29311
	4.10575	2.32559	1.77073	3.25031	3.60717	1.80092	2.81008	0.984002	3.79408	35.0169	0.96826	2.78795	1.93209	3.51796	0.290983	1.67876	0.234726	1.08024	0.193801	0.635358	1.01841	703.084	800.658	832.366	749.181	729.773	830.625		1.3178	0.462357	1.01722	0.462357	0.819222	0.987033		5.19064	4.06542	3.17464	2.47834	3.39073	2.83646	3.5227	0.977421	4.50013	27.7463	2.921	3.48971	0.0887123	3.28268
	3.86603	2.25199	1.71917	3.04099	3.38295	1.86384	2.6875	0.872157	3.55965	32.4524	0.760658	2.64649	1.96088	3.29746	0.254184	1.38894	0.189666	0.937654	0.12496	0.483662	0.67841	715.854	804.828	835.344	760.684	741.938	827.002		1.21954	0.394501	0.92732	0.394501	0.736463	0.782652		5.07118	4.05846	3.14175	2.47691	3.40548	2.86861	3.50373	0.934137	4.43787	26.6612	2.93689	3.47917	0.0845188	3.27361
	3.59103	2.09791	1.6547	2.85405	3.11996	2.02534	2.55717	0.745915	3.30308	29.1696	0.55639	2.47598	2.04348	3.05348	0.198157	1.06888	0.210912	0.814439	0.0881385	0.316737	0.282841	730.645	813.594	839.075	771.031	756.334	817.74		1.11505	0.378066	0.821277	0.378066	0.643979	0.450643		4.96236	4.04347	3.10969	2.47441	3.42547	2.89762	3.4855	0.895006	4.38051	25.6779	2.95063	3.4705	0.0809611	3.26758
	3.43589	1.9937	1.53845	2.67586	2.90661	4.57593	2.85441	1.07786	3.93227	37.7613	1.16178	2.79124	2.16424	3.30357	0.20837	0.338119	0.740812	1.73175	0.0318791	0.00272583	2.96364	739.057	819.55	845.823	780.958	768.114	678.371		0.644649	0.797535	1.25279	0.115378	0.115378	1.78469		4.86187	4.01694	3.08059	2.47187	3.44629	2.92222	3.46663	0.858476	4.32511	24.764	2.96181	3.46154	0.0777997	3.26344
	3.37944	2.42297	1.51599	2.49795	2.82056	5.74865	3.06426	1.44871	4.51297	47.2776	2.09876	2.65926	2.44171	3.23972	0.140458	0.0993364	0.411259	2.39713	0.320704	0.0593904	7.20597	742.129	795.157	847.13	790.933	772.892	618.658		0.720181	0.23629	1.14326	0.161303	0.161303	3.0894		4.76852	3.99781	3.06561	2.47427	3.46646	2.94624	3.45315	0.823696	4.27685	23.8535	2.97608	3.46313	0.0756373	3.26603
	3.58201	4.37813	1.47087	2.3263	4.15215	5.67371	3.59719	1.50774	5.10494	41.9144	2.27329	3.86708	2.64023	4.32163	0.241517	0.000230529	0.609856	4.52126	1.61518	0.307976	4.31193	731.133	688.714	849.759	800.618	700.626	622.391		0.285069	0.511046	2.39621	1.54078	0.285069	1.80663		4.6807	3.98304	3.05407	2.47746	3.48479	2.97842	3.44308	0.790524	4.2336	22.9598	2.99733	3.47436	0.0737098	3.26943
	4.86164	5.77055	1.39924	2.17398	5.49869	5.35528	4.17656	1.89058	6.06714	45.2663	3.57428	5.10846	2.84589	5.46284	0.314963	0.469327	2.5408	7.71352	4.01035	1.74802	1.38938	663.57	617.569	853.94	809.261	631.155	638.381		0.246823	0.662091	3.70922	2.93448	0.390229	0.246823		4.5987	3.96951	3.04176	2.47939	3.49892	3.01254	3.43347	0.760297	4.19377	22.1437	3.01985	3.48256	0.07116	3.27034
	4.91292	5.68604	1.29738	2.00126	5.37745	5.29723	4.09538	1.92358	6.01896	46.9696	3.70017	5.10508	2.72917	5.35739	0.32501	0.66837	2.53019	7.82879	4.38534	1.64369	1.44445	660.93	621.777	859.903	819.117	637.262	641.318		0.192158	0.580961	3.80769	3.10382	0.272369	0.192158		4.52353	3.95809	3.03103	2.47758	3.50111	3.0453	3.42277	0.733988	4.15676	21.4443	3.0346	3.48152	0.0685877	3.2732
	4.74176	5.34598	1.22256	1.8636	5.04303	6.25945	4.0794	2.03939	6.11878	49.9924	4.1591	4.8924	2.58314	5.27024	0.342159	0.438727	1.60424	8.16153	4.90976	0.92859	4.75263	669.76	638.851	864.297	827.016	654.257	593.509		0.150634	0.453587	3.66984	3.0288	0.150634	1.36705		4.45488	3.95037	3.04186	2.47036	3.49518	3.07475	3.41457	0.710178	4.12474	20.7985	3.05008	3.47502	0.0651238	3.28496
	4.4611	5.18843	1.17579	1.81036	4.84036	6.34197	3.96967	2.02885	5.99852	51.1089	4.11625	4.65073	2.47304	5.10142	0.347005	0.241505	1.48539	7.80578	4.66263	0.758109	5.62782	684.366	646.84	867.049	830.081	664.666	589.495		0.189631	0.537702	3.47495	2.84037	0.189631	1.69124		4.39181	3.9531	3.05711	2.46255	3.4931	3.10203	3.40995	0.690341	4.10029	20.2449	3.06834	3.47231	0.0617634	3.29756
	5.48124	7.42562	1.12145	1.75892	5.02697	6.09377	4.48466	2.50066	6.98533	55.7604	6.25332	5.25411	2.57593	5.94064	0.395078	0.993174	8.64921	11.3112	7.42967	0.294102	2.58924	632.032	538.048	870.252	833.048	655.079	601.609		0.227135	2.17151	4.13266	3.49519	0.227135	0.839665		4.33382	3.95953	3.07415	2.45741	3.4934	3.12862	3.40782	0.672571	4.08039	19.7361	3.08777	3.472	0.0585746	3.31101
	6.87232	8.77489	1.04764	1.64798	4.90895	5.68178	4.82226	2.99654	7.8188	62.1397	8.97923	5.29536	2.46322	6.57469	0.454914	4.20276	15.6233	14.2478	10.0761	0.00751472	0.738778	564.023	477.274	874.612	839.464	661.135	621.989		1.57696	3.47952	4.24773	3.64739	0.386417	0.386417		4.2802	3.96813	3.09109	2.46721	3.49388	3.15599	3.40941	0.652819	4.06223	19.1475	3.10731	3.47276	0.0555388	3.32493
	6.8577	8.71534	0.963167	1.59562	4.6245	5.48413	4.70674	3	7.70674	63.7384	9.00001	5.05431	2.35284	6.5143	0.469313	4.62661	16.0689	14.0143	9.6791	0.00676395	0.60433	564.718	479.879	879.616	842.501	675.843	631.887		1.80338	3.66103	4.09115	3.4587	0.429815	0.429815		4.2329	3.97847	3.10682	2.47739	3.49412	3.17787	3.41126	0.636074	4.04734	18.6463	3.12458	3.47341	0.052868	3.336
	6.65338	8.31758	0.902331	1.5502	4.3274	5.3649	4.5193	2.88552	7.40482	63.8489	8.32623	4.84615	2.2445	6.33126	0.476548	4.55431	14.427	13.0825	8.81556	0.0368237	0.715034	574.47	497.464	883.228	845.14	691.379	637.895		1.80723	3.47143	3.94382	3.29595	0.518746	0.518746		4.19455	3.98847	3.12171	2.48585	3.4898	3.19082	3.41187	0.62317	4.03504	18.2648	3.13899	3.47032	0.0501311	3.34031
	6.2991	7.79143	0.863287	1.51253	4.12556	5.20953	4.30024	2.70648	7.00672	62.9379	7.32502	4.66754	2.16579	6.0267	0.471275	3.99543	12.1884	11.8126	7.77131	0.0305136	0.826805	591.579	521.211	885.55	847.331	702.034	645.768		1.63155	3.12389	3.80425	3.15501	0.541985	0.541985		4.16934	3.99902	3.13494	2.49165	3.46704	3.20062	3.41043	0.614763	4.0252	18.0259	3.15136	3.45289	0.0456568	3.33383
	5.82353	7.58633	0.834239	1.4227	3.88809	4.93816	4.08217	2.59629	6.67847	63.6007	6.74073	4.41312	2.03905	5.60219	0.466304	3.03232	12.2791	10.5491	7.07279	0.0376676	0.732704	614.939	530.619	887.28	852.569	714.674	659.633		1.41041	3.1732	3.57889	2.99042	0.525031	0.525031		4.15927	4.02709	3.14643	2.49569	3.43809	3.21018	3.41279	0.614541	4.02733	18.007	3.16237	3.43176	0.0408543	3.32413
	5.60962	7.52893	0.813841	1.36737	3.66363	4.56994	3.92556	2.55074	6.47629	64.9777	6.50626	4.11678	1.94144	5.3497	0.467453	2.83608	12.9843	9.68277	6.54431	0.0686065	0.415235	625.593	533.266	888.496	855.803	726.726	678.683		1.49284	3.41214	3.30294	2.74941	0.453158	0.453158		4.1534	4.0685	3.15658	2.49808	3.40599	3.21993	3.41708	0.619343	4.03642	18.1249	3.17242	3.41431	0.0367242	3.31296
	6.75775	7.37464	1.43507	2.60792	3.45475	4.26613	4.31604	2.33577	6.65181	54.1182	5.4558	3.86044	2.81962	6.13485	0.370231	5.96195	9.35501	8.30002	2.9177	0.741825	0.00249103	569.478	540.416	851.847	784.76	738.032	694.605		2.89731	3.5142	2.42537	1.25253	0.405691	0.405691		4.14852	4.11006	3.16704	2.50053	3.37456	3.22886	3.42159	0.625288	4.04688	18.2748	3.18249	3.40984	0.034486	3.30171
	7.3792	7.08158	1.52656	3.28388	3.20723	4.06666	4.42418	2.32805	6.75224	52.6211	5.41983	3.67527	3.22639	6.32785	0.324616	8.7321	7.06175	8.39624	1.30029	1.48098	0.127822	540.204	554.127	846.515	747.345	751.541	705.159		3.70392	3.40631	2.14871	0.39139	0.468041	0.39139		4.14532	4.15011	3.17675	2.50305	3.34528	3.23665	3.42619	0.632154	4.05835	18.4506	3.19172	3.40596	0.0324724	3.29097
	7.22658	6.64487	1.45804	3.18526	3.10127	3.95666	4.26211	2.23289	6.495	52.3892	4.98578	3.57096	3.12227	5.97282	0.313417	8.78805	5.67755	7.86283	1.15961	1.34756	0.093304	547.322	574.878	850.507	752.747	757.362	711.013		3.65562	3.07392	2.11292	0.385698	0.469688	0.385698		4.14999	4.18651	3.18149	2.5058	3.31616	3.24316	3.43052	0.641008	4.07153	18.6855	3.19691	3.40193	0.0310689	3.27966
	6.81403	6.13761	2.51459	3.48197	3.3169	3.87237	4.35625	1.71373	6.06998	39.3397	2.93688	3.67717	3.35817	5.5713	0.247846	6.04073	3.17325	3.3917	0.764351	1.08024	0.234135	566.795	599.46	789.998	736.553	745.541	715.515		3.13686	2.46043	1.16258	0.195198	0.360274	0.195198		4.16372	4.22096	3.17473	2.51214	3.28719	3.24822	3.43449	0.651905	4.0864	18.9811	3.1931	3.39767	0.0310387	3.26771
	6.35175	5.71248	3.64575	4.62618	3.22981	3.70553	4.54525	1.25515	5.8004	27.6146	1.5754	4.16586	3.66069	5.44091	0.195593	3.26343	1.36243	0.809099	0.00655035	1.73039	0.705131	589.02	620.459	727.69	675.756	750.304	724.469		2.18589	1.54662	0.520106	0.460327	0.936048	0.460327		4.17995	4.25596	3.16625	2.51891	3.26031	3.25215	3.43892	0.663962	4.10288	19.3073	3.18773	3.39427	0.0313797	3.25623
	5.87083	5.41983	3.85661	4.53957	3.01691	3.46502	4.36146	1.12217	5.48364	25.7293	1.25927	4.19809	3.56292	5.19976	0.186797	2.2782	1.12014	0.254877	0.0317232	1.80783	0.803602	612.595	635.124	716.359	680.266	762.013	737.473		1.67274	1.22174	0.341482	0.341482	1.18118	0.733067		4.19507	4.29273	3.15707	2.52488	3.23725	3.25699	3.444	0.67665	4.12065	19.6472	3.17711	3.39725	0.0334838	3.24712
	5.77055	5.19833	3.70603	4.25217	3.0066	3.29879	4.20541	1.09052	5.29593	25.9314	1.18924	3.9791	3.4006	4.96179	0.186692	2.44965	0.985881	0.249383	0.00218667	1.43713	0.821968	617.569	646.337	724.442	695.341	762.582	746.53		1.79145	1.21923	0.273072	0.273072	0.972495	0.680314		4.20901	4.3294	3.14833	2.53901	3.21628	3.26325	3.45088	0.687001	4.13788	19.908	3.16532	3.40397	0.036329	3.23977
	7.95956	4.95799	3.44967	3.99454	3.33771	3.27214	4.49527	1.81082	6.30609	40.2829	3.27909	3.7221	3.3657	4.71713	0.167198	12.0013	0.214114	1.09328	0.250728	1.33995	1.49604	513.563	658.615	738.308	708.994	744.405	747.987		4.23746	1.23589	0.272437	0.272437	0.384399	0.449962		4.22262	4.36413	3.14074	2.55898	3.19621	3.26938	3.45868	0.695516	4.15419	20.1093	3.15461	3.41135	0.039102	3.23279
	8.12679	4.68633	3.29235	3.7804	3.27854	3.64673	4.46852	1.86433	6.33285	41.7214	3.47573	3.71356	3.38094	4.45984	0.137601	13.3829	0.0474389	1.38338	0.473515	1.41605	0.675347	506.012	672.633	746.882	720.444	747.637	727.638		4.41322	0.972765	0.421212	0.0668353	0.435018	0.0668353		4.23551	4.3925	3.12717	2.57818	3.17758	3.27519	3.46436	0.703301	4.16766	20.3011	3.13978	3.41707	0.0422902	3.22639
	7.87732	4.37215	3.21007	3.50149	3.14147	3.67636	4.29647	1.80881	6.10529	42.1	3.27181	3.58892	3.28292	4.1982	0.122345	12.8224	0.00572687	1.18027	0.632007	1.33404	0.384548	517.297	689.028	751.386	735.494	755.152	726.04		4.2884	0.78323	0.37885	0.0874348	0.447454	0.0874348		4.24874	4.41032	3.11043	2.59771	3.16051	3.28313	3.46847	0.708733	4.17721	20.4336	3.12295	3.42214	0.045712	3.22182
	7.35037	4.06881	3.09208	3.26895	2.92616	3.5805	4.04781	1.66756	5.71537	41.1967	2.78077	3.42473	3.1363	3.94674	0.11442	10.9069	0.000441081	0.913425	0.606625	1.25811	0.218376	541.545	705.044	757.868	748.161	767.031	731.215		3.92564	0.644086	0.332649	0.155777	0.498571	0.155777		4.26852	4.42061	3.09348	2.61676	3.14486	3.29313	3.47289	0.713868	4.18676	20.5554	3.10632	3.42795	0.049222	3.21899
	6.83435	3.75507	2.94149	3.00098	2.8268	3.33384	3.78209	1.53279	5.31488	40.5277	2.34945	3.16741	2.95636	3.64976	0.104963	9.31628	0.000729764	0.706599	0.61013	0.912582	0.200928	565.828	721.804	766.182	762.892	772.545	744.616		3.66694	0.587665	0.225915	0.166429	0.340612	0.166429		4.29817	4.42994	3.07753	2.63446	3.1397	3.30357	3.48056	0.720504	4.20107	20.7008	3.09308	3.43631	0.0525682	3.22164
	6.5539	3.51252	2.7959	2.75926	2.76992	3.25411	3.6076	1.47614	5.08374	40.9174	2.17899	3.02501	2.77641	3.44792	0.107884	8.68067	0.00904042	0.658864	0.719679	0.701717	0.124953	579.249	734.896	774.263	776.303	775.71	748.973		3.52889	0.487515	0.229109	0.265743	0.25509	0.229109		4.32636	4.43885	3.06152	2.65115	3.13585	3.31402	3.48796	0.727109	4.21507	20.8463	3.08011	3.44447	0.055845	3.22494
	6.38977	3.3375	2.67863	2.54102	2.9255	3.85695	3.62156	1.43807	5.05964	39.7086	2.06805	3.1315	2.74035	3.72709	0.15257	7.66298	0.0806933	0.889116	1.16757	0.484501	0.055409	587.176	744.416	780.803	788.513	767.068	716.34		3.25827	0.205998	0.452866	0.59048	0.205998	0.725455		4.35133	4.4475	3.0463	2.66659	3.13181	3.32352	3.49451	0.733411	4.22792	20.9875	3.06768	3.45176	0.0589133	3.22766
	6.20734	3.16205	2.56858	2.36295	2.88548	4.24332	3.57162	1.44939	5.02101	40.5808	2.10074	3.02377	2.64781	3.973	0.200156	6.94702	0.167746	1.00609	1.46089	0.470788	0.45118	596.05	754.02	786.965	798.545	769.286	695.808		3.18357	0.138286	0.455184	0.66082	0.138286	1.21955		4.37491	4.4551	3.02366	2.68057	3.12705	3.33191	3.49887	0.740728	4.2396	21.1705	3.04951	3.45713	0.0626466	3.22948
	5.96085	2.94187	2.437	2.2772	2.73203	4.1948	3.42396	1.41636	4.84032	41.3661	2.00607	2.83695	2.51076	3.88157	0.214446	6.43583	0.232409	0.974085	1.31506	0.478765	0.594198	608.147	766.161	794.365	803.399	777.822	698.37		3.1239	0.10492	0.399949	0.559754	0.10492	1.35785		4.39802	4.46153	2.98413	2.69014	3.12098	3.33828	3.49885	0.751371	4.25022	21.4748	3.01834	3.45871	0.0679886	3.22963
	5.67529	2.74981	2.2593	2.63805	2.55131	3.98934	3.31052	1.30392	4.61443	39.3871	1.7002	2.69393	2.573	3.67945	0.176964	5.59214	0.314386	1.10506	0.452211	0.576388	0.460795	622.313	776.83	804.414	783.073	787.935	709.271		2.98135	0.0558823	0.434635	0.0558823	0.142619	1.2954		4.42106	4.46634	2.9452	2.69577	3.11356	3.34428	3.4977	0.762929	4.26063	21.8123	2.98729	3.45935	0.073225	3.22892
	5.3873	3.22196	2.12582	2.52856	2.47201	3.69113	3.2378	1.196	4.4338	36.9387	1.43041	2.87526	2.48615	3.57384	0.179488	4.62037	0.0002508	1.23648	0.503022	0.586432	0.205511	636.764	750.734	812.003	789.213	792.393	725.244		2.51204	0.346702	0.749434	0.346702	0.40325	0.815872		4.44429	4.46616	2.90845	2.70007	3.1058	3.34956	3.49572	0.773679	4.2694	22.1322	2.95779	3.45918	0.0781356	3.22768
	5.04916	3.33302	2.07253	2.38654	2.39586	3.50583	3.12382	1.1023	4.22613	35.2869	1.21507	2.86444	2.38887	3.46263	0.183502	3.70692	0.0437636	1.10522	0.543593	0.529926	0.145931	653.944	744.66	815.043	797.212	796.686	735.259		2.18472	0.468579	0.791913	0.477906	0.468579	0.64139		4.45453	4.45804	2.87457	2.70341	3.09987	3.35731	3.49129	0.779065	4.27035	22.3145	2.93089	3.45779	0.0824737	3.22859
	4.75828	3.1398	2.03244	2.32748	2.32807	3.43093	3.00283	1.01358	4.01641	33.754	1.02734	2.73394	2.32763	3.35815	0.181244	3.0816	0.0187595	0.941669	0.456097	0.455305	0.183264	668.905	755.243	817.334	800.551	800.517	739.326		2.02435	0.405864	0.701498	0.406451	0.405864	0.696993		4.45612	4.44817	2.84314	2.70576	3.09565	3.3828	3.48861	0.781272	4.26988	22.395	2.90627	3.46215	0.0872872	3.23922
	4.94976	3.07606	2.37659	2.21175	2.22669	3.41627	3.04285	1.05618	4.09904	34.7103	1.11552	2.72633	2.26416	3.33122	0.190703	3.6363	0.00110272	0.443905	0.690734	0.666129	0.139441	659.037	758.75	797.774	807.113	806.265	740.124		2.22344	0.349735	0.349735	0.514577	0.49964	0.689945		4.45225	4.43804	2.81352	2.70758	3.091	3.41289	3.48588	0.782248	4.26813	22.4405	2.88289	3.46763	0.0920775	3.25194
	4.956	3.0832	3.15796	2.07658	2.10233	3.35487	3.12182	1.05387	4.17569	33.7582	1.11064	3.12058	2.34755	3.30565	0.16948	3.3642	0.00149193	0.0013059	1.09253	1.03937	0.0543123	658.717	758.357	754.245	814.812	813.342	743.468		1.83542	0.0373814	0.0373814	1.044	1.01825	0.234294		4.44981	4.42855	2.78548	2.71012	3.08199	3.44682	3.4838	0.784192	4.26799	22.5097	2.85961	3.47455	0.0970836	3.2644
	4.82058	3.11133	3.74474	1.95949	1.98254	3.13268	3.12522	1.08839	4.21361	34.8259	1.18459	3.122	2.26474	3.59172	0.226585	2.87422	0.000192958	0.383795	1.35894	1.30574	5.55295e-05	665.687	756.809	722.36	821.51	820.189	755.635		1.69857	0.0106714	0.622731	1.16252	1.13947	0.0106714		4.44974	4.42004	2.7618	2.72024	3.07059	3.48033	3.48379	0.785449	4.26924	22.5458	2.839	3.48292	0.101856	3.27546
	4.55895	3.06854	3.63197	2.39692	1.84861	2.94345	3.07474	0.947997	4.02274	30.8318	0.898698	3.006	2.53355	3.49111	0.15894	2.20288	3.83991e-05	0.310504	0.459442	1.50339	0.0172378	679.256	759.165	728.434	796.626	827.878	766.074		1.55295	0.062548	0.625973	0.609077	1.15738	0.062548		4.44992	4.41189	2.74353	2.71486	3.05838	3.51032	3.48148	0.789387	4.27087	22.6739	2.82224	3.50311	0.107641	3.28435
	4.2608	2.99668	3.43798	2.39276	1.70959	2.81196	2.93496	0.874682	3.80964	29.8021	0.765068	2.90432	2.49756	3.32766	0.142501	1.75785	0.00380898	0.253031	0.293982	1.50154	0.0151304	694.886	763.13	738.943	796.861	835.898	773.37		1.35648	0.0923612	0.533666	0.511557	1.19473	0.0923612		4.4494	4.39733	2.72711	2.70578	3.04543	3.53775	3.47713	0.792419	4.26955	22.7894	2.80669	3.5226	0.11311	3.29159
	3.93693	2.83501	3.53992	2.24775	1.5969	2.70287	2.8099	0.848832	3.65873	30.2087	0.720516	2.76894	2.36153	3.36369	0.175043	1.2702	0.000630825	0.532929	0.31601	1.47136	0.0114542	712.066	772.088	733.411	805.069	842.427	779.449		1.16798	0.0660703	0.770974	0.521194	1.17204	0.0660703		4.45141	4.38267	2.71613	2.69607	3.03263	3.56385	3.4738	0.795418	4.26921	22.8977	2.79525	3.54134	0.117742	3.29824
	3.61677	2.64912	4.51356	2.15471	1.4898	2.50675	2.82179	1.08096	3.90274	38.3076	1.16847	2.57794	2.24272	3.37486	0.201534	0.631996	0.0298124	2.86211	0.444986	1.77419	0.0992476	729.255	782.453	681.624	810.357	848.655	790.438		1.03883	0.0711865	1.93563	0.423224	1.08814	0.0711865		4.45527	4.36861	2.71234	2.69705	3.02081	3.58988	3.47399	0.795712	4.26971	22.9048	2.78946	3.56091	0.121481	3.30535
	3.40336	2.58268	4.45279	2.10229	1.38439	2.36785	2.71556	1.07496	3.79052	39.5852	1.15554	2.47526	2.16868	3.19819	0.191827	0.473073	0.0176573	3.01795	0.376101	1.772	0.120903	740.826	786.175	684.801	813.345	854.808	798.268		0.928099	0.107415	1.97752	0.372974	1.09087	0.107415		4.45856	4.3582	2.70994	2.70893	3.01021	3.62494	3.47846	0.794739	4.2732	22.8474	2.78501	3.58832	0.126043	3.31757
	3.33423	3.35827	4.33937	2.08144	1.31323	2.3155	2.79034	1.08883	3.87917	39.0213	1.18555	2.82487	2.13995	3.35226	0.220731	0.295816	0.322544	2.3995	0.502541	2.18187	0.225468	744.594	743.283	690.75	814.534	858.974	801.229		0.509362	0.533402	1.5145	0.743428	1.51164	0.509362		4.48112	4.36786	2.70795	2.7225	3.00881	3.66901	3.49288	0.802142	4.29502	22.9651	2.79408	3.62498	0.129442	3.33891
	3.33152	3.76469	4.08762	2.07489	2.25922	2.51519	3.00552	0.838691	3.84421	27.905	0.703402	2.92335	2.32321	3.6564	0.222955	0.106275	0.576335	1.17094	0.866072	0.556963	0.240428	744.742	721.288	704.046	814.908	804.418	789.964		0.408167	0.841335	1.16427	0.848461	0.664131	0.408167		4.50582	4.3943	2.7136	2.73582	3.01401	3.71374	3.51288	0.811752	4.32463	23.1079	2.80537	3.66352	0.132659	3.36387
	3.42982	4.18807	3.79858	2.01541	3.1969	2.44913	3.17965	0.818774	3.99843	25.7504	0.670392	3.31336	2.63607	3.70639	0.168754	0.0625858	1.0169	0.383066	1.35545	0.000297333	0.533656	739.387	698.726	719.469	818.307	752.108	793.681		0.116464	0.874709	0.485216	1.29795	0.116464	0.864225		4.52658	4.42246	2.7235	2.7445	3.01781	3.75691	3.53196	0.821084	4.35304	23.2473	2.81283	3.70067	0.136308	3.38736
	3.35197	4.14166	3.54502	1.89486	3.12047	2.69433	3.12472	0.769451	3.89417	24.6247	0.592055	3.23622	2.80087	3.49676	0.1105	0.0516447	1.03417	0.176651	1.51256	1.80077e-05	0.185234	743.626	701.181	733.135	825.219	756.306	779.926		0.115749	0.905435	0.308793	1.34137	0.115749	0.541894		4.53719	4.44961	2.73334	2.74396	3.00847	3.79658	3.54486	0.831189	4.37605	23.4477	2.81009	3.73365	0.141137	3.40253
	3.18527	3.92717	3.28671	1.76455	2.94045	5.46426	3.42807	1.22304	4.65111	35.6773	1.49583	3.23599	3.00166	3.76705	0.113079	0.0589498	0.2491	0.0199819	2.76729	0.23777	4.14607	752.746	712.587	747.19	832.723	766.24	632.886		0.0507193	0.691175	0.0507193	1.47144	0.29554	2.22827		4.54067	4.47479	2.74266	2.74353	2.99695	3.83336	3.55533	0.839623	4.39495	23.6159	2.80689	3.76385	0.14564	3.41515
	2.94976	3.7077	3.09207	1.64976	2.7776	5.40206	3.26316	1.24409	4.50725	38.1255	1.54777	3.02091	2.82064	3.55379	0.115015	0.0982204	0.197618	0.0292703	2.60306	0.235768	4.57491	765.725	724.352	757.869	839.361	775.282	636.019		0.0711578	0.686786	0.0711578	1.37116	0.243316	2.38115		4.54156	4.49955	2.75089	2.74432	2.98519	3.86174	3.56387	0.847061	4.41093	23.768	2.80947	3.78727	0.148225	3.42346
	2.8372	3.61839	2.99127	1.52224	3.01528	5.17585	3.19337	1.19188	4.38525	37.3237	1.42059	3.00328	2.87572	3.46761	0.0933096	0.126859	0.18064	0.0408437	2.79266	0.0317177	3.9302	771.967	729.167	763.429	846.766	762.103	647.481		0.166076	0.615114	0.0120019	1.48103	0.0120019	2.17257		4.54234	4.53366	2.75798	2.74624	2.97662	3.88828	3.57419	0.856196	4.43038	23.955	2.81264	3.80976	0.150568	3.43245
	2.76028	3.66554	3.03925	1.42732	3.46913	4.81509	3.1961	1.11885	4.31496	35.0068	1.25183	3.25419	2.83002	3.61644	0.121991	0.189938	0.220371	0.0246031	3.12859	0.0745445	2.62113	776.247	726.623	760.78	852.299	737.25	665.97		0.493906	0.411349	0.214941	1.82687	0.214941	1.5609		4.54433	4.57546	2.76413	2.74974	2.9739	3.9117	3.58655	0.866369	4.45291	24.1561	2.81658	3.83041	0.152526	3.4428
	2.70592	4.44771	3.16686	1.37774	3.45898	4.49782	3.27584	1.16957	4.44541	35.703	1.3679	3.31292	2.82116	4.20053	0.196444	0.324807	1.37328	0.0118754	3.60277	0.0335404	1.49323	779.279	685.067	753.756	855.197	737.802	682.446		0.607002	1.13479	0.146057	1.93518	0.146057	1.1849		4.54751	4.6176	2.77001	2.75501	2.97283	3.90709	3.59501	0.874489	4.4695	24.3251	2.82071	3.82907	0.151637	3.43996
	2.64723	4.9175	4.18	1.75072	3.2998	4.37741	3.52878	1.1886	4.71738	33.6831	1.41277	3.7399	2.81037	4.32806	0.212608	0.777123	1.92855	0.424092	3.16147	0.0524322	0.720177	782.559	660.695	699.152	833.521	746.475	688.752		1.09267	1.1776	0.440102	1.98917	0.440102	0.637511		4.55207	4.65265	2.77514	2.76119	2.97175	3.88782	3.6001	0.88046	4.48056	24.4565	2.82429	3.81589	0.149333	3.42978
	2.50774	4.85856	4.32591	1.7467	3.06305	5.04749	3.59158	1.35069	4.94227	37.6072	1.82436	3.69448	2.64657	4.7254	0.281991	1.1747	1.60526	0.539247	3.40357	0.279342	2.11969	790.383	663.728	691.457	833.753	759.468	654.029		1.18674	1.16409	0.631431	1.94778	0.631431	1.35301		4.55307	4.66472	2.78041	2.76726	2.95584	3.86641	3.59795	0.882389	4.48034	24.5248	2.82427	3.79929	0.147206	3.41112
	2.36608	4.55447	4.10167	1.86013	2.90304	5.12586	3.48521	1.29979	4.785	37.2946	1.68947	3.50235	2.50032	4.44127	0.279612	1.25245	1.14332	0.38002	2.64088	0.33892	2.69174	798.368	679.489	703.301	827.216	768.312	650.027		1.13627	1.05212	0.599313	1.64222	0.599313	1.62351		4.53869	4.66738	2.78535	2.77337	2.92546	3.84598	3.58937	0.881162	4.47053	24.5492	2.82038	3.78183	0.145626	3.38572
	2.24473	4.33041	4.05813	2.88159	2.77905	4.93138	3.53755	1.05066	4.5882	29.7002	1.10388	3.46986	2.80468	4.26234	0.206263	1.67138	0.628638	0.271009	0.430282	0.575326	1.94276	805.24	691.22	705.612	769.502	775.202	659.982		1.22513	0.860554	0.588272	0.588272	0.690815	1.46152		4.5213	4.68427	2.79767	2.78764	2.89786	3.82424	3.5855	0.879787	4.46528	24.5374	2.82272	3.76455	0.142978	3.36105
	2.0969	4.27603	5.857	3.34658	2.68372	4.57204	3.80538	1.37156	5.17694	36.0428	1.88119	3.8113	2.84944	4.49804	0.224377	2.91891	0.221509	4.20915	0.210497	1.25811	0.587776	813.652	694.083	613.28	743.921	780.519	678.573		1.7144	0.464723	2.0457	0.464723	1.12758	0.760742		4.50306	4.70242	2.82561	2.80775	2.87673	3.79106	3.58444	0.873654	4.45809	24.3735	2.83839	3.7394	0.136978	3.33389
	1.94456	4.94307	5.96871	3.19106	3.09159	4.31913	3.90969	1.45069	5.36038	37.1051	2.10451	3.75509	3.11646	4.78709	0.211377	3.86173	1.06789	4.23957	0.516424	0.66928	0.167644	822.366	659.381	607.76	752.428	757.895	691.814		1.81054	1.18798	2.21361	0.564035	0.663504	0.564035		4.48561	4.71784	2.85402	2.84295	2.85736	3.75479	3.58543	0.864602	4.45003	24.1143	2.85485	3.71245	0.130585	3.30607
	1.82316	4.99777	5.8443	3.22386	3.25386	4.19478	3.88962	1.43245	5.32207	36.8275	2.05192	3.72432	3.23136	4.79702	0.195016	4.27027	1.22799	3.82078	0.443242	0.404189	0.0931213	829.344	656.575	613.909	750.63	748.987	698.371		1.90116	1.27345	2.11998	0.500463	0.470458	0.470458		4.4566	4.70604	2.88072	2.88147	2.83449	3.7193	3.57977	0.847172	4.42694	23.6656	2.88091	3.68442	0.122387	3.30039
	1.70064	4.93084	5.5331	4.48029	3.10231	4.18213	3.98822	1.38368	5.37189	34.6941	1.91456	4.33121	3.37227	4.8182	0.176539	5.23302	0.888534	2.38667	0.242132	0.784835	0.0376026	836.415	660.009	629.427	683.362	757.305	699.039		2.63057	0.599629	1.20189	0.149078	1.2289	0.149078		4.41325	4.67678	2.90545	2.91924	2.81118	3.68621	3.56869	0.823464	4.39215	23.0747	2.90889	3.65683	0.113916	3.30273
	1.78761	4.82305	5.1075	4.42102	2.89788	4.16779	3.86747	1.27384	5.14131	32.9373	1.62267	4.2944	3.21536	4.72254	0.189872	4.32585	0.913133	1.53766	0.306411	0.940113	0.090189	831.393	665.559	650.964	686.465	768.598	699.798		2.5068	0.52865	0.813093	0.126615	1.39652	0.126615		4.36984	4.64522	2.9293	2.95353	2.79064	3.65374	3.55705	0.799974	4.35702	22.4898	2.93536	3.62957	0.105745	3.30363
	2.24212	4.53647	4.76839	4.19608	2.73762	4.00188	3.74709	1.02143	4.76853	27.2594	1.04333	4.09898	3.05369	4.45137	0.186232	2.26495	0.623109	1.04304	0.201592	1.01903	0.064918	805.388	680.428	668.383	698.302	777.51	708.603		1.85687	0.437482	0.669405	0.0970998	1.36136	0.0970998		4.3279	4.61562	2.95295	2.98536	2.78616	3.6254	3.5489	0.775255	4.32415	21.8449	2.96105	3.60628	0.0982483	3.30538
	3.21553	4.36419	4.49464	3.88266	2.64672	3.71229	3.71934	0.699713	4.41905	18.8128	0.489598	3.79748	3.33972	4.24381	0.119218	0.253825	0.41584	0.601087	0.0266752	1.15052	4.96896e-05	751.087	689.445	682.612	714.965	782.588	724.105		0.581949	0.566718	0.69716	0.0851873	1.15076	0.0851873		4.28917	4.5891	2.97667	3.02407	2.79075	3.60687	3.54611	0.749804	4.29591	21.1444	2.98852	3.59168	0.0916634	3.31547
	4.42739	5.87969	4.25783	3.64276	3.02986	3.54954	4.13118	0.995073	5.12625	24.0869	0.99017	3.9503	3.57284	4.385	0.102057	0.0877392	3.05731	0.0160415	0.238548	1.21291	0.338307	686.131	612.156	695.042	727.852	761.298	732.891		0.477087	1.92939	0.307535	0.307535	0.920443	0.400763		4.25454	4.56122	2.99979	3.0748	2.79643	3.59381	3.54676	0.723494	4.27026	20.3987	3.01854	3.58205	0.0853727	3.3343
	4.47864	6.99854	4.08974	3.34849	3.25944	3.40029	4.26252	1.4246	5.68712	33.4215	2.02949	3.74501	3.36144	4.38141	0.131731	0.0467057	7.48579	0.0298551	0.835449	1.00618	0.743448	683.449	558.044	703.934	743.816	748.682	740.994		0.733625	3.25353	0.344724	0.396519	0.485573	0.344724		4.2206	4.53033	3.02088	3.13313	2.80166	3.58375	3.54839	0.69651	4.2449	19.6289	3.04894	3.57491	0.0794053	3.35844
	4.22656	6.85501	3.94791	3.12426	3.14577	3.21415	4.08561	1.43355	5.51916	35.0878	2.05506	3.58103	3.16286	4.1569	0.135802	0.0198674	7.66956	0.01896	0.924192	0.883307	0.759442	696.692	564.846	711.479	756.097	754.915	751.162		0.645529	3.27397	0.366882	0.456772	0.435267	0.366882		4.20482	4.49835	3.03435	3.1772	2.80778	3.57485	3.54956	0.67595	4.22551	19.0432	3.07007	3.56853	0.0750855	3.37603
	4.25063	6.59396	3.72912	2.91126	2.97621	3.03096	3.91536	1.41381	5.32917	36.1094	1.99887	3.38004	2.9899	4.12026	0.158978	0.112409	7.17489	0.034683	1.00821	0.881992	0.782161	695.422	577.322	723.199	767.856	764.261	761.237		0.87059	3.21391	0.349082	0.468778	0.403828	0.349082		4.20024	4.46691	3.04571	3.20987	2.81941	3.56896	3.55185	0.658427	4.21028	18.5376	3.08675	3.56468	0.0718537	3.38941
45°	4.81483	6.13327	3.44891	2.75605	2.76175	2.84176	3.79276	1.39162	5.18438	36.6915	1.93661	3.14533	2.78175	4.47335	0.23316	1.04463	5.47799	0.118236	1.07477	1.06299	0.904403	665.983	599.673	738.349	776.483	776.165	771.713		1.6695	2.98794	0.303573	0.389285	0.383587	0.303573		4.19384	4.43692	3.05604	3.24114	2.8366	3.5659	3.55507	0.640249	4.19532	18.0094	3.10231	3.56319	0.0691441	3.40352
	5.45584	5.85082	3.24208	3.02309	2.69492	2.62504	3.8153	1.44657	5.26187	37.9151	2.09258	3.13258	2.77696	4.9024	0.276773	2.69139	4.14335	0.328583	0.627599	1.25525	1.41671	633.31	613.586	749.632	761.672	779.893	783.801		2.32326	2.71824	0.109495	0.109495	0.437664	0.507538		4.18675	4.40988	3.05399	3.26831	2.84953	3.56204	3.55508	0.626238	4.18132	17.6153	3.10757	3.5603	0.0678971	3.41518
	5.4074	5.81857	3.02775	2.97265	2.84655	2.45337	3.75438	1.4594	5.21378	38.8718	2.12984	3.0002	2.87807	4.81249	0.251531	2.73246	4.26086	0.52799	0.611098	0.824167	1.69262	635.75	615.185	761.414	764.458	771.447	793.443		2.40719	2.81836	0.0275493	0.0275493	0.153658	0.546829		4.1812	4.38627	3.0389	3.28253	2.86116	3.55741	3.55125	0.617262	4.16851	17.3816	3.09981	3.55587	0.0685218	3.41997
	5.08344	5.89179	2.81482	2.79875	3.1506	2.41416	3.69226	1.43307	5.12533	38.8129	2.0537	2.98271	2.80277	4.60023	0.242801	1.93537	4.83794	0.769905	0.798351	0.293398	1.63354	652.192	611.558	773.211	774.104	754.65	795.653		2.10073	2.90908	0.16789	0.183953	0.16789	0.568546		4.17765	4.36467	3.02121	3.29542	2.87389	3.55351	3.54772	0.609779	4.1575	17.1879	3.08976	3.55206	0.0696039	3.42446
	4.72894	5.74736	2.65338	3.57462	3.24641	2.41086	3.72693	1.28256	5.00949	34.4134	1.64496	3.41051	2.80164	4.44036	0.22628	1.00402	4.08214	1.1525	0.0231969	0.230898	1.73204	670.424	618.722	782.215	731.533	749.395	795.84		1.31842	2.33684	0.757136	0.164106	0.164106	0.999658		4.1719	4.34406	3.01358	3.3087	2.88506	3.54998	3.54555	0.600881	4.14643	16.9475	3.08736	3.54887	0.0695448	3.42934
	4.43395	5.43441	2.53409	4.06668	3.14061	2.27835	3.64802	1.21313	4.86115	33.2546	1.47169	3.60364	2.68572	4.34213	0.235693	0.61769	3.19122	1.24084	0.175282	0.257464	1.87597	685.787	634.389	788.902	705.158	755.199	803.333		0.830304	1.83077	1.06956	0.463038	0.463038	1.32529		4.14048	4.32395	3.00881	3.32048	2.89106	3.5454	3.53836	0.587646	4.12601	16.6078	3.08673	3.54364	0.0689125	3.43294
	4.1668	5.03111	2.39571	3.83137	2.9387	2.20199	3.42761	1.10332	4.53094	32.1893	1.21732	3.38503	2.53146	4.08294	0.234562	0.546394	2.5712	1.06483	0.163019	0.239033	1.50215	699.851	654.868	796.695	717.71	766.337	807.668		0.781762	1.64607	0.989327	0.446333	0.446333	1.18304		4.10432	4.3052	3.00413	3.33075	2.89552	3.53589	3.5293	0.57439	4.10369	16.2749	3.08578	3.53424	0.0677429	3.43332
	3.99469	4.77915	2.22029	3.71495	2.77827	2.34861	3.30599	1.01839	4.32438	30.8043	1.03712	3.24661	2.45602	3.92475	0.23018	0.474302	2.1702	1.17875	0.167246	0.278495	0.916582	708.986	667.826	806.628	723.962	775.245	799.356		0.74808	1.53254	1.02632	0.468342	0.468342	0.897999		4.06749	4.30382	3.00267	3.3415	2.89879	3.52511	3.52323	0.565591	4.08882	16.0532	3.08738	3.52464	0.0661303	3.43331
	4.4382	4.62108	2.11683	3.5722	2.74823	2.43071	3.32121	1.05567	4.37687	31.7856	1.11443	3.16021	2.51009	4.2217	0.254259	1.24768	1.68966	1.45052	0.062996	0.328304	0.792995	685.564	676.021	812.515	731.664	776.918	794.72		1.27799	1.46087	1.04338	0.411984	0.411984	0.729509		4.03356	4.33128	3.00404	3.35308	2.90189	3.51369	3.52292	0.56534	4.08826	16.0475	3.0913	3.52061	0.0649306	3.43338
	5.23213	4.47477	2.31925	3.36042	3.62654	2.37539	3.56475	1.15063	4.71537	32.2779	1.32394	3.49348	2.62165	4.26271	0.238376	2.78015	0.828137	1.55127	0.0417512	0.00381799	1.41457	644.62	683.651	801.017	743.166	728.727	797.842		1.73865	0.981291	1.17423	0.13306	0.13306	1.11809		4.00271	4.36593	3.00559	3.36617	2.90474	3.50342	3.52476	0.568434	4.09319	16.1269	3.09573	3.51942	0.0640486	3.4348
	4.99886	4.30775	2.27171	3.15423	3.59007	2.29334	3.436	1.09242	4.52841	31.7933	1.19337	3.37215	2.50856	4.12833	0.244055	2.44255	0.759962	1.35556	0.0793909	0.0237401	1.30566	656.519	692.413	803.71	754.45	730.697	802.484		1.62671	0.935601	1.10044	0.217921	0.217921	1.07881		3.97273	4.40003	3.00754	3.38049	2.90716	3.50007	3.528	0.572203	4.10021	16.2189	3.10078	3.52102	0.0634636	3.44028
	4.63204	4.08998	2.12703	2.92836	3.43059	2.14831	3.22605	1.02206	4.24811	31.6814	1.0446	3.17947	2.34332	3.92513	0.252345	1.97681	0.746377	1.20785	0.0886209	0.0418344	1.16152	675.451	703.921	811.934	766.909	739.345	810.722		1.45257	0.91051	1.05245	0.251114	0.251114	1.03116		3.94222	4.43099	3.0098	3.39483	2.90725	3.49547	3.53009	0.576123	4.10622	16.3203	3.10606	3.52144	0.0626747	3.44515
	4.4511	3.79727	1.99376	2.71137	3.24167	2.02775	3.03715	0.983111	4.02026	32.3695	0.966506	2.97652	2.19865	3.65837	0.249224	1.99925	0.577773	1.08866	0.106135	0.0418257	1.01889	684.889	719.539	819.546	778.975	749.655	817.602		1.47458	0.820749	0.982753	0.265149	0.265149	0.948767		3.91126	4.46167	3.01233	3.40827	2.90683	3.48762	3.53133	0.580742	4.11207	16.4454	3.11131	3.5204	0.0616867	3.44794
	4.3615	3.54982	1.8312	2.56036	3.02214	1.9731	2.88302	0.968325	3.85134	33.5872	0.937652	2.79125	2.11991	3.4179	0.234386	2.1859	0.444622	1.10632	0.104109	0.0193534	0.827958	689.587	732.875	828.88	787.427	761.724	820.73		1.57025	0.758572	0.960044	0.230888	0.230888	0.818151		3.88156	4.49416	3.01557	3.42105	2.90669	3.49205	3.53518	0.586431	4.12161	16.5884	3.11694	3.5244	0.0613519	3.45655
	4.2981	3.45987	1.71117	2.43508	2.80488	1.92409	2.7722	0.975814	3.74801	35.2	0.952213	2.61998	2.05184	3.29612	0.232665	2.32838	0.472895	1.12579	0.113646	0.00106811	0.719289	692.921	737.753	835.807	794.473	773.764	823.541		1.67812	0.83989	0.908817	0.184898	0.184898	0.695892		3.86776	4.52791	3.0192	3.4294	2.90641	3.50402	3.54245	0.594904	4.13735	16.7936	3.12175	3.53284	0.0617763	3.46671
	4.21049	3.38553	1.61294	2.32088	2.63963	1.81047	2.66332	0.986288	3.64961	37.0322	0.972764	2.48026	1.93807	3.19906	0.245465	2.39373	0.521585	1.10331	0.117266	0.000561452	0.727365	697.541	741.797	841.496	800.924	782.984	830.075		1.73024	0.905277	0.867318	0.159373	0.159373	0.669789		3.85933	4.5553	3.02264	3.43773	2.90507	3.51608	3.54936	0.602346	4.15171	16.9706	3.12641	3.54104	0.0621868	3.47691
	4.04187	3.20643	1.50266	2.20775	2.59231	1.97349	2.58742	0.916121	3.50354	35.4068	0.839278	2.40003	2.03206	3.0529	0.200758	2.11543	0.383173	1.17671	0.144146	2.39411e-05	0.376909	706.476	751.585	847.906	807.34	785.635	820.708		1.64184	0.806396	0.897375	0.192279	0.192279	0.426543		3.85298	4.57991	3.0316	3.44551	2.90373	3.53382	3.55792	0.608229	4.16615	17.095	3.13508	3.5519	0.0623331	3.48966
	3.82228	2.96703	1.39757	2.06622	2.58129	3.67397	2.75139	0.935486	3.68688	34.0004	0.875134	2.77416	2.19499	3.49723	0.228776	1.1468	0.0464973	1.83283	0.469465	0.0289341	0.851141	718.197	764.769	854.037	815.403	786.252	726.169		1.04812	0.192866	1.37659	0.707941	0.192866	0.899807		3.84747	4.60307	3.05382	3.45155	2.90267	3.57818	3.57279	0.611563	4.18436	17.1172	3.15326	3.57684	0.0629383	3.51487
	3.55869	2.76707	1.33889	1.95077	2.5574	4.64805	2.80348	1.17531	3.97879	41.9234	1.38136	2.66224	2.10243	3.36078	0.230333	0.570343	0.00132575	2.14502	0.727116	0.0605522	3.40245	732.395	775.869	857.47	822.01	787.593	674.619		0.896453	0.104831	1.32335	0.711469	0.104831	1.98582		3.83989	4.62355	3.07236	3.45713	2.91609	3.62207	3.58851	0.611794	4.20031	17.0487	3.16855	3.61368	0.0656325	3.5396
	3.49304	2.56827	1.26908	1.91794	2.47545	5.09886	2.80377	1.34505	4.14882	47.9727	1.80915	2.52186	2.05732	3.26185	0.226451	0.475091	0.0554635	2.35527	0.784704	0.107795	5.26741	735.953	786.983	861.564	823.894	792.199	651.405		0.971182	0.046407	1.25278	0.603921	0.046407	2.577		3.83156	4.64151	3.08255	3.46237	2.9407	3.66469	3.6039	0.610547	4.21444	16.9413	3.1775	3.64949	0.0691356	3.56353
	3.46848	2.41748	1.46469	2.6202	2.30776	5.12615	2.90079	1.26498	4.16577	43.608	1.60017	2.51884	2.33519	3.25641	0.164749	0.322262	0.233588	2.06239	0.0787321	0.351686	4.95221	737.286	795.466	850.119	784.072	801.667	650.012		0.949632	0.101359	1.05415	0.101359	0.21108	2.60731		3.82237	4.65784	3.0852	3.46775	2.96444	3.70593	3.61726	0.610632	4.22789	16.8811	3.18084	3.68376	0.0732638	3.58684
	3.3903	2.34068	1.75536	2.58611	2.16408	4.80909	2.84094	1.107	3.94793	38.9659	1.22544	2.46339	2.20823	3.18925	0.181756	0.301802	0.250257	1.17847	0.0649386	0.458134	3.87362	741.537	799.804	833.253	785.983	809.824	666.28		0.926909	0.122713	0.708029	0.122713	0.299312	2.34569		3.81288	4.67338	3.08609	3.46813	2.98752	3.74358	3.6286	0.61152	4.24012	16.8528	3.1816	3.71483	0.0773195	3.60585
	3.29782	2.27112	1.66803	2.48351	2.01123	4.44196	2.69561	1.01606	3.71167	37.6929	1.03237	2.37732	2.07621	3.09424	0.196895	0.362652	0.180191	1.05592	0.0449873	0.468374	3.04972	746.583	803.743	838.303	791.746	818.546	685.368		0.920502	0.106193	0.709286	0.106193	0.366083	2.06464		3.80409	4.68763	3.086	3.46682	3.011	3.77812	3.63895	0.612547	4.25149	16.8331	3.18121	3.74333	0.0811778	3.62247
	3.48678	2.20548	1.95623	2.34448	1.90255	4.19609	2.68193	0.939725	3.62166	35.0391	0.883083	2.27498	2.01854	3.2012	0.226575	0.647772	0.227007	0.526652	0.113873	0.607444	2.29266	736.292	807.469	821.697	799.589	824.778	698.302		1.21179	0.0695012	0.318756	0.0695012	0.372435	1.92111		3.79756	4.70119	3.08218	3.46504	3.0341	3.81177	3.64864	0.614637	4.26328	16.8456	3.17789	3.77098	0.0853505	3.6313
	3.53533	2.15727	2.43654	3.31503	1.80501	4.07388	2.88718	0.885254	3.77243	30.6616	0.783675	2.87579	2.22708	3.48026	0.219572	0.420106	0.532769	0.203075	0.183063	1.17109	1.40827	733.66	810.212	794.391	745.642	830.39	704.775		0.659546	0.718521	0.439248	0.439248	1.07078	1.19809		3.79302	4.71442	3.06944	3.46259	3.05633	3.84626	3.65701	0.619079	4.27609	16.9285	3.16773	3.79895	0.0906056	3.6278
	3.34936	2.32441	2.37705	4.20577	1.71139	4.92116	3.14819	1.23612	4.38431	39.2646	1.528	2.86321	2.33757	3.99167	0.261342	0.040471	0.678612	0.594663	1.11847	2.06439	3.14342	743.769	800.724	797.748	697.79	835.793	660.507		0.486159	0.538795	0.486159	1.34256	1.15181	2.05795		3.78839	4.72597	3.07329	3.46159	3.07772	3.88108	3.66801	0.620306	4.28831	16.9113	3.17369	3.82781	0.0934261	3.62499
	5.12885	4.07373	2.22905	4.17002	2.5215	5.76606	3.98153	1.39627	5.3778	35.0686	1.94956	4.12188	2.90956	4.88914	0.253836	1.31634	0.00850039	3.07122	0.0355263	2.13171	3.18453	649.874	704.783	806.131	699.68	789.609	617.792		1.00698	0.0481434	1.89283	0.0481434	1.60038	1.64419		3.7831	4.72708	3.08084	3.47664	3.09764	3.91468	3.68	0.616699	4.29669	16.7581	3.19239	3.85601	0.0941521	3.62987
	5.14059	5.54768	2.81544	3.99612	3.10939	5.73198	4.3902	1.26324	5.65344	28.7741	1.59578	4.56836	3.33107	5.44591	0.240953	0.563089	1.33976	2.47986	0.155302	1.64048	1.80038	649.276	628.696	773.176	708.91	756.916	619.487		0.572238	0.979327	1.75291	0.572238	1.45897	1.16363		3.77688	4.7228	3.08783	3.50906	3.1058	3.94402	3.69106	0.612437	4.3035	16.5924	3.20661	3.88078	0.0951226	3.64297
	5.02972	5.55113	3.10905	3.71066	2.97381	5.48901	4.31056	1.1862	5.49676	27.5185	1.40707	4.37019	3.25945	5.37418	0.244941	0.517184	1.53902	1.44363	0.359884	1.78691	1.38873	654.939	628.523	756.934	724.193	764.394	631.642		0.659529	1.18094	1.26114	0.659529	1.39638	1.11882		3.76859	4.71384	3.09469	3.54405	3.10328	3.9713	3.69929	0.608767	4.30806	16.4563	3.21347	3.9033	0.0969299	3.65632
	4.86898	5.29237	2.97801	3.51389	2.76684	5.07268	4.08213	1.12578	5.20791	27.5784	1.26739	4.19143	3.11198	5.02175	0.234796	0.61913	1.46469	1.21907	0.322896	1.72998	0.981191	663.192	641.564	764.162	734.822	775.881	652.742		0.677544	1.10094	1.21342	0.677544	1.42459	0.881246		3.76886	4.70348	3.10229	3.57761	3.09987	3.99225	3.70739	0.604844	4.31224	16.3145	3.22112	3.92103	0.0979969	3.67324
	4.5626	4.92553	2.77193	3.43168	2.5732	4.77114	3.83935	1.04688	4.88623	27.2672	1.09597	3.99714	2.93687	4.719	0.232781	0.523098	1.1798	1.13938	0.166194	1.60312	0.868238	679.065	660.282	775.598	739.286	786.706	668.24		0.565462	0.928391	1.22521	0.565462	1.42394	0.774		3.77634	4.70261	3.11031	3.60978	3.09669	3.98361	3.71322	0.601715	4.31494	16.2047	3.23517	3.91602	0.0952067	3.69306
	4.19453	4.80121	2.59405	3.32872	2.43078	4.63885	3.66469	1.02986	4.69455	28.1023	1.06061	3.76162	2.77772	4.52777	0.239553	0.280728	1.29168	1.14627	0.112877	1.52253	0.948989	698.384	666.687	785.537	744.895	794.716	675.097		0.432905	1.03959	1.16757	0.432905	1.33084	0.877228		3.78503	4.70805	3.11783	3.6586	3.09365	3.99082	3.72566	0.602049	4.32771	16.1595	3.25302	3.92453	0.0935564	3.72181
	3.94441	5.66335	2.42763	3.23313	2.52606	4.51859	3.71886	1.2488	4.96766	33.5801	1.55949	3.58877	2.70283	4.37505	0.23626	0.050873	3.78103	1.66727	0.235933	1.42279	0.639562	711.666	622.909	794.893	750.122	789.353	681.361		0.35564	2.07458	1.16114	0.35564	1.06272	0.929816		3.79271	4.71183	3.12547	3.7282	3.09003	4.00354	3.74196	0.602812	4.34478	16.1095	3.27615	3.93815	0.0917613	3.76046
	3.78963	6.27813	2.27017	3.20376	2.84856	4.36756	3.79297	1.41874	5.21171	37.4046	2.01283	3.49669	2.93736	4.22307	0.179558	1.11281e-05	6.17603	2.3189	0.347172	0.891902	0.33015	719.948	592.599	803.797	751.732	771.335	689.269		0.292938	2.78144	1.22652	0.292938	0.648131	0.870861		3.79903	4.71571	3.13198	3.80122	3.09225	4.01842	3.75977	0.603932	4.3637	16.063	3.29874	3.96412	0.0916138	3.80012
	3.75365	6.20723	2.12602	3.20351	2.7994	4.11408	3.70065	1.4139	5.11455	38.2068	1.99911	3.47858	2.90043	4.02397	0.162259	0.00280953	6.28295	2.47947	0.247145	0.81225	0.170927	721.88	596.056	811.992	751.745	774.069	702.643		0.275071	2.72865	1.35257	0.275071	0.679183	0.635499		3.80361	4.71626	3.13604	3.87205	3.09275	4.03329	3.77566	0.606079	4.38174	16.0523	3.30293	3.99298	0.0945803	3.83783
	3.8354	5.92846	2.02897	3.11581	2.71221	3.82188	3.57379	1.34261	4.9164	37.5683	1.8026	3.46885	2.81311	3.83202	0.153333	0.0684406	5.54449	2.38647	0.209747	0.742322	0.0615522	717.494	609.745	817.532	756.562	778.928	718.219		0.366554	2.45962	1.43988	0.353039	0.756639	0.353039		3.80727	4.71402	3.12772	3.93269	3.09394	4.0461	3.78696	0.610428	4.39739	16.1192	3.29761	4.01775	0.0984418	3.86998
	3.6827	5.58473	1.99806	2.93331	2.56095	3.5327	3.38208	1.24546	4.62754	36.8254	1.55118	3.23301	2.65404	3.6452	0.157346	0.0903759	4.85169	1.91549	0.20139	0.674248	0.0226876	725.698	626.839	819.3	766.635	787.394	733.802		0.449696	2.35172	1.23494	0.299694	0.672056	0.299694		3.81157	4.71056	3.11619	3.98923	3.09727	4.05864	3.79724	0.615357	4.4126	16.2054	3.29004	4.04129	0.102471	3.9004
	3.42299	6.03642	1.89304	2.78522	2.46065	3.31266	3.3185	1.4457	4.7642	43.5649	2.09005	3.04894	2.54179	3.39541	0.143773	0.0109189	7.38709	2.03192	0.284382	0.735897	3.41042e-05	739.758	604.426	825.324	774.858	793.033	745.772		0.374051	2.98748	1.1559	0.263717	0.588287	0.263717		3.82101	4.70705	3.10824	4.04285	3.10068	4.07417	3.809	0.620392	4.42939	16.2875	3.28643	4.06634	0.10607	3.93193
	3.17403	7.37558	2.52944	3.42779	2.61776	3.12261	3.70787	1.82949	5.53735	49.3407	3.34702	3.14832	2.74397	3.36435	0.101563	0.284985	13.4521	1.3887	0.0784426	1.18833	0.34253	753.363	540.372	789.163	739.497	784.209	756.188		0.0257102	4.22726	0.618879	0.279474	0.530556	0.0257102		3.83442	4.70398	3.10829	4.09747	3.10295	4.08745	3.82243	0.624627	4.44705	16.3411	3.28983	4.09496	0.109026	3.96093
	2.91795	7.1603	4.01692	3.87438	2.92988	2.94172	3.97352	1.63923	5.61275	41.2537	2.68707	3.40805	2.93284	3.98129	0.151639	1.11425	10.1555	0.00188359	0.00982952	1.0892	1.06463	767.486	550.427	707.803	715.408	766.825	766.17		0.490103	3.75225	0.608876	0.466332	0.478171	0.466332		3.84814	4.69994	3.09819	4.1608	3.10425	4.10042	3.83529	0.632735	4.46802	16.4977	3.29022	4.1457	0.115047	3.97428
	2.7163	6.73029	4.01611	5.33037	2.90369	2.71464	4.06857	1.65519	5.72376	40.6825	2.73967	3.4599	2.76315	5.0018	0.288303	1.82862	7.08476	0.00275192	1.59215	1.35694	1.83311	778.699	570.789	707.846	639.641	768.276	778.792		0.743594	3.27039	0.55621	1.87047	0.55621	0.745254		3.86098	4.68734	3.08674	4.22543	3.0996	4.11237	3.84541	0.641341	4.48675	16.6781	3.28994	4.19717	0.121172	3.98668
	2.5797	6.24561	3.79192	5.61148	2.73957	2.54567	3.91899	1.6349	5.5539	41.7175	2.67291	3.26574	2.61967	5.15659	0.326239	1.7937	5.41316	0.016148	2.86451	1.39103	1.88601	786.342	594.183	719.826	625.501	777.401	788.251		0.686046	2.97987	0.526171	2.34573	0.526171	0.720074		3.87313	4.67275	3.07392	4.28485	3.09224	4.12153	3.85307	0.650647	4.50372	16.8865	3.28747	4.24402	0.127007	3.99733
	2.5381	5.84956	3.52016	5.42439	2.57867	2.37276	3.71394	1.54882	5.26276	41.703	2.39885	3.04941	2.54825	4.94833	0.320158	1.38259	4.56087	0.0375524	2.92565	1.28884	1.79877	788.676	613.648	734.482	634.893	786.399	797.991		0.511309	2.80015	0.470743	2.37498	0.470743	0.676656		3.8856	4.65836	3.0607	4.3272	3.08603	4.12738	3.85754	0.658128	4.51567	17.0608	3.28592	4.27724	0.131072	4.00649
	2.51686	5.5592	3.34863	5.02449	2.57049	2.23656	3.5427	1.41444	4.95714	39.9254	2.00064	2.95956	2.53027	4.60553	0.290824	1.05236	4.06625	0.0376646	2.1957	0.945197	1.70602	789.87	628.118	743.809	655.206	786.858	805.704		0.442705	2.59964	0.389069	2.06493	0.389069	0.723006		3.89686	4.64472	3.04875	4.36893	3.08076	4.13014	3.86169	0.665502	4.5272	17.2334	3.28479	4.30924	0.134902	4.0135
	2.45898	5.35758	3.26701	4.73329	3.87919	2.53153	3.7046	1.17815	4.88275	31.8024	1.38803	3.5731	2.7154	4.51976	0.249388	1.55155	2.73237	0.191486	1.0582	0.0304819	1.37608	793.127	638.265	748.268	670.199	715.151	789.046		1.11411	1.78449	0.306091	1.16019	0.306091	1.04156		3.90501	4.63232	3.03758	4.41265	3.07572	4.13154	3.8658	0.673638	4.53944	17.4255	3.28304	4.34238	0.138921	4.01828
	2.42601	5.13973	3.23536	5.3835	4.58437	3.35635	4.02089	1.18561	5.20649	29.4862	1.40567	3.97036	3.26561	5.00089	0.209917	2.54364	1.25182	0.617046	1.85671	0.317509	0.441608	794.985	649.32	750	636.956	677.932	743.388		1.54435	1.16937	0.734994	1.41314	0.614007	0.614007		3.90947	4.62141	3.02743	4.45922	3.0707	4.13375	3.87033	0.682893	4.55322	17.6443	3.2804	4.37785	0.143303	4.02161
	2.36032	4.79763	3.14617	6.49563	4.45582	3.632	4.14793	1.44871	5.59664	34.9262	2.09876	4.04391	3.26763	4.71217	0.181025	3.19554	0.422108	1.00351	5.51168	0.094799	0.266182	798.694	666.872	754.893	582.057	684.642	728.432		1.68359	0.753715	0.897737	2.45171	0.411911	0.411911		3.90089	4.60323	3.03944	4.5067	3.06084	4.1349	3.87433	0.686819	4.56115	17.7274	3.27085	4.41375	0.148726	4.0179
	2.21547	4.44037	2.92299	7.20078	4.18721	3.5638	4.08843	1.72985	5.81828	42.3107	2.99237	3.8755	3.08319	4.37708	0.173437	3.50801	0.123856	1.35827	9.68672	0.00975655	0.275246	806.902	685.451	767.207	548.529	698.771	732.119		1.66004	0.564864	0.952517	3.32528	0.311707	0.311707		3.88937	4.57274	3.05744	4.55304	3.04732	4.13509	3.87584	0.688169	4.564	17.7554	3.26543	4.44855	0.153374	4.01223
	5.18049	4.17682	2.78269	7.01486	4.06656	3.37622	4.43294	1.501	5.93393	33.8601	2.25299	4.12169	3.5488	4.92957	0.162858	0.558838	0.0655971	2.72333	6.6663	0.134236	1.11665	647.244	699.32	774.999	557.273	705.164	742.305		1.05881	0.0551317	1.339	2.89317	0.0551317	0.745467		3.87925	4.54095	3.07597	4.59601	3.03486	4.1352	3.87704	0.689251	4.56629	17.7778	3.27679	4.43951	0.150684	4.00723
	6.92083	3.93678	2.66218	6.55099	4.36967	3.47739	4.65297	1.71371	6.36668	36.8305	2.93681	4.15322	3.59224	6.00566	0.251453	5.14316	0.512933	3.96326	3.60246	0.0802602	1.38199	561.721	712.074	781.723	579.389	689.158	736.802		2.7676	0.216446	1.49104	2.39776	0.216446	0.675833		3.87291	4.50901	3.09477	4.63859	3.03053	4.13495	3.88013	0.689106	4.56923	17.7599	3.28931	4.4155	0.146167	4.00393
	6.58686	3.64623	2.49064	6.31212	4.82061	3.65076	4.58454	1.62397	6.2085	35.4227	2.63726	4.23569	3.64737	5.93924	0.23907	4.0093	0.880415	4.38441	2.98453	0.0557308	0.871937	577.663	727.664	791.344	590.945	665.685	727.42		2.35118	0.589453	1.74505	2.07643	0.584925	0.584925		3.8633	4.47922	3.11329	4.68192	3.02788	4.14008	3.88428	0.690491	4.57477	17.7766	3.3008	4.39443	0.142119	4.00169
	6.1047	3.43363	2.31024	6.19924	4.60951	3.48671	4.35734	1.56916	5.9265	36.0119	2.46226	4.04811	3.4469	5.7309	0.248862	3.05327	0.85324	4.19061	3.39261	0.0635893	0.757992	601.073	739.18	801.527	596.446	676.623	736.296		2.05659	0.614481	1.73787	2.15113	0.561398	0.561398		3.84623	4.45106	3.13008	4.72346	3.02433	4.15928	3.88907	0.694368	4.58344	17.8543	3.30912	4.37812	0.139062	4.00275
	5.79661	3.35153	2.13675	6.04833	4.39337	3.24238	4.1615	1.54194	5.70344	37.0526	2.37758	3.87245	3.26967	5.4458	0.249686	2.6736	0.656038	4.09961	3.56014	0.0537668	0.844767	616.274	743.65	811.38	603.84	687.914	749.615		1.92416	0.520919	1.73571	2.17587	0.520919	0.63007		3.82715	4.42763	3.14624	4.76884	3.01871	4.1782	3.89446	0.701514	4.59598	18.0131	3.31647	4.36527	0.136532	4.00268
	5.51573	3.25939	2.0874	5.82807	4.29004	3.07443	4.00918	1.46875	5.47793	36.6347	2.15722	3.77472	3.12067	5.20931	0.250738	2.2697	0.562178	3.69322	3.30837	0.0788864	0.873757	630.299	748.684	814.194	614.714	693.345	758.84		1.74101	0.515326	1.68732	2.05335	0.515326	0.700291		3.81059	4.4027	3.16236	4.81395	3.01125	4.19526	3.89935	0.709531	4.60888	18.1961	3.32442	4.35084	0.133731	4.00292
	5.1956	3.13768	2.9427	5.58005	4.12337	2.94654	3.98766	1.17572	5.16338	29.484	1.38232	3.63052	2.99433	4.92755	0.244035	1.45913	0.722461	1.09193	2.53572	0.0184169	1.08392	646.475	755.359	766.115	627.073	702.15	765.902		1.56508	0.492843	0.687822	1.94953	0.492843	0.683981		3.79731	4.37696	3.1785	4.8463	3.00425	4.21437	3.90295	0.714875	4.61782	18.3163	3.3332	4.33631	0.130792	4.00584
	4.81766	2.94717	2.97287	5.17304	3.93794	2.81425	3.77715	1.0315	4.80865	27.3089	1.06399	3.4554	2.9536	4.59773	0.217728	1.08266	0.688872	0.646869	1.94849	0.0258507	0.927193	665.837	765.868	764.446	647.623	712.012	773.243		1.36226	0.508233	0.482532	1.71763	0.482532	0.641159		3.78536	4.35214	3.19467	4.87089	3.00037	4.24203	3.90758	0.718843	4.62642	18.3961	3.34234	4.32462	0.128118	4.0137
	4.51112	2.81087	2.82403	4.80705	3.72395	2.69534	3.56206	0.931352	4.49341	26.1464	0.867416	3.27399	2.81416	4.31432	0.210446	0.900707	0.564288	0.54468	1.55	0.0262076	0.7512	681.751	773.43	772.698	666.385	723.478	779.87		1.23712	0.463123	0.449956	1.53306	0.449956	0.578649		3.77353	4.33051	3.21143	4.89923	2.99726	4.26867	3.91344	0.724387	4.63783	18.5103	3.35196	4.31505	0.125615	4.0211
	4.19384	4.23454	3.06485	4.57701	3.46897	2.59797	3.68953	0.770631	4.46016	20.887	0.593872	3.8314	3.16588	4.22436	0.143227	0.25433	0.297034	0.390223	0.78762	0.0486471	1.1915	698.42	696.271	759.368	678.315	737.259	785.317		0.362436	0.403134	0.766554	0.745605	0.362436	1.23344		3.76119	4.32381	3.22945	4.92975	3.00982	4.29142	3.92424	0.728151	4.65239	18.5552	3.36238	4.31571	0.124162	4.02631
	3.95764	6.8144	3.22818	4.42634	3.23577	2.43846	4.0168	1.53107	5.54787	38.1166	2.34417	3.59671	3.23008	4.30916	0.14313	0.0034992	7.82656	0.621919	0.167723	0.610009	2.49114	710.96	566.778	750.393	686.186	749.978	794.283		0.360938	3.21769	0.368526	0.829633	0.360938	1.15824		3.74254	4.32674	3.25012	4.96054	3.02617	4.3107	3.93613	0.731903	4.66804	18.5945	3.37322	4.32273	0.123378	4.02662
	3.74941	7.22075	3.09647	4.31061	3.11176	2.307	3.966	1.73189	5.69788	43.6683	2.99943	3.43058	3.10029	4.17031	0.147171	0.0469118	10.5934	0.756083	0.118758	0.729729	2.75227	722.109	547.595	757.627	692.262	756.785	801.71		0.318825	3.79016	0.334114	0.880029	0.318825	1.12358		3.71541	4.33058	3.27197	4.98985	3.03209	4.32743	3.94455	0.738337	4.68289	18.7179	3.38283	4.32979	0.122781	4.02142
	3.55586	6.92185	2.99129	4.19072	3.01183	2.91962	3.93186	1.54299	5.47486	39.2433	2.38083	3.28385	2.99643	4.032	0.147341	0.14138	8.94002	0.884672	0.0670052	0.84645	1.02463	732.548	561.673	763.428	698.586	762.293	767.393		0.272011	3.638	0.292554	0.90687	0.272011	0.364222		3.70025	4.3334	3.29167	5.01668	3.03634	4.34885	3.95453	0.744889	4.69942	18.8363	3.39382	4.34499	0.122909	4.01683
	3.3385	6.4339	2.90513	3.97559	2.93519	3.39671	3.83084	1.33318	5.16402	34.8014	1.77738	3.3676	3.03601	3.83087	0.115752	0.242396	6.77596	0.856923	0.0209534	0.802189	0.188469	744.361	585.039	768.196	710.004	766.531	741.189		0.0291035	3.0663	0.462467	0.607987	0.432416	0.0291035		3.69139	4.33479	3.31487	5.04334	3.04215	4.38181	3.96806	0.751322	4.71938	18.9343	3.409	4.37006	0.123545	4.01309
	3.11175	6.23001	2.82078	3.70634	2.84286	3.45795	3.69495	1.28943	4.98438	34.8972	1.66264	3.28485	2.91008	3.64424	0.112012	0.340121	6.42655	0.764164	0.00012973	0.726061	0.0561678	756.786	594.944	772.879	724.425	771.652	737.858		0.173101	2.94516	0.464066	0.421488	0.441993	0.173101		3.68282	4.33608	3.36223	5.07046	3.049	4.41409	3.98578	0.753771	4.73955	18.9115	3.44238	4.39459	0.121502	4.00945
	2.99103	6.19109	2.76148	3.55522	2.71818	4.63856	3.80926	1.3699	5.17916	35.9625	1.87664	3.27313	2.81887	4.36772	0.21552	0.6695	5.67312	1.09785	0.0645353	1.19045	0.687732	763.442	596.844	776.18	732.583	778.594	675.113		0.282096	2.91796	0.511648	0.282096	0.554944	1.36543		3.67284	4.34188	3.41134	5.09745	3.0555	4.44347	4.00375	0.756768	4.76052	18.9015	3.47672	4.41808	0.119238	4.00736
	4.29492	6.12454	2.62187	3.47281	2.52363	5.18632	4.03735	1.4392	5.47655	35.6471	2.07129	3.88387	2.83461	4.96347	0.272998	0.0663426	4.35635	2.00357	0.318703	2.29134	1.32014	693.088	600.101	783.978	737.051	789.489	646.948		0.411054	2.24067	1.26199	0.411054	1.36023	1.30246		3.66276	4.37673	3.46052	5.12469	3.06265	4.4697	4.02618	0.762464	4.78864	18.9377	3.51108	4.44646	0.117547	4.01975
	4.54388	5.96117	2.47007	3.36238	2.33815	4.8972	3.92881	1.44399	5.3728	36.7539	2.08511	3.95313	2.69314	4.80887	0.282021	0.378315	4.1305	2.12793	0.320846	2.53018	0.937787	680.041	608.131	792.502	743.059	799.947	661.739		0.590753	2.00804	1.48306	0.590753	1.61497	0.944074		3.66647	4.42427	3.50847	5.15213	3.07036	4.49441	4.05268	0.768408	4.82109	18.9605	3.54797	4.47687	0.115754	4.04537
	4.41437	5.79384	2.96889	3.16367	2.2619	5.27937	3.98034	1.40055	5.38089	35.1866	1.96153	3.78902	3.01759	5.06312	0.253137	0.188382	3.28878	1.02303	0.666948	2.95304	1.68747	686.813	616.412	764.666	753.932	804.266	642.223		0.62535	2.00482	0.820128	0.62535	1.52712	1.49035		3.68165	4.47283	3.55397	5.17755	3.07688	4.51521	4.07968	0.7733	4.85298	18.9549	3.58589	4.50461	0.113556	4.07724
	4.20799	5.45572	4.25459	2.93196	2.22125	7.86734	4.48981	2.00243	6.49224	44.5995	4.00974	4.23129	3.25097	5.15544	0.22655	0.0794225	0.93298	0.0553267	2.4269	5.14635	11.4077	697.673	633.316	695.213	766.71	806.573	517.751		0.0233018	1.22443	0.0233018	1.29933	2.01004	3.63605		3.69923	4.51947	3.59605	5.20702	3.08141	4.51611	4.10322	0.778028	4.88124	18.9614	3.62185	4.51863	0.110163	4.10767
	4.19135	5.12451	4.22982	2.76925	3.56916	7.80524	4.61489	1.74732	6.36221	37.8627	3.05313	4.21059	3.72471	4.90084	0.136354	0.179386	0.259714	0.148274	3.40638	1.09355	10.1783	698.552	650.096	696.52	775.747	731.828	520.581		0.0192385	0.913923	0.0192385	1.44134	0.641426	3.59465		3.71667	4.56398	3.63736	5.25506	3.08544	4.51935	4.12964	0.788711	4.91836	19.0988	3.65719	4.55282	0.109091	4.11801
	4.12326	4.8792	4.17711	2.60053	4.56372	7.61645	4.66005	1.64685	6.3069	35.3399	2.71213	4.37041	4.13672	4.80033	0.0742536	0.288136	0.0480303	0.233228	4.24162	0.00927878	8.74034	702.156	662.665	699.305	785.174	679.007	529.232		0.247152	0.50879	0.193305	1.76989	0.193305	3.24604		3.73207	4.60927	3.68962	5.30244	3.08948	4.52789	4.15846	0.799091	4.95755	19.216	3.70023	4.58892	0.107211	4.12998
	3.90133	4.74428	4.00988	2.4977	4.35658	7.25697	4.46112	1.56715	6.02828	35.1291	2.45597	4.18323	3.92847	4.64736	0.0838275	0.313372	0.0801784	0.203616	3.85502	0.0109297	7.81674	713.967	669.63	708.177	790.947	689.845	545.901		0.281905	0.561049	0.173347	1.68553	0.173347	3.07374		3.75398	4.65949	3.74253	5.33873	3.09337	4.53423	4.18705	0.806396	4.99345	19.2593	3.74539	4.62817	0.105424	4.14411
	3.60942	4.62186	3.72123	2.4353	4.1562	6.70789	4.20865	1.42556	5.63421	33.8721	2.03222	3.93871	3.63737	4.50544	0.106606	0.359075	0.170742	0.237577	3.14476	0.00275128	6.24618	729.652	675.981	723.624	794.461	700.412	571.86		0.329293	0.683146	0.217483	1.50341	0.217483	2.76917		3.78856	4.70889	3.79009	5.37154	3.09699	4.53979	4.21598	0.812323	5.0283	19.2677	3.78895	4.66661	0.103798	4.16494
	3.38217	4.4224	3.42914	2.26172	4.05802	6.26632	3.96996	1.34475	5.31472	33.8732	1.80836	3.74358	3.39392	4.3313	0.121341	0.345494	0.204698	0.292486	2.9181	0.00775375	5.27328	741.98	686.392	739.424	804.277	705.618	593.174		0.361405	0.678818	0.314438	1.48186	0.314438	2.52274		3.82601	4.75629	3.83441	5.40181	3.10031	4.54595	4.24413	0.817879	5.06201	19.2708	3.82811	4.7037	0.102627	4.19018
	3.28374	4.19056	3.15742	2.06967	3.90658	6.06754	3.77925	1.33989	5.11914	35.4538	1.7953	3.59516	3.189	4.11956	0.127324	0.245531	0.169172	0.386668	2.92265	0.0162117	5.23624	747.352	698.594	754.275	815.206	713.686	602.897		0.311418	0.595398	0.437734	1.52548	0.311418	2.47238		3.85901	4.80031	3.87191	5.42951	3.10369	4.55272	4.26953	0.823809	5.09333	19.2951	3.86224	4.73842	0.101874	4.21232
	3.163	3.97259	3.23985	1.90956	3.71259	5.95616	3.65896	1.3312	4.99015	36.3819	1.77209	3.47622	3.18221	3.90759	0.102313	0.245978	0.0983654	0.175652	3.0604	0.00287618	5.27716	753.969	710.164	749.754	824.375	724.089	608.378		0.313222	0.496372	0.236369	1.56666	0.236369	2.47995		3.88663	4.84059	3.9005	5.44448	3.10766	4.55885	4.28979	0.827112	5.1169	19.281	3.8901	4.77015	0.10162	4.22968
	2.94019	3.73691	4.83802	2.00294	3.52315	5.84938	3.8151	1.36568	5.18078	35.7967	1.86508	3.63003	3.08593	4.56274	0.19308	0.76546	0.00611311	1.04637	3.28392	0.0852333	4.13829	766.254	722.78	664.787	819.021	734.32	613.657		0.689839	0.106881	1.20799	1.62709	0.106881	2.21934		3.91314	4.87648	3.92932	5.44809	3.11241	4.55415	4.3056	0.826108	5.13171	19.1868	3.91719	4.7959	0.10085	4.24173
	2.80562	3.46988	5.09351	3.58565	3.30515	5.67569	3.98925	1.12828	5.11753	28.283	1.27301	3.52777	3.34633	4.71655	0.169941	1.40097	0.269741	1.21939	0.162893	0.468001	2.84407	773.722	737.209	651.677	730.936	746.182	622.293		0.722144	0.0578834	1.56574	0.0578834	0.222623	2.14792		3.91997	4.89349	3.96565	5.45047	3.10825	4.53779	4.3126	0.825576	5.13818	19.1433	3.93139	4.80457	0.0999521	4.25172
	2.70888	3.3369	4.78705	5.3167	3.07552	5.44984	4.11248	1.21166	5.32415	29.4631	1.46813	4.06197	3.14087	5.18429	0.245452	1.97011	0.601525	0.455039	1.45015	1.07529	1.78854	779.114	744.449	667.418	640.332	758.78	633.612		1.3531	0.725073	0.725073	1.25473	0.986454	1.38787		3.9255	4.89487	3.99798	5.4536	3.11448	4.51854	4.3175	0.820672	5.13817	19.008	3.94362	4.80079	0.0980246	4.25826
	2.60122	3.29213	4.48466	5.51489	2.94471	5.17663	4.00237	1.22356	5.22594	30.5709	1.4971	3.8884	3.03156	5.00364	0.245429	1.96323	0.504449	0.232604	2.2877	1.11865	1.37888	785.135	746.894	683.133	630.341	766.004	647.441		1.28717	0.596268	0.596268	1.62649	0.943686	1.28824		3.93109	4.89404	4.0252	5.45686	3.12286	4.49863	4.32145	0.815497	5.13694	18.8709	3.95462	4.79519	0.0960671	4.26191
	3.37949	3.10528	4.30535	5.25103	2.77978	4.7889	3.93497	0.992956	4.92793	25.2341	0.985962	3.84242	3.17383	4.66801	0.19054	0.308559	0.688393	0.137178	1.73202	1.33447	0.729196	742.126	757.142	692.539	643.66	775.161	667.322		0.462928	0.737142	0.462928	1.40861	1.06264	0.946482		3.93681	4.8918	4.04969	5.46053	3.13559	4.48023	4.32578	0.809441	5.13522	18.712	3.96503	4.78891	0.0941155	4.26496
	3.93306	3.84018	4.0879	4.98117	2.62245	4.60096	4.01095	0.80728	4.81823	20.1269	0.651701	4.01048	3.8634	4.4727	0.0730913	0.00606766	0.0291632	0.00592098	0.941311	1.92793	0.348109	712.272	717.238	704.031	657.426	783.946	677.068		0.0774215	0.170299	0.0774215	0.970685	1.38803	0.590482		3.94244	4.89069	4.07284	5.4898	3.14865	4.4641	4.33475	0.811083	5.14583	18.7112	3.97504	4.78404	0.0923616	4.26847
	3.81857	4.25163	3.84448	6.53168	2.47345	6.12244	4.50704	1.53768	6.04473	34.1173	2.36447	4.04806	3.82505	5.65474	0.193009	0.473993	0.0652336	0.438984	4.09915	4.13549	2.60949	718.396	695.369	717.008	580.319	792.312	600.203		0.229487	0.203575	0.203575	2.48362	1.57461	2.07438		3.94799	4.88897	4.09602	5.52107	3.16431	4.45051	4.34481	0.812873	5.15768	18.7091	3.98499	4.77936	0.0906355	4.27326
	3.60501	3.99672	3.75515	8.48288	2.65384	6.44817	4.82363	2.19307	7.01669	45.4651	4.80953	3.87594	3.64254	5.83531	0.231357	1.48504	0.683772	1.14164	13.3901	4.708	2.63914	729.89	708.878	721.8	490.118	782.189	584.349		0.270931	0.120784	0.120784	4.60694	1.2221	2.57223		3.95423	4.87657	4.12553	5.55114	3.18768	4.43685	4.35533	0.810603	5.16594	18.6117	3.99706	4.76664	0.0878148	4.28119
	3.39206	4.05271	3.69002	8.72874	3.6912	6.30281	4.97626	2.12176	7.09802	42.6376	4.50185	3.87196	3.69031	5.74029	0.217375	2.50967	0.852938	1.65442	14.0811	1.65137	1.75975	741.441	705.9	725.304	479.292	725.24	591.398		0.479894	0.180754	0.181942	4.85678	0.180754	2.43086		3.96085	4.85564	4.15967	5.57739	3.20629	4.42564	4.36425	0.807764	5.17201	18.5087	4.01055	4.74814	0.0842121	4.29265
	3.164	4.50305	3.57275	8.46053	3.50811	5.98498	4.86557	2.03557	6.90113	41.8361	4.14353	4.0379	3.52427	5.61449	0.228721	2.89534	0.131422	1.67138	12.9237	1.84269	1.25307	753.914	682.173	731.634	491.108	735.135	606.958		0.873901	0.465149	0.465149	4.42263	0.529787	1.94708		3.96714	4.8326	4.19141	5.60476	3.22186	4.43099	4.37479	0.806799	5.18159	18.442	4.02321	4.73219	0.0809767	4.3112
	3.01339	4.69401	3.34876	7.81477	3.4196	5.65858	4.65819	1.83957	6.49776	39.4912	3.38403	4.05681	3.36647	5.41744	0.233491	2.70536	0.00128357	1.71459	9.96402	1.5341	1.00079	762.207	672.234	743.801	520.146	739.943	623.147		1.04342	0.637207	0.708042	3.75796	0.637207	1.60178		3.97131	4.81021	4.22128	5.63548	3.23536	4.43852	4.38536	0.808328	5.19369	18.4324	4.0338	4.71729	0.0781032	4.3299
	2.93831	4.51173	3.1728	7.40067	3.39575	6.30194	4.6202	1.84358	6.46378	39.9027	3.3988	3.95374	3.22854	5.85439	0.289097	2.82875	0.0117655	2.09497	7.731	1.49927	2.82824	766.358	681.719	753.43	539.206	741.24	591.44		1.01543	0.557989	0.780942	3.44692	0.557989	2.34819		3.97444	4.78974	4.2488	5.6641	3.24792	4.44633	4.39522	0.810321	5.20554	18.4364	4.04303	4.70389	0.0755537	4.34756
	3.3099	4.20421	3.3062	7.22216	3.2435	6.67833	4.66072	1.81703	6.47775	38.9861	3.30161	3.75706	3.30713	6.0598	0.293872	1.8247	0.208398	1.83471	6.56098	2.0085	4.07075	745.923	697.873	746.125	547.529	749.554	573.275		0.447153	0.447153	0.450856	3.4651	0.513555	2.92127		3.9772	4.76381	4.2749	5.68926	3.25901	4.45372	4.40298	0.811624	5.21461	18.4335	4.05162	4.68629	0.0726337	4.36431
	3.58565	4.02296	4.0638	8.34381	3.00638	6.25917	4.8803	2.02418	6.90448	41.4766	4.09731	4.04338	3.69498	5.71032	0.214277	1.6761	0.735018	0.666662	11.9959	3.51156	1.90128	730.936	707.481	705.311	496.295	762.594	593.523		0.457729	0.0204194	0.0204194	4.30043	1.037	2.21578		3.98073	4.72392	4.29213	5.70461	3.26643	4.46369	4.40525	0.810337	5.21559	18.3948	4.05858	4.65886	0.0688602	4.37791
	3.46848	3.87202	4.84671	9.67946	2.81374	5.8696	5.09167	2.49095	7.58262	48.9222	6.20485	4.35936	3.56936	5.61388	0.222636	2.63475	1.48755	0.0600052	21.0478	5.18894	0.605182	737.286	715.534	664.339	438.569	773.271	612.656		0.890884	0.487346	0.487346	5.3201	1.54562	1.51024		3.9905	4.68467	4.29178	5.71232	3.26948	4.47993	4.40478	0.808325	5.2131	18.3511	4.06582	4.63348	0.065254	4.38586
	3.22848	3.68308	4.82357	9.65478	2.62634	5.51429	4.92176	2.54687	7.46863	51.7472	6.48654	4.25333	3.34213	5.34161	0.230256	2.8672	1.53431	0.00964042	22.4015	5.26895	0.351095	750.377	725.678	665.532	439.603	783.728	630.371		1.02485	0.570244	0.570244	5.40145	1.62699	1.26096		4.00487	4.66058	4.28938	5.70328	3.27059	4.49778	4.40441	0.802472	5.20689	18.2197	4.076	4.61988	0.0625444	4.39358
	3.03875	3.53893	4.56258	9.16566	2.51851	5.10993	4.65573	2.40766	7.06338	51.7138	5.7968	4.05076	3.1638	4.97309	0.222357	2.61461	1.24724	0.0086764	20.3395	4.56768	0.206298	760.807	733.465	679.067	460.352	789.777	650.84		1.012	0.511826	0.511826	5.11491	1.53224	1.05917		4.01887	4.64522	4.28785	5.69075	3.27223	4.51695	4.40531	0.796163	5.20147	18.0728	4.08611	4.61315	0.0605841	4.4024
	2.94707	3.49183	4.21109	8.71491	2.48131	4.76715	4.43556	2.25382	6.68938	50.8125	5.0797	3.85146	3.08326	4.62813	0.200336	2.21559	0.890622	0.050387	18.3128	3.8191	0.109949	765.873	736.018	697.509	479.898	791.87	668.447		0.904387	0.359629	0.359629	4.86345	1.37015	0.915685		4.03083	4.63343	4.28656	5.67889	3.2749	4.5361	4.40678	0.790356	5.19714	17.935	4.09476	4.60909	0.0590923	4.41133
	2.91364	3.45941	3.91191	8.59459	2.37071	4.4443	4.28243	2.23445	6.51688	52.1772	4.99278	3.68566	3.05008	4.3112	0.171318	1.87357	0.677355	0.137281	18.5948	3.65468	0.0262019	767.725	737.778	713.401	485.184	798.107	685.245		0.772021	0.226251	0.226251	4.90893	1.31496	0.758635		4.05182	4.62315	4.28625	5.66832	3.27662	4.55421	4.41006	0.78457	5.19463	17.7905	4.11043	4.60591	0.0568457	4.42023
	3.05765	3.29657	3.65167	8.56809	2.23353	4.14158	4.15818	2.25219	6.41038	54.163	5.07238	3.47412	3.11738	4.0191	0.126353	1.21116	0.742377	0.25655	19.4473	3.70427	0.000275774	759.765	746.651	727.371	486.352	805.876	701.186		0.416469	0.177552	0.177552	5.09397	1.24059	0.667454		4.07918	4.61246	4.30075	5.66132	3.27556	4.60079	4.42167	0.781116	5.20279	17.6656	4.13457	4.60954	0.0543194	4.45077
	3.66164	3.27224	3.47923	8.53877	2.14504	3.93348	4.17174	2.22639	6.39813	53.3685	4.95682	3.57044	3.32399	3.86552	0.0753231	0.260194	0.809095	0.479559	19.071	4.10748	0.056764	726.833	747.981	736.702	487.646	810.908	712.249		0.0912051	0.2982	0.0912051	4.96833	1.4254	0.363045		4.10464	4.60957	4.31399	5.65747	3.26685	4.65086	4.4339	0.782286	5.21618	17.6433	4.15698	4.64054	0.0549658	4.46178
	3.56938	4.06187	5.45909	8.3912	2.04319	3.66501	4.53162	2.18387	6.71549	48.1918	4.76929	3.86344	3.59329	5.10979	0.174248	0.925907	0.22067	0.860199	14.8963	6.19231	0.751025	731.816	705.413	633.146	494.186	816.719	726.652		0.294055	0.198431	1.59565	4.52776	1.82025	0.198431		4.12738	4.61475	4.32502	5.64082	3.25711	4.69501	4.44335	0.780726	5.22407	17.5707	4.17679	4.67495	0.0562784	4.46989
	3.32624	3.95032	5.89035	7.9822	1.90792	3.41926	4.41271	2.17163	6.58434	49.213	4.71596	3.68479	3.34949	5.40534	0.234825	1.18043	0.213805	2.18341	12.7412	6.27401	0.986952	745.031	711.351	611.629	512.537	824.469	739.961		0.358555	0.265532	2.20556	4.2974	1.77688	0.265532		4.14902	4.62126	4.33502	5.61379	3.24844	4.73465	4.45036	0.776184	5.22655	17.4409	4.19552	4.7063	0.0573794	4.47814
	3.21508	3.67585	5.80047	7.42176	1.8994	3.2245	4.20618	2.02139	6.22757	48.0578	4.08603	3.45018	3.21744	5.26931	0.241774	0.982266	0.281249	2.54177	10.34	5.32123	0.96368	751.111	726.067	616.083	538.227	824.958	750.595		0.235093	0.225672	2.35029	3.97158	1.55078	0.225672		4.1463	4.628	4.34465	5.5852	3.23951	4.77013	4.4523	0.773488	5.22579	17.3728	4.19589	4.7346	0.0603224	4.48632
	3.61591	3.4001	5.60946	7.16868	2.54379	3.00634	4.22405	1.78578	6.00982	42.2765	3.189	3.50801	3.10478	5.11107	0.244198	0.369829	0.678885	1.91936	8.67086	2.82325	1.48281	729.301	741.004	625.602	550.034	788.357	762.596		0.107905	0.107905	2.10145	3.66067	0.964214	0.501668		4.12792	4.6348	4.35524	5.55856	3.22563	4.79962	4.45029	0.774223	5.22452	17.3971	4.18475	4.75842	0.0641461	4.49502
	3.85381	3.15343	5.30103	7.08899	2.49583	3.35436	4.20791	1.69662	5.90453	40.3198	2.87852	3.60409	3.20366	4.93923	0.213139	0.125385	1.11193	1.19492	8.30063	2.93121	0.728548	716.508	754.494	641.125	553.778	791.052	743.496		0.249726	0.450656	1.69695	3.48491	1.10825	0.249726		4.1101	4.64156	4.36732	5.53251	3.20586	4.82489	4.44704	0.777078	5.22412	17.474	4.17441	4.77906	0.0675323	4.50444
	3.74879	3.0355	4.92068	7.17774	2.34019	4.54481	4.29462	1.70118	5.9958	39.6119	2.89401	4.1468	3.21382	4.82671	0.200594	0.297934	1.58537	0.391947	8.31241	3.81978	0.0625971	722.142	760.986	660.532	549.609	799.832	679.993		0.398014	1.1113	0.773876	3.03094	1.80661	0.398014		4.11076	4.66079	4.37995	5.53214	3.19574	4.85098	4.45506	0.783486	5.23855	17.5864	4.17806	4.80343	0.0696288	4.52037
	3.49956	3.47507	4.64363	7.51018	2.2851	4.34614	4.29328	1.77799	6.07127	41.4133	3.16125	3.92285	3.48119	4.56926	0.135156	0.629987	0.669476	0.122748	10.3484	4.03279	0.00279414	735.599	736.928	674.849	534.132	802.951	690.394		0.423289	0.447786	0.720783	3.58733	1.63775	0.423289		4.1135	4.68303	4.3919	5.55418	3.27084	4.87668	4.48169	0.768971	5.25066	17.1581	4.1831	4.82827	0.0715948	4.53746
	3.42761	3.39879	4.42696	7.31045	2.40454	4.11963	4.18133	1.68481	5.86614	40.2937	2.83859	3.77362	3.406	4.35013	0.121727	0.568092	0.61237	0.0603346	9.79139	3.15697	0.00380737	739.507	741.075	686.153	543.404	796.196	702.349		0.346007	0.374829	0.653342	3.53683	1.36908	0.346007		4.11482	4.7037	4.40353	5.57778	3.37531	4.89962	4.51246	0.746253	5.25871	16.5376	4.187	4.85064	0.0734311	4.55361
	3.40091	3.17319	4.26701	6.80898	2.54568	4.32207	4.08631	1.49521	5.58152	36.5908	2.23566	3.83396	3.23012	4.3083	0.143026	0.469767	0.833791	0.0326529	7.41297	2.37352	0.0555835	740.96	753.409	694.559	567.035	788.251	691.659		0.433048	0.660774	0.433048	2.97502	1.28827	0.488109		4.11547	4.72213	4.40617	5.59899	3.47591	4.91984	4.53975	0.725167	5.26492	15.9737	4.18814	4.87041	0.0753182	4.56415
	3.23905	2.95326	4.15091	6.52555	2.75275	5.04438	4.11099	1.45934	5.57033	35.4986	2.12968	3.69498	3.02471	4.82102	0.228954	0.760267	1.34033	0.00159432	5.83015	1.84481	0.871235	749.798	765.531	700.691	580.614	776.667	654.188		0.455931	0.741724	0.455931	2.83057	0.942237	1.3494		4.11801	4.74054	4.40801	5.61983	3.56893	4.93831	4.5656	0.707026	5.27263	15.4859	4.19051	4.88887	0.0769165	4.57427
	2.984	2.86715	4.0723	6.66545	2.62813	4.86645	4.01391	1.55287	5.56679	38.6873	2.41142	3.52815	2.89636	4.66792	0.2342	1.06073	1.31506	0.00340916	7.03066	1.9204	0.726823	763.831	770.303	704.859	573.892	783.628	663.322		0.544153	0.660998	0.544153	3.1373	0.900022	1.3383		4.12142	4.75801	4.40996	5.64218	3.6596	4.95451	4.59095	0.690768	5.28171	15.0463	4.19355	4.90538	0.0782323	4.58398
	2.76079	4.10925	4.02175	6.76741	4.03415	4.62329	4.38611	1.31923	5.70533	30.0774	1.74036	4.0717	4.02485	4.49478	0.0551583	2.64165	0.0766514	0.132754	5.67061	0.123875	0.056256	776.218	702.899	707.546	569.017	706.887	675.906		1.31091	0.0375495	0.0499449	2.69571	0.0375495	0.551593		4.12465	4.75772	4.40743	5.67479	3.76439	4.96864	4.61627	0.674632	5.2909	14.6142	4.19534	4.91591	0.079085	4.58257
	2.57278	4.91478	4.18394	6.65084	4.38312	4.35818	4.51061	1.31494	5.82555	29.1522	1.72906	4.37065	4.2275	4.78186	0.0615314	3.75517	0.163352	0.10671	4.5806	0.0162532	0.0232327	786.73	660.835	698.944	574.592	688.452	689.761		1.79787	0.544124	0.186709	2.28019	0.0124674	0.0124674		4.13267	4.72862	4.40153	5.73284	3.91713	4.98133	4.64902	0.656501	5.30552	14.1213	4.19989	4.91815	0.078774	4.56508
	2.5188	4.85869	4.50479	6.29129	4.21893	4.04829	4.4068	1.22421	5.63101	27.7801	1.49869	4.36186	4.09095	4.77021	0.0766562	3.56452	0.204203	0.00960195	3.55132	0.0352941	0.128529	789.761	663.722	682.082	591.958	697.095	706.135		1.84306	0.496827	0.142928	1.92943	0.142928	0.313571		4.16268	4.69273	4.39564	5.80193	4.07133	4.99266	4.68616	0.644262	5.33043	13.7482	4.22092	4.91768	0.076243	4.54419
	3.48358	4.58991	4.24168	5.83714	4.01486	4.43571	4.43381	0.788551	5.22237	17.7849	0.621813	4.3387	4.07157	4.55136	0.0556411	0.902938	0.0243649	0.036914	1.96932	0.175521	3.59024e-06	736.466	677.643	695.894	614.264	707.912	685.695		0.855113	0.25121	0.0970125	1.49844	0.323834	0.0970125		4.19195	4.65778	4.39032	5.87045	4.22176	5.00279	4.72251	0.639235	5.36174	13.5359	4.2639	4.93272	0.0727245	4.52405
	3.74565	4.22904	4.44642	5.59427	4.01116	5.44463	4.57853	0.766428	5.34495	16.7396	0.587411	4.33773	4.06563	5.19507	0.121961	0.693688	0.122141	0.0174534	1.03174	0.321906	0.75013	722.311	696.561	685.134	626.361	708.109	633.874		0.59208	0.108688	0.108688	1.25654	0.326568	1.1069		4.21996	4.62703	4.38891	5.93447	4.36557	5.02559	4.76026	0.640706	5.40096	13.4595	4.3714	4.95926	0.0630027	4.50797
	3.59367	3.92549	6.73003	5.4242	3.92692	5.25537	4.80928	1.20862	6.0179	25.1309	1.46075	4.59115	3.92585	5.38199	0.156443	1.47771	0.781085	3.68928	0.378126	0.778563	0.199	730.503	712.676	570.802	634.903	712.6	643.44		0.997477	0.665656	2.13888	0.833053	0.664228	0.664228		4.26049	4.60429	4.38778	6.0266	4.49842	5.04583	4.8039	0.656525	5.46043	13.6665	4.41544	4.98534	0.0606233	4.55136
	3.36411	4.13027	6.7424	5.25855	3.67199	4.91172	4.67984	1.2403	5.92014	26.5031	1.53835	4.52099	3.78656	5.17184	0.154635	1.73114	0.302023	4.25415	0.334904	1.01576	0.0537662	742.964	701.784	570.211	643.279	726.275	660.992		1.15688	0.390721	2.22141	0.737555	0.849005	0.390721		4.31075	4.59539	4.38614	6.16488	4.6256	5.0764	4.85986	0.692925	5.55279	14.2581	4.43845	5.02227	0.061709	4.6105
	3.29	6.9447	6.62876	5.15972	3.52039	4.54685	5.01507	1.53477	6.54983	30.6031	2.35551	4.85329	3.77701	6.2615	0.247496	2.97588	3.72346	2.60399	0.0209246	2.23406	0.219229	747.01	560.59	575.651	648.301	734.469	679.887		1.56329	2.09141	1.77547	0.306436	1.33289	0.306436		4.37918	4.58626	4.38493	6.3008	4.77455	5.10077	4.92108	0.728094	5.64918	14.7954	4.43526	5.05584	0.0653854	4.6804
	4.58158	8.1396	6.40815	5.06425	3.41073	4.28118	5.31425	1.70113	7.01538	32.0107	2.89383	4.82291	4.35628	6.07217	0.16454	0.536797	7.98264	1.19662	0.0625016	3.62337	1.06724	678.076	505.435	586.286	653.173	740.425	693.812		0.24133	3.31669	1.58523	0.24133	1.41218	0.541739		4.44046	4.58789	4.38478	6.42858	4.97211	5.12398	4.98963	0.763905	5.75354	15.3098	4.47732	5.09039	0.064077	4.78
	5.55938	8.06226	6.05261	4.74987	3.24433	4.05319	5.28694	1.69385	6.98079	32.0384	2.86914	5.15463	4.22736	5.9293	0.167569	0.0742259	7.70239	0.58625	0.288446	4.17224	1.52215	628.109	508.919	603.63	669.341	749.509	705.875		0.404758	2.90763	0.897984	0.404758	1.91029	1.10144		4.49603	4.65102	4.3787	6.54509	5.16913	5.14119	5.06353	0.796671	5.8602	15.7335	4.53478	5.16214	0.0646972	4.89611
	5.58066	7.63091	5.6061	5.01402	3.03412	3.7644	5.10504	1.60945	6.71449	31.5267	2.59033	5.29734	4.0768	5.59974	0.157385	0.226223	6.38006	0.251066	0.00828394	4.2887	1.79731	627.043	528.566	625.769	655.742	761.063	721.303		0.283322	2.33357	0.308759	0.283322	2.26322	1.53295		4.55278	4.7169	4.35881	6.65251	5.36477	5.12866	5.12907	0.833273	5.96234	16.2461	4.59381	5.30585	0.0719259	4.92278
	5.30309	7.21795	5.46912	6.75452	2.96066	4.97219	5.44626	1.50163	6.94788	27.5717	2.25488	5.38611	5.05492	6.43317	0.119973	0.0204972	3.1389	0.000522893	1.71157	6.1782	0.224737	641.021	547.725	632.641	569.632	765.121	657.886		0.0830176	1.83185	0.0830176	1.36842	2.42545	0.413913		4.69116	4.78278	4.33826	6.75078	5.53903	5.14554	5.20793	0.860006	6.06793	16.5134	4.71406	5.45625	0.0729761	4.96416
	5.03271	7.09759	6.49528	6.65549	2.87871	5.95218	5.68533	1.54699	7.23232	27.2103	2.39319	6.22373	5.26258	6.61544	0.113896	0.425906	1.9945	0.656021	0.941216	7.8771	0.0712103	654.785	553.374	582.074	574.369	769.662	608.575		1.19102	0.873864	0.271549	0.431761	3.34502	0.271549		4.85924	4.84498	4.31777	6.84186	5.68946	5.16625	5.28659	0.884523	6.17112	16.7314	4.84854	5.58874	0.0709184	5.01275
	5.65982	7.43913	6.75589	6.24903	2.69674	5.76074	5.76022	1.63975	7.39998	28.4669	2.6888	6.00489	5.68505	6.62917	0.0766691	0.0100807	2.81871	0.991341	0.238931	9.38492	2.67013e-07	623.085	537.422	569.567	594.017	779.791	618.057		0.345064	1.43424	0.751	0.244145	3.30814	0.244145		5.02391	4.90083	4.29837	6.93123	5.82958	5.18472	5.36144	0.913326	6.27477	17.0351	4.9316	5.71255	0.0733688	5.10431
	6.84826	7.28099	6.51131	5.86781	2.52631	5.36453	5.7332	1.71363	7.44683	29.8896	2.93653	6.18956	5.49035	6.76402	0.103936	1.24336	2.39564	0.60545	0.0181198	10.2842	0.135917	565.166	544.779	581.301	612.745	789.339	637.914		0.658702	1.09143	0.321748	0.321748	3.66325	0.825027		5.17877	4.95392	4.28046	7.04655	5.96334	5.24519	5.4447	0.953076	6.39778	17.5046	5.01013	5.83368	0.0759462	5.21198
	7.0422	7.01113	6.10051	5.5098	2.34337	5.05836	5.51089	1.74249	7.25338	31.6189	3.03626	5.80516	5.17122	6.78347	0.134864	2.34491	2.25069	0.347645	1.1889e-06	10.0332	0.204789	555.983	557.449	601.278	630.597	799.652	653.474		1.23705	1.20597	0.295352	0.295352	3.46179	0.746799		5.36905	5.00651	4.26416	7.15775	6.09129	5.31642	5.5342	0.991205	6.5254	17.9105	5.08399	5.95202	0.0786545	5.34274
	6.78707	6.60794	5.70575	5.11476	2.23998	4.87359	5.22152	1.65104	6.87255	31.6199	2.72593	5.41025	4.93388	6.38239	0.128002	2.45097	1.92218	0.23448	0.0113964	8.88956	0.121052	568.079	576.65	620.794	650.593	805.51	662.954		1.37682	1.19769	0.295493	0.295493	3.17028	0.536664		5.57237	5.0795	4.24959	7.26062	6.23817	5.3822	5.63041	1.02977	6.66017	18.2894	5.15518	6.08623	0.0828238	5.47728
	6.2976	6.18482	5.29591	4.81173	2.20296	4.68635	4.91323	1.48911	6.40233	30.3081	2.21744	5.05382	4.71769	5.96259	0.11656	1.91648	1.61694	0.146445	0.0103016	7.34554	0.0514743	591.652	597.151	641.385	666.143	807.612	672.631		1.24378	1.131	0.242089	0.242089	2.85086	0.367472		5.77734	5.15377	4.24855	7.35532	6.39544	5.4393	5.72829	1.06751	6.7958	18.6358	5.22515	6.22865	0.0876125	5.60832
	6.00012	5.91388	5.25837	4.5672	2.18643	4.45144	4.72958	1.40483	6.13441	29.7032	1.97356	4.91279	4.48038	5.75001	0.124103	1.61429	1.40258	0.279627	0.0263659	6.46757	0.0773583	606.212	610.466	643.288	678.826	808.552	684.871		1.08734	1.0011	0.345587	0.345587	2.72635	0.461344		5.97669	5.22504	4.23584	7.43993	6.54875	5.49123	5.81958	1.10918	6.92876	19.0595	5.29159	6.36646	0.0921999	5.73396
	5.81155	5.77434	5.86265	4.40757	2.10492	4.13033	4.68189	1.4754	6.15729	31.5129	2.1768	5.09096	4.19964	5.80225	0.160231	1.27612	1.19345	1.39418	0.0752515	6.64078	0.304226	615.533	617.381	613	687.169	813.194	701.782		0.720588	0.683385	0.771689	0.683385	2.98604	0.960632		6.16067	5.29102	4.21953	7.50093	6.69318	5.5421	5.90124	1.14743	7.04867	19.4439	5.35379	6.4952	0.0963296	5.85139
	5.69352	5.68523	6.04832	4.30972	3.73258	3.80702	4.8794	1.04578	5.92518	21.4325	1.09365	4.99747	3.9327	5.69144	0.182743	0.662788	0.649362	1.36639	0.324536	1.31519	1.14999	621.404	621.817	603.84	692.309	723.013	719.016		0.696043	0.687756	1.05085	0.687756	1.26489	1.19045		6.33507	5.35074	4.20493	7.53778	6.82915	5.59396	5.97527	1.18064	7.15591	19.7588	5.41155	6.61568	0.100117	5.96452
	5.58942	5.46899	5.83065	4.03631	3.81147	3.49711	4.70566	1.0332	5.73885	21.9565	1.06749	4.75265	3.86768	5.55931	0.179445	0.781028	0.582672	1.2656	0.448025	0.799565	1.46058	626.605	632.648	614.586	706.771	718.777	735.732		0.836766	0.716338	1.078	0.716338	0.941176	1.25554		6.51193	5.40852	4.20506	7.59175	6.96037	5.64651	6.05402	1.21632	7.27034	20.0911	5.46801	6.73378	0.103736	6.07922
	5.44036	5.0681	5.42705	3.8814	4.04034	3.2335	4.51512	0.923367	5.43849	20.4505	0.852607	4.55422	3.92113	5.33732	0.152961	0.856058	0.305777	0.831616	0.401608	0.225423	1.64255	634.089	652.976	634.759	715.032	706.557	750.102		0.886142	0.513879	0.872838	0.672817	0.513879	1.32071		6.71087	5.46684	4.21304	7.68656	7.08597	5.69722	6.14341	1.26293	7.40634	20.5574	5.52443	6.85033	0.107145	6.20404
	5.12544	4.81401	5.08691	6.35852	3.87898	3.15751	4.7369	1.10811	5.84501	23.3932	1.22791	4.95046	4.11274	5.11581	0.108692	0.15097	0.00594704	0.122508	2.62966	0.736016	2.49446	650.048	666.026	652.015	588.692	715.162	754.27		0.174984	0.136447	0.136447	1.40806	1.07148	1.79295		6.9011	5.51292	4.22065	7.77994	7.20236	5.74708	6.22734	1.31019	7.53754	21.0394	5.57146	6.95861	0.110705	6.32409
	4.74943	4.62977	4.91235	6.4557	3.99706	3.27987	4.6707	1.06214	5.73284	22.7405	1.12814	4.6896	4.15523	4.87162	0.0793615	0.0061992	0.00167493	0.058396	3.18625	0.45379	1.93441	669.363	675.569	660.96	583.985	708.86	747.564		0.0598304	0.0598304	0.222748	1.7661	0.692544	1.40973		7.0806	5.56428	4.22806	7.84747	7.31265	5.8279	6.31016	1.34803	7.65819	21.3629	5.63018	7.06203	0.112813	6.45425
	4.56893	4.42287	5.37875	6.24009	4.86287	3.15322	4.77112	1.03104	5.80217	21.6101	1.06305	4.7159	4.45939	5.24978	0.081407	0.0408818	0.121279	0.369211	2.15787	0.00841735	2.6176	678.736	686.367	637.196	594.452	663.506	754.505		0.146969	0.293028	0.662851	1.52419	0.146969	1.56268		7.2449	5.66915	4.24635	7.88515	7.43943	5.90554	6.39842	1.37235	7.77077	21.4483	5.72825	7.17918	0.11241	6.57522
	4.45141	4.1857	5.68387	5.82891	4.70905	3.24609	4.68417	0.967591	5.65176	20.6566	0.936232	4.58023	4.25213	5.44016	0.122575	0.0541764	0.248473	0.999388	1.31043	0.000618691	2.06807	684.873	698.851	621.885	614.672	671.455	749.412		0.128816	0.394528	1.10364	1.24868	0.128816	1.33414		7.395	5.80871	4.28687	7.91041	7.5882	5.977	6.49436	1.38734	7.88171	21.3623	5.85078	7.31474	0.111196	6.686
	4.38315	3.90256	5.30019	5.94032	4.35669	4.64902	4.75532	0.739867	5.49519	15.5587	0.547403	4.51609	4.3633	5.1374	0.0814773	0.138511	0.727205	0.296881	1.40421	0.158906	0.0112995	688.45	713.901	641.168	609.16	689.84	674.569		0.132936	0.613528	0.784102	1.42423	0.159395	0.132936		7.53328	5.94547	4.33109	7.93093	7.74004	6.04296	6.5873	1.40198	7.98928	21.2831	5.96984	7.45185	0.110419	6.78812
	4.2517	3.6897	5.01563	6.18723	4.06237	4.57522	4.63031	0.886133	5.51644	19.1377	0.785232	4.41346	4.1097	4.90553	0.0882763	0.143345	0.884742	0.148476	2.42401	0.322558	0.00303475	695.366	725.321	655.66	597.033	705.387	678.408		0.161761	0.723758	0.602175	1.77377	0.351093	0.161761		7.66357	6.07804	4.37422	7.95142	7.88911	6.10504	6.6769	1.41812	8.09502	21.2392	6.08479	7.58606	0.109815	6.88431
	3.99558	3.53794	4.75007	5.79537	3.81683	4.31326	4.36817	0.814596	5.18277	18.6484	0.663567	4.15442	3.86152	4.64087	0.0916623	0.138828	0.689289	0.145845	2.03688	0.303978	0.00301587	708.939	733.518	669.33	616.336	718.489	692.123		0.15884	0.616477	0.595653	1.64095	0.337585	0.15884		7.78774	6.20884	4.41648	7.97068	8.03393	6.15339	6.76184	1.43588	8.19772	21.235	6.16725	7.66847	0.108503	6.99829
90°	3.69894	3.4436	4.50349	5.30174	3.56921	4.05169	4.09478	0.704642	4.79942	17.2083	0.49652	3.87532	3.60164	4.39054	0.0987088	0.156691	0.42403	0.167045	1.45676	0.276223	0.00185646	724.824	738.637	682.15	641.089	731.826	705.954		0.176378	0.431712	0.628176	1.42643	0.306105	0.176378		7.89939	6.33579	4.45414	7.98875	8.17229	6.19431	6.84078	1.45468	8.29546	21.2648	6.22968	7.70176	0.105666	7.11759
	3.52759	3.38667	4.25191	4.963	3.36052	4.11956	3.93487	0.630546	4.56542	16.0246	0.397588	3.82357	3.4219	4.21882	0.104299	0.165883	0.300524	0.100511	1.05703	0.329882	0.0341087	734.079	741.735	695.355	658.358	743.16	702.352		0.295986	0.436899	0.428335	1.13942	0.463052	0.295986		8.00227	6.45627	4.5218	7.99137	8.30119	6.27867	6.92526	1.45632	8.38158	21.0291	6.32307	7.72484	0.0997854	7.22382
	3.89478	3.23462	3.98228	4.64483	3.23452	4.56639	3.92624	0.614346	4.54058	15.6472	0.377421	3.93853	3.39966	4.42036	0.130523	0.000989667	0.478327	0.00314079	0.516383	0.478475	0.409791	714.317	750.04	709.647	674.786	750.046	678.868		0.0437509	0.703904	0.0437509	0.706306	0.704011	0.627857		8.13517	6.61524	4.67421	7.98891	8.42414	6.37617	7.03564	1.43063	8.46627	20.3341	6.43594	7.75059	0.0926692	7.30207
	4.15383	4.32189	3.77665	4.42649	3.01498	4.49871	4.03209	0.560686	4.59278	13.9056	0.314369	4.23786	3.87095	4.40034	0.0640038	0.0148209	0.0839812	0.0652495	0.155552	1.03451	0.217728	700.537	691.669	720.645	686.178	762.119	682.4		0.0840271	0.0840271	0.461208	0.188632	1.22288	0.260845		8.26982	6.82287	4.8551	8.08541	8.57858	6.47192	7.18062	1.41404	8.59466	19.6925	6.55966	7.85921	0.0901289	7.45414
	3.97905	4.70927	3.63855	4.35816	2.90296	4.46269	4.00845	0.660238	4.66868	16.4712	0.435915	4.1686	3.72368	4.43656	0.0873604	0.000864109	0.49115	0.136823	0.122299	1.2221	0.206337	709.819	671.443	728.079	689.762	768.317	684.283		0.189554	0.540663	0.530054	0.189554	1.26564	0.294085		8.4006	7.07218	5.02922	8.24011	8.78552	6.56175	7.34823	1.41713	8.76536	19.2853	6.68936	8.01714	0.0902855	7.65615
	3.73437	4.67029	3.39103	4.23928	2.84591	4.28789	3.86146	0.670463	4.53193	17.3629	0.449521	3.98683	3.47687	4.27574	0.103046	0.0161517	0.654207	0.221308	0.142748	1.03135	0.18184	722.917	673.464	741.498	696.021	771.483	693.458		0.252455	0.683465	0.595799	0.252455	1.14092	0.301062		8.52323	7.38145	5.1912	8.40302	8.99028	6.64899	7.52303	1.42471	8.94774	18.938	6.83211	8.18302	0.0899702	7.89223
	4.61583	4.53125	3.31745	3.96656	2.74237	4.04826	3.87029	0.7227	4.59299	18.673	0.522295	4.00741	3.47973	4.4105	0.117965	0.555829	0.436872	0.305627	0.00926925	1.2722	0.031675	676.294	680.701	745.51	710.485	777.245	706.136		0.608414	0.523837	0.689961	0.0408489	1.26505	0.0408489		8.63591	7.68192	5.34425	8.55993	9.18736	6.76697	7.69606	1.43164	9.1277	18.6023	6.99571	8.34396	0.087893	8.12093
	5.19447	4.28893	4.71683	4.03374	3.77341	7.18905	4.86607	1.24468	6.11075	25.5787	1.54923	4.50288	4.09754	5.07506	0.106569	0.107842	0.333089	0.0222737	0.692776	1.19391	5.39624	646.533	693.403	671.051	706.908	720.819	549.079		0.691584	0.213947	0.213947	0.469141	0.729469	2.68617		8.80214	7.96148	5.49058	8.70104	9.36986	6.93611	7.87687	1.43882	9.31569	18.2664	7.19245	8.51615	0.0842662	8.33126
	4.97207	4.85117	4.56003	4.99899	3.71371	8.3633	5.24321	1.60174	6.84495	30.5489	2.56558	4.91162	4.63282	4.99226	0.0373446	0.0735165	0.153698	0.466734	0.0596438	2.33938	9.73493	657.892	664.109	679.199	656.512	724.029	495.427		0.060452	0.060452	0.351588	0.0873704	1.19791	3.45168		9.01069	8.22377	5.63578	8.87015	9.54093	7.10944	8.06513	1.4533	9.51843	18.0196	7.38802	8.70856	0.0820383	8.54696
	4.63454	5.31557	4.24852	4.83031	3.48114	8.04753	5.09293	1.57285	6.66578	30.8829	2.47385	4.73242	4.34502	5.19425	0.0890249	0.210129	0.0495659	0.713041	0.0689704	2.59789	8.72966	675.322	640.39	695.534	665.185	736.599	509.583		0.097888	0.583144	0.483907	0.097888	1.25129	3.31511		9.20823	8.47455	5.78737	9.13017	9.70225	7.27876	8.26355	1.47371	9.73727	17.8339	7.5777	8.96627	0.0839316	8.80236
	4.37995	5.09104	3.92298	4.49751	3.32101	7.52743	4.78999	1.46612	6.2561	30.6079	2.14949	4.43873	4.03722	4.94266	0.100829	0.168133	0.0906334	0.751691	0.0855447	2.15788	7.49359	688.618	651.804	712.81	682.462	745.316	533.336		0.0587802	0.652314	0.515741	0.0587802	1.11771	3.0887		9.39185	8.73465	5.93783	9.42037	9.85723	7.43923	8.46353	1.4981	9.96163	17.7007	7.76309	9.24894	0.0873415	9.06325
	4.90866	4.8504	3.74638	4.15573	3.17338	6.92465	4.62653	1.3053	5.93183	28.2133	1.70381	4.50306	3.84872	4.8941	0.11957	0.079598	0.0501141	0.774675	0.221653	2.11165	5.28134	661.149	664.149	722.271	700.436	753.398	561.54		0.405601	0.347331	0.756687	0.347331	1.32968	2.42159		9.56281	8.98773	6.07701	9.70416	10.0792	7.58857	8.66659	1.53926	10.2058	17.7608	7.93836	9.52506	0.0908582	9.27527
	5.08192	4.61731	3.72069	3.8876	2.98114	6.42589	4.45243	1.21138	5.6638	27.2071	1.46743	4.25246	3.76242	4.96577	0.137869	0.396265	0.0271866	0.535436	0.319023	2.16468	3.89456	652.269	676.217	723.653	714.7	763.989	585.427		0.829464	0.364852	0.531766	0.364852	1.27132	2.17343		9.71405	9.23107	6.21353	9.964	10.3361	7.75414	8.86882	1.58057	10.4494	17.8217	8.12337	9.78077	0.0925708	9.47256
	4.80574	4.32229	3.69904	3.70639	2.844	6.17763	4.25918	1.14937	5.40855	26.9857	1.32105	4.01434	3.70088	4.68488	0.117341	0.298728	0.00398191	0.313755	0.305577	2.00275	3.68045	666.453	691.648	724.818	724.422	771.589	597.502		0.791404	0.307946	0.315295	0.307946	1.17034	2.16329		9.85046	9.46851	6.3476	10.2009	10.5817	7.99753	9.07444	1.60584	10.6803	17.6963	8.36528	10.0178	0.0898925	9.65949
	6.17031	5.35617	3.57329	6.16303	3.59746	6.09539	5.15928	1.25693	6.41621	24.3626	1.57988	5.72578	4.03714	6.14612	0.207103	1.0222	0.0387668	2.51535	1.00752	2.43926	0.876315	597.86	638.336	731.605	598.216	730.298	601.529		0.444532	0.369612	2.15249	0.437247	2.12832	0.369612		9.97969	9.69887	6.47411	10.4195	10.824	8.23726	9.27223	1.6314	10.9036	17.5944	8.60266	10.2394	0.0868639	9.83928
	6.07083	5.5756	3.33105	8.2518	11.903	5.81305	6.82422	2.93881	9.76303	43.0645	8.63662	5.94194	5.63496	7.70655	0.155274	0.567599	1.55904	12.2022	2.03798	25.7938	1.02247	602.735	627.296	744.768	500.403	350.383	615.459		0.12889	0.366333	2.61088	2.30986	5.96104	0.12889		10.1007	9.9086	6.58977	10.6235	11.223	8.46475	9.48507	1.69109	11.1762	17.8289	8.82571	10.4448	0.084019	10.0047
	5.64728	5.32638	3.25077	8.1882	14.7373	5.36819	7.08635	4.06406	11.1504	57.3506	16.5166	5.50773	5.33683	7.55297	0.17193	2.07093	3.0975	14.7117	1.21408	58.5368	2.95207	623.711	639.843	749.156	503.252	252.308	637.729		0.139544	0.181354	2.25696	2.68047	9.22955	0.139544		10.2185	10.1058	6.696	10.8263	11.6171	8.68001	9.69063	1.75735	11.448	18.1345	9.03647	10.6462	0.0817839	10.1622
	5.26037	4.98109	3.20642	7.70092	14.1837	4.96884	6.71688	3.93026	10.6471	58.5131	15.4469	5.12073	4.9719	7.09078	0.175656	2.12144	3.01298	12.3233	0.968328	55.7528	3.05567	643.186	657.43	751.586	525.352	270.202	658.058		0.139639	0.139639	1.91431	2.58019	9.06294	0.151894		10.3325	10.3419	6.79451	11.0308	11.982	8.88626	9.89468	1.82579	11.7205	18.4522	9.24783	10.8586	0.0801128	10.3372
	5.07241	4.78797	3.15681	7.25677	13.2399	4.66072	6.36242	3.61701	9.97944	56.8496	13.0828	4.93019	4.69253	6.71068	0.176981	1.66413	2.4789	10.276	0.799859	47.2992	2.8958	652.755	667.37	754.309	545.91	302.121	673.961		0.142221	0.142221	1.77339	2.32658	8.30967	0.269474		10.4397	10.5983	6.88525	11.2228	12.3337	9.0773	10.0928	1.89704	11.9899	18.7959	9.4179	11.0667	0.080488	10.519
	4.85143	4.5574	3.01901	7.04286	12.791	4.31531	6.09617	3.52915	9.62532	57.8913	12.4549	4.70442	4.37584	6.495	0.19494	1.54938	2.3678	9.46891	0.896219	44.8208	3.17145	664.096	679.336	761.897	555.952	317.926	692.015		0.147011	0.147011	1.68541	2.33844	8.08659	0.389102		10.5594	10.8532	6.96709	11.4021	12.6783	9.25644	10.2861	1.97181	12.2579	19.1697	9.58218	11.2648	0.0807151	10.7063
	4.51697	4.20548	2.8118	7.83764	13.9478	4.01086	6.22176	4.14223	10.364	66.5765	17.158	4.36123	4.05952	7.00748	0.266374	2.90629	4.06538	11.6278	2.61109	59.6916	4.88806	681.446	697.806	773.379	519.104	278.012	708.125		0.155747	0.155747	1.54942	3.47642	9.58656	0.350364		10.6881	11.0872	7.04012	11.5736	12.9877	9.43229	10.4682	2.04089	12.509	19.4961	9.74623	11.452	0.0804675	10.8876
	4.76005	3.9053	2.63896	10.2313	18.5093	3.70767	7.29209	6.11303	13.4051	83.8309	37.3691	4.33268	3.75708	8.86346	0.404609	6.4112	11.4703	21.6516	8.63875	125.826	12.8481	668.814	713.754	783.022	415.761	146.705	724.354		0.427376	0.427376	1.69372	5.89859	14.1766	0.625009		10.8102	11.2966	7.10295	11.7342	13.2705	9.59976	10.6357	2.1057	12.7414	19.7984	9.90237	11.6248	0.0800124	11.0534
	6.75023	3.63108	2.50754	11.2198	18.5327	3.44001	7.68022	6.20163	13.8819	80.7481	38.4603	5.19066	3.48778	10.1024	0.486719	0.864889	16.3955	26.7566	12.5283	117.777	17.9794	569.837	728.482	790.394	376.427	146.138	738.832		1.55957	1.55957	2.68311	6.0291	13.3421	1.75064		10.9475	11.4904	7.15914	11.8814	13.5363	9.78265	10.7996	2.16546	12.965	20.0514	10.0739	11.7837	0.0782254	11.219
	6.48311	3.42675	2.45882	11.0426	18.054	3.93236	7.56626	5.9946	13.5609	79.2281	35.9353	5.20774	3.55315	9.90269	0.47188	1.17321	17.1355	26.086	12.0846	109.992	13.2052	582.661	739.554	793.136	383.335	157.943	712.309		1.27537	1.78099	2.74892	5.83482	12.8462	1.27537		11.1244	11.6783	7.22757	12.0223	13.7821	10.0069	10.9736	2.21244	13.186	20.1614	10.2863	11.9363	0.0742505	11.4014
	6.13947	3.35963	2.76394	10.3774	17.3165	5.67767	7.60576	5.4648	13.0706	71.8508	29.864	5.90857	3.93914	9.3179	0.405728	2.15	18.0296	23.4432	7.68185	94.2979	3.71753	599.369	743.209	776.043	409.824	177.023	622.194		0.230901	2.54894	3.14463	4.4688	11.4079	0.230901		11.2889	11.8629	7.29074	12.1538	14.0169	10.2147	11.138	2.25929	13.3973	20.2846	10.4833	12.0811	0.0708124	11.5759
	7.1649	3.95599	2.70781	12.9191	16.1277	5.48098	8.05943	5.32242	13.3818	66.0397	28.3282	6.32294	4.33724	11.4806	0.451601	0.800177	16.8382	28.6397	23.6169	65.0975	6.64836	550.211	711.049	779.173	313.373	210.069	632.045		0.841958	2.36696	3.61513	6.5962	9.80478	0.841958		11.4406	12.0442	7.32279	12.2741	14.2355	10.4092	11.2877	2.31301	13.6007	20.4914	10.6671	12.2166	0.0677143	11.7424
	8.01686	5.30111	2.59773	17.384	15.4366	7.69604	9.40539	5.79781	15.2032	61.6435	33.6146	7.85645	5.89984	13.5817	0.394313	1.92802	16.8451	46.3442	63.6583	36.3754	2.92186	510.969	641.122	785.331	175.231	230.581	525.576		0.160407	2.55534	5.25872	9.52755	7.58014	0.160407		11.5807	12.2157	7.34807	12.3825	14.4471	10.6073	11.4302	2.36597	13.7962	20.6992	10.8507	12.3408	0.0642543	11.8982
	11.138	5.21092	2.50121	17.0647	17.4183	7.62284	10.1593	6.17902	16.3383	60.8212	38.1803	9.38041	5.8139	15.583	0.456567	0.957762	24.4867	58.6467	47.6844	52.6923	6.43373	379.607	645.697	790.75	183.786	174.325	528.938		1.75757	4.16949	6.8792	7.6843	8.03786	1.75757		11.708	12.3504	7.36848	12.4844	14.6533	10.8543	11.5698	2.41396	13.9838	20.8643	11.0677	12.4509	0.0588116	12.0292
	10.672	6.12481	2.45489	16.1402	22.0939	7.21848	10.7841	7.21679	18.0008	66.9209	52.0821	8.94526	6.39823	14.7732	0.395579	0.012547	21.7086	69.3751	28.6887	127.912	12.7133	397.98	600.087	793.357	209.706	72.72	547.701		1.72678	2.82045	6.49037	7.19498	13.1486	1.72678		11.8109	12.4596	7.38539	12.5836	14.8452	11.0856	11.6951	2.4599	14.155	21.0337	11.267	12.5526	0.0539744	12.1353
	9.97129	12.1062	2.36042	14.8148	21.964	7.00101	11.3696	6.73584	18.1055	59.2442	45.3716	11.0388	7.74358	14.1377	0.292218	1.95533	0.542603	81.1658	11.8694	112.24	19.0848	426.431	342.814	798.688	249.851	74.9528	557.927		1.06747	1.06747	8.67835	3.77606	10.9252	4.03776		11.8987	12.5556	7.40225	12.6824	15.0281	11.2989	11.811	2.50481	14.3158	21.2074	11.4489	12.6507	0.0498678	12.2272
	9.8822	12.0441	2.26593	13.6735	21.7861	6.61367	11.0443	6.65341	17.6977	60.2432	44.2679	10.9632	7.43081	13.2661	0.281942	1.35036	0.999723	77.059	6.91287	115.388	19.6301	430.118	345.119	804.037	287.235	78.0637	576.375		1.08096	1.08096	8.69723	2.71033	10.823	4.34949		11.9774	12.6425	7.41867	12.7752	15.2066	11.4989	11.9199	2.54942	14.4693	21.388	11.6185	12.742	0.0461182	12.31
	18.0298	11.712	2.17462	12.5969	20.9948	9.49392	12.5003	6.61847	19.1188	52.9463	43.8042	12.1545	10.0484	16.6716	0.247873	30.5754	0.621521	106.621	0.00932807	72.1553	9.03856	158.549	357.57	809.224	324.885	92.6736	446.374		5.8754	0.442474	9.97984	0.442474	8.84032	2.66053		12.114	12.7219	7.43067	12.8437	15.3722	11.6796	12.027	2.59209	14.6191	21.5522	11.7882	12.8132	0.0416646	12.418
	20.9309	11.0995	2.12808	11.7079	19.6062	9.6873	12.5266	6.92316	19.4498	55.2675	47.9302	11.4037	10.0403	17.6316	0.274331	70.6317	2.03686	108.13	0.670304	50.1199	8.06186	93.9072	381.11	811.874	357.723	121.337	438.24		9.52722	0.304232	9.27561	0.304232	8.2025	1.71639		12.3128	12.7969	7.43281	12.9036	15.5275	11.8472	12.1368	2.63676	14.7735	21.7254	11.9636	12.8769	0.0367686	12.5548
	20.3686	10.329	2.0705	11.4347	18.3691	9.10364	11.9459	6.64345	18.5894	55.6127	44.1354	10.8818	9.40999	16.6355	0.277419	70.9412	2.61432	97.5241	0.261393	41.2576	8.07859	105.122	411.783	815.159	368.134	150.12	463.018		9.48673	0.55281	8.81135	0.55281	7.48728	1.77821		12.4931	12.8627	7.54523	12.9598	15.673	12.0055	12.2566	2.64007	14.8966	21.5401	12.1274	12.9355	0.0322434	12.6779
	19.0958	9.93121	1.92956	13.9679	17.5319	12.7545	12.5351	6.15418	18.6893	49.0954	37.8739	13.3612	10.637	16.6409	0.2201	43.0421	6.7805	112.478	2.05286	24.9675	0.0481139	132.842	428.088	823.227	277.341	171.338	319.229		5.73458	3.43	11.4317	0.606716	4.17068	0.606716		12.6495	12.921	7.75574	13.0404	15.813	12.2441	12.404	2.60714	15.0111	21.0186	12.3455	13.0106	0.0262303	12.7853
	22.4099	9.68146	1.79961	13.3816	16.8537	13.3902	12.9194	6.92989	19.8493	53.6394	48.0234	13.3859	10.6065	15.9878	0.202348	90.0688	10.4843	123.65	0.21365	15.4788	0.221606	67.4307	438.485	830.7	297.213	189.552	296.919		9.02397	3.70443	11.5863	0.00426388	3.46782	0.00426388		12.797	12.9751	7.96562	13.1912	15.9455	12.5795	12.5757	2.57666	15.1523	20.4892	12.6339	13.1372	0.0195307	12.8861
	23.6158	11.4897	1.69973	12.3558	18.5944	12.6446	13.4	7.39664	20.7967	55.1987	54.7102	12.5002	11.7063	17.107	0.187439	104.362	3.64921	136.897	1.09034	26.9819	0.570629	49.0795	366.024	836.468	333.634	144.65	323.167		11.1156	1.01049	10.8005	0.144397	6.09421	0.144397		12.9812	13.0268	8.16516	13.3522	16.1881	12.9128	12.771	2.58295	15.354	20.2251	12.9299	13.2708	0.0130129	13.004
	23.6601	11.3993	3.13656	11.3799	19.4389	11.6666	13.4469	7.18541	20.6323	53.4355	51.6301	11.533	11.3847	17.4958	0.211598	104.309	4.19254	106.303	4.27254	35.9039	3.16939	48.4613	369.492	755.421	370.24	125.051	359.288		12.1271	0.133646	8.3964	0.153089	7.90591	0.133646		13.3022	13.0895	8.43796	13.5119	16.5376	13.2281	13.0179	2.59763	15.6155	19.9544	13.1241	13.4409	0.0119261	13.2651
	22.8754	10.8644	3.56676	10.4639	18.855	11.042	12.9446	6.86438	19.809	53.029	47.1197	10.9532	10.5641	16.9017	0.230749	98.6214	4.32722	87.9435	6.15358	34.9329	3.61982	60.0017	390.343	731.958	406.327	138.45	383.356		11.9222	0.0888071	7.38643	0.489252	7.9018	0.0888071		13.6604	13.1879	8.76879	13.668	16.8734	13.5261	13.2808	2.59338	15.8742	19.5273	13.2725	13.6325	0.0133834	13.5933
	21.2034	10.0671	3.46296	9.68587	17.7479	10.7635	12.1551	6.34189	18.497	52.1746	40.2196	10.4153	9.78118	16.0018	0.241268	81.8715	4.35985	75.5537	6.09718	31.279	1.93658	88.7002	422.483	737.586	438.3	165.73	394.339		10.7881	0.348207	6.95235	0.72943	7.33258	0.348207		14.006	13.2838	9.1205	13.815	17.1915	13.898	13.5524	2.58267	16.1351	19.0568	13.4166	13.8772	0.0168775	13.8565
	20.1491	9.30926	3.32618	9.00215	16.6721	10.6359	11.5158	6.00255	17.5183	52.1245	36.0306	9.97257	9.07893	15.1631	0.250975	74.5341	4.86876	67.0696	6.31834	26.5879	0.77423	109.671	454.211	745.033	467.396	194.584	399.424		10.1765	0.663311	6.64639	0.970417	6.69956	0.663311		14.3251	13.3713	9.45803	13.9898	17.6348	14.3727	13.8586	2.62149	16.4801	18.916	13.5259	14.277	0.0270147	14.1574
	20.2867	9.06962	4.49805	10.9116	16.0668	10.4316	11.8774	5.54308	17.4205	46.6692	30.7257	10.6716	9.41011	14.778	0.221923	70.7161	7.88356	54.4547	0.932689	17.5511	2.0904	106.808	464.483	682.434	388.478	211.839	407.633		9.61508	1.60198	6.17355	0.240032	5.3952	0.240032		14.692	13.4551	9.7708	14.2058	18.1871	14.8414	14.192	2.71007	16.9021	19.0957	13.6428	14.6825	0.036706	14.4489
	23.2739	8.93733	5.10306	14.7318	15.3397	9.85927	12.8742	6.36651	19.2407	49.4518	40.5324	12.2955	9.16781	15.1877	0.247168	108.154	15.4987	60.3902	3.4508	6.07874	9.08966	53.9872	470.203	651.19	252.482	233.534	431.07		10.9784	3.35821	7.19248	2.43627	3.04415	2.43627		15.1858	13.5365	10.0759	14.4162	18.7287	15.2895	14.5388	2.80978	17.3486	19.3261	13.7564	15.1019	0.046623	14.801
	22.9562	8.44894	4.84876	14.319	14.2617	9.58702	12.4036	6.31075	18.7144	50.8783	39.8255	11.9244	8.73346	14.3047	0.241827	111.358	15.6395	57.0758	3.66878	3.45256	7.93322	58.7562	491.622	664.233	265.77	267.642	442.449		11.0319	3.47543	7.07561	2.39465	2.33735	2.33735		15.6932	13.6105	10.391	14.5835	19.2341	15.7048	14.8695	2.90345	17.773	19.5262	13.8537	15.496	0.0559554	15.1384
	21.7678	9.38701	4.58573	13.2845	13.5025	14.2049	12.7887	5.69641	18.4852	44.5424	32.4491	13.3935	10.3614	14.0293	0.150383	80.6236	11.5718	67.2894	0.24577	0.509443	2.00557	78.3876	450.903	677.861	300.571	293.06	269.503		8.37431	4.00649	8.80776	0.109001	0.109001	0.811429		16.1959	13.6802	10.7066	14.733	19.7111	16.1057	15.1887	2.99598	18.1847	19.725	13.9434	15.8764	0.0648229	15.4193
	20.0352	14.4844	5.58465	12.2509	15.3316	14.2119	13.6498	4.7248	18.3746	34.6144	22.3237	14.3481	12.7411	15.1198	0.0853776	40.7739	0.696613	65.0464	1.95688	2.82867	0.315926	112.069	260.405	626.843	337.479	233.779	269.276		5.6871	0.136281	8.76349	2.09724	0.983513	0.136281		16.6764	13.7474	11.0152	14.8795	20.1683	16.5017	15.4981	3.09033	18.5884	19.9401	14.0304	16.2508	0.0733253	15.6906
	18.4017	18.0084	7.7413	11.2552	18.5679	13.4492	14.5706	4.5025	19.0731	30.9013	20.2725	15.7288	11.8037	18.3034	0.215886	14.6773	11.8184	46.6394	10.992	15.978	1.25752	149.323	159.09	523.503	375.054	145.29	294.887		2.6729	2.27959	7.9875	4.47362	2.83906	2.27959		17.1222	13.8728	11.3079	15.0224	20.6106	16.8924	15.8047	3.18062	18.9853	20.1245	14.1602	16.6205	0.0799313	15.9574
	16.9923	18.1791	7.99487	10.5128	18.6923	12.5811	14.1587	4.43894	18.5977	31.3512	19.7042	14.7867	11.0299	17.8824	0.237011	8.02892	16.1633	37.9933	13.2929	20.5534	2.48905	185.756	154.813	511.964	404.36	142.305	325.457		2.2056	3.39242	6.7918	4.27387	3.90566	2.2056		17.5465	14.1161	11.5819	15.1511	21.0328	17.2574	16.1143	3.25616	19.3705	20.2066	14.3749	16.9717	0.0828406	16.2043
	16.0429	17.951	7.6621	9.86338	18.3268	11.8664	13.6188	4.46018	18.0789	32.7503	19.8932	13.9546	10.3641	17.474	0.255399	5.87636	18.7682	35.4817	14.1028	22.1659	3.07088	212.536	160.542	527.133	430.899	151.159	351.755		2.08826	3.99637	6.29252	4.09124	4.3722	2.08826		18.0582	14.3659	11.8513	15.2636	21.4339	17.6021	16.4292	3.33614	19.7653	20.3062	14.5903	17.3089	0.0852232	16.4329
	15.355	17.5916	7.39878	9.3263	17.8778	11.1364	13.1143	4.44266	17.557	33.8764	19.7372	13.2457	9.77882	17.0324	0.270543	5.02067	20.0457	32.6673	14.349	22.6911	3.91215	233.066	169.779	539.294	453.485	162.401	379.669		2.1093	4.34586	5.84691	3.91939	4.63214	2.1093		18.7459	14.6074	12.1237	15.3892	21.8158	17.9219	16.7673	3.43111	20.1984	20.4631	14.8028	17.6332	0.0872612	16.6555
	14.475	16.8992	7.07232	9.02992	17.0796	10.771	12.5545	4.21185	16.7663	33.5486	17.7397	12.623	9.46519	16.2931	0.265077	3.6883	18.8762	30.0543	12.4226	20.4763	3.18085	260.709	188.302	554.563	466.196	183.384	394.042		1.85199	4.27617	5.55068	3.59307	4.45657	1.85199		19.4599	14.8322	12.3927	15.7171	22.1766	18.2148	17.1322	3.51543	20.6476	20.5195	15.0534	17.9441	0.0876045	16.966
	13.8736	16.0711	10.83	8.6056	15.8959	14.6945	13.3285	2.99416	16.3226	22.4644	8.96502	14.2841	11.5909	15.5956	0.147303	0.297203	7.5221	6.24229	22.3055	6.59188	1.86611	280.491	211.713	391.702	484.699	216.842	253.668		0.410447	1.78703	3.45407	5.67848	1.61186	0.410447		20.1513	15.048	12.646	16.1116	22.513	18.4848	17.4924	3.5953	21.0877	20.5535	15.3139	18.2367	0.0871177	17.2982
	16.7587	19.7689	20.0879	9.43304	15.1087	15.6199	16.1295	3.88468	20.0142	24.0843	15.0907	16.1893	15.2365	19.0163	0.11035	0.395857	13.2448	15.6687	44.8427	1.04201	0.259721	192.177	117.78	110.957	448.95	240.646	225.048		0.5694	3.57957	3.89859	6.75624	1.08056	0.5694		20.7903	15.2637	12.8805	16.5044	22.873	18.8033	17.8526	3.68728	21.5398	20.654	15.5739	18.5656	0.0876315	17.6539
	16.6937	24.4461	22.9119	19.3052	18.0703	15.0891	19.4194	3.61881	23.0382	18.6351	13.0958	18.6878	17.0378	22.0102	0.127341	7.42957	25.2677	12.1976	0.0130275	1.82008	18.751	193.985	38.1357	59.4379	128.057	157.533	241.254		1.9941	5.75832	4.22413	0.617482	0.617482	3.59862		21.4125	15.4615	13.0991	16.8727	23.2731	19.2575	18.2294	3.80658	22.036	20.8815	15.8143	19.0005	0.0915182	18.0651
	16.1161	28.4702	21.9751	24.6354	23.2126	14.0929	21.4171	5.39228	26.8093	25.1775	29.0767	22.5939	17.5808	24.2797	0.160029	28.1005	49.747	0.311418	10.3577	3.2241	53.6428	210.407	4.628	74.76	35.8334	54.8912	273.193		6.4778	5.87634	0.618765	2.04152	0.618765	8.50094		22.0263	15.6376	13.307	17.2906	23.6607	19.7019	18.604	3.92606	22.5301	21.1033	16.0509	19.4275	0.095173	18.4963
	15.2106	34.4185	20.4092	25.006	22.9576	13.4918	21.9156	7.55177	29.4674	34.4584	57.0292	21.6834	16.5103	24.4939	0.194702	44.9567	156.323	2.26923	9.55028	1.08568	70.9613	237.495	14.4175	104.291	31.5342	58.7357	293.428		6.47276	12.7351	1.27418	3.32257	1.27418	8.19164		22.6177	15.7972	13.5044	17.7273	24.0186	20.1254	18.9651	4.0401	23.0052	21.3028	16.2797	19.8353	0.0984522	18.9263
	14.181	33.5067	19.2165	24.2855	22.0788	16.2423	21.5851	6.90848	28.4936	32.0057	47.7271	20.6476	16.9859	23.7338	0.165717	54.8212	142.123	5.61043	7.29208	0.243679	28.5454	270.289	8.3243	130.074	40.1444	72.9779	206.76		6.46664	12.859	1.43114	3.63788	1.43114	4.40529		23.166	15.9465	13.6866	18.1515	24.3493	20.5204	19.3034	4.14744	23.4508	21.4856	16.4978	20.2162	0.10128	19.3359
	19.6815	31.2524	18.2848	22.6795	20.4837	21.0546	22.2394	4.64965	26.8891	20.9072	21.6192	20.7692	19.882	22.2733	0.0567246	6.54316	81.2343	15.6388	0.19365	3.08255	1.40374	119.684	0.398114	152.193	63.0752	102.774	91.5244		1.0877	10.4833	2.48434	1.91031	0.285462	0.285462		23.6696	16.0967	13.8468	18.5474	24.6446	20.8747	19.6133	4.24532	23.8586	21.6451	16.7094	20.5594	0.103304	19.7111
	24.5162	29.501	17.999	25.4496	19.2522	21.2666	22.9974	4.30402	27.3015	18.7152	18.5246	22.8914	19.7558	25.2162	0.121418	2.30677	42.2964	24.9844	6.01288	14.0267	2.99574	37.274	1.25548	159.327	26.7489	129.26	87.5136		1.62481	6.60957	4.89243	2.55812	3.63922	1.62481		24.1331	16.2749	14.0334	18.8998	24.9149	21.2151	19.9119	4.32103	24.2329	21.7008	16.9312	20.8893	0.104656	20.0574
	23.3238	29.1401	20.6179	34.3933	18.1744	20.5969	24.3744	6.18085	30.5552	25.3579	38.2028	21.9708	20.6021	27.6861	0.146701	1.1037	22.7122	14.1116	100.378	38.4394	14.2698	53.2558	2.19441	100.073	14.2263	154.929	100.493		1.35299	7.16929	1.35299	12.4224	3.79639	1.37398		24.5632	16.4419	14.3024	19.2312	25.1736	21.5472	20.2099	4.36879	24.5787	21.6171	17.1392	21.2128	0.106218	20.3892
	21.6878	29.9607	20.9362	37.0022	17.4059	19.4668	24.4099	7.51457	31.9245	30.7849	56.4687	21.312	19.8342	27.8925	0.168842	7.41004	30.8106	12.0666	158.565	49.0569	24.4342	79.8107	0.436683	93.804	40.7137	174.652	124.426		0.37578	8.64865	0.37578	15.6902	3.90615	1.84518		24.9607	16.6018	14.5717	19.5713	25.4318	21.8549	20.4987	4.41045	24.9091	21.5157	17.3441	21.5159	0.107352	20.7131
	20.3107	28.9839	19.7185	35.801	24.1008	18.1584	24.5122	6.76174	31.274	27.5852	45.7211	22.2057	19.8666	27.7632	0.165791	17.6531	19.9961	22.9795	127.436	0.16925	40.371	106.313	2.68159	118.874	26.8273	42.519	155.328		1.89508	6.77818	2.48722	13.5953	1.89508	4.04734		25.3214	16.9118	14.8254	19.9449	25.7019	22.1501	20.8092	4.42356	25.2328	21.2577	17.6701	21.8149	0.104972	21.0475
	18.7406	27.7341	19.2623	33.1525	28.2302	19.5629	24.4471	6.06964	30.5168	24.8276	36.8405	23.6485	19.3374	28.1062	0.184825	32.5638	10.8046	26.8827	75.7844	14.3116	23.8555	141.154	8.33676	129.032	6.40622	5.71831	122.292		4.90788	4.08562	4.38626	9.50401	4.58166	4.08562		25.6558	17.2497	15.0665	20.2992	25.9592	22.4337	21.1107	4.42753	25.5382	20.9729	18.0121	22.1029	0.101979	21.3664
	17.4949	26.8971	18.7071	30.7748	27.0559	27.6938	24.7706	5.36736	30.1379	21.6683	28.8085	26.9765	20.7546	27.5343	0.1404	52.9362	4.52189	36.766	36.0508	5.22257	8.54523	172.308	13.8713	141.953	0.0235125	12.7135	8.57127		9.48161	0.0794106	8.26938	3.79835	0.0794106	0.717339		25.9647	17.574	15.3496	20.6834	26.2043	22.6949	21.4118	4.41254	25.8243	20.608	18.3513	22.3741	0.0987772	21.6891
	16.6716	26.0711	17.5718	29.0432	26.5654	28.5179	24.0735	5.50837	29.5819	22.8815	30.3422	26.3183	19.6966	28.0298	0.174602	54.7884	3.99046	42.272	24.6977	6.20963	19.7527	194.6	20.7059	170.294	2.49107	16.4518	4.42507		9.64668	0.247149	8.74646	2.72492	0.247149	2.19964		26.2418	17.8627	15.6263	21.1174	26.4917	22.9311	21.7118	4.40582	26.1177	20.2922	18.6764	22.6263	0.0956325	22.0243
	15.6051	24.4479	16.2101	27.9117	42.1925	27.0947	25.577	9.71888	35.2959	37.9985	94.4567	25.7713	18.2695	27.7075	0.205276	99.4393	1.27483	87.7398	5.45096	276.075	2.30351	225.492	38.1129	207.689	7.34275	133.889	12.438		10.1662	1.32341	9.56128	2.14041	16.4212	1.32341		26.6773	18.1368	15.8852	21.4986	26.8171	23.151	22.0277	4.44901	26.4767	20.1974	18.9772	22.8702	0.093027	22.3248
	15.203	23.1236	15.0498	27.588	41.8156	25.6456	24.7376	9.87901	34.6166	39.9352	97.5948	24.3846	17.1832	27.1024	0.223983	90.9083	2.60489	93.8536	8.12482	291.658	0.824373	237.729	56.2176	242.477	9.20193	125.308	24.7598		9.18158	1.26096	9.3348	3.20342	17.431	1.26096		27.207	18.4058	16.1702	21.8478	27.1147	23.3578	22.3506	4.50125	26.8518	20.1393	19.2663	23.106	0.0906187	22.6028
	14.8041	26.7804	14.1176	27.2621	39.032	24.9471	24.4906	9.23053	33.7211	37.6902	85.2026	25.8637	17.3398	27.1417	0.220358	93.8278	5.24335	107.598	7.68172	211.454	0.20842	250.19	14.754	272.378	11.2851	70.737	32.1988		11.0597	0.916653	11.7461	1.39841	13.1683	0.916653		27.7289	18.6728	16.4845	22.1764	27.3914	23.5497	22.6673	4.54179	27.2091	20.0368	19.5487	23.3291	0.088167	22.863
	13.9542	28.5884	13.2254	25.7206	37.9193	24.1489	23.9261	9.32482	33.2509	38.9734	86.9522	24.9348	16.5029	27.8714	0.256197	99.439	21.7366	114.507	3.22021	195.809	0.0496196	277.798	4.13349	302.625	24.0184	53.2582	41.8946		10.9805	3.65363	11.7094	0.785871	12.9846	0.785871		28.2177	18.9245	16.7816	22.4915	27.683	23.7316	22.9717	4.5874	27.5591	19.9698	19.8163	23.5417	0.0859215	23.1116
	14.9542	28.3608	12.2561	24.5922	37.0873	22.7801	23.3384	9.04711	32.3856	38.7648	81.8502	23.6862	16.9107	27.4187	0.237044	70.2959	25.2239	122.817	1.57202	189.03	0.311798	245.464	5.11077	337.286	36.3517	41.8064	61.488		8.73197	4.67463	11.43	0.906095	13.4011	0.906095		28.6731	19.1651	17.0672	22.7971	28.1198	23.9048	23.2879	4.66184	27.9497	20.0183	20.0731	23.7506	0.0839153	23.351
	15.6275	27.5053	11.3246	23.9226	34.9768	22.2084	22.5942	8.42497	31.0192	37.2882	70.9802	23.0655	17.2727	26.6096	0.212771	48.5351	24.1185	127.004	1.76474	153.329	0.148842	224.82	9.71088	372.37	44.8746	18.969	70.7801		7.43804	4.43974	11.7409	0.857119	11.9113	0.857119		29.1163	19.452	17.4206	23.0795	28.5765	24.0749	23.62	4.71338	28.3333	19.9551	20.3589	23.9611	0.081279	23.5772
	14.7877	25.8597	10.4673	22.7108	32.6674	21.105	21.2663	7.89668	29.163	37.1323	62.3576	21.9079	16.367	25.0725	0.210078	41.973	21.0996	116.618	2.08652	129.985	0.0260349	250.71	22.6742	406.19	62.5791	4.18576	90.5642		7.12022	3.95187	11.4405	0.802916	10.7595	0.802916		29.6718	19.7977	17.8152	23.3109	28.9636	24.27	23.9715	4.75944	28.731	19.8545	20.676	24.1953	0.0784317	23.7904
	16.2481	24.2415	10.1234	21.0121	30.7952	22.3374	20.7929	7.05498	27.8479	33.9297	49.7727	21.6747	17.4391	23.7654	0.153535	20.6555	11.8924	113.838	0.0480307	100.044	2.38524	206.594	40.7045	420.17	92.3403	0.03016	68.6267		5.42662	2.56674	11.5513	0.662631	9.12042	0.662631		30.2291	20.1379	18.2017	23.5154	29.3182	24.6689	24.3452	4.80808	29.1533	19.7496	20.9823	24.588	0.0791241	24.0922
	21.1767	23.3735	11.0848	19.9292	28.6	26.861	21.8375	6.2133	28.0508	28.4524	38.6051	22.2751	20.2411	25.9891	0.124336	0.436722	2.35921	115.621	3.64185	45.7312	25.2353	89.2042	52.5331	381.681	114.325	4.08631	14.1411		1.09841	1.09841	11.1903	2.34592	6.32492	4.58591		30.7692	20.456	18.5651	23.7078	29.7275	25.0648	24.7151	4.87596	29.5911	19.7287	21.269	24.9774	0.080188	24.3863
	20.1957	22.6957	10.764	18.7404	27.4858	26.2237	21.0175	6.04574	27.0633	28.7652	36.5509	21.4457	19.1042	25.3417	0.140339	0.675379	2.8163	105.135	5.18557	41.8379	27.104	108.696	62.8177	394.32	141.161	9.83276	19.3406		1.25	1.25	10.6817	2.70537	6.04004	4.77797		31.2745	20.7654	18.8995	23.8874	30.1331	25.4246	25.0641	4.94487	30.0089	19.7289	21.5459	25.3345	0.0808144	24.656
	18.7576	22.0469	9.93497	17.4554	25.7845	24.71	19.7816	5.81158	25.5931	29.3788	33.7744	20.4022	17.7809	24.0442	0.149749	1.04851	5.13158	96.9555	5.4111	36.0358	24.2897	140.752	73.5242	427.932	173.346	23.396	34.9454		1.64463	1.64463	10.4673	2.94684	5.38232	4.30779		31.7349	21.0631	19.2222	24.02	30.5154	25.7607	25.386	5.00611	30.3921	19.7199	21.8023	25.667	0.0814154	24.8903
	17.3762	21.2868	9.27044	16.1016	24.8327	24.7225	18.9317	5.96104	24.8927	31.4871	35.534	19.3315	16.4203	23.8636	0.184771	2.41959	5.54657	93.3401	8.00933	34.8215	33.5329	175.438	87.136	455.867	210.826	33.5103	34.7984		1.95531	1.95531	10.0611	3.22988	5.50117	5.39095		32.1692	21.3372	19.5362	24.0901	30.8735	26.1898	25.6993	5.06899	30.7683	19.7242	22.0254	26.0672	0.0840414	25.14
	16.022	20.4089	8.66922	15.3485	24.1431	29.2445	18.9727	7.24306	26.2158	38.1762	52.4619	18.2155	15.5169	23.2096	0.198641	8.70649	2.06261	106.162	13.1349	26.7329	105.51	213.144	104.297	481.902	233.264	41.9693	1.89597		2.19343	2.19343	9.54626	2.86696	5.92764	11.0291		32.5603	21.5971	19.8344	24.1473	31.1919	26.6556	25.9978	5.1236	31.1214	19.7078	22.2346	26.4911	0.0873557	25.4014
	14.8731	19.062	8.09956	14.9817	22.6022	27.4121	17.8384	6.74752	24.5859	37.8257	45.529	17.0218	14.9002	21.7172	0.186166	8.79317	1.49705	94.8455	8.16114	22.6938	91.6543	248.012	133.622	507.237	244.604	64.3085	10.3005		2.14871	2.04016	8.92225	2.04016	5.58042	10.3902		32.9406	21.8298	20.1154	24.2044	31.4333	27.1198	26.2739	5.17185	31.4457	19.6844	22.4234	26.9083	0.0909125	25.6621
	14.3411	17.6637	7.7382	14.6282	21.5313	25.3851	16.8813	6.15912	23.0404	36.485	37.9348	16.1459	14.4129	20.5644	0.175872	6.4523	0.612249	83.5954	5.07646	21.6227	72.3148	265.051	167.904	523.645	255.787	82.632	27.4201		1.80482	1.51778	8.40773	1.51778	5.38534	9.23913		33.3036	21.9963	20.4023	24.3497	31.6443	27.5635	26.5433	5.21463	31.7579	19.6458	22.5846	27.3084	0.0946784	25.9566
	13.4512	16.3212	7.24815	14.2913	20.8865	23.7588	15.9929	5.83421	21.8271	36.4801	34.0381	15.3062	13.6613	19.7452	0.182118	6.45989	0.107773	76.47	2.89521	23.948	60.3095	294.818	204.5	546.313	266.674	94.7694	47.0967		1.85501	1.01491	8.05809	1.01491	5.58029	8.45254		33.6361	22.1564	20.7078	24.5635	31.8373	27.9778	26.8132	5.23778	32.0509	19.5344	22.7582	27.6867	0.0977002	26.2707
	18.9618	15.1568	6.6688	13.6085	19.5165	23.0467	16.1598	5.72961	21.8895	35.4558	32.8284	17.0593	13.9956	19.3778	0.161272	7.85096	1.0061	90.0801	6.50927	11.2668	47.429	135.948	239.156	573.731	289.441	123.322	57.3771		1.9025	1.9025	10.3905	3.45078	2.45715	5.98741		33.874	22.3056	20.9963	24.7714	32.0185	28.3466	27.0521	5.2399	32.292	19.3697	22.9221	28.023	0.100126	26.559
	24.9071	14.5998	6.70998	12.6436	18.4069	22.7044	16.662	6.73764	23.3996	40.4372	45.3958	16.5034	13.1327	21.63	0.244439	67.9821	4.25237	99.0421	16.1473	3.04494	36.5104	32.6542	256.693	571.76	323.204	149.195	62.6809		8.4037	1.90355	9.79341	3.85979	1.90355	6.20096		34.074	22.4486	21.2658	25.0047	32.1877	28.6936	27.2791	5.23319	32.5123	19.1839	23.0877	28.34	0.10213	26.8492
	23.6899	14.0186	17.9972	11.8699	17.2562	21.5964	17.738	4.447	22.185	25.0704	19.7758	17.6267	14.828	20.6966	0.165197	35.4244	13.8341	0.0671809	34.4346	0.232161	14.8866	48.0472	275.655	159.372	351.62	178.631	81.4528		6.06316	3.6081	0.370512	5.75678	0.370512	3.96964		34.2587	22.7008	21.5412	25.4409	32.3452	29.0306	27.5529	5.18192	32.7348	18.8071	23.3858	28.6611	0.101356	27.2357
	22.488	13.1138	27.5632	13.931	16.5241	29.2277	20.4746	6.97888	27.4535	34.0855	48.7047	19.506	14.5793	26.2944	0.286616	4.05368	54.1816	50.2474	42.8183	15.607	76.6157	66.1537	306.519	9.35337	278.571	198.738	1.94275		2.98197	6.39222	8.05713	5.57498	2.98197	9.72164		34.4321	22.9641	21.8321	25.8456	32.4861	29.3228	27.8138	5.12024	32.9341	18.409	23.6845	28.9456	0.0999636	27.5842
	21.7938	12.4203	27.088	20.5876	15.5914	38.5915	22.6788	9.3089	31.9877	41.0468	86.6557	21.1907	16.8405	25.7644	0.209459	0.783216	105.236	19.4413	4.37289	50.2304	253.215	77.9287	331.283	12.4856	100.679	225.903	63.5207		0.603076	8.77039	5.8973	0.603076	5.59927	17.4008		34.561	23.2075	22.1136	26.2269	32.6192	29.6368	28.0608	5.05574	33.1166	18.0171	23.9623	29.2428	0.0992473	27.9318
	25.2091	11.7707	25.6596	21.2135	26.5039	38.203	24.76	8.55647	33.3164	34.5577	73.2132	25.4343	22.2124	26.2928	0.0841219	0.201744	168.72	0.809247	12.5773	3.04112	180.716	29.2935	355.351	24.6207	88.5097	16.9549	57.48		0.225211	13.6636	0.225211	4.22082	1.06951	12.7687		34.674	23.4153	22.376	26.5817	32.7283	29.9535	28.2881	4.99757	33.2857	17.6667	24.2069	29.5372	0.0991793	28.2676
	38.3932	12.4538	32.5766	20.7805	37.1529	36.2162	29.5955	10.5714	40.167	35.7197	111.755	34.3964	23.7295	36.9187	0.217471	77.399	293.837	8.8866	77.7052	57.1134	43.8335	60.3996	330.063	3.82236	96.8455	42.659	31.301		3.99681	21.9425	1.81982	13.6159	2.75648	1.81982		34.7842	23.6153	22.6042	26.931	32.8201	30.2529	28.5013	4.9459	33.4472	17.3532	24.4442	29.815	0.0989841	28.592
	41.8272	15.7595	38.3407	20.181	35.7645	34.2533	31.021	10.5235	41.5445	33.9237	110.744	35.0089	23.6991	37.6966	0.227989	116.773	232.915	53.5772	117.506	22.5	10.4479	125.568	220.879	59.5858	109.003	26.4501	13.1904		6.8183	19.2494	3.33177	14.8279	0.75555	0.75555		34.8858	23.8167	22.8145	27.2846	32.8993	30.5507	28.7086	4.89513	33.6037	17.0511	24.6837	30.0902	0.0987055	28.9176
	40.3682	15.3624	41.0337	19.1022	33.9089	41.32	31.8492	11.7061	43.5554	36.7548	137.034	37.1385	22.8038	40.8673	0.2837	72.5728	271.815	84.3544	162.488	4.2422	89.6958	94.9982	232.839	108.414	132.695	10.807	114.458		3.22965	21.7761	3.89515	18.0364	3.22965	4.18147		34.9919	24.0129	23.0079	27.63	32.9808	30.8826	28.9177	4.85607	33.7738	16.7927	24.9172	30.3914	0.0989753	29.2563
	37.6002	14.4343	39.8019	21.7899	48.0647	51.2809	35.4953	14.5709	50.0662	41.0502	212.311	38.701	25.7425	45.999	0.282354	4.43059	443.567	18.5465	187.838	157.99	249.184	48.7026	262.025	84.2796	77.9963	304.266	426.81		1.10083	24.2668	1.10083	16.9111	9.36367	12.5798		35.2869	24.1975	23.1898	27.9532	33.0606	31.2563	29.1574	4.87595	34.0333	16.7228	25.1365	30.7316	0.100149	29.6047
	42.2801	13.853	37.1077	25.6446	59.0391	50.364	38.0481	16.4338	54.4818	43.1921	270.069	39.6939	28.5104	48.343	0.258058	17.9098	585.401	0.884203	153.847	440.621	151.681	135.923	281.182	42.0716	24.7696	807.558	389.765		2.58616	25.8409	2.58616	14.0493	19.3451	10.6701		35.591	24.3734	23.3557	28.2339	33.1362	31.6332	29.3872	4.90783	34.295	16.7006	25.3385	31.0717	0.101634	29.9335
	54.821	13.2015	35.9416	24.9191	58.207	48.0482	39.1897	17.7429	56.9327	45.2744	314.811	41.9949	27.6747	53.1278	0.315003	244.335	675.389	10.5501	203.652	361.657	78.4731	585.615	303.456	28.3041	32.5174	760.961	303.692		12.826	28.7935	6.0533	17.0759	16.2121	6.0533		35.8386	24.5354	23.5131	28.4591	33.2122	31.9949	29.5922	4.93369	34.5259	16.6723	25.5163	31.3942	0.103283	30.227
	55.8679	12.2149	36.589	23.0912	54.4164	44.687	37.8111	17.4493	55.2604	46.1488	304.479	40.638	26.4656	51.984	0.325284	326.049	655.163	1.49351	216.675	275.736	47.2792	637.381	338.802	35.6108	56.7054	566.196	197.84		15.2299	28.4231	4.04904	17.5468	13.7783	4.04904		36.0533	24.6821	23.663	28.6687	33.2907	32.3248	29.7804	4.95573	34.7362	16.6409	25.6788	31.6887	0.104762	30.4967
	55.0152	11.6054	36.4781	21.4026	51.6985	43.3613	36.5935	17.1377	53.7312	46.8326	293.701	39.9197	25.1715	49.6142	0.326836	339.358	624.406	0.0133159	230.763	228.161	45.8023	595.054	361.611	34.3003	84.9871	444.241	162.302		15.0955	28.3143	3.44157	18.5171	11.7788	3.44157		36.254	24.8084	23.8069	28.861	33.4219	32.5846	29.9561	4.98187	34.938	16.6306	25.8215	31.9275	0.105733	30.7228
	52.6258	11.1432	36.234	20.8842	50.5836	42.7597	35.7051	16.6173	52.3224	46.5405	276.135	39.4968	24.7216	48.6277	0.32592	286.31	603.287	0.279741	219.659	221.372	49.7676	484.189	379.404	31.5002	94.8148	398.488	147.336		13.1289	28.3537	3.26285	18.6126	11.0868	3.26285		36.4486	24.9612	23.9356	29.0377	33.5193	32.8323	30.1225	4.9999	35.1224	16.5986	25.9804	32.1549	0.106209	30.935
	49.0328	16.7194	34.9558	20.1229	48.9394	42.3179	35.348	14.139	49.4871	39.9995	199.913	38.6368	23.8311	47.2841	0.329788	187.273	347.026	0.153878	231.805	184.727	48.5787	338.977	193.268	18.7859	110.22	335.548	136.805		10.396	21.9174	3.68106	18.5139	10.3026	3.68106		36.6367	25.1513	24.0327	29.2095	33.5741	33.0835	30.2813	5.01192	35.2932	16.5512	26.1659	32.3829	0.106186	31.1465
	46.8124	28.2414	32.7014	18.8127	46.5763	41.1486	35.7155	11.1469	46.8624	31.2103	124.254	36.925	29.3564	45.2194	0.21271	123.143	55.8622	9.08445	285.704	117.957	29.519	262.147	5.66497	4.32616	139.448	254.555	110.82		9.88743	8.68365	4.22359	18.1123	9.65125	4.22359		36.8216	25.3289	24.116	29.3841	33.6253	33.3381	30.4357	5.02994	35.4656	16.5265	26.3427	32.6125	0.106348	31.3611
	55.418	28.6646	31.9554	17.4363	44.168	39.0434	36.1143	13.1737	49.288	36.4779	173.547	35.4994	29.4873	42.8868	0.185142	372.633	55.4969	17.2965	348.866	64.8618	8.57958	614.866	3.82921	1.77925	173.849	183.507	70.928		19.9186	6.83472	3.544	18.063	8.66859	3.544		37.0061	25.4872	24.1998	29.5567	33.6782	33.5822	30.585	5.05168	35.6367	16.5168	26.5045	32.8329	0.106651	31.5695
	72.7615	27.6836	31.9917	18.357	42.0127	36.2888	38.1825	18.738	56.9206	49.0749	351.114	34.1402	28.7606	40.5817	0.170475	1195.71	110.228	38.3267	393.053	14.6701	3.58633	1775.78	8.63138	1.87742	150.418	129.759	32.1181		38.6213	6.45666	2.14855	15.7833	7.87246	2.14855		37.1889	25.6366	24.2853	29.7143	33.7272	33.8061	30.7264	5.07288	35.7993	16.5098	26.656	32.977	0.105997	31.7208
	75.0992	25.9237	31.3986	38.0919	39.6423	33.3424	40.583	17.6076	58.1906	43.3866	310.027	35.7172	31.8846	39.2547	0.103602	1191.37	214.896	84.3538	6.20556	0.885009	52.4261	1978.27	22.0692	0.603905	55.8076	81.3747	7.4036		39.382	9.79349	4.31859	2.37475	3.92509	2.37475		37.3621	25.7741	24.3692	29.8636	33.7708	34.0063	30.8577	5.09194	35.9496	16.5014	26.7964	33.0425	0.104382	31.8172
	72.6659	24.9666	29.583	44.4075	37.0084	31.1214	39.9588	17.3711	57.3299	43.4725	301.755	34.0649	29.9676	42.5577	0.173596	1069.75	224.767	107.657	19.7908	8.70479	78.0993	1767.73	31.978	1.07839	190.054	40.793	0.249943		38.601	9.09835	4.48189	10.3426	2.9435	2.9435		37.5236	25.8953	24.4064	30.0788	33.8235	34.1419	30.9782	5.11428	36.0925	16.5093	26.9411	33.1122	0.102759	31.9511
	67.7964	24.8141	27.4342	43.9322	39.2346	36.4179	39.9382	15.4273	55.3655	38.6279	238.002	37.8263	29.6801	42.7578	0.180537	776.077	228.739	156.352	15.9519	0.495117	12.3926	1381.97	33.7255	10.1589	177.176	74.1857	33.5988		29.9701	13.0121	10.3921	6.10596	1.40833	1.40833		37.6524	25.9597	24.3432	30.3722	33.8879	34.2464	31.077	5.16158	36.2385	16.609	27.0628	33.1852	0.101619	32.13
	66.3804	24.0965	25.632	41.25	43.0163	49.9178	41.7155	15.7902	57.5057	37.8521	249.331	42.1331	29.5365	48.1925	0.240012	608.359	310.431	258.678	0.216717	1.69203	67.2783	1278.7	42.5759	24.8945	112.965	153.631	372.35		24.2473	18.0367	16.5011	0.883154	0.883154	7.78471		37.7788	25.962	24.4704	30.5621	33.9183	34.3395	31.1719	5.17016	36.342	16.586	27.112	33.2317	0.101413	32.2402
	65.3556	22.3224	24.4333	46.1523	41.6631	48.9056	41.472	16.1533	57.6254	38.9499	260.93	43.9077	28.7407	48.2172	0.25308	570.425	366.708	290.32	21.9047	0.0365081	55.257	1206.46	68.8742	38.2941	241.206	121.918	334.307		21.4479	21.5853	19.4744	2.24459	2.24459	4.99784		37.9069	25.9239	24.7498	30.6864	33.8892	34.4317	31.2646	5.14468	36.4093	16.4553	27.1145	33.2331	0.101388	32.2878
	62.8745	20.6299	23.1335	47.902	38.6393	46.6363	39.9692	16.0702	56.0394	40.2063	258.25	42.6378	27.01	47.5856	0.275829	524.65	374.01	283.442	62.9286	1.76878	44.4494	1040.26	99.8318	56.0699	298.616	64.2852	256.474		20.2367	22.0079	19.5043	5.26422	3.9985	3.9985		38.0351	25.8255	25.0245	30.7929	33.8548	34.5233	31.3427	5.1357	36.4784	16.3856	27.0673	33.2267	0.102157	32.3238
	59.4461	19.4627	21.5308	46.3888	35.8147	43.5476	37.6984	15.3635	53.0619	40.7536	236.036	39.6811	25.1017	45.6785	0.290714	472.96	332.542	261.394	75.5233	3.54856	34.2123	830.857	124.519	82.6414	248.61	26.9691	167.083		19.765	20.2184	18.1504	6.70773	3.86644	3.86644		38.1553	25.7266	25.285	30.8853	33.8287	34.5814	31.4104	5.12831	36.5387	16.3268	27.0163	33.2241	0.103051	32.357
	55.5498	19.3049	20.7393	43.6223	33.2988	42.6226	35.8563	14.1629	50.0192	39.4991	200.588	37.9607	23.8791	43.3723	0.289855	387.835	273.947	228.523	60.3108	6.54083	45.7828	621.421	128.065	97.6582	169.02	7.16777	144.026		17.5891	18.6557	17.2214	5.6616	4.6619	4.6619		38.2058	25.6368	25.5482	30.99	33.8847	34.5898	31.4759	5.10409	36.58	16.2159	26.9751	33.2825	0.104674	32.4373
	51.3299	22.6763	23.2175	40.2417	30.7493	42.399	35.1023	11.4682	46.5704	32.6707	131.518	35.4955	25.1005	41.8596	0.250286	263.337	154.405	141.247	26.4134	18.9485	53.2415	428.84	63.1261	54.8184	92.5483	0.0163364	138.709		15.8344	12.8192	12.278	4.74619	4.74619	6.90347		38.1942	25.5609	25.804	31.3508	33.942	34.5914	31.5739	5.06043	36.6343	16.0273	27.1907	33.3499	0.101738	32.6464
135°	47.6363	22.007	31.1548	37.9667	29.3485	41.2546	34.8947	9.19863	44.0933	26.3611	84.6148	34.5608	29.8001	40.4326	0.15139	162.349	166.092	13.9865	9.4377	30.7597	40.4489	289.504	74.2094	0.284426	53.9528	1.62045	113.063		13.0755	12.5538	3.40597	3.40597	5.21225	6.69383		38.1796	25.4804	26.0144	31.6599	34.0111	34.5919	31.6562	5.03367	36.6899	15.901	27.4258	33.4233	0.0985646	32.8355
	44.1333	21.0828	30.8483	38.508	29.145	38.301	33.6697	8.26086	41.9306	24.535	68.2418	34.5747	29.5708	38.4563	0.130616	109.487	158.431	7.96067	23.4088	20.4734	21.4489	182.57	90.9862	0.0514354	62.1973	2.18005	58.9756		9.55867	13.4918	3.72638	3.93335	5.42968	3.72638		38.1714	25.3781	26.1897	31.9162	34.3042	34.5944	31.759	5.04767	36.8067	15.8937	27.6213	33.7072	0.0992341	33.1102
	40.9789	35.8506	29.1154	41.5225	30.1818	36.4406	35.6816	5.21812	40.8998	14.6241	27.2288	36.1456	31.599	39.8443	0.115411	28.0609	0.0285496	43.1148	34.1152	30.2486	0.576105	107.276	27.3436	2.26815	118.831	0.19336	33.8626		4.83326	0.295025	7.03017	5.37683	5.96386	0.295025		38.1829	25.2744	26.3517	32.1379	34.6947	34.5988	31.8734	5.08534	36.9587	15.9548	27.7983	33.9835	0.100115	33.3683
	38.5217	38.4074	27.8305	39.3131	28.7104	34.7895	34.5954	5.15053	39.746	14.8879	26.5279	36.5985	30.2301	38.4931	0.120236	15.4156	14.5313	45.7642	22.2566	34.6342	0.0376537	62.4135	60.6209	7.78956	75.5446	3.65244	17.3722		1.92325	1.80898	8.76795	2.71467	7.8881	1.80898		38.3597	25.1728	26.5004	32.3401	35.0504	34.7005	32.0207	5.17712	37.1978	16.1681	27.9603	34.1104	0.0990815	33.5203
	35.6973	36.7547	32.0128	42.1262	27.349	32.2929	34.3721	5.0353	39.4074	14.6494	25.3542	33.9951	32.0828	36.4903	0.0642743	1.75608	5.67637	5.56637	60.1249	49.3239	4.32348	25.7641	37.6158	1.93584	132.358	10.7088	2.79346		1.70223	2.75958	1.98225	8.13109	6.64604	1.70223		38.6663	25.1583	26.6377	32.5319	35.3861	34.8696	32.2083	5.2863	37.4946	16.4128	28.1112	34.2852	0.0989471	33.7008
	33.8787	34.2282	31.2449	49.57	32.3366	29.7199	35.163	7.25331	42.4164	20.6277	52.6106	33.1076	31.5178	34.1408	0.0399486	1.64961	0.874002	15.352	207.561	7.98866	29.6277	10.6093	13.0081	0.388625	359.047	2.9417	0.812844		0.771025	1.12052	1.86276	16.4624	0.771025	3.38774		38.9693	25.2155	26.7682	32.7176	35.6952	35.0265	32.3987	5.37303	37.7717	16.5841	28.2555	34.4492	0.0987758	33.872
	49.6224	32.9805	29.2184	46.3646	44.4444	27.8031	38.4056	9.50661	47.9122	24.7532	90.3756	38.7125	30.159	45.8846	0.206797	125.817	29.4311	84.4036	63.3464	36.4672	112.413	361.035	5.56518	1.96851	247.847	191.073	7.94328		10.9099	5.73192	9.49402	7.65216	5.73192	10.9094		39.2549	25.2809	26.9028	32.8824	35.8391	35.176	32.556	5.4316	37.9876	16.6838	28.3977	34.6026	0.0984903	34.0292
	58.6129	32.2272	31.7535	43.1154	44.4951	26.0529	39.3762	11.8064	51.1826	29.9837	139.392	37.6713	31.872	44.1502	0.161508	370.05	51.107	58.1044	13.9817	26.2037	177.511	783.517	2.57847	1.28155	156.097	192.478	20.8724		20.9415	5.44407	5.91777	5.44407	6.8238	11.6185		39.7499	25.3403	27.0365	33.0152	35.981	35.3144	32.7395	5.54313	38.2827	16.931	28.5312	34.7396	0.0981245	34.1648
	57.452	31.6853	34.6347	40.5532	41.8619	24.1572	38.3907	11.3289	49.7196	29.5095	128.344	37.594	32.4227	41.5348	0.123208	363.332	44.9628	14.1077	4.67647	12.0494	202.594	719.876	1.13171	16.106	98.6398	126.348	41.7872		19.858	5.90867	2.95927	2.95927	4.26797	13.4368		40.4522	25.3491	27.1633	33.1186	36.135	35.4435	32.9436	5.72594	38.6696	17.381	28.6521	34.8623	0.0977757	34.2811
	53.9519	29.958	32.8701	38.7723	42.3953	22.8524	36.8	10.8275	47.6275	29.4227	117.236	35.8212	30.686	41.4895	0.149685	294.188	46.8134	15.4443	3.89007	31.3074	194.535	544.309	0.440275	5.05608	66.436	138.622	60.3587		18.1307	5.86323	2.95113	2.95113	6.5741	12.9688		41.1499	25.3288	27.2901	33.2146	36.2725	35.5589	33.1358	5.91715	39.0529	17.8573	28.7712	34.9728	0.0972892	34.3867
	50.3897	28.6155	31.5733	37.6026	56.4748	21.6338	37.7149	13.3545	51.0695	35.4091	178.343	34.5879	29.3549	47.1929	0.233031	160.649	82.8004	37.7203	0.012613	351.932	258.603	390.781	4.02411	0.905857	48.7364	668.394	80.7784		15.8017	5.97247	3.01469	3.01469	21.8869	12.9541		41.7933	25.2989	27.4161	33.2998	36.3819	35.6605	33.3084	6.09661	39.405	18.3035	28.887	35.0725	0.0967093	34.4802
	48.8386	32.893	38.1577	36.0717	59.6201	21.014	39.4325	13.3487	52.7812	33.852	178.188	37.1147	33.6877	46.1684	0.15629	88.4751	42.7651	1.62512	11.2953	407.538	339.242	331.865	5.15982	56.7947	29.7045	840.918	92.3042		11.7239	4.22168	1.04302	1.04302	22.5054	16.1007		42.3821	25.2682	27.5417	33.3708	36.4978	35.7444	33.4675	6.26405	39.7316	18.7168	28.999	35.1752	0.0962417	34.5576
	60.3176	38.4779	42.093	33.3777	57.2148	23.2168	42.4496	14.1801	56.6298	33.4046	201.076	40.2854	34.6528	53.4344	0.213216	319.264	15.7751	0.127167	82.2994	218.011	369.904	881.86	61.7225	131.596	7.59691	707.206	54.83		20.0322	1.80759	1.80759	6.90771	16.9294	17.0687		42.9557	25.2658	27.6928	33.4408	36.63	35.8187	33.634	6.4188	40.0528	19.0843	29.1298	35.2725	0.0953804	34.6298
	62.477	37.6526	41.1576	31.6656	53.9892	43.3372	45.0465	11.2744	56.3209	25.0283	127.111	42.2474	38.5288	51.3262	0.142422	303.82	54.6708	15.1235	179.049	79.971	2.92164	1014.77	49.436	111.011	1.09016	546.049	161.691		20.2295	4.59488	1.08981	10.5819	11.7417	1.08981		43.4965	25.2985	27.9075	33.525	36.7585	35.8754	33.8102	6.54451	40.3547	19.3566	29.3119	35.3591	0.0935071	34.7002
	60.4929	35.2371	38.8034	30.2876	58.9874	43.5211	44.5549	12.5447	57.0996	28.1555	157.369	41.1622	36.1287	55.1208	0.208134	254.019	86.8214	33.0802	203.557	208.298	1.06882	892.3	21.304	66.9432	0.111491	804.627	166.399		19.3307	5.92511	2.35885	10.8746	17.8252	2.35885		43.9697	25.3315	28.0998	33.6994	36.8864	35.8979	33.9808	6.65389	40.6347	19.5813	29.4997	35.4187	0.0911747	34.7987
	56.6647	34.2954	36.2041	28.3311	57.8751	41.6592	42.5049	12.2103	54.7152	28.7267	149.09	38.9316	34.7726	52.9133	0.206884	200.5	67.3965	39.7011	200.897	236.243	0.715286	678.25	13.4976	31.1651	5.2458	742.761	121.831		17.7331	4.63623	2.72757	10.6005	18.9435	2.72757		44.4342	25.4282	28.3442	33.8846	37.004	35.919	34.169	6.73626	40.9053	19.7145	29.7293	35.4815	0.0882091	34.9018
	53.209	33.7259	34.9763	26.178	54.3575	39.0881	40.2558	11.2846	51.5404	28.0321	127.341	37.0322	34.0385	49.6788	0.186823	167.786	42.6401	27.8734	198.184	198.859	1.36352	510.197	9.63716	18.9643	19.7444	563.4	71.6837		16.1768	3.30633	2.05591	10.8542	17.3253	2.05591		44.8767	25.5193	28.948	34.0632	37.1132	35.9366	34.4095	6.75554	41.1651	19.6328	30.2268	35.5548	0.0809953	34.9999
	51.4422	32.7115	33.9932	24.4013	51.2437	50.6079	40.7333	11.8251	52.5584	29.0306	139.833	42.3005	33.0319	51.0847	0.214616	114.681	64.3489	45.4291	266.733	110.468	97.5072	433.504	4.36828	11.3684	38.6903	425.274	399.456		9.1417	9.58901	8.30734	17.8992	8.94313	8.30734		45.2832	25.7661	29.6294	34.4585	37.212	35.9448	34.7157	6.71484	41.4305	19.3424	30.8367	35.6375	0.0722206	35.2017
	50.2556	31.2002	32.3219	22.7842	49.2598	54.198	40.0033	12.8474	52.8507	32.1158	165.055	40.7909	31.4806	50.0067	0.227348	105.11	77.4941	59.0031	296.497	85.6832	201.489	385.498	0.334931	2.89156	61.4231	347.387	555.851		9.46472	9.59066	8.46893	18.0067	8.46893	13.4071		45.67	26.4563	30.2838	34.9784	37.2954	35.903	35.0978	6.55917	41.657	18.6882	31.4575	35.7017	0.063196	35.4407
	48.7012	29.3938	30.5596	21.8518	46.2367	53.6402	38.3972	12.7767	51.1739	33.275	163.243	38.3982	29.6853	48.0851	0.236591	106.171	81.0611	61.4278	273.751	61.4573	232.348	326.875	1.50716	0.00382603	76.9074	243.834	529.861		10.303	9.00434	7.83853	16.5464	7.83853	15.242		46.0546	27.1858	30.8976	35.4868	37.3876	35.8716	35.4807	6.40946	41.8901	18.0647	32.0449	35.7754	0.0550057	35.6792
	46.2711	28.7596	31.0499	29.3365	43.065	51.3718	38.309	9.80861	48.1176	25.6039	96.2088	37.0574	29.7648	45.4696	0.208744	63.3952	91.1914	52.6946	80.5052	22.62	170.638	244.91	3.46678	0.183512	1.65118	154.842	430.576		9.21364	8.29789	6.00758	7.72094	6.00758	14.3144		46.4341	27.8912	31.5009	35.963	37.483	35.8494	35.8536	6.27631	42.1299	17.5054	32.588	35.9356	0.048854	35.9062
	43.1297	28.0577	32.8164	35.0571	41.0807	48.0492	38.0318	7.36431	45.3961	19.3636	54.2331	38.0689	33.3766	42.6174	0.1216	25.9883	99.4836	27.2006	8.84854	9.29599	100.349	156.455	6.57324	4.81754	19.6751	109.396	303.726		5.06073	10.0113	5.25256	3.01179	3.01179	9.98027		46.797	28.5491	32.1313	36.3933	37.5676	35.8268	36.2109	6.15523	42.3661	16.9983	33.0552	36.3477	0.0474403	36.1101
	41.8242	26.631	31.0231	33.3884	39.1194	46.3712	36.3929	7.34379	43.7367	20.1792	53.9312	36.2539	31.6144	41.148	0.131024	29.4993	95.2944	28.8349	9.02674	7.43374	99.5671	125.501	15.9239	0.161275	7.65601	72.2141	248.054		5.57031	9.6229	5.23083	2.86547	2.86547	10.1173		47.0682	29.1794	32.7619	36.7837	37.6469	35.7981	36.5397	6.01879	42.5585	16.4719	33.521	36.7227	0.0455807	36.2909
	40.9271	25.4014	29.0783	35.0385	36.5239	44.3861	35.2259	7.10558	42.3315	20.1715	50.4893	35.7812	30.5683	39.8263	0.131515	32.5035	96.5197	37.7933	0.0351188	1.68494	83.9098	106.205	27.249	2.38158	19.5098	34.8388	189.465		5.14586	10.3798	6.70295	0.742725	0.742725	8.6049		47.2433	29.7914	33.3666	37.1412	37.727	35.7573	36.8378	5.8656	42.7034	15.9228	33.9643	37.0654	0.0436592	36.4493
	38.8414	35.547	29.6135	55.0535	34.1252	42.7985	39.3298	8.89167	48.2215	22.6079	79.0618	37.1942	34.4806	41.8092	0.0960622	0.238544	14.3099	94.4076	247.233	27.0885	12.0313	67.5676	24.2608	1.01606	596.923	12.2759	148.279		1.64721	1.64721	7.58073	17.8593	3.06904	5.60425		47.4075	30.3943	33.812	37.4817	37.8146	35.7136	37.1039	5.73759	42.8415	15.4636	34.2874	37.3872	0.0432484	36.5976
	36.4373	36.2585	31.0203	54.4357	31.6225	41.9793	38.6256	8.70037	47.326	22.5249	75.6964	36.3479	32.7815	40.5938	0.10647	4.7887	5.60333	57.8401	249.96	49.043	11.2471	33.8234	31.7754	0.159066	567.117	1.00206	128.999		0.0894127	0.0894127	5.32755	18.0878	4.72535	5.63139		47.572	30.9909	34.1467	37.7944	37.9158	35.5834	37.3339	5.63604	42.9699	15.0963	34.5059	37.6793	0.0439618	36.6889
	35.2955	34.0171	29.9467	51.5112	30.1578	44.7854	37.619	8.68627	46.3052	23.0901	75.4513	34.6563	31.1226	42.4129	0.153535	5.3986	12.9735	58.8632	192.995	55.6683	51.3582	21.8461	11.53	0.455314	436.381	0.214974	200.617		0.639193	0.639193	4.70955	16.8549	4.49844	10.1291		47.7253	31.5559	34.5974	38.0377	38.0915	35.3478	37.5592	5.54191	43.1012	14.7551	34.785	37.9181	0.0430946	36.6928
	34.9136	32.2724	27.9334	47.8368	29.5069	44.3226	36.1309	8.14346	44.2744	22.5387	66.3159	33.593	30.1982	41.9704	0.16312	1.48185	14.8886	67.2001	137.026	43.8785	67.104	18.4224	2.7254	7.226	296.366	1.24241	187.722		1.32063	1.32063	5.65963	14.2438	4.08614	10.7296		47.8239	32.0754	35.0983	38.2551	38.1532	35.1098	37.7526	5.44252	43.1951	14.4163	35.1011	38.0531	0.0403521	36.6315
	34.6837	31.4008	25.9628	46.3122	28.6169	41.6066	34.7638	7.83257	42.5964	22.5308	61.3491	33.0422	29.3129	39.8758	0.152668	0.00641964	11.3102	77.4578	133.364	37.7841	46.8229	16.5016	0.607283	21.7032	246.198	4.01817	120.672		1.64147	1.64147	7.07942	13.2699	4.42529	8.56431		47.8504	32.5439	35.5111	38.4446	38.0906	35.007	37.9079	5.33118	43.2391	14.0635	35.133	38.045	0.0397923	36.8009
	33.0317	31.0066	24.5994	45.8193	26.7796	40.8161	33.6754	8.1967	41.8721	24.3403	67.1859	32.0191	27.8363	38.87	0.165407	0.414452	7.1228	82.3751	147.474	47.5532	50.9896	5.80893	0.148297	36.2659	230.975	14.7605	103.931		1.01254	1.01254	7.41975	13.8002	5.23957	8.79702		47.8796	32.9495	35.8162	38.6141	38.1592	34.9163	38.0558	5.24932	43.3051	13.7937	35.1412	38.1334	0.0408343	36.9877
	31.8185	29.6847	22.7949	44.2327	25.8948	43.9537	33.0632	9.09009	42.1533	27.4931	82.6298	30.7516	26.8423	40.9199	0.20775	1.5494	11.4142	105.439	124.758	51.3862	118.603	1.43276	0.877518	61.2558	185.266	22.3416	177.748		1.06687	1.06687	7.95672	13.4811	4.8568	13.2021		47.921	33.3263	36.0671	38.7691	38.252	34.7401	38.1793	5.19799	43.3773	13.6147	35.0719	38.2338	0.043134	37.1596
	49.6466	27.7745	21.5172	41.3175	24.6547	48.0072	35.4863	12.3549	47.8412	34.8161	152.644	34.546	25.4347	46.3347	0.291211	200.516	59.4718	195.136	34.0027	117.322	156.773	361.957	8.10547	82.8888	114.404	35.6021	302.262		15.1007	6.77149	13.0288	6.77149	9.89123	13.4612		48.0317	33.6817	36.3181	38.8692	38.1763	34.5893	38.2777	5.17821	43.4559	13.528	35.0215	38.2523	0.0440931	37.2472
	50.6918	26.6501	21.0885	38.9802	23.6192	48.1208	34.8584	12.8599	47.7183	36.8918	165.377	32.8151	24.3769	45.8357	0.305626	250.696	67.3772	189.61	16.989	126.321	175.89	402.818	15.7721	90.8771	69.8683	49.0325	306.226		17.8767	6.16507	11.7266	6.16507	9.19598	15.3057		48.0963	34.0306	36.5818	38.917	37.9646	34.5036	38.349	5.13885	43.4879	13.4002	35.0232	38.2529	0.0440764	37.2732
	48.0433	25.1394	20.8421	37.2514	22.9409	46.0263	33.3739	12.0334	45.4073	36.0563	144.802	31.1954	23.4905	43.8326	0.302156	215.191	67.8067	157.046	15.0351	108.848	160.084	303.519	30.0531	95.6368	43.9559	58.992	237.309		16.8479	6.056	10.3533	6.056	8.25455	14.8309		48.0062	34.3828	36.8271	38.9676	37.7435	34.4314	38.3931	5.04764	43.4407	13.1473	35.0303	38.2307	0.0436843	37.2853
	44.4201	23.1245	19.8393	35.2821	22.1167	42.5791	31.227	10.9334	42.1604	35.0128	119.54	29.2033	22.3687	40.7549	0.291273	174.058	65.6498	129.68	16.4439	82.9962	128.871	190.401	56.2045	116.256	21.7211	72.3306	142.985		15.2168	6.07878	9.36402	6.07878	7.08655	13.3758		47.9202	34.7372	37.0226	39.0261	37.5382	34.3649	38.4349	4.96703	43.4019	12.9232	35.3086	38.2107	0.0394748	37.2804
	41.8369	22.0124	18.9772	32.5116	26.6164	40.1902	30.3575	9.44718	39.8046	31.1198	89.2492	29.564	23.1634	38.2705	0.245908	131.779	69.64	129.51	4.64041	13.9953	96.6818	125.787	74.1162	135.589	3.57263	16.0404	91.5594		12.2729	7.55162	10.5868	2.94759	2.94759	10.6261		48.2513	35.073	37.1928	39.0871	37.3504	34.2906	38.5409	5.05802	43.5989	13.1238	35.6029	38.2433	0.0357545	37.2716
	39.5021	29.7707	18.4535	29.9233	25.0782	38.9811	30.2848	8.1002	38.385	26.7468	65.6133	29.847	26.2513	36.7166	0.166201	84.9583	0.264338	139.979	0.130687	27.1091	75.625	78.8651	0.723892	148.059	0.487464	30.7283	69.8827		9.65511	0.0763159	11.3934	0.0763159	4.76881	9.13409		48.6578	35.3953	37.3419	39.1365	37.1636	34.2633	38.6597	5.17973	43.8395	13.3983	35.8374	38.3303	0.0336117	37.2528
	37.2116	37.0189	17.4547	28.4352	24.0482	38.5649	30.4556	8.58652	39.0421	28.1936	73.7284	32.727	25.1449	37.1634	0.192887	45.6438	43.0771	169.023	4.08197	41.0548	65.7613	43.4296	40.9268	173.364	4.77989	43.2084	63.0981		4.48456	4.29185	15.2723	4.29185	8.67887	5.83787		49.076	35.71	37.4742	39.2789	36.9756	34.2794	38.799	5.3084	44.1074	13.6818	36.0264	38.4678	0.0327729	37.2249
	35.4766	35.9383	16.3188	27.9776	23.8138	38.0478	29.5955	8.46846	38.064	28.614	71.7148	31.7271	24.8548	35.8229	0.18076	34.5878	40.2308	176.269	2.61752	33.4276	71.4408	23.5725	28.2682	204.565	6.99003	46.3441	55.1495		3.74951	4.21114	15.4083	3.74951	7.91329	6.32063		49.4532	35.9036	37.5972	39.587	36.7883	34.296	38.9376	5.44362	44.3812	13.9804	36.1248	38.6025	0.0331565	37.1928
	34.494	33.7724	16.0508	27.1162	23.6107	36.2754	28.5532	7.80983	36.3631	27.3518	60.9934	30.4443	24.4871	34.3136	0.167115	35.2922	27.2391	156.311	2.06506	24.4284	59.6315	14.9962	9.92794	212.305	12.2869	49.1506	31.9666		4.04969	3.32807	14.3935	3.32807	6.83354	5.83111		49.7114	36.081	37.7108	39.9215	36.6044	34.3087	39.0563	5.54067	44.597	14.1864	36.2119	38.7199	0.033471	37.1576
	33.6356	32.5356	15.9497	25.0936	22.7758	33.5208	27.2519	7.21668	34.4685	26.4814	52.0805	28.8146	23.3553	33.2745	0.175159	40.7526	27.9181	127.74	4.65797	20.0348	39.2995	9.08507	3.66387	215.263	30.5573	61.5544	8.40594		4.82102	3.72099	12.865	3.72099	6.03879	4.70617		49.7903	36.251	37.7994	40.2212	36.4225	34.3182	39.1338	5.5745	44.7083	14.2447	36.2938	38.8002	0.033376	37.1109
	31.7917	30.6456	15.4582	23.9571	21.445	30.7943	25.682	6.53538	32.2174	25.4473	42.7112	27.3014	22.073	30.7571	0.164378	37.3288	24.6375	104.527	2.97516	17.952	26.136	1.36944	0.000581626	229.927	44.4137	84.2078	0.0298738		4.49035	3.34424	11.8432	3.34424	5.85636	3.49296		49.8391	36.4093	37.8662	40.3083	36.2499	34.3346	39.1679	5.59206	44.76	14.2772	36.2897	38.8425	0.0339767	37.1377
	30.0221	28.1916	14.5525	30.1231	21.162	28.249	25.3834	6.24834	31.6317	24.6159	39.0418	28.2203	22.9194	29.5789	0.126852	21.5181	7.88587	117.308	22.4647	17.8203	8.21203	0.359222	5.90455	258.212	0.248419	89.4824	5.62849		1.80183	0.0287418	13.6678	1.90277	7.05833	0.0287418		49.8922	36.549	37.9376	40.4278	36.268	34.3547	39.2382	5.59497	44.8332	14.259	36.3382	38.9131	0.0342167	37.2433
	29.6424	26.2135	13.7632	38.7687	21.5519	26.072	26.002	8.31724	34.3192	31.987	69.1765	26.1428	22.682	28.7852	0.118584	13.2527	0.0447464	149.787	162.99	19.8026	0.00490917	0.958646	19.4305	284.202	66.3772	82.2567	20.6976		3.49963	0.070734	12.3796	12.626	4.59081	0.070734		49.9412	36.6717	38.0167	40.5496	36.5286	34.3117	39.3366	5.58402	44.9206	14.1955	36.5644	39.0066	0.0323168	37.3442
	29.3385	24.674	35.6364	38.3033	21.109	24.397	28.9097	6.82389	35.7336	23.6042	46.5655	27.0062	24.4663	34.0619	0.163949	0.183821	17.941	45.2485	88.2396	60.8506	20.3642	1.64618	35.3723	25.1494	59.0102	90.4869	38.7437		2.33221	2.33221	8.63017	11.2971	5.89721	2.6092		49.979	36.794	38.0902	40.6761	36.7314	34.2408	39.4186	5.58186	45.0005	14.1605	36.7471	39.0865	0.0308495	37.4421
	28.9187	24.6613	49.9141	37.063	20.3033	23.3159	30.696	11.0628	41.7588	36.0397	122.385	26.79	23.6522	35.0269	0.193846	3.15906	36.4185	369.333	40.5385	108.009	54.4667	2.89965	35.5244	372.204	41.4932	106.465	53.372		2.1287	2.1287	23.1241	10.2731	6.48664	3.47408		50.1706	36.9257	38.1596	40.7182	36.904	34.2072	39.5142	5.63067	45.1449	14.2497	36.9094	39.1755	0.0297842	37.5427
	28.0363	24.5738	47.8805	35.652	19.5139	22.6525	29.7182	10.4731	40.1913	35.2413	109.685	26.305	23.1328	33.7481	0.186623	2.82865	26.465	329.872	35.2108	104.127	49.924	6.68314	36.5751	297.875	25.3065	123.379	63.5051		1.73128	1.73128	21.5755	9.34701	6.79113	3.65255		50.4118	37.0576	38.2299	40.7082	37.0823	34.1815	39.6119	5.69496	45.3068	14.3769	37.0638	39.2664	0.0288564	37.6561
	26.1969	23.6261	45.268	33.5247	19.4741	22.0521	28.357	9.57488	37.9318	33.7655	91.6783	24.9115	22.4456	31.6927	0.170806	4.66595	22.3814	285.982	26.7051	78.9049	39.7517	19.5771	48.9359	214.52	8.42843	124.264	73.4349		1.28541	1.28541	20.3565	8.61319	5.43736	2.85941		50.646	37.1792	38.2953	40.6793	37.2779	34.1643	39.707	5.7552	45.4622	14.4942	37.2039	39.3541	0.0280856	37.7866
	24.7317	22.2701	44.6015	33.1496	26.0831	21.8973	28.7889	8.75013	37.539	30.3941	76.5648	25.4074	22.8855	31.383	0.156582	16.4608	42.4944	250.038	19.0155	7.321	47.4938	34.6897	69.7456	195.44	6.39113	20.5965	76.1113		0.675728	3.13731	19.1941	7.74214	0.675728	3.51011		50.869	37.2954	38.3777	40.6471	37.4787	34.1335	39.8002	5.81436	45.6146	14.6089	37.3412	39.4446	0.0273927	37.9282
	23.361	21.9096	43.5738	61.5292	24.9777	21.4219	32.7955	16.3694	49.1649	49.9135	267.957	24.1693	22.2725	38.9248	0.272109	89.0106	118.503	116.171	825.623	61.1188	129.36	52.7149	75.8964	167.762	955.285	31.8526	84.6325		0.808345	2.2597	19.4045	37.3598	0.808345	2.74744		51.1519	37.3689	38.6063	40.6549	37.676	34.174	39.9387	5.88184	45.8205	14.7272	37.4457	39.6056	0.0280321	38.1412
	21.8589	21.091	41.6578	65.3124	25.0883	20.6476	32.6093	17.8844	50.4937	54.8444	319.852	23.4736	21.283	37.5154	0.276069	115.573	132.671	81.8749	1069.49	56.5661	143.083	76.7836	90.8295	121.8	1203.46	30.6163	99.4784		1.61471	2.38254	18.1842	41.8388	1.61471	2.82598		51.5587	37.4295	38.7996	40.7485	37.8552	34.4905	40.147	5.95043	46.0974	14.8216	37.5359	39.8102	0.0294038	38.3274
	20.8728	19.729	38.4676	62.6299	46.7125	19.7182	34.6883	17.7671	52.4554	51.2192	315.669	29.6702	20.0149	44.6513	0.380977	190.869	223.782	14.2828	780.73	144.581	224.104	95.0367	118.646	61.5612	1024.54	258.921	118.881		8.79739	9.9412	8.79739	32.9597	17.0423	9.95198		51.979	37.5114	38.9716	40.8314	38.001	34.9344	40.3714	6.00445	46.3759	14.873	37.6338	40.0215	0.0307475	38.4863
	21.4579	18.6126	35.9213	57.9704	63.1567	18.5948	35.9523	20.1837	56.136	56.1403	407.383	28.6896	19.3239	52.4581	0.461595	210.086	300.666	0.000958724	484.796	740.082	301.283	83.9706	144.214	28.0882	747.961	1058.54	144.642		7.23169	10.0771	7.23169	29.2807	34.4671	10.0949		52.3714	37.4463	39.1397	40.8664	38.1099	35.3809	40.5524	6.06862	46.6211	14.9649	37.6122	40.1993	0.0332474	38.6248
	36.4234	17.5767	34.1328	53.3749	63.7962	29.7363	39.1734	16.7117	55.8851	42.6609	279.282	35.2781	30.8354	49.137	0.228849	7.56226	466.415	25.4075	201.682	606.285	89.0595	33.6626	170.165	12.3293	517.716	1100.56	0.783633		1.14532	17.7014	1.14532	18.0967	28.5181	5.54186		52.7435	37.3417	39.4161	40.8903	38.2152	35.7934	40.7334	6.13597	46.8694	15.0637	37.5601	40.4041	0.0364778	38.8156
	48.1471	25.4499	32.4346	49.9549	60.6302	44.6055	43.537	12.6978	56.2348	29.1655	161.233	46.3763	35.4773	49.503	0.165046	21.2531	327.143	123.265	41.1891	292.175	1.14162	307.148	26.7451	3.28723	373.781	900.52	195.553		1.77082	20.9264	13.9418	3.57859	14.2538	1.77082		53.1237	37.2319	39.8507	40.8578	38.3151	36.2428	40.937	6.20227	47.1393	15.1508	37.5027	40.606	0.0397308	39.0829
	46.9736	31.7869	30.6212	47.6041	57.4676	44.203	43.1094	10.263	53.3724	23.8068	105.329	45.5883	34.8909	47.4465	0.152489	14.932	128.199	155.956	20.2024	206.159	1.19591	267.391	1.35818	1.03645e-07	288.409	720.716	184.457		1.38531	13.8014	14.9671	2.01583	11.8794	1.38531		53.5134	37.1285	40.2881	40.7314	38.3395	36.992	41.1655	6.24707	47.4126	15.1755	37.4313	40.6206	0.0408619	39.3138
	44.1721	30.9906	29.6749	44.3951	56.5908	42.054	41.3129	9.93611	51.249	24.0509	98.7264	43.113	33.7564	44.3394	0.135512	8.17523	106.55	135.444	9.50003	233.413	0.54917	183.62	0.136217	0.896116	189.713	674.403	130.701		1.05909	12.1225	13.4382	1.28206	13.4777	1.05909		53.7411	37.0244	40.7201	40.6119	38.2198	37.7522	41.3449	6.25996	47.6049	15.1408	37.8691	40.693	0.0359457	39.4158
	64.6963	29.0563	28.4204	40.8688	55.9995	39.4823	43.0873	14.5848	57.6721	33.8494	212.716	40.1755	31.6628	52.2169	0.245042	466.951	196.868	215.117	4.92166	166.727	12.9961	1161.09	2.44976	4.84479	105.007	644.046	78.5134		24.5208	11.1192	11.7551	0.693262	15.824	0.693262		53.861	36.9129	41.0763	40.5101	38.077	38.4944	41.4886	6.25692	47.7455	15.0811	38.1813	40.9347	0.0348018	39.5022
	85.0327	27.6654	26.7962	37.6076	54.4325	37.8596	44.899	22.041	66.94	49.0902	485.806	37.7336	30.151	50.2893	0.250352	1610.71	296.997	327.713	53.1642	90.8883	49.5531	2960.58	8.7384	14.6331	48.8063	566.967	52.3905		47.2991	10.0682	10.9375	0.125988	16.6989	0.125988		53.9456	36.7908	41.3999	40.4231	37.9391	39.1914	41.615	6.26368	47.8786	15.0515	38.2522	41.1557	0.0365641	39.8073
	83.7256	26.5588	25.9002	35.313	51.6671	35.6812	43.141	21.9497	65.0907	50.879	481.789	35.4971	28.7474	47.6706	0.247628	1647.11	274.968	297.246	61.2772	72.6946	55.6484	2820.05	16.5051	22.2907	22.0106	442.919	25.601		48.2285	8.93829	9.59694	0.184095	16.17	0.184095		54.032	36.6716	41.7725	40.3362	37.7797	39.8484	41.7401	6.2931	48.0332	15.0769	38.2969	41.3891	0.0388053	40.0923
	79.2942	25.3725	24.8561	33.1184	48.0317	32.9435	40.6027	20.7211	61.3238	51.0337	429.363	33.031	27.2652	44.3034	0.238067	1497.03	231.96	247.957	56.0151	55.19	58.6637	2369.03	27.5519	33.2398	6.23466	303.117	5.3918		46.2632	7.65847	8.17487	0.0874519	15.0008	0.0874519		54.3755	36.5665	42.1384	40.4012	37.4626	40.5015	41.9076	6.45033	48.3579	15.3918	38.1972	41.5561	0.0421157	40.4514
	74.5139	24.4313	23.8863	31.0185	46.5662	30.6	38.5027	19.4522	57.9549	50.5216	378.387	30.8093	25.9735	42.6793	0.243337	1296.81	198.003	213.64	56.0135	65.0195	62.4521	1926.55	38.3178	45.3631	0.157615	254.233	0.000459678		43.7046	6.37792	6.92299	0.209224	15.7569	0.209224		54.9227	36.4752	42.3989	40.6747	37.1012	41.1472	42.12	6.69438	48.8143	15.8936	37.9946	41.8768	0.0486058	40.9109
	72.1402	25.618	25.5809	29.7139	45.8852	28.5366	37.9125	18.4035	56.316	48.5421	338.689	29.1253	26.3476	41.8424	0.227228	1171.54	151.154	152.067	67.2158	63.5638	87.9073	1723.8	25.0348	25.4074	0.823648	232.98	4.34687		43.0149	3.50725	3.54434	0.588682	16.7599	0.588682		55.3664	36.372	42.5712	41.0366	36.7549	41.7336	42.3058	6.90813	49.2139	16.3291	37.8254	42.1627	0.0542252	41.3851
	70.3275	27.5137	31.5941	29.4261	43.6467	28.0003	38.4181	16.7356	55.1537	43.5618	280.081	30.5101	28.3568	40.6336	0.177949	1018.21	118.905	46.5662	80.8555	27.3386	108.529	1576.57	9.65827	0.946057	1.4289	169.657	6.87041		39.8174	2.99642	1.08401	1.08401	13.1366	2.50979		55.7375	36.272	42.7129	41.4062	36.4296	42.0601	42.4364	7.10322	49.5396	16.7385	37.6738	42.3423	0.0583454	41.7332
	68.5035	26.678	30.3176	37.3751	41.3899	29.1187	38.8971	15.5152	54.4123	39.8877	240.721	33.8463	29.4184	40.3862	0.157121	876.54	149.308	73.6089	2.31657	6.21394	95.6177	1435.05	15.5514	0.0923629	45.6114	115.959	2.25835		34.6572	7.16838	3.52877	3.52877	7.54357	4.72764		56.0681	36.1876	42.8558	41.7544	36.0407	42.3253	42.5386	7.29886	49.8375	17.1582	37.5793	42.4853	0.061276	42.0399
	66.6469	32.3595	35.2001	37.2562	39.2471	28.3274	39.8395	13.6796	53.5192	34.3368	187.132	36.2281	33.0697	38.7494	0.0790831	718.633	55.9502	21.5241	6.6738	0.350978	132.529	1297.83	3.02083	20.9638	44.0189	74.4011	5.2628		30.4187	3.8686	1.02802	1.02802	3.01896	7.90073		56.4511	36.0951	42.9959	42.1097	35.6539	42.5608	42.6444	7.52065	50.1651	17.6357	37.5988	42.6235	0.0626351	42.3352
	63.0029	31.1644	70.3168	35.3138	36.708	26.4706	43.8294	18.1888	62.0182	41.4991	330.832	36.0109	32.2018	56.4292	0.273351	367.622	160.402	701.579	72.5154	50.7149	301.327	1048.55	0.294778	1575.71	22.018	37.0454	17.2296		26.992	4.84648	34.3059	0.697079	0.697079	9.54027		56.9407	35.9955	43.1191	42.6413	35.3005	42.7765	42.7956	7.77988	50.5755	18.1792	37.6569	42.7908	0.0638164	42.7089
	58.0257	45.9649	77.4125	55.6368	34.7085	25.5445	49.5488	18.4097	67.9585	37.1547	338.918	50.8008	37.5226	57.4285	0.209643	71.8582	12.8447	776.382	37.0633	220.234	576.206	750.993	235.419	2189.4	625.765	16.704	25.7755		7.22492	4.83596	26.6116	4.83596	16.0923	25.2563		57.4281	35.9119	43.2548	43.1872	34.9819	42.8399	42.934	8.03492	50.9689	18.7146	37.6439	43.1239	0.0678485	43.0136
	54.7018	89.4244	74.1073	67.3403	32.4831	25.06	57.1862	24.8082	81.9944	43.3815	615.448	61.0211	38.0378	72.4155	0.311242	6.17194	1039.3	286.325	103.107	610.241	1032.09	579.862	3457.78	1891.01	1348.27	3.46561	30.9302		6.31926	28.4033	13.0862	6.31926	28.538	35.9611		57.8843	35.9774	43.4002	43.7191	34.7182	42.8366	43.0893	8.24748	51.3368	19.1404	37.6922	43.3225	0.0694968	43.1184
	53.3303	92.0154	69.4747	65.8202	31.8268	24.2745	56.1236	25.1913	81.3149	44.8853	634.601	59.5753	37.2026	68.5611	0.296495	7.80279	1288.22	178.251	94.0242	590.338	1014.37	515.69	3769.21	1509.57	1238.95	1.45268	40.2848		6.24498	32.4401	9.89942	6.24498	27.7485	35.3008		58.2908	36.2536	43.5415	44.2166	34.777	42.8055	43.3142	8.34456	51.6587	19.2652	37.8916	43.4847	0.0687315	43.1735
	52.2939	88.1985	68.0669	62.2454	31.0707	23.1622	54.1729	24.1448	78.3177	44.5699	582.972	57.2697	36.3765	66.6115	0.293578	3.53062	1157.74	193.043	65.165	533.715	961.667	469.695	3315.11	1402.16	1000.07	0.20176	55.6412		4.97574	30.9288	10.7972	4.97574	26.199	34.1075		58.664	36.5419	43.6493	44.6101	34.9596	42.7632	43.5314	8.40346	51.9348	19.3044	38.0972	43.6198	0.0675818	43.2063
	49.7468	82.11	70.2952	57.3233	29.3381	21.5036	51.7195	23.3146	75.0341	45.079	543.572	53.535	34.4402	67.0522	0.321324	3.89161	923.583	345.058	31.4023	500.929	912.998	365.777	2651.07	1574.01	712.986	1.64716	83.135		3.78825	28.575	16.7602	3.78825	24.197	32.0314		59.0347	36.8265	43.7253	44.9147	35.16	42.7208	43.7304	8.45883	52.1892	19.3432	38.3001	43.7291	0.0661837	43.2231
	46.073	78.1947	69.7273	52.6491	27.4535	20.1747	49.0454	22.799	71.8444	46.4855	519.795	49.361	32.1084	65.4577	0.341813	8.83487	849.683	427.741	12.9866	466.21	833.517	238.75	2263.21	1529.26	485.215	10.0362	109.136		3.28802	28.8337	20.3662	3.28802	21.9076	29.1864		59.401	37.1024	43.8646	45.1897	35.3484	42.6601	43.9277	8.51839	52.4461	19.3918	38.4919	43.9119	0.0657747	43.2624
	42.4246	75.7956	67.1815	48.3963	26.4169	18.6216	46.4727	22.3011	68.7738	47.9875	497.339	45.4105	30.4188	62.4852	0.345156	16.3874	859.828	428.853	3.70013	402.237	775.688	139.313	2040.7	1336.63	315.944	17.6786	143.998		2.98586	30.3851	21.771	2.98586	18.9936	26.7889		59.8122	37.3586	44.0155	45.4201	35.5319	42.5914	44.1216	8.59947	52.7211	19.4904	38.6668	44.0951	0.0655891	43.3034
	40.1062	74.3111	62.5363	45.9106	26.0135	17.2275	44.3509	21.544	65.8948	48.5762	464.143	43.0084	29.5367	58.3799	0.328075	18.0176	897.617	330.711	2.43268	336.258	735.677	89.9589	1908.79	1018.56	233.756	21.2331	179.399		2.90221	31.3028	19.528	2.90221	16.9948	25.7809		60.228	37.7008	44.1328	45.4516	35.7362	42.5107	44.2933	8.66192	52.9553	19.5558	38.9033	44.2532	0.0643355	43.3217
	38.9349	72.7721	61.0345	45.2089	26.6484	16.209	43.468	21.0563	64.5243	48.441	443.369	42.0719	29.72	57.0781	0.315192	20.5488	858.735	308.583	3.03067	282.898	743.049	69.1127	1776.68	924.952	212.791	15.7855	207.718		3.13698	30.7003	18.9626	3.13698	15.4235	25.8628		60.6181	38.3099	44.2177	45.7304	35.9588	42.4143	44.5415	8.68328	53.2248	19.4948	39.336	44.4606	0.0611551	43.316
	37.1237	68.9167	72.1535	44.9166	33.1523	15.0321	45.2158	21.9523	67.1682	48.5501	481.905	41.0202	34.1451	62.9167	0.296425	65.4818	561.731	725.638	0.0895039	145.53	911.057	42.2793	1466.52	1724.91	204.352	6.4048	243.029		3.89645	27.8965	31.1333	3.89645	7.86794	25.9881		60.9689	39.0034	44.4165	46.1078	36.1783	42.2689	44.824	8.69055	53.5145	19.3882	39.8198	44.7221	0.0579864	43.3427
	35.0729	63.7206	75.7459	42.9542	32.6817	14.4056	44.0968	22.2772	66.374	50.5189	496.274	39.0135	33.2795	58.529	0.275024	81.4311	385.092	1001.67	1.3056	130.305	881.568	19.8148	1095.55	2036.21	152.095	4.24433	262.956		3.94064	24.707	36.7324	3.94064	6.33185	24.6079		61.2878	39.6909	44.6789	46.4951	36.3809	42.1161	45.1083	8.69885	53.8072	19.2844	40.2972	45.001	0.0551447	43.3975
	41.0413	59.3041	73.8585	39.7251	30.8934	25.9372	45.1266	18.1285	63.255	40.1725	328.641	40.3832	33.1013	54.7384	0.246324	16.6898	201.001	825.521	29.1759	202.583	368.234	108.572	822.69	1869.44	82.8758	0.0739465	21.9429		0.658079	18.9209	33.4753	0.658079	9.48976	14.446		61.5825	40.3188	44.9552	46.8397	36.5578	42.1382	45.3987	8.70385	54.1025	19.172	40.7736	45.2878	0.0524529	43.5467
	44.752	56.3249	68.8484	37.1305	42.6222	25.1786	45.8094	15.1895	60.9989	33.158	230.72	43.6871	38.5034	53.4317	0.162379	1.11815	110.576	530.794	75.3243	10.1587	425.63	199.672	660.668	1461.3	42.3671	144.016	29.6247		1.06492	12.6379	25.1613	6.5566	1.06492	18.5085		61.8689	40.908	45.2235	47.1463	36.7194	42.3035	45.6949	8.70521	54.4002	19.0507	41.2569	45.5771	0.0497521	43.7635
	44.5066	53.0376	66.1287	34.6067	43.1889	23.7041	44.1954	14.6438	58.8392	33.1342	214.44	43.8477	36.7522	50.9049	0.161454	0.0967888	78.1845	481.07	91.9444	1.01311	419.894	192.795	502.484	1260.77	15.8818	157.94	47.8498		0.658821	9.18991	22.281	9.24105	0.658821	20.1436		62.1465	41.5025	45.476	47.473	36.8671	42.4055	45.9784	8.71446	54.6929	18.9534	41.7283	45.8528	0.0470943	43.9408
	48.6699	49.9723	64.8991	31.8011	40.4902	36.1968	45.3382	11.8788	57.217	26.2003	141.105	44.58	37.2702	49.6467	0.142396	11.1	21.4749	382.626	183.254	23.5037	83.5657	325.746	374.455	1174.95	1.39153	97.391	31.0843		4.08987	5.39229	20.319	12.7789	4.08987	8.38323		62.2168	42.3113	45.7071	47.8842	37.0015	42.5272	46.2747	8.63489	54.9096	18.6601	42.3653	46.1328	0.0425717	44.1172
	48.7406	48.7515	63.4784	30.4253	37.8741	41.7989	45.1781	11.3382	56.5163	25.0967	128.555	45.2698	38.8553	48.7488	0.112934	12.6915	12.7687	334.9	217.647	53.349	11.4191	328.304	328.696	1079.58	0.0385008	52.6003	124.935		3.47086	3.48167	18.2086	14.8445	7.39569	3.47086		62.2399	43.1123	45.9184	48.2983	37.1249	42.8207	46.5857	8.53436	55.1201	18.3197	42.8936	46.4189	0.0394715	44.5153
	45.8048	48.415	60.4722	29.9731	36.0911	40.8248	43.5968	10.6065	54.2034	24.3287	112.499	43.3148	37.2745	47.7625	0.123334	4.87511	23.2151	284.777	185.607	56.3357	7.68426	230.532	316.61	891.063	0.420456	29.9167	104.107		2.49001	5.10025	17.1574	13.3417	7.22367	2.49001		62.2494	43.8771	46.1114	48.6737	37.2303	43.1211	46.8772	8.44144	55.3186	18.0076	43.3101	46.6857	0.0375084	44.9942
	47.275	47.6599	56.1371	28.9457	33.8928	38.0415	41.992	10.1146	52.1066	24.0871	102.306	42.6582	34.93	47.5636	0.153147	27.9101	32.1247	200.085	170.206	65.5969	15.6066	277.34	290.306	651.049	2.80831	10.7015	55.0562		4.61676	5.00163	13.4789	13.7126	8.76543	4.61676		62.2654	44.5902	46.2942	49.0273	37.3241	43.4092	47.1517	8.36453	55.5163	17.7396	43.7045	46.9373	0.0356666	45.4422
	88.1266	45.1787	53.5051	27.505	32.9173	35.9244	47.1929	22.081	69.2739	46.7889	487.571	40.5516	33.6691	51.4235	0.208648	1675.57	4.05692	39.8445	387.611	203.792	126.977	3306.84	211.912	523.66	9.71238	5.27078	28.1213		47.5751	4.62712	12.9536	13.0465	7.63426	4.62712		62.2744	45.2785	46.8075	49.3829	37.3665	43.6808	47.4651	8.30073	55.7658	17.4881	44.0802	47.3007	0.0352423	46.043
	93.2678	43.3784	51.1433	25.8235	31.9068	40.0313	47.5918	24.057	71.6489	50.5486	578.74	41.7048	33.9379	49.202	0.183595	2086.29	17.7532	12.6126	473.86	246.02	57.1624	3924.56	162.739	421.143	23.0205	1.6521	88.5439		51.563	1.67356	9.43843	15.8813	9.798	1.67356		62.2828	45.879	47.4837	49.7409	37.5482	43.935	47.8116	8.21398	56.0256	17.1799	44.421	47.7296	0.0359043	46.6814
	90.8574	48.1926	48.1818	34.3553	30.1309	43.9295	49.2746	21.6755	70.9501	43.9892	469.827	46.0557	36.7488	48.1899	0.134697	1729.13	1.17078	1.19413	222.585	366.482	28.5699	3628.37	308.742	308.365	13.9413	0.240705	177.103		44.8018	2.1369	2.12616	11.7004	15.9248	2.12616		62.2884	46.4	48.1498	50.0768	37.8076	44.1594	48.147	8.11862	56.2656	16.8621	44.7195	48.1491	0.0369297	47.2749
	84.5295	47.5967	45.0022	49.63	27.8548	42.8092	49.5704	18.7839	68.3543	37.8935	352.837	46.2994	43.3574	49.1217	0.0623301	1222.14	3.89559	20.8686	0.00355362	471.565	45.7139	2906.07	288.157	206.804	361.323	7.65429	148.54		38.23	1.29725	1.29725	3.33058	18.4446	3.49023		62.2811	46.9125	48.7852	50.3779	38.0533	44.3586	48.4615	8.02899	56.4904	16.5678	44.9971	48.7043	0.0395638	47.8489
	81.2422	46.4084	43.3105	50.8873	25.7726	40.3092	47.9884	18.3908	66.3792	38.3234	338.221	44.8595	41.0595	49.7675	0.0958748	1105.81	2.49618	21.882	8.40354	493.539	58.9699	2562.45	249.228	161.012	410.701	23.5114	93.8514		36.3827	1.54894	1.54894	6.02776	19.0869	4.55031		62.2709	47.3997	49.3669	50.6733	38.2738	44.5549	48.7566	7.95067	56.7073	16.3069	45.2661	49.2144	0.0417892	48.3833
	80.6474	44.6762	40.8584	48.3212	23.8206	37.2444	45.928	18.9872	64.9153	41.3413	360.515	42.7673	38.1479	47.4099	0.108254	1205.43	1.56703	25.7008	5.72704	488.741	75.405	2502.59	197.536	104.795	313.279	46.2525	43.8635		37.8801	1.90889	1.90889	5.55383	18.9468	5.5229		62.6092	47.8442	49.9171	50.9833	38.7328	44.7561	49.1405	7.93259	57.073	16.1427	45.5281	49.7229	0.0440395	48.8807
	79.9825	41.7556	38.075	46.8085	22.3831	34.9766	43.9969	19.4498	63.4467	44.2073	378.296	39.9153	35.7512	45.5453	0.120473	1294.96	5.02339	35.0686	7.90517	467.155	81.365	2436.51	123.969	55.5552	262.02	67.8706	18.9674		40.0672	1.84029	1.84029	6.8932	17.5322	4.93867		63.1819	48.27	50.4523	51.2883	39.2952	44.9474	49.5725	7.97049	57.543	16.0784	45.778	50.2324	0.0463942	49.3612
	77.9774	38.9371	36.7259	56.3551	38.8164	33.1313	46.9906	17.1872	64.1778	36.5758	295.4	38.8768	37.2485	52.0006	0.165291	960.187	64.8575	105.363	87.6952	66.8174	192.078	2242.59	69.1502	37.2642	662.221	67.1562	6.2994		39.1007	0.0603867	2.15083	17.4784	0.0603867	5.74541		63.7536	48.6983	50.9624	51.4974	39.825	45.1397	49.9794	8.01467	57.9941	16.0359	46.0294	50.7166	0.048449	49.8303
	72.6917	37.0818	35.3435	56.1077	65.3032	32.1232	49.7752	17.2475	67.0227	34.6507	297.475	46.5948	35.7781	63.0044	0.275619	525.167	161.123	208.274	40.1012	241.12	311.592	1769.9	41.7355	22.2974	649.55	1202.82	2.25522		26.097	9.51298	11.2513	9.51298	18.7085	14.4715		64.2701	49.1857	51.431	51.656	40.3009	45.3243	50.3614	8.05284	58.4142	15.9901	46.2896	51.1636	0.0500134	50.3084
	70.1581	36.3314	32.9833	53.9026	63.2947	42.8279	49.9163	15.0075	64.9238	30.0653	225.225	48.3652	37.9555	60.9467	0.232464	409.731	184.551	286.726	15.8901	178.98	50.2461	1563.15	32.6029	5.57836	542.009	1067.54	148.996		21.7929	12.0338	15.3819	5.53734	14.9295	5.53734		64.7444	49.8545	51.6346	52.0674	40.7575	45.5005	50.7598	8.08169	58.8415	15.9214	46.589	51.4159	0.0492514	50.7446
	84.5217	35.4953	31.3688	50.3592	58.9185	45.5397	51.0339	19.1958	70.2297	37.6139	368.48	47.9494	38.0064	56.7787	0.198051	1121.43	241.447	386.713	0.45521	62.1676	30.1862	2905.23	23.7542	0.558551	389.576	800.722	222.552		36.5723	12.4541	16.5806	2.40975	10.9691	2.40975		65.1936	50.4984	51.652	52.4688	41.2131	45.6751	51.1168	8.10369	59.2205	15.8533	46.881	51.5182	0.047127	51.0752
	86.9947	33.8188	30.1686	46.9051	56.4676	44.0692	49.7373	20.5421	70.2794	41.3012	421.978	45.4872	36.3814	54.077	0.195621	1388.11	253.4	382.934	8.02171	45.2966	32.1275	3177.94	10.2229	0.205068	265.155	668.022	180.842		41.5075	11.6683	15.3185	1.41793	10.9805	1.41793		65.6354	51.0885	51.6523	52.8335	41.6466	45.872	51.4547	8.13057	59.5853	15.8014	47.1762	51.6029	0.0448147	51.3704
	82.8625	31.6216	28.0644	43.498	55.3804	41.8285	47.2092	19.9507	67.1599	42.2601	398.029	42.6633	34.1733	52.4098	0.210624	1271.15	242.974	366.524	13.7733	66.768	28.9521	2729.12	1.00027	6.53863	165.805	613.004	125.598		40.1992	11.0416	14.5988	0.834738	12.7171	0.834738		66.1636	51.6794	51.6657	53.1759	42.0436	46.0715	51.7999	8.2005	60.0004	15.8311	47.47	51.7698	0.0433271	51.6725
	77.8544	30.925	28.981	40.4056	53.3767	39.5477	45.1817	18.193	63.3748	40.2663	330.986	39.9767	33.0807	50.1339	0.204931	1067.5	203.254	262.464	22.8115	67.1575	31.7419	2230.94	0.0921398	2.69122	95.7288	517.8	79.6781		37.8777	9.05164	10.9957	0.428926	13.4	0.428926		66.7074	52.3	51.7073	53.482	42.3532	46.2501	52.1333	8.30293	60.4362	15.9263	47.6144	52.2583	0.0464986	52.0037
	79.6211	30.0251	46.0795	41.0169	50.4794	46.4484	48.9451	16.605	65.5501	33.9259	275.727	46.2639	42.2825	49.4716	0.0783517	941.018	357.964	8.21157	62.8556	2.35419	6.23343	2400.96	0.355651	238.949	108.065	394.337	250.49		33.3572	16.2388	0.18445	5.24702	4.21547	0.18445		67.2357	52.9079	51.7695	53.4598	42.6568	46.4174	52.4078	8.39759	60.8054	16.0236	47.7554	52.7829	0.0500054	52.3387
	88.3163	28.0627	50.4884	47.3296	47.2724	72.9019	55.7285	21.4093	77.1379	38.4172	458.359	48.909	47.2867	67.2985	0.174646	1061.96	765.398	27.4596	70.5424	71.5071	294.925	3328.69	6.54727	394.693	279.161	277.252	1787.63		39.4074	20.8463	1.57938	1.57938	1.63662	23.9929		67.7224	53.4889	51.8261	53.389	42.9322	46.5886	52.6579	8.4886	61.1465	16.1203	47.898	53.2062	0.0525025	52.6075
	86.1575	29.275	48.046	46.7921	43.72	82.6852	56.1126	22.9546	79.0672	40.9081	526.914	47.4191	44.488	74.0254	0.249232	902.694	720.258	65.0705	86.8713	153.578	706.1	3084.25	1.81303	303.614	261.49	171.57	2710.63		38.7384	18.1441	0.626926	0.626926	3.69911	35.2661		68.1794	54.0319	51.8969	53.4126	42.9615	46.7813	52.8773	8.62809	61.5054	16.3172	48.0602	53.2788	0.0514962	52.6548
	80.2215	29.3466	45.9224	45.0284	41.0695	81.1003	53.7814	21.6445	75.4259	40.2453	468.485	45.4754	42.0592	71.6467	0.260211	699.075	597.059	61.7639	76.6162	161.594	746.318	2460.16	1.62525	234.119	207.558	109.16	2548.11		34.7461	16.1288	0.447031	0.447031	4.40594	35.6249		68.6057	54.5333	51.997	53.4763	42.7884	47.0581	53.0765	8.79399	61.8705	16.5685	48.2928	53.3764	0.0500007	52.7367
	75.7327	27.9473	55.471	41.7032	39.2404	76.0395	52.689	19.9885	72.6776	37.9368	399.541	48.5871	39.8561	70.6673	0.278775	531.013	612.154	7.73961	120.689	180.865	545.245	2035.03	7.1513	617.501	122.803	74.2861	2062.8		27.1456	20.6398	6.88395	6.88395	9.34668	27.4524		68.8678	55.0324	52.3116	53.5725	42.5789	47.3314	53.2824	8.91038	62.1928	16.7229	48.5764	53.5	0.0482343	52.942
	73.7187	25.7705	75.4714	38.8745	37.341	77.2286	54.7341	23.1922	77.9263	42.3724	537.877	56.2966	37.7244	75.0332	0.330876	360.414	838.891	430.034	251.528	302.518	506.001	1857.37	23.5322	2011.51	68.112	45.1525	2172.22		17.4221	30.5261	19.1748	17.4221	18.9555	20.932		69.0035	55.4617	52.7052	53.6766	42.3906	47.4438	53.4469	8.99946	62.4464	16.8381	48.7591	53.6192	0.0474712	53.1909
	72.8417	23.8911	74.9886	36.9349	34.776	104.64	58.012	31.0826	89.0946	53.5796	966.128	54.8883	35.3157	74.4519	0.356536	219.921	1164.23	288.206	444.242	539.912	2174.13	1782.55	45.2975	1968.44	39.8598	17.2599	5478.67		17.9534	30.9972	20.1003	17.9534	20.1123	49.7512		69.1295	55.8059	53.0959	53.7644	42.2866	47.5336	53.6027	9.06757	62.6702	16.9163	48.9242	53.724	0.0467595	53.4302
	72.4002	22.569	72.4122	34.4143	32.4713	103.818	56.3476	31.5004	87.848	55.9037	992.275	53.4073	32.9571	72.4092	0.374429	257.687	1140.99	258.072	481.068	570.076	2253.48	1745.46	64.8424	1746.47	14.3856	3.42189	5357.79		18.9929	30.8383	19.0049	18.9929	20.9359	50.4111		69.2548	56.1155	53.4488	53.8927	42.224	48.0079	53.824	9.07627	62.9002	16.8629	49.3682	53.8755	0.0436573	53.6707
	70.5994	21.0779	67.3735	32.9352	30.2203	100.273	53.7466	30.6211	84.3677	56.9732	937.653	50.1544	30.899	69.7929	0.386266	284.018	1067.24	185.694	433.112	553.484	2164.71	1598.23	91.081	1350.71	5.35338	0.160939	4851.34		20.445	29.0765	17.2191	17.2191	19.9341	50.1187		69.1512	56.396	53.8025	54.1607	42.1597	48.7266	54.0661	8.98153	63.0477	16.6121	49.9956	54.1371	0.039771	53.9816
	65.9066	19.4696	66.9947	31.8511	28.0748	93.8603	51.0262	28.9877	80.0139	56.8096	840.29	48.8789	29.0189	66.7227	0.393808	221.427	995.82	254.995	367.683	526.766	1834.76	1245.04	124.365	1323.01	1.51202	6.48561	3999.14		17.0277	29.4093	18.1159	17.0277	20.8041	44.9814		68.807	56.6569	54.1519	54.4493	42.0799	49.4431	54.2647	8.82002	63.0847	16.2537	50.6203	54.4032	0.0360188	54.3006
	62.5945	18.0402	70.1399	30.0806	26.4518	88.5491	49.3094	28.3554	77.6648	57.5051	804.028	46.3376	27.359	68.2536	0.427711	176.496	977.761	433.912	369.744	522.469	1539.76	1022.28	158.289	1561.71	0.292518	17.3865	3355.61		16.2569	28.2974	23.8023	16.2569	19.8858	42.2115		68.4614	56.9591	54.466	54.729	42.0456	50.1321	54.4656	8.66263	63.1282	15.9048	51.2156	54.6633	0.0325627	54.5975
	84.7412	18.1066	68.1544	44.1048	24.7614	86.9512	54.4699	29.9031	84.373	54.8984	894.195	56.1296	29.5972	80.5945	0.462805	916.349	1322.29	187.265	107.436	882.598	1055.04	2928.94	156.622	1408.72	181.799	34.341	3173.04		28.6116	38.023	12.0248	12.0248	31.3682	30.8217		68.1772	57.4879	54.7627	54.9936	42.3525	50.7732	54.7579	8.45408	63.2119	15.439	51.7706	54.9359	0.029663	54.8781
	103.556	23.7651	64.2087	63.4177	23.4815	85.5767	60.6676	32.3252	92.9928	53.2824	1044.92	63.8132	33.6783	80.2347	0.408702	1839.41	1361.79	12.5393	7.56288	1382.81	620.463	5319.44	47.0095	1128.1	1075.59	50.9793	3020.08		39.7428	40.0481	0.395508	0.395508	40.3317	21.7635		67.9443	57.9862	55.0574	55.2407	42.6778	51.5089	55.0692	8.25264	63.3219	14.9859	52.396	55.1979	0.0260409	55.149
	104.695	28.1522	59.3242	69.5727	22.5908	81.8573	61.032	31.543	92.5751	51.6828	994.964	64.4485	35.9452	78.7862	0.373403	1906.45	1081.09	2.91672	72.9437	1477.73	433.692	5486.88	6.09756	823.845	1517.2	64.492	2625.11		40.2465	36.2963	5.12428	5.12428	41.8577	17.4088		67.7246	58.436	55.3034	55.4583	42.9839	52.5671	55.4122	8.04127	63.4535	14.5117	53.2512	55.4468	0.020199	55.3808
	99.5795	27.6601	55.3284	68.6255	21.4552	75.9936	58.1071	29.7611	87.8682	51.2178	885.726	61.977	34.5772	74.1516	0.363973	1719.97	927.015	7.72086	110.638	1343.36	319.928	4755.21	8.76959	610.433	1444.31	84.021	2058.63		37.6026	34.3168	6.64855	6.64855	40.5218	14.0166		67.4906	58.8592	55.4706	55.6446	43.2681	53.6067	55.7233	7.84838	63.5717	14.0846	54.0727	55.7036	0.0148566	55.5576
	93.5541	26.7906	53.0982	65.1039	20.0932	70.0413	54.7802	27.6851	82.4653	50.5385	766.465	59.101	33.3675	68.8069	0.346852	1503.41	783.415	2.82918	106.578	1203.19	232.9	3960.51	14.6754	505.202	1189.03	110.845	1553.92		34.453	32.3104	6.00283	6.00283	39.0078	10.9403		67.2631	59.3469	55.6432	55.7332	43.5426	54.5674	56.016	7.68759	63.7036	13.7239	54.8363	55.9453	0.0100109	55.6882
	94.9661	25.0522	50.21	63.8619	19.1998	65.2052	53.0825	28.1403	81.2228	53.0123	791.876	57.036	31.3417	64.8694	0.348481	1754.24	785.698	8.25154	116.195	1148.04	146.958	4140.23	31.0165	383.71	1104.93	130.455	1196.03		37.9302	31.9837	6.82597	6.82597	37.8362	8.16919		67.0893	59.755	55.776	55.818	43.9572	55.456	56.3086	7.5088	63.8174	13.3351	55.536	56.186	0.00581787	55.797
	102.175	23.7593	47.2997	79.3352	19.0151	60.656	55.3733	32.1838	87.5571	58.1215	1035.8	53.9779	29.6444	74.6654	0.431609	2190.36	999.447	65.1822	574.171	1321.92	27.907	5119.84	47.09	278.164	2373.02	134.709	902.072		48.1967	30.2186	6.67813	25.3573	34.9628	6.67813		66.9468	60.1279	55.5708	55.9192	44.3843	56.2733	56.5371	7.35298	63.89	13.0056	55.6579	56.4711	0.00725235	56.0963
	100.174	24.3534	47.5559	78.992	19.3854	56.9541	54.5692	31.2476	85.8168	57.2624	976.412	52.255	30.154	73.4825	0.418081	2079.83	912.99	49.1864	596.473	1237.9	5.68771	4837.59	39.2884	286.773	2339.7	126.25	693.404		47.9193	27.9015	4.6991	26.737	32.8696	4.6991		66.8202	60.337	55.3006	55.808	44.7902	57.0401	56.6827	7.21606	63.8987	12.7306	55.4274	56.9507	0.0135552	56.424
	95.8822	37.7527	46.8639	75.9757	22.8877	53.8604	55.5371	26.4793	82.0164	47.6786	701.154	50.3622	40.0305	70.4469	0.275318	1627.73	316.284	75.2247	417.736	1065.98	2.81131	4258.96	50.8545	263.816	2057.01	59.8114	540.048		45.5201	12.6094	3.49826	25.6136	27.4744	3.49826		66.698	60.2105	55.0382	55.567	45.1686	57.7958	56.7464	7.07802	63.8244	12.4731	55.1704	57.5335	0.0209673	56.6814
	89.3444	57.0109	44.6936	71.6067	52.1176	50.535	60.8847	16.6496	77.5343	27.3462	277.211	54.5642	50.9307	67.9578	0.143219	809.955	15.0065	262.152	114.962	76.8619	107.116	3448.38	696.4	198.024	1679.79	462.083	396.548		34.7802	2.44664	9.87066	17.0425	2.44664	4.02924		66.559	60.0519	54.7961	55.3177	45.5064	58.6064	56.8063	6.969	63.7753	12.268	54.9265	58.1563	0.0285615	56.962
	83.5927	57.5919	41.8292	68.6849	61.3314	47.1433	60.0289	15.0671	75.096	25.0997	227.017	59.4616	49.7555	66.8465	0.146576	555.254	5.93912	331.231	74.9261	1.69655	166.038	2805.95	727.401	125.612	1448.82	943.1	272.971		24.1311	1.86977	17.6325	9.22324	1.86977	12.3183		66.4076	59.8866	54.62	55.0756	45.8036	59.4168	56.8684	6.88912	63.7575	12.1142	54.7339	58.7797	0.0356412	57.2462
	80.2049	56.5214	40.4186	65.5162	61.1199	43.8062	57.9312	14.6425	72.5737	25.2756	214.402	58.8206	46.985	64.4171	0.156479	496.116	1.98745	306.692	57.5323	10.1677	199.515	2458.51	670.806	95.9829	1217.64	930.151	173.837		21.3842	2.29922	18.4021	6.69555	2.29922	15.0144		66.2785	59.7254	54.6556	54.867	46.0836	60.2178	56.9713	6.82763	63.799	11.9843	54.7085	59.0369	0.0380536	57.2962
	78.4485	54.2204	44.9531	60.8889	57.9547	40.3017	56.1279	13.4402	69.5681	23.9457	180.64	56.0875	47.2699	60.1554	0.119948	498.212	3.63858	124.877	22.6673	3.33727	250.467	2287.43	556.908	205.394	916.116	747.105	93.7069		22.361	1.86716	11.1345	4.80136	1.86716	15.7858		66.185	59.5582	54.7538	54.8079	46.3637	60.9863	57.1091	6.77802	63.8871	11.8685	54.7673	58.9459	0.0367469	57.183
	82.0482	51.0186	44.1648	58.0723	54.8771	37.5147	54.616	15.3569	69.9728	28.1179	235.833	52.9479	45.8783	57.2735	0.110471	752.53	12.9408	109.227	11.9464	0.0681975	292.454	2644.71	416.044	183.421	753.549	588.335	47.5162		29.1004	1.92924	8.78308	5.12445	1.92924	15.4332		66.1057	59.3877	54.862	54.9527	46.623	61.7022	57.2722	6.73388	64.0061	11.7577	54.8846	58.8588	0.0349395	57.1702
	80.4203	69.7665	41.3412	58.2061	54.5525	34.7314	56.503	17.0795	73.5825	30.2276	291.708	56.3793	44.644	66.8764	0.199357	572.037	175.92	229.88	2.90056	3.80457	474.001	2479.92	1532.33	114.912	760.91	572.691	16.8916		24.041	13.3872	15.0381	1.82682	1.82682	21.6478		66.0285	59.2166	54.9763	55.1089	46.849	62.5377	57.4528	6.73167	64.1845	11.7169	55.0094	58.7756	0.0330992	57.1628
	75.4488	97.1645	39.5091	82.3206	53.8794	32.3356	63.443	25.5719	89.0149	40.3069	653.922	64.6641	43.1017	80.6026	0.30315	144.139	1137.14	572.831	356.363	91.4631	967.671	2009.49	4427.98	78.99	2672.8	540.929	2.93815		10.7847	32.5005	25.155	17.6565	10.7847	32.3285		65.9411	59.0443	55.056	55.2365	47.0377	63.8355	57.6919	6.84267	64.5345	11.8607	55.1011	58.7062	0.031677	57.1404
	70.3786	103.374	49.8256	89.246	52.1104	30.2521	65.8644	27.1612	93.0256	41.2381	737.733	61.2445	50.3968	84.5292	0.252971	20.3781	1406.94	257.242	546.702	189.171	1268.24	1580.63	5292.86	368.799	3436.84	461.775	0.136465		9.13408	42.129	11.4189	28.0015	9.13408	30.9924		65.8486	58.8882	55.0039	55.3265	47.1421	65.1752	57.8974	7.0403	64.9377	12.16	55.0845	58.6405	0.0312681	57.1073
	66.7975	101.021	54.1819	86.5712	49.7728	29.0438	64.5647	26.1023	90.667	40.4282	681.332	60.4897	50.8751	81.6278	0.232091	4.98543	1329.05	107.801	484.288	218.799	1261.73	1308.7	4956.07	555.095	3130.37	366.773	2.48918		6.30778	40.5311	6.30778	26.0815	10.7169	31.4459		65.7596	58.7507	54.9043	55.3988	47.242	66.4628	58.0864	7.2723	65.3587	12.5198	55.0279	58.5847	0.0313057	57.0748
	64.1531	94.188	53.5896	80.7673	46.3024	43.8117	63.802	20.1067	83.9087	31.5142	404.279	58.8713	48.1242	76.6137	0.228395	0.123247	923.306	104.293	287.821	306.236	399.613	1124.37	4040.7	527.535	2514.6	245.891	173.981		5.28173	35.3166	5.28173	21.896	12.5689	15.0597		65.6469	58.6197	54.7983	55.4963	47.3539	67.5517	58.2445	7.4779	65.7224	12.8388	54.9728	58.5259	0.0313052	57.058
	61.6796	89.932	51.4308	76.4765	42.9369	57.3502	63.301	17.184	80.485	27.1464	295.289	59.5149	52.9106	72.7773	0.158063	2.6288	709.211	140.902	173.593	414.696	35.4118	964.609	3517.74	433.026	2102.68	151.669	714.425		2.16471	30.4171	8.08417	16.9615	16.578	2.16471		65.5952	58.4971	54.7052	55.7104	47.3355	68.5442	58.3979	7.72003	66.118	13.2197	54.9565	58.4723	0.0309963	57.1038
	59.5746	89.1305	48.0442	76.9039	40.6631	54.1522	61.4114	18.2954	79.7068	29.7915	334.722	56.8634	49.5712	72.5716	0.188307	3.37381	768.348	178.682	240.017	430.493	52.6967	838.285	3423.31	303.552	2142.06	100.834	553.694		2.71123	32.2671	8.81919	20.0405	16.2003	2.71123		65.5397	58.4056	54.6045	55.9378	47.2864	69.4853	58.5432	7.97142	66.5146	13.6163	54.9378	58.5088	0.0314774	57.1717
	56.6743	108.655	44.6282	82.4406	38.1005	60.1726	65.112	26.234	91.346	40.2906	688.222	58.4235	47.6398	76.8736	0.234785	71.1937	1896.03	419.584	300.283	729.617	24.3971	678.751	6089.3	196.189	2685.23	55.9364	873.271		1.74915	50.232	13.7952	24.0172	20.3229	1.74915		65.4244	58.3489	54.487	56.1661	47.264	70.2831	58.6623	8.17864	66.8409	13.9419	54.9068	58.5839	0.0324002	57.2575
	52.9998	106.751	42.2127	80.3859	35.9596	77.4716	65.9634	26.9683	92.9316	40.8837	727.287	65.2357	44.9095	79.6573	0.27895	168.055	1663.61	564.096	208.009	900.228	132.44	500.789	5795.66	134.356	2476.5	28.4954	2194.94		12.2359	41.515	23.023	15.1502	29.2761	12.2359		65.2837	58.2859	54.3554	56.3678	47.3272	71.0161	58.7727	8.35256	67.1253	14.2116	54.8585	58.651	0.033411	57.3269
	48.9985	101.619	40.1418	74.797	33.4801	76.0696	62.5177	26.0384	88.5561	41.6497	677.999	61.8978	42.3559	75.7515	0.282756	182.768	1528.92	500.683	150.782	843.184	183.655	337.716	5040.67	90.6355	1951.48	8.17151	2065.53		12.8993	39.7214	21.756	12.8993	28.4177	14.1719		65.153	58.1963	54.2238	56.548	47.6511	71.7286	58.9168	8.4629	67.3797	14.3642	54.8048	58.7367	0.0346289	57.3721
	46.0206	94.4323	38.121	70.6407	31.4958	71.3894	58.6833	24.1028	82.7861	41.0727	580.946	58.3307	40.0959	71.2022	0.279487	160.343	1277.99	422.809	142.979	739.161	161.445	237.134	4071.82	56.2423	1601.53	0.764388	1662.02		12.31	36.1017	20.2097	12.31	26.8349	13.0588		65.0018	58.0915	54.1041	56.7186	48.0838	72.4094	59.0682	8.54363	67.6118	14.464	54.7577	58.824	0.0358006	57.4051
	42.7353	90.8397	70.3047	68.0763	30.8547	67.3472	61.693	21.4793	83.1723	34.8164	461.36	67.7117	48.8883	69.7476	0.175826	359.393	849.53	74.1617	40.7468	951	31.9699	146.745	3626.23	1574.76	1402.86	0.0543878	1348.78		24.9764	23.1279	2.59296	0.364563	36.857	0.364563		64.6389	58.0036	53.9825	56.8847	48.4964	73.0296	59.1726	8.59555	67.7682	14.5262	54.708	58.8804	0.0367319	57.4442
	40.346	89.824	86.079	65.7154	43.245	64.4054	64.9358	20.7002	85.636	31.878	428.499	65.0604	48.5351	80.9881	0.250557	604.659	619.423	447.034	0.607787	470.489	0.281354	94.5657	3504.94	3075.53	1231.58	159.354	1141.35		24.7144	24.7636	21.0186	0.655018	21.8153	0.655018		64.2384	57.9296	53.8735	57.0518	48.871	73.5383	59.2504	8.6284	67.8788	14.5626	54.6681	58.9202	0.0374349	57.4907
	37.7646	89.1217	84.0687	62.0315	49.9887	60.9972	63.9954	19.6538	83.6492	30.7113	386.271	61.5144	52.7408	78.5594	0.196638	688.056	631.33	402.937	3.85689	196.187	8.98894	51.0235	3422.27	2856.6	986.588	375.089	922.686		23.7498	27.6073	22.5543	0.51713	11.5257	0.51713		63.8443	57.7886	53.8746	57.116	49.2421	73.9674	59.3055	8.64215	67.9476	14.5723	54.685	58.9263	0.0373318	57.4523
	34.7529	87.1894	79.8576	58.0862	48.3852	57.9746	61.041	19.5303	80.5713	31.9955	381.434	58.0304	50.7825	74.4147	0.18876	691.063	683.74	354.065	8.73069	160.169	9.40284	17.0685	3199.93	2424.19	754.311	315.55	748.191		23.2775	29.159	21.8272	0.0558147	9.64519	0.0558147		63.4755	57.6309	54.0591	57.003	49.6192	74.3969	59.3641	8.65533	68.0194	14.5801	54.7951	58.9308	0.0363659	57.317
	33.4688	82.4849	74.2221	56.651	45.6648	55.9031	58.0658	18.0155	76.0813	31.0261	324.559	56.2771	48.2244	69.8293	0.183009	605.012	596.294	261.027	2.0017	153.784	4.67711	8.10724	2689.82	1901.02	677.535	226.302	639.162		22.8083	26.2079	17.9451	0.373924	10.6122	0.373924		63.1101	57.4613	54.2545	56.848	50.0038	74.8626	59.4234	8.69358	68.117	14.6299	54.9028	58.9329	0.0354022	57.1547
	67.4701	76.9935	70.9627	56.1003	68.6712	53.6369	65.6391	8.99834	74.6375	13.7088	80.9701	68.0706	58.9428	70.3898	0.0885085	3.35248	128.923	28.3405	90.9884	9.19328	144.054	1357.82	2150.37	1627.41	649.172	1447.78	529.709		0.600533	8.9229	2.89207	11.9703	0.600533	14.4337		62.7296	57.2878	54.455	56.7168	50.4014	75.3343	59.4875	8.74106	68.2285	14.694	55.0204	58.9375	0.0343733	57.0023
	89.0554	73.2233	68.9815	54.4529	77.6886	49.9257	68.8879	14.635	83.5229	21.2447	214.184	71.1024	58.085	76.5723	0.137291	406.729	18.7955	0.00876298	208.37	77.4524	359.564	3414.53	1814.91	1471.49	567.935	2215.31	372.654		17.953	2.12088	2.12088	16.6495	6.58621	21.1767		62.3398	57.1318	54.6442	56.8281	50.8281	75.7826	59.5924	8.77113	68.3635	14.7185	55.1902	58.9773	0.0331716	56.98
	87.1993	71.0224	65.5565	51.0355	74.1456	47.4823	66.0736	14.8862	80.9597	22.5297	221.598	68.2894	54.6657	73.3648	0.146051	446.294	24.4905	0.267415	226.144	65.157	345.634	3201.04	1632.23	1220.45	416.731	1894.35	284.288		18.9098	2.73296	2.73296	17.2539	5.85616	20.8071		61.9673	57.0016	54.9195	56.888	51.0687	76.188	59.6722	8.82646	68.4987	14.7916	55.4116	59.0046	0.0314024	56.9448
	81.2931	74.9515	60.6317	54.6273	69.1408	44.5304	64.1958	13.59	77.7858	21.1696	184.689	64.8863	56.1284	73.4988	0.134003	292.318	115.685	12.7028	91.5562	24.4533	386.729	2567.61	1965.15	900.614	576.28	1483.74	193.458		16.4068	10.0652	4.25456	10.259	4.25456	20.3559		61.6429	56.8766	55.5768	56.9159	51.0102	76.5498	59.762	8.89834	68.6604	14.8896	55.9018	59.0505	0.0273915	56.8962
	76.76	91.5567	55.9951	79.4435	66.7638	42.0217	68.7568	17.7746	86.5314	25.8515	315.938	71.7619	58.6873	78.7726	0.146118	64.0511	519.836	162.86	114.205	3.97211	714.766	2128.76	3713.1	643.822	2383.59	1306.27	129.965		4.9981	19.7948	15.7668	7.68159	4.9981	29.7402		61.3368	56.7511	56.2772	56.9213	51.2305	76.782	59.8832	8.87848	68.7617	14.8263	56.3957	59.1427	0.0237761	56.8362
180°	73.8463	89.046	51.6525	77.2056	65.863	40.7764	66.3983	17.6601	84.0584	26.5972	311.879	69.8546	55.2051	76.3658	0.160831	55.4723	512.918	217.439	116.798	0.286545	656.479	1868.38	3413.42	442.302	2170.08	1241.96	103.123		3.99163	19.1914	18.2022	7.35096	3.99163	29.0782		60.8681	56.6317	56.936	56.9437	51.5427	77.1338	60.0093	8.89854	68.9079	14.8286	56.7078	59.2429	0.0218641	56.9399
	72.2087	83.5843	47.9104	72.1156	62.8622	42.3418	63.5039	15.777	79.2808	24.8441	248.912	67.4889	51.6483	72.1855	0.165844	75.7747	403.226	243.156	74.1627	0.411682	447.831	1729.5	2805.06	298.906	1721.76	1039.47	137.366		4.71979	16.0954	19.5785	4.6267	4.6267	25.1471		60.3534	56.5247	57.536	57.0199	51.8645	77.583	60.1469	8.97079	69.1177	14.9148	56.6485	59.4942	0.0245018	57.278
	79.0204	82.7124	46.6074	67.7642	59.1814	41.9936	62.8799	16.6878	79.5677	26.5391	278.482	63.4728	49.7509	76.2064	0.210035	260.516	393.327	264.794	23.8563	13.6787	436.239	2342.46	2713.46	255.551	1379.58	815.671	129.325		15.5476	19.2396	16.8654	4.29138	4.29138	21.4792		59.8754	56.4345	58.1085	57.1244	52.1722	78.0464	60.2935	9.0665	69.36	15.0373	56.6069	59.7473	0.0269895	57.6164
	79.1082	84.3328	48.7651	63.7592	57.0452	39.757	62.1279	17.2563	79.3843	27.7755	297.781	60.4022	50.8351	75.271	0.193772	288.331	493.057	178.565	2.66109	25.8345	500.458	2350.96	2884.9	329.191	1098.11	698.21	83.4574		18.7061	23.9306	11.6371	3.35702	3.35702	20.6452		59.4552	56.3385	58.6403	57.2357	52.4496	78.4997	60.4365	9.17932	69.6158	15.1884	56.5628	59.9875	0.0293832	57.938
	76.1918	82.6977	49.7926	59.3128	55.3279	38.1525	60.2459	16.6181	76.864	27.5838	276.161	57.3203	51.1764	71.9721	0.168867	254.274	504.084	109.272	0.870625	24.1866	488.119	2076.66	2711.93	367.53	823.191	610.406	56.7154		18.8715	25.3773	7.52778	1.99246	1.99246	19.1679		59.0161	56.2591	58.9779	57.3071	52.7168	78.8273	60.5174	9.26462	69.782	15.309	56.5211	60.1325	0.0309585	58.1425
	70.533	79.1923	47.3136	58.2306	52.6355	37.7712	57.6127	15.2153	72.828	26.4096	231.505	55.4331	48.644	67.4574	0.162042	166.935	465.679	106.072	0.381779	24.7721	393.686	1592.93	2359.12	278.625	762.261	484.618	51.1178		15.1	23.7592	8.1195	2.79752	2.79752	17.6619		58.4813	56.3564	59.2417	57.2948	53.0786	78.8387	60.5486	9.21381	69.7624	15.2172	56.591	60.2218	0.0310826	57.8881
	66.5763	74.0309	45.5507	64.9957	49.6428	38.991	56.6312	13.816	70.4472	24.3964	190.882	57.3192	46.5737	66.1811	0.173894	98.9042	302.748	122.778	69.9639	48.8377	311.178	1292.75	1884.38	222.881	1181.58	361.811	70.0487		9.25704	16.7116	11.7686	7.67642	7.67642	18.3282		57.9491	56.4475	59.4901	57.264	53.5291	78.8094	60.5815	9.1456	69.7271	15.0964	56.6517	60.3087	0.0312669	57.6065
	64.0886	68.7485	45.9311	64.3416	45.8412	46.2739	55.8708	10.9235	66.7943	19.5513	119.323	55.1812	46.0168	64.2783	0.16557	67.5319	165.835	98.7983	71.7537	100.594	92.1001	1120.05	1453.67	234.383	1137.04	231.638	244.999		8.90733	13.5673	9.25018	9.16031	9.34009	8.90733		57.4568	56.5296	59.7097	57.2273	53.9823	79.2404	60.691	9.27173	69.9627	15.2769	56.704	60.4457	0.0319391	57.3421
	62.6313	67.4881	65.587	62.993	42.8473	57.0613	59.768	9.00774	68.7757	15.0712	81.1393	62.8122	58.4538	64.9385	0.0525536	8.19846	59.6003	33.8605	10.4008	286.31	7.32633	1024.63	1359.15	1222.59	1047.92	149.471	699.063		0.180864	4.67596	2.77482	0.180864	19.9649	5.75088		57.0206	56.6038	59.8145	57.1963	54.4128	79.8264	60.8124	9.47258	70.285	15.5767	56.708	60.5629	0.0328719	57.1084
	61.7192	68.3796	71.8011	60.3625	41.7975	55.8484	59.9847	10.5937	70.5785	17.6607	112.227	61.0409	56.9769	66.7145	0.0787247	3.00855	70.4741	139.626	0.142731	330.775	17.1091	967.07	1425.68	1695.76	884.529	124.903	636.398		0.67836	7.33873	10.7602	0.67836	19.2434	5.19247		56.6117	56.7316	59.7053	57.1618	54.8098	80.3572	60.8962	9.6627	70.5589	15.8675	56.6417	60.5985	0.0337497	56.9467
	59.565	66.2114	69.6902	56.3851	47.0756	53.1852	58.6854	8.35285	67.0383	14.2333	69.7701	57.9751	53.9852	64.5498	0.089127	0.773722	56.6406	121.104	5.29144	134.787	30.2528	837.73	1266.64	1526.36	663.765	270.739	509.12		1.58996	8.23635	11.7151	1.58996	10.8994	4.7899		56.1965	57.0697	59.5743	57.1203	55.1774	80.5359	60.9457	9.70713	70.6528	15.9275	56.4148	60.6028	0.0357898	57.095
	56.7104	61.9492	64.9655	57.2208	50.3297	89.4856	63.4435	13.7023	77.1459	21.5976	187.753	59.585	56.838	64.2114	0.060912	45.3348	2.23305	2.31623	38.7223	171.972	678.189	680.633	981.426	1179.51	707.524	388.415	3464.98		2.87458	2.36419	5.38045	2.36419	9.25527	29.9006		55.7651	57.4589	59.4226	57.0882	55.5376	80.6336	60.9843	9.72674	70.7111	15.9496	56.0959	60.5939	0.0385468	57.2735
	54.3305	57.1115	63.7914	67.6737	49.5665	111.352	67.3043	22.5367	89.841	33.4848	507.904	60.4515	55.0257	66.7032	0.0959298	168.32	103.893	12.3401	0.136485	314.628	1940.21	562.116	701.721	1100.25	1372.87	358.915	6517.42		6.12101	3.33997	3.33997	7.22225	10.8849	50.9006		55.3418	57.8429	59.2825	57.0577	55.9052	80.7223	61.0254	9.75085	70.7762	15.9784	56.1933	60.5897	0.0376453	57.4503
	50.6147	53.7499	61.736	66.4683	46.4551	109.511	64.7559	23.1133	87.8692	35.693	534.227	57.7429	51.3985	65.2852	0.119012	199.974	121.132	9.1198	2.93231	334.92	2003.06	399.727	534.923	968.112	1284.99	250.702	6223.62		7.12827	3.99305	3.99305	8.72535	11.2879	51.7685		54.9532	58.2038	59.1105	57.0173	56.2822	81.0818	61.1081	9.89224	71.0004	16.1881	56.466	60.6087	0.0353855	57.6105
	49.1683	56.781	57.3107	63.2856	48.2336	104.577	63.2261	21.0184	84.2445	33.2433	441.774	57.0458	51.0715	61.7919	0.094986	197.623	41.5391	34.9926	0.00354431	224.776	1709.94	343.983	684.321	712.312	1066.95	310.186	5469.49		7.87758	0.264814	0.264814	6.23981	8.81225	47.5316		54.5783	58.5836	58.8701	56.9831	56.6549	81.5004	61.1951	10.0664	71.2615	16.4498	56.7369	60.6138	0.0330367	57.7833
	50.8741	78.2502	54.527	59.5697	78.7274	97.0572	69.8343	17.8335	87.6678	25.5369	318.034	68.91	55.7876	78.6081	0.169801	359.489	70.8287	234.313	105.362	79.0884	741.089	410.167	2268.5	571.472	837.997	2314.18	4413.7		18.0359	9.34029	14.383	9.34029	9.81747	28.1472		54.0375	59.0685	58.6169	56.8161	57.0124	81.8948	61.241	10.2717	71.5127	16.7726	56.8652	60.6979	0.0326012	57.8146
	51.2237	74.2662	53.3478	55.7355	79.0913	104.166	69.6384	20.4972	90.1356	29.4339	420.137	65.0008	53.9447	77.885	0.181601	339.101	21.4169	265.383	193.29	89.3587	1192.14	424.45	1904.86	516.483	630.713	2349.33	5408.75		13.7772	9.26535	11.6531	9.26535	14.0905	39.1648		53.3464	59.4868	58.3783	56.4517	57.3464	82.2175	61.2045	10.5044	71.7089	17.1627	56.6754	60.7751	0.0349059	57.8624
	50.1632	70.5953	50.1848	51.4716	76.491	134.359	72.2109	32.5106	104.722	45.0218	1056.94	61.0335	50.5065	75.0171	0.195267	486.099	2.61001	485.149	430.115	18.3199	3862.42	381.879	1597.91	382.722	434.729	2104.02	10761.5		10.8703	9.56184	10.8487	9.56184	15.4576	73.3257		52.6293	59.8316	58.1603	56.0119	57.6504	82.495	61.1297	10.7474	71.8771	17.5813	56.4215	60.8052	0.0373948	57.9054
	46.9299	69.8298	48.3191	48.0533	72.0686	131.96	69.5268	32.6374	102.164	46.9421	1065.2	59.0744	48.1198	71.5089	0.195514	510.621	0.0917706	449.769	461.111	6.4605	3897.94	265.965	1537.29	313.205	303.87	1717.86	10269.6		12.1445	10.7554	10.7554	11.0211	12.9942	72.8859		51.9427	60.1427	57.9528	55.5636	57.9407	82.7697	61.052	10.9988	72.0509	18.0155	56.1579	60.8247	0.0398933	57.9468
	45.7509	75.4478	47.5731	46.2413	68.8385	125.183	68.1724	30.6971	98.8695	45.0287	942.314	58.2058	46.5742	73.7955	0.226147	502.724	52.9317	424.33	480.972	0.443784	3250.17	228.898	2009.4	287.357	243.979	1460.54	8941.81		12.4549	17.242	10.6327	11.9645	10.6327	66.9768		51.3136	60.4477	57.7455	55.1445	58.2217	83.0405	60.9856	11.2473	72.2329	18.4426	55.7948	60.8511	0.0433479	57.9836
	49.2741	73.1737	48.4807	45.7366	80.7101	117.186	69.0936	27.6686	96.7622	40.0451	765.55	61.2239	48.679	78.826	0.236437	392.811	16.6474	424.891	545.55	134.944	2312.91	347.921	1810.69	318.951	228.465	2508.87	7493.46		11.9498	11.9498	12.7432	15.4873	19.4862	55.9624		50.6881	60.7885	57.5441	54.7808	58.4785	83.3005	60.9301	11.4947	72.4248	18.8654	55.4716	60.8947	0.0466033	58.0113
	48.7486	68.4579	49.7997	45.432	79.4182	108.207	66.6772	24.281	90.9582	36.4158	589.569	59.1288	49.0114	76.6781	0.220119	321.433	3.17079	284.848	451.358	162.333	1724.7	328.593	1431.59	367.805	219.352	2381.12	6019.46		10.3802	9.32906	9.32906	13.6968	20.2894	49.0779		49.9817	61.1428	57.3592	54.2756	58.702	83.5707	60.8387	11.7852	72.6239	19.3713	55.0465	61.0667	0.0518483	58.0306
	45.3664	66.8746	50.3878	44.51	75.3011	102.222	64.1103	22.4016	86.5118	34.9423	501.831	58.6312	46.6218	73.1945	0.221779	351.331	7.64167	188.307	384.168	125.235	1452.47	217.414	1314.29	390.706	192.892	1996.27	5126.57		13.2648	8.24342	8.24342	14.1211	16.6699	43.5904		49.273	61.4641	57.1648	53.7623	58.8967	83.8501	60.7352	12.091	72.8262	19.9078	54.6129	61.2818	0.057543	58.0307
	42.4858	76.7727	47.8647	43.2464	70.3188	100.635	63.5539	23.2289	86.7828	36.55	539.583	59.0917	44.401	75.1592	0.257262	443.864	174.737	246.152	412.393	45.764	1375	140.762	2129.93	297.327	159.389	1575.88	4901.88		16.6059	17.681	11.2271	15.8453	11.2271	41.5432		48.5882	61.6114	56.9614	53.3332	59.043	84.1287	60.611	12.3885	72.9995	20.4394	54.2403	61.3613	0.0616001	58.0022
	39.4307	76.1576	45.2715	40.8885	65.6077	105.327	62.1138	25.7895	87.9032	41.5197	665.097	55.4396	41.9842	73.5202	0.273028	514.524	197.23	283.661	450.514	12.2077	1867.35	77.6016	2073.54	214.624	105.411	1224.04	5580.86		16.009	20.718	10.1681	14.5512	10.1681	49.887		47.9519	61.5475	56.7707	53.0177	58.8895	84.4038	60.4302	12.6681	73.0983	20.9632	53.956	61.2682	0.0634604	57.8301
	37.1543	71.6589	50.4545	38.0372	60.7911	104.204	60.3833	25.239	85.6223	41.798	637.008	55.6228	41.1415	68.942	0.25254	539.583	127.141	98.5804	499.349	0.166303	1920.22	42.6782	1684.07	393.348	54.9921	910.204	5414.33		18.4684	16.0362	5.16829	17.5856	5.16829	48.5808		47.3532	61.4659	56.7168	52.725	58.6384	84.658	60.2595	12.9249	73.1844	21.4487	53.723	61.1643	0.0647708	57.6776
	36.8376	65.9969	73.8586	36.4628	57.3379	101.611	62.0175	24.6279	86.6454	39.7112	606.532	61.6674	41.9627	71.8932	0.26288	634.025	15.836	140.213	653.043	21.8982	1567.65	38.6406	1251.42	1869.45	34.1209	713.769	5039.51		24.8298	4.3295	12.1912	25.2046	4.3295	39.9436		46.7732	61.379	56.6663	52.447	58.3779	84.9079	60.0919	13.1757	73.2676	21.9259	53.5018	61.0572	0.0659523	57.5221
	36.714	61.4681	79.5405	46.7328	55.4673	97.0161	62.8231	22.1141	84.9372	35.2005	489.032	58.4677	48.9164	75.0224	0.210636	681.689	1.83611	279.471	258.898	54.1082	1169.16	37.1181	951.513	2393.07	259.575	617.314	4408.24		21.7537	3.0004	21.0728	11.7349	3.0004	38.5484		46.201	61.2889	56.5471	52.1891	58.1253	85.1793	59.9218	13.4349	73.3567	22.4207	53.2786	60.9471	0.0671351	57.3362
	34.4978	58.7451	78.002	62.8785	52.3444	90.2155	62.7806	19.5422	82.3228	31.1278	381.898	60.8118	53.9446	74.2211	0.158206	799.916	16.2849	231.693	0.0096018	108.912	752.675	15.0255	790.938	2244.91	1040.52	471.887	3551.44		26.3141	2.06672	17.1902	2.06672	8.46738	29.4037		45.5856	61.1971	56.4265	51.9408	57.8872	85.4692	59.7511	13.7091	73.4602	22.9437	53.0622	60.8356	0.0682486	57.1568
	32.385	57.2022	73.9648	61.5377	48.6101	100.774	62.4123	23.3459	85.7582	37.4059	545.031	59.3699	50.7581	70.858	0.165273	901.643	27.1462	133.46	0.765018	190.501	1471.64	3.10989	706.532	1878.64	955.812	323.592	4921.42		26.9849	2.16777	14.5949	2.16777	10.7598	41.4044		44.9803	60.8906	56.3324	51.6942	57.6723	85.7674	59.5562	13.9787	73.5349	23.4714	52.8538	60.557	0.0679234	57.0023
	30.1945	55.549	69.0113	57.9642	45.5238	145.996	67.3731	40.6748	108.048	60.3724	1654.44	56.7566	48.0301	66.2495	0.159429	1382.25	139.809	2.68376	88.527	477.392	6181.52	0.182343	621.38	1473.78	747.624	222.078	13311.2		26.5621	1.2076	12.2547	1.2076	11.2328	89.2391		44.419	60.2822	56.246	51.2403	57.5633	86.0472	59.2997	14.2487	73.5484	24.0282	52.4917	60.0366	0.0670485	56.9047
	27.8802	53.3007	66.9367	53.9145	43.5877	148.995	65.7692	42.7821	108.551	65.0489	1830.31	53.6076	46.016	63.6812	0.161036	1435.58	155.464	1.36315	140.534	492.018	6926.6	7.51463	514.346	1318.8	542.564	168.123	14012.4		25.7274	0.3069	13.3292	0.3069	10.0199	95.3878		43.8964	59.5835	56.0381	50.7085	57.4677	86.3048	58.9998	14.5181	73.518	24.6071	52.0409	59.4376	0.0663507	56.7529
	26.1678	49.9781	65.7906	50.1882	42.6781	143.164	62.9945	41.3217	104.316	65.5957	1707.48	50.0831	44.5031	61.89	0.163422	1356.21	169.427	7.81832	164.003	412.759	6427.21	19.8354	374.678	1236.87	382.855	145.361	12665.9		23.9153	0.105038	15.7075	0.105038	7.40508	93.0812		43.4181	58.8859	55.9315	50.1784	57.3786	86.5412	58.7223	14.7698	73.4921	25.1519	51.6167	58.845	0.0654376	56.655
	29.777	46.2034	63.2619	49.474	42.0821	134.835	60.939	37.7924	98.7313	62.0168	1428.26	47.8387	43.1124	59.8149	0.162274	971.071	217.136	5.39596	131.446	355.581	5460.69	0.713234	242.797	1065.4	355.416	131.346	10860.5		18.0617	1.63527	15.4232	1.63527	5.75658	86.9967		42.9892	58.242	55.9231	49.6857	57.2954	86.5969	58.4554	14.9389	73.3943	25.5562	51.245	58.402	0.0652731	56.6092
	39.579	44.0657	59.5305	58.5418	40.7805	124.428	61.1542	32.2044	93.3586	52.6609	1037.12	51.3038	41.6018	59.2833	0.175264	465.491	292.016	2.63641	6.82477	415.09	4003.55	80.2368	180.748	835.732	779.543	103.205	8799.63		11.7248	7.23803	8.22676	7.23803	10.5233	73.1241		42.5779	57.6276	55.9219	49.223	57.222	86.479	58.1752	15.0387	73.2139	25.8506	50.8977	58.0383	0.0655487	56.572
	38.9528	43.8879	56.0618	57.3455	38.2736	117.811	58.7222	30.0983	88.8205	51.2555	905.91	49.9748	40.1865	57.0246	0.173211	390.829	220.056	7.07748	1.89518	418.145	3491.55	69.4102	175.997	647.21	714.173	58.5542	7602.09		11.0221	6.08697	6.08697	7.37067	11.7013	67.8366		42.18	57.0035	55.9205	48.7486	57.1565	86.3664	57.8959	15.1425	73.0384	26.1547	50.5415	57.7111	0.0662295	56.462
	37.1396	44.2977	53.1539	54.6302	38.2593	115.977	57.243	29.6828	86.9258	51.8541	881.071	48.7258	39.7689	54.2611	0.154124	404.145	167.581	16.7203	6.82647	360.38	3449.7	42.4858	187.038	507.711	576.419	58.336	7285.58		11.5862	4.42812	4.42812	5.90442	10.4665	67.2513		41.8041	56.215	55.9259	48.2161	57.1077	86.1698	57.5731	15.2234	72.7965	26.4419	50.1436	57.4568	0.0679663	56.0704
	34.6763	42.454	50.3191	50.5953	44.1885	115.097	56.2217	29.4324	85.654	52.3506	866.265	47.2538	42.8877	50.5262	0.0817712	464.201	189.547	34.8406	31.6564	144.797	3466.28	16.4418	140.01	387.995	398.952	184.064	7136.08		12.5774	4.79974	3.06529	3.34149	3.06529	67.843		41.4548	55.5435	56.0606	47.6881	57.0736	85.7718	57.2654	15.2235	72.4889	26.584	49.6519	57.2175	0.0707923	55.8021
	32.728	39.4481	47.3043	47.9969	68.4791	112.076	58.0054	29.0907	87.0961	50.1517	846.27	47.6506	41.4121	63.3586	0.209471	638.948	344.375	114.514	100.171	109.699	2923.64	4.43735	77.9083	278.316	301.903	1433.2	6634.86		14.9226	8.20252	0.346285	0.346285	20.8286	64.4255		41.1606	54.9664	56.2998	47.2051	57.0471	85.3742	57.0089	15.2089	72.2177	26.6781	49.1455	57.0375	0.074325	55.6331
	32.1617	37.1836	44.1693	46.0053	77.1661	106.117	57.1339	28.6853	85.8192	50.2072	822.847	45.0873	38.93	69.3759	0.28111	623.612	398.016	168.08	123.846	401.289	2399.39	2.37213	43.0608	183.544	236.661	2166.4	5699.64		12.9256	7.90374	0.917965	0.917965	32.0788	61.0302		40.9161	54.4596	56.5466	46.7573	57.0226	85.0202	56.7871	15.1995	71.9866	26.7658	48.6829	56.9637	0.0783825	55.5031
	51.8345	36.3878	41.3439	44.1142	74.1775	97.9511	57.6348	23.8006	81.4354	41.2955	566.469	47.9744	42.0365	68.5918	0.240041	33.6437	451.438	265.395	182.807	273.66	1625.4	449.992	33.25	114.97	182.054	1897.13	4533.28		3.86014	11.5866	6.63047	3.86014	26.2031	49.9767		40.698	53.9665	56.4433	46.3308	56.9941	84.7288	56.5269	15.2095	71.7364	26.9066	48.2397	56.8773	0.0821713	55.2049
	53.2173	35.9808	40.2418	42.5335	69.3619	90.8966	55.372	21.1288	76.5008	38.1579	446.426	47.8754	40.8147	65.3258	0.23093	4.6428	376.019	228.924	164.826	195.719	1262	510.569	28.722	92.5496	141.897	1500.82	3633.09		5.34187	11.8946	7.63364	5.34187	21.4865	43.0212		40.4923	53.4621	56.138	45.9181	56.8294	84.4475	56.2146	15.2201	71.4347	27.0751	47.8041	56.6757	0.0849121	54.8001
	51.4492	34.0884	48.2965	40.774	67.2452	86.8405	54.7823	19.2909	74.0732	35.2138	372.139	49.8729	42.6546	63.2962	0.194822	11.1093	428.237	42.0659	196.233	155.324	1027.73	433.795	12.0195	312.405	103.073	1341.3	3160.58		1.57638	15.7845	1.57638	9.09887	17.3723	36.9676		40.2994	53.0706	55.8203	45.5306	56.5814	84.1751	55.9129	15.2241	71.137	27.2281	47.4156	56.4143	0.086668	54.4455
	47.6453	31.8315	63.4504	38.329	65.5672	85.7635	55.4312	19.9857	75.4169	36.055	399.429	55.5479	40.6581	65.038	0.230661	60.6194	556.943	64.3087	292.484	102.739	920.051	289.811	1.46419	1077.74	59.4057	1221.2	3040.64		7.90256	23.7164	7.90256	17.2189	10.0193	30.2156		40.1319	52.7833	55.537	45.2265	56.3312	83.9074	55.6529	15.2094	70.8623	27.3291	47.1157	56.1616	0.0875886	54.1602
	44.7063	29.4498	62.8472	35.3846	64.2285	86.879	53.9159	21.4453	75.3612	39.7754	459.9	53.7767	37.715	63.8831	0.257565	84.8171	598.589	79.7686	343.41	106.349	1086.57	198.381	1.37283	1038.5	22.687	1129.43	3164.91		9.07047	24.3269	9.07047	18.3922	10.4517	33.1023		39.9929	52.5294	55.3638	44.9296	56.0983	83.6442	55.4264	15.1886	70.615	27.4032	46.8296	55.9304	0.0885636	53.9466
	42.5935	27.3187	60.9089	35.2058	63.5833	84.4109	52.3369	21.1803	73.5171	40.4692	448.605	51.7512	37.0527	62.9147	0.258704	94.9329	625.909	73.4797	293.473	126.483	1028.75	143.329	10.9085	917.327	21.0159	1086.48	2893.3		9.15769	24.4325	9.15769	16.5454	11.8321	32.6597		39.5175	52.2972	55.2137	44.6209	55.6325	83.3919	55.1123	15.2395	70.3518	27.6517	46.54	55.5278	0.0880571	53.7554
	41.0008	26.1638	56.9967	57.9371	65.0494	79.8031	54.4918	18.7337	73.2255	34.3788	350.95	57.4669	44.9998	63.2713	0.168757	182.007	802.475	6.27467	11.8698	111.462	640.66	107.73	19.8708	695.655	746.142	1185.28	2418.83		16.4661	31.3031	0.470165	0.470165	7.58245	22.3362		38.819	52.0656	55.0607	44.3154	55.0977	83.1714	54.755	15.3484	70.1034	28.0312	46.2529	55.0885	0.0871859	53.5632
	40.7275	25.9154	64.2556	62.3468	62.8837	73.68	54.9682	17.8905	72.8587	32.547	320.071	62.6153	46.1324	63.9127	0.161573	202.796	844.067	86.2566	54.4443	62.6556	350.134	102.132	22.1476	1131.26	1006.5	1040.85	1854.04		21.8877	36.6999	1.64036	0.268444	0.268444	11.0648		38.1265	51.8291	54.9008	44.0395	54.5943	82.9755	54.4109	15.4636	69.8746	28.4201	45.9869	54.8242	0.0876617	53.2117
	40.2589	24.5757	101.081	58.8917	59.4507	68.2946	58.7587	26.0511	84.8098	44.3357	678.659	59.1712	44.9171	66.0836	0.190688	342.243	1168.48	1791.14	0.0176823	0.478916	90.9333	92.8794	36.5517	4964.48	799.203	831.125	1419.26		18.9123	34.5955	41.9094	0.279531	0.279531	9.12339		37.4841	51.5284	54.7533	43.7215	54.128	82.8219	54.0728	15.5935	69.6663	28.8379	45.6732	54.597	0.0889974	52.8282
	39.5432	23.7891	103.016	54.4512	85.327	66.0541	62.0301	29.2035	91.2336	47.0797	852.847	60.2527	43.2702	80.5088	0.300847	505.66	1462.37	1679.83	57.4386	542.746	16.1932	79.5965	46.6813	5240.93	567.857	2992.69	1255.47		20.7095	36.4636	42.7631	5.80145	25.0743	5.80145		36.8826	51.0359	54.6191	43.14	53.7405	82.6808	53.6832	15.7618	69.4449	29.3607	45.114	54.3995	0.0933084	52.3882
	37.6519	23.552	97.2524	52.5975	90.1366	80.7178	63.6514	30.0928	93.7442	47.2775	905.577	66.6577	41.3883	87.7819	0.359167	675.975	1607.96	1129.03	122.188	701.467	291.265	49.4261	49.9778	4439.68	482.946	3542.05	2509.65		29.0058	43.1057	30.5947	14.0602	23.4789	14.0602		36.3084	50.5427	54.5086	42.5671	53.4106	82.5323	53.3116	15.9217	69.2334	29.8654	44.561	54.2341	0.0979106	51.9766
	35.522	23.1163	90.172	54.5232	88.6413	88.992	63.4945	29.9584	93.4528	47.1826	897.503	71.5823	40.2723	88.9043	0.376477	782.459	1630.4	711.69	80.4835	632.365	650.122	24.015	56.3277	3546.26	571.292	3366.3	3407.11		36.0603	48.466	18.5897	17.0591	17.0591	17.4097		35.7479	50.0751	54.4314	42.0321	53.1044	82.3559	52.9578	16.0643	69.0221	30.3341	44.0429	54.0996	0.102471	51.5898
	35.0625	22.5998	85.3085	53.9434	86.1526	88.1675	61.8724	28.8242	90.6966	46.5866	830.837	69.6259	39.7827	85.9415	0.367143	718.771	1542.33	549.25	62.8684	589.527	691.435	19.7225	64.347	2990.66	543.913	3083.7	3311.55		34.5635	47.0261	15.6825	15.6825	16.5266	18.5416		35.1137	49.5879	54.3601	41.5336	52.8238	82.1715	52.5984	16.2169	68.8153	30.8314	43.5471	53.9761	0.106938	51.2059
	35.8413	21.3334	82.1604	51.5416	81.1149	84.8803	59.4786	27.2199	86.6985	45.7641	740.922	66.3283	39.7664	81.899	0.346299	558.724	1455.06	514.461	62.9965	468.128	645.242	27.2464	86.2684	2656.26	437.652	2549.59	2944.01		30.487	44.9949	15.8321	14.7866	14.7866	18.552		34.4684	49.0579	54.2498	41.0762	52.5431	81.9968	52.232	16.3718	68.6039	31.3444	43.0717	53.8231	0.11096	50.8005
	35.711	22.084	79.8443	48.1494	77.2048	79.2065	57.0333	25.1948	82.2282	44.1756	634.78	62.6771	38.8206	78.7061	0.339374	454.641	1221.46	520.34	78.9247	406.889	491.649	25.9032	72.8888	2422.88	307.227	2170.01	2360.5		26.9661	40.5931	17.1672	14.5277	14.5277	16.5294		33.8439	48.5208	54.1083	40.6579	52.2663	81.8258	51.8705	16.519	68.3895	31.8466	42.6236	53.6478	0.114512	50.3936
	34.8341	37.7884	76.8612	46.1059	83.4496	74.0359	58.8458	21.6468	80.4927	36.7856	468.585	60.0709	39.8677	76.1549	0.312759	576.562	443.418	324.553	162.307	605.343	230.739	17.7464	51.364	2138.11	239.766	2790.81	1884.82		25.2368	22.2825	16.7903	13.965	23.3787	13.965		33.2725	47.9981	53.9673	40.2404	52.0122	81.6485	51.5232	16.6527	68.1759	32.3208	42.1798	53.4785	0.118115	50.0051
	32.9325	38.391	72.887	43.7149	88.7667	79.7603	59.4087	23.8612	83.2699	40.1644	569.355	58.3009	39.7219	78.042	0.325397	700.991	441.746	181.663	246.297	861.889	414.189	5.34066	60.3646	1786.37	171.437	3380.86	2414.63		25.3684	19.91	14.586	14.586	30.4657	21.4594		32.7583	47.5081	53.8272	39.7521	51.7855	81.4495	51.1801	16.7753	67.9554	32.777	41.6911	53.3167	0.122365	49.6468
	30.9998	37.5523	67.886	41.3548	86.39	124.199	64.7303	35.8843	100.615	55.4366	1287.69	54.6204	38.503	81.764	0.359709	1137.75	738.644	9.95845	546.415	469.141	3536.52	0.143157	48.0367	1388.65	115.205	3110.13	8756.75		23.6206	17.0681	13.2656	13.2656	31.7696	69.5786		32.2818	47.055	53.6777	39.2899	51.5846	81.1712	50.8434	16.8566	67.7	33.154	41.2311	53.1545	0.126326	49.3198
	32.1072	35.3699	65.954	38.6005	82.2983	134.639	64.8281	39.5129	104.341	60.9503	1561.27	52.2772	36.1775	78.2123	0.367469	1070.66	867.788	1.26759	687.889	305.209	4873.54	2.20726	22.5472	1248.39	63.6643	2670.5	10819.6		20.1701	16.9074	13.6768	13.6768	30.0211	82.3616		31.8216	46.5984	53.3203	38.8365	51.3943	80.8301	50.4669	16.9045	67.3713	33.4961	40.7769	52.8388	0.128844	48.9964
	32.8299	38.5499	64.5465	35.4309	77.0387	130.308	63.1174	37.411	100.528	59.2721	1399.58	51.5482	36.2106	73.9157	0.34238	917.33	603.563	2.04227	766.542	193.803	4514.64	4.87731	62.8595	1150.91	23.1304	2154.56	9937.49		18.7182	12.9983	12.9983	16.1173	25.4905	78.7603		31.3647	46.1175	52.8781	38.3995	51.1959	80.4932	50.0748	16.9496	67.0244	33.8485	40.329	52.4575	0.130715	48.6567
	31.3197	57.6956	61.886	32.7832	71.5324	122.507	62.954	33.3465	96.3006	52.9697	1111.99	59.7908	39.0113	69.1208	0.278451	1000.73	27.6507	1.14065	910.279	73.5883	3546.57	0.487564	733.008	977.469	4.67294	1673.7	8442.97		28.4711	2.09519	2.09519	27.0076	11.7416	62.7163		30.9181	45.6483	52.4354	37.9897	50.9276	80.1691	49.6813	16.9921	66.6735	34.2022	39.9043	52.0585	0.132164	48.2879
	29.2618	61.4907	57.2458	31.2026	68.4949	113.588	60.214	30.749	90.963	51.0662	945.503	59.3683	37.7134	66.7438	0.277917	958.037	1.62988	8.81002	841.661	68.5731	2848.8	1.84866	952.906	708.856	0.337703	1434.39	6883.47		30.1064	2.12242	2.12242	28.1656	9.12664	54.2199		30.4922	45.2151	52.0307	37.5653	50.6118	79.4785	49.2322	16.8998	66.132	34.3267	39.4777	51.676	0.133821	47.9134
	28.273	59.4745	53.3619	29.888	66.9785	109.144	57.8534	29.6443	87.4976	51.2403	878.782	56.4182	35.7564	65.1025	0.290962	875.001	2.62809	20.1735	782.066	83.2683	2630.77	5.51548	832.498	517.127	0.538069	1321.84	6165.85		28.1452	3.05631	3.05631	26.5303	10.5603	52.7262		30.1267	44.823	51.6284	37.0312	50.2896	78.5825	48.7469	16.7345	65.4814	34.3293	38.9791	51.2937	0.136415	47.5563
	27.0472	55.5645	49.7934	27.8067	65.7755	129.816	59.3006	37.8176	97.1182	63.7728	1430.17	52.679	33.3034	63.2227	0.309961	1040.28	13.958	90.3858	991.865	41.9243	4972.45	12.7758	622.155	367.563	7.92312	1235.8	9839.58		25.6318	2.88555	2.88555	24.8723	13.0965	77.1372		29.9478	44.4544	51.2303	36.502	49.9866	77.7019	48.3038	16.5329	64.8368	34.2269	38.4901	50.9194	0.139015	47.2205
	25.0991	56.0191	46.1026	26.6608	63.7189	130.403	58.0005	38.6909	96.6914	66.7078	1496.99	51.0609	31.5212	61.794	0.324414	1082.5	3.92604	141.56	982.18	32.7003	5242.06	30.4966	645.039	239.666	15.6873	1095.44	9956.27		25.9617	4.95823	4.95823	24.4001	12.6581	79.3417		29.7759	44.0443	50.8683	35.9967	49.6554	76.862	47.8671	16.3445	64.2116	34.1456	38.0086	50.5651	0.141763	46.8499
	30.6597	66.597	42.8341	27.4096	60.5092	126.397	59.0677	36.5095	95.5772	61.8096	1332.95	51.6717	33.7033	65.0751	0.317598	807.017	56.6903	263.529	1002.23	2.07795	4533.18	0.00145668	1294.24	149.148	10.316	893.276	9172.88		21.012	14.9253	8.83755	24.262	8.83755	74.725		29.5726	43.4164	50.5503	35.5202	49.0131	76.0825	47.3592	16.1865	63.5457	34.1782	37.4943	50.166	0.144556	46.2148
	34.4517	65.5943	40.3542	26.9747	56.8832	117.844	57.017	33.0541	90.0711	57.9724	1092.57	48.6187	35.9274	63.4165	0.276707	509.191	73.5698	277.648	902.539	0.0179016	3699.9	14.6709	1223.1	94.7261	13.2989	689.678	7607.74		14.167	16.9756	8.26449	21.644	8.26449	69.2251		29.3501	42.8262	50.2456	35.0733	48.3647	75.2183	46.8464	15.9982	62.8446	34.1504	37.0115	49.7754	0.147071	45.5955
	32.9851	62.6298	37.5163	25.5898	52.9979	109.605	53.554	30.6159	84.1699	57.1683	937.334	45.2571	34.1179	60.2219	0.276702	423.081	82.3712	257.208	781.993	0.309178	3141.71	5.58649	1024.54	47.5381	25.3174	500.706	6238.39		12.272	17.3727	7.74084	19.6673	7.74084	64.3478		29.1219	42.2654	49.9603	34.6626	47.7391	74.0426	46.2986	15.6966	61.9952	33.9029	36.5633	49.405	0.149377	45.0023
	30.9165	58.7781	34.5858	23.7993	50.4832	103.462	50.3376	29.0623	79.3998	57.7348	844.616	42.5345	31.8338	56.7044	0.280902	377.177	71.2425	248.116	704.278	0.0212223	2822.24	0.0870343	792.794	15.7161	46.542	394.489	5305.79		11.618	16.2435	7.9487	18.7352	7.9487	60.9278		28.9104	41.7045	49.6788	34.2799	47.1512	72.8831	45.768	15.3955	61.1635	33.6381	36.136	49.0469	0.151567	44.4279
	30.6414	57.2886	32.369	23.1932	48.1918	97.1207	48.1341	27.0558	75.1899	56.2092	732.016	40.2804	31.0733	55.0144	0.278101	305.995	83.8049	248.539	622.051	0.00332865	2399.69	0.000396912	711.137	3.05391	55.1797	308.717	4422.15		9.63902	17.0082	7.9114	17.0872	7.9114	56.8403		28.7877	41.0839	49.3992	33.9081	46.5854	71.7815	45.2576	15.0992	60.3568	33.3627	35.702	48.6958	0.153958	43.8346
	32.4174	59.127	30.0697	27.4907	44.8798	91.2124	47.5328	24.4315	71.9644	51.3993	596.899	38.6486	30.6566	55.5652	0.28889	228.478	134.424	304.962	401.686	7.03852	1907.91	3.22514	812.563	0.304491	9.80164	203.3	3671.26		6.23123	20.4784	8.57891	11.1579	6.23123	52.5639		28.7215	40.4825	49.1087	33.5346	45.8915	70.7483	44.7479	14.813	59.5609	33.1033	35.2716	48.3044	0.15594	43.187
	31.5388	59.1873	28.8008	28.8114	41.3664	87.6724	46.2295	23.3753	69.6049	50.5637	546.406	36.4526	29.4933	54.7321	0.299658	215.817	167.903	303.76	303.391	23.6496	1717.51	0.841498	816.003	3.3148	3.27639	115.454	3254.81		4.91381	22.7346	7.6518	7.64122	4.91381	51.2198		28.6781	39.9222	48.8002	33.1587	45.2031	69.7963	44.2597	14.5496	58.8094	32.8732	34.8496	47.9009	0.157719	42.5626
	29.3003	56.4859	28.1203	27.6642	38.8509	84.898	44.2199	22.759	66.979	51.4678	517.974	34.0756	28.4153	52.0771	0.293963	222.594	150.453	259.197	274.093	28.8267	1654.71	1.74546	668.966	6.25579	8.74571	67.7229	2945.94		4.77528	22.4103	5.95528	6.41143	4.77528	50.8224		28.6499	39.3697	48.4743	32.7863	44.5519	68.8947	43.7878	14.3011	58.0889	32.6601	34.4321	47.4937	0.159432	41.9608
	27.4069	52.4887	26.5251	33.0674	37.5189	81.7149	43.1203	21.1285	64.2488	48.9989	446.412	35.2931	28.822	48.7462	0.25686	246.911	87.7665	275.402	101.061	31.3761	1489.54	10.3335	478.175	16.7805	5.98258	47.5741	2610.54		7.88624	17.1956	8.76807	2.22573	2.22573	46.4218		28.6181	38.7134	48.1618	32.4258	43.9595	67.9997	43.3131	14.0641	57.3771	32.4707	33.9977	47.1112	0.161678	41.3364
	25.7119	50.6155	25.626	40.0613	36.7668	78.0483	42.805	19.6691	62.4741	45.9506	386.875	38.4141	28.4756	47.977	0.255078	292.173	61.0046	295.117	7.52744	36.4597	1242.09	24.1041	399.761	24.955	89.1109	37.7646	2249.3		12.7022	12.2015	12.7881	1.64729	1.64729	39.6342		28.5925	38.0613	47.8679	32.1131	43.4441	67.0515	42.8551	13.8039	56.6589	32.2106	33.6002	46.7619	0.163781	40.7527
	23.7192	49.4357	36.4375	39.4144	36.2221	72.557	42.9643	16.6651	59.6294	38.7883	277.727	37.9259	36.276	46.9303	0.128048	370.373	41.8785	42.5987	12.6022	45.4572	875.724	47.6411	353.973	33.8265	77.3145	31.367	1758.58		14.2067	11.5097	1.48841	1.48841	1.70383	34.631		28.5733	37.4509	47.5149	31.8272	42.9768	66.1118	42.4092	13.5366	55.9458	31.9191	33.2331	46.3804	0.165138	40.2139
	22.2078	47.8324	35.3717	37.7081	35.0709	68.805	41.166	15.8142	56.9802	38.4158	250.09	36.5399	35.1461	45.3013	0.126234	359.412	44.4406	33.5737	11.9568	37.1499	763.914	70.7901	296.214	22.5644	50.2203	19.7973	1457.98		14.3321	11.2925	1.16821	1.16821	1.469	32.2651		28.5593	36.8905	46.9207	31.5511	42.5378	65.1958	41.9425	13.2549	55.1975	31.6026	32.886	45.825	0.164386	39.7142
	21.2329	45.2072	33.0298	35.0981	32.6958	67.4392	39.1172	15.8336	54.9508	40.4773	250.703	34.064	32.7793	42.6799	0.131205	319.846	37.0882	37.0557	16.1526	41.2342	802.136	88.1454	212.742	5.80011	20.0403	4.30269	1355.54		12.8311	11.1432	1.03415	1.03415	1.3682	33.3752		28.5813	36.3681	46.2607	31.1676	42.1084	64.3222	41.468	12.9913	54.4593	31.3284	32.4677	45.2226	0.164176	39.2382
	20.508	41.8344	32.1014	33.2432	31.0651	66.5045	37.5428	15.7317	53.2745	41.9035	247.488	32.6723	31.3242	39.6866	0.117762	290.183	18.4176	29.6087	18.4862	41.9599	838.783	102.282	125.729	2.19016	6.87357	0.196835	1287.59		12.1643	9.16204	0.570915	0.570915	1.60717	33.8322		28.6131	35.8683	45.609	30.626	41.7038	63.5096	40.9883	12.7735	53.7618	31.1637	31.9366	44.6327	0.165813	38.786
	19.8825	39.1233	31.929	33.5538	33.0637	64.5532	37.0176	14.8982	51.9158	40.2462	221.956	33.3088	32.2127	37.7309	0.078896	293.61	4.43399	25.8938	11.9975	15.6335	758.209	115.325	72.2806	1.70955	8.59875	5.96425	1151.36		13.4262	5.81453	1.37977	0.24509	0.24509	31.2444		28.6425	35.3814	44.9909	30.1101	41.3587	62.587	40.5118	12.5179	53.0297	30.8994	31.4279	44.0828	0.167591	38.3701
	19.3261	36.3253	30.8742	36.9283	42.9802	60.3135	37.7913	13.6079	51.3992	36.0082	185.176	36.6268	32.2369	41.4672	0.125234	340.963	2.14903	47.8463	0.744715	26.9253	507.252	127.586	32.5335	0.0638444	39.7758	152.738	881.616		17.3007	0.301495	5.75264	0.301495	6.35342	23.6867		28.669	34.9061	44.4128	29.6352	41.0521	61.2115	39.9811	12.1019	52.083	30.269	30.9529	43.5726	0.169335	37.9791
	18.1118	33.5004	29.0346	36.0655	42.5514	56.0097	35.8789	12.7905	48.6694	35.649	163.596	34.7829	30.151	40.9299	0.151643	315.669	5.65744	46.8449	0.0348274	44.5225	405.25	156.492	8.28791	2.51832	29.6375	142.323	644.562		16.6711	1.28258	5.74837	1.28258	7.76848	21.2268		28.7063	34.4479	43.8471	29.2006	40.76	59.8052	39.4612	11.6695	51.1307	29.5721	30.5124	43.0753	0.17072	37.6039
	18.9737	31.264	43.521	33.5605	40.8608	52.6862	36.811	11.6013	48.4123	31.5158	134.59	37.2106	31.8381	42.8559	0.147506	318.17	30.7695	45.0233	10.5662	16.4008	252.021	135.67	0.412836	166.397	8.63758	104.844	486.851		18.2369	5.94663	6.31033	3.65018	3.65018	15.4756		28.7578	34.0186	43.2869	28.7987	40.4686	58.4533	38.964	11.2494	50.2133	28.8712	30.1036	42.5823	0.171679	37.2436
	21.2618	29.7924	52.7501	31.4928	37.9812	49.3829	37.1102	12.1017	49.212	32.6103	146.452	34.737	30.2175	46.5325	0.212573	251.173	53.55	244.606	31.5548	0.758628	150.62	87.6042	0.687352	489.675	0.75925	54.1653	351.991		13.4752	4.9446	18.0131	3.24418	3.24418	14.6459		28.77	33.6226	42.7467	28.3967	40.1732	57.1791	38.4814	10.8653	49.3467	28.2353	29.9832	42.1033	0.168133	36.8979
	20.552	28.4927	51.3097	30.208	35.6016	45.5534	35.2862	11.4132	46.6994	32.3446	130.261	32.9048	28.9215	43.0655	0.196479	217.099	46.1522	256.752	25.7882	0.0994492	105.415	101.395	4.53172	428.004	0.170941	24.8015	222.962		12.3528	4.41211	18.4049	2.69678	2.69678	12.6486		28.667	33.2435	42.2835	27.8969	39.8836	56.0064	37.9968	10.5634	48.5602	27.8007	29.8112	41.6835	0.166059	36.5636
	19.7842	26.7239	47.905	29.4628	34.1084	42.8968	33.4802	10.4548	43.935	31.2267	109.302	31.7856	27.4086	40.6997	0.195146	187.579	45.6472	208.076	16.1396	0.394598	88.6731	117.446	15.191	298.721	1.34258	12.1583	150.684		12.0013	5.06165	16.1195	2.32279	2.32279	11.1113		28.5488	32.862	41.8664	27.4711	39.6159	54.8969	37.5435	10.28	47.8236	27.3817	29.6271	41.3038	0.16462	36.2389
	19.0843	29.8009	45.1665	29.1958	33.2222	40.5116	32.8302	9.1943	42.0245	28.0056	84.5352	31.5116	29.3471	38.6892	0.137311	188.949	9.17699	152.184	13.2089	0.15368	59.0032	133.106	0.673406	211.558	2.03254	6.76396	97.814		12.4272	1.71069	13.6549	2.31574	1.71069	9.00002		28.4295	32.4744	41.4749	27.2059	39.346	53.8025	37.1222	9.97619	47.0984	26.8739	29.4407	40.9427	0.163419	35.9102
	18.0674	39.6044	55.6875	27.5804	32.5495	37.6731	35.1937	12.6796	47.8733	36.0281	160.773	35.1113	28.8227	39.1216	0.151579	293.312	19.4541	419.995	57.9623	6.99201	6.14753	157.606	80.6925	628.305	9.24812	3.71712	49.7257		17.0439	4.49309	20.5762	7.53089	2.56183	2.56183		28.315	32.1042	41.1027	26.992	39.0121	52.7125	36.7064	9.66235	46.3688	26.3233	29.2623	40.58	0.162047	35.5581
	19.5746	43.9111	64.0584	26.5055	30.8261	36.3097	36.8642	15.6983	52.5625	42.5841	246.436	33.5679	27.5856	42.0107	0.207268	298.931	49.658	739.522	107.304	36.459	0.307489	122.033	176.613	1118.03	16.9414	0.0418681	32.3559		13.9933	10.3432	30.4905	7.06242	2.74181	2.74181		28.2052	31.7618	40.7542	26.7889	38.4287	51.6499	36.2648	9.34414	45.6089	25.7664	29.0944	40.1728	0.159938	35.0953
	21.5735	43.7494	62.8071	25.8593	29.052	35.9905	36.5053	15.0756	51.5809	41.2971	227.275	32.5212	26.6575	41.8097	0.221305	222.958	52.4766	691.786	113.337	55.5519	0.265039	81.866	172.341	1035.91	22.6781	2.46334	28.8261		10.9477	11.2281	30.2859	6.6619	3.46925	3.46925		28.094	31.4386	40.4314	26.5866	37.7507	50.6475	35.8248	9.04424	44.8691	25.2457	28.9301	39.7612	0.157678	34.5947
	20.9281	41.5314	59.9735	25.4209	28.0034	38.2091	35.6777	14.231	49.9087	39.8876	202.522	33.1062	26.0665	40.7009	0.219184	217.551	34.266	590.283	105.203	58.896	6.40794	93.9616	119.027	861.539	27.0463	6.85461	57.5722		12.1781	8.42521	26.8672	7.68536	5.10288	5.10288		27.7827	31.1201	40.13	26.3956	37.0971	49.7258	35.3752	8.80794	44.1832	24.8986	28.617	39.3718	0.158185	34.1086
	19.7765	39.3813	55.5485	24.4431	26.7692	36.2704	33.6982	12.991	46.6892	38.5511	168.766	31.5198	25.0246	38.6036	0.213411	193.811	32.298	477.438	85.6566	48.0109	6.61631	117.613	76.7342	621.356	38.1727	14.8403	31.91		11.7432	7.86152	24.0287	7.0767	4.75061	4.75061		27.4536	30.8023	39.8344	26.2748	36.4889	48.8731	34.9545	8.58763	43.5421	24.568	28.2908	38.998	0.159124	33.6456
	18.4744	49.9778	52.297	23.2819	25.1976	33.757	33.8309	14.3064	48.1373	42.2878	204.672	29.4773	23.7608	45.9226	0.318036	235.823	260.721	340.994	111.283	74.5354	0.00546152	147.551	374.667	469.827	53.8697	29.419	9.83173		11.0029	20.5005	22.8197	6.19542	4.27974	4.27974		27.1395	30.5021	39.454	26.1789	35.9102	48.0596	34.5407	8.36403	42.9048	24.215	27.9802	38.568	0.1591	33.2062
	18.0034	58.4543	51.5278	27.6779	23.3573	31.2081	35.0381	16.2215	51.2597	46.2969	263.139	29.443	24.4374	46.4479	0.310508	290.183	548.316	271.91	54.173	136.442	14.6691	159.217	774.664	437.074	8.66477	52.7684	0.344106		11.4396	29.0113	22.0848	1.7651	6.08569	1.7651		26.8569	30.2316	38.9201	26.0854	35.3926	47.2555	34.1237	8.11948	42.2432	23.7943	27.7006	38.0382	0.157253	32.8121
	19.5684	57.0985	56.9049	26.9642	22.3819	29.579	35.4162	17.0789	52.4951	48.2234	291.688	28.2716	23.5275	50.0734	0.360674	251.151	470.125	461.766	71.4353	169.892	34.0726	122.17	701.034	690.819	13.3756	67.8907	1.08679		8.70318	28.8269	28.6333	1.30738	5.88971	1.30738		26.5917	29.9941	38.3888	25.9984	34.8872	46.4367	33.7161	7.86376	41.5799	23.3234	27.4423	37.5134	0.155047	32.4406
	19.9243	53.7669	55.9459	25.2323	22.0854	28.4087	34.2273	16.2497	50.4769	47.4759	264.052	26.8205	22.8721	47.4274	0.349295	204.574	381.798	471.7	80.9099	147.424	33.8552	114.43	535.71	641.327	29.0438	72.8646	4.89629		6.89618	26.9464	29.1254	1.58823	4.73508	1.58823		26.4667	29.7798	37.8701	25.8921	34.3824	45.6682	33.3432	7.60237	40.9456	22.8004	27.295	36.9981	0.150921	32.0811
	19.209	50.0704	53.6864	23.8971	24.2133	27.8712	33.1579	14.8036	47.9616	44.6459	219.148	26.0422	23.9762	44.5206	0.299933	194.571	286.033	421.418	85.7619	80.0056	27.9497	130.244	378.261	531.989	45.2168	41.0645	7.56426		6.8332	24.0282	27.6441	2.14511	1.82892	1.82892		26.5519	29.584	37.3902	25.5473	33.8663	44.9655	32.9842	7.37546	40.3596	22.3606	27.3099	36.5093	0.144147	31.7251
	17.9433	47.37	49.5681	23.4511	23.8006	27.8931	31.671	13.4089	45.0799	42.3382	179.799	25.8468	23.5384	42.5007	0.287137	188.45	246.457	320.305	67.5673	61.944	14.2728	160.736	280.511	358.973	51.4148	46.5251	7.44421		7.90351	21.5231	23.7213	2.39574	2.04626	2.04626		26.6453	29.3894	36.8604	25.1924	33.3686	44.3236	32.63	7.16684	39.7968	21.964	27.3313	35.9874	0.136707	31.379
	17.0529	44.8783	45.8798	22.8217	22.5084	29.1706	30.3853	12.2361	42.6214	40.2698	149.722	25.9961	22.5867	40.9514	0.289035	177.751	210.049	240.08	57.2084	62.0458	1.47551	184.105	203.258	232.816	60.8374	65.8227	2.10515		8.94318	18.8822	19.8837	3.17446	3.48775	3.17446		26.7219	29.2052	35.9602	24.8858	32.8995	43.7523	32.2375	6.93617	39.1737	21.5159	27.3427	35.195	0.125561	31.0523
	16.6157	42.3099	42.5728	21.3007	28.0209	27.918	29.7897	10.6997	40.4893	35.9174	114.483	27.9694	22.955	38.7376	0.255826	173.554	156.757	163.409	72.062	3.12864	3.50325	196.163	136.619	142.834	86.8766	6.76326	7.30906		11.3538	14.3405	14.6034	6.66868	0.0514498	0.0514498		26.7707	29.0332	35.0363	24.6088	32.1667	43.2023	31.803	6.71243	38.5154	21.1063	27.3364	34.3189	0.113251	30.6
	16.4256	39.7205	40.6032	19.9159	32.8746	25.9208	29.2435	10.1424	39.3858	34.6826	102.868	29.3977	21.4172	38.0091	0.279202	164.298	109.769	129.044	87.0025	13.1855	11.0399	201.524	82.7926	99.635	114.609	5.07669	22.0963		12.9721	10.3228	11.2055	9.48179	3.47691	3.47691		26.8116	28.8644	34.1672	24.3302	31.3814	42.5023	31.3428	6.45544	37.7983	20.5962	27.3248	33.4707	0.101091	30.1229
	16.1599	36.8316	40.1878	18.6099	32.2359	24.7065	28.1219	9.83466	37.9566	34.9715	96.7206	28.4712	20.1341	35.6827	0.278565	143.091	75.8579	145.586	90.4782	16.9249	11.6652	209.138	38.5654	91.515	144.277	2.60642	34.987		12.3113	8.36037	11.7166	9.86127	3.76471	3.76471		26.8585	28.6974	33.3669	24.0133	30.6031	41.7129	30.8753	6.19196	37.0673	20.0547	27.3182	32.744	0.0903357	29.6502
	15.6039	33.9869	39.4834	17.9108	31.1276	23.5547	26.9446	9.44485	36.3894	35.0529	89.2051	27.3411	19.3218	33.2721	0.265246	128.61	49.5952	157.223	81.6085	17.4976	11.4914	225.527	11.3263	78.5341	161.561	0.256124	49.9398		11.7372	6.64583	12.1423	9.4303	3.78645	3.78645		26.9043	28.532	32.611	23.6875	29.8413	40.9801	30.426	5.96493	36.391	19.6047	27.3112	32.0647	0.0800578	29.1867
	14.5721	31.3375	37.7272	18.0266	28.97	22.2852	25.4864	8.73187	34.2183	34.2608	76.2455	25.6276	19.0913	30.7456	0.23385	119.124	34.2349	149.837	55.6487	12.1353	10.248	257.584	0.512675	50.4917	158.63	2.72733	69.4938		11.0555	5.70989	12.0996	7.60097	3.34241	3.34241		27.0105	28.3762	32.0069	23.4205	29.1261	40.341	30.0469	5.77195	35.8188	19.2098	27.352	31.5169	0.0707491	28.7512
	13.7393	28.9819	35.6502	17.475	27.6541	21.0503	24.0918	8.12906	32.2209	33.742	66.0816	24.3522	18.3688	28.65	0.21866	107.175	23.9132	133.597	43.7818	12.6902	9.25086	285.01	2.68818	25.2881	172.829	8.80515	91.608		10.613	4.62971	11.298	6.87718	3.30193	3.30193		27.1165	28.2101	31.6187	23.2439	28.4749	39.7717	29.7393	5.60691	35.3462	18.8535	27.3899	31.1489	0.0642137	28.3425
	13.3996	26.9222	33.2059	16.4833	27.2229	20.0415	22.8792	7.49235	30.3716	32.7474	56.1354	23.4818	17.3729	27.1477	0.219558	89.8639	16.3453	106.64	40.9073	18.8676	8.05273	296.594	13.685	6.67917	199.887	11.5503	111.936		10.0823	3.44033	9.72406	6.99848	3.74108	3.44033		27.2044	27.8854	31.2413	23.0806	27.7693	39.2452	29.4044	5.47771	34.8821	18.6289	27.3456	30.7821	0.0591191	27.8273
	15.1506	25.035	31.5401	16.167	26.9659	19.0922	22.3251	6.53672	28.8618	29.2797	42.7288	22.0636	16.8983	26.4832	0.220944	51.4734	7.3432	84.9158	37.9225	21.5368	10.452	239.348	31.2094	0.843844	208.932	13.3634	132.925		6.91293	2.9714	9.47654	5.89656	4.90234	2.9714		27.2809	27.5726	30.8748	22.9222	27.0098	38.6471	29.0512	5.33778	34.389	18.3737	27.0776	30.4189	0.0581136	27.4267
	16.4378	23.4349	30.9897	18.1193	25.7568	18.4449	22.1972	5.57476	27.772	25.1147	31.078	20.9399	18.2007	25.1763	0.160814	33.1713	1.53183	77.3067	16.6292	12.6708	14.0801	201.178	51.647	0.135546	156.304	23.6649	148.27		4.50212	2.49501	10.0498	2.82055	4.81695	2.49501		27.3455	27.3032	30.5381	22.7741	26.2787	37.5954	28.6392	5.04479	33.684	17.615	26.5349	30.0634	0.0623434	27.3243
	16.6198	21.8305	29.8436	17.6512	23.8184	22.949	22.1187	4.76512	26.8839	21.5434	22.7064	22.3897	18.696	23.6011	0.115966	30.2384	0.0830919	59.6734	19.959	2.8889	0.689253	196.047	77.2817	0.605111	168.229	46.2818	58.8678		5.76992	0.559235	7.45388	4.73853	1.4287	0.559235		27.3794	27.0716	30.2006	22.6472	25.5842	36.4321	28.2192	4.71995	32.9391	16.726	25.956	29.7052	0.0673574	27.2255
	16.0246	20.2887	27.5785	16.6656	21.9549	22.1608	20.7788	4.22588	25.0047	20.3374	17.8581	21.1218	17.5713	22.1093	0.114362	22.6032	0.240192	46.2349	16.9191	1.38313	1.90981	213.07	106.766	9.26	194.768	75.1097	71.5834		5.09726	0.83308	6.45664	4.45627	0.83308	1.03897		27.4196	26.8023	29.8581	22.5458	24.936	35.3076	27.8116	4.41697	32.2285	15.8818	25.4026	29.3465	0.0720353	27.111
	14.9005	19.2892	25.4232	15.4019	20.2479	20.7735	19.3394	3.87568	23.215	20.0404	15.0209	19.7686	16.3737	20.6421	0.115312	19.7033	0.00251588	37.0129	15.5038	0.825458	2.05667	247.149	128.421	27.0224	231.636	107.611	96.9834		4.86803	0.479353	5.65462	4.36668	0.479353	1.00492		27.5965	26.3358	29.5277	22.459	24.4376	34.2531	27.435	4.14357	31.5785	15.1032	24.9122	29.0045	0.0759008	26.9662
	14.1243	18.6317	24.4946	14.7813	18.7437	20.4243	18.5333	3.81269	22.346	20.5721	14.5366	18.6877	15.7439	20.0041	0.119172	19.4391	0.00967971	35.5369	14.0774	0.044261	3.57558	272.156	143.755	37.5386	250.91	141.081	103.984		4.56336	0.0559988	5.8069	3.90637	0.0559988	1.73654		27.7887	25.8693	29.2275	22.3733	24.0112	33.2753	27.0909	3.9123	31.0032	14.4414	24.4757	28.6933	0.0793244	26.829
	17.7769	17.8991	23.5605	14.2656	17.3526	21.7537	18.7681	3.34347	22.1115	17.8147	11.1788	17.838	17.4587	20.7901	0.0870966	0.982368	0.755105	22.9669	20.2723	2.00343	8.91401	164.983	161.859	49.8582	267.515	176.062	78.6375		0.0610886	0.0610886	5.72244	3.57242	0.485369	3.91569		27.9805	25.5036	28.947	22.3664	23.5956	32.3328	26.7876	3.69378	30.4814	13.7891	24.0726	28.4072	0.0825957	26.742
	32.7302	16.8946	21.9277	13.5537	16.1514	21.4506	20.4514	6.82153	27.2729	33.3549	46.5333	19.1726	16.3372	21.8084	0.143428	150.77	12.6505	2.17943	47.5782	18.4894	0.998468	4.44684	188.427	75.5824	291.31	209.382	84.1049		13.5576	2.278	2.75505	5.61894	3.02117	2.278		28.1623	25.1967	28.6832	22.4661	23.1804	31.1764	26.4775	3.41721	29.8947	12.9061	23.6845	28.1318	0.0858281	26.6795
	31.9789	15.7697	21.1096	12.7563	15.1165	20.5837	19.5525	6.90043	26.4529	35.2919	47.616	18.1767	15.2798	20.9781	0.157161	154.418	14.309	2.42465	46.1872	19.6781	1.06341	1.84268	220.575	90.4763	319.163	240.406	100.758		13.8022	2.40697	2.93288	5.42036	3.06024	2.40697		28.3403	24.9021	28.4402	22.5625	22.7688	30.0057	26.1699	3.18642	29.3564	12.1759	23.3021	27.8726	0.0893109	26.6212
	30.5391	15.4567	22.7316	11.9183	14.5008	19.1103	19.0428	6.78269	25.8255	35.6181	46.0048	17.2835	14.7398	21.8263	0.1938	132.164	12.8599	13.6071	50.7583	20.6299	0.004558	0.00678959	229.97	62.2505	349.808	259.877	132.507		13.2556	1.82679	5.44806	5.36521	2.78273	1.82679		28.4523	24.4973	28.2157	22.635	22.3767	28.8649	25.8403	3.02282	28.8631	11.6981	23.1006	27.6219	0.0891373	26.3565
	28.9755	15.2539	22.8738	11.0403	14.2434	17.7436	18.3551	6.53631	24.8914	35.6103	42.7233	16.4988	14.4961	21.5913	0.196612	112.794	9.61724	20.4188	53.5069	16.9058	0.373899	2.70913	236.162	60.0264	383.424	268.241	165.839		12.4768	1.24485	6.37503	5.45852	2.25535	1.24485		28.5867	24.0883	28.0013	22.7057	22.0117	27.8008	25.5324	2.93397	28.4664	11.4912	23.0513	27.2337	0.0831729	25.9445
	27.3432	14.5151	21.6511	10.4006	13.9353	16.7897	17.4392	6.10937	23.5485	35.0325	37.3244	15.6524	14.0802	20.4358	0.184133	98.0904	8.55014	17.7407	49.5418	12.2772	0.421848	10.747	259.416	80.4672	408.886	278.43	191.319		11.6908	1.13728	5.99875	5.25181	1.7171	1.13728		28.7335	23.7667	27.8084	22.8012	21.6793	26.8109	25.2667	2.9004	28.1671	11.4791	23.0426	26.4249	0.0683739	25.2888
	25.7791	13.7365	20.1743	9.78497	13.2791	16.0144	16.4614	5.70844	22.1698	34.6778	32.5862	14.8754	13.3934	19.1343	0.176492	86.8192	7.42514	13.7856	44.5744	10.1271	0.199763	23.4491	285.104	109.144	434.161	300.76	213.366		10.9036	1.13898	5.29882	5.09048	1.59638	1.13898		28.8724	23.6432	27.636	23.1791	21.3922	25.8794	25.1004	2.85763	27.958	11.3848	23.2952	25.6847	0.0487854	24.7613
	33.479	13.3834	19.6121	9.06253	12.2594	15.0187	17.1359	8.72642	25.8623	50.9249	76.1504	14.2011	12.5404	18.4637	0.19105	267.099	14.0809	6.13165	65.1788	23.7798	4.48226	8.16549	297.151	121.207	464.789	337.166	243.446		19.2779	0.817656	5.41101	5.13855	1.94166	0.817656		28.9819	23.5351	27.4773	23.6247	21.2953	25.0053	24.9866	2.8197	27.8063	11.2848	23.5575	25.0007	0.0297203	24.315
	42.6561	13.0353	19.434	8.38571	11.3178	13.8724	18.1169	12.5592	30.6761	69.3233	157.734	13.4538	11.7472	18.0436	0.211355	602.174	25.8229	1.7348	94.6957	46.2274	18.0155	144.832	309.275	125.16	494.43	372.632	280.531		29.2023	0.418577	5.98017	5.06812	2.13602	0.418577		29.0438	23.3834	27.3698	23.9871	21.2319	24.185	24.8668	2.84127	27.7081	11.426	23.5343	24.6964	0.0240944	24.0861
	44.4054	12.4294	18.9441	7.84786	10.5739	12.9994	17.8667	13.5076	31.3743	75.6022	182.456	12.7144	11.0378	17.4579	0.225301	704.302	29.5637	1.1608	100.377	53.1843	23.6903	189.996	330.951	136.361	518.638	401.904	310.537		31.691	0.284993	6.22966	4.86657	2.1405	0.284993		29.0834	23.2146	27.4245	24.3941	21.1806	23.3959	24.7822	2.932	27.7142	11.8311	23.2599	24.6852	0.0297268	23.895
	42.5499	11.6239	17.802	7.26203	10.1889	12.0641	16.9151	13.0221	29.9373	76.9852	169.576	11.844	10.5476	16.3675	0.216231	657.14	27.9971	0.786553	93.182	45.2424	23.5328	142.286	360.909	164.339	545.664	417.492	344.378		30.7059	0.220084	5.95802	4.58194	1.6551	0.220084		29.1219	23.0591	27.5736	25.0721	21.1413	22.6786	24.7744	3.07763	27.8521	12.4226	22.7738	24.9977	0.0465536	24.0656
	39.31	11.1415	16.6115	7.20277	11.0714	11.1414	16.0798	11.7693	27.8491	73.1935	138.517	11.1414	11.0889	15.244	0.157791	539.646	24.3866	0.282731	78.8009	25.0836	24.3876	75.4908	379.471	196.28	548.436	382.206	379.475		28.1686	5.24521e-05	5.47005	3.93866	0.0700216	5.24521e-05		29.1569	22.9202	27.7257	25.6785	21.189	21.9928	24.7772	3.24852	28.0257	13.1109	22.2247	25.4532	0.0677154	24.2994
	36.8653	10.9501	15.8809	9.61965	14.0686	10.504	16.3148	10.3434	26.6582	63.3988	106.986	12.5094	10.6156	15.4278	0.184779	422.325	28.7793	0.18824	44.8248	5.04529	33.7648	38.9857	386.961	217.284	441.077	273.998	404.712		24.356	1.55923	3.37154	2.88973	1.55923	2.00535		29.309	22.7745	27.8627	26.1531	21.3428	21.3365	24.7964	3.45232	28.2488	13.9227	21.7008	25.8139	0.0865659	24.4638
	35.2394	10.622	15.1535	9.44282	14.0663	10.2348	15.7931	9.79295	25.5861	62.0076	95.9018	12.3441	10.3316	14.8817	0.180464	378.156	26.741	0.409096	40.3265	2.98198	30.8947	21.3248	399.981	239.258	448.536	274.074	415.615		22.8952	1.72216	2.8094	2.90131	1.72216	2.10929		29.6976	22.6284	27.9414	26.5805	21.4916	20.7315	24.8452	3.72097	28.5661	14.9766	21.7758	26.1467	0.0912074	24.6044
	35.4324	9.95677	14.4379	8.85863	13.4392	10.0113	15.356	10.0748	25.4309	65.6083	101.502	11.7253	9.9704	14.1883	0.17459	403.059	29.1522	0.842901	42.2164	3.67412	28.5663	23.1446	427.031	261.907	473.622	295.23	424.78		23.7071	1.7685	2.71268	2.86664	1.71397	1.71397		30.0625	22.5577	28.1269	26.9978	21.6196	20.1583	24.9205	4.00484	28.9253	16.0705	21.8541	26.4785	0.0956786	24.7778
	38.9191	9.22108	13.5397	8.37602	12.5205	9.64806	15.3707	11.7089	27.0797	76.1767	137.099	11.0843	9.32783	13.2849	0.174993	554.524	37.8182	3.35263	48.9261	8.12402	32.749	68.8498	457.977	291.787	494.861	327.647	439.885		27.8348	1.86318	2.45545	2.70825	1.4362	1.4362		30.393	22.6228	28.3318	27.4242	21.7349	19.5915	25.0163	4.28075	29.2971	17.1118	21.9569	26.8222	0.0997416	25.0235
	37.6797	8.77037	12.8355	8.71715	11.8863	8.9564	14.8076	11.3431	26.1507	76.6036	128.667	10.4213	8.81688	12.5982	0.176573	523.133	36.4477	3.88899	37.0931	8.5338	34.2362	49.8178	477.471	316.341	479.8	351.007	469.376		27.2583	1.65098	2.41417	1.7042	1.46495	1.46495		30.6893	22.7237	28.5322	27.8416	21.832	19.0315	25.1084	4.5539	29.6623	18.137	22.0549	27.1583	0.103699	25.2826
	35.3243	8.51004	12.1497	9.94796	14.1034	8.51637	14.7586	10.3086	25.0672	69.8478	106.267	11.0488	8.87427	13.615	0.2108	422.946	39.0449	6.80635	23.1426	0.42931	38.9658	22.1163	488.916	341.206	427.395	272.847	488.636		24.2754	2.53881	1.10089	1.10089	3.05457	2.53247		30.9607	22.8563	28.7142	28.2089	21.8807	18.5053	25.1877	4.81492	30.0026	19.1162	22.1246	27.4536	0.107487	25.5326
	32.8429	8.01577	11.2088	10.4749	14.862	8.45126	14.3093	9.40257	23.7119	65.7096	88.4083	10.8419	8.95718	13.9487	0.217914	343.496	39.6083	9.61294	14.7022	0.305485	34.3164	4.93483	511.018	376.852	405.884	248.362	491.519		22.0011	2.8261	0.366939	0.366939	4.02012	2.39061		31.2035	23.5705	28.8819	28.6024	22.0159	18.0153	25.3816	5.00779	30.3894	19.73	22.4045	27.7972	0.107421	26.0865
	31.6049	7.48391	10.3613	10.4567	14.3742	8.3642	13.7742	9.05298	22.8272	65.7243	81.9564	10.409	8.86347	13.3948	0.20358	317.933	39.5674	11.648	11.0059	0.359995	29.2678	0.96701	535.347	410.477	406.62	263.975	495.387		21.1959	2.92505	0.0476999	0.0476999	3.96521	2.04476		31.4305	24.4503	29.0398	29.0232	22.5236	17.5629	25.6717	5.15547	30.8272	20.0823	23.0053	28.1853	0.101191	26.7367
	31.3215	7.04712	9.77351	9.9951	13.5418	7.9718	13.2751	9.11785	22.393	68.6836	83.1351	9.88431	8.42223	12.6551	0.200827	325.671	38.7882	12.2614	10.7586	0.0711133	28.1254	0.490002	555.751	434.638	425.448	291.715	513.008		21.4372	2.83719	0.110798	0.110798	3.6575	1.91251		31.6294	25.3004	29.2672	29.4201	23.0243	17.2105	25.9753	5.30393	31.2792	20.4191	23.5933	28.4442	0.0932196	27.2838
	31.0003	6.60639	9.23728	9.28134	12.5455	7.4167	12.6813	9.20486	21.8861	72.5864	84.7295	9.25931	7.87185	11.7294	0.196803	335.589	36.904	11.8609	11.5594	0.0184393	27.7155	0.143536	576.725	457.284	455.402	326.743	538.462		21.741	2.65292	0.022027	0.022027	3.28615	1.84261		31.7955	26.0793	29.4918	29.8068	23.5017	17.1023	26.2962	5.3882	31.6844	20.4904	24.1461	28.6929	0.08605	27.7855
	29.2803	6.15594	13.2123	8.55642	11.8204	7.1523	12.6963	8.56403	21.2603	67.4531	73.3427	10.1884	7.50333	12.8644	0.263212	275.03	42.7761	0.266328	17.1385	0.767206	30.7357	1.79879	598.563	303.078	486.867	353.482	550.803		19.0919	4.03246	3.02395	1.63198	1.63198	3.03609		31.9603	26.8168	29.7174	30.183	23.9384	17.0146	26.6051	5.48269	32.0878	20.6077	24.658	28.9922	0.0807874	28.2671
	27.1284	5.73224	14.3531	14.7708	11.4987	6.86628	13.3916	7.69878	21.0904	57.4896	59.2712	12.9259	8.0244	14.6664	0.292717	188.701	58.6658	0.924433	1.90224	3.58292	42.5797	12.2014	619.475	264.661	251.244	365.68	564.31		14.2025	7.19366	1.42717	1.84491	1.42717	6.05962		32.118	27.5351	29.9631	30.5391	24.3448	17.1443	26.9407	5.51269	32.4534	20.4623	25.1424	29.3561	0.0773176	28.7491
	25.2063	5.54485	14.0062	28.1088	11.2716	6.5377	15.1126	9.50613	24.6187	62.9022	90.3666	12.6389	7.72117	22.4062	0.487432	101.883	91.5412	1.2241	168.903	14.7534	73.5282	29.3247	628.838	276.069	6.31335	374.42	580.029		12.5674	7.09401	1.36731	15.47	1.36731	6.10116		32.2784	28.1749	30.2193	30.8553	24.7434	17.3149	27.2644	5.5307	32.7951	20.2855	25.6013	29.7082	0.0742533	29.1971
	23.234	5.42663	13.0966	29.2033	10.7965	6.09851	14.6426	9.60151	24.2441	65.5724	92.189	11.9466	7.27301	20.6997	0.479992	73.8121	84.9343	2.38999	212.015	14.7924	73.0016	54.5749	634.781	307.12	2.01114	393.029	601.376		11.2874	6.51995	1.15006	17.2568	1.15006	5.84807		32.4341	28.6788	30.3263	31.1381	25.2395	17.5221	27.5565	5.5065	33.063	19.9826	26.0993	29.9144	0.0681099	29.5026
	21.743	5.21775	12.4539	27.6829	10.1424	5.80971	13.8416	9.03887	22.8805	65.3022	81.7013	11.2981	6.89287	19.4207	0.476098	62.4326	74.3709	1.9258	191.581	13.6844	64.5113	78.8269	645.35	330.062	8.63531	419.394	615.624		10.4449	6.08037	1.15575	16.3848	1.15575	5.48841		32.556	29.0886	30.382	31.3893	25.8311	17.7183	27.8276	5.46521	33.2928	19.6395	26.6455	30.0587	0.0601933	29.7353
	21.0386	4.86332	11.893	25.7812	9.36127	5.88402	13.1369	8.47555	21.6125	64.5171	71.835	10.6271	6.75333	18.7522	0.470442	62.4375	68.4522	1.54736	159.878	14.2554	52.6043	91.8308	663.483	350.757	23.4284	451.997	611.942		10.4115	5.7638	1.26585	15.1541	1.26585	4.7431		32.7661	29.4662	30.7666	31.6071	26.4249	17.8829	28.1523	5.48139	33.6337	19.4705	27.1852	30.4415	0.056506	30.1164
	20.7027	4.53126	11.2066	25.0121	8.82092	5.77743	12.6752	8.33733	21.0125	65.7768	69.511	10.0138	6.5383	18.3286	0.474137	64.4405	66.3233	2.15661	152.201	14.8552	47.5788	98.3833	680.7	376.937	31.4649	475.265	617.227		10.6889	5.48252	1.19286	14.9984	1.19286	4.23635		33.0812	29.8904	31.1686	31.7958	26.9821	18.1571	28.5125	5.48059	33.9931	19.2217	27.7092	30.8491	0.0536202	30.5295
	20.3109	4.20057	10.6808	30.4513	8.53711	5.62409	13.3008	10.1448	23.4456	76.2721	102.917	9.60898	6.35234	17.9034	0.476219	49.1413	82.8142	6.86416	294.14	22.6927	58.9319	106.309	698.065	397.629	0.0289628	487.72	624.87		10.7019	5.40841	1.07187	20.8423	1.07187	3.98489		33.4167	30.3056	31.5623	31.9729	27.5249	18.4614	28.874	5.4728	34.3468	18.9541	28.2201	31.2482	0.0509197	30.934
	20.045	4.07261	10.2499	31.1826	9.38359	5.49597	13.405	10.3528	23.7578	77.2315	107.181	9.81674	6.46787	17.5962	0.462447	44.0906	87.0926	9.95438	316.046	16.1714	62.552	111.862	704.843	415.002	0.314876	451.048	631.292		10.2283	5.74413	0.433154	21.3659	0.433154	4.32077		33.7425	30.5757	31.9205	32.2427	28.0758	18.7551	29.2187	5.4689	34.6876	18.7171	28.7007	31.5843	0.0478324	31.2481
	19.3828	4.78195	10.065	28.9801	13.8074	5.3546	13.7286	9.2539	22.9825	67.4058	85.6347	11.9362	6.5322	17.9889	0.467219	31.9695	80.0433	13.4222	232.608	0.00619767	70.1246	126.308	667.682	422.569	2.69407	282.715	638.416		7.44661	7.15424	1.87118	17.0439	1.87118	6.58159		34.0505	30.7385	32.2329	32.4636	28.6298	19.0264	29.5236	5.45789	34.9815	18.4865	29.157	31.8593	0.0442877	31.4857
	18.1795	5.69472	9.7186	26.69	13.6827	4.99668	13.1604	8.2794	21.4398	62.9117	68.5485	11.7006	6.70069	17.0553	0.435874	25.192	55.7358	11.8457	183.051	0.272802	66.6457	154.802	621.344	436.931	15.4567	286.924	656.631		6.47889	6.00592	1.98203	14.9893	1.98203	6.70396		34.3656	30.8865	32.4333	32.666	29.2561	19.2811	29.8148	5.4427	35.2575	18.255	29.6637	32.0466	0.0386137	31.6599
	30.0982	5.8947	9.03186	24.5767	13.1011	7.56132	15.044	9.97117	25.0151	66.2802	99.4242	11.0665	7.92896	21.7078	0.464924	226.629	83.7092	36.1455	90.8725	3.77483	55.99	0.273849	611.414	466.112	36.5398	306.965	531.771		19.0317	5.17177	2.03461	13.5102	2.03461	3.50514		34.6517	31.0432	32.5857	32.8612	29.9506	19.53	30.1037	5.42509	35.5288	18.0213	30.2237	32.2001	0.0316595	31.8144
	49.519	6.57778	9.0143	23.4481	13.4432	9.5298	18.5887	16.2774	34.8661	87.5661	264.954	11.4865	9.14317	20.9469	0.392279	956.685	144.262	91.6692	23.6138	26.4761	82.0637	357.117	578.1	466.871	51.4573	295.093	444.859		38.0325	4.90872	2.47221	11.9616	1.9567	1.9567		34.934	31.225	32.7186	33.1928	30.5811	19.7701	30.4036	5.43031	35.8339	17.8607	30.7421	32.3452	0.0254112	31.9718
	50.0705	6.46169	11.2692	26.8607	13.1181	9.49398	19.5457	16.5367	36.0824	84.6054	273.463	12.1937	9.93779	23.4251	0.40426	931.762	171.191	68.4999	53.5099	41.3144	101.037	378.263	583.696	374.51	14.1432	306.37	446.372		37.8768	5.73196	0.92442	14.6671	0.92442	2.69967		35.2385	31.4081	32.8621	33.701	31.1863	19.9779	30.729	5.47676	36.2057	17.8228	31.2417	32.4986	0.0197186	32.1351
	47.9153	6.15221	11.0651	28.2338	12.5354	11.1651	19.5111	15.8177	35.3288	81.07	250.199	11.8502	11.0901	24.3092	0.373427	806.797	178.461	71.3353	76.0843	48.6616	69.6568	299.077	598.746	382.451	5.70116	327.108	378.552		36.0651	5.69801	0.785099	16.3836	0.685139	0.685139		35.5259	31.5914	33.0127	34.1857	32.1652	20.3531	31.139	5.4705	36.6095	17.568	31.7348	32.8008	0.0165176	32.5889
	44.4299	6.58943	10.6254	26.7491	12.0472	11.0543	18.5826	14.4313	33.0139	77.6606	208.263	11.5508	10.7326	23.0737	0.365052	668.085	143.835	63.3169	66.693	42.7111	56.6743	190.672	577.54	399.845	14.9951	345.004	382.874		32.8791	4.96133	0.92539	15.1984	0.49643	0.49643		35.9113	32.1107	33.1681	34.6548	33.139	20.9313	31.6525	5.41869	37.0712	17.1193	32.3678	33.1608	0.0121018	33.1535
	41.74	6.67085	10.3371	24.7343	11.6037	10.7127	17.6331	13.3358	30.9689	75.6294	177.844	11.1582	10.431	21.4516	0.345664	581.145	120.171	53.2322	50.4264	36.3536	47.8921	123.622	573.633	411.458	34.6595	361.676	396.36		30.5818	4.48735	0.821138	13.5761	0.445509	0.445509		36.6064	32.6787	33.3071	35.126	34.0486	21.5366	32.2172	5.41396	37.6312	16.8046	32.8358	33.8632	0.0154039	33.6778
	40.2098	6.41805	10.1439	22.8338	10.8123	10.0567	16.7458	12.7892	29.535	76.3728	163.564	10.4781	10.0785	19.8285	0.326008	550.561	106.662	43.5845	37.0645	35.206	44.7433	91.9358	585.806	419.331	60.6474	392.403	422.909		29.7317	4.06007	0.334197	12.3557	0.334197	0.421381		37.2764	33.242	33.4668	35.5711	34.9019	22.1289	32.7645	5.41551	38.18	16.5286	33.2982	34.5432	0.0183513	34.1844
	39.6408	6.06102	9.7162	21.368	9.97908	14.8862	16.9419	12.3137	29.2556	72.6823	151.628	12.4326	9.78192	19.7475	0.337481	515.241	118.393	52.2104	19.5905	48.4806	4.22591	81.3479	603.217	437.031	85.6271	426.109	247.6		27.2082	6.37161	2.71643	8.93537	2.45355	2.45355		37.8892	33.7962	33.8312	36.2549	35.7292	22.6755	33.3627	5.46037	38.8231	16.3667	33.8049	35.2547	0.0209923	34.7802
	46.4675	5.75145	21.7535	24.8379	9.59149	20.9646	21.5611	14.3156	35.8766	66.3954	204.935	21.3591	12.4348	24.0668	0.318673	620.33	249.945	0.0370303	10.7378	143.271	0.355778	251.096	618.519	78.6409	33.4495	442.261	93.2552		25.1084	15.6076	0.394452	3.47887	11.7676	0.394452		38.4592	34.3115	34.1743	37.1009	36.5946	23.2114	33.9753	5.5272	39.5025	16.2683	34.2086	36.0239	0.0258469	35.4531
	46.3053	5.47412	41.0298	30.4946	12.0817	22.2796	26.2775	16.0425	42.32	61.0504	257.362	26.3871	14.6312	38.396	0.448164	401.111	432.782	217.631	17.7838	201.523	15.983	245.981	632.39	108.334	0.0160981	343.725	69.5864		19.9181	20.913	14.6427	4.10748	14.3055	4.10748		38.9871	34.7935	34.4982	37.9011	37.47	23.8745	34.5874	5.5401	40.1275	16.0177	34.572	36.8009	0.0312289	36.1318
	43.6241	5.3128	39.1193	29.7736	12.8958	21.3844	25.3517	14.9361	40.2877	58.9154	223.086	25.579	15.018	36.7829	0.420166	333.882	401.556	189.549	19.5533	155.148	15.7395	169.068	640.529	72.2136	0.718934	314.199	85.3244		18.0451	20.2662	13.5404	4.19461	12.6831	4.19461		39.4753	35.2642	34.8322	38.6346	38.324	24.5164	35.1745	5.55174	40.7262	15.7834	34.9402	37.5591	0.0361229	36.7941
	40.5787	7.11218	36.2373	27.8724	12.8174	19.9528	24.0951	13.1619	37.257	54.6247	173.235	23.9126	14.6012	34.1461	0.400943	271.709	288.421	147.432	14.268	127.188	17.1589	99.1467	552.687	31.5375	7.55723	316.987	113.821		16.6661	16.8004	12.3247	3.95982	11.0953	3.95982		39.9347	35.7441	35.1621	39.3002	39.1465	25.1039	35.7319	5.57376	41.3057	15.5988	35.3076	38.2959	0.0405994	37.4453
	37.464	10.6133	34.2144	26.5477	13.2802	19.0313	23.5252	11.0413	34.5665	46.9342	121.911	22.7895	14.718	32.2977	0.373912	194.291	166.716	114.261	9.13563	104.959	20.1946	46.8196	400.327	12.9093	16.5959	300.72	134.332		14.6745	12.1762	11.4249	3.75818	9.50928	3.75818		40.3667	36.3699	35.4534	39.8895	39.914	25.6409	36.2724	5.60031	41.8727	15.4396	35.6825	39.0096	0.0445445	38.1297
	35.4991	12.2106	32.1985	25.9131	12.8395	18.3038	22.8274	9.90805	32.7355	43.4042	98.1695	22.1084	14.2056	30.6272	0.366286	160.57	112.717	87.8175	9.52114	99.759	20.4629	23.7907	338.961	2.48704	22.1693	316.2	151.725		13.3906	9.89785	10.0901	3.80461	9.26896	3.80461		40.7563	37.021	35.7124	40.4263	40.8025	26.0844	36.8005	5.67236	42.4729	15.4138	36.0396	39.575	0.0467561	38.7237
	36.8502	11.6217	30.3022	25.283	12.2279	17.8596	22.3574	10.1962	32.5536	45.6054	103.963	21.5713	13.6358	29.0474	0.36107	210.039	115.256	63.1199	8.55898	102.608	20.2304	38.7966	360.991	0.101912	28.4992	338.325	162.865		15.2789	9.9496	8.73093	3.7117	9.34345	3.7117		41.1141	37.6327	35.9583	40.9579	41.9247	26.4863	37.3457	5.79915	43.1448	15.5283	36.3769	40.1266	0.049014	39.2953
	49.0116	11.0496	28.8426	24.1025	21.6903	17.062	25.2931	13.1163	38.4094	51.8573	172.038	22.8964	18.2191	27.6576	0.205737	562.565	202.877	12.5991	1.41751	12.9802	67.7511	338.195	383.057	3.16428	42.4968	79.7658	183.859		26.1152	11.8468	5.94622	1.20611	1.20611	5.83441		41.4617	38.1953	36.1875	41.6292	43.0428	26.8541	37.8951	5.96782	43.8629	15.7483	36.6895	40.7707	0.0526886	39.8285
	48.4753	14.8385	27.2263	22.6415	25.8521	15.8012	25.8058	12.2173	38.0231	47.3432	149.262	24.2468	17.5113	26.8827	0.211097	513.905	120.282	2.01775	10.0131	0.00214628	100.092	318.757	249.104	11.5275	63.681	22.7468	219.64		24.2285	9.40833	2.97948	1.60534	1.60534	8.44557		41.8053	38.7153	36.4014	42.4696	44.095	27.1892	38.446	6.17016	44.6161	16.0489	36.9798	41.531	0.0579691	40.2603
	47.452	22.8982	25.3176	29.1952	25.4189	14.9	27.5303	10.8626	38.3929	39.4568	117.996	25.3682	23.5031	28.2512	0.091743	396.873	21.4563	4.89634	2.77189	4.45808	159.524	283.267	59.6485	28.1315	2.03418	27.0667	247.164		22.0838	2.47001	0.0506754	3.82699	0.0506754	10.4682		42.1204	39.2131	36.6761	43.2926	45.0711	27.4805	38.9756	6.37437	45.35	16.3547	37.3104	42.2728	0.0623549	40.6668
	45.2332	24.8792	23.4081	37.7717	24.2562	14.1788	28.2879	11.2057	39.4936	39.6131	125.568	24.5677	23.6201	34.5486	0.187876	287.144	11.6191	23.8124	89.9442	16.2545	199.065	213.502	32.9742	52.0334	51.1262	40.5173	270.362		20.6655	0.311503	1.1596	13.2041	0.311503	10.3889		42.4638	40.2069	37.2496	44.0736	45.9801	27.7505	39.6208	6.56081	46.1816	16.559	37.9889	43.1069	0.0631106	41.3354
	42.9021	26.5595	21.8011	36.3007	22.5609	13.3264	27.2418	10.7044	37.9462	39.2942	114.585	24.5602	21.991	33.8654	0.212588	245.245	0.465542	29.6014	82.0647	21.9107	193.637	150.813	16.5	77.7999	32.2539	64.9731	299.119		18.3419	1.99929	2.75912	11.7406	1.99929	11.2337		42.8434	41.5172	37.9303	45.387	46.8402	28.0014	40.4199	6.83207	47.252	16.9027	38.827	44.4196	0.0671804	42.1803
	41.8531	26.1189	20.3897	34.6677	21.293	12.3173	26.1066	10.6512	36.7579	40.799	113.449	23.7059	20.6155	32.5305	0.224193	247.952	0.000150615	32.683	73.2923	23.1712	190.145	126.15	20.2732	104.689	16.3721	87.0209	335.043		18.1472	2.41296	3.31622	10.9618	2.41296	11.3886		43.2253	42.771	38.5488	46.8487	47.6941	28.3758	41.2439	7.1011	48.345	17.2173	39.6043	45.8293	0.0728628	42.9981
	47.8953	24.6874	18.911	34.0372	20.3876	11.43	26.2248	12.9573	39.1821	49.4086	167.892	22.5375	19.2802	31.6998	0.243618	469.611	2.36336	53.4909	61.0348	34.0723	218.885	298.384	35.2129	137.135	11.6674	104.732	368.314		25.3577	2.14991	3.62651	11.4997	2.14991	11.1075		43.5861	43.9397	39.1333	48.2808	48.5278	28.7868	42.0424	7.3639	49.4063	17.5154	40.2465	47.1955	0.0794702	43.7629
	47.6607	30.4769	18.2248	35.1435	19.7541	10.6228	26.9805	13.4386	40.4191	49.8088	180.597	25.1155	18.6071	33.9768	0.292289	427.671	12.2251	76.662	66.6349	52.2204	267.572	290.334	0.0209024	153.678	20.4485	118.1	399.946		22.5452	5.3614	6.89072	10.028	5.3614	14.4927		43.9927	45.1559	39.9145	49.6374	49.3087	29.1707	42.8633	7.61769	50.481	17.7721	40.934	48.2705	0.0822435	44.5743
	44.8131	46.425	17.3499	61.593	21.7714	10.3102	33.7104	20.1005	53.8109	59.6269	404.029	33.2923	18.4552	46.022	0.427543	123.27	161.66	267.668	777.436	142.54	547.572	201.403	249.751	176.136	959.232	78.3236	412.55		11.5209	13.1327	15.9424	28.3007	11.5209	22.9821		44.6831	46.4513	40.7024	50.9145	50.027	29.5576	43.7226	7.86903	51.5917	17.9976	41.6976	49.1331	0.0818615	45.5672
	41.5897	46.478	16.4954	67.7492	38.5108	9.71282	36.756	21.0873	57.8433	57.371	444.673	40.0503	21.9993	45.2559	0.345797	23.3651	94.5175	410.49	960.579	3.07923	731.333	120.303	251.429	199.545	1378.47	62.2407	437.172		1.53949	6.42775	23.5548	27.6989	1.53949	30.3374		45.2645	47.7136	41.4645	52.2074	50.6951	30.2414	44.5977	8.01448	52.6122	17.9706	42.4145	49.9497	0.0815818	46.489
	38.6066	43.9548	19.3213	63.7287	38.5366	9.18215	35.555	19.1916	54.7466	53.977	368.316	38.5716	24.1251	42.6178	0.277073	9.31204	70.5564	263.534	793.757	8.88986	695.53	63.7623	177.778	127.694	1096.09	62.6496	459.645		0.0349884	5.38321	19.2503	25.1571	0.0349884	29.3895		45.7034	48.8991	42.1857	53.647	51.3966	30.9609	45.4655	8.18657	53.652	18.0061	43.0651	50.7722	0.082132	47.3013
	35.4974	42.3086	34.2686	69.514	36.239	8.76097	37.7648	19.44	57.2048	51.4766	377.915	35.8682	34.5758	40.7912	0.0824682	5.14098	20.646	12.2232	1008.02	2.32787	841.22	23.7744	136.588	13.3014	1512.63	31.5567	477.882		0.370819	6.44035	1.59961	33.6458	0.370819	27.1072		46.0904	49.9982	42.8511	55.0684	52.205	31.6399	46.3089	8.39392	54.7028	18.1259	43.6609	51.6533	0.0838531	48.0443
	33.1494	40.9382	43.0318	95.4635	34.9132	13.17	43.4444	27.5962	71.0405	63.5207	761.548	37.9257	33.5904	42.5084	0.11719	105.986	6.28062	0.170216	2705.99	72.7808	916.535	6.39046	106.435	154.016	4204.48	18.4188	304.553		4.7763	3.01252	5.10607	57.5378	3.01252	24.7557		46.4752	51.1651	43.5039	56.4341	52.9752	32.2894	47.1405	8.61202	55.7525	18.2688	44.2467	52.5227	0.0855222	48.8201
	30.9061	38.5981	41.7361	93.7085	42.2903	13.1326	43.3953	26.9452	70.3405	62.0925	726.044	40.1671	32.8291	42.1518	0.124334	155.98	23.013	2.75288	2531.42	1.22096	915.831	0.0810024	63.6264	123.535	3979.97	136.162	305.862		9.26101	1.569	1.569	53.5414	2.12321	27.0345		46.8559	52.7495	44.1542	57.7	53.6772	32.9593	48.016	8.8453	56.8613	18.4216	44.8296	53.4452	0.0876685	49.8027
	40.9254	36.048	39.3252	87.5158	52.152	12.4157	44.7304	24.6941	69.4244	55.2065	609.797	40.1253	36.8673	49.3453	0.144735	14.4776	75.383	29.2152	1830.59	55.0803	1044.24	106.171	29.4472	75.7553	3236.96	463.561	331.451		0.800087	4.07731	0.800087	47.3905	12.0266	27.7096		47.222	54.3168	44.7915	58.869	54.3227	33.6298	48.8586	9.06633	57.9249	18.5563	45.3991	54.3212	0.0894713	50.7694
	62.5815	34.8214	44.3108	82.1569	51.0966	12.055	47.8371	23.9502	71.7873	50.0663	573.614	47.7037	37.1938	59.7103	0.232359	217.4	169.407	12.4342	1177.85	10.6247	1280.35	1021.45	17.6395	187.398	2655.9	419.231	344.713		14.8778	12.8823	3.39289	34.4532	3.39289	35.6487		47.805	55.7919	45.413	60.0187	54.9581	34.2573	49.7073	9.29172	58.9991	18.6929	46.011	55.5834	0.0942219	51.3815
	58.6946	40.7624	53.9145	79.442	47.8695	11.4897	48.6955	22.452	71.1474	46.1069	504.091	50.892	42.5392	57.4995	0.149545	99.9819	62.9328	27.2382	945.353	0.682223	1384.27	788.097	102.839	542.564	2383.45	297.494	366.024		7.80257	10.1295	3.0225	28.5501	3.0225	39.4022		48.4209	57.1785	46.0135	61.1547	55.5812	34.8692	50.5363	9.51532	60.0516	18.8287	46.6154	56.7791	0.0983009	52.001
	54.282	51.7142	53.5191	77.7317	44.2346	10.7528	48.7057	21.7542	70.46	44.6647	473.247	52.6167	46.1045	54.0913	0.0797119	31.0946	9.05078	23.169	842.506	19.9912	1440.42	559.819	444.901	524.303	2219.37	185.316	394.765		1.66531	0.902485	0.902485	25.115	8.38209	41.8639		48.9615	58.5423	46.5763	62.2535	56.1631	35.4821	51.3298	9.73718	61.067	18.9698	47.1726	57.9475	0.102501	52.5623
	50.1413	51.9258	52.1431	74.9835	40.7671	10.509	46.745	21.0414	67.7864	45.0133	442.742	51.0335	43.1107	52.0887	0.0943081	11.5347	26.8412	29.1392	797.416	35.7344	1313.04	381.021	453.875	463.178	1967.99	102.934	404.511		0.892288	0.892288	1.10951	23.95	10.2664	40.5245		49.4677	59.9049	47.0994	63.2919	56.7011	36.0633	52.088	9.9645	62.0525	19.1301	47.6915	59.104	0.106863	53.0844
	47.0145	52.3878	50.1351	70.2897	37.9361	11.9346	44.9497	19.3276	64.2773	42.9983	373.556	48.5748	40.2057	51.8246	0.126251	4.26355	55.3265	26.8889	642.121	49.1895	1089.99	268.731	473.774	380.781	1573.57	53.504	349.199		1.56031	3.81303	1.56031	21.715	10.6387	36.6402		49.9822	61.2479	48.2698	64.2605	57.1863	36.6224	52.9282	10.1196	63.0477	19.1194	48.6979	60.2325	0.105889	53.5842
	43.6065	107.748	47.6425	76.2796	56.4964	11.3173	57.1817	32.5606	89.7424	56.9424	1060.19	52.0695	44.6155	71.3338	0.230431	184.288	2556.95	90.996	364.73	0.469667	2103.54	168.61	5948.5	289.717	2084.67	669.512	372.651		8.46301	55.6785	4.42693	24.2102	4.42693	40.7522		50.4988	62.5182	50.0834	65.1603	57.7728	37.1749	53.8681	10.2169	64.085	18.9665	50.1872	61.3318	0.0999344	54.1358
	40.817	121.475	44.8211	78.1372	93.3258	10.77	64.8909	40.2422	105.133	62.0151	1619.43	61.4792	41.818	89.5286	0.363242	579.557	3201.72	402.797	175.463	808.539	2929.08	103.948	8254.3	201.63	2257.74	3931.83	394.083		20.6622	59.9955	16.658	16.658	31.8466	50.7092		51.2033	63.6953	51.8404	65.9918	58.479	37.7264	54.8227	10.3065	65.1292	18.7997	51.3625	62.3913	0.0969526	55.1597
	38.8625	116.275	66.2646	73.2521	90.9302	17.4369	67.1703	35.4638	102.634	52.7968	1257.68	69.7584	45.713	86.5107	0.30855	801.331	2411.31	0.820247	36.989	564.533	2473.41	67.914	7336.59	1270.43	1817.37	3637.14	173.834		30.8959	46.517	3.49377	3.49377	21.1718	52.3215		51.9094	64.8192	53.4801	66.9581	59.1771	38.2404	55.764	10.4509	66.2149	18.7413	52.3021	63.4087	0.0959861	56.3286
	37.8771	107.681	75.2069	70.1636	85.7228	38.563	69.2025	27.2418	96.4443	39.3654	742.117	72.6852	46.4632	83.0938	0.282738	981.278	1480.63	36.0529	0.923698	272.922	938.776	52.6441	5938.24	1987.86	1563.58	3036.16	63.0681		34.8081	34.9962	2.52166	2.52166	13.0376	34.1222		52.5591	65.9024	55.0855	67.9925	59.8453	38.7324	56.6862	10.6272	67.3134	18.7474	53.1907	64.3882	0.0952338	57.4654
	37.0224	102.242	73.8709	67.831	79.2689	36.7873	66.1704	25.4862	91.6566	38.5161	649.548	70.851	44.7246	77.9194	0.27066	849.603	1301.14	59.2982	2.7578	171.572	863.368	40.972	5129.45	1870.51	1384.55	2366.58	38.0168		33.8286	31.3907	3.01994	3.01994	8.41797	34.0637		53.1661	66.9588	56.6282	68.9829	60.4714	39.2041	57.5686	10.8112	68.3798	18.7797	54.0316	65.337	0.0947099	58.5498
	35.5624	98.552	72.4731	65.0759	74.7524	55.8703	67.0477	20.9832	88.0308	31.2959	440.293	68.7745	58.1717	74.1826	0.120969	991.324	992.521	29.4353	3.88792	59.3623	124.933	24.4124	4614.55	1751.56	1187.11	1947.54	637.505		33.2121	29.7775	3.6986	3.6986	5.97787	12.9042		54.1234	68.019	58.1324	69.835	61.3473	39.8099	58.5445	10.916	69.4605	18.6457	55.1257	66.3511	0.0924078	59.7398
	35.1208	93.7856	70.7843	60.8155	73.0779	57.5676	65.1919	19.4557	84.6476	29.8437	378.524	65.7999	58.3796	72.5045	0.10792	904.276	817.597	31.2747	19.1536	62.1889	58.1309	20.2435	3989.71	1613.05	911.677	1802.55	726.092		30.6791	27.9857	4.98443	4.98443	7.27804	8.23231		55.3552	69.0539	59.5375	70.499	62.7469	40.5333	59.621	10.951	70.572	18.3678	56.4008	67.4772	0.0894137	61.1422
	33.639	89.9914	66.3957	55.8565	82.1659	58.3954	64.4073	20.1485	84.5558	31.2829	405.962	62.3955	56.4912	78.2233	0.16132	946.686	654.546	3.95352	73.1164	315.367	36.1432	9.10567	3524.79	1279.79	636.806	2656.82	771.39		28.7565	27.5959	4.00013	6.53903	19.7703	4.00013		56.6135	70.0144	60.8749	71.0973	64.1844	41.2383	60.6705	10.9771	71.6476	18.093	57.6789	68.5569	0.0861726	62.5296
	31.758	84.8951	69.6295	51.6312	89.982	55.9297	63.9709	21.9135	85.8845	34.2555	480.203	62.7796	52.7058	81.0787	0.212079	1037.67	437.82	32.0193	152.269	676.578	64.6608	1.29174	2945.62	1521.62	441.407	3523.68	640.507		31.0216	22.1155	6.84987	11.1484	27.2024	6.84987		57.8297	70.9323	62.183	71.6432	65.5694	41.9015	61.6765	11.0115	72.688	17.8536	58.918	69.5916	0.0830567	63.8762
	42.5912	81.5032	101.264	47.6334	88.4362	52.4484	68.9794	24.507	93.4865	35.528	600.595	66.9758	48.8371	86.7029	0.27937	696.335	156.845	1042.3	455.652	378.565	273.275	143.275	2588.95	4990.38	289.405	3342.54	476.414		24.3845	14.5274	34.2883	19.3424	21.4604	14.5274		58.9641	71.8942	63.4387	72.2138	66.8606	43.1346	62.751	10.8595	73.6105	17.3058	60.0827	70.6358	0.0807313	65.1496
	52.4401	83.9564	100.174	44.2942	83.7178	65.6264	71.7015	21.2807	92.9822	29.6795	452.867	74.6721	55.7367	83.8967	0.201671	371.001	150.182	810.693	751.159	144.39	36.9077	476.054	2844.61	4837.58	186.944	2819.22	1225.34		22.2319	9.28434	25.5021	30.3778	9.04571	9.04571		60.3101	72.8949	64.6022	73.0222	68.0983	44.4366	63.894	10.714	74.6081	16.7684	61.3831	71.6957	0.0774925	66.3502
	53.318	80.9031	94.9202	42.1461	81.0472	66.7032	69.8397	19.6305	89.4701	28.1079	385.355	73.8032	56.6643	81.0112	0.176843	272.966	122.401	629.033	766.931	125.61	9.83704	515.131	2528.24	4134.32	132.818	2542.76	1301.89		20.4852	7.09995	21.117	31.6571	7.24404	7.09995		61.8571	73.9097	65.697	73.7693	69.3251	45.672	65.0384	10.5728	75.6112	16.2562	62.817	72.6583	0.0726422	67.5111
	51.0611	76.9841	88.1158	50.2683	80.2862	63.1275	68.3072	15.8797	84.1869	23.2475	252.165	70.0558	54.0777	79.4607	0.19008	297.427	75.2894	392.381	325.4	143.496	26.8287	417.778	2149.49	3305.6	385.998	2466.58	1056.64		18.9947	6.92829	18.06	19.7875	10.2303	6.92829		63.4276	74.8682	66.7073	74.448	70.5344	46.8069	66.1321	10.4495	76.5816	15.801	64.2476	73.4696	0.0669637	68.6209
	48.7955	74.7346	82.7624	49.7698	78.7667	58.3352	65.5274	15.0803	80.6077	23.0138	227.417	66.5349	51.9111	77.7587	0.199334	279.954	84.7727	297.048	248.302	175.279	51.7274	330.296	1945.96	2718.68	366.656	2317.96	768.049		17.7393	8.19969	16.2276	16.7651	12.2318	8.19969		64.9081	75.7748	67.657	75.0836	71.6715	47.8666	67.1603	10.3431	77.5034	15.4007	65.5953	74.2305	0.0617569	69.6643
	51.0825	71.9047	76.9426	47.1994	85.0072	55.052	64.5314	15.4841	80.0155	23.9947	239.759	63.4783	52.0749	75.6831	0.184789	180.873	54.3656	154.037	300.398	419.259	89.859	418.652	1704.3	2145.64	274.827	2957.81	596.849		12.3959	8.42635	13.4642	16.2789	21.5289	8.42635		66.294	76.6625	68.566	75.7221	72.7589	48.862	68.1443	10.2634	78.4076	15.0613	66.862	74.9813	0.0572414	70.6625
	48.5338	69.4358	71.1866	44.7488	91.5341	53.2953	63.1224	17.6584	80.7808	27.9749	311.82	61.3656	49.7242	70.7489	0.174518	212.828	39.8589	65.0313	337.59	807.224	96.5706	320.85	1506.55	1645.53	199.58	3710.34	514.104		12.8318	8.07021	9.82102	16.6168	30.1685	8.07021		67.5087	77.5606	69.4319	76.346	73.7813	49.7682	69.0661	10.2211	79.2872	14.799	67.9895	75.7048	0.0536926	71.6066
	47.4425	68.2511	66.9835	57.0587	87.2673	51.8841	63.1479	14.3744	77.5223	22.763	206.622	62.0211	53.1778	67.9342	0.121841	246.659	26.0429	14.7122	37.0783	581.748	126.872	282.947	1415.99	1322.2	698.926	3208.75	452.1		14.5786	6.22999	4.96242	4.96242	25.2462	10.137		68.502	78.5323	70.2376	76.9148	74.7157	50.6084	69.9185	10.2093	80.1278	14.6017	68.9359	76.3651	0.0511295	72.4767
	48.3909	65.6793	63.9167	74.2705	84.3164	48.6759	64.2083	14.137	78.3453	22.0175	199.856	64.798	52.4861	72.1227	0.157586	250.191	2.16381	0.0850212	101.248	404.337	241.253	315.75	1229.05	1108.57	1905.24	2883.14	325.963		16.4071	0.881287	0.881287	9.47253	19.5184	16.122		69.4585	79.4527	70.9524	77.4175	75.5971	51.4214	70.7166	10.1881	80.9047	14.4069	69.832	76.9624	0.0485745	73.2747
	45.797	63.2038	60.9372	71.2972	120.396	66.6866	71.3863	25.5146	96.9008	35.7416	650.992	64.9452	61.5039	70.1446	0.0656346	654.81	66.9518	109.182	0.00792701	2401.92	22.0869	230.296	1061.61	919.043	1654.52	8059.4	1300.69		19.1482	1.74137	4.008	6.35201	55.4505	1.74137		70.3362	80.4023	71.6179	77.8787	76.4689	52.1921	71.4827	10.1862	81.6689	14.2499	70.6566	77.5262	0.046359	74.0434
	55.1471	94.245	58.1132	68.2079	125.404	85.7417	81.1432	26.5531	107.696	32.7237	705.065	76.9748	60.6369	92.1191	0.206095	675.795	171.657	530.378	167.321	1959.03	21.1466	601.506	4047.95	755.796	1412.74	8983.74	3038.24		21.8277	17.2702	18.8616	8.76691	48.4293	8.76691		71.1458	81.5343	72.3018	78.304	77.6386	52.9089	72.3056	10.2681	82.5736	14.2009	71.4348	78.1376	0.0448129	74.9702
	85.9415	96.5124	54.4989	67.0342	123.831	86.4534	85.7119	24.0559	109.768	28.066	578.686	86.1975	71.7611	93.9977	0.134151	0.0527134	116.651	974.252	348.857	1453.07	0.549771	3060.31	4341.62	570.132	1325.89	8688.03	3117.2		0.255936	10.315	31.6985	19.1632	37.6336	0.255936		71.8942	82.625	73.2347	78.7113	78.881	53.5848	73.1552	10.3723	83.5275	14.1786	72.2293	78.8385	0.0437499	75.973
	83.1569	93.163	56.1637	63.1194	117.575	83.9358	82.8523	21.9769	104.829	26.5254	482.983	83.5464	68.1288	90.8562	0.142953	0.0927903	106.31	712.282	389.387	1205.67	1.17397	2759.97	3911.44	652.404	1056.11	7560.92	2842.42		0.389442	9.6166	27.3827	20.427	34.0287	0.389442		72.5883	83.6355	74.1538	79.1859	80.1019	54.254	73.9866	10.4775	84.4641	14.1614	72.9796	79.8729	0.0450976	76.6698
	76.8901	89.4089	75.9186	86.2914	113.848	78.2105	86.7612	14.346	101.107	16.535	205.808	82.251	77.2202	88.6295	0.0687932	97.44	7.01015	117.564	0.220764	733.691	73.1144	2140.78	3455.96	2051.83	3099.14	6926.65	2264.72		5.36089	7.15794	6.3324	4.04042	31.597	4.04042		73.238	84.5845	75.0331	79.7372	81.2464	54.8584	74.7829	10.6003	85.3832	14.1747	73.6868	80.8691	0.0464711	77.3852
	71.571	82.872	72.0364	102.625	115.519	75.8768	86.7501	18.2201	104.97	21.0029	331.97	79.3744	72.9965	97.6867	0.144655	230.404	15.0398	216.493	252.013	827.673	118.229	1676.86	2730.11	1715.19	5184.5	7207.65	2048.04		7.80334	3.4976	7.33798	23.2506	36.145	3.4976		73.7512	85.4739	75.7258	80.2403	82.3537	55.3543	75.4832	10.7506	86.2338	14.2424	74.2449	81.8253	0.0485708	77.983
	66.5287	77.1765	68.0418	97.4973	115.192	87.3629	85.2999	18.7765	104.076	22.0123	352.557	82.2697	70.3255	94.9637	0.149061	352.361	65.9905	297.842	148.775	893.562	4.2559	1289.32	2167.37	1400.28	4472.37	7152.25	3219.59		15.741	5.09322	14.2279	15.2276	32.9227	5.09322		74.1976	86.3105	76.181	80.6425	83.4171	55.7864	76.0892	10.9059	86.9951	14.3331	74.6934	82.7235	0.0510114	78.4118
	62.2166	73.992	66.608	89.8367	112.623	84.227	81.5839	18.4149	99.9988	22.5717	339.108	79.1095	68.454	88.4343	0.127354	375.093	57.6369	224.279	68.1088	963.434	6.98604	998.253	1881	1295.03	3506.45	6724.28	2873.56		16.8929	5.1175	12.5016	10.7272	33.5136	5.1175		74.6085	87.0858	76.7477	81.0148	84.4502	56.2642	76.6952	11.0322	87.7274	14.3845	75.1433	83.5914	0.0532213	78.8812
	61.0949	73.0294	64.5333	82.721	109.21	77.8462	78.0724	17.252	95.3244	22.0975	297.632	75.4378	66.6573	81.5023	0.100196	288.234	25.4321	183.308	21.6095	969.525	0.0511538	928.631	1798.43	1150.01	2714.36	6176.09	2230.18		14.3429	2.40843	10.9045	7.2832	33.7718	2.40843		75.0014	87.7792	77.4192	81.3876	85.4364	56.7354	77.2932	11.1438	88.437	14.4176	75.6058	84.4242	0.0551046	79.4034
	59.6386	86.0144	60.1141	77.0569	102.512	72.142	76.2463	16.3638	92.6101	21.4617	267.774	74.5994	63.1211	83.775	0.140602	275.818	95.4147	260.247	0.657017	689.886	16.8456	841.99	3068.37	869.817	2156.25	5168.25	1723.95		14.9609	11.4149	14.4853	2.45745	27.9126	2.45745		75.3692	88.3802	78.096	81.9818	86.3559	57.1851	77.8947	11.2565	89.1512	14.4509	76.0509	85.2624	0.0571031	80.0389
	55.5736	86.9384	55.7491	71.3332	112.67	67.3004	74.9275	21.8278	96.7553	29.1319	476.453	69.3168	58.637	83.0371	0.172227	374.575	144.262	367.81	12.9193	1424.53	58.1734	622.607	3171.6	631.399	1657.44	6732.03	1345.34		13.7432	17.6216	13.5676	2.01641	43.3537	2.01641		75.7419	88.9145	78.744	82.6771	87.2129	58.0022	78.5488	11.2217	89.7705	14.2863	76.4924	86.0789	0.058968	80.7106
	51.8079	81.4568	52.1628	69.8229	134.172	62.3458	75.2946	30.9477	106.242	41.1021	957.76	66.0844	54.7085	78.5483	0.178901	551.628	37.9721	535.083	29.9397	3466.51	167.673	448.863	2584.23	464.028	1536.75	10722.6	1006.43		14.2765	15.3724	13.9216	3.73857	68.0873	3.73857		76.1094	89.4219	79.3629	83.3264	88.001	58.9437	79.1942	11.1253	90.3196	14.0482	76.9228	86.8323	0.0605147	81.3447
	49.6635	75.5497	48.3492	82.5318	132.061	57.5516	74.2845	31.5169	105.801	42.4273	993.315	66.5506	51.6355	80.7863	0.220136	606.194	1.60075	672.638	68.0187	3338.13	279.989	362.597	2018.54	314.273	2694.68	10290	725.231		16.8872	8.99904	18.2014	15.9812	65.5104	8.99904		76.3127	89.8896	79.9844	83.934	88.6414	59.8404	79.7671	11.024	90.791	13.8202	77.2306	87.4646	0.0621387	81.9592
	48.4751	70.6293	45.8775	98.8219	123.963	53.9374	73.6173	31.5208	105.138	42.817	993.558	62.2834	49.8407	91.7738	0.296107	632.13	8.92801	769.5	635.271	2534.66	387.3	318.753	1600.63	232.745	4651.3	8712.59	543.631		13.8082	8.34598	16.4059	36.5385	61.6794	8.34598		76.4945	90.2906	80.5727	84.5354	89.3108	60.706	80.3183	10.9309	91.2493	13.6095	77.5141	88.117	0.0640152	82.5541
	49.2927	67.6816	51.0369	96.5671	114.957	50.8855	71.7368	27.8136	99.5504	38.7717	773.597	59.3593	50.9233	89.3458	0.273919	503.74	16.4447	428.485	616.544	1867.99	434.779	348.613	1373.45	416.791	4348.83	7112.5	410.629		10.0666	8.32234	8.32234	37.2079	55.5978	8.47383		76.668	90.6049	81.119	85.0565	89.9863	61.563	80.833	10.8247	91.6577	13.3915	77.7808	88.7539	0.0658906	83.0878
	67.065	116.281	79.2747	91.6491	107.056	48.4508	84.9627	25.296	110.259	29.773	639.886	85.4619	70.1175	103.204	0.190899	320.328	980.808	32.353	44.7074	488.116	1333.12	1328.13	7337.48	2367.14	3724.37	5842.25	317.885		18.3969	30.8187	6.18716	6.18716	21.5942	37.0111		76.8281	90.8836	81.6403	85.4448	90.6416	62.4194	81.3096	10.704	92.0137	13.1645	78.0311	89.3424	0.0675809	83.5426
	69.945	146.795	89.1802	144.098	101.123	45.6767	99.4695	40.2624	139.732	40.4771	1621.06	95.1516	74.7538	133.354	0.281586	871.698	2239.68	105.872	1991.66	2.73411	2893.67	1546.34	13496.2	3429.12	12876.8	4970.47	226.659		25.2066	51.6432	5.97145	48.946	5.97145	49.4749		76.9758	91.1152	82.145	85.7893	91.2534	63.25	81.7548	10.5786	92.3334	12.9395	78.2681	89.7837	0.0685241	83.9671
	68.722	140.837	84.5784	158.084	99.889	56.5459	101.443	40.332	141.775	39.7584	1626.67	92.2337	72.6861	130.6	0.284889	1070.65	1551.92	284.406	3208.23	2.41396	2015.73	1451.65	12147.5	2911.35	16246.7	4797.99	672.073		23.5117	48.6034	7.65532	65.8503	7.65532	35.6879		77.3306	91.7717	82.7688	86.3057	91.9601	63.7644	82.3169	10.6542	92.971	12.9429	78.6901	90.4052	0.0692808	84.5372
	65.0592	132.125	81.3276	154.254	97.6167	58.842	98.2041	38.0141	136.218	38.7093	1445.07	89.4721	69.1263	123.498	0.282268	1098.58	1150.63	284.817	3141.6	0.345036	1549.37	1185.95	10303	2571.11	15285	4488.35	796.398		24.4129	42.6528	8.14456	64.7819	8.14456	30.6301		77.6309	91.8316	83.4204	86.839	92.6904	64.2985	82.7851	10.6312	93.4164	12.8419	79.0783	90.5835	0.0678125	85.1297
	68.0061	136.138	99.7686	146.064	92.0285	55.1855	99.5318	36.1167	135.649	36.2866	1304.42	95.8986	74.0117	127.045	0.263775	993.871	1340	0.0560501	2165.28	56.2989	1966.6	1397.61	11133.7	4781.32	13327.1	3770.83	603.39		27.8925	40.2392	3.87	50.1658	3.87	40.7131		77.9399	91.7066	84.0925	87.372	93.4423	64.8518	83.2342	10.581	93.8152	12.7123	79.4781	90.6229	0.0655192	85.7322
	94.8197	143.272	98.9627	137.494	85.1071	54.697	102.392	33.3048	135.697	32.5267	1109.21	96.8912	87.5352	127.861	0.187218	57.342	1671.18	11.761	1232.15	298.774	2274.83	4121.41	12690.2	4670.52	11421.8	2968.68	579.631		2.07151	46.381	2.07151	40.6029	11.7841	42.1942		78.285	92.1687	84.7877	87.6405	94.1889	65.42	83.7485	10.6011	94.3495	12.6582	79.9107	91.0366	0.0650841	86.2141
	91.6138	139.616	95.8228	138.347	79.065	83.4014	104.644	27.2473	131.892	26.038	742.416	93.7183	85.4545	127.716	0.198251	169.795	1223.04	77.8196	1135.86	654.306	451.262	3720.07	11879.9	4251.22	11604.8	2346.77	2785.72		2.1045	45.898	2.1045	44.6285	14.6534	10.3169		78.6713	92.6397	85.5066	87.8499	94.775	66.0064	84.2415	10.5797	94.8212	12.5588	80.3801	91.4422	0.0643813	86.6782
	86.5537	131.586	91.559	152.347	81.466	85.8286	104.89	29.6338	134.524	28.2522	878.16	89.0564	86.0099	121.579	0.171345	336.221	712.663	177.716	2252.17	548.684	363.34	3128.41	10193.8	3713.38	14817.1	2585.17	3047.82		2.50266	42.5294	2.50266	63.2907	7.59034	3.22781		78.4624	92.2418	85.8731	87.1916	94.4015	65.9119	84.0137	10.4657	94.4794	12.4571	80.3151	90.9793	0.0622564	86.5324
	83.1045	122.341	85.4826	149.991	91.4212	80.8918	102.205	27.9426	130.148	27.3397	780.792	88.4519	83.699	114.611	0.155877	364.843	405.446	279.649	2283.46	116.297	454.267	2754.47	8412.48	3009.74	14249.1	3696.61	2527.11		5.34743	33.8891	2.9693	61.5389	2.9693	7.56011		78.1326	91.8465	85.8668	86.4697	94.022	65.8208	83.6931	10.3531	94.0462	12.3704	80.0661	90.5023	0.0611846	86.1682
	81.0219	128.307	83.0844	143.834	87.206	77.0197	100.079	28.4982	128.577	28.4757	812.146	85.1452	81.5375	118.032	0.182864	363.165	796.815	288.809	1914.51	165.708	531.719	2540.2	9542.4	2752.36	12817.1	3201.81	2152.8		4.12333	43.1615	2.06079	58.6887	2.06079	8.12545		77.9915	91.605	85.8515	85.48	93.6624	65.6868	83.3796	10.2565	93.6361	12.301	79.8636	90.1666	0.0605952	85.6658
	77.38	169.584	81.6414	133.786	81.2682	78.1311	103.632	38.9414	142.573	37.5767	1516.43	81.4548	78.9154	120.75	0.209523	689.158	4349.73	483.578	909.268	500.132	650.286	2186.36	19310.7	2603.04	10642.9	2565.09	2257.17		4.07481	88.1295	0.186615	52.3311	0.186615	3.32369		78.1622	91.6532	85.7785	84.5035	93.2455	65.5573	83.1501	10.172	93.322	12.2333	79.7476	90.1846	0.0614186	85.141
	73.4768	167.678	79.6038	126.518	78.6174	77.5502	100.574	38.3725	138.946	38.1535	1472.45	79.1106	77.817	114.789	0.191957	734.258	4502.97	439.749	673.071	482.093	530.095	1836.58	18784.5	2399.27	9196.07	2303.6	2202.3		5.63378	88.5676	0.493217	47.407	0.493217	1.56039		78.3157	91.7812	85.8112	83.5909	92.7513	65.4307	82.9468	10.11	93.0568	12.1885	79.6345	90.2887	0.0627004	84.7011
	93.5385	158.132	77.3113	124.421	77.6113	72.9879	100.667	33.9426	134.61	33.7177	1152.1	85.5749	77.3863	116.701	0.20256	50.8159	3302.22	545.489	564.266	531.57	766.138	3958.55	16258.9	2179.94	8798.41	2208.04	1794.91		7.96364	72.5571	8.26354	38.8465	7.96364	12.587		78.483	92.3746	86.2527	83.6062	93.1945	65.9985	83.3182	10.1154	93.4336	12.1406	79.7638	90.8441	0.0649458	84.9295
	97.0249	148.615	74.4872	122.45	75.7458	71.2005	98.254	31.3899	129.644	31.9477	985.325	86.3853	74.8018	116.094	0.216308	1.51077	2536.26	564.864	585.468	506.623	731.892	4409.41	13922.6	1924.2	8432.57	2036.2	1646.66		10.6396	62.2301	11.8982	36.0652	10.6396	15.1848		78.6958	92.9178	86.6004	83.651	93.6818	66.5846	83.6886	10.1094	93.798	12.0798	79.9346	91.3385	0.0665831	85.1257
	92.9768	145.608	69.8179	118.262	70.7123	70.9376	94.7191	31.3336	126.053	33.0805	981.794	81.9572	70.7686	111.941	0.225341	3.03587	2589.72	620.069	554.256	576.327	565.563	3888.18	13222	1536.36	7680.82	1607.28	1625.39		11.0196	63.6513	12.1392	36.3046	11.2448	11.0196		78.9612	93.3562	86.96	83.7153	94.2193	67.1915	84.0672	10.0867	94.1539	11.9983	80.1497	91.7571	0.0675216	85.3377
	88.2994	145.028	65.1485	112.555	65.6878	67.0728	90.6318	32.4703	123.102	35.8266	1054.32	77.6861	66.034	106.491	0.234499	5.44023	2958.9	649.4	480.621	622.205	555.027	3326.74	13088.7	1192.11	6713.08	1229.65	1328.7		10.6133	67.3415	12.5376	34.8688	11.9983	10.6133		79.2779	93.8017	87.3426	83.8113	94.8067	67.8144	84.4758	10.0696	94.5453	11.9201	80.4112	92.1869	0.068226	85.5769
	86.7752	142.804	129.186	106.813	62.6217	64.4304	98.7717	33.3424	132.114	33.7571	1111.72	96.7942	70.0166	123.593	0.276723	143.917	1938.83	925.021	64.6658	1306.83	1179.32	3153.24	12584.9	9714.93	5805.18	1024.01	1143.04		10.019	46.0097	32.3917	10.019	34.1725	32.3638		79.6364	94.2518	87.756	83.9615	95.4386	68.4353	84.9133	10.0633	94.9765	11.8513	80.7177	92.6279	0.068708	85.8588
	84.502	135.047	192.568	100.455	73.5123	63.6978	108.297	48.2575	156.554	44.5603	2328.78	92.4783	76.2597	126.399	0.247407	566.199	715.568	7101.59	61.5009	1209.97	1989.09	2903.11	10904.7	26226.6	4876.68	1839.62	1094.04		7.97635	42.5687	100.09	7.97635	18.9661	28.7806		80.0412	94.1035	88.2068	84.0478	95.8761	69.077	85.2254	9.90132	95.1267	11.6178	81.0429	92.6293	0.0667146	86.1273
	102.054	125.2	186.059	93.6015	85.0002	63.5185	109.239	42.7319	151.971	39.1178	1826.02	97.8279	87.1505	119.414	0.15619	51.6197	254.765	5901.29	244.53	587.514	2090.36	5102.64	8945.15	24160.8	3966.48	2957.05	1082.21		4.22638	27.3724	88.2309	4.22638	12.8276	34.3094		80.4869	93.7994	88.6998	84.115	95.9051	69.7396	85.4576	9.62095	95.0786	11.2582	81.3939	92.5245	0.0639986	86.4074
	101.933	119.434	173.747	106.625	83.3476	59.3683	107.409	38.6338	146.043	35.9687	1492.57	104.279	87.994	116.232	0.138268	29.9877	144.595	4400.74	0.614653	578.965	2307.94	5085.37	7887.68	20485	5776.59	2780.05	826.381		2.34605	15.1548	69.4681	2.34605	20.9317	44.911		80.9654	93.5468	88.9577	84.2398	95.9623	70.3408	85.6688	9.35894	95.0277	10.9246	81.784	92.3995	0.0609447	86.5987
	95.9712	114.93	169.773	112.724	79.3684	56.6162	104.897	38.5571	143.454	36.7571	1486.65	104.347	83.5191	114.378	0.155935	79.6711	100.656	4208.9	61.2567	651.714	2331.05	4270.59	7107.9	19363.2	6740.78	2376.26	675.725		8.37627	10.5824	65.4256	8.37627	24.9791	47.7313		81.4664	93.3862	89.1175	84.4035	96.0814	70.7103	85.8609	9.19424	95.0551	10.7083	82.2007	92.3191	0.0579784	86.7605
	89.9781	111.796	167.482	107.598	74.4235	54.3266	100.934	38.9514	139.885	38.591	1517.21	98.788	78.3122	110.746	0.171556	120.03	117.98	4428.61	44.4079	702.801	2172.24	3523.21	6589.27	18730.7	5925.36	1918.62	561.933		8.80987	13.0078	68.6937	8.80987	24.3645	44.4614		81.9893	93.2844	89.2969	84.5985	96.2792	71.1094	86.0929	9.0479	95.1408	10.5095	82.6416	92.2876	0.0551422	86.9477
	122.866	111.751	164.781	99.9735	99.089	67.4458	110.984	32.2308	143.215	29.0409	1038.83	105.862	99.3101	120.087	0.0947004	141.172	0.587812	2894.04	121.237	141.498	1895.6	8509.03	6582	17998.7	4809.7	4687.8	1356.03		17.0036	5.88873	58.9183	5.88873	6.77324	38.4164		82.542	93.2232	89.4972	84.8309	96.5354	71.2908	86.3199	8.99412	95.314	10.4195	83.1142	92.2917	0.0523214	87.1641
	148.385	109.035	154.51	94.5105	151.237	78.8758	122.759	32.8265	155.585	26.7406	1077.58	128.71	98.1415	150.524	0.210655	656.724	188.356	1008.12	797.972	811.008	1925.72	13868.4	6148.62	15348.3	4081.8	14548.1	2328.48		19.6754	19.6754	25.7997	34.1996	22.527	49.8342		83.1133	93.2166	89.7227	85.1202	96.8181	71.4561	86.5745	8.96234	95.5368	10.3522	83.615	92.3431	0.049603	87.4214
	149.065	101.479	146.837	89.0343	154.545	76.6036	119.594	34.4746	154.069	28.8264	1188.5	124.158	92.1456	148.508	0.234206	868.556	328.14	742.173	933.9	1221.55	1848.17	14028.9	5020.85	13506	3412.05	15357	2114.36		24.9072	22.6787	22.6787	35.1239	30.3866	47.5545		83.7167	93.255	90.0071	85.4771	96.9967	71.6154	86.8447	8.91899	95.7637	10.2701	84.1568	92.443	0.046921	87.7421
	143.357	97.0053	143.268	82.2742	148.642	72.1226	114.445	34.5438	148.989	30.1838	1193.28	120.136	85.9569	143.335	0.25024	835.925	304.138	830.756	1034.95	1169.45	1791.17	12709.3	4406.8	12689.2	2668	13928.8	1722.35		23.2207	23.1312	23.1312	37.8623	28.5055	48.0138		84.3581	93.3557	90.2587	85.895	97.0833	71.8091	87.1266	8.84936	95.976	10.1569	84.7423	92.5814	0.0442079	88.0768
	134.476	101.05	137.46	82.8439	138.477	129.197	120.584	23.1431	143.727	19.1925	535.602	131.837	108.087	136.714	0.116939	192.976	381.562	284.8	1424.33	320.159	74.1885	10785.7	4960.24	11414.5	2727.18	11632.8	9717.21		2.63915	30.786	5.6236	48.9927	6.64056	2.63915		84.8802	93.5002	90.1211	86.3732	97.1914	72.0511	87.3529	8.7575	96.1104	10.0254	85.2535	92.6555	0.0416055	88.2472
	155.306	104.601	127.559	105.85	132.591	135.977	126.981	19.2998	146.281	15.199	372.483	130.075	111.277	135.131	0.0968035	802.333	500.85	0.333877	446.487	31.4728	80.938	15546.3	5472.97	9396.79	5659.4	10397.7	11099.8		25.2315	25.4736	2.51612	24.2242	2.51612	5.90261		85.2908	93.6181	89.9939	86.9059	97.362	72.1324	87.5505	8.74402	96.2945	9.9874	85.6946	92.712	0.0393338	88.4499
	175.008	105.686	120.164	105.165	131.222	129.16	127.734	25.6975	153.431	20.118	660.36	124.662	109.305	130.706	0.0891673	2234.8	486.124	57.3074	509.367	12.1664	2.03288	20847.3	5634.63	8017.81	5556.69	10120.4	9709.77		50.3459	18.976	4.49798	19.497	6.56022	4.49798		85.7007	93.777	89.9307	87.4797	97.5711	72.202	87.7769	8.75835	96.5352	9.97796	86.1455	92.8154	0.0372703	88.7052
	177.103	99.9168	111.282	99.0489	130.318	118.988	122.776	29.1215	151.898	23.7192	848.062	115.135	102.758	127.486	0.107397	2951.43	522.548	132.125	562.979	56.8799	14.3482	21456.9	4801.83	6506.04	4682.31	9939.38	7808.67		61.9683	15.2181	3.85333	16.086	15.1831	3.85333		86.1506	93.9896	89.9543	87.963	97.7956	72.3199	88.0288	8.77419	96.803	9.9674	86.6037	92.9807	0.03551	88.9586
	167.428	95.44	105.035	92.5354	127.509	111.328	116.546	27.8958	144.442	23.9355	778.176	108.181	97.8387	123.464	0.115793	2588.99	445.461	132.505	576.506	120.194	27.226	18716	4201.44	5537.35	3833.33	9387.24	6513.55		59.2466	12.7415	3.14662	15.6461	19.3278	3.14662		86.6421	94.2364	90.0489	88.4655	98.046	72.5039	88.3238	8.78151	97.1053	9.9424	87.098	93.1895	0.0337881	89.2572
	156.767	94.4707	100.617	90.5421	122.428	104.536	111.56	24.7573	136.317	22.1919	612.926	102.577	96.0074	117.955	0.102577	2043.63	292.049	119.744	441.759	118.107	49.3366	15912.6	4076.72	4899.42	3590.47	8428.4	5463.37		54.1899	8.10606	1.95937	12.0347	19.8511	1.95937		87.1163	94.5264	90.2237	89.0158	98.2199	72.7366	88.6398	8.76714	97.4069	9.89076	87.5911	93.4508	0.0323661	89.6197
	151.575	95.6996	95.6183	86.9723	115.336	98.184	107.231	23.6312	130.862	22.0377	558.435	96.9418	95.6386	111.048	0.0745556	1966.39	132.972	134.853	410.411	65.6983	81.8465	14629.7	4235.16	4224.59	3175.42	7176.61	4564.7		54.6332	1.24223	1.32347	9.96947	18.3946	1.24223		87.6376	94.8566	90.4809	89.614	98.3102	72.9993	88.9831	8.73415	97.7172	9.81551	88.1317	93.7627	0.0309573	90.0474
	148.844	103.752	89.5869	80.3293	106.887	93.5488	103.825	24.0686	127.893	23.1819	579.297	98.6505	90.5774	106.103	0.0789402	2026.75	0.00527557	202.717	552.035	9.37815	105.595	13976.6	5348.09	3476.92	2470.87	5816.45	3959.85		50.1938	5.10165	9.06358	18.3211	8.23666	5.10165		88.1883	95.2113	90.8028	90.0599	98.4615	73.2885	89.3354	8.70985	98.0452	9.74961	88.6562	94.1092	0.0298362	90.4314
	145.721	98.4968	82.7432	77.1278	101.259	90.7887	99.3561	24.4849	123.841	24.6436	599.509	94.6427	84.7546	100.568	0.0853311	2149.71	0.738346	275.987	494.095	3.62085	73.4001	13247.9	4607.06	2716.67	2162.84	4989.64	3620.09		51.0782	3.85406	11.8995	17.5149	6.61618	3.85406		88.741	95.6104	91.1762	90.2792	98.6579	73.6304	89.6825	8.68151	98.364	9.68027	89.1256	94.5019	0.0292784	90.7277
	135.683	101.119	77.6227	74.3487	99.7098	88.2328	96.1193	22.2775	118.397	23.1769	496.288	93.9713	80.2752	100.767	0.113187	1565.26	24.9988	342.127	473.961	12.8918	62.197	11037.9	4969.93	2209.11	1912.07	4773.2	3319.06		41.7114	7.14788	16.3487	19.6227	5.73851	5.73851		89.3458	96.0543	91.6021	90.5466	98.3518	73.7282	89.9381	8.6539	98.592	9.62206	89.646	94.9413	0.028687	91.0744
	125.398	119.789	79.016	69.2785	129.019	82.743	100.874	26.6689	127.543	26.4378	711.23	101.266	79.9478	123.996	0.215982	601.431	357.774	477.771	998.277	792.166	328.732	8982.6	7950.83	2342.03	1494.36	9682.16	2716.65		24.1321	18.5229	22.25	31.9875	27.7535	18.5229		89.8344	96.0795	92.0806	90.8657	97.9653	73.5566	90.0637	8.67034	98.734	9.6269	90.0922	95.0797	0.0269345	91.4731
	116.579	115.734	103.619	65.469	135.84	78.2981	102.59	26.2417	128.832	25.5792	688.627	109.677	84.6285	116.367	0.157909	195.69	172.758	1.06005	1377.96	1105.58	590.087	7388.66	7244.07	5328.7	1214.35	11071	2273.06		6.90228	6.05708	6.05708	44.2075	26.1636	31.3784		89.8908	96.0734	92.6252	91.2111	97.5904	73.3696	90.1268	8.71026	98.837	9.66446	90.2209	95.2113	0.0269125	91.9181
	109.613	107.475	102.055	70.2943	132.911	76.9723	99.8868	23.0142	122.901	23.0403	529.655	104.765	83.243	109.079	0.134335	94.5966	57.5861	4.70147	875.718	1090.6	525.077	6239.64	5906.52	5102.76	1573.93	10463.1	2148.39		4.84766	2.71013	2.71013	34.471	28.1457	27.793		89.9898	96.1149	93.1614	91.6242	97.2965	73.2143	90.2335	8.77153	99.0051	9.72092	90.3984	95.3766	0.0267965	92.3928
	104.611	100.959	97.6527	76.5006	124.428	75.3316	96.5805	18.5204	115.101	19.1761	343.004	99.3059	81.7887	103.698	0.118118	64.4863	19.171	1.14969	403.202	775.495	451.515	5474.43	4947.36	4493.19	2104.9	8799.71	1999		5.30498	1.65312	1.65312	22.8052	25.1224	23.9742		90.1854	96.2121	93.4188	91.7038	97.0495	73.1397	90.2849	8.79426	99.0791	9.74056	90.565	95.5138	0.0265953	92.5613
	97.7957	94.6868	91.0169	75.1437	120.316	70.5495	91.5848	17.8145	109.399	19.4514	317.357	92.8519	79.112	97.0185	0.101666	38.5763	9.62279	0.322421	270.308	825.473	442.481	4512.38	4104.37	3647.61	1982.23	8045.07	1594.25		4.94386	1.83494	1.83494	17.7082	27.4639	22.3023		90.4674	96.4083	93.7427	91.5383	96.7697	73.0982	90.3374	8.81448	99.1519	9.75728	90.7351	95.7419	0.0268494	92.6405
	90.9394	89.1417	86.5504	70.7175	118.429	65.4925	86.8783	18.6315	105.51	21.4455	347.133	87.8461	74.6757	90.49	0.0957479	16.4923	5.12267	0.107533	261.173	995.415	457.354	3638.25	3424.61	3128.05	1607.69	7710.08	1215.99		3.09337	1.29563	1.29563	17.1286	30.5825	22.3535		90.8357	96.6954	94.1381	91.4466	96.4862	72.8788	90.4135	8.93225	99.3457	9.87934	90.9884	95.8992	0.0262767	92.7924
	84.7147	82.8398	95.7895	67.0016	116.202	69.1616	85.9516	18.2434	104.195	21.2252	332.823	83.7773	72.5812	93.0208	0.123426	1.52986	9.68305	96.7846	359.104	915.108	281.904	2926.08	2726.76	4246.87	1323.51	7324.09	1485.34		0.937443	0.937443	12.0122	16.7757	32.4251	14.6157		91.2829	97.0393	94.5683	91.4718	96.2341	72.7014	90.5496	9.06118	99.6108	10.0069	91.3301	95.8177	0.0239787	93.02
	79.8706	76.4521	103.384	65.1502	111.442	67.077	83.896	19.2065	103.103	22.8933	368.891	78.1613	69.4208	97.506	0.168248	16.2041	55.4113	379.8	351.405	758.759	282.877	2425.47	2100.45	5294.45	1192.23	6531.89	1329.01		1.70922	1.70922	25.2231	13.0111	33.2802	11.0843		91.762	97.4087	95.045	91.6107	96.0281	72.6198	90.7457	9.17731	99.923	10.1132	91.6485	95.7824	0.0220553	93.4035
	74.2421	70.7081	101.897	85.9732	105.225	64.0041	83.6749	17.0046	100.679	20.3222	289.156	80.1076	71.5916	97.9161	0.1553	88.9778	168.137	332.048	5.28207	464.397	386.94	1902.76	1606.94	5080.21	3063.81	5565.65	1114.4		5.86554	9.3995	21.7895	5.86554	25.1171	16.1035		92.2802	97.5868	95.6084	91.8454	95.9236	72.6275	90.9786	9.26029	100.239	10.1785	91.9541	95.8448	0.0207172	93.9443
	72.7702	65.6409	97.0032	95.4435	98.537	100.006	88.2335	14.9879	103.221	16.9866	224.637	96.2233	78.4385	98.1535	0.111641	239.112	510.425	76.9079	51.9845	106.163	138.593	1776.52	1226.36	4406.53	4201.89	4612.52	4814.21		23.4531	30.5825	0.779842	0.779842	2.31366	3.78269		92.8819	97.7558	96.2619	92.1817	95.649	72.7148	91.2408	9.31536	100.556	10.2096	92.3567	96.1087	0.0199077	94.2655
	73.5967	62.3654	92.1929	90.2083	91.0412	112.018	86.9038	17.1228	104.027	19.7032	293.191	90.6248	77.7496	91.905	0.0834364	177.077	602.133	27.975	10.9196	17.1187	630.729	1846.87	1007.67	3791.04	3550.58	3650.55	6625.41		17.028	28.2594	1.56816	0.416492	0.416492	21.3933		93.5665	98.0187	96.9969	92.5543	95.007	72.8876	91.5052	9.34676	100.852	10.2145	92.8074	96.4994	0.0195029	94.2867
	69.3461	57.824	90.9875	84.8595	85.7349	106.725	82.5795	17.0693	99.6487	20.6701	291.36	85.2972	73.2244	89.6743	0.100982	175.122	612.831	70.6949	5.19853	9.95656	582.997	1499.6	739.979	3644.05	2941.76	3037.48	5791.71		15.9511	27.4731	5.69031	0.437687	0.437687	21.4276		94.3106	98.387	97.8214	92.7242	94.3789	73.1476	91.795	9.3954	101.19	10.2352	93.1208	96.9608	0.0202018	94.3448
	66.657	54.93	86.0594	82.7872	92.7907	102.36	80.9307	17.3746	98.3053	21.4685	301.878	84.4233	70.6896	91.1079	0.126197	203.739	676.034	26.3038	3.44674	140.66	459.206	1298.56	590.906	3073.36	2721.27	3865.01	5146.39		17.7663	29.4933	1.63609	1.63609	8.36737	17.9365		95.1009	98.8496	98.717	92.6191	93.8689	73.4788	92.1057	9.47096	101.577	10.2827	92.9315	97.505	0.0240155	94.4849
	64.8031	54.3336	79.951	81.2991	92.9689	100.6	78.9926	17.1923	96.1849	21.7644	295.574	80.6251	68.59	90.0515	0.135283	201.345	608.067	0.91843	5.31987	195.336	466.885	1168.38	562.266	2433.4	2568.22	3887.2	4897.02		15.822	26.2914	0.674068	0.674068	12.3438	19.9751		95.9045	99.3779	99.5535	92.5498	93.4989	73.8751	92.46	9.55535	102.015	10.3346	92.7871	97.9082	0.0268547	94.7017
	61.2371	52.7432	75.5381	76.6066	89.7839	99.8191	75.9547	17.4169	93.3716	22.9306	303.348	76.0723	64.8123	86.4896	0.143272	216.606	538.774	0.173569	0.425048	191.249	569.512	937.317	489.369	2017.5	2114.63	3500.2	4788.31		14.8352	23.3292	0.534286	0.534286	13.7116	23.7468		96.4195	99.0865	99.9156	92.5659	93.2568	74.3292	92.5956	9.42802	102.024	10.1819	92.7386	97.6291	0.0256894	94.8382
360°	57.6754	49.7226	72.2641	70.7497	83.738	96.3874	71.7562	16.9427	88.6989	23.6115	287.056	71.5069	60.944	80.8695	0.140505	198.268	485.481	0.257952	1.01307	143.564	606.697	731.915	364.851	1734.11	1610.27	2821.37	4325.16		13.8315	21.7843	0.757202	0.757202	12.2311	24.8805		96.9009	98.2495	100.111	91.629	93.1138	74.8501	92.4757	9.19781	101.673	9.9462	92.0002	96.9656	0.0262767	95.0073
									mean CV =	44.0595	252.94										1.2647e+06						6.44888e+06		9795.8	8302.21	7927.79	7305.07	8649.89	9735.95
	X =	30.6215				noemer CV	30.6521			teller CV	15.9041									teller VR	252.94					noemer VR	1074.99
	median	18.0974						CV (Burden)	0.518858														VR =	0.235294							7305.07
							MD =	11.8454														(Xij-X)² trail 1 1	(Xij-X)² trail 1 2	(Xij-X)² trail 2 1	(Xij-X)² trail 2 2	(Xij-X)² trail 3 1	(Xij-X)² trail 3 2
	X	median	mean CV	CV (Burden)	MD	VR															0°	958.143	4906.72	5203.92	2861.76	1891.96	4221.02
entry	18.7687	5.35984	54.1377	1.1949	3.0537	0.213465											teller entry	178.552	noemer entry	836.446		1531.77	6170.19	4932.83	2386.33	1580.58	3761.91
pull	4.16203	3.9621	33.6678	0.933937	0.19501	0.100914											teller pull	2.1225	noemer pull	21.0329		3781.7	6586.65	4380.66	2270.78	1312.61	3456.45
push	19.7437	17.5134	41.5847	1.44152	0.750839	0.444962											teller push	79.3687	noemer push	178.372		3944.04	5858.39	3570.32	2091.23	1064.78	3015.84
exit	47.1289	43.2778	34.8009	0.942009	2.67665	0.827562											teller exit	319.818	noemer exit	386.458		3574.48	4933.81	3040.13	1822.53	1204.58	2571.95
recovery	55.4994	48.463	42.4315	0.818489	5.21019	0.384918											teller recovery	519.943	noemer recovery	1350.79		3081.15	4495.29	2678.06	1501.54	1585.55	2239.77
																						6754.62	4031.15	2179.23	1195.19	1480.47	1893.78
																						8554.67	3562.54	1837.18	1072.1	1211.44	1635.24
																						8006.35	3220.36	1519.19	1506.6	981.042	1925.81
																						6934.54	2931.3	1417.34	2691.15	787.189	1870.11
																						5855.84	2510.35	2593.22	2475.91	699.697	1699.77
																						5509	2004.61	2492.24	1990.6	647.357	1398.4
																						5414.49	1577.81	2013.66	1709.52	536.505	1299.26
																						5157.24	1295.83	1807.16	1691.52	794.957	1732.77
																						4603.69	3537.38	5129.65	3316.29	1632.05	3036.21
																						4013.02	14967.9	16077	3154.19	1570.63	2596.37
																						3284.38	14749	14972.7	2691.34	1477.15	2229.9
																						2997.04	12924.5	12835.8	2159.23	1262.04	1998.26
																						9167.33	11306.1	14677.7	1674.61	1061.93	1813.8
																						12183.4	13976.1	15511.1	1322.05	1004.61	1519.16
																						11397.5	19067.8	14111.5	1436.46	952.224	1194.21
																						9769.68	17881	11893.4	10683.5	839.332	965.284
																						9476.17	15256.2	9788.81	13467.9	734.242	883.835
																						9260.52	13618	8205.03	12220.1	633.938	774.355
																						8863.41	12854.8	7144.07	10725.2	537.231	704.888
																						8062.88	12325.7	6518.83	19062	425.857	3534.92
																						6683.68	11377.3	12279.9	19405.1	341.526	4072.24
																						5943.36	9625.02	13478.8	17552	550.895	3572.65
																						5580.58	8443.5	11782.5	14994.7	1003.62	2933.76
																						5377.38	7716.9	10523.5	13516.8	898.585	2569.64
																						4919.99	6948.55	14067.1	12499.2	700.995	2461.31
																						4105.75	6119.06	14730.8	11382.6	559.417	2199.16
																						3654.94	5268.83	13217.2	9864.03	454.824	1778.18
																						3355.59	4336.65	11026.2	8083.74	349.771	1533.64
																						2919.75	3565.73	9689.42	6770.52	268.675	1427.25
																						2361.64	3137.48	8650.15	5867.62	216.428	1375.75
																						1877.57	3042.52	7380.18	4978.97	156.612	1276.62
																						1474.6	3005.07	6147.82	4059.34	118.926	1132.63
																						1229.81	2677.95	5106.99	3367.62	111.609	5170.98
																						1094.61	2180.17	4158.12	2797.32	108.939	7370.18
																						890.138	1896.36	3450.53	2344.36	90.727	7057.16
																						734.036	1859.21	2818.34	2948.61	62.1164	6174.3
																						688.453	1813.6	2420.58	3754.15	56.7373	5375.55
																						663.249	1652.32	1971.77	3508.51	45.4581	5231.64
																						590.025	1378.71	1614.08	3009.58	25.3016	5172.99
																						462.847	1088.4	1363.37	7383.79	10.5513	4816.12
																						334.148	913.459	1084.64	9302.99	2.27214	4126.78
																						292.401	841.019	947.749	8299.34	0.0621612	3350.28
																						248.486	786.814	796.091	6810.88	1.18549	2785.36
																						721.758	716.278	638.65	5824.37	4.20813	2404.38
																						3090.54	613.006	584.732	5216.97	3.21255	2081.03
																						2983.84	481.375	563.76	4648.56	4.5205	1815.63
																						2677.7	384.365	508.292	3947.77	10.3307	1558.36
																						2260.41	332.55	427.071	3212.95	17.6356	1301.36
																						1832.76	285.806	323.557	2765.42	22.1018	1077.59
																						1631.37	250.995	266.44	2348.38	26.0117	870.057
																						1704.86	233.091	1152.04	1881.21	31.6002	709
																						1903.75	210.303	1781.79	1508.5	41.3776	611.821
																						1925.65	174.078	1884.26	1281.71	53.8589	505.107
																						1623.58	119.191	1583.83	1147.14	67.7655	416.911
																						1311.16	99.7779	1287.06	965.992	82.106	338.811
																						1098.61	750.205	1378.08	786.645	95.6844	264.51
																						973.691	1860.16	2335.64	699.065	108.196	191.523
																						928.396	2125.12	2258.21	613.848	119.72	130.088
																						850.099	1881.32	2003.03	508.772	131.344	96.9384
																						723.371	1594.05	1635.69	379.618	142.505	78.0323
																						559.084	1734.46	1490.02	276.07	153.901	64.8041
																						420.74	1809.36	1761.17	208.116	166.125	48.8114
																						333.164	1676.31	1939.02	158.711	177.926	29.2949
																						264.913	1416.09	1641.85	112.758	189.484	15.3119
																						208.338	1109.99	1415.31	70.9943	200.305	10.157
																						158.913	886.719	1287.22	38.3033	210.821	6.07111
																						116.114	764.424	1090.69	17.1337	220.745	2.17695
																						78.5056	649.082	868.117	6.26705	230.085	0.0553672
																						47.7352	511.726	667.514	1.07186	238.869	1.43968
																						23.8638	388.304	491.723	0.1264	246.927	6.62693
																						10.706	286.798	367.806	3.13436	253.319	12.447
																						3.66079	233.669	276.19	9.3877	258.045	17.787
																						0.489308	193.021	205.149	16.0429	262.005	23.4145
																						0.255558	145.545	146.574	22.879	267.438	30.7775
																						3.45767	96.382	92.5442	32.8562	272.115	42.1887
																						9.9587	67.9944	59.5133	43.3284	276.64	54.9625
																						18.6403	51.2603	35.3751	49.7282	280.433	65.0856
																						29.2258	36.5064	77.4391	60.0451	285.323	71.3209
																						41.9271	23.2409	59.5682	70.3848	289.09	74.4625
																						55.0525	11.291	33.0822	77.9989	292.942	80.6784
																						66.4579	2.81497	19.8147	87.1273	297.051	92.3473
																						76.1608	0.015245	13.3198	100.583	299.066	98.9538
																						86.1936	1.26596	6.74285	111.424	299.179	63.4989
																						100.71	5.08433	1.61211	117.268	295.564	34.7284
																						114.924	10.8531	0.0311667	122.571	296.645	40.5479
																						125.735	18.7903	0.463015	129.021	300.066	52.42
																						135.855	29.3093	1.43517	139.641	296.905	58.7136
																						147.258	41.9052	4.6229	151.732	297.671	62.3739
																						160.167	55.8672	7.42897	160.284	300.085	65.687
																						170.743	70.6096	19.8214	166.518	294.603	71.7381
																						180.169	84.8726	15.4428	173.17	276.968	85.1246
																						189.402	98.7192	9.77827	179.675	275.023	96.9626
																						198.869	112.988	2.6292	185.407	261.229	105.621
																						208.85	126.882	0.0514726	192.864	246.997	113.757
																						217.525	139.471	0.39016	202.556	251.236	122.506
																						225.297	152.746	1.46965	208.783	188.015	133.001
																						233.412	165.712	4.22636	212.068	170.916	145.305
																						240.727	177.475	8.81963	216.86	171.667	157.912
																						247.087	187.418	14.4962	223.831	175.909	168.829
																						254.308	197.878	21.6367	232.042	185.403	180.369
																						261.158	206.305	30.9307	237.69	189.904	189.284
																						266.375	211.204	43.206	243.571	184.02	194.373
																						268.463	214.891	55.1742	251.023	176.474	198.177
																						264.629	219.876	61.4201	258.449	180.593	205.087
																						265.691	227.434	63.4679	265.194	189.371	213.82
																						270.042	234.01	66.9621	269.658	196.394	223.441
																						274.14	238.45	73.1182	273.129	204.744	232.028
																						276.79	238.763	82.5116	275.336	213.388	238.845
																						261.905	235.54	92.2125	277.94	222.519	241.987
																						206.796	237.886	61.8654	282.15	231.366	224.642
																						155.698	243.789	41.5168	284.077	237.556	217.613
																						139.747	250.358	43.9121	266.814	241.422	224.643
																						146.344	252.585	53.404	225.936	244.354	231.84
																						153.467	238.08	64.0427	221.409	249.589	236.324
																						98.7941	227.241	70.6717	227.112	253.749	240.766
																						86.1825	228.926	65.7566	233.88	246.681	245.625
																						73.2712	233.516	41.7904	236.358	214.412	249.589
																						76.4662	240.937	47.9828	235.42	215.308	252.624
																						86.3581	246.659	60.9154	230.196	222.947	255.85
																						94.2518	252.482	71.3639	225.551	229.593	260.524
																						106.28	258.366	78.9922	227.076	234.108	264.907
																						117.014	263.174	86.0647	229.212	221.855	269.754
																						124.682	241.411	95.858	235.525	216.985	274.32
																						129.884	171.891	108.653	241.176	221.59	244.66
																						131.101	167.641	118.977	202.391	228.151	223.496
																						134.575	117.639	128.648	117.623	236.374	196.621
																						143.769	104.535	138.527	68.9344	244.505	181.233
																						156.944	113.015	146.174	68.8173	248.105	187.943
																						166.039	32.2705	155.411	80.5088	223.947	193.192
																						168.452	25.367	166.808	95.1652	214.306	195.049
																						155.403	29.3803	159.32	85.6716	214.748	192.515
																						158.03	37.4425	81.7436	58.8478	217.547	189.478
																						162.817	49.8973	42.0083	61.6306	224.092	197.46
																						169.012	59.256	17.0202	70.0009	218.991	206.958
																						177.574	66.5196	14.5608	82.7065	175.939	214.828
																						188.879	71.5053	18.7571	95.8371	162.118	221.648
																						198.382	77.4304	26.6707	106.312	166.959	228.951
																						204.103	89.431	29.0704	114.916	176.497	235.961
																						206.049	104.489	307.28	123.118	187.823	244.173
																						207.126	118.763	455.167	132.399	192.959	252.479
																						209.588	131.73	393.114	142.48	173.686	260.095
																						210.598	143.705	324.851	154.81	161.341	266.968
																						211.695	155.091	311.213	167.484	157.843	273.29
																						212.653	164.981	288.466	177.355	163.793	278.312
																						138.213	174.415	229.286	183.664	169.629	282.496
																						84.7501	183.719	161.262	190.401	167.673	286.939
																						92.1667	189.918	114.741	200.747	125.258	291.685
																						23.2714	196.368	70.8066	210.096	123.079	296.185
																						44.4655	206.307	44.5252	216.466	132.268	300.542
																						131.832	213.435	23.7031	209.753	143.109	304.63
																						132.06	215.084	8.7414	187.749	147.596	307.878
																						91.1026	196.818	1.92071	196.832	151.345	310.598
																						68.272	198.888	0.0278929	204.307	157.512	313.842
																						66.6929	207.626	0.431385	210.255	163.611	316.559
																						150.404	217.178	2.04266	217.764	170.041	318.767
																						123.149	222.7	5.90563	225.515	180.883	307.992
																						81.8523	197.499	13.7216	232.292	181.775	278.245
																						47.7461	198.865	22.5634	236.017	93.5481	264.141
																						25.9996	204.081	32.403	216.576	73.2602	263.653
																						11.606	211.801	43.3647	169.757	78.3643	264.849
																						3.71852	220.327	54.5092	155.013	90.2465	268.787
																						0.26686	226.996	65.5799	156.058	91.1396	201.618
																						0.569404	233.457	77.4355	166.056	38.7161	138.037
																						3.08719	239.833	91.1562	162.879	34.7634	119.704
																						6.17281	245.199	106.553	80.8709	39.7263	117.182
																						8.72476	252.341	121.627	17.9486	47.8429	127.875
																						11.2501	259.526	135.868	12.7719	55.324	132.789
																						18.6713	264.386	149.521	17.8548	58.0002	130.448
																						26.9203	268.277	162.78	24.5103	61.5011	106.562
[truncated: 826 more rows]
[truncated: 3 more columns]

## Sheet: 2
							mean	SD	mean + 1 SD	CV	SD²	median	Q1	Q3	CQV (unsmoothed)	(Xij-Xi)² trail 1 1	(Xij-Xi)² trail 1 2	(Xij-Xi)² trail 2 1	(Xij-Xi)² trail 2 2	(Xij-Xi)² trail 3 1	(Xij-Xi)² trail 3 2	(Xij-X)² trail 1 1	(Xij-X)² trail 1 2	(Xij-X)² trail 2 1	(Xij-X)² trail 2 2	(Xij-X)² trail 3 1	(Xij-X)² trail 3 2		abs P50-trail 1 1	abs P50-trail 1 2	abs P50-trail 2 1	abs P50-trail 2 2	abs P50-trail 3 1	abs P50-trail 3 2								mean	SD	mean + 1 SD	CV	Q1	Q3	CQV	SL P50
[truncated: 2,006 more rows]
[truncated: 3 more columns]

[truncated: 13 more sheets: 3, 4, 5, 6, 7, 8, 9, 10, 11, 12, 13, 14, 15]
