# Supplementary material for: Intra-Individual Variability of Surface Electromyography in Front Crawl Swimming
Source: PLoS One. 2015 Dec 16;10(12):e0144998. doi: 10.1371/journal.pone.0144998 (PMC4682934; doi:10.1371/journal.pone.0144998)
Supplement: S1 File — (ZIP) [file pone.0144998.s001.zip › right RA MVC event synch.xls]

## Sheet: summary table intra
Intrasubject variability right rectus abdominis event synchronized MVC
	mean	median	mean CV	CV (Burden)	MD	VR		average	mean	median	mean CV	CV (Burden)	MD	VR
1	4.98655	2.30123	40.3176	0.688775	2.17941	0.272455		entry	7.83492	5.06076	55.3451	1.26767	1.50543	0.571249
2	11.4508	2.78536	77.1913	0.966723	7.60882	0.403639		pull	14.5502	12.034	56.1769	1.81822	1.0141	0.776999
3	6.3066	4.28268	55.2878	0.708163	3.46868	0.527034		push	10.9302	8.96386	53.3161	1.91046	0.527057	0.767603
4	6.41911	2.76418	59.3994	0.88403	3.98658	0.487887		exit	3.94213	3.29045	45.2796	1.43427	0.281008	0.456637
5	4.96525	3.57095	59.4374	0.744663	3.02557	0.734356		recovery	6.7738	4.09914	55.0831	1.48237	0.948426	0.627098
6	10.219	7.93786	41.9584	0.51991	4.35607	0.469763
7	4.57446	2.26271	70.4594	0.997314	3.37119	0.672988		SD	mean	median	mean CV	CV (Burden)	MD	VR
8	10.1943	6.52124	45.8776	0.567515	4.62109	0.40674		entry	4.1057	3.17778	12.7189	0.315435	0.74618	0.200024
9	4.80526	3.08086	55.3691	0.958893	2.93705	0.628526		pull	10.873	10.6925	15.7965	0.668395	0.679979	0.234017
10	8.46026	3.78255	58.3145	0.904528	5.11069	0.456086		push	5.85201	5.52835	17.1227	0.644206	0.243564	0.254039
11	15.5172	9.5755	44.6201	0.60661	7.03619	0.39704		exit	2.69072	2.47812	10.8118	0.55352	0.169156	0.264117
12	8.1292	2.49574	58.208	0.91001	4.25311	0.253268		recovery	4.89701	2.89448	24.8489	0.417231	0.755245	0.250958
13	11.4697	4.37098	49.7497	0.665928	5.22014	0.267456
14	5.89218	4.73804	39.2237	0.514825	2.46105	0.636393
15	9.1755	5.80959	48.3028	0.702655	4.5048	0.417024
average	8.17102	4.41863	53.5811	0.756036	4.27603	0.46871
SD	3.17812	2.18114	10.8881	0.168102	1.53746	0.149093

## Sheet: 1
							mean	SD	mean + 1 SD	CV	SD²	median	Q1	Q3	CQV (unsmoothed)	(Xij-Xi)² trail 1 1	(Xij-Xi)² trail 1 2	(Xij-Xi)² trail 2 1	(Xij-Xi)² trail 2 2	(Xij-Xi)² trail 3 1	(Xij-Xi)² trail 3 2	(Xij-X)² trail 1 1	(Xij-X)² trail 1 2	(Xij-X)² trail 2 1	(Xij-X)² trail 2 2	(Xij-X)² trail 3 1	(Xij-X)² trail 3 2		abs P50-trail 1 1	abs P50-trail 1 2	abs P50-trail 2 1	abs P50-trail 2 2	abs P50-trail 3 1	abs P50-trail 3 2								mean	SD	mean + 1 SD	CV	Q1	Q3	CQV	SL P50
0°	13.5531	11.7074	0.614216	4.39511	9.69789	9.15589	8.18728	4.81946	13.0067	58.8652	23.2272	9.42689	5.5853	11.205	0.3347	28.7925	12.3914	57.3513	14.3806	2.28194	0.938217	73.3865	45.1702	19.1173	0.349799	22.1967	17.3835		4.12625	2.28053	8.81268	5.03178	0.270997	0.270997		6.90551	3.53929	1.69775	11.0317	6.79564	7.53599	6.25098	3.26549	9.51647	52.2396	4.35338	7.3509	0.256105	6.85057
	13.0555	11.0081	0.569976	5.32768	9.50688	8.52289	7.9985	4.46088	12.4594	55.7714	19.8994	9.01489	6.12649	10.6328	0.268885	25.5729	9.05778	55.183	7.13329	2.27521	0.274982	65.1076	36.2593	19.5061	0.116375	20.4335	12.5057		4.04059	1.99323	8.44491	3.68721	0.491996	0.491996		6.83619	3.4854	1.72192	10.8886	6.77561	7.45391	6.1936	3.21599	9.40959	51.9244	4.30795	7.28434	0.256756	6.8059
	12.1902	10.18	0.677677	5.25871	9.05446	7.95536	7.55273	4.083	11.6357	54.06	16.6709	8.50491	5.93287	9.89859	0.250496	21.506	6.90242	47.2663	5.26252	2.25521	0.162113	51.8924	26.9717	18.5663	0.074071	16.5479	8.81384		3.68527	1.67506	7.82723	3.2462	0.549551	0.549551		6.76758	3.44074	1.74301	10.75	6.74855	7.37085	6.13679	3.16704	9.30383	51.6074	4.26769	7.21528	0.256692	6.75806
	11.6096	9.68758	0.662691	5.11852	8.42458	7.42698	7.15499	3.85332	11.0083	53.855	14.8481	7.92578	5.69563	9.37183	0.243982	19.8434	6.41402	42.1499	4.14722	1.61186	0.0739796	43.8647	22.0997	18.6957	0.0174165	11.8201	5.95573		3.68381	1.7618	7.26309	2.80726	0.4988	0.4988		6.69909	3.39691	1.76089	10.6147	6.71605	7.28692	6.07909	3.11967	9.19876	51.318	4.22245	7.1442	0.257046	6.70757
	11.1625	9.25391	0.627894	4.89066	8.0812	7.013	6.8382	3.70059	10.5388	54.1165	13.6944	7.5471	5.42125	8.96073	0.246106	18.6999	5.83566	38.5679	3.79291	1.54505	0.0305556	38.1428	18.2104	18.9978	0.00919412	9.57688	4.10652		3.61543	1.70681	6.91921	2.65644	0.534099	0.534099		6.62956	3.35341	1.77596	10.4835	6.67946	7.20339	6.02088	3.07415	9.09503	51.0582	4.17245	7.0724	0.257892	6.65451
	10.4845	8.8504	0.61534	4.60442	8.00807	9.33131	6.98233	3.70182	10.6842	53.017	13.7035	8.42924	5.45533	9.21108	0.256078	12.2649	3.48968	40.5386	5.65449	1.05214	5.51769	30.2271	14.9294	19.1074	0.146023	9.12961	18.877		2.05523	0.421165	7.8139	3.82482	0.421165	0.902074		6.55859	3.31021	1.78725	10.3557	6.64028	7.11954	5.96193	3.03054	8.99246	50.8315	4.12231	6.99973	0.258713	6.59944
	9.69563	8.41853	0.672032	4.31793	7.89202	8.98095	6.66285	3.48003	10.1429	52.2304	12.1106	8.15528	5.21145	8.84035	0.258251	9.19773	3.08243	35.8899	5.49862	1.51086	5.37359	22.1754	11.7785	18.615	0.447042	8.44177	15.9553		1.54035	0.263258	7.48324	3.83734	0.263258	0.825674		6.48657	3.26841	1.79621	10.2291	6.59974	7.03548	5.90258	2.98765	8.89024	50.616	4.07295	6.92655	0.25943	6.54315
	9.01987	7.87465	1.04184	4.30301	7.57731	8.40735	6.37067	3.08402	9.45469	48.4096	9.51117	7.72598	5.12159	8.27418	0.235342	7.01824	2.26194	28.3964	4.27523	1.45598	4.14807	16.2677	8.34113	15.5607	0.467221	6.71206	11.7019		1.29389	0.148668	6.68413	3.42297	0.148668	0.681374		6.41396	3.237	1.80386	10.1283	6.55756	6.95269	5.84889	2.95084	8.79973	50.4513	4.03124	6.85391	0.259314	6.48576
	9.69166	7.2387	0.981256	8.67632	7.22137	7.82689	6.93937	3.06751	10.0069	44.2044	9.40961	7.5328	7.2257	8.46396	0.078922	7.57513	0.0896021	35.4991	3.017	0.0795254	0.787699	22.1381	5.07221	16.0423	13.6144	4.99444	8.06756		2.15886	0.294094	6.55154	1.14352	0.311428	0.294094		6.34133	3.2191	1.81007	10.0504	6.52494	6.87051	5.80273	2.91928	8.72201	50.3088	3.99966	6.78412	0.258208	6.43314
	11.3288	6.68865	0.954934	14.6306	9.00195	7.21518	8.30335	4.63607	12.9394	55.8338	21.4932	8.10857	6.82028	10.7471	0.223528	9.15329	2.60726	53.9992	40.0339	0.488047	1.1841	40.224	2.89714	16.2539	93.0075	16.1235	4.96682		3.22022	1.41992	7.15363	6.52202	0.893384	0.893384		6.26892	3.20097	1.81406	9.9702	6.5412	6.78833	5.76395	2.89038	8.65433	50.1458	3.96796	6.72655	0.257945	6.40506
	11.2372	6.18429	1.6093	20.6026	10.9344	6.68161	9.54155	6.47352	16.0151	67.8455	41.9064	8.80802	6.30862	11.1615	0.27778	2.87504	11.2712	62.9207	122.346	1.94008	8.17927	39.0701	1.43459	11.4058	243.86	35.3772	2.87325		2.42913	2.62373	7.19872	11.7945	2.1264	2.1264		6.19859	3.18174	1.81653	9.88611	6.5843	6.70713	5.72907	2.86309	8.59215	49.9747	3.93595	6.67643	0.258234	6.39145
	10.9656	5.70974	2.12358	20.2424	10.7589	6.42202	9.37037	6.28143	15.6518	67.0351	39.4564	8.59046	5.88781	10.9139	0.299143	2.54477	13.4002	52.516	118.2	1.92803	8.69274	35.7491	0.523011	8.19658	232.74	33.3201	2.0606		2.37514	2.88072	6.46689	11.6519	2.16844	2.16844		6.13191	3.16245	1.81764	9.79972	6.62127	6.62772	5.69345	2.83603	8.52948	49.8121	3.90481	6.62611	0.25841	6.37659
	10.272	5.24355	2.07752	19.3058	10.3143	6.31581	8.9215	5.97921	14.9007	67.0202	35.7509	8.2939	5.51162	10.3038	0.303005	1.82381	13.5273	46.8401	107.834	1.93998	6.78964	27.9359	0.0660535	8.46244	205.041	28.3854	1.76695		1.97809	3.05035	6.21638	11.0119	2.02044	1.97809		6.076	3.14227	1.81714	9.7119	6.64925	6.54886	5.65757	2.80949	8.46706	49.6589	3.87571	6.62415	0.26176	6.31243
	9.83129	4.87863	1.93492	18.0026	9.75288	6.2662	8.44442	5.56466	14.0091	65.8975	30.9655	8.00954	5.22552	9.81169	0.304988	1.92342	12.7149	42.3736	91.3587	1.71206	4.74463	23.4716	0.0116462	9.31244	169.418	22.7179	1.63752		1.82175	3.13091	6.07462	9.99305	1.74334	1.74334		6.0201	3.12197	1.8154	9.62218	6.66684	6.47181	5.61972	2.78259	8.40231	49.5148	3.84651	6.61808	0.264853	6.24596
	9.68305	4.54614	1.81712	17.4943	9.14224	6.12504	8.13465	5.4377	13.5723	66.8462	29.5686	7.63364	4.94087	9.54785	0.31797	2.39755	12.8774	39.9112	87.6031	1.01523	4.03852	22.0572	0.193957	10.0453	156.444	17.2698	1.29617		2.04941	3.0875	5.81652	9.86066	1.5086	1.5086		5.96333	3.10099	1.81194	9.53085	6.67588	6.4062	5.58153	2.75621	8.33774	49.3809	3.81657	6.60846	0.267806	6.18477
	9.49866	4.19172	1.79119	17.3077	8.86503	5.8873	7.92361	5.42418	13.3478	68.456	29.4218	7.37617	4.61562	9.34025	0.338541	2.4808	13.9269	37.6065	88.0617	0.886285	4.14653	20.3592	0.631741	10.2103	151.811	15.0427	0.811361		2.12249	3.18444	5.58498	9.93156	1.48887	1.48887		5.90616	3.07874	1.81022	9.43803	6.67943	6.34482	5.5429	2.72924	8.27214	49.2385	3.7856	6.59578	0.270694	6.12549
	9.52538	3.91535	1.69472	17.715	8.72027	5.44541	7.83602	5.65741	13.4934	72.1976	32.0063	7.08284	4.29787	9.3241	0.36898	2.85394	15.3716	37.7155	97.5937	0.7819	5.71499	20.601	1.14745	10.8361	162.013	13.9407	0.21056		2.44254	3.16749	5.38812	10.6321	1.63743	1.63743		5.84925	3.05625	1.82062	9.3441	6.68018	6.28409	5.50575	2.69875	8.2045	49.017	3.7545	6.58116	0.273486	6.06667
	9.56495	3.65603	1.57907	21.763	8.44439	7.77967	8.79785	7.04831	15.8462	80.114	49.6787	8.11203	4.68694	9.28481	0.329083	0.58844	26.4382	52.1107	168.094	0.124933	1.03667	20.9617	1.77026	11.6109	281.448	11.9567	7.80157		1.45291	4.456	6.53296	13.6509	0.332356	0.332356		5.79526	3.03368	1.8333	9.25087	6.67915	6.22748	5.46996	2.66825	8.13821	48.7801	3.72408	6.56624	0.276197	6.01137
	9.16637	3.46157	1.45812	21.3601	7.99312	8.70204	8.69022	6.94091	15.6311	79.8703	48.1762	8.34758	4.59446	9.05029	0.32656	0.226717	27.3388	52.3033	160.526	0.485952	0.000139726	17.4709	2.32554	12.4498	268.094	9.03949	13.8049		0.818789	4.88601	6.88946	13.0125	0.354462	0.354462		5.74601	3.01086	1.84359	9.15763	6.67587	6.17772	5.43528	2.63897	8.07425	48.5525	3.69465	6.55133	0.27881	5.96187
	8.49422	3.26569	1.37317	20.2886	7.58921	9.82629	8.47287	6.62942	15.1023	78.2429	43.9492	8.04171	4.34657	9.49327	0.371876	0.000455602	27.1147	50.4057	139.612	0.78085	1.83175	12.3037	2.96133	13.0565	234.154	6.77388	23.4232		0.452501	4.77602	6.66854	12.2469	0.452501	1.78458		5.69651	2.98729	1.85075	9.065	6.6688	6.12908	5.39957	2.61074	8.01032	48.3509	3.6646	6.53387	0.281344	5.9128
	7.97346	3.0313	1.32257	19.0727	7.11219	10.2359	8.12469	6.28612	14.4108	77.3706	39.5153	7.54282	4.05152	9.6703	0.409478	0.0228719	25.9427	46.2689	119.86	1.02517	4.45725	8.92165	3.823	13.4247	198.421	4.51836	27.5559		0.430635	4.51153	6.22026	11.5299	0.430635	2.69309		5.64752	2.96606	1.85511	8.97297	6.65712	6.08093	5.36329	2.58278	7.94606	48.1566	3.63642	6.51308	0.283428	5.86423
	7.5544	2.84126	1.23339	18.4759	6.64646	9.79379	7.75754	6.11621	13.8737	78.8422	37.408	7.10043	3.79256	9.23394	0.417716	0.0412659	24.1698	42.5645	114.884	1.2345	4.14633	6.59386	4.60225	14.0862	181.963	2.75531	23.1096		0.453969	4.25917	5.86704	11.3755	0.453969	2.69336		5.59865	2.95483	1.85735	8.88102	6.64066	6.03236	5.32748	2.55318	7.88066	47.9248	3.61579	6.48859	0.284312	5.81551
	7.30284	2.64893	1.21264	17.9607	6.24172	9.15223	7.41984	5.94648	13.3663	80.143	35.3606	6.77228	3.54713	8.68988	0.420262	0.0136887	22.7616	38.5294	111.109	1.38796	3.00116	5.36523	5.46445	14.2424	168.328	1.57547	17.3529		0.53056	4.12335	5.55964	11.1884	0.53056	2.37994		5.54908	2.94307	1.85846	8.78934	6.62003	5.98261	5.29043	2.52368	7.81411	47.7027	3.59457	6.46067	0.285035	5.76585
	7.0487	2.47566	1.19345	17.3208	5.90457	8.76371	7.11782	5.74343	12.8612	80.6909	32.987	6.47663	3.33288	8.33496	0.428706	0.00477767	21.5497	35.0981	104.101	1.47197	2.70896	4.25247	6.30457	14.3876	152.134	0.842765	14.267		0.572064	4.00098	5.28318	10.8442	0.572064	2.28708		5.49929	2.93097	1.85874	8.69812	6.59582	5.9327	5.25261	2.49429	7.7469	47.4868	3.57305	6.43004	0.285611	5.716
	6.74213	2.28171	1.90271	16.6883	5.53642	11.8694	7.50345	5.77074	13.2742	76.9079	33.3015	6.13928	3.09539	10.5876	0.547556	0.579609	27.2666	31.3683	84.3623	3.86921	19.0614	3.08208	7.31612	9.51006	136.932	0.302363	47.3735		0.602855	3.85756	4.23657	10.5491	0.602855	5.73011		5.44976	2.91999	1.85809	8.60788	6.56957	5.88306	5.21472	2.46511	7.67983	47.2721	3.55243	6.39794	0.285971	5.66641
	6.3693	2.12041	1.79999	15.9369	5.24165	13.581	7.50821	5.93243	13.4406	79.0125	35.1937	5.80548	2.90072	11.7781	0.604775	1.29712	29.0284	32.5838	71.0429	5.13731	36.879	1.91201	8.21474	10.1541	119.91	0.065078	73.865		0.563826	3.68507	4.00548	10.1314	0.563826	7.77555		5.39991	2.90852	1.8568	8.5228	6.54122	5.83404	5.17722	2.43748	7.6147	47.0809	3.53137	6.36442	0.286289	5.61697
	5.97804	1.96411	2.27673	14.9917	5.19312	13.2046	7.26805	5.5482	12.8162	76.3367	30.7825	5.58558	3.00583	11.3979	0.582633	1.66414	28.1319	24.9133	59.6554	4.30535	35.2423	0.983061	9.13513	7.34308	100.104	0.0426729	67.5361		0.39246	3.62147	3.30885	9.40617	0.39246	7.619		5.34982	2.89578	1.86991	8.43921	6.51062	5.78501	5.14173	2.40638	7.54811	46.8011	3.50929	6.32922	0.286621	5.56742
	5.55161	1.90257	2.29805	14.0391	5.15753	12.425	6.89564	5.14779	12.0434	74.6528	26.4998	5.35457	3.01292	10.7066	0.560784	1.80643	24.9307	21.1378	51.0295	3.02103	30.5733	0.319293	9.51089	7.228	81.9494	0.0292354	55.3299		0.197038	3.45199	3.05652	8.68457	0.197038	7.07038		5.29968	2.88174	1.89818	8.35704	6.4777	5.73529	5.10827	2.37157	7.47984	46.4261	3.48622	6.2921	0.286949	5.51749
	5.18875	1.81826	2.19473	13.0346	5.06388	11.4404	6.45677	4.71876	11.1755	73.0823	22.2667	5.12632	2.91202	9.87748	0.544623	1.60787	21.5158	18.165	43.2681	1.94016	24.8364	0.0408884	10.038	7.79422	64.7716	0.0059802	41.652		0.0624385	3.30806	2.93158	7.90831	0.0624385	6.31407		5.24997	2.86638	1.92512	8.27684	6.4425	5.68549	5.07439	2.33773	7.41211	46.0692	3.46228	6.25325	0.287269	5.46773
	5.00517	1.69994	2.07429	12.1959	4.87786	10.5617	6.06915	4.36624	10.4354	71.9416	19.0641	4.94152	2.77519	9.1726	0.535448	1.13205	19.09	15.9589	37.5369	1.41916	20.1834	0.000346891	10.8018	8.48122	51.9746	0.0118118	31.0828		0.0636535	3.24158	2.86722	7.25437	0.0636535	5.62022		5.20116	2.84989	1.9495	8.22946	6.40525	5.63535	5.0451	2.31364	7.35874	45.859	3.43771	6.21278	0.287557	5.41826
	4.94915	1.58872	1.94121	11.633	4.56239	9.98918	5.77727	4.15813	9.9354	71.974	17.2901	4.75577	2.5965	8.72917	0.541484	0.685775	17.5439	14.7154	34.2891	1.47594	17.7402	0.00139826	11.5452	9.2741	44.1748	0.179912	25.0263		0.193383	3.16704	2.81456	6.87719	0.193383	5.23341		5.1526	2.83257	1.96978	8.19103	6.36633	5.58555	5.01631	2.29321	7.30952	45.7151	3.41258	6.17113	0.287838	5.36908
	4.7669	1.47961	2.30063	11.2599	4.43584	9.53787	5.63013	3.9357	9.56583	69.9043	15.4898	4.60137	2.83443	8.34513	0.492926	0.745169	17.2268	11.0856	31.6945	1.42632	15.2705	0.0482463	12.2986	7.21417	39.3551	0.303274	20.7146		0.165526	3.12176	2.30074	6.65854	0.165526	4.93651		5.10605	2.8148	1.98627	8.15298	6.32584	5.53567	4.98694	2.27394	7.26087	45.5979	3.38761	6.1283	0.288011	5.32086
	4.50714	1.38897	2.24035	10.9095	4.79679	9.1104	5.49219	3.77632	9.26851	68.7581	14.2606	4.65197	2.80705	8.032	0.482049	0.97032	16.8364	10.5744	29.3469	0.483572	13.0915	0.229831	12.9426	7.54159	35.081	0.0360058	17.0062		0.144827	3.263	2.41162	6.2575	0.144827	4.45844		5.07499	2.80046	2.00038	8.11258	6.28413	5.48581	4.95972	2.2541	7.21382	45.448	3.36909	6.08455	0.28724	5.2804
	4.25724	1.32884	2.09499	10.3178	5.12788	8.64948	5.29604	3.5653	8.86134	67.32	12.7113	4.69256	2.63555	7.76908	0.493389	1.07912	15.7387	10.2467	25.2183	0.0282797	11.2455	0.531894	13.3788	8.36111	28.4226	0.0199743	13.4171		0.435321	3.36371	2.59757	5.62527	0.435321	3.95692		5.05794	2.79861	2.01355	8.06986	6.24139	5.43739	4.93646	2.23162	7.16807	45.2068	3.36344	6.04039	0.284666	5.24766
	4.0951	1.26107	1.97908	9.61596	4.88192	8.09367	4.9878	3.31105	8.29885	66.383	10.9631	4.48851	2.50809	7.29073	0.488084	0.796918	13.8885	9.05239	21.4199	0.0112108	9.64644	0.79468	13.8792	9.04485	21.4315	0.0109468	9.65423		0.393411	3.22744	2.50943	5.12745	0.393411	3.60516		5.04147	2.79737	2.02776	8.02601	6.19927	5.39283	4.91412	2.20873	7.12285	44.9467	3.35839	5.99766	0.282092	5.21715
	3.97652	1.16842	1.87559	8.88221	4.66545	7.45987	4.67134	3.03568	7.70703	64.9852	9.21536	4.32099	2.40082	6.76127	0.475923	0.482777	12.2705	7.81626	17.7314	3.4703e-05	7.77589	1.02015	14.5781	9.67807	15.1762	0.1031	6.11735		0.344465	3.15257	2.4454	4.56122	0.344465	3.13888		5.02323	2.79564	2.0409	7.9816	6.15699	5.34854	4.89115	2.18609	7.07724	44.6948	3.35254	5.95488	0.279599	5.18589
	3.83323	1.08273	1.83192	8.167	4.79119	6.84362	4.42495	2.76519	7.19014	62.4909	7.64627	4.31221	2.33225	6.33051	0.461546	0.350132	11.1704	6.72378	14.0029	0.134134	5.84997	1.33014	15.2398	9.95164	10.1153	0.0381631	3.44872		0.478981	3.22948	2.48029	3.85479	0.478981	2.53141		5.00403	2.79156	2.0518	7.93733	6.11414	5.30391	4.86713	2.16448	7.0316	44.4713	3.34467	5.91158	0.277316	5.15397
	3.61971	1.02428	1.76231	7.5676	4.84914	6.30276	4.18763	2.55136	6.73899	60.926	6.50942	4.23442	2.22666	5.93936	0.454653	0.322539	10.0068	5.88222	11.4242	0.437592	4.47377	1.86825	15.6995	10.3957	6.66185	0.0188803	1.73243		0.614716	3.21014	2.47212	3.33318	0.614716	2.06834		4.98623	2.7862	2.06013	7.8931	6.07045	5.25944	4.84259	2.14376	6.98635	44.2688	3.33621	5.8677	0.275045	5.12283
	3.40799	1.13928	2.24807	7.05657	4.75867	5.86505	4.07927	2.23438	6.31366	54.7741	4.99247	4.08333	2.53805	5.58846	0.375365	0.450613	8.64354	3.35332	8.86429	0.461581	3.18901	2.49182	14.8014	7.49927	4.28499	0.0519277	0.771771		0.675337	2.94405	1.83527	2.97324	0.675337	1.78172		4.9815	2.78008	2.06649	7.84784	6.02649	5.21518	4.8196	2.12362	6.94322	44.0622	3.33044	5.82366	0.272362	5.09834
	3.16989	1.07185	2.18593	6.62938	4.50941	5.46938	3.83931	2.08476	5.92407	54.3006	4.34624	3.83965	2.43192	5.22939	0.365142	0.448113	7.65879	2.73366	7.78449	0.449037	2.65713	3.30022	15.3248	7.84346	2.69889	0.22766	0.233126		0.669758	2.7678	1.65372	2.78973	0.669758	1.62973		4.98145	2.77249	2.07098	7.80041	5.98227	5.17198	4.7966	2.1038	6.90039	43.8602	3.32473	5.7797	0.269646	5.07671
	2.95637	1.03556	2.07705	6.41815	4.20843	5.07421	3.62829	1.9895	5.6178	54.8331	3.95813	3.5824	2.29688	4.85777	0.357933	0.451488	6.72229	2.40635	7.78327	0.336557	2.09068	4.12163	15.6103	8.46514	2.04948	0.605465	0.00768563		0.626032	2.54684	1.50534	2.83575	0.626032	1.49182		4.9789	2.76355	2.07484	7.75202	5.93745	5.13528	4.77367	2.08433	6.858	43.6629	3.31739	5.73691	0.267223	5.05709
	2.80421	1.00684	2.01535	6.17788	4.04336	4.73569	3.46389	1.89153	5.35542	54.6073	3.5779	3.42379	2.21257	4.56261	0.34686	0.43517	6.0371	2.09825	7.36574	0.335787	1.61747	4.76257	15.8381	8.82798	1.41928	0.889598	0.0629295		0.619573	2.41695	1.40843	2.75409	0.619573	1.3119		4.97231	2.75497	2.08212	7.70227	5.89244	5.09883	4.75049	2.06349	6.81398	43.4373	3.30931	5.69403	0.264871	5.03557
	2.65081	0.946022	1.86731	5.83067	6.24693	4.52183	3.67726	2.17912	5.85638	59.2594	4.74857	3.58632	2.06318	5.50346	0.454664	1.05361	7.45966	3.27593	4.63716	6.60319	0.713304	5.45568	16.3258	9.72965	0.712541	1.58856	0.215957		0.935514	2.6403	1.71901	2.24435	2.66061	0.935514		4.96244	2.74618	2.08774	7.65098	5.84724	5.06235	4.72615	2.04264	6.76879	43.2199	3.30024	5.65101	0.262619	5.01239
	2.47731	0.893744	1.71684	5.43669	6.81169	4.41828	3.62576	2.3015	5.92726	63.4764	5.29691	3.44779	1.90696	5.18209	0.461999	1.31894	7.4639	3.64398	3.27948	10.1502	0.628088	6.29627	16.751	10.691	0.202632	3.33115	0.322928		0.970485	2.55405	1.73096	1.9889	3.3639	0.970485		4.95192	2.73674	2.09154	7.59836	5.8025	5.0261	4.70119	2.02209	6.72328	43.0122	3.29054	5.6084	0.260465	4.98901
	3.00881	0.864604	2.30964	5.16892	6.56969	4.18842	3.68501	2.05331	5.73832	55.7205	4.21607	3.59861	2.48443	4.92379	0.329278	0.457252	7.9547	1.89166	2.20198	8.32135	0.253417	3.91145	16.9904	7.16585	0.0332605	2.50633	0.637009		0.589805	2.73401	1.28898	1.57031	2.97107	0.589805		4.95229	2.72681	2.0939	7.54459	5.75789	4.99279	4.67805	2.00213	6.68017	42.7983	3.28318	5.56662	0.258022	4.97254
	3.96029	0.814607	2.37904	4.95769	6.24342	3.97092	3.72099	1.911	5.632	51.3574	3.65194	3.9656	2.77435	4.71099	0.258725	0.0572612	8.44707	1.80084	1.52941	6.36262	0.0624641	1.05321	17.4051	6.7991	0.000832864	1.57972	1.0315		0.00531745	3.151	1.58657	0.992084	2.27781	0.00531745		4.95156	2.71621	2.09853	7.49086	5.71508	4.97275	4.6575	1.98238	6.63988	42.5632	3.27505	5.52949	0.256055	4.96215
	4.22773	0.775116	2.30718	4.72406	5.83839	3.84253	3.61917	1.80975	5.42891	50.0045	3.27518	4.03513	2.69102	4.59998	0.261824	0.370343	8.08863	1.72131	1.22079	4.92496	0.0498904	0.575808	17.7361	7.179	0.068898	0.725642	1.30877		0.192598	3.26001	1.72795	0.688934	1.80326	0.192598		4.94758	2.70754	2.10249	7.43918	5.67963	4.95395	4.63839	1.96381	6.60221	42.3382	3.26755	5.49821	0.254474	4.95076
	4.03007	0.753681	2.22899	4.51779	5.81004	3.66604	3.5011	1.7798	5.2809	50.8354	3.16769	3.84806	2.58826	4.39586	0.258816	0.27981	7.54833	1.61826	1.03364	5.3312	0.0272053	0.914837	17.9171	7.60409	0.219735	0.678147	1.74372		0.182015	3.09438	1.61906	0.669727	1.96198	0.182015		4.94096	2.70029	2.10473	7.39413	5.64638	4.93399	4.62008	1.94745	6.56753	42.1518	3.25872	5.46829	0.253188	4.93748
	3.75462	0.737246	2.06824	4.29097	6.76234	3.47921	3.51544	2.05013	5.56556	58.3178	4.20302	3.61691	2.42098	4.15688	0.263901	0.057207	7.71835	2.09439	0.601458	10.5424	0.00131245	1.51765	18.0566	8.51653	0.483821	3.15344	2.27207		0.137704	2.87967	1.54868	0.674061	3.14543	0.137704		4.93193	2.69437	2.11628	7.34823	5.61297	4.92016	4.60399	1.9283	6.53229	41.8832	3.25082	5.43977	0.251876	4.92604
	3.57487	0.706242	1.93819	4.00067	6.55575	3.41907	3.3658	1.98679	5.35259	59.0289	3.94735	3.49697	2.30841	3.89422	0.255668	0.0437122	7.07324	2.03808	0.403063	10.1758	0.00283744	1.99282	18.321	9.2925	0.97195	2.46241	2.45699		0.0779035	2.79073	1.55878	0.503701	3.05878	0.0779035		4.92057	2.6897	2.14887	7.30119	5.58895	4.91681	4.59435	1.90445	6.4988	41.4521	3.24648	5.42092	0.250876	4.91869
	3.40865	0.69166	2.83204	3.73381	6.15298	3.38285	3.367	1.75168	5.11868	52.0248	3.06837	3.39575	2.96975	3.65252	0.103103	0.00173492	7.15744	0.286178	0.134549	7.76169	0.000251329	2.48975	18.446	4.64188	1.56935	1.36057	2.57183		0.0128995	2.70409	0.563709	0.338056	2.75723	0.0128995		4.82069	2.59362	2.19905	7.28211	5.5289	4.87031	4.54911	1.89489	6.444	41.654	3.15039	5.36425	0.260007	4.8455
	3.30083	0.736864	2.95497	3.58685	5.75425	3.26821	3.267	1.5993	4.8663	48.9533	2.55777	3.28452	3.03328	3.51535	0.0736137	0.00114494	6.40158	0.0973631	0.102307	6.18644	1.48116e-06	2.84162	18.0598	4.12731	1.95915	0.589375	2.95266		0.01631	2.54766	0.329558	0.302327	2.46973	0.01631		4.72311	2.50289	2.24606	7.25297	5.46955	4.82716	4.50362	1.88384	6.38747	41.8295	3.05795	5.30895	0.269037	4.77513
	3.19969	1.11864	2.83947	3.54497	5.34113	3.05172	3.18261	1.35541	4.53802	42.5881	1.83714	3.12571	2.89254	3.45865	0.0891356	0.000291956	4.25997	0.117739	0.131311	4.65924	0.0171299	3.19285	14.9607	4.60992	2.07813	0.125733	3.74353		0.0739839	2.00707	0.286235	0.419266	2.21543	0.0739839		4.63171	2.4194	2.289	7.22418	5.41254	4.78687	4.46062	1.87412	6.33474	42.0148	2.97248	5.25612	0.277525	4.70929
	3.06935	1.07356	2.70842	3.44362	4.99357	2.8384	3.02115	1.26456	4.28572	41.8569	1.59911	2.95388	2.74092	3.35005	0.100007	0.00232238	3.79313	0.0978023	0.17848	3.89044	0.0333978	3.67566	15.3115	5.18985	2.38061	4.94042e-05	4.61451		0.115471	1.88032	0.245454	0.489748	2.0397	0.115471		4.54441	2.34211	2.32981	7.19562	5.36084	4.75081	4.4206	1.86551	6.28611	42.2004	2.89268	5.20833	0.285847	4.64761
	2.87517	1.00476	2.58975	3.39801	4.70366	2.69257	2.87732	1.20249	4.07981	41.7921	1.44599	2.78387	2.61546	3.2673	0.110805	4.61199e-06	3.50648	0.0826948	0.271111	3.33552	0.0341318	4.45789	15.8546	5.74461	2.52346	0.0800236	5.26231		0.0913001	1.77911	0.194119	0.614131	1.91979	0.0913001		4.461	2.27864	2.36869	7.16828	5.31195	4.71751	4.38434	1.85604	6.24039	42.3334	2.89177	5.16334	0.282004	4.58926
	2.65524	0.934056	2.4082	3.32649	4.48554	2.50811	2.7196	1.16798	3.88758	42.9466	1.36417	2.58167	2.43318	3.15868	0.129742	0.00414266	3.18818	0.0969741	0.368306	3.11852	0.0447313	5.43498	16.4227	6.64788	2.7558	0.251008	6.14266		0.0735672	1.64762	0.173476	0.744813	1.90386	0.0735672		4.38297	2.21837	2.40829	7.14307	5.26234	4.65856	4.3456	1.84629	6.19189	42.4864	2.90196	5.1114	0.275719	4.52077
	2.45323	0.927368	2.2982	3.14043	4.32929	2.32825	2.57946	1.1193	3.69876	43.3927	1.25283	2.39074	2.30572	2.96863	0.125687	0.0159344	2.72942	0.0791072	0.314687	3.0619	0.0631079	6.41768	16.4769	7.22719	3.40813	0.431981	7.06653		0.0624907	1.46337	0.0925379	0.749692	1.93855	0.0624907		4.3112	2.16037	2.45033	7.11931	5.21216	4.6014	4.30913	1.83686	6.14599	42.6272	2.91555	5.05947	0.26883	4.4563
	2.27535	1.44663	2.23984	4.38154	4.15354	2.23328	2.78836	1.18948	3.97784	42.6588	1.41487	2.2576	2.23492	3.68399	0.24482	0.26318	1.80026	0.300878	2.53821	1.8637	0.308113	7.35057	12.531	7.5444	0.366035	0.693903	7.58046		0.0177567	0.810969	0.0177567	2.12394	1.89594	0.0243125		4.24561	2.1067	2.48722	7.09437	5.16326	4.54803	4.2742	1.82817	6.10236	42.7722	2.92682	5.00946	0.26242	4.39682
	2.12885	2.18123	2.17031	5.53408	4.63264	2.10435	3.12525	1.54355	4.6688	49.3898	2.38256	2.17577	2.13922	4.01979	0.305337	0.992793	0.891162	0.911902	5.80247	2.27225	1.04222	8.1664	7.86979	7.93119	0.29979	0.125247	8.30703		0.0469155	0.00546098	0.00546098	3.35831	2.45687	0.0714159		4.17314	2.05895	2.52138	7.02467	5.11611	4.49806	4.23205	1.80573	6.03778	42.668	2.93432	4.9616	0.25675	4.3356
	1.99673	2.13124	2.04956	5.23777	7.5009	1.93984	3.47601	2.3535	5.8295	67.7069	5.53895	2.0904	2.00994	4.46113	0.378792	2.18825	1.80839	2.03475	3.10379	16.1998	2.3598	8.93898	8.15275	8.62587	0.0631112	6.32198	9.2824		0.09367	0.0408405	0.0408405	3.14736	5.4105	0.150561		4.08378	2.01547	2.55491	6.89457	5.04962	4.45239	4.17512	1.76264	5.93777	42.2177	2.93713	4.90032	0.250488	4.26808
	1.97843	2.0276	1.96469	4.84092	9.17037	1.83517	3.6362	2.94794	6.58414	81.0721	8.69036	2.00302	1.96813	4.13759	0.355316	2.74818	2.58758	2.79393	1.45136	30.627	3.2437	9.04873	8.75534	9.13159	0.0212067	17.5044	9.93117		0.0245842	0.0245842	0.0383242	2.8379	7.16735	0.167849		3.99433	1.97555	2.582	6.70397	4.96319	4.41066	4.10495	1.70005	5.805	41.4147	2.93508	4.82505	0.243549	4.20249
	2.06442	1.98587	1.88503	4.5301	8.87643	1.78318	3.52084	2.82395	6.34479	80.2069	7.97472	2.02514	1.91024	3.91368	0.344001	2.12116	2.35613	2.67586	1.0186	28.6824	3.01946	8.53883	9.00407	9.61938	0.208346	15.1312	10.2615		0.0392753	0.0392753	0.14011	2.50495	6.85129	0.241963		3.90636	1.93923	2.60203	6.51585	4.8784	4.36964	4.03525	1.63952	5.67478	40.63	2.92811	4.75121	0.237404	4.138
	2.6097	1.89152	1.78632	4.26717	8.38381	1.66	3.43309	2.6121	6.04519	76.0861	6.82307	2.25061	1.81262	3.8528	0.36011	0.67796	2.37642	2.71183	0.695688	24.5096	3.14384	5.64937	9.57916	10.2414	0.517506	11.5414	11.0659		0.35909	0.35909	0.46429	2.01655	6.13319	0.590615		3.82387	1.90602	2.61944	6.33638	4.79732	4.32787	3.96848	1.58226	5.55074	39.8706	2.92055	4.67996	0.231486	4.07587
	2.49867	1.84306	1.7057	3.96968	7.77518	1.61728	3.23493	2.39117	5.6261	73.9172	5.71768	2.17087	1.74004	3.60193	0.34854	0.542076	1.93729	2.33854	0.539861	20.6139	2.61679	6.18952	9.88148	10.7639	1.03401	7.77647	11.352		0.327803	0.327803	0.465168	1.79881	5.60431	0.553589		3.74463	1.87593	2.63523	6.1725	4.72086	4.28482	3.90566	1.53014	5.4358	39.1774	2.91258	4.61185	0.225834	4.01472
	2.32961	1.75782	1.59065	3.68571	7.25419	2.20752	3.13758	2.14762	5.28521	68.4484	4.61229	2.26857	1.87025	3.34668	0.283009	0.652822	1.90374	2.393	0.300441	16.9464	0.865011	7.05932	10.4247	11.5321	1.69218	5.14219	7.72297		0.0610428	0.510744	0.677917	1.41714	4.98562	0.0610428		3.66594	1.84904	2.64929	6.01634	4.64955	4.24189	3.84534	1.48089	5.32623	38.5112	2.90345	4.54763	0.220663	3.95391
	2.19056	1.63272	1.69832	3.40478	6.91003	2.35514	3.03193	2.00404	5.03597	66.098	4.01618	2.27285	1.82138	3.14237	0.266128	0.707895	1.95776	1.77851	0.139024	15.0397	0.45804	7.81754	11.2481	10.8124	2.50197	3.69978	6.9243		0.0822893	0.640125	0.574532	1.13194	4.63718	0.0822893		3.58798	1.82549	2.66122	5.86112	4.58047	4.2004	3.78611	1.43227	5.21838	37.8296	2.89291	4.48545	0.21584	3.89419
	2.09302	1.57211	2.50677	3.14448	6.7299	2.27543	3.05362	1.87326	4.92688	61.3456	3.50911	2.3911	2.13862	2.98505	0.165199	0.922747	2.19487	0.299045	0.00825529	13.515	0.60557	8.37249	11.6584	6.1493	3.39322	3.03928	7.35013		0.29808	0.818991	0.115667	0.753376	4.3388	0.115667		3.50928	1.80373	2.67173	5.70142	4.51224	4.16237	3.72679	1.38307	5.10986	37.1116	2.88112	4.42477	0.211289	3.83582
	2.17794	1.52146	2.68337	3.00447	6.61041	2.43506	3.07212	1.80473	4.87685	58.7453	3.25704	2.55922	2.24222	2.92419	0.132001	0.799553	2.40456	0.151124	0.00457664	12.5195	0.405842	7.88826	12.0068	5.30461	3.92863	2.63695	6.51007		0.381275	1.03776	0.124155	0.445251	4.0512	0.124155		3.42957	1.78335	2.68181	5.5001	4.446	4.09973	3.65676	1.32128	4.97803	36.1324	2.86875	4.35943	0.206232	3.76465
	2.3971	1.45912	2.5432	2.81736	6.4527	2.79394	3.07724	1.72671	4.80394	56.1124	2.98153	2.66857	2.43362	2.8115	0.0720442	0.46259	2.6183	0.285193	0.0675362	11.3938	0.0802573	6.70525	12.4427	5.96994	4.70538	2.14961	4.80753		0.271473	1.20945	0.125369	0.148789	3.78413	0.125369		3.3529	1.76417	2.69253	5.30229	4.38313	4.02705	3.58701	1.26073	4.84774	35.1472	2.85762	4.29411	0.200858	3.68998
	2.2809	1.36095	2.3448	2.67368	6.18081	2.77301	2.93569	1.66635	4.60205	56.7617	2.77673	2.50924	2.29688	2.74818	0.0894548	0.42875	2.47981	0.349159	0.0686489	10.5308	0.0264648	7.3205	13.1449	6.97884	5.34933	1.42627	4.89972		0.228337	1.14829	0.164444	0.164444	3.67157	0.263773		3.28284	1.7469	2.70373	5.11644	4.32378	3.94232	3.51933	1.20329	4.72262	34.1907	2.84851	4.22841	0.194987	3.61258
	2.21846	1.4796	2.16016	2.53116	5.83975	2.71055	2.82328	1.53676	4.36004	54.4317	2.36163	2.37481	2.17474	2.6657	0.10143	0.36581	1.80548	0.439722	0.0853366	9.0991	0.0127073	7.66232	12.2987	7.98843	6.02894	0.72796	5.18014		0.156349	0.895209	0.214642	0.156349	3.46495	0.335747		3.21762	1.73156	2.71385	4.94246	4.26892	3.85282	3.45454	1.14971	4.60425	33.2812	2.83979	4.16489	0.189173	3.53522
	2.12888	2.1577	2.01606	2.35195	5.47181	2.58369	2.78502	1.33134	4.11635	47.8036	1.77246	2.25483	2.13608	2.52575	0.0835872	0.430519	0.39352	0.591293	0.187543	7.21888	0.0405333	8.16627	8.00234	8.82378	6.94108	0.235484	5.77373		0.125952	0.0971246	0.238769	0.0971246	3.21698	0.328858		3.15581	1.71723	2.7289	4.77391	4.21813	3.7674	3.39356	1.09849	4.49205	32.3698	2.83563	4.10545	0.182943	3.4616
	1.97983	2.0964	1.9387	2.18865	5.13452	2.40083	2.62316	1.24137	3.86453	47.3235	1.541	2.14252	2.00898	2.34779	0.0777667	0.413863	0.277471	0.468483	0.188797	6.30696	0.0494275	9.04032	8.35294	9.28938	7.82823	0.0218965	6.68591		0.16269	0.0461239	0.203827	0.0461239	2.992	0.258308		3.09632	1.70467	2.74849	4.60961	4.17089	3.69253	3.33709	1.04977	4.38685	31.4577	2.83545	4.0513	0.176549	3.39442
	1.86453	2.04741	1.87925	2.0391	4.82873	2.2893	2.49139	1.15528	3.64667	46.371	1.33467	2.04325	1.91921	2.22882	0.07464	0.392944	0.197119	0.374707	0.204566	5.46319	0.0408405	9.74696	8.63854	9.65527	8.68746	0.0249049	7.27516		0.178717	0.00415468	0.163998	0.00415468	2.78548	0.246045		3.04346	1.69345	2.76708	4.4513	4.129	3.6205	3.28413	1.00447	4.2886	30.5855	2.83618	4.00188	0.170472	3.33198
	1.78476	2.10733	1.81004	1.92976	4.62722	2.20927	2.4114	1.09813	3.50953	45.5392	1.20589	2.01854	1.83997	2.18379	0.0854459	0.392679	0.0924567	0.361625	0.231973	4.90986	0.0408541	10.2515	8.28989	10.0902	9.34394	0.129118	7.71325		0.233789	0.0887845	0.208501	0.0887845	2.60867	0.190727		2.99768	1.68397	2.77771	4.30051	4.09002	3.51778	3.22795	0.960953	4.1889	29.7698	2.83271	3.94696	0.164352	3.25773
	1.66093	2.04854	1.76026	2.142	4.41466	2.15756	2.364	1.02522	3.38922	43.3683	1.05109	2.09527	1.83233	2.15367	0.0806169	0.494299	0.0995091	0.364491	0.0492797	4.20524	0.042614	11.0597	8.63185	10.4089	8.09141	0.327051	8.00314		0.434344	0.0467302	0.33501	0.0467302	2.31939	0.0622889		2.95678	1.67554	2.78807	4.15701	4.05369	3.39804	3.17152	0.919981	4.0915	29.0076	2.83024	3.88977	0.157668	3.17741
	1.54299	1.92774	2.86632	2.0866	4.18528	2.05881	2.44462	0.955495	3.40012	39.0856	0.912971	2.07271	1.96051	2.67139	0.153476	0.812944	0.267171	0.177828	0.128181	3.02988	0.148848	11.8581	9.35632	4.49537	8.4097	0.642031	8.57162		0.529718	0.14497	0.793612	0.0138923	2.11257	0.0138923		2.91834	1.66824	2.79214	4.02269	4.0176	3.28096	3.11666	0.883417	4.00008	28.345	2.82369	3.83344	0.151679	3.09965
	1.43918	1.80012	4.07448	2.02969	3.94271	1.90692	2.53218	1.16123	3.69342	45.859	1.34846	1.9683	1.82682	3.46445	0.309498	1.19466	0.535918	2.37869	0.252496	1.98958	0.390958	12.5838	10.1533	0.831857	8.74298	1.0896	9.48412		0.529128	0.168186	2.10618	0.0613883	1.9744	0.0613883		2.88256	1.66146	2.79582	3.89713	3.98138	3.17068	3.06484	0.850766	3.9156	27.7589	2.8175	3.71552	0.137458	3.02662
	1.37235	1.66893	4.02677	2.0216	3.69719	1.8008	2.43127	1.13278	3.56405	46.5921	1.28319	1.9112	1.7019	3.27829	0.316533	1.12132	0.581172	2.5456	0.167833	1.60255	0.397489	13.0624	11.0066	0.921176	8.79092	1.66244	10.1489		0.538853	0.242276	2.11557	0.110396	1.78599	0.110396		2.84916	1.6548	2.80578	3.78057	3.94506	3.06929	3.01744	0.82164	3.83908	27.2297	2.81662	3.60275	0.122462	2.95922
	1.34546	1.54719	3.8756	4.48619	3.46235	1.67441	2.73187	1.36844	4.10031	50.0918	1.87263	2.56838	1.579	3.77229	0.409863	1.92212	1.40346	1.30813	3.07763	0.533612	1.11821	13.2575	11.8292	1.2342	0.25036	2.32316	10.9702		1.22292	1.02119	1.30722	1.9178	0.893972	0.893972		2.81622	1.64886	2.81646	3.67168	3.91014	2.97584	2.9732	0.796093	3.76929	26.7756	2.81628	3.49772	0.107926	2.89615
	1.2678	1.44681	3.59176	5.11689	3.25228	1.6015	2.71284	1.53421	4.24705	56.5536	2.3538	2.42689	1.48549	3.50689	0.404898	2.08816	1.60283	0.772503	5.77946	0.290995	1.23507	13.8291	12.5297	1.94542	0.0169906	3.00767	11.4585		1.1591	0.980079	1.16487	2.69	0.825388	0.825388		2.78354	1.66118	2.82688	3.56756	3.87747	2.88729	2.93399	0.767842	3.70183	26.1706	2.79438	3.40917	0.0991034	2.85708
	1.33515	1.37545	3.32208	5.07082	3.04653	1.49586	2.60765	1.49291	4.10056	57.251	2.22877	2.2712	1.40556	3.25319	0.396595	1.61924	1.51831	0.510407	6.06721	0.192614	1.23607	13.3327	13.04	2.77046	0.00710212	3.76367	12.1849		0.936042	0.895743	1.05088	2.79962	0.775332	0.775332		2.75549	1.67438	2.83157	3.46773	3.84507	2.8076	2.89697	0.741843	3.63882	25.6075	2.76852	3.32504	0.0913302	2.81958
	2.52792	1.62421	3.15709	4.79949	2.86375	1.39692	2.72823	1.22669	3.95492	44.9627	1.50476	2.69584	1.85014	3.08375	0.250029	0.0401228	1.21887	0.183917	4.29013	0.0183667	1.77239	6.04482	11.3053	3.34692	0.0349888	4.50624	12.8854		0.167915	1.07163	0.461247	2.10365	0.167915	1.29892		2.7297	1.68675	2.83562	3.37274	3.80843	2.73716	2.86173	0.717158	3.57889	25.0603	2.73156	3.24498	0.085906	2.78639
	3.64267	2.64514	3.10704	4.52441	2.69428	1.41851	3.00534	1.04582	4.05116	34.7986	1.09373	2.90066	2.65743	3.50876	0.138065	0.406188	0.129742	0.0103417	2.30758	0.0967625	2.51803	1.806	5.48216	3.53256	0.213566	5.2545	12.7309		0.742015	0.255511	0.20638	1.62376	0.20638	1.48215		2.70578	1.69776	2.84068	3.28322	3.76788	2.67055	2.82764	0.693963	3.52161	24.5421	2.67936	3.17258	0.0842841	2.77323
	3.65803	2.69323	3.22175	4.34259	2.66101	1.64962	3.0377	0.928304	3.96601	30.5594	0.861748	2.95749	2.66906	3.54896	0.141508	0.384802	0.118663	0.0338749	1.70272	0.141901	1.92678	1.76496	5.2593	3.11449	0.414685	5.40814	11.1351		0.700536	0.264263	0.264263	1.38509	0.296486	1.30787		2.6826	1.70805	2.84837	3.20043	3.72957	2.60858	2.79627	0.673717	3.46998	24.0934	2.62709	3.11241	0.0845596	2.76548
	3.47336	2.64872	3.15768	4.20625	2.56304	1.58445	2.93892	0.894393	3.83331	30.4327	0.799939	2.9032	2.58446	3.39444	0.135473	0.285632	0.0842132	0.0478586	1.60612	0.141282	1.83459	2.28972	5.46542	3.34474	0.608867	5.87337	11.5743		0.57016	0.254481	0.254481	1.30304	0.340161	1.31875		2.65983	1.71799	2.85534	3.12466	3.69329	2.55219	2.76722	0.656018	3.42323	23.7068	2.5791	3.05733	0.0848462	2.75758
	3.35282	2.4403	2.9886	4.13025	2.42914	1.4658	2.80115	0.911895	3.71305	32.5543	0.831553	2.71445	2.43193	3.26177	0.145746	0.30434	0.130212	0.0351356	1.76651	0.138393	1.78317	2.66905	6.48335	3.9918	0.733236	6.54032	12.3957		0.638373	0.274147	0.274147	1.4158	0.28531	1.24865		2.63807	1.72704	2.86108	3.05587	3.65516	2.50362	2.74014	0.639422	3.37956	23.3354	2.53723	3.00717	0.0847584	2.74958
	3.43692	2.32036	2.78476	4.04529	2.26906	1.39045	2.70781	0.938556	3.64636	34.6611	0.880887	2.55256	2.28188	3.27388	0.178552	0.531603	0.150115	0.00592151	1.78887	0.192501	1.73542	2.40135	7.10855	4.84787	0.885955	7.38475	12.9319		0.884359	0.232199	0.232199	1.49274	0.283501	1.16211		2.61793	1.73534	2.86595	3.00084	3.61706	2.45997	2.71618	0.624882	3.34106	23.0059	2.49946	2.96712	0.085549	2.74194
	4.56553	2.24167	2.62617	3.86512	2.15822	1.31992	2.79611	1.19966	3.99577	42.9048	1.43919	2.43392	2.17908	3.55539	0.240006	3.13086	0.307397	0.0288768	1.1428	0.406899	2.17914	0.177256	7.53434	5.57136	1.25759	7.99943	13.4442		2.13161	0.192251	0.192251	1.4312	0.275704	1.11401		2.59967	1.74153	2.86465	2.9513	3.58669	2.41929	2.69385	0.613806	3.30766	22.7854	2.46438	2.92964	0.0862543	2.73216
	4.97702	2.0965	2.47129	3.57906	2.04682	1.32729	2.74966	1.31684	4.0665	47.8908	1.73405	2.28389	2.05924	3.30212	0.231822	4.96112	0.426622	0.0774912	0.6879	0.493992	2.02315	9.0745e-05	8.35237	6.32651	1.98102	8.64201	13.3902		2.69313	0.187395	0.187395	1.29516	0.237078	0.956606		2.58321	1.7471	2.86337	2.90539	3.56415	2.38125	2.67408	0.605782	3.27986	22.6538	2.43174	2.89488	0.0869479	2.72329
	4.74983	1.95933	2.42232	3.39688	1.90331	1.83251	2.7107	1.15756	3.86826	42.7035	1.33995	2.19082	1.91731	3.15324	0.243747	4.15808	0.564557	0.0831615	0.470852	0.651877	0.771211	0.0560336	9.16407	6.57526	2.52703	9.50636	9.94795		2.55901	0.231496	0.231496	1.20606	0.287515	0.358312		2.56798	1.75281	2.86192	2.86057	3.54401	2.34616	2.65558	0.598718	3.25429	22.5457	2.40162	2.86158	0.0873921	2.71428
	4.37256	1.9744	2.74407	3.17497	1.79654	1.78125	2.64063	1.01889	3.65952	38.5851	1.03814	2.35923	1.841	3.06725	0.249833	2.99957	0.443871	0.0106997	0.28552	0.712492	0.738531	0.37698	9.07305	5.02869	3.2818	10.1761	10.2739		2.01333	0.384838	0.384838	0.815739	0.562694	0.57798		2.55352	1.75845	2.85973	2.81746	3.52408	2.31395	2.63787	0.59199	3.22986	22.442	2.37384	2.84916	0.0910052	2.68549
	4.05381	1.93716	2.60458	2.93237	1.68882	1.70645	2.4872	0.918232	3.40543	36.9183	0.84315	2.27087	1.76413	2.85043	0.235406	2.45427	0.302542	0.0137791	0.198178	0.637416	0.609564	0.869994	9.29875	5.67374	4.21963	10.875	10.759		1.78294	0.333711	0.333711	0.6615	0.582056	0.564419		2.53964	1.76413	2.85799	2.77722	3.48087	2.2835	2.61722	0.578724	3.19595	22.1121	2.34753	2.8378	0.0945489	2.65843
	3.97402	1.85895	2.44536	2.70429	1.64217	1.65457	2.37989	0.893584	3.27348	37.5472	0.798492	2.15216	1.70567	2.63956	0.214923	2.54123	0.271377	0.0042865	0.10523	0.544242	0.526091	1.02521	9.78182	6.4576	5.20871	11.1849	11.102		1.82186	0.293205	0.293205	0.552125	0.509994	0.497588		2.52663	1.76972	2.85673	2.74022	3.43133	2.25349	2.59635	0.564167	3.16052	21.7292	2.32178	2.8276	0.0982306	2.63343
	4.98717	1.79312	2.31611	2.49048	1.56459	1.86249	2.50233	1.26499	3.76732	50.5524	1.60019	2.0893	1.81047	2.44689	0.149488	6.17444	0.502972	0.034676	0.000140375	0.879349	0.409392	3.89894e-07	10.1979	7.13121	6.23034	11.7098	9.75972		2.89787	0.296179	0.226811	0.401178	0.52471	0.226811		2.50775	1.78175	2.84839	2.71042	3.38336	2.22479	2.57608	0.548259	3.12434	21.2827	2.29553	2.8139	0.101453	2.60909
	4.88159	1.70948	2.53769	2.3865	1.64745	3.06822	2.70516	1.19234	3.8975	44.0765	1.42167	2.4621	1.87874	2.93559	0.219522	4.73685	0.991368	0.0280437	0.10154	1.11874	0.131816	0.0110161	10.7391	5.99687	6.76022	11.1495	3.67996		2.41949	0.752616	0.0755959	0.0755959	0.814646	0.606123		2.47896	1.79564	2.83867	2.68322	3.33844	2.19746	2.5554	0.533093	3.08849	20.8614	2.26784	2.79981	0.104974	2.58109
	4.56561	1.8754	2.48255	2.47848	2.27695	3.14922	2.8047	0.956224	3.76093	34.0936	0.914365	2.48051	2.32733	2.98256	0.123398	3.1008	0.863601	0.103781	0.106422	0.278527	0.118695	0.177187	9.67923	6.26999	6.2904	7.34194	3.37575		2.0851	0.605115	0.00203657	0.00203657	0.203569	0.668709		2.44701	1.80859	2.82889	2.65723	3.29702	2.17067	2.5349	0.51964	3.05454	20.4994	2.23975	2.78597	0.108685	2.55212
	4.29949	1.99679	2.32209	3.02376	2.42151	2.99822	2.84365	0.817705	3.66135	28.7555	0.668641	2.70987	2.34695	3.01738	0.124979	2.1195	0.717162	0.272018	0.0324414	0.178196	0.0238939	0.472039	8.93863	7.09931	3.85252	6.57939	3.95343		1.58963	0.713076	0.387776	0.313893	0.288355	0.288355		2.41649	1.82013	2.8211	2.63259	3.25533	2.145	2.51511	0.506964	3.02207	20.1567	2.21288	2.77398	0.112516	2.52454
	4.04671	2.11406	3.24885	2.8497	2.33842	3.56434	3.02701	0.73713	3.76414	24.3517	0.543361	3.04928	2.46624	3.48547	0.17125	1.03977	0.83349	0.0492116	0.0314392	0.474162	0.288726	0.8833	8.2512	3.01959	4.56611	7.01258	2.02266		0.99743	0.93522	0.199574	0.199574	0.710857	0.515069		2.3883	1.83035	2.81814	2.60938	3.20316	2.12053	2.49498	0.492414	2.98739	19.7362	2.18748	2.76595	0.116783	2.49884
	3.79587	2.22735	5.37442	2.64464	3.21112	4.58522	3.63977	1.19132	4.83109	32.7306	1.41924	3.50349	2.78626	4.38788	0.223249	0.024366	1.99494	3.00901	0.99028	0.183741	0.893881	1.41772	7.61318	0.150446	5.48452	3.15214	0.161061		0.292373	1.27615	1.87093	0.858851	0.292373	1.08173		2.36139	1.83955	2.81541	2.58861	3.15201	2.0964	2.47556	0.478993	2.95455	19.3489	2.16264	2.75871	0.121118	2.475
	3.56482	2.09952	5.63226	2.48735	3.69262	4.50661	3.66387	1.29821	4.96208	35.4329	1.68536	3.62872	2.75672	4.30312	0.219041	0.00981007	2.44717	3.87459	1.38418	0.000827037	0.710222	2.0213	8.33491	0.416951	6.24596	1.67423	0.230336		0.063902	1.5292	2.00354	1.14137	0.063902	0.877891		2.33581	1.84759	2.80262	2.57005	3.10403	2.0725	2.45543	0.465784	2.92122	18.9695	2.13833	2.74448	0.124139	2.45293
	3.29797	1.93515	5.27164	2.41381	3.57148	4.20708	3.44952	1.20813	4.65765	35.0231	1.45958	3.43472	2.63485	4.04818	0.21148	0.022969	2.29333	3.32012	1.07269	0.0148739	0.573896	2.8513	9.31104	0.0812794	6.61896	2.00241	0.607568		0.136757	1.49958	1.83692	1.02091	0.136757	0.772357		2.31111	1.85417	2.78766	2.55176	3.05915	2.05349	2.43622	0.45295	2.88917	18.5923	2.11789	2.72868	0.126025	2.43144
	3.05019	1.83112	4.97185	2.37951	3.35386	3.92633	3.25215	1.11748	4.36963	34.3613	1.24876	3.20203	2.54718	3.78322	0.195253	0.0407844	2.0193	2.95737	0.761485	0.0103456	0.454531	3.74946	9.95668	0.000216067	6.79661	2.66567	1.12405		0.151832	1.3709	1.76982	0.822512	0.151832	0.724308		2.28902	1.8565	2.77289	2.53343	3.01777	2.03573	2.41756	0.442052	2.85961	18.2851	2.09905	2.71302	0.12759	2.41122
	2.87961	1.95809	4.74335	2.26257	3.25444	3.82165	3.15329	1.02781	4.1811	32.595	1.0564	3.06702	2.41683	3.67985	0.207165	0.0748977	1.42848	2.52831	0.793379	0.0102318	0.446712	4.43917	9.17152	0.0591435	7.42006	3.0002	1.35698		0.187413	1.10893	1.67633	0.804457	0.187413	0.754626		2.26768	1.8626	2.76348	2.5157	2.97945	2.01957	2.40141	0.431807	2.83322	17.9814	2.0816	2.70153	0.129609	2.39169
	2.8215	2.90721	4.51571	2.15602	3.19211	3.68272	3.21254	0.810197	4.02274	25.2198	0.656419	3.04966	2.84293	3.56007	0.112001	0.152918	0.0932264	1.69823	1.11624	0.000417523	0.221063	4.68743	4.32362	0.221691	8.01187	3.22	1.69997		0.228166	0.142448	1.46604	0.893641	0.142448	0.633055		2.24775	1.86901	2.75457	2.4973	2.94527	2.00425	2.38636	0.422644	2.809	17.7108	2.06513	2.69025	0.131457	2.37252
	2.68148	2.82325	4.57525	2.0837	3.0476	3.43626	3.10792	0.845745	3.95367	27.2126	0.715285	2.93542	2.71692	3.33909	0.102736	0.181851	0.0810409	2.15305	1.04904	0.00363885	0.107805	5.31331	4.67987	0.169164	8.42653	3.75951	2.40339		0.25394	0.112177	1.63983	0.851725	0.112177	0.500837		2.22983	1.87502	2.74633	2.47857	2.91912	1.98996	2.37314	0.415683	2.78882	17.5162	2.04992	2.67939	0.133098	2.3542
	2.51835	2.61894	4.87609	1.94179	2.87382	3.26509	3.01568	1.01009	4.02577	33.4947	1.02029	2.74638	2.5435	3.16727	0.109227	0.247333	0.157403	3.46113	1.15324	0.0201253	0.0622044	6.09197	5.60556	0.0122003	9.27053	4.46363	2.96342		0.228024	0.127438	2.12971	0.804587	0.127438	0.51871		2.21497	1.88074	2.73811	2.46109	2.89639	1.97722	2.36142	0.409422	2.77084	17.338	2.03666	2.66886	0.134353	2.33803
	2.46066	2.50693	4.73087	1.80914	2.68766	3.07034	2.8776	0.996061	3.87366	34.6143	0.992137	2.59729	2.47223	2.97467	0.0922439	0.173838	0.137399	3.43462	1.1416	0.0360777	0.0371491	6.38009	6.1485	0.0653683	10.0959	5.28487	3.67183		0.136632	0.0903661	2.13358	0.788152	0.0903661	0.473048		2.20616	1.88092	2.72964	2.43103	2.87452	1.96518	2.34791	0.403634	2.75154	17.1912	2.02543	2.65499	0.13451	2.31859
	2.44456	2.46382	4.39767	1.70683	2.50626	2.82943	2.72476	0.898898	3.62366	32.99	0.808017	2.48504	2.44938	2.74864	0.0575725	0.0785124	0.0680899	2.7986	1.03618	0.0477434	0.0109558	6.46168	6.36414	0.346781	10.7565	6.15182	4.65314		0.0404791	0.0212189	1.91262	0.778208	0.0212189	0.344392		2.1981	1.87453	2.72213	2.38955	2.84652	1.95387	2.33078	0.397599	2.72838	17.0586	2.01493	2.63898	0.134092	2.29382
	2.39273	2.34105	4.30776	1.62001	2.35307	2.6489	2.61059	0.899948	3.51053	34.473	0.809907	2.3729	2.34406	2.58485	0.0488537	0.0474635	0.072648	2.88041	0.981233	0.0663155	0.00146754	6.7279	6.99863	0.460747	11.3335	6.9352	5.46461		0.0198283	0.0318434	1.93487	0.752883	0.0198283	0.275998		2.19044	1.86813	2.71837	2.35556	2.78868	1.94416	2.31089	0.385059	2.69595	16.6628	2.00573	2.62767	0.13423	2.273
	2.29234	2.19264	4.31791	1.54287	2.29061	2.50845	2.52414	0.937967	3.4621	37.1599	0.879782	2.29147	2.21713	2.45442	0.0507953	0.0537298	0.10989	3.21762	0.962889	0.0545352	0.000245958	7.25875	7.80591	0.447075	11.8589	7.26808	6.14094		0.000865459	0.0988343	2.02644	0.748607	0.000865459	0.216979		2.18381	1.86232	2.71443	2.32704	2.71329	1.93537	2.28938	0.368954	2.65833	16.1159	1.99748	2.61673	0.134205	2.25543
	2.16882	2.07695	4.12708	1.43059	2.28082	2.32029	2.40076	0.905639	3.3064	37.723	0.820182	2.22482	2.09992	2.31042	0.0477299	0.0537934	0.104852	2.98017	0.941235	0.0143844	0.00647503	7.93955	8.46574	0.738689	12.6448	7.32093	7.10891		0.0559995	0.147874	1.90225	0.794238	0.0559995	0.0954669		2.17828	1.85602	2.71044	2.30053	2.63995	1.92669	2.26865	0.354803	2.62345	15.6394	1.98959	2.55509	0.124432	2.2394
	2.02278	1.92254	3.81821	1.35867	2.20589	2.13789	2.24433	0.827881	3.07221	36.8876	0.685386	2.08033	1.9476	2.18889	0.0583321	0.049087	0.103547	2.4771	0.784392	0.00147749	0.0113295	8.78393	9.3881	1.36501	13.1615	7.73203	8.11483		0.0575579	0.157789	1.73788	0.721661	0.12556	0.0575579		2.16691	1.8502	2.70644	2.27597	2.57086	1.91859	2.24816	0.343079	2.59124	15.2604	1.98067	2.49714	0.115339	2.22144
	1.90741	1.87044	3.51372	1.61408	2.10684	1.96151	2.16233	0.681237	2.84357	31.5047	0.464083	1.93446	1.87969	2.0705	0.0483058	0.0649855	0.0851983	1.82624	0.30058	0.0030799	0.0403311	9.48108	9.71009	2.16922	11.3735	8.29273	9.15086		0.0270483	0.0640132	1.57926	0.320378	0.172377	0.0270483		2.15606	1.84442	2.70236	2.25531	2.50714	1.91047	2.22929	0.333711	2.563	14.9693	1.97187	2.44419	0.106955	2.20569
	1.81416	1.85707	3.22304	1.87836	2.01085	1.83204	2.10259	0.553313	2.6559	26.3158	0.306155	1.86772	1.8383	1.97773	0.0365381	0.0831914	0.0602766	1.25542	0.050278	0.00841554	0.0731963	10.064	9.79359	3.10995	9.66082	8.85476	9.95091		0.053559	0.0106427	1.35532	0.0106427	0.143134	0.035678		2.14637	1.83851	2.70301	2.24478	2.44832	1.89612	2.21285	0.329117	2.54197	14.873	1.95868	2.39743	0.10072	2.19558
	1.70243	1.83614	2.98434	1.78612	1.95707	1.73867	2.0008	0.489938	2.49073	24.4871	0.240039	1.81113	1.75053	1.92684	0.0479446	0.089019	0.02711	0.967356	0.0460876	0.00191175	0.0687106	10.7854	9.92503	4.00884	10.2428	9.17771	10.5487		0.108695	0.0250145	1.17321	0.0250145	0.145942	0.0724615		2.13738	1.83297	2.70923	2.237	2.39217	1.88	2.19813	0.328216	2.52634	14.9316	1.94434	2.35338	0.0951753	2.18719
	1.65519	1.73926	2.74619	1.74435	1.89735	1.64195	1.90405	0.422502	2.32655	22.1897	0.178508	1.7418	1.6762	1.8591	0.0517335	0.0619311	0.0271554	0.709209	0.0255036	4.48716e-05	0.0686965	11.098	10.5449	5.01919	10.5119	9.54315	11.1863		0.086616	0.00254524	1.00439	0.00254524	0.155545	0.0998565		2.12847	1.8273	2.70729	2.23084	2.3382	1.87198	2.18401	0.3248	2.50881	14.8717	1.9361	2.31136	0.0883476	2.17966
	1.5945	1.61792	2.58637	1.63146	1.82061	1.51547	1.79439	0.400838	2.19523	22.3384	0.160671	1.62469	1.60036	1.77332	0.0512685	0.039954	0.0311397	0.62723	0.0265466	0.000687613	0.0777964	11.5059	11.3476	5.76085	11.2566	10.0231	12.0484		0.0301871	0.0067665	0.961676	0.0067665	0.19592	0.109222		2.11799	1.82152	2.70206	2.22462	2.289	1.86272	2.16965	0.322117	2.49177	14.8465	1.92653	2.2729	0.0824805	2.1713
	1.49958	1.54445	2.53056	1.57885	1.70571	1.43427	1.71557	0.409406	2.12498	23.8641	0.167613	1.56165	1.5108	1.67399	0.0512415	0.0466509	0.0292826	0.664213	0.0186932	9.72831e-05	0.0791279	12.1589	11.848	6.03185	11.6124	10.7639	12.6186		0.0620658	0.0171993	0.968915	0.0171993	0.144059	0.127374		2.10447	1.81582	2.69725	2.21927	2.24057	1.84936	2.15446	0.321403	2.47586	14.918	1.91314	2.23525	0.0776466	2.16187
	1.48806	1.53785	2.49278	1.70385	1.65435	1.35401	1.70515	0.405304	2.11045	23.7694	0.164272	1.5961	1.50051	1.69147	0.0598269	0.0471275	0.0279906	0.620361	1.6933e-06	0.00258066	0.123296	12.2394	11.8935	6.21887	10.7761	11.1035	13.1953		0.108037	0.0582519	0.896682	0.107751	0.0582519	0.242084		2.09161	1.81081	2.69931	2.21818	2.19383	1.83568	2.14157	0.32408	2.46565	15.1328	1.89966	2.21209	0.0759841	2.14272
	1.45156	1.49729	2.33493	1.67506	1.62613	1.28571	1.64512	0.364855	2.00997	22.1781	0.133119	1.56171	1.46299	1.66283	0.0639303	0.0374637	0.0218512	0.475851	0.000896686	0.000360375	0.129171	12.4961	12.1749	7.03104	10.9659	11.2924	13.6962		0.110153	0.0644189	0.773222	0.113347	0.0644189	0.276001		2.07919	1.8042	2.70339	2.21888	2.14973	1.8217	2.12951	0.32889	2.4584	15.4444	1.88607	2.20159	0.07719	2.11446
	1.37312	1.40888	2.73843	1.62016	1.56829	1.25104	1.65999	0.545092	2.20508	32.8371	0.297125	1.48859	1.38206	1.60719	0.0753146	0.0822933	0.0630542	1.16304	0.00158601	0.00840862	0.167238	13.0568	12.7997	5.05401	11.3325	11.6845	13.954		0.115466	0.0797037	1.24985	0.131577	0.0797037	0.237546		2.06716	1.79023	2.70699	2.22066	2.10883	1.80806	2.11699	0.335738	2.45273	15.8592	1.87284	2.19474	0.0791385	2.08799
	1.35358	1.39304	3.17183	1.53124	1.51737	1.66556	1.7721	0.694598	2.4667	39.1962	0.482467	1.5243	1.42413	1.63198	0.0680116	0.175159	0.143686	1.95923	0.0580166	0.0648889	0.0113523	13.1984	12.9132	3.2932	11.9392	12.0352	11.029		0.17072	0.131259	1.64752	0.00693333	0.00693333	0.141252		2.05621	1.77652	2.70967	2.22297	2.07111	1.79576	2.10538	0.342521	2.4479	16.2689	1.86087	2.19358	0.0820588	2.06366
	1.76292	1.35297	3.05266	1.49013	1.71586	1.56056	1.82252	0.620929	2.44344	34.0699	0.385552	1.63821	1.50774	1.75116	0.0746941	0.00355139	0.220475	1.51326	0.110481	0.011376	0.0686224	10.3918	13.2029	3.73991	12.2249	10.6974	11.7374		0.124715	0.285239	1.41445	0.148078	0.0776503	0.0776503		2.05186	1.76896	2.71129	2.22492	2.03625	1.78375	2.09617	0.347901	2.44407	16.597	1.84687	2.19274	0.0856179	2.04405
	2.16412	1.33422	2.9657	1.60892	1.63779	1.5979	1.88478	0.594801	2.47958	31.5582	0.353788	1.62336	1.60066	2.03254	0.11887	0.078032	0.303108	1.1684	0.076096	0.0610027	0.0822969	7.96609	13.3395	4.0838	11.4083	11.2142	11.4829		0.540763	0.289132	1.34235	0.0144339	0.0144339	0.0254532		2.04787	1.76347	2.71269	2.22655	2.00325	1.77182	2.08761	0.353134	2.44074	16.9157	1.82968	2.19182	0.0900499	2.02556
	2.27924	1.27711	2.83522	1.58656	1.60854	1.60646	1.86552	0.577699	2.44322	30.9672	0.333736	1.6075	1.59154	2.11157	0.140431	0.171165	0.34623	0.940312	0.0778187	0.0660418	0.0671119	7.32949	13.7599	4.62821	11.5599	11.411	11.425		0.671744	0.33039	1.22772	0.0209372	0.00103688	0.00103688		2.04986	1.75754	2.714	2.22546	1.97197	1.76429	2.08052	0.357588	2.43811	17.1874	1.81621	2.18923	0.0931269	2.01092
	2.13437	1.23438	2.6842	1.55975	1.58419	1.49736	1.78238	0.530579	2.31295	29.7681	0.281514	1.57197	1.51296	1.99683	0.137863	0.123902	0.300298	0.813294	0.0495627	0.0392784	0.0812342	8.13489	14.0787	5.30078	11.7429	11.576	12.1744		0.562404	0.337587	1.11224	0.0122195	0.0122195	0.0746089		2.05243	1.75577	2.7032	2.22439	1.94222	1.76427	2.07372	0.355961	2.42968	17.1654	1.80876	2.18672	0.0945976	1.99733
	1.97304	1.22475	2.66592	1.48362	1.53543	1.39639	1.71319	0.528859	2.24205	30.8698	0.279692	1.50953	1.4182	1.86364	0.13573	0.0675216	0.238575	0.907696	0.0527045	0.0315983	0.100365	9.0812	14.1511	5.38528	12.2705	11.9102	12.8892		0.463516	0.284775	1.1564	0.0259078	0.0259078	0.113138		2.05486	1.75546	2.67895	2.22272	1.91545	1.76626	2.06561	0.349093	2.41471	16.9002	1.80356	2.18344	0.0952802	1.98515
	1.84899	1.15176	3.19062	1.37889	1.43269	1.30116	1.71735	0.758491	2.47584	44.1663	0.575308	1.40579	1.32059	1.74491	0.138419	0.0173287	0.319889	2.17052	0.114554	0.0810343	0.173218	9.84425	14.7055	3.22535	13.0151	12.6299	13.5821		0.4432	0.254026	1.78483	0.0268962	0.0268962	0.104634		2.05683	1.7553	2.65434	2.2198	1.89135	1.76807	2.05761	0.342129	2.39974	16.6274	1.79889	2.17925	0.0956131	1.97409
	1.7112	1.10648	3.14208	1.30682	1.38525	1.21723	1.64484	0.761635	2.40648	46.3045	0.580088	1.34603	1.23963	1.62971	0.135948	0.00440276	0.289835	2.24171	0.11426	0.0673868	0.18285	10.7279	15.0549	3.40207	13.5404	12.9693	14.2077		0.36516	0.239557	1.79604	0.0392172	0.0392172	0.128802		2.05809	1.75504	2.63021	2.19115	1.87061	1.7705	2.04593	0.33282	2.37875	16.2674	1.79553	2.15485	0.0909587	1.96435
	1.68165	2.82004	2.98315	1.22116	1.29508	1.13363	1.85579	0.83303	2.68882	44.8883	0.693939	1.48837	1.23964	2.53544	0.343251	0.0303221	0.929787	1.27094	0.402748	0.314389	0.521507	10.9223	4.69374	4.01361	14.1781	13.6269	14.8449		0.193286	1.33167	1.49478	0.267206	0.193286	0.354736		2.05917	1.75464	2.60813	2.15814	1.8519	1.77342	2.03423	0.323969	2.3582	15.9259	1.79304	2.12716	0.0852307	1.95553
	1.9614	2.80022	2.76971	1.27678	1.19584	1.56945	1.9289	0.715411	2.64431	37.0891	0.511813	1.76543	1.34995	2.56763	0.310826	0.00105652	0.759199	0.706962	0.425262	0.53738	0.129206	9.15148	4.78002	4.91436	13.7624	14.3695	11.6766		0.195978	1.03479	1.00428	0.488648	0.569588	0.195978		2.05865	1.7538	2.58775	2.12567	1.83454	1.77674	2.02286	0.316032	2.33889	15.6231	1.79119	2.09997	0.0793534	1.94659
	1.92798	2.62536	2.64548	1.40962	1.1329	2.06603	1.9679	0.618301	2.5862	31.4194	0.382296	1.99701	1.53921	2.48553	0.235124	0.00159305	0.432256	0.459118	0.311668	0.697214	0.00963042	9.3548	5.57521	5.48059	12.7944	14.8506	8.52941		0.0690238	0.628351	0.648472	0.587384	0.864104	0.0690238		2.04529	1.74962	2.56867	2.095	1.81917	1.77985	2.0096	0.309117	2.31872	15.382	1.78968	2.07365	0.0735037	1.93223
	1.86528	2.4302	2.60079	1.36608	1.07313	1.98869	1.88736	0.591458	2.47882	31.3378	0.349823	1.92699	1.49088	2.31982	0.21753	0.000487418	0.294674	0.508975	0.271735	0.662975	0.0102676	9.74228	6.53491	5.69185	13.1078	15.3148	8.98714		0.0617033	0.503213	0.673799	0.560908	0.853858	0.0617033		2.02027	1.73436	2.55471	2.06929	1.80477	1.78152	1.99415	0.306309	2.30046	15.3604	1.78733	2.0505	0.068572	1.91252
	1.777	2.29036	2.74829	1.3372	1.05097	1.89677	1.8501	0.618026	2.46813	33.405	0.381956	1.83689	1.44715	2.19196	0.204669	0.00534295	0.193831	0.806754	0.263069	0.638603	0.00217782	10.3012	7.26941	5.00977	13.3177	15.4887	9.54673		0.0598813	0.453477	0.911409	0.499688	0.785913	0.0598813		2.00168	1.71773	2.53901	2.05682	1.7903	1.7797	1.98087	0.30455	2.28542	15.3745	1.78235	2.03784	0.0668776	1.89599
	1.69943	2.16185	2.57296	1.30491	1.03769	1.82076	1.76627	0.558275	2.32454	31.6076	0.311671	1.7601	1.40354	2.07658	0.193394	0.00446656	0.156485	0.650758	0.212848	0.530828	0.00296904	10.8051	7.97891	5.82538	13.5544	15.5935	10.0222		0.0606606	0.401753	0.812867	0.455183	0.722408	0.0606606		1.98975	1.70106	2.52276	2.04847	1.78247	1.77746	1.97033	0.302213	2.27254	15.3382	1.77871	2.02894	0.0657165	1.88611
	1.65771	1.98832	2.40571	1.2879	0.978455	1.98686	1.71749	0.520355	2.23785	30.2974	0.270769	1.82229	1.38035	1.98795	0.180387	0.00357415	0.0733468	0.47364	0.184547	0.546177	0.0725602	11.0812	8.98937	6.66073	13.68	16.0648	8.9981		0.164577	0.166033	0.583422	0.534383	0.843831	0.164577		1.9814	1.68629	2.50734	2.03938	1.77575	1.77575	1.96099	0.299716	2.2607	15.2839	1.77575	2.01978	0.0642946	1.87858
	1.6054	1.85442	2.2491	2.06536	1.03882	1.93752	1.79177	0.426812	2.21858	23.8207	0.182169	1.89597	1.66765	2.0334	0.0988231	0.0347353	0.0039249	0.209152	0.0748515	0.566935	0.0212443	11.4322	9.81022	7.4936	8.53332	15.5845	9.29653		0.290576	0.0415526	0.35313	0.169388	0.857153	0.0415526		1.97122	1.67264	2.49343	2.02874	1.76943	1.77396	1.95157	0.297482	2.24905	15.2432	1.77056	2.00945	0.0631973	1.87259
	1.58177	1.75734	2.11781	2.10257	1.72123	1.79673	1.84624	0.216969	2.06321	11.7519	0.0470756	1.77703	1.73026	2.02611	0.0787603	0.0699432	0.00790342	0.0737481	0.0657037	0.0156282	0.00245139	11.5925	10.4278	8.22966	8.31732	10.6623	10.1749		0.195261	0.0196948	0.340772	0.325534	0.0558064	0.0196948		1.94871	1.66011	2.4801	2.01829	1.76305	1.77239	1.94044	0.295179	2.23562	15.2119	1.76539	1.99883	0.0620173	1.86055
	1.52472	1.62955	2.05826	2.03774	2.25622	1.66608	1.86209	0.293592	2.15569	15.7668	0.0861965	1.85191	1.63868	2.05313	0.112261	0.113819	0.054076	0.0384815	0.0308508	0.155331	0.0384232	11.9842	11.2694	8.57485	8.69547	7.45471	11.0255		0.327184	0.222355	0.206354	0.185831	0.404308	0.185831		1.92117	1.64978	2.46761	2.00943	1.75724	1.77452	1.92996	0.292557	2.22251	15.1587	1.76156	1.98956	0.0607819	1.84784
	1.43322	1.60629	1.93196	1.93633	2.19436	1.56521	1.77789	0.288362	2.06626	16.2193	0.0831529	1.76912	1.57548	1.93524	0.102475	0.118799	0.0294488	0.0237358	0.0251023	0.173443	0.0452361	12.6261	11.4261	9.3305	9.30381	7.79631	11.7056		0.335901	0.162835	0.162835	0.167208	0.425236	0.203917		1.89493	1.64061	2.45496	2.00176	1.752	1.77333	1.9196	0.290274	2.20987	15.1216	1.75733	1.98122	0.0598862	1.83413
	1.35761	1.5711	1.79668	1.86677	2.05028	1.51441	1.69281	0.256063	1.94887	15.1265	0.0655683	1.68389	1.52858	1.84925	0.0949333	0.11236	0.0148138	0.0107905	0.0302626	0.127788	0.0318264	13.1692	11.6653	10.1752	9.73301	8.62165	12.0557		0.326284	0.112795	0.112795	0.182879	0.366392	0.169482		1.87171	1.63067	2.43853	1.99774	1.7483	1.77207	1.90984	0.286951	2.19679	15.0249	1.75424	1.97576	0.0593902	1.82189
	1.26313	1.51394	1.69359	1.80641	1.92516	1.47636	1.6131	0.241762	1.85486	14.9874	0.058449	1.60377	1.48575	1.77821	0.089601	0.122482	0.00983194	0.00647908	0.0373707	0.0973836	0.0186982	13.8639	12.059	10.8435	10.1132	9.37207	12.3214		0.340642	0.0898244	0.0898244	0.202647	0.321395	0.12741		1.85071	1.62273	2.42297	1.99997	1.747	1.77064	1.90234	0.283869	2.18621	14.9221	1.75291	1.97556	0.0597177	1.81067
	1.17659	1.45225	1.59028	1.73761	1.85786	1.4177	1.53871	0.243858	1.78257	15.8481	0.0594666	1.52126	1.42634	1.70078	0.0877624	0.131137	0.00747668	0.00265912	0.0395605	0.101855	0.0146446	14.5158	12.4913	11.5346	10.5556	9.78867	12.7367		0.344678	0.0690172	0.0690172	0.216349	0.336597	0.103564		1.82916	1.62541	2.42289	2.00339	1.74707	1.77208	1.9	0.28435	2.18435	14.9658	1.75332	1.97754	0.060099	1.80062
	1.12102	2.0681	1.47619	2.18805	1.77325	1.31827	1.65748	0.424082	2.08156	25.586	0.179846	1.62472	1.35775	1.99438	0.189918	0.287792	0.168607	0.0328656	0.281501	0.013403	0.11506	14.9423	8.51735	12.3226	7.83161	10.3253	13.4562		0.503704	0.443377	0.14853	0.563326	0.14853	0.306446		1.79679	1.63214	2.42673	2.00706	1.75112	1.77134	1.89753	0.286353	2.18388	15.0908	1.75618	1.97968	0.0598259	1.78407
	1.08063	2.203	1.40665	2.23766	1.75135	1.23834	1.65294	0.492795	2.14574	29.8133	0.242847	1.579	1.28042	2.09009	0.240222	0.327537	0.302566	0.0606586	0.341899	0.00968514	0.171891	15.2562	7.74813	12.8157	7.55637	10.4665	14.049		0.49837	0.623999	0.172351	0.65866	0.172351	0.340659		1.76459	1.63919	2.42844	2.01011	1.76143	1.75888	1.89377	0.288658	2.18243	15.2425	1.75952	1.98103	0.0592192	1.76301
	1.03291	2.07105	1.32892	2.12508	1.69626	1.16285	1.56951	0.466359	2.03587	29.7137	0.217491	1.51259	1.20437	1.97735	0.242944	0.287943	0.251537	0.0578841	0.308657	0.0160653	0.16537	15.6312	8.50014	13.3782	8.18798	10.826	14.6206		0.479682	0.558455	0.18367	0.61249	0.18367	0.349736		1.7343	1.64364	2.42956	2.01119	1.76903	1.74719	1.88915	0.291815	2.18096	15.4469	1.73752	1.98068	0.0653975	1.75811
	0.978419	1.90752	1.45061	2.05448	1.6413	1.09968	1.522	0.430191	1.95219	28.2649	0.185065	1.54596	1.18741	1.84097	0.215811	0.295481	0.148626	0.00509699	0.283529	0.0142333	0.178357	16.0651	9.48039	12.5029	8.59704	11.1906	15.1077		0.567537	0.361565	0.0953484	0.508519	0.0953484	0.446279		1.70544	1.64551	2.43116	2.00643	1.77562	1.73647	1.88344	0.295513	2.17895	15.6901	1.7132	1.97568	0.071155	1.75604
	0.935082	1.75928	1.77234	1.96962	1.54474	1.03242	1.50225	0.424658	1.92691	28.2682	0.180335	1.65201	1.1605	1.76908	0.207735	0.321676	0.0660682	0.0729497	0.218437	0.00180531	0.220736	16.4144	10.4152	10.3311	9.10184	11.8461	15.6351		0.716928	0.107274	0.120329	0.31761	0.107274	0.619589		1.67821	1.64531	2.42401	2.00315	1.78265	1.71921	1.87542	0.29736	2.17278	15.8557	1.68846	1.97121	0.077262	1.75093
	0.88406	1.62545	1.66459	1.92347	1.44053	1.00516	1.42388	0.403774	1.82765	28.3574	0.163033	1.53299	1.11401	1.65481	0.195319	0.291403	0.0406333	0.0579422	0.24959	0.000277287	0.175321	16.8304	11.2969	11.0354	9.38245	12.5742	15.8514		0.648932	0.0924625	0.131597	0.390476	0.0924625	0.527828		1.65281	1.6449	2.39984	2.00115	1.78053	1.69421	1.86224	0.294726	2.15696	15.8264	1.66316	1.96642	0.0835545	1.73737
	0.850551	1.49607	1.55324	1.87793	1.35556	0.993657	1.3545	0.378866	1.73337	27.9709	0.143539	1.42581	1.08413	1.53895	0.173391	0.253966	0.0200421	0.0394978	0.27398	1.11022e-06	0.130209	17.1065	12.1834	11.7876	9.66348	13.1841	15.9432		0.575262	0.0702582	0.127429	0.452119	0.0702582	0.432157		1.62887	1.64688	2.37196	1.99947	1.7721	1.68203	1.85022	0.289559	2.13978	15.65	1.65567	1.96216	0.084718	1.72706
	0.831272	1.39465	1.45865	1.75843	1.26596	1.36666	1.34594	0.302302	1.64824	22.4604	0.0913868	1.38065	1.29114	1.44265	0.0554226	0.26488	0.00237256	0.0127042	0.170151	0.0063964	0.000429592	17.2663	12.9017	12.446	10.4207	13.8428	13.1035		0.549383	0.0139912	0.0779952	0.377776	0.114695	0.0139912		1.60675	1.64963	2.34587	1.99739	1.76799	1.67899	1.8411	0.283699	2.1248	15.4092	1.65697	1.95832	0.0833544	1.72349
	0.990298	1.35162	1.36254	1.71114	1.20375	1.27545	1.3158	0.236599	1.5524	17.9814	0.0559792	1.31353	1.22167	1.35981	0.0535101	0.10595	0.00128289	0.00218467	0.156295	0.0125555	0.00162791	15.97	13.2127	13.1334	10.7283	14.3096	13.7722		0.323235	0.0380824	0.0490053	0.397606	0.109787	0.0380824		1.58665	1.65291	2.32168	1.9943	1.7994	1.67862	1.83893	0.276657	2.11558	15.0445	1.65934	1.95546	0.0819184	1.73901
	0.935288	1.68377	1.7673	1.6708	1.161	1.22291	1.40684	0.344362	1.75121	24.4777	0.118585	1.44685	1.17647	1.68052	0.176427	0.222364	0.0766867	0.129931	0.0696719	0.0604408	0.0338321	16.4127	10.9083	10.3635	10.9942	14.6348	14.165		0.511565	0.236914	0.32045	0.223945	0.285857	0.223945		1.56778	1.65397	2.29903	1.99108	1.84014	1.67761	1.83827	0.271511	2.10978	14.77	1.65988	1.95334	0.081218	1.75888
	0.882614	1.64582	1.6994	1.55779	1.28583	1.16043	1.37198	0.318864	1.69084	23.2412	0.101675	1.42181	1.19178	1.62381	0.153444	0.239479	0.074989	0.107203	0.0345251	0.00742166	0.0447551	16.8423	11.1604	10.8053	11.7564	13.6953	14.6392		0.539196	0.224011	0.277588	0.135979	0.135979	0.261384		1.54877	1.64427	2.27757	1.98802	1.89034	1.67565	1.83744	0.270557	2.10799	14.7247	1.65212	1.9636	0.0861471	1.783
	0.862653	1.53548	1.58359	1.45372	1.87031	1.07879	1.39742	0.365517	1.76294	26.1565	0.133603	1.4946	1.17252	1.57156	0.145419	0.285977	0.0190599	0.0346582	0.00316893	0.223621	0.101528	17.0065	11.9099	11.5801	12.4809	9.71094	15.2706		0.631944	0.0408821	0.0889918	0.0408821	0.37571	0.41581		1.53053	1.63426	2.2543	1.98494	1.94049	1.67687	1.8369	0.271074	2.10797	14.7572	1.64491	1.97383	0.0908927	1.80868
	0.967228	1.49908	1.47664	1.39303	2.05627	1.05466	1.40782	0.387974	1.79579	27.5586	0.150524	1.43483	1.13925	1.49347	0.134546	0.194119	0.00832889	0.00473641	0.00021867	0.420494	0.124724	16.1549	12.1624	12.3194	12.9134	8.5865	15.4598		0.467606	0.0642457	0.0418046	0.0418046	0.621438	0.380179		1.51347	1.62519	2.22932	1.98253	1.98846	1.68236	1.83689	0.272573	2.10946	14.8388	1.63948	1.98698	0.0958222	1.83245
	1.39471	1.46476	1.39285	1.37476	1.96715	1.02944	1.43728	0.301842	1.73912	21.0009	0.0911088	1.39378	1.37929	1.44724	0.0240429	0.00181238	0.000754978	0.00197356	0.00390827	0.280764	0.16633	12.9013	12.403	12.9146	13.045	9.11674	15.6587		0.000926375	0.0709753	0.000926375	0.0190177	0.573371	0.364338		1.49774	1.61613	2.2132	1.99046	2.03443	1.68828	1.84004	0.279283	2.11932	15.1781	1.63417	2.02343	0.106426	1.83937
	1.32268	1.54211	1.41903	1.38622	1.83249	0.973537	1.41268	0.280954	1.69363	19.8881	0.0789352	1.40262	1.33857	1.51134	0.0606246	0.00809933	0.0167528	4.03616e-05	0.00070003	0.176239	0.192844	13.4239	11.8641	12.7272	12.9624	9.94809	16.1042		0.0799438	0.139485	0.0164056	0.0164056	0.429861	0.429088		1.48735	1.60637	2.19984	2.00163	2.08014	1.69618	1.84525	0.287311	2.13256	15.5703	1.62882	2.06051	0.117012	1.8489
	1.23093	1.49119	1.67377	1.83882	1.7162	0.968151	1.48651	0.330451	1.81696	22.2299	0.109198	1.58248	1.296	1.7056	0.13646	0.0653208	2.19111e-05	0.0350655	0.124123	0.0527581	0.268699	14.1046	12.2175	10.9745	9.90816	10.6951	16.1475		0.351549	0.0912885	0.0912885	0.256342	0.133722	0.614331		1.47729	1.59675	2.18629	2.01325	2.12645	1.70418	1.8507	0.296806	2.14751	16.0375	1.62361	2.09815	0.127504	1.85871
	1.31536	1.44639	1.57028	1.98957	1.63206	0.956376	1.48501	0.344443	1.82945	23.1947	0.118641	1.50834	1.34812	1.61662	0.0905635	0.0287789	0.00149143	0.00727197	0.254585	0.021625	0.279451	13.4776	12.5327	11.6708	8.98185	11.2526	16.2423		0.192972	0.0619475	0.0619475	0.481236	0.123726	0.55196		1.46733	1.5877	2.17065	2.025	2.17236	1.71121	1.85571	0.307135	2.16284	16.5508	1.61858	2.13424	0.137406	1.8681
	1.51108	1.35561	1.48637	1.87847	1.54201	0.915501	1.44818	0.313588	1.76176	21.654	0.0983377	1.49873	1.3883	1.53428	0.0499497	0.00395756	0.00856879	0.00145914	0.185155	0.00880555	0.283742	12.0788	13.1837	12.2512	9.66012	11.8648	16.5734		0.0123553	0.143122	0.0123553	0.379743	0.043284	0.583228		1.45797	1.57922	2.15568	2.0365	2.21693	1.71849	1.8608	0.318265	2.17906	17.1037	1.61403	2.12588	0.136861	1.8775
	1.47254	1.31029	1.38656	1.81157	1.47483	0.850111	1.38432	0.312852	1.69717	22.5998	0.0978766	1.42955	1.32936	1.47425	0.0516816	0.00778358	0.00547984	5.04065e-06	0.182546	0.00819169	0.285376	12.3482	13.5148	12.9599	10.0805	12.3322	17.1101		0.0429897	0.119261	0.0429897	0.38202	0.0452731	0.579441		1.44954	1.57184	2.14287	2.04733	2.26036	1.72627	1.86637	0.330014	2.19638	17.6821	1.61045	2.11899	0.136359	1.8868
	1.41377	1.26431	1.29772	1.90393	1.40368	0.805221	1.3481	0.352313	1.70042	26.134	0.124125	1.3507	1.27266	1.41125	0.0516343	0.00431166	0.0070215	0.00253832	0.308941	0.00308833	0.294723	12.7647	13.855	13.6074	9.50253	12.8369	17.4835		0.0630677	0.0863898	0.0529773	0.553229	0.0529773	0.54548		1.4418	1.56477	2.13146	2.05607	2.30166	1.73371	1.87158	0.341875	2.21345	18.2667	1.607	2.11261	0.13593	1.89489
	1.36133	1.16687	1.6553	2.63233	1.37162	0.772459	1.49332	0.629605	2.12292	42.1615	0.396402	1.36647	1.21549	1.58438	0.131754	0.0174219	0.106566	0.0262383	1.29734	0.0148099	0.519637	13.1422	14.5899	11.0972	5.54235	13.0677	17.7585		0.00514811	0.1996	0.288826	1.26585	0.00514811	0.594014		1.43436	1.55712	2.12118	2.06266	2.34022	1.74054	1.87601	0.353705	2.22972	18.8541	1.60297	2.10655	0.135753	1.9016
	1.29128	1.07918	2.32047	2.62714	1.29522	0.742492	1.5593	0.74282	2.30212	47.6382	0.551781	1.29325	1.13221	2.06415	0.291565	0.0718351	0.230507	0.57938	1.14028	0.0697353	0.667168	13.655	15.2675	7.10798	5.56682	13.6259	18.012		0.00197315	0.214064	1.02722	1.33389	0.00197315	0.550756		1.42759	1.54909	2.11171	2.06993	2.37695	1.74712	1.8804	0.365667	2.24607	19.4463	1.5986	2.10126	0.135861	1.90853
	1.20239	1.0049	2.31228	2.52758	1.33255	1.47384	1.64226	0.625572	2.26783	38.0922	0.391341	1.4032	1.23493	2.10267	0.259989	0.193483	0.406221	0.448928	0.783792	0.0959164	0.0283637	14.3198	15.8535	7.1517	6.04652	13.3517	12.3391		0.200808	0.398295	0.90908	1.12438	0.0706442	0.0706442		1.42074	1.54153	2.10305	2.07729	2.41135	1.7536	1.88459	0.377447	2.26204	20.028	1.59455	2.09661	0.136016	1.91545
	1.1292	0.944025	2.16094	2.38258	1.69091	1.50866	1.63606	0.563534	2.19959	34.4447	0.317571	1.59979	1.22407	2.04344	0.250763	0.256899	0.478906	0.275507	0.557305	0.00300953	0.0162291	14.8791	16.342	7.98403	6.78062	10.8612	12.0957		0.470585	0.655763	0.561155	0.782796	0.0911264	0.0911264		1.41404	1.53473	2.09457	2.08485	2.44338	1.75984	1.88857	0.388776	2.27735	20.5858	1.591	2.09214	0.136063	1.92234
	1.04498	0.888955	2.06245	2.28266	1.60995	1.45882	1.55797	0.54826	2.10623	35.1907	0.300589	1.53438	1.14844	1.94932	0.258537	0.263159	0.447577	0.254499	0.525175	0.00270219	0.00983047	15.536	16.7903	8.55036	7.31102	11.4014	12.4449		0.489408	0.645429	0.528062	0.748272	0.0755657	0.0755657		1.40769	1.52805	2.08541	2.09129	2.4735	1.76529	1.89187	0.399584	2.29146	21.1211	1.58736	2.08982	0.136642	1.92535
	0.99542	0.859743	2.55055	2.56474	1.50629	1.40481	1.64693	0.745847	2.39277	45.2872	0.556287	1.45555	1.09777	2.28949	0.351825	0.424461	0.619657	0.816535	0.842384	0.0197772	0.0586208	15.9291	17.0305	5.93408	5.86514	12.1121	12.8288		0.460132	0.595809	1.095	1.10919	0.0507429	0.0507429		1.40094	1.52301	2.07583	2.0952	2.50193	1.77202	1.89482	0.409571	2.30439	21.6153	1.58526	2.09036	0.137418	1.92392
	0.975867	0.818485	2.56794	2.60135	1.4299	1.31186	1.61757	0.78103	2.3986	48.2843	0.610008	1.37088	1.05986	2.28343	0.365976	0.411779	0.638531	0.903215	0.967836	0.0352204	0.0934588	16.0855	17.3727	5.84964	5.68914	12.6498	13.5033		0.395009	0.552391	1.19707	1.23048	0.0590197	0.0590197		1.39411	1.52243	2.06684	2.09848	2.52801	1.78304	1.89882	0.418039	2.31686	22.0157	1.58758	2.09057	0.136749	1.92494
	0.925933	0.760872	2.37577	2.52924	1.38196	1.22049	1.53238	0.746718	2.27909	48.7294	0.557588	1.30122	0.999572	2.12732	0.36066	0.367774	0.595219	0.711311	0.993735	0.0226257	0.0972744	16.4886	17.8563	6.81615	6.03835	12.9931	14.1832		0.37529	0.540351	1.07455	1.22802	0.080735	0.080735		1.3878	1.5222	2.05642	2.10286	2.5518	1.79387	1.90249	0.425858	2.32835	22.3842	1.59012	2.09125	0.136126	1.92515
	0.885669	0.725369	2.20722	2.42062	1.3627	1.17031	1.46198	0.699145	2.16113	47.8218	0.488804	1.26651	0.956829	1.99609	0.351943	0.332134	0.542596	0.555379	0.918983	0.00985615	0.0850729	16.8172	18.1576	7.72466	6.58399	13.1322	14.5637		0.380836	0.541136	0.940713	1.15411	0.0961972	0.0961972		1.38272	1.52139	2.04256	2.10972	2.57338	1.79931	1.90484	0.433283	2.33813	22.7464	1.59087	2.09293	0.136288	1.92093
	1.42867	1.29155	2.04084	2.23404	1.34204	1.08838	1.57092	0.45696	2.02788	29.0887	0.208812	1.38536	1.30417	1.8878	0.182841	0.0202356	0.0780482	0.220824	0.439725	0.0523838	0.232844	12.6585	13.653	8.67719	7.57631	13.2824	15.1957		0.0433117	0.0938076	0.655483	0.848681	0.0433117	0.296976		1.37731	1.52042	2.02925	2.1166	2.591	1.80405	1.90644	0.439849	2.34629	23.0718	1.59133	2.09476	0.136576	1.91665
	1.3858	1.55774	1.9504	2.09261	1.32783	1.01682	1.5552	0.403794	1.95899	25.9641	0.163049	1.47177	1.34232	1.85223	0.159618	0.0286976	6.45903e-06	0.156182	0.288811	0.0516954	0.289854	12.9654	11.7567	9.2182	8.37487	13.3862	15.7587		0.0859725	0.0859725	0.478629	0.620842	0.143935	0.45495		1.36739	1.51904	2.01578	2.12107	2.60724	1.80688	1.90623	0.44715	2.35338	23.4573	1.591	2.09475	0.136676	1.91133
	1.86063	1.45568	1.89125	2.03303	1.28673	1.4045	1.6553	0.30955	1.96485	18.7005	0.0958212	1.65815	1.41729	1.8836	0.141266	0.0421575	0.0398501	0.0556718	0.142679	0.135844	0.0629033	9.77137	12.467	9.58084	8.72324	13.6886	12.8311		0.202474	0.202474	0.2331	0.37488	0.371419	0.253654		1.35674	1.51754	2.00251	2.12431	2.62204	1.80815	1.90522	0.454277	2.35949	23.8439	1.5902	2.09386	0.136714	1.90533
	1.79974	1.7512	1.78622	1.97956	1.21047	2.05668	1.76398	0.296801	2.06078	16.8257	0.0880911	1.79298	1.75995	1.93461	0.0472726	0.0012786	0.000163256	0.000494638	0.0464772	0.306369	0.0856729	10.1558	10.4675	10.2421	9.04194	14.2587	8.58413		0.00675851	0.0417761	0.00675851	0.186587	0.582505	0.2637		1.359	1.51606	1.99112	2.12722	2.63573	1.80942	1.90643	0.4581	2.36453	24.0293	1.5894	2.0932	0.136804	1.90027
	1.68191	1.76867	1.64902	1.86197	1.26513	2.10582	1.72209	0.2774	1.99949	16.1083	0.0769505	1.72529	1.65724	1.83864	0.0518893	0.00161438	0.00216997	0.00533839	0.0195665	0.208809	0.147254	10.9206	10.3547	11.1391	9.76299	13.8489	8.29856		0.0433812	0.0433812	0.0762661	0.136679	0.460158	0.380535		1.36308	1.51455	1.98651	2.13017	2.64853	1.81138	1.90903	0.461516	2.37055	24.1754	1.58875	2.09425	0.137252	1.89894
	1.56948	1.65262	1.56602	1.73014	1.28742	1.98181	1.63125	0.227779	1.85903	13.9635	0.0518835	1.61105	1.56689	1.71076	0.0438946	0.00381519	0.000456832	0.00425446	0.00977884	0.118219	0.122893	11.6763	11.1151	11.7	10.6042	13.6835	9.02845		0.0415704	0.0415704	0.0450294	0.119085	0.323633	0.370758		1.36718	1.5131	1.97628	2.13366	2.66041	1.81926	1.91165	0.464311	2.37596	24.2885	1.58964	2.09432	0.136992	1.89777
	1.47121	1.52126	1.46323	1.62122	1.38801	1.91711	1.56367	0.189483	1.75316	12.1178	0.0359039	1.49624	1.46523	1.59623	0.042792	0.00854985	0.00179877	0.0100886	0.00331178	0.0308565	0.124914	12.3576	12.0082	12.4137	11.3254	12.9494	9.42146		0.0250267	0.0250267	0.0330034	0.124987	0.108222	0.42087		1.37147	1.51142	1.96518	2.13699	2.67117	1.82758	1.91397	0.466801	2.38077	24.3892	1.59046	2.09403	0.136674	1.89638
	1.37644	1.40684	1.38373	1.8158	1.38109	1.89404	1.54299	0.243109	1.7861	15.7557	0.0591019	1.39528	1.38175	1.71356	0.107198	0.0277374	0.0185365	0.0253645	0.0744254	0.0262116	0.123234	13.0328	12.8143	12.9803	10.0536	12.9993	9.56361		0.0188398	0.0115567	0.0115567	0.420516	0.0141943	0.498752		1.37472	1.49222	1.9543	2.14025	2.68195	1.83579	1.9132	0.472736	2.38594	24.7091	1.57811	2.09377	0.140434	1.89504
	1.2825	1.29192	1.28363	1.82388	1.31124	1.82755	1.47012	0.275637	1.74576	18.7493	0.075976	1.30158	1.2857	1.69572	0.137525	0.0352022	0.0317538	0.0347791	0.125147	0.0252428	0.127755	13.72	13.6502	13.7116	10.0025	13.5079	9.97927		0.0190847	0.00965798	0.0179535	0.522299	0.00965798	0.525966		1.37392	1.47298	1.94489	2.14203	2.69726	1.83882	1.91165	0.481301	2.39295	25.1773	1.56444	2.09275	0.144458	1.89186
	1.1921	1.2062	1.2493	1.73247	1.32622	1.70816	1.40241	0.250758	1.65317	17.8805	0.0628797	1.28776	1.21698	1.61267	0.13984	0.0442292	0.0384978	0.0234411	0.108941	0.00580542	0.0934842	14.3978	14.291	13.967	10.589	13.398	10.7478		0.0956583	0.0815595	0.0384557	0.444711	0.0384557	0.420401		1.37217	1.45525	1.93595	2.14151	2.71419	1.83567	1.90912	0.490424	2.39955	25.6884	1.55035	2.09012	0.148268	1.88581
	1.14098	1.11883	1.71114	1.95295	1.25428	1.58559	1.46063	0.341274	1.8019	23.3649	0.116468	1.41993	1.1693	1.67975	0.179164	0.102175	0.116829	0.0627564	0.242385	0.0425809	0.0156157	14.7884	14.9593	10.7283	9.20268	13.9298	11.5665		0.278953	0.301108	0.291207	0.53302	0.165657	0.165657		1.37049	1.43917	1.92628	2.14073	2.7309	1.83286	1.90674	0.499204	2.40594	26.181	1.53759	2.08712	0.151605	1.87957
	1.79868	1.03005	1.65146	3.09626	1.21383	1.46744	1.70962	0.734897	2.44452	42.986	0.540073	1.55945	1.27723	1.76187	0.159467	0.00793158	0.46182	0.00338271	1.92278	0.245802	0.0586525	10.1625	15.6539	11.1228	3.57318	14.2334	12.3841		0.239231	0.529401	0.0920109	1.53681	0.345613	0.0920109		1.37094	1.42412	1.91469	2.13963	2.7463	1.83052	1.90437	0.506942	2.41131	26.62	1.52572	2.08339	0.154518	1.8726
	2.28072	0.982306	1.53318	3.37112	1.78057	1.36003	1.88465	0.847382	2.73204	44.9622	0.718056	1.65687	1.40331	2.15568	0.211399	0.156869	0.81423	0.123534	2.20958	0.0108335	0.275233	7.32149	16.0339	11.9257	2.60961	10.2783	13.1516		0.623846	0.674568	0.123695	1.71424	0.123695	0.296848		1.37111	1.40986	1.90422	2.13835	2.76018	1.82811	1.90197	0.51417	2.41614	27.0335	1.51442	2.07982	0.157306	1.86617
	2.51797	0.963489	1.44637	3.22085	1.7573	1.29463	1.86677	0.8473	2.71407	45.3885	0.717917	1.60184	1.33257	2.3278	0.271895	0.424064	0.815919	0.176733	1.83354	0.0119839	0.327341	6.09385	16.185	12.5328	3.11766	10.428	13.6302		0.916136	0.638349	0.155462	1.61902	0.155462	0.307204		1.37067	1.40006	1.89501	2.13663	2.77412	1.82289	1.89989	0.520802	2.4207	27.4122	1.50576	2.07744	0.159545	1.85895
	2.41857	0.954777	1.39336	2.9818	1.63691	1.21144	1.76614	0.77784	2.54398	44.0417	0.605035	1.51514	1.25692	2.22316	0.277648	0.425662	0.658316	0.138969	1.47783	0.0167008	0.307697	6.59449	16.2552	12.911	4.01899	11.22	14.2514		0.903436	0.560358	0.121777	1.46667	0.121777	0.303696		1.36991	1.3987	1.88643	2.12678	2.78755	1.81714	1.89775	0.52507	2.42282	27.668	1.50331	2.06952	0.158477	1.85179
	2.31487	0.989338	1.29331	2.82029	1.52002	1.16351	1.68356	0.724176	2.40773	43.0147	0.52443	1.40666	1.19596	2.11616	0.277828	0.398559	0.481938	0.152295	1.29217	0.0267441	0.270449	7.13785	15.9777	13.64	4.69266	12.0168	14.6156		0.908208	0.417324	0.113357	1.41363	0.113357	0.243154		1.36834	1.39782	1.87817	2.11609	2.79462	1.81267	1.89462	0.527222	2.42184	27.8273	1.50153	2.06072	0.156976	1.84542
	2.22251	1.06349	1.2218	2.69258	1.46611	1.53977	1.70105	0.628082	2.32913	36.9233	0.394486	1.50294	1.28288	2.05183	0.23059	0.271929	0.406474	0.229677	0.983149	0.0551927	0.02601	7.63987	15.3903	14.1733	5.26226	12.3934	11.8803		0.719572	0.439449	0.281143	1.18964	0.0368276	0.0368276		1.3668	1.39983	1.86983	2.10574	2.79528	1.8109	1.8914	0.526638	2.41804	27.8439	1.5026	2.05216	0.154598	1.84037
	2.12653	1.04148	1.1581	2.62987	1.3788	1.71424	1.67484	0.612122	2.28696	36.5482	0.374694	1.54652	1.21328	2.02346	0.250307	0.204023	0.401147	0.267015	0.912095	0.087636	0.00155271	8.17971	15.5636	14.657	5.5539	13.0158	10.708		0.580004	0.505047	0.38842	1.08335	0.167719	0.167719		1.36577	1.40246	1.86195	2.09723	2.79569	1.81305	1.88936	0.525822	2.41518	27.8307	1.50511	2.04526	0.15214	1.8375
	2.04968	0.980848	1.10057	2.77318	1.42635	1.65482	1.66424	0.666295	2.33054	40.036	0.443949	1.54058	1.18202	1.95097	0.245438	0.148565	0.467027	0.317725	1.22975	0.0565935	8.87802e-05	8.62517	16.0456	15.1008	4.89898	12.675	11.1004		0.509099	0.559736	0.440013	1.2326	0.114236	0.114236		1.36878	1.40429	1.85467	2.08921	2.79693	1.81679	1.88844	0.524668	2.41311	27.7831	1.50742	2.03902	0.149897	1.83573
	1.95388	1.14342	1.04858	3.15555	1.55917	1.56306	1.73728	0.767782	2.50506	44.1946	0.589489	1.56111	1.24736	1.85617	0.196168	0.0469154	0.352661	0.474297	2.0115	0.0317232	0.0303517	9.19709	14.7696	15.5075	3.35255	11.7469	11.7203		0.392763	0.417689	0.512529	1.59444	0.00194645	0.00194645		1.3733	1.40519	1.84786	2.08145	2.79876	1.82002	1.88776	0.523671	2.41143	27.7404	1.5089	2.03303	0.147979	1.83394
	1.81888	2.12682	2.43774	3.04566	1.64878	1.79913	2.14617	0.523341	2.66951	24.3849	0.273886	1.97285	1.80407	2.36001	0.13351	0.107118	0.000374471	0.0850171	0.809086	0.247399	0.120435	10.0341	8.17805	6.49639	3.76704	11.1407	10.1596		0.153969	0.153969	0.464897	1.07281	0.324072	0.173718		1.37761	1.40573	1.84146	2.07576	2.80011	1.82272	1.88723	0.522819	2.41005	27.703	1.50998	2.02862	0.146568	1.83209
	1.75072	2.46618	2.70022	2.85783	1.9704	1.78837	2.25562	0.481508	2.73713	21.347	0.23185	2.21829	1.83388	2.64171	0.180497	0.254923	0.0443352	0.19767	0.362652	0.0813481	0.218323	10.4706	6.35225	5.22728	4.53145	9.09711	10.2283		0.46757	0.247888	0.481929	0.639534	0.247888	0.429923		1.38173	1.39952	1.83554	2.0654	2.802	1.82542	1.88493	0.523144	2.40808	27.754	1.50599	2.02029	0.145847	1.83048
	1.66138	2.41442	2.70859	2.69173	2.6785	1.82192	2.32942	0.470733	2.80016	20.2081	0.22159	2.54646	1.97004	2.68842	0.154209	0.446275	0.00722417	0.14377	0.131264	0.121854	0.257562	11.0567	6.61584	5.18907	5.2662	5.32708	10.0149		0.885074	0.13204	0.162135	0.145268	0.13204	0.724541		1.3857	1.39101	1.83022	2.05714	2.80378	1.82982	1.88294	0.52405	2.40699	27.8314	1.50071	2.01359	0.145941	1.83002
	1.53637	2.31984	2.59467	2.58613	3.03628	1.9801	2.34223	0.526491	2.86873	22.4782	0.277193	2.45299	2.06504	2.59254	0.113256	0.649413	0.000501393	0.063725	0.0594872	0.4817	0.131139	11.9037	7.11131	5.72106	5.76197	3.80354	9.03869		0.916616	0.133146	0.141684	0.133146	0.583292	0.472885		1.3896	1.38291	1.82631	2.04944	2.80594	1.84242	1.88277	0.524961	2.40773	27.8824	1.49878	2.00777	0.145155	1.83437
	1.41427	2.18467	2.48161	2.54801	3.08036	1.92691	2.27264	0.572011	2.84465	25.1695	0.327197	2.33314	1.99135	2.53141	0.11941	0.736798	0.0077381	0.0436702	0.0758284	0.652419	0.119531	12.7612	7.85049	6.27469	5.94646	3.63353	9.3614		0.918873	0.14847	0.14847	0.214866	0.747221	0.406237		1.39346	1.37617	1.82117	2.0415	2.81121	1.85705	1.88343	0.526824	2.41025	27.9716	1.50038	2.00198	0.143216	1.83911
	1.32359	2.0932	2.53383	2.52114	3.04143	1.83764	2.22514	0.604913	2.83005	27.1854	0.36592	2.30717	1.90153	2.53066	0.141946	0.812793	0.0174069	0.0952922	0.0876158	0.666335	0.150158	13.4173	8.37143	6.0158	6.07824	3.78347	9.91563		0.983582	0.213967	0.226662	0.213967	0.734261	0.469534		1.39681	1.37014	1.81245	2.03381	2.8193	1.87109	1.88393	0.529892	2.41382	28.1269	1.50072	1.99634	0.141725	1.84177
	1.25519	2.18708	2.95728	2.44525	2.99951	2.08532	2.32161	0.646546	2.96815	27.8491	0.418022	2.31617	2.11076	2.82928	0.145448	1.13724	0.0180977	0.404087	0.0152885	0.45956	0.0558326	13.923	7.83702	4.1179	6.45817	3.94829	8.41713		1.06098	0.129087	0.641119	0.129087	0.683349	0.230849		1.40024	1.36463	1.80423	2.02618	2.83049	1.88355	1.88488	0.534075	2.41896	28.3346	1.50123	1.99086	0.140208	1.84389
	1.17151	2.297	2.84452	2.31951	2.84962	3.28852	2.46178	0.733837	3.19562	29.8092	0.538517	2.58201	2.30263	2.84835	0.105944	1.66479	0.0271511	0.146486	0.0202406	0.150421	0.683494	14.5545	7.23363	4.58829	7.11307	4.56644	2.8833		1.4105	0.285009	0.262502	0.262502	0.267609	0.706504		1.40344	1.35959	1.79669	2.01835	2.84158	1.89434	1.88566	0.538267	2.42393	28.5452	1.50175	1.98735	0.139175	1.84552
	1.08553	2.2101	2.66267	2.20539	3.16062	3.90329	2.53793	0.95865	3.49658	37.7728	0.919009	2.43639	2.20657	3.03613	0.158232	2.10949	0.107472	0.0155589	0.110584	0.387738	1.8642	15.218	7.70863	5.4004	7.73482	3.33401	1.17344		1.35086	0.226282	0.226282	0.230995	0.724233	1.46691		1.4061	1.3555	1.78971	2.01289	2.85301	1.8997	1.88615	0.542658	2.42881	28.7707	1.50201	1.98459	0.138412	1.84471
	1.04033	2.15971	2.55274	2.07065	6.49496	3.88913	3.03459	1.92916	4.96375	63.5724	3.72165	2.35623	2.09291	3.55504	0.258877	3.97707	0.765415	0.232172	0.929176	11.9742	0.730248	15.5726	7.99101	5.92339	8.50245	2.27532	1.20431		1.3159	0.196519	0.196519	0.285576	4.13874	1.53291		1.40792	1.3513	1.78354	2.01515	2.86771	1.90458	1.88837	0.548762	2.43713	29.0601	1.50182	1.98751	0.139191	1.84406
	0.992289	2.06414	2.47817	1.94003	7.32852	3.72122	3.0874	2.25889	5.34629	73.165	5.10259	2.27115	1.97106	3.41046	0.26747	4.38947	1.04704	0.37116	1.31644	17.9871	0.401737	15.9541	8.54043	6.29197	9.28124	5.48482	1.60104		1.27887	0.207011	0.207011	0.331121	5.05736	1.45007		1.41021	1.34348	1.77295	2.017	2.88288	1.9088	1.88922	0.555855	2.44507	29.4225	1.50089	1.98995	0.140097	1.84087
	0.921271	1.93684	2.37009	1.85009	8.21231	3.48645	3.12951	2.62582	5.75533	83.9052	6.89493	2.15346	1.87178	3.20736	0.262955	4.87631	1.42245	0.576721	1.63691	25.8349	0.127409	16.5265	9.3007	6.84586	9.83737	10.4055	2.25029		1.23219	0.216622	0.216622	0.303375	6.05884	1.33299		1.41234	1.33565	1.76293	2.01864	2.89589	1.91289	1.88972	0.562227	2.45195	29.7518	1.49999	1.9922	0.140948	1.83791
	0.857074	1.82181	2.24846	1.77607	8.06178	3.5585	3.05395	2.60612	5.66006	85.336	6.79184	2.03514	1.7875	3.23099	0.287634	4.82626	1.51816	0.648813	1.63299	25.0784	0.254569	17.0525	10.0155	7.49712	10.3072	9.45709	2.03933		1.17806	0.213324	0.213324	0.25907	6.02665	1.52336		1.41451	1.32836	1.75485	2.02039	2.90156	1.91758	1.88954	0.565831	2.45537	29.9454	1.49959	1.99468	0.141687	1.83622
	0.812723	1.71218	2.37789	1.70099	7.67117	3.81449	3.01491	2.48994	5.50485	82.5876	6.1998	2.04503	1.70379	3.45534	0.339505	4.84961	1.69711	0.405792	1.72637	21.6808	0.639332	17.4208	10.7215	6.80509	10.7949	7.20721	1.37372		1.23231	0.332856	0.332856	0.344041	5.62614	1.76946		1.41689	1.32315	1.74934	2.02298	2.9039	1.92147	1.88962	0.567732	2.45736	30.0447	1.50001	1.99761	0.142269	1.83541
	0.887143	1.60099	3.11868	2.60158	7.28414	3.66204	3.19243	2.2434	5.43583	70.2725	5.03284	2.86013	1.85114	3.5262	0.311504	5.31434	2.53268	0.00543919	0.349099	16.7421	0.220534	16.8051	11.462	3.48894	5.68805	5.27893	1.75432		1.97299	1.25914	0.258548	0.258548	4.42401	0.801909		1.41573	1.32009	1.74405	2.03066	2.9059	1.92474	1.8902	0.569928	2.46012	30.1518	1.49781	2.00418	0.144596	1.8344
	1.40592	1.4875	3.06147	2.82371	7.07824	3.61903	3.24598	2.0744	5.32038	63.9069	4.30315	2.94259	1.82156	3.47964	0.312776	3.38581	3.09223	0.0340421	0.178313	14.6862	0.139167	12.8209	12.2433	3.7059	4.67787	4.37517	1.8701		1.53667	1.45509	0.118883	0.118883	4.13565	0.676438		1.41462	1.3215	1.73865	2.03771	2.90835	1.928	1.89147	0.571379	2.46285	30.2082	1.49562	2.01028	0.146797	1.83333
	1.38681	1.37925	2.95317	2.78211	6.98313	3.44892	3.15556	2.05915	5.21471	65.2545	4.24009	2.86764	1.73564	3.32498	0.314061	3.12847	3.15528	0.040965	0.139471	14.6502	0.086057	12.9581	13.0126	4.13463	4.85956	3.98633	2.3643		1.48082	1.48838	0.0855303	0.0855303	4.11549	0.581283		1.41368	1.32259	1.73529	2.03882	2.91088	1.93082	1.89201	0.572494	2.46451	30.2584	1.49409	2.01182	0.147675	1.83306
	1.29625	1.28793	2.75365	2.71823	6.88228	3.21128	3.02494	2.05363	5.07857	67.8901	4.21741	2.73594	1.65174	3.09687	0.304327	2.98837	3.01718	0.0735972	0.0940707	14.8791	0.0347247	13.6183	13.6797	4.98583	5.14527	3.59382	3.15156		1.43969	1.448	0.0177107	0.0177107	4.14634	0.475344		1.41212	1.32309	1.73245	2.03773	2.91326	1.93388	1.89209	0.573649	2.46574	30.3183	1.4922	2.01177	0.148279	1.83317
	1.23246	1.22836	2.63006	2.58044	6.73748	3.04911	2.90965	2.02474	4.9344	69.5872	4.09959	2.60525	1.56945	2.94435	0.304598	2.81297	2.82674	0.0781689	0.108381	14.6522	0.0194484	14.0932	14.124	5.553	5.78935	3.06576	3.75366		1.37279	1.37689	0.0248126	0.0248126	4.13222	0.443857		1.41099	1.32353	1.73008	2.03766	2.9162	1.93666	1.89252	0.574969	2.46749	30.3812	1.49077	2.01241	0.148905	1.83337
	1.18033	1.1849	2.53784	2.44159	6.54863	2.91571	2.8015	1.97457	4.77607	70.4827	3.89894	2.48971	1.49907	2.82124	0.306035	2.62819	2.6134	0.0695179	0.129534	14.041	0.0130431	14.4873	14.4525	5.99617	6.47679	2.44012	4.28837		1.30938	1.30481	0.0481232	0.0481232	4.05892	0.425992		1.41286	1.32568	1.7308	2.0379	2.9196	1.9396	1.89441	0.57546	2.46987	30.3768	1.49234	2.01333	0.148612	1.8352
	1.13299	1.16349	2.37256	2.48792	6.23689	2.70526	2.68318	1.86957	4.55276	69.6774	3.49531	2.43024	1.46576	2.65092	0.287892	2.40311	2.30947	0.0964853	0.0381298	12.6288	0.000487102	14.8499	14.6157	6.8329	6.24315	1.56337	5.20429		1.29725	1.26675	0.0576762	0.0576762	3.80665	0.275015		1.41494	1.33244	1.7331	2.03607	2.9232	1.94237	1.89702	0.574885	2.4719	30.3046	1.49448	2.01264	0.147746	1.83774
	1.07055	1.092	2.19501	2.53745	5.86757	2.51469	2.54621	1.75773	4.30395	69.0333	3.08963	2.35485	1.36775	2.53176	0.298502	2.17757	2.11474	0.123343	7.67382e-05	11.0314	0.000993522	15.335	15.1675	7.79267	5.99806	0.776206	6.11006		1.2843	1.26285	0.159841	0.182601	3.51272	0.159841		1.41697	1.33959	1.73099	2.02627	2.92632	1.94474	1.89748	0.573966	2.47145	30.2488	1.49547	2.00589	0.145777	1.83787
	1.0247	1.03295	2.03676	2.51351	5.63014	2.39742	2.43925	1.69291	4.13215	69.4029	2.86594	2.21709	1.2839	2.48449	0.318594	2.00094	1.97768	0.161993	0.00551472	10.1818	0.00174942	15.6962	15.6309	8.70122	6.11592	0.414214	6.70357		1.19239	1.18414	0.180329	0.296416	3.41305	0.180329		1.41941	1.34693	1.72185	2.01749	2.92913	1.94692	1.89696	0.57335	2.47031	30.2248	1.49502	1.99985	0.14445	1.83438
	0.970827	0.984039	1.88029	2.48009	5.33694	2.28985	2.32367	1.60791	3.93158	69.1967	2.58536	2.08507	1.2081	2.43253	0.336323	1.83019	1.79462	0.196586	0.0244655	9.07978	0.00114384	16.126	16.0201	9.64881	6.28233	0.122777	7.27215		1.11425	1.10103	0.20478	0.395015	3.25187	0.20478		1.42189	1.3537	1.71232	2.00934	2.93045	1.94161	1.89488	0.572295	2.46718	30.2021	1.4945	1.9924	0.142794	1.82696
	0.924491	0.93705	1.7389	2.38762	5.02401	2.13905	2.19185	1.51315	3.70501	69.0352	2.28963	1.93898	1.13751	2.32548	0.343047	1.60621	1.57454	0.20517	0.0383254	8.02111	0.00278791	16.5003	16.3984	10.5472	6.7544	0.00140369	8.10821		1.01448	1.00193	0.200078	0.448647	3.08504	0.200078		1.42456	1.36031	1.70603	2.00187	2.9272	1.93543	1.89257	0.569451	2.46202	30.0888	1.49493	1.98526	0.140892	1.82073
	0.863996	0.877113	1.61432	2.22293	4.71704	1.97951	2.04582	1.42267	3.46849	69.5405	2.024	1.79691	1.06141	2.16207	0.34145	1.3967	1.36587	0.186195	0.0313673	7.13545	0.00439656	16.9954	16.8874	11.3719	7.63759	0.0726308	9.04226		0.932917	0.9198	0.182598	0.426013	2.92013	0.182598		1.42791	1.36707	1.69996	1.99551	2.92397	1.92942	1.89064	0.566549	2.45719	29.966	1.49592	1.97899	0.139017	1.81469
	0.813815	1.03341	1.53463	2.09462	4.49797	2.02667	2.00019	1.32721	3.32739	66.3543	1.76148	1.78065	1.15872	2.07763	0.283936	1.40748	0.934653	0.216744	0.00891772	6.23892	0.000701525	17.4117	15.6273	11.9157	8.36324	0.238707	8.76085		0.966835	0.747239	0.246022	0.313969	2.71732	0.246022		1.43114	1.37398	1.68786	1.98843	2.92146	1.93046	1.88889	0.564433	2.45332	29.8818	1.49532	1.97394	0.13796	1.80916
	0.767889	1.43967	1.43591	2.00293	4.23375	2.38756	2.04462	1.2065	3.25111	59.0085	1.45564	1.7213	1.43685	2.2914	0.229211	1.63003	0.365964	0.370529	0.0017381	4.79231	0.11761	17.7971	12.5803	12.607	8.90199	0.5667	6.75473		0.953408	0.281629	0.285391	0.281629	2.51245	0.666263		1.43681	1.3806	1.67527	1.98051	2.92469	1.93385	1.88862	0.56421	2.45283	29.8742	1.49643	1.96884	0.136328	1.80456
	0.742209	1.38586	1.69645	2.05863	3.94758	2.33485	2.0276	1.09137	3.11896	53.8257	1.19108	1.87754	1.4635	2.2658	0.215132	1.65222	0.411829	0.10966	0.000963136	3.68634	0.0944058	18.0144	12.965	10.8248	8.57269	1.07945	7.03148		1.13533	0.491681	0.181092	0.181092	2.07004	0.457313		1.44446	1.38703	1.66445	1.97235	2.92763	1.93742	1.88889	0.563569	2.45246	29.836	1.49946	1.96362	0.134032	1.80094
	0.845362	1.31196	1.78571	2.21664	3.67527	2.20859	2.00726	0.974593	2.98185	48.5535	0.949831	1.99715	1.4304	2.21463	0.21515	1.35	0.483434	0.0490823	0.0438419	2.78227	0.0405361	17.1494	13.5026	10.2453	7.67238	1.71945	7.71703		1.15179	0.685189	0.211441	0.219489	1.67812	0.211441		1.45186	1.39472	1.65857	1.96417	2.93096	1.94921	1.89158	0.562747	2.45433	29.7501	1.50354	1.96043	0.131899	1.80389
	1.22262	1.25641	1.7217	2.17859	3.47752	2.0347	1.98192	0.83053	2.81245	41.9053	0.68978	1.8782	1.37274	2.14261	0.219005	0.576544	0.526362	0.0677165	0.0386765	2.23682	0.00278514	14.1672	13.9139	10.6592	7.88464	2.27715	8.71341		0.65558	0.621783	0.156499	0.300388	1.59932	0.156499		1.45254	1.39662	1.65316	1.95738	2.93568	1.96111	1.89275	0.564604	2.45735	29.8298	1.5027	1.96018	0.13211	1.80527
	1.17185	1.19527	1.61853	2.05631	3.26228	1.8808	1.86418	0.771876	2.63605	41.4058	0.595793	1.74967	1.30109	2.01243	0.21468	0.479308	0.447431	0.060341	0.0369161	1.95469	0.000276525	14.5519	14.3738	11.3435	8.58628	2.9731	9.64563		0.577813	0.554395	0.131137	0.306643	1.51261	0.131137		1.45297	1.39503	1.64754	1.95356	2.93955	1.97418	1.89381	0.566987	2.46079	29.939	1.50162	1.96903	0.134675	1.80055
	1.21442	1.12798	1.50817	1.91012	3.0883	1.73392	1.76382	0.713866	2.47768	40.4728	0.509604	1.62104	1.28786	1.86607	0.183331	0.301837	0.404286	0.0653581	0.0214049	1.75424	0.000893905	14.2289	14.8885	12.0991	9.46438	3.60336	10.5796		0.406622	0.493059	0.112877	0.28908	1.46725	0.112877		1.44804	1.39364	1.64277	1.95151	2.94283	1.9857	1.89408	0.569933	2.46402	30.0902	1.49673	1.97716	0.138298	1.79714
	2.36053	1.0864	1.54532	1.85097	2.95355	1.624	1.90346	0.66156	2.56502	34.7556	0.437661	1.73749	1.56499	2.23314	0.175916	0.208909	0.667592	0.128267	0.00275524	1.10269	0.0780965	6.89598	15.2112	11.8421	9.83184	4.13308	11.3067		0.62304	0.651089	0.19217	0.113484	1.21606	0.113484		1.44286	1.38851	1.64348	1.94927	2.94584	1.99079	1.89346	0.572817	2.46628	30.2524	1.49302	1.98041	0.14032	1.79638
	2.38023	1.07282	2.20503	1.7785	2.815	1.59253	1.97402	0.619924	2.59394	31.4042	0.384306	1.99177	1.63902	2.33643	0.175428	0.165006	0.812151	0.0533658	0.0382272	0.707247	0.145532	6.79289	15.3172	7.73683	10.2915	4.71562	11.5193		0.388463	0.918941	0.213264	0.213264	0.823233	0.399233		1.43827	1.38334	1.64495	1.94786	2.94792	1.99325	1.8926	0.575148	2.46774	30.3893	1.48994	1.9819	0.141701	1.7964
	2.25937	1.00766	2.16746	1.72823	2.62021	2.08944	1.97873	0.555673	2.5344	28.0823	0.308772	2.12845	1.81853	2.23639	0.103049	0.0787581	0.942977	0.0356194	0.0627493	0.411499	0.0122583	7.43751	15.8316	7.94725	10.6166	5.59955	8.3932		0.130915	1.12079	0.0390069	0.400222	0.491758	0.0390069		1.43422	1.38307	1.64684	1.94737	2.94891	1.9954	1.89264	0.576106	2.46874	30.4393	1.48738	1.98339	0.142912	1.7971
	2.14049	0.938164	2.03239	1.63898	2.46133	2.0488	1.87669	0.529641	2.40633	28.222	0.280519	2.0406	1.73733	2.11757	0.0986368	0.0695893	0.880836	0.0242429	0.0565076	0.341798	0.0296212	8.10003	16.3894	8.72701	11.2062	6.37672	8.63034		0.0998932	1.10243	0.00820339	0.401618	0.42073	0.00820339		1.43043	1.38524	1.64863	1.94744	2.94813	2.01288	1.89546	0.576557	2.47202	30.4178	1.48498	1.99652	0.14693	1.79803
	2.00599	0.899948	1.89552	1.54802	2.37317	1.95456	1.77954	0.504984	2.28452	28.3773	0.255009	1.92504	1.6349	1.99313	0.0987412	0.051282	0.773674	0.0134531	0.0535987	0.352402	0.0306336	8.88371	16.7003	9.55442	11.8235	6.82974	9.19294		0.0809492	1.02509	0.0295184	0.37702	0.448128	0.0295184		1.4281	1.38807	1.65015	1.94455	2.94703	2.04464	1.90043	0.5773	2.47773	30.3774	1.48361	2.01962	0.153004	1.79735
	1.88177	0.875877	1.82876	1.45438	2.72702	1.87306	1.77348	0.60687	2.38035	34.2191	0.368291	1.85091	1.54798	1.87959	0.0967492	0.0117274	0.805691	0.00305639	0.101822	0.909241	0.00991602	9.63961	16.8976	9.97158	12.4762	5.10545	9.6938		0.0308613	0.975035	0.0221473	0.396527	0.876109	0.0221473		1.42624	1.39113	1.65161	1.94075	2.94594	2.08015	1.90597	0.578445	2.48442	30.3491	1.48258	2.0453	0.159506	1.79618
	1.7534	0.852215	1.75089	1.35735	2.82647	1.75105	1.71523	0.649884	2.36511	37.889	0.422349	1.75097	1.45574	1.75281	0.0925891	0.00145708	0.744795	0.00127164	0.128077	1.23486	0.00128298	10.4532	17.0927	10.4695	13.171	4.66591	10.4684		0.00243241	0.898755	7.93338e-05	0.393617	1.0755	7.93338e-05		1.42832	1.39524	1.65964	1.93685	2.94384	2.1145	1.91307	0.578097	2.49116	30.2183	1.48615	2.07008	0.1642	1.79825
	1.69654	0.822999	1.63404	1.28838	2.7438	1.7072	1.64882	0.635105	2.28393	38.5186	0.403358	1.66529	1.37479	1.70453	0.107082	0.00227637	0.681987	0.000218701	0.129923	1.19898	0.00340736	10.8242	17.3351	11.2393	13.6765	5.0299	10.7541		0.0312499	0.842287	0.0312499	0.376909	1.07852	0.0419112		1.43033	1.40516	1.66475	1.93008	2.94192	2.14598	1.9197	0.577146	2.49685	30.0644	1.48893	2.092	0.168412	1.79741
	1.8223	0.785064	1.58897	1.22695	2.59125	1.66268	1.61287	0.606357	2.21922	37.5949	0.367668	1.62582	1.31745	1.78239	0.149989	0.0438603	0.685259	0.000571349	0.148935	0.957234	0.00248166	10.0125	17.6524	11.5436	14.1346	5.73744	11.0481		0.196472	0.84076	0.0368596	0.398878	0.965427	0.0368596		1.42496	1.41584	1.67089	1.91315	2.94977	2.17557	1.92503	0.58085	2.50588	30.1735	1.48645	2.11294	0.174055	1.79202
	1.71623	0.73563	1.52639	1.17679	2.42571	1.58028	1.52684	0.564844	2.09168	36.9943	0.319048	1.55333	1.26419	1.68224	0.141885	0.0358698	0.626012	2.04917e-07	0.122533	0.80797	0.00285623	10.695	18.0703	11.9727	14.5142	6.55788	11.6026		0.162898	0.817705	0.0269482	0.376543	0.872376	0.0269482		1.41404	1.42683	1.67653	1.89873	2.95102	2.20513	1.92871	0.583574	2.51229	30.2572	1.48926	2.13602	0.178404	1.78763
	1.61443	1.00809	1.48422	1.11602	2.37168	1.46426	1.50978	0.482346	1.99213	31.948	0.232658	1.47424	1.20308	1.58188	0.136017	0.0109515	0.251693	0.000653469	0.155052	0.742866	0.00207266	11.3711	15.8281	12.2663	14.981	6.83751	12.4065		0.140194	0.466146	0.00998169	0.358222	0.897442	0.00998169		1.40029	1.4369	1.68215	1.89104	2.95151	2.23394	1.93264	0.586943	2.51958	30.37	1.49821	2.15861	0.180594	1.7866
	1.52934	1.71893	1.39115	1.08053	2.38254	1.36335	1.57764	0.446763	2.0244	28.3184	0.199597	1.46025	1.3703	1.67153	0.0990309	0.00233246	0.019962	0.0347791	0.247119	0.647872	0.0459221	11.9522	10.6773	12.9269	15.257	6.78082	13.1276		0.069098	0.25868	0.069098	0.379717	0.922298	0.0969008		1.38683	1.44623	1.68815	1.88537	2.95302	2.26205	1.93694	0.590946	2.52789	30.5092	1.50671	2.18077	0.182797	1.78676
	1.42459	1.66916	1.29164	1.03336	2.42778	1.34936	1.53265	0.48426	2.01691	31.5962	0.234507	1.38698	1.30607	1.60802	0.103616	0.0116765	0.0186345	0.0580855	0.249286	0.80126	0.033594	12.6875	11.0051	13.6523	15.6276	6.54728	13.2291		0.0376142	0.282181	0.095337	0.353613	1.0408	0.0376142		1.3739	1.45413	1.70282	1.87957	2.95494	2.28978	1.94252	0.594788	2.53731	30.6193	1.5163	2.20297	0.184622	1.79119
	1.37013	1.831	1.22514	1.00322	2.32245	1.48887	1.54013	0.472366	2.0125	30.6705	0.22313	1.4295	1.26138	1.74547	0.160993	0.0289028	0.0846018	0.0992239	0.288272	0.612021	0.00262811	13.0785	9.95748	14.1482	15.8668	7.0974	12.2337		0.0593716	0.401501	0.204362	0.426273	0.892954	0.0593716		1.36489	1.46071	1.7196	1.8736	2.95699	2.31111	1.94782	0.59751	2.54533	30.6759	1.52543	2.22028	0.185507	1.7966
	1.33085	1.86882	1.14387	1.08472	2.23557	1.78015	1.574	0.458394	2.03239	29.1229	0.210125	1.5555	1.19062	1.84665	0.215995	0.0591199	0.0869192	0.185008	0.239396	0.437682	0.0425008	13.3641	9.72023	14.7661	15.2243	7.56785	10.2809		0.224652	0.313315	0.411632	0.470787	0.68007	0.224652		1.3566	1.46768	1.73611	1.86727	2.95906	2.32802	1.95246	0.599736	2.55219	30.717	1.53479	2.23413	0.185553	1.80169
	1.65845	1.75423	1.06819	1.06469	2.17392	1.88876	1.60137	0.449299	2.05067	28.0571	0.201869	1.70634	1.21575	1.85513	0.208207	0.00325741	0.0233642	0.284286	0.288031	0.327814	0.0825946	11.0762	10.4479	15.3535	15.381	7.91085	9.59625		0.0478899	0.0478899	0.638148	0.641649	0.467586	0.182429		1.34872	1.47584	1.75145	1.85908	2.95963	2.34283	1.95626	0.601247	2.55751	30.7345	1.54474	2.24618	0.185032	1.80527
	1.71454	1.60382	1.01262	1.03071	2.10768	1.79894	1.54472	0.438454	1.98317	28.3841	0.192242	1.65918	1.17399	1.77784	0.204566	0.0288378	0.00349344	0.283127	0.2642	0.316926	0.0646264	10.7061	11.4428	15.7921	15.6486	8.28787	10.1609		0.0553558	0.0553558	0.646558	0.628465	0.4485	0.139756		1.34126	1.4817	1.76688	1.84625	2.9584	2.35654	1.95851	0.602639	2.56114	30.7703	1.553	2.25703	0.184783	1.80657
	1.60852	1.50657	0.950054	1.16838	1.99329	1.68775	1.48576	0.374593	1.86035	25.2122	0.14032	1.55755	1.25293	1.66795	0.142086	0.01507	0.000433053	0.286983	0.10073	0.257582	0.040801	11.411	12.1102	16.2933	14.5784	8.95959	10.882		0.0509749	0.0509749	0.607493	0.389165	0.435741	0.130208		1.33427	1.47658	1.78319	1.8337	2.95527	2.36632	1.95822	0.604664	2.56289	30.8782	1.55324	2.2643	0.186262	1.80844
	1.53267	1.44645	0.884539	1.15283	1.96195	1.58832	1.42779	0.372336	1.80013	26.0777	0.138634	1.48956	1.22624	1.57441	0.124318	0.0109981	0.000348201	0.295126	0.0756042	0.285324	0.0257693	11.9293	12.5322	16.8265	14.6974	9.14817	11.5479		0.0431058	0.0431058	0.605021	0.336728	0.472392	0.0987622		1.3275	1.46695	1.79861	1.82216	2.94801	2.37452	1.95629	0.605989	2.56228	30.9764	1.54987	2.26996	0.188516	1.81039
	1.47736	1.35197	0.874784	1.4111	1.92963	1.679	1.45397	0.353592	1.80757	24.319	0.125027	1.44423	1.36675	1.62859	0.0874144	0.000546832	0.0104049	0.335461	0.00183788	0.226248	0.0506363	12.3144	13.2101	16.9066	12.7838	9.34474	10.9399		0.0331275	0.0922615	0.569447	0.0331275	0.485399	0.234768		1.32869	1.4573	1.81271	1.81201	2.93291	2.38047	1.95401	0.602988	2.557	30.859	1.54598	2.27385	0.190552	1.81236
	1.42275	1.26143	0.9383	1.35502	1.91245	2.42215	1.55202	0.529842	2.08186	34.1389	0.280732	1.38888	1.28482	1.79003	0.164302	0.0167101	0.084443	0.376648	0.0388086	0.129916	0.757136	12.7006	13.8765	16.3883	13.188	9.45004	6.57611		0.0338656	0.127458	0.450583	0.0338656	0.523571	1.03327		1.33397	1.45078	1.82497	1.80317	2.9139	2.38329	1.95168	0.597113	2.54879	30.5948	1.53888	2.27539	0.193093	1.81407
	1.36436	1.23342	0.936212	1.26063	2.16775	2.56337	1.58763	0.631695	2.21932	39.7887	0.399038	1.3125	1.24023	1.9669	0.226581	0.049847	0.125459	0.424339	0.106923	0.336543	0.952081	13.1202	14.0859	16.4052	13.8824	7.94562	5.87177		0.0518631	0.0790737	0.376286	0.0518631	0.85525	1.25087		1.33956	1.44502	1.83584	1.79746	2.89412	2.38516	1.94953	0.590704	2.54023	30.2999	1.53313	2.27625	0.195076	1.81665
	1.2704	1.15611	0.900069	1.20065	2.35419	2.43583	1.55287	0.664703	2.21758	42.8047	0.44183	1.23552	1.16724	2.08324	0.281803	0.0797924	0.157422	0.426154	0.124063	0.642104	0.779612	13.8098	14.6722	16.6993	14.333	6.92931	6.50615		0.0348754	0.0794135	0.335454	0.0348754	1.11866	1.20031		1.34472	1.43926	1.84434	1.79128	2.87421	2.38627	1.94668	0.58447	2.53115	30.024	1.52726	2.27637	0.196947	1.81781
	1.22683	1.07495	0.842506	1.16037	2.55916	2.25111	1.51915	0.705226	2.22438	46.4223	0.497343	1.1936	1.09631	1.99504	0.290726	0.0854539	0.197313	0.457852	0.128729	1.08161	0.535761	14.1355	15.3006	17.1731	14.6397	5.89222	7.48261		0.0332315	0.118643	0.351091	0.0332315	1.36556	1.05751		1.34935	1.4313	1.84751	1.7847	2.85416	2.38333	1.94172	0.578363	2.52009	29.786	1.51965	2.27293	0.198619	1.8161
	1.17088	0.991772	0.799493	1.09486	2.46436	2.07314	1.43242	0.671197	2.10362	46.8576	0.450506	1.13287	1.01754	1.84758	0.289702	0.0684004	0.194169	0.400594	0.113943	1.0649	0.410524	14.5593	15.9582	17.5314	15.1452	6.36144	8.48794		0.0380095	0.141102	0.333381	0.0380095	1.33148	0.940266		1.3539	1.42119	1.85116	1.77978	2.83534	2.36683	1.9347	0.570943	2.50564	29.5107	1.51084	2.2588	0.198417	1.81547
	1.09763	0.986076	0.760794	1.21292	2.40916	1.90236	1.39482	0.628802	2.02363	45.081	0.395391	1.15528	1.01397	1.73	0.260949	0.0883224	0.167076	0.401994	0.0330892	1.02888	0.257593	15.1236	16.0038	17.857	14.2402	6.6429	9.5122		0.0576432	0.169201	0.394483	0.0576432	1.25389	0.747083		1.35818	1.4112	1.85583	1.77928	2.81649	2.34282	1.9273	0.562246	2.48955	29.1728	1.50322	2.23894	0.196604	1.81756
	1.17189	0.931551	0.745335	1.93689	2.67358	1.76351	1.53713	0.72521	2.26234	47.1796	0.525929	1.4677	0.991635	1.89355	0.312601	0.133399	0.366722	0.626935	0.159811	1.29153	0.0512516	14.5516	16.443	17.9879	9.3004	5.34981	10.3879		0.295813	0.536151	0.722367	0.469189	1.20588	0.295813		1.36216	1.40337	1.8604	1.7837	2.7641	2.31781	1.91526	0.542374	2.45763	28.3186	1.49845	2.21717	0.193431	1.82205
	1.16381	0.90148	0.708393	1.85571	2.67837	1.64478	1.49209	0.725748	2.21784	48.6397	0.526711	1.4043	0.967063	1.80298	0.301769	0.107766	0.348821	0.614181	0.132219	1.40725	0.0233136	14.6133	16.6878	18.3026	9.80214	5.32769	11.1674		0.240482	0.502816	0.695903	0.451413	1.27407	0.240482		1.3657	1.39775	1.86417	1.79134	2.70304	2.29355	1.90259	0.519717	2.42231	27.3163	1.49615	2.19581	0.189509	1.82776
	1.0959	0.863344	0.697066	1.72143	2.587	1.56993	1.42245	0.694656	2.1171	48.8353	0.482548	1.33292	0.921484	1.68356	0.292538	0.106631	0.312596	0.526177	0.0893929	1.35619	0.0217518	15.1371	17.0008	18.3996	10.661	5.75781	11.6733		0.237014	0.469573	0.635851	0.388516	1.25409	0.237014		1.36921	1.39269	1.86743	1.80112	2.63264	2.27094	1.88901	0.494685	2.38369	26.1876	1.4948	2.17546	0.185453	1.83427
	1.07947	0.805953	0.775802	1.62871	2.43756	1.54757	1.37918	0.631391	2.01057	45.7802	0.398655	1.31352	0.874332	1.60842	0.295676	0.0898247	0.328588	0.364063	0.0622652	1.12018	0.0283569	15.2652	17.4774	17.7304	11.2751	6.49731	11.8265		0.234051	0.507569	0.53772	0.315186	1.12404	0.234051		1.37302	1.38859	1.87158	1.81053	2.56315	2.24677	1.87561	0.470002	2.34561	25.0587	1.49408	2.15398	0.180891	1.84105
	1.20586	0.977869	0.925999	1.65271	2.28968	1.44388	1.416	0.509184	1.92519	35.9593	0.259269	1.32487	1.03487	1.60051	0.214633	0.0441574	0.19196	0.240102	0.0560334	0.763314	0.000777203	14.2936	16.0695	16.488	11.1144	7.27309	12.5505		0.119008	0.347003	0.398873	0.327843	0.964807	0.119008		1.37664	1.39062	1.87487	1.81899	2.4975	2.21974	1.86306	0.445338	2.3084	23.9036	1.49771	2.13352	0.175095	1.84693
	1.27801	1.15857	0.864063	2.1427	2.16777	1.35639	1.49459	0.538461	2.03305	36.0274	0.28994	1.3172	1.18843	1.94612	0.241723	0.0469032	0.112908	0.397558	0.420053	0.453181	0.0190969	13.7532	14.6534	16.9949	8.08746	7.94548	13.178		0.03919	0.158636	0.453141	0.825496	0.850569	0.03919		1.37871	1.39294	1.8695	1.81733	2.44365	2.19388	1.84934	0.425004	2.27434	22.9814	1.49904	2.11278	0.169926	1.84342
	1.21174	1.68348	0.878568	2.09089	2.07689	1.29937	1.54016	0.493045	2.0332	32.0127	0.243093	1.49143	1.23365	1.97854	0.231895	0.107859	0.0205413	0.437699	0.303309	0.288082	0.0579768	14.2492	10.9103	16.8755	8.38482	8.4661	13.5952		0.279688	0.192053	0.612858	0.599466	0.585463	0.192053		1.37496	1.39489	1.86307	1.8125	2.39168	2.16785	1.83416	0.406769	2.24093	22.1774	1.49929	2.09165	0.164961	1.83778
	1.13757	1.60064	1.33825	1.95009	1.9694	1.24977	1.54095	0.358642	1.89959	23.274	0.128624	1.46944	1.27189	1.86273	0.188487	0.16272	0.00356242	0.04109	0.167393	0.183569	0.0847851	14.8146	11.4644	13.3101	9.22007	9.10316	13.9635		0.331876	0.131196	0.131196	0.480647	0.499959	0.219669		1.37101	1.39662	1.85577	1.80663	2.33986	2.14477	1.81911	0.389363	2.20847	21.4041	1.49912	2.07252	0.16054	1.8312
	1.15926	1.49565	1.286	1.88055	1.8702	1.26243	1.49235	0.316185	1.80853	21.1871	0.0999731	1.39083	1.26832	1.77656	0.166915	0.110946	1.08835e-05	0.0425774	0.150699	0.14277	0.0528626	14.6481	12.1864	13.694	9.64723	9.71163	13.869		0.231564	0.104821	0.104821	0.489721	0.479371	0.128397		1.36728	1.39809	1.84867	1.80327	2.28823	2.12343	1.80483	0.372556	2.17738	20.6422	1.49939	2.05474	0.156256	1.82597
	1.39839	1.39966	1.24903	1.87092	1.83629	1.19354	1.4913	0.292408	1.78371	19.6075	0.0855023	1.39903	1.28637	1.72713	0.146263	0.00863273	0.00839821	0.0586982	0.144106	0.119013	0.0886635	12.8748	12.8657	13.969	9.70714	9.92413	14.3869		0.000635386	0.000635386	0.15	0.47189	0.43726	0.205487		1.3636	1.39897	1.84133	1.80083	2.23692	2.10299	1.79077	0.356417	2.14719	19.9029	1.49944	2.03757	0.152145	1.82108
	1.65875	1.52564	1.45847	1.83636	1.81479	1.14395	1.57299	0.258697	1.83169	16.4462	0.0669242	1.5922	1.47526	1.77578	0.092437	0.00735489	0.00224206	0.0131154	0.0693606	0.0584655	0.184082	11.0742	11.9778	12.4473	9.92369	10.06	14.7656		0.0665555	0.0665555	0.133727	0.244159	0.222591	0.448254		1.36013	1.39935	1.83355	1.79885	2.18633	2.08316	1.77689	0.340986	2.11788	19.19	1.49923	2.02076	0.148163	1.8162
	1.62227	1.94005	1.52803	1.72053	1.7635	1.08249	1.60948	0.293205	1.90269	18.2174	0.0859691	1.6714	1.55159	1.75276	0.0608783	0.000163612	0.109279	0.00663372	0.0123331	0.0237207	0.277715	11.3183	9.28111	11.9613	10.6668	10.3881	15.2416		0.0491316	0.268651	0.14337	0.0491316	0.0920924	0.58891		1.36127	1.39911	1.82627	1.79534	2.1378	2.06479	1.7641	0.325698	2.08979	18.4626	1.49816	2.00516	0.144719	1.81081
	1.56396	1.88247	1.44386	1.65247	1.6836	1.00992	1.53938	0.297106	1.83649	19.3004	0.0882721	1.60821	1.47389	1.67582	0.0641117	0.000603947	0.117712	0.00912346	0.01279	0.0207997	0.280332	11.7141	9.63528	12.5506	11.116	10.9094	15.8136		0.0442588	0.274257	0.164351	0.0442588	0.075387	0.598298		1.36371	1.39863	1.81978	1.79004	2.09197	2.04802	1.75203	0.31141	2.06344	17.7743	1.49649	1.99096	0.141786	1.80491
	1.53498	1.81324	1.4067	1.74938	1.57618	0.959993	1.50675	0.305738	1.81248	20.2913	0.0934757	1.55558	1.43877	1.70608	0.085001	0.000797031	0.0939399	0.0100096	0.0588733	0.00482107	0.298938	11.9133	10.0699	12.8153	10.4792	11.6306	16.2131		0.0206011	0.257663	0.148881	0.193805	0.0206011	0.595585		1.36586	1.39799	1.81387	1.78386	2.04791	2.03189	1.74023	0.29811	2.03834	17.1305	1.49446	1.97739	0.1391	1.79886
	1.45085	1.68159	1.35936	1.71189	1.46432	0.942628	1.43511	0.278113	1.71322	19.3792	0.0773466	1.45758	1.38224	1.62727	0.0814198	0.000247993	0.0607533	0.00573687	0.0766074	0.000853202	0.242534	12.5011	10.9227	13.1564	10.7234	12.4061	16.3533		0.00673091	0.224003	0.0982208	0.254302	0.00673091	0.514956		1.36771	1.39728	1.80847	1.77716	2.00856	2.018	1.72953	0.286664	2.01619	16.5747	1.49225	1.95853	0.135125	1.79281
	1.39665	1.60473	1.53159	1.63603	1.36604	0.891268	1.40439	0.273788	1.67817	19.4952	0.0749598	1.46412	1.37369	1.58645	0.0718722	5.98972e-05	0.0401385	0.0161817	0.0536592	0.00147003	0.26329	12.8874	11.4367	11.9367	11.226	13.108	16.7713		0.0674734	0.140612	0.0674734	0.17191	0.098075	0.572852		1.36929	1.39649	1.80393	1.7732	1.97667	2.00752	1.72118	0.277874	1.99906	16.1444	1.49067	1.93348	0.129322	1.78857
	1.37912	1.56505	1.4562	1.64693	1.28737	0.857266	1.36532	0.279945	1.64527	20.5039	0.0783689	1.41766	1.31031	1.53784	0.0798881	0.000190423	0.0398915	0.00825865	0.0793038	0.00607718	0.258123	13.0135	11.7066	12.4633	11.153	13.6839	17.0509		0.0385389	0.14739	0.0385389	0.229271	0.130295	0.560396		1.37082	1.39579	1.80176	1.77591	1.94688	1.99841	1.71493	0.270439	1.98537	15.7697	1.49082	1.9106	0.123414	1.78884
	1.3193	1.55046	1.33984	1.85668	1.25509	1.5093	1.47178	0.220617	1.6924	14.9898	0.0486718	1.42457	1.32444	1.54017	0.0753102	0.0232489	0.00619093	0.0174076	0.148148	0.0469555	0.00140804	13.4487	11.8067	13.2985	9.79607	13.9238	12.0912		0.105269	0.125889	0.0847309	0.432107	0.169485	0.0847309		1.37211	1.39298	1.80062	1.77889	1.91808	1.9881	1.70846	0.263915	1.97238	15.4475	1.48946	1.88872	0.118188	1.78975
	1.5427	1.48065	1.3093	1.80866	1.75267	1.65038	1.59073	0.184879	1.77561	11.6223	0.0341801	1.59654	1.49617	1.7271	0.0716448	0.00230658	0.0121161	0.0792	0.0474947	0.0262249	0.00355823	11.8601	12.2913	13.5221	10.099	10.458	11.13		0.0538389	0.115885	0.287237	0.212121	0.156129	0.0538389		1.37329	1.38575	1.8002	1.78097	1.8908	1.97463	1.70094	0.25842	1.95936	15.1927	1.48456	1.86815	0.114412	1.79059
	1.6904	1.40447	1.29414	1.71382	1.67585	1.57797	1.55944	0.172788	1.73223	11.0801	0.0298558	1.62691	1.44785	1.68676	0.076219	0.0171497	0.0240166	0.0703851	0.0238338	0.0135505	0.000343326	10.8646	12.8313	13.6339	10.7107	10.9607	11.6184		0.0634891	0.222441	0.33277	0.086914	0.0489388	0.0489388		1.37414	1.37903	1.79645	1.78097	1.86531	1.96193	1.69297	0.253261	1.94623	14.9596	1.47951	1.8481	0.110766	1.78871
	1.62585	1.49415	1.61905	1.60287	1.69611	2.34871	1.73113	0.309479	2.0406	17.8773	0.0957769	1.62245	1.60692	1.67855	0.021802	0.0110823	0.0561576	0.0125601	0.0164486	0.00122584	0.38141	11.2943	12.1968	11.34	11.4492	10.8269	6.95817		0.00339955	0.128304	0.00339955	0.0195797	0.0736603	0.726257		1.37644	1.37327	1.79104	1.77778	1.84161	1.9503	1.68507	0.247851	1.93292	14.7086	1.47678	1.82897	0.106539	1.78441
	1.49717	1.48142	1.49942	1.55472	1.81397	2.2785	1.68753	0.315272	2.0028	18.6824	0.0993962	1.52707	1.49773	1.74915	0.077436	0.0362387	0.0424816	0.0353877	0.0176401	0.0159862	0.349247	12.1758	12.2859	12.1601	11.7775	10.0653	7.3335		0.0298985	0.0456445	0.02765	0.02765	0.286903	0.751437		1.37504	1.36791	1.78546	1.77366	1.81921	1.9402	1.67691	0.243852	1.92076	14.5417	1.47469	1.81077	0.102293	1.77956
	1.42873	1.3988	1.38887	1.71067	1.71483	2.32406	1.66099	0.358265	2.01926	21.5693	0.128354	1.5697	1.40628	1.71379	0.0985574	0.0539451	0.068747	0.0740505	0.0024679	0.00289785	0.439662	12.658	12.8719	12.9433	10.7313	10.7041	7.08881		0.140969	0.170905	0.180831	0.140969	0.145123	0.754361		1.37363	1.36284	1.78008	1.76978	1.79845	1.93128	1.66934	0.240425	1.90977	14.4024	1.47266	1.79386	0.0983291	1.77493
	1.36762	1.31673	1.41406	1.82791	1.61467	2.55685	1.68297	0.468023	2.151	27.8093	0.219045	1.51437	1.37923	1.7746	0.125361	0.099446	0.134135	0.0723152	0.0210065	0.0046652	0.763659	13.0966	13.4675	12.7627	9.97698	11.3695	5.90342		0.146742	0.197636	0.100306	0.313545	0.100306	1.04248		1.37125	1.3581	1.77864	1.76673	1.77908	1.92339	1.66286	0.238112	1.90098	14.3194	1.47012	1.77897	0.0950571	1.77268
	1.28159	1.23782	1.85756	1.7559	1.51148	2.56482	1.70153	0.48991	2.19144	28.7924	0.240012	1.63369	1.33906	1.83214	0.155488	0.17635	0.21502	0.0243453	0.00295658	0.036119	0.745269	13.7267	14.0529	9.79058	10.4371	12.0761	5.86478		0.352103	0.395865	0.223868	0.122212	0.122212	0.931127		1.35681	1.35343	1.78055	1.76338	1.76081	1.91598	1.65516	0.239448	1.89461	14.4668	1.45781	1.77626	0.0984676	1.7621
	1.22226	1.25175	1.79575	1.7202	1.47265	2.35201	1.63577	0.422086	2.05786	25.8035	0.178157	1.59643	1.30698	1.77687	0.152371	0.170991	0.14747	0.0255946	0.00712856	0.0266077	0.512991	14.1698	13.9487	10.1811	10.669	12.3474	6.9408		0.374167	0.344675	0.199327	0.123775	0.123775	0.755578		1.34153	1.34872	1.77525	1.75976	1.74347	1.91126	1.64666	0.241074	1.88774	14.6401	1.44741	1.77138	0.10065	1.75161
	1.16526	1.6255	1.75511	1.68112	1.38676	2.19721	1.63516	0.350713	1.98587	21.4483	0.123	1.65331	1.44645	1.73661	0.0911583	0.220804	9.33395e-05	0.0143875	0.002112	0.0617006	0.315902	14.6022	11.2966	10.4422	10.9259	12.9584	7.78038		0.488046	0.0278088	0.1018	0.0278088	0.266544	0.543904		1.32688	1.34434	1.7692	1.7557	1.72763	1.90456	1.63805	0.242153	1.8802	14.783	1.44016	1.76582	0.101579	1.74167
	1.09233	1.73857	1.64237	1.62822	1.30953	3.6654	1.84607	0.923741	2.76981	50.0383	0.853297	1.63529	1.3892	1.71452	0.104818	0.568127	0.0115549	0.0414945	0.0474596	0.287878	3.30997	15.1649	10.5493	11.1835	11.2784	13.5205	1.74543		0.542965	0.103283	0.00707513	0.00707513	0.325766	2.03011		1.31297	1.34094	1.76347	1.75154	1.71276	1.89793	1.62993	0.243015	1.87295	14.9095	1.4339	1.76048	0.102237	1.73215
	1.14296	1.68952	1.53555	1.5276	1.27202	5.07001	2.03961	1.49768	3.53729	73.4299	2.24306	1.53157	1.33592	1.65103	0.105496	0.803982	0.12256	0.25408	0.262158	0.589187	9.18332	14.7732	10.8704	11.9094	11.9643	13.7977	0.00696614		0.388612	0.157953	0.00397474	0.00397474	0.259547	3.53844		1.29989	1.34437	1.75805	1.74785	1.69855	1.89144	1.62336	0.242334	1.86569	14.9279	1.43291	1.7555	0.101174	1.7232
	1.09661	1.59855	1.4295	1.44349	1.20219	5.37854	2.02481	1.65287	3.67768	81.6305	2.73197	1.4365	1.25902	1.55978	0.1067	0.861569	0.181703	0.354394	0.337934	0.676714	11.2475	15.1316	11.4785	12.6525	12.5532	14.3214	0.153663		0.339892	0.162049	0.00699437	0.00699437	0.234311	3.94205		1.28759	1.35362	1.7522	1.74456	1.68386	1.8848	1.61777	0.240257	1.85803	14.8511	1.43618	1.75029	0.0985776	1.71421
	1.39994	1.61733	2.05261	1.34255	1.11597	5.14223	2.11177	1.518	3.62977	71.8829	2.30433	1.50863	1.3569	1.94379	0.177807	0.506699	0.244476	0.0035003	0.591696	0.991623	9.18367	12.8637	11.3516	8.60799	13.2787	14.9814	0.0242368		0.108691	0.108691	0.543973	0.166081	0.392666	3.63359		1.27632	1.36167	1.74691	1.74172	1.66789	1.87868	1.6122	0.238587	1.85079	14.7989	1.43822	1.74561	0.0965462	1.7048
	1.34154	2.11003	2.2213	1.27536	1.06203	4.73394	2.12403	1.36247	3.4865	64.1456	1.85633	1.72578	1.2919	2.19348	0.258674	0.612298	0.000196164	0.00946096	0.720248	1.12785	6.81162	13.2861	8.27437	7.64659	13.7729	15.4018	0.0638101		0.384245	0.384245	0.495518	0.450424	0.66375	3.00816		1.2653	1.36891	1.74389	1.73884	1.65255	1.87251	1.607	0.237544	1.84454	14.7819	1.43982	1.74262	0.0951498	1.69569
	1.26254	2.09827	2.26607	1.40416	1.99892	4.42667	2.24277	1.14144	3.38421	50.8942	1.30289	2.04859	1.55285	2.22412	0.177729	0.960853	0.0208804	0.000543039	0.703277	0.0594651	4.76942	13.8682	8.34213	7.40096	12.8335	8.92593	0.31346		0.786053	0.0496771	0.217481	0.644438	0.0496771	2.37808		1.25379	1.37617	1.74065	1.73591	1.63836	1.86617	1.60184	0.236858	1.8387	14.7866	1.44172	1.73947	0.0935963	1.68714
	1.18808	2.0819	2.09659	1.92863	1.90599	4.31548	2.25278	1.06464	3.31741	47.2588	1.13345	2.00527	1.91165	2.09292	0.0452647	1.13359	0.0291996	0.0243951	0.10507	0.120262	4.25474	14.4284	8.43697	8.35185	9.35083	9.48982	0.450329		0.817189	0.076633	0.0913224	0.076633	0.0992764	2.31021		1.2436	1.38361	1.73733	1.73313	1.62817	1.86028	1.59769	0.236195	1.83388	14.7835	1.44475	1.73628	0.0916466	1.68065
	1.14293	1.96975	2.00896	2.45182	1.8057	4.1759	2.25918	1.03043	3.28961	45.611	1.06179	1.98935	1.84671	2.3411	0.118055	1.24601	0.0837651	0.0626103	0.0371122	0.20564	3.67381	14.7734	9.10104	8.86605	6.42483	10.1178	0.657154		0.846426	0.0196008	0.0196008	0.462466	0.183654	2.18654		1.23409	1.38804	1.73355	1.73044	1.61822	1.85514	1.59325	0.236144	1.82939	14.8215	1.44559	1.73277	0.0903571	1.67433
	1.07302	1.88841	1.99351	2.41491	1.78837	4.02264	2.19681	0.994726	3.19153	45.2805	0.98948	1.94096	1.81338	2.30956	0.120346	1.26291	0.0951109	0.0413303	0.0475668	0.166822	3.33366	15.3157	9.59846	8.95826	6.61333	10.2283	0.929114		0.867942	0.052551	0.052551	0.473948	0.152589	2.08168		1.22518	1.38484	1.72987	1.72772	1.60766	1.85058	1.58764	0.237443	1.82509	14.9557	1.44055	1.72933	0.0911025	1.66769
	1.02128	1.77921	2.76029	2.2399	1.71199	3.93643	2.24152	1.01242	3.25394	45.1667	1.02499	2.00955	1.7288	2.63019	0.20679	1.48898	0.213728	0.269128	2.62516e-06	0.280396	2.87274	15.7233	10.287	4.9562	7.54407	10.7227	1.10274		0.988273	0.230344	0.750739	0.230344	0.297561	1.92688		1.21701	1.38113	1.72655	1.72493	1.59646	1.84552	1.58193	0.238557	1.82049	15.0801	1.43496	1.72615	0.0921159	1.66069
	1.32217	1.72083	2.8991	2.096	1.67137	3.67247	2.23032	0.887901	3.11822	39.8104	0.788369	1.90841	1.68374	2.69832	0.231531	0.824745	0.25958	0.447259	0.0180436	0.312426	2.07979	13.4277	10.6649	4.35744	8.35528	10.9904	1.72679		0.586246	0.187582	0.990682	0.187582	0.237043	1.76406		1.20894	1.37518	1.72356	1.72225	1.58563	1.83868	1.57571	0.239715	1.81542	15.2132	1.42779	1.72324	0.0937604	1.65394
	1.29732	1.73938	2.8095	1.99728	1.58572	3.40521	2.13907	0.805877	2.94494	37.6742	0.649438	1.86833	1.62413	2.60644	0.232193	0.708538	0.159753	0.449479	0.0201041	0.306195	1.60312	13.6104	10.5441	4.73953	8.93572	11.5656	2.50062		0.571007	0.128951	0.941172	0.128951	0.282609	1.53688		1.20102	1.3682	1.7212	1.71834	1.5748	1.82919	1.56879	0.240387	1.80918	15.3231	1.41985	1.72048	0.0957326	1.64657
	1.26173	1.79634	2.63494	1.95396	1.48329	3.13578	2.04434	0.712318	2.75666	34.8434	0.507397	1.87515	1.56156	2.4647	0.224313	0.612484	0.0615048	0.348811	0.00816877	0.314773	1.19124	13.8743	10.1774	5.53004	9.19658	12.2728	3.42533		0.613422	0.0788102	0.759793	0.0788102	0.391855	1.26063		1.18946	1.36362	1.72119	1.71424	1.56392	1.81814	1.56176	0.241774	1.80354	15.4808	1.4137	1.71945	0.0975871	1.63908
	1.20766	1.72982	2.59165	1.87273	1.43569	2.93415	1.96195	0.67074	2.63269	34.1874	0.449892	1.80127	1.50922	2.41192	0.230214	0.568954	0.0538857	0.396525	0.00796078	0.276951	0.945184	14.28	10.6063	5.73552	9.69588	12.6086	4.21231		0.593612	0.0714549	0.79038	0.0714549	0.365584	1.13288		1.17984	1.3662	1.72424	1.71276	1.55326	1.80756	1.55731	0.242355	1.79967	15.5624	1.41297	1.72137	0.0983952	1.63301
	1.12022	1.61495	4.06867	1.78989	1.33632	2.7779	2.11799	1.11426	3.23225	52.6093	1.24157	1.70242	1.40598	2.53089	0.285739	0.995542	0.253053	3.80515	0.10765	0.611008	0.435474	14.9485	11.3677	0.842498	10.2186	13.3241	4.87814		0.582196	0.0874719	2.36625	0.0874719	0.366098	1.07548		1.17287	1.36866	1.72854	1.70926	1.54327	1.79776	1.5534	0.24237	1.79577	15.6026	1.41231	1.72372	0.0993002	1.62627
	1.07363	1.50263	4.24214	1.70442	1.24408	2.60803	2.06249	1.1948	3.25729	57.9302	1.42755	1.60352	1.30872	2.38213	0.290831	0.977832	0.313443	4.75087	0.128215	0.669792	0.297619	15.3109	12.1377	0.554145	10.7724	14.0061	5.65732		0.529889	0.100894	2.63861	0.100894	0.359443	1.00451		1.16617	1.37066	1.73447	1.70526	1.53307	1.78873	1.54973	0.242859	1.79259	15.6711	1.41127	1.72717	0.100655	1.61917
	1.78067	1.44944	4.11809	1.67636	1.16792	2.41651	2.1015	1.07203	3.17353	51.0128	1.14926	1.72852	1.50617	2.25755	0.199638	0.102931	0.425179	4.06663	0.18074	0.871574	0.0992341	10.2776	12.5111	0.754218	10.9573	14.5819	6.60506		0.0521533	0.279076	2.38957	0.0521533	0.560599	0.687997		1.1596	1.37273	1.73952	1.69829	1.52372	1.77843	1.54538	0.242689	1.78807	15.7041	1.41048	1.72921	0.101518	1.611
	2.06375	1.66826	3.82144	1.7026	1.13533	2.26248	2.10898	0.923635	3.03261	43.7954	0.853102	1.88318	1.67685	2.2128	0.13779	0.00204542	0.19423	2.93254	0.165144	0.947991	0.0235637	8.54272	11.011	1.35746	10.7843	14.8319	7.42052		0.180577	0.214913	1.93827	0.180577	0.747845	0.379308		1.15303	1.37471	1.74333	1.69183	1.51509	1.76471	1.54045	0.241898	1.78235	15.7031	1.4098	1.73046	0.102109	1.60346
	1.97337	1.60828	3.56858	1.97712	1.10229	2.11341	2.05718	0.826348	2.88352	40.169	0.682851	1.97524	1.69955	2.07934	0.100501	0.00702321	0.201506	2.28435	0.00640937	0.911805	0.00316249	9.07922	11.4127	2.01062	9.05666	15.0874	8.25489		0.00187302	0.366962	1.59334	0.00187302	0.872953	0.138168		1.14679	1.376	1.74647	1.6863	1.50452	1.75016	1.53504	0.24117	1.77621	15.711	1.40813	1.73142	0.102974	1.59541
	1.83936	1.51687	3.38288	1.90227	1.05141	1.94933	1.94035	0.782581	2.72293	40.3319	0.612434	1.87082	1.59749	1.93756	0.0961997	0.0101993	0.179338	2.08088	0.00145021	0.790222	8.05586e-05	9.90478	12.0387	2.57175	9.51276	15.4853	9.2247		0.0314549	0.353947	1.51206	0.0314549	0.819408	0.078512		1.14116	1.37706	1.75269	1.68107	1.49542	1.73659	1.53067	0.241194	1.77186	15.7575	1.40665	1.72271	0.101	1.58825
	1.71896	1.3915	3.2748	1.78742	0.993832	1.79077	1.82621	0.773888	2.6001	42.3767	0.598903	1.75319	1.47336	1.78993	0.0970087	0.0115026	0.18898	2.09841	0.00150501	0.692859	0.00125644	10.6771	12.9244	2.93006	10.2344	15.9418	10.213		0.0342279	0.361696	1.52161	0.0342279	0.759359	0.037576		1.14118	1.37795	1.75851	1.67996	1.48354	1.72444	1.5276	0.240388	1.76798	15.7363	1.40435	1.71332	0.0991018	1.58175
	1.62661	1.286	3.20962	1.82731	0.967703	1.63861	1.75931	0.773417	2.53273	43.9614	0.598174	1.63261	1.37115	1.78014	0.129784	0.0176088	0.224025	2.1034	0.00462467	0.62664	0.0145684	11.2892	13.6941	3.15746	9.98075	16.1511	11.2087		0.00599921	0.346614	1.57701	0.194704	0.664907	0.00599921		1.14465	1.37912	1.76364	1.68266	1.47176	1.71356	1.5259	0.239224	1.76512	15.6776	1.40228	1.70584	0.0976671	1.57721
	1.51274	1.21059	3.12958	2.15608	1.27616	1.50253	1.79795	0.733125	2.53107	40.7756	0.537472	1.50764	1.33275	1.99525	0.199067	0.0813414	0.344987	1.77324	0.12826	0.272261	0.0872717	12.0673	14.2578	3.44833	8.01153	13.767	12.1384		0.00510687	0.297045	1.62194	0.648445	0.231475	0.00510687		1.14833	1.38022	1.76807	1.68381	1.46004	1.70387	1.52406	0.238055	1.76211	15.6198	1.40018	1.69885	0.096378	1.57192
	1.43895	1.37682	3.01003	2.51284	1.25604	1.38761	1.83038	0.740565	2.57095	40.4596	0.548437	1.41328	1.37951	2.24437	0.238655	0.153217	0.205723	1.39158	0.465752	0.329867	0.196049	12.5854	13.0301	3.9066	6.1192	13.9167	12.9524		0.0256729	0.0364652	1.59675	1.09956	0.157238	0.0256729		1.15029	1.38106	1.77215	1.67731	1.44485	1.69497	1.5201	0.236886	1.75699	15.5835	1.39701	1.69055	0.0950734	1.56108
	1.34582	1.50251	2.85517	2.70346	1.22166	1.2954	1.82067	0.749792	2.57046	41.1822	0.562188	1.42417	1.30801	2.40322	0.295108	0.225482	0.101224	1.0702	0.779313	0.35882	0.275907	13.2549	12.1385	4.54275	5.21249	14.1744	13.6245		0.0783463	0.0783463	1.43101	1.27929	0.202513	0.128766		1.15153	1.38159	1.77794	1.67334	1.42889	1.68707	1.51673	0.237117	1.75384	15.6335	1.39341	1.68364	0.0943192	1.55111
	1.27247	1.43099	2.69588	2.82805	1.17251	1.22581	1.77095	0.773602	2.54455	43.6829	0.59846	1.35173	1.23748	2.37965	0.315769	0.24848	0.115573	0.855487	1.11745	0.358134	0.297177	13.7943	12.642	5.24717	4.65912	14.5469	14.1431		0.0792589	0.0792589	1.34414	1.47631	0.179224	0.12592		1.15275	1.38215	1.78635	1.66982	1.41301	1.67959	1.51395	0.238312	1.75226	15.7411	1.38986	1.67715	0.0936689	1.54142
	1.23764	1.4118	2.66303	2.71709	1.11311	1.14124	1.71399	0.763441	2.47743	44.5419	0.582842	1.32472	1.16534	2.35022	0.337038	0.226904	0.0913179	0.900687	1.00622	0.36105	0.328033	14.0543	12.7788	5.39872	5.15043	15.0035	14.7863		0.0870782	0.0870782	1.33831	1.39237	0.211608	0.183475		1.15357	1.38303	1.79251	1.66618	1.39794	1.67205	1.51088	0.239242	1.75012	15.8346	1.38676	1.67059	0.0928349	1.53206
	1.17463	1.91509	2.70692	2.54687	1.10639	1.1117	1.76027	0.738921	2.49919	41.9778	0.546005	1.54486	1.12743	2.38892	0.358749	0.342966	0.0239701	0.896153	0.618741	0.427554	0.42064	14.5307	9.43384	5.19669	5.95203	15.0556	15.0144		0.370228	0.370228	1.16206	1.00201	0.438471	0.433162		1.15274	1.3817	1.79608	1.66134	1.38365	1.66535	1.50681	0.240366	1.74718	15.952	1.38219	1.66435	0.0926172	1.5225
	1.09424	1.83311	2.58212	2.43632	1.89918	1.0759	1.82014	0.639925	2.46007	35.1579	0.409503	1.86615	1.27896	2.30203	0.285696	0.526934	0.000168078	0.580601	0.379668	0.00624696	0.553899	15.15	9.94416	5.78128	6.50367	9.53181	15.2931		0.771904	0.0330366	0.715971	0.570171	0.0330366	0.790245		1.15431	1.37832	1.80005	1.65185	1.37019	1.65914	1.50231	0.24064	1.74295	16.018	1.37222	1.65732	0.0941046	1.51508
	1.03156	1.68215	2.41797	2.33981	1.88088	1.01615	1.72808	0.611162	2.33925	35.3665	0.373519	1.78151	1.1942	2.22507	0.301487	0.485152	0.00211017	0.475939	0.374202	0.0233458	0.506848	15.6419	10.919	6.59759	7.00524	9.64518	15.764		0.749956	0.0993649	0.636455	0.558293	0.0993649	0.765361		1.15594	1.36936	1.80322	1.64948	1.35729	1.66137	1.49944	0.243365	1.74281	16.2304	1.36031	1.6584	0.0987485	1.50942
	0.991151	1.55271	2.22322	2.1952	1.80056	1.14045	1.65055	0.519938	2.17049	31.5009	0.270336	1.67664	1.24351	2.09654	0.255393	0.434806	0.00957235	0.327947	0.296648	0.0225045	0.260201	15.9632	11.7912	7.636	7.7916	10.1505	14.7925		0.685486	0.123927	0.546579	0.518566	0.123927	0.536188		1.15743	1.36195	1.8008	1.64792	1.3537	1.66597	1.49796	0.244007	1.74197	16.2893	1.35576	1.66146	0.101318	1.50493
	0.923895	1.43471	2.04355	2.38286	1.71958	1.0778	1.59707	0.562314	2.15938	35.2092	0.316197	1.57715	1.16703	1.96256	0.254196	0.45316	0.0263583	0.199348	0.617475	0.0150089	0.269637	16.5051	12.6155	8.66122	6.77917	10.6731	15.2783		0.653251	0.142432	0.466404	0.805716	0.142432	0.499346		1.1582	1.35602	1.79785	1.64638	1.35073	1.68104	1.49837	0.246065	1.74444	16.4222	1.35205	1.67238	0.105914	1.5012
	0.864623	1.31653	1.89674	2.33588	1.60671	1.00494	1.50424	0.556744	2.06098	37.0117	0.309964	1.46162	1.08284	1.82423	0.255032	0.409106	0.0352322	0.154059	0.691621	0.0105011	0.2493	16.9902	13.469	9.5469	7.02606	11.4233	15.8532		0.597	0.145089	0.435117	0.874251	0.145089	0.456686		1.15731	1.35574	1.79444	1.64333	1.34731	1.6975	1.49927	0.248114	1.74738	16.549	1.34942	1.68396	0.110285	1.49953
	0.832664	1.22292	1.75981	2.24343	1.48932	0.932534	1.41345	0.532819	1.94627	37.6964	0.283896	1.35612	1.00513	1.69219	0.254718	0.337308	0.0362996	0.119967	0.688871	0.00575681	0.231277	17.2547	14.1649	10.4118	7.52469	12.2306	16.435		0.523457	0.133199	0.403689	0.887308	0.133199	0.423587		1.1534	1.35493	1.78826	1.63962	1.34319	1.71386	1.49888	0.250631	1.74951	16.7212	1.34613	1.6953	0.114805	1.49727
	1.24753	1.13887	1.64447	2.1373	1.38368	0.868864	1.40346	0.442067	1.84552	31.4985	0.195423	1.31561	1.16604	1.57928	0.150525	0.0243119	0.0700037	0.0580903	0.538533	0.000390906	0.285787	13.9802	14.8046	11.1694	8.11818	12.9806	16.9553		0.0680757	0.176735	0.328866	0.821695	0.0680757	0.446744		1.15083	1.3495	1.78062	1.63681	1.34442	1.729	1.49853	0.252454	1.75098	16.8468	1.34569	1.70595	0.118055	1.49315
	1.31461	1.0447	1.54556	2.00794	1.28501	0.837001	1.33914	0.407988	1.74712	30.4665	0.166454	1.29981	1.10478	1.48782	0.147744	0.000601594	0.0866904	0.0426095	0.447298	0.00292992	0.25214	13.4831	15.5381	11.8404	8.87209	13.7014	17.2187		0.0148007	0.255104	0.245749	0.708131	0.0148007	0.462807		1.14822	1.34916	1.7743	1.63455	1.35329	1.74345	1.5005	0.253231	1.75373	16.8765	1.35019	1.71623	0.119367	1.49392
	1.23905	0.968312	1.44606	1.89499	1.22441	0.785204	1.25967	0.387312	1.64698	30.747	0.15001	1.23173	1.03234	1.39431	0.149165	0.000425067	0.0848904	0.0347396	0.403634	0.00124348	0.22512	14.0437	16.1462	12.5351	9.55769	14.1537	17.6513		0.00732291	0.26342	0.214326	0.663262	0.00732291	0.446528		1.14508	1.34914	1.78039	1.63871	1.36269	1.75697	1.5055	0.257407	1.7629	17.0978	1.35253	1.72741	0.121716	1.5007
	1.15574	0.912878	1.34	1.81012	1.40137	0.900533	1.25344	0.34332	1.59676	27.3902	0.117869	1.24787	0.973594	1.38602	0.174787	0.00954498	0.115983	0.00749225	0.309897	0.0218821	0.124543	14.6751	16.5948	13.2973	10.0897	12.8535	16.6955		0.0921281	0.334992	0.0921281	0.562254	0.153496	0.347337		1.14261	1.34923	1.78635	1.64119	1.37195	1.77172	1.51051	0.261515	1.77202	17.3131	1.35491	1.73908	0.124169	1.50657
	1.08316	0.858062	1.28545	1.99208	1.83519	1.09102	1.35749	0.454264	1.81176	33.4634	0.206356	1.18823	1.08513	1.69776	0.220142	0.0752575	0.249432	0.00519074	0.402695	0.228197	0.0710076	15.2364	17.0444	13.6981	8.96685	9.93102	15.1751		0.105071	0.330172	0.0972129	0.803842	0.646959	0.0972129		1.14042	1.34993	1.78955	1.64273	1.38025	1.78575	1.51477	0.264844	1.77962	17.4841	1.35751	1.75	0.126302	1.51149
	1.0166	0.807323	1.39723	2.49345	1.73814	1.06895	1.42028	0.618931	2.03921	43.578	0.383075	1.23309	1.02968	1.65291	0.232322	0.162962	0.375717	0.000531559	1.1517	0.101034	0.123433	15.7605	17.4659	12.8832	6.21551	10.5521	15.3476		0.216493	0.425765	0.164138	1.26037	0.505051	0.164138		1.13763	1.35199	1.79376	1.64251	1.38767	1.79873	1.51872	0.268171	1.78689	17.6577	1.36091	1.75595	0.126742	1.51509
	0.942497	0.752525	1.42023	2.39257	1.61838	0.995072	1.35355	0.602137	1.95568	44.4859	0.362568	1.20765	0.955641	1.56884	0.242902	0.168961	0.361225	0.0044466	1.07957	0.0701381	0.128503	16.3543	17.9269	12.7186	6.72872	11.3445	15.9319		0.265154	0.455125	0.212578	1.18492	0.410731	0.212578		1.13472	1.35383	1.79799	1.63874	1.39432	1.80468	1.52071	0.269912	1.79063	17.749	1.36396	1.75818	0.126268	1.51653
	0.886691	0.71724	1.3939	2.21149	1.50529	1.04059	1.29253	0.540215	1.83275	41.795	0.291832	1.21725	0.925166	1.47744	0.229865	0.164709	0.330963	0.0102757	0.844476	0.0452645	0.0634738	16.8088	18.227	12.9071	7.70095	12.1192	15.5705		0.330558	0.500008	0.176655	0.994239	0.28804	0.176655		1.12901	1.35571	1.80062	1.63487	1.39525	1.81408	1.52159	0.273437	1.79503	17.9705	1.3656	1.75918	0.125956	1.51506
	0.827068	0.712979	1.32161	2.05832	1.39907	1.06496	1.23067	0.485797	1.71647	39.4742	0.235999	1.19329	0.886542	1.3797	0.217612	0.162894	0.268004	0.00827093	0.685009	0.0283583	0.027458	17.3013	18.2634	13.4317	8.57449	12.87	15.3788		0.366222	0.480311	0.128325	0.865033	0.205779	0.128325		1.12356	1.35727	1.80168	1.63134	1.39664	1.82704	1.52292	0.277427	1.80035	18.2168	1.36711	1.75909	0.125385	1.51399
	1.07514	0.736225	1.24427	1.89783	1.30489	1.04601	1.2174	0.387945	1.60534	31.8668	0.150501	1.15971	1.0533	1.28974	0.100913	0.020236	0.231526	0.000722297	0.462994	0.00765559	0.0293725	15.2991	18.0652	14.0046	9.54014	13.5546	15.5278		0.0845644	0.423483	0.0845644	0.738126	0.145185	0.113695		1.11805	1.35681	1.79881	1.62801	1.39653	1.83058	1.52147	0.279028	1.80049	18.3394	1.36674	1.75611	0.124683	1.51227
	1.08214	0.720941	1.164	1.7662	1.23738	1.02415	1.1658	0.343679	1.50948	29.48	0.118115	1.12307	1.03864	1.21903	0.0798995	0.00699911	0.197901	3.23757e-06	0.360483	0.00512284	0.0200663	15.2444	18.1954	14.6118	10.3706	14.0563	15.7006		0.0409307	0.402131	0.0409307	0.643132	0.114304	0.0989254		1.11295	1.35582	1.79568	1.62396	1.39415	1.83534	1.51965	0.280971	1.80062	18.4892	1.3654	1.75275	0.124223	1.50905
	1.03087	0.688175	1.08022	1.66859	1.1868	0.988679	1.10722	0.321768	1.42899	29.0609	0.103535	1.05554	0.999227	1.16016	0.0745262	0.00582969	0.175601	0.000729135	0.315129	0.00633319	0.0140524	15.6474	18.476	15.2594	11.0089	14.438	15.9829		0.024675	0.36737	0.024675	0.613041	0.131259	0.0668654		1.10788	1.35518	1.79243	1.61755	1.3917	1.86844	1.5222	0.289341	1.81154	19.0081	1.36431	1.74871	0.123483	1.50463
	0.976634	0.654185	1.3646	1.60486	1.1505	0.944809	1.11593	0.33585	1.45178	30.0959	0.112795	1.06357	0.952765	1.31107	0.158274	0.0194033	0.213209	0.0618349	0.23905	0.00119497	0.0292824	16.0794	18.7694	13.1185	11.4358	14.7153	16.3356		0.086932	0.409382	0.30103	0.541291	0.086932	0.118757		1.10528	1.35442	1.79534	1.60984	1.38948	1.90527	1.5266	0.299499	1.8261	19.6187	1.36318	1.74896	0.12396	1.49966
	0.916478	0.619022	1.73629	1.51653	1.12684	0.883228	1.13306	0.420603	1.55367	37.1208	0.176907	1.02166	0.89154	1.41911	0.22832	0.0469099	0.264239	0.363881	0.147046	3.87587e-05	0.0624184	16.5655	19.0753	10.5642	12.041	14.8973	16.8372		0.105181	0.402636	0.714632	0.494872	0.105181	0.13843		1.1113	1.35456	1.79705	1.60274	1.40081	1.93741	1.53398	0.30505	1.83903	19.8862	1.36613	1.74847	0.12276	1.50178
	0.852409	0.601602	1.67472	1.41636	1.08074	1.12026	1.12435	0.384008	1.50835	34.1539	0.147462	1.1005	0.909491	1.34233	0.192219	0.0739503	0.273262	0.302908	0.0852716	0.00190177	1.67387e-05	17.0911	19.2277	10.9682	12.7462	15.2553	14.9482		0.248088	0.498894	0.574221	0.315863	0.019759	0.019759		1.12526	1.36793	1.79785	1.59621	1.41097	1.96711	1.54422	0.306668	1.85089	19.8591	1.37869	1.74744	0.117959	1.50359
	0.794301	0.569394	1.56242	1.32162	1.03703	1.41995	1.11745	0.385343	1.50279	34.4841	0.148489	1.17932	0.854982	1.39537	0.240133	0.104426	0.300367	0.197996	0.0416843	0.00646817	0.0915047	17.5749	19.5112	11.7246	13.4317	15.5987	12.7206		0.385021	0.609928	0.383096	0.142296	0.142296	0.240626		1.13849	1.41265	1.80584	1.59093	1.42226	1.99351	1.56061	0.305835	1.86645	19.5971	1.41505	1.75211	0.106424	1.50659
	0.749674	0.598859	1.45946	1.22287	0.97422	1.38563	1.06512	0.348795	1.41391	32.747	0.121658	1.09854	0.80581	1.34494	0.250671	0.0995057	0.217399	0.155508	0.0248844	0.00826274	0.102728	17.9511	19.2518	12.4403	14.1653	16.0988	12.9666		0.348869	0.499685	0.360921	0.124324	0.124324	0.287089		1.154	1.47152	1.8161	1.59083	1.46088	2.00608	1.58323	0.298255	1.88149	18.8383	1.46354	1.75978	0.0919067	1.53117
	0.697754	1.24251	1.354	1.17925	0.952154	1.30535	1.12184	0.250629	1.37247	22.3409	0.0628148	1.21088	1.00893	1.28964	0.122124	0.179846	0.014562	0.0539007	0.00329655	0.0287923	0.0336765	18.3937	14.0178	13.1954	14.4955	16.2763	13.5512		0.513127	0.0316288	0.143121	0.0316288	0.258727	0.094467		1.16836	1.52984	1.82678	1.59646	1.50349	2.01001	1.60582	0.289792	1.89562	18.0463	1.51008	1.77154	0.0796766	1.56315
	0.651727	1.80077	1.24407	1.12519	1.25743	1.20942	1.21477	0.366372	1.58114	30.1599	0.134229	1.22675	1.14625	1.25409	0.0449266	0.317015	0.343398	0.000858475	0.00802399	0.00181993	2.85624e-05	18.7907	10.1492	14.0061	14.9101	13.9063	14.2667		0.575019	0.574024	0.0173221	0.101554	0.0306829	0.0173221		1.18169	1.58388	1.83665	1.60157	1.54359	2.00634	1.62562	0.281284	1.9069	17.3032	1.55366	1.78389	0.0689816	1.59272
	0.626236	1.65751	1.22132	1.07399	1.22942	1.13918	1.15794	0.331301	1.48924	28.6112	0.10976	1.18025	1.09029	1.22739	0.0591557	0.282712	0.249564	0.00401701	0.00704769	0.00510861	0.000351994	19.0123	11.0825	14.1769	15.3081	14.116	14.8022		0.554016	0.477255	0.0410707	0.10626	0.0491654	0.0410707		1.19094	1.63274	1.83877	1.60684	1.58686	2.0031	1.64321	0.274561	1.91777	16.7089	1.59185	1.78988	0.0585562	1.61979
	0.595016	1.54644	1.33173	1.00017	1.20997	1.08977	1.12885	0.324093	1.45294	28.71	0.105036	1.14987	1.02257	1.30129	0.119936	0.284978	0.174378	0.0411597	0.0165572	0.00658039	0.00152693	19.2855	11.8344	13.3577	15.8912	14.2625	15.1848		0.554856	0.396564	0.181857	0.149697	0.0600978	0.0600978		1.1999	1.68979	1.83803	1.61846	1.63539	2.01278	1.66572	0.272347	1.93807	16.35	1.62269	1.80097	0.0520735	1.66259
	0.671542	1.51172	1.26559	0.933793	1.17254	1.02855	1.09729	0.289295	1.38658	26.3645	0.0836914	1.10055	0.957483	1.24232	0.129485	0.18126	0.171754	0.0283243	0.0267311	0.00566244	0.00472472	18.6193	12.0744	13.8455	16.4248	14.5467	15.6657		0.429003	0.411176	0.165042	0.166753	0.0719929	0.0719929		1.20885	1.78924	1.83965	1.63639	1.67984	2.02208	1.69601	0.274516	1.97052	16.186	1.64725	1.82705	0.0517508	1.73454
	0.696486	1.47944	1.19453	0.898636	1.40702	0.991601	1.11128	0.303817	1.4151	27.3393	0.0923046	1.09306	0.921878	1.35389	0.189833	0.172057	0.135536	0.00692974	0.0452189	0.087457	0.0143241	18.4046	12.2998	14.3794	16.711	12.813	15.9596		0.396579	0.386371	0.101464	0.194428	0.31395	0.101464		1.21742	1.88758	1.84238	1.65176	1.78256	2.02976	1.73524	0.282411	2.01765	16.275	1.68446	1.87628	0.0538706	1.81247
	0.664164	1.4513	1.10604	0.846803	1.37583	0.950374	1.06575	0.306251	1.372	28.7356	0.0937897	1.02821	0.872695	1.30838	0.199758	0.161274	0.14865	0.00162292	0.0479392	0.0961497	0.0133122	18.683	12.4979	15.0583	17.1375	13.0372	16.2907		0.364043	0.423099	0.077832	0.181404	0.347627	0.077832		1.22506	1.98237	1.84568	1.65911	1.88146	2.03542	1.77152	0.297638	2.06915	16.8013	1.70575	1.95714	0.068631	1.86357
	0.637773	1.39921	1.02321	0.808951	1.32739	0.907387	1.01732	0.297179	1.3145	29.2119	0.0883155	0.965301	0.83356	1.25135	0.200387	0.144057	0.145838	3.47316e-05	0.043418	0.0961441	0.0120855	18.9118	12.869	15.708	17.4523	13.3894	16.6395		0.327528	0.433908	0.0579138	0.156349	0.362092	0.0579138		1.23455	2.07396	1.84763	1.6652	1.97124	2.03837	1.80516	0.316613	2.12177	17.5394	1.7108	2.02159	0.0832671	1.90944
	0.607417	1.29728	0.959785	0.754192	1.30722	0.843364	0.961542	0.287951	1.24949	29.9468	0.0829158	0.901574	0.776485	1.21291	0.219375	0.125405	0.11272	3.08916e-06	0.0429944	0.11949	0.0139661	19.1768	13.6107	16.2148	17.9128	13.5375	17.166		0.294157	0.395706	0.0582103	0.147383	0.405642	0.0582103		1.25817	2.16299	1.84237	1.67347	2.06008	2.08954	1.84777	0.340861	2.18863	18.4471	1.7157	2.08218	0.0964968	1.95123
	0.563519	1.23661	0.92615	0.735457	1.23936	0.80426	0.91756	0.274507	1.19207	29.917	0.075354	0.865205	0.752658	1.159	0.21256	0.125345	0.101796	7.37798e-05	0.0331618	0.103556	0.0128369	19.5632	14.062	16.4868	18.0718	14.0414	17.4915		0.301686	0.37141	0.0609449	0.129748	0.374157	0.0609449		1.28369	2.24469	1.8534	1.68549	2.14833	2.18725	1.90048	0.371753	2.27223	19.5611	1.72747	2.17752	0.115249	2.00086
	0.538574	1.1706	0.907265	0.693151	1.15276	0.83178	0.882355	0.250346	1.1327	28.3725	0.0626733	0.869522	0.727808	1.09138	0.199856	0.118185	0.0830867	0.000620476	0.0357982	0.0731178	0.00255781	19.7845	14.5614	16.6405	18.4332	14.6979	17.2621		0.330948	0.30108	0.0377421	0.176371	0.283236	0.0377421		1.31795	2.31984	1.86878	1.69565	2.24309	2.28125	1.95443	0.400767	2.35519	20.5056	1.73893	2.27171	0.132842	2.05594
	0.502546	1.2964	1.06747	0.654978	1.08635	0.783837	0.898595	0.300462	1.19906	33.4369	0.0902776	0.925652	0.687193	1.08163	0.222994	0.156855	0.158245	0.0285177	0.0593496	0.0352514	0.0131694	20.1063	13.6172	15.3592	18.7625	15.2115	17.6628		0.423106	0.370743	0.141815	0.270675	0.160697	0.141815		1.3498	2.41392	1.88245	1.70331	2.33358	2.36818	2.00854	0.434127	2.44267	21.6141	1.74809	2.35953	0.148853	2.10801
	0.752842	1.86176	1.31764	0.883173	1.04182	0.741042	1.09971	0.430675	1.53039	39.1626	0.185481	0.962495	0.785425	1.24868	0.227745	0.120318	0.580713	0.0474912	0.0468891	0.00335162	0.128643	17.9242	9.76431	13.4609	16.8377	15.5609	18.0243		0.209653	0.899261	0.355141	0.0793228	0.0793228	0.221453		1.40939	2.53286	1.89464	1.71223	2.41477	2.45245	2.06939	0.463579	2.53297	22.4017	1.75783	2.44303	0.163109	2.1547
	0.911477	1.75276	1.38044	0.818547	0.993848	0.707552	1.0941	0.396125	1.49023	36.2054	0.156915	0.952662	0.841779	1.28379	0.207951	0.0333529	0.433828	0.0819893	0.0759321	0.0100513	0.149423	16.6062	10.4574	13.004	17.3722	15.9416	18.3098		0.0411858	0.800098	0.42778	0.134116	0.0411858	0.24511		1.49602	2.66099	1.89092	1.73346	2.49036	2.53515	2.13448	0.488293	2.62278	22.8764	1.77283	2.52395	0.17481	2.19064
	0.862416	1.6466	1.47679	0.752657	0.942	0.685439	1.06098	0.40138	1.46236	37.8309	0.161106	0.902208	0.780097	1.34309	0.265166	0.0394294	0.342946	0.172897	0.0950657	0.0141573	0.141034	17.0084	11.1552	12.3184	17.9258	16.3584	18.4995		0.0397919	0.744392	0.574585	0.149551	0.0397919	0.216769		1.58115	2.79023	1.88318	1.75368	2.56381	2.63044	2.20042	0.519337	2.71975	23.6017	1.78606	2.61379	0.188126	2.2235
45°	0.820319	1.55885	1.38039	0.713567	0.994463	0.648754	1.01939	0.372153	1.39154	36.5074	0.138498	0.907391	0.740255	1.28391	0.268581	0.0396293	0.291019	0.130318	0.0935281	0.00062137	0.137372	17.3574	11.7491	13.0044	18.2584	15.9367	18.8164		0.0870718	0.651461	0.472996	0.193824	0.0870718	0.258638		1.65358	2.92398	1.87481	1.77482	2.63614	2.74931	2.26877	0.56086	2.82963	24.7209	1.79982	2.72101	0.203767	2.25547
	0.766504	1.45916	1.31904	0.70931	1.04933	1.0503	1.05894	0.295215	1.35416	27.8783	0.0871517	1.04982	0.837212	1.25186	0.198483	0.08552	0.160177	0.0676515	0.122243	9.23169e-05	7.46858e-05	17.8087	12.4424	13.4506	18.2947	15.5016	15.494		0.283313	0.409347	0.269224	0.340507	0.000483036	0.000483036		1.71618	3.05318	1.86681	1.80098	2.70584	2.86056	2.33392	0.6028	2.93672	25.8278	1.81743	2.82188	0.216508	2.28632
	0.740241	1.36245	1.24987	0.707291	1.11134	1.10793	1.04652	0.267589	1.31411	25.5694	0.0716041	1.10963	0.832163	1.21524	0.187102	0.0938071	0.0998141	0.0413499	0.115077	0.00420172	0.00377093	18.0311	13.134	13.9628	18.312	15.0172	15.0437		0.369394	0.252819	0.140233	0.402344	0.00170636	0.00170636		1.77719	3.18444	1.88762	1.87568	2.7699	2.96769	2.41042	0.632318	3.04274	26.2327	1.87866	2.91824	0.216719	2.32876
	0.707329	1.26199	1.52224	0.678477	1.44336	1.07944	1.11547	0.361464	1.47694	32.4045	0.130656	1.17072	0.800358	1.39801	0.271863	0.166581	0.0214665	0.165461	0.190965	0.107508	0.00129801	18.3117	13.8723	12.0014	18.5595	12.5542	15.2654		0.463387	0.0912712	0.351526	0.492239	0.272641	0.0912712		1.85329	3.30762	1.93648	1.97898	2.82976	3.1042	2.50172	0.653188	3.15491	26.1095	1.94711	3.03559	0.218453	2.40437
	1.22861	1.16441	1.42452	1.04876	1.37148	1.0354	1.2122	0.16185	1.37405	13.3518	0.0261955	1.19651	1.07767	1.33576	0.106941	0.000269516	0.00228357	0.0450818	0.0267125	0.0253717	0.0312584	14.1221	14.6087	12.688	15.5062	13.0687	15.6116		0.0321018	0.0321018	0.22801	0.147755	0.17497	0.161116		1.93006	3.46683	1.98503	2.07971	2.88485	3.23907	2.59759	0.683902	3.28149	26.3283	2.0087	3.15051	0.221315	2.48228
	1.51768	1.10786	1.31258	1.36547	1.28666	0.98567	1.26265	0.189398	1.45205	15	0.0358715	1.29962	1.15256	1.35224	0.0797187	0.0650384	0.0239599	0.00249238	0.0105704	0.000576521	0.0767197	12.033	15.0442	13.498	13.1122	13.6891	16.007		0.218059	0.191757	0.0129564	0.065845	0.0129564	0.31395		2.00398	3.72406	2.02943	2.17193	2.93698	3.36595	2.70539	0.743122	3.44851	27.4682	2.06505	3.25871	0.224213	2.55445
	1.4662	1.09691	1.20401	1.32729	1.23652	0.933234	1.21069	0.18413	1.39482	15.2087	0.033904	1.22026	1.12368	1.3046	0.0745028	0.0652828	0.012947	4.46944e-05	0.0135945	0.000667135	0.0769837	12.3928	15.1293	14.3076	13.3902	14.0627	16.4293		0.245933	0.123356	0.0162572	0.107024	0.0162572	0.287031		2.07211	3.99329	2.12843	2.25218	3.01653	3.48296	2.82425	0.80183	3.62608	28.3909	2.15937	3.36635	0.218429	2.63435
	1.36763	1.01502	1.15312	1.28697	1.15514	0.872989	1.14181	0.179285	1.3211	15.7018	0.032143	1.15413	1.04954	1.25402	0.088763	0.0509955	0.0160761	0.00012775	0.0210713	0.000177729	0.0722664	13.0965	15.773	14.6952	13.6868	14.6796	16.9214		0.213505	0.139109	0.00101441	0.132843	0.00101441	0.281141		2.13694	4.25607	2.24559	2.32389	3.10043	3.59161	2.94242	0.85896	3.80138	29.1923	2.26516	3.46881	0.209916	2.71216
	1.28754	0.954834	1.28712	1.45844	1.08174	0.855748	1.15424	0.228946	1.38318	19.8353	0.0524164	1.18443	0.98656	1.28743	0.132311	0.0177692	0.0397616	0.017659	0.0925401	0.00525621	0.089096	13.6827	16.2547	13.6857	12.4475	15.2475	17.0635		0.103107	0.229597	0.102693	0.27401	0.102693	0.328683		2.20974	4.51506	2.35888	2.38903	3.1891	3.69844	3.06004	0.917189	3.97723	29.9731	2.36642	3.5711	0.202893	2.78907
	1.21782	0.918928	1.53871	1.3701	0.999563	0.821255	1.1444	0.278587	1.42298	24.3435	0.0776105	1.10869	0.939087	1.33203	0.173017	0.00539045	0.0508358	0.155487	0.0509424	0.0209766	0.10442	14.2033	16.5455	11.8875	13.0787	15.896	17.3496		0.109126	0.189761	0.430025	0.261411	0.109126	0.287434		2.3014	4.76414	2.46648	2.44682	3.27316	3.81845	3.17841	0.974105	4.15251	30.6476	2.45173	3.68213	0.200591	2.86982
	1.16206	0.894311	1.39199	1.26477	0.930073	0.794027	1.07287	0.235221	1.30809	21.9244	0.055329	1.04607	0.903252	1.2391	0.156765	0.00795524	0.0318842	0.101833	0.0368261	0.0203917	0.0777547	14.6267	16.7464	12.9209	13.8516	16.455	17.5772		0.115996	0.151758	0.345917	0.218705	0.115996	0.252042		2.4022	4.9925	2.56202	2.49754	3.37504	3.93821	3.29459	1.02683	4.32142	31.1672	2.51366	3.79742	0.203413	2.96853
	1.1226	0.844775	1.28273	1.16839	0.861301	0.773939	1.00895	0.208458	1.21741	20.6608	0.0434547	0.991949	0.848907	1.15694	0.153567	0.0129146	0.0269547	0.0749521	0.0254183	0.0218016	0.0552321	14.9301	17.1543	13.7183	14.5783	17.0176	17.7461		0.130648	0.147173	0.290779	0.176437	0.130648	0.21801		2.50038	5.20321	2.65311	2.54397	3.54235	4.05939	3.41707	1.07748	4.49455	31.5323	2.57125	3.93013	0.209014	3.09773
	1.435	0.82068	1.26088	1.19326	0.821708	0.735219	1.04446	0.28873	1.33319	27.644	0.0833651	1.00748	0.820937	1.24398	0.20487	0.152523	0.0500763	0.0468395	0.0221408	0.0496171	0.0956283	12.6135	17.3544	13.8806	14.3891	17.3459	18.0738		0.427518	0.186802	0.2534	0.185773	0.185773	0.272263		2.59417	5.41406	2.75405	2.58492	3.69921	4.17364	3.53668	1.12813	4.66481	31.898	2.63414	4.05504	0.212417	3.22663
	1.37464	0.787737	1.19514	1.85457	0.786462	1.52232	1.25348	0.421114	1.67459	33.5956	0.177337	1.28489	0.889589	1.4854	0.250869	0.0146812	0.216915	0.00340287	0.361306	0.218104	0.0722739	13.0458	17.63	14.3747	9.8093	17.6407	12.0009		0.0897501	0.497158	0.0897501	0.569672	0.498432	0.237422		2.73337	5.67074	2.85272	2.63133	3.84795	4.31982	3.67599	1.19002	4.86601	32.3728	2.76321	4.20185	0.206552	3.35033
	1.28669	0.858919	1.0963	1.79388	1.61032	1.70963	1.39263	0.372228	1.76485	26.7285	0.138554	1.44851	1.1439	1.68481	0.191221	0.0112215	0.284843	0.0878093	0.161009	0.047392	0.100494	13.6889	17.0373	15.134	10.1931	11.3989	10.7381		0.161814	0.58959	0.352209	0.345376	0.161814	0.261126		2.90234	5.93911	2.94724	2.72684	3.98284	4.55203	3.84173	1.25292	5.09465	32.6133	2.91356	4.40973	0.204303	3.46504
	1.23656	0.903094	0.991291	1.72672	1.57319	2.76979	1.53344	0.685114	2.21856	44.6781	0.469381	1.40488	1.05261	1.68834	0.231938	0.0881369	0.39734	0.293929	0.0373577	0.00157997	1.52856	14.0624	16.6746	15.9621	10.6264	11.651	4.91399		0.168314	0.501785	0.413587	0.321846	0.168314	1.36491		3.06984	6.20708	3.03805	2.8214	4.10823	4.79279	4.00623	1.3184	5.32463	32.9086	3.046	4.62165	0.205493	3.58904
	1.30861	1.37162	0.908051	1.56534	1.49493	2.83904	1.58127	0.657452	2.23872	41.5776	0.432243	1.43328	1.32437	1.54774	0.0777728	0.0743398	0.0439502	0.453219	0.000253649	0.00745424	1.582	13.5272	13.0677	16.6341	11.7046	12.1914	4.61177		0.124663	0.0616526	0.525225	0.132064	0.0616526	1.40577		3.22892	6.47258	3.12835	2.90688	4.27383	5.02429	4.17247	1.38626	5.55873	33.2239	3.15349	4.83668	0.210657	3.75137
	1.26813	1.44466	0.840499	1.46533	1.40252	2.77963	1.53346	0.653178	2.18664	42.595	0.426641	1.42359	1.30173	1.46016	0.0573621	0.0703987	0.00788643	0.480198	0.0046423	0.0171448	1.55294	13.8266	12.545	17.1897	12.399	12.8452	4.87048		0.155456	0.0210662	0.583091	0.0417374	0.0210662	1.35604		3.377	6.72575	3.24321	3.0057	4.44849	5.23788	4.33967	1.44364	5.78331	33.2661	3.27666	5.04053	0.212076	3.91274
	1.36537	1.39696	0.76372	1.43948	1.88688	2.59741	1.57497	0.615594	2.19056	39.0861	0.378957	1.41822	1.37327	1.77503	0.127612	0.0439325	0.0316879	0.658126	0.0183574	0.0972859	1.04539	13.1129	12.8851	17.8323	12.5817	9.60795	5.70795		0.0528505	0.0212607	0.6545	0.0212607	0.468657	1.17919		3.53104	6.96129	3.35339	3.10915	4.61393	5.43386	4.50044	1.49205	5.99249	33.1534	3.3978	5.22888	0.212258	4.07248
	1.30321	1.84862	0.811794	1.42701	2.57062	2.45448	1.73596	0.687374	2.42333	39.5963	0.472483	1.63782	1.33416	2.30301	0.266375	0.187268	0.0126939	0.854075	0.095445	0.696658	0.516273	13.567	9.84656	17.4286	12.6703	5.83672	6.41137		0.334607	0.210804	0.826025	0.210804	0.932798	0.816659		3.74985	7.19643	3.45976	3.21064	4.76422	5.67478	4.67595	1.53897	6.21492	32.9126	3.53228	5.44714	0.21325	4.25703
	1.22054	1.81141	2.01585	2.16541	2.51569	2.31221	2.00685	0.454722	2.46157	22.6585	0.206773	2.09063	1.86252	2.27551	0.0998027	0.618286	0.0381969	8.10283e-05	0.0251397	0.258916	0.0932429	14.1828	10.0815	8.82502	7.95883	6.10513	7.15208		0.87009	0.279219	0.0747768	0.0747768	0.42506	0.221579		3.98355	7.49124	3.56267	3.30673	4.9052	5.95711	4.86775	1.61199	6.47974	33.1158	3.66789	5.69413	0.216432	4.44438
	1.20433	1.69004	1.95509	1.95945	2.38992	2.41709	1.93599	0.454806	2.39079	23.4922	0.206849	1.95727	1.75631	2.28231	0.130243	0.535325	0.0604875	0.000364859	0.000550564	0.206058	0.231457	14.3052	10.8669	9.18973	9.1633	6.74245	6.60212		0.752942	0.267225	0.00218141	0.00218141	0.432653	0.459817		4.20376	7.79534	3.65517	3.39324	5.03783	6.22759	5.05215	1.69294	6.7451	33.5093	3.79232	5.93373	0.220173	4.6208
	1.17712	1.67522	1.85188	1.79009	2.19691	2.295	1.83104	0.40078	2.23182	21.8882	0.160625	1.82099	1.70393	2.11065	0.106622	0.427607	0.0242798	0.000434571	0.00167659	0.133863	0.215262	14.5117	10.9649	9.82612	10.2173	7.78207	7.24443		0.643867	0.14577	0.0308962	0.0308962	0.375923	0.474013		4.41392	8.09448	3.75122	3.47539	5.15732	6.47245	5.22746	1.77119	6.99866	33.8824	3.91689	6.16121	0.222692	4.78562
	1.10059	1.7709	1.87759	1.62533	2.02907	2.15505	1.75975	0.372925	2.13268	21.1919	0.139073	1.82424	1.66172	1.9912	0.0901971	0.434493	0.00012412	0.0138842	0.0180707	0.0725333	0.156259	15.1006	10.3404	9.66563	11.2978	8.74664	8.01737		0.723647	0.0533451	0.0533451	0.198913	0.204834	0.33081		4.6237	8.37978	3.8629	3.60007	5.27214	6.70085	5.40657	1.83262	7.23919	33.8961	4.0531	6.37728	0.222828	4.94792
	1.02802	1.73459	1.76304	1.47916	1.92035	2.10375	1.67149	0.37741	2.0489	22.5793	0.142438	1.74882	1.54302	1.88103	0.0987165	0.414049	0.00398177	0.00838286	0.0369894	0.0619351	0.186854	15.6699	10.5752	10.391	12.3018	9.40153	8.3105		0.720796	0.0142283	0.0142283	0.269656	0.171538	0.354936		4.82902	8.64573	3.97323	3.71682	5.37747	6.91896	5.57687	1.88942	7.4663	33.8796	4.18718	6.58344	0.222481	5.10325
	0.971318	1.66849	1.57152	1.42221	1.84577	2.59125	1.67843	0.536364	2.21479	31.9563	0.287686	1.62001	1.45954	1.80145	0.10485	0.500004	9.87315e-05	0.0114286	0.0656484	0.0280046	0.833248	16.1221	11.0095	11.6624	12.7045	9.86445	5.73744		0.648689	0.048484	0.048484	0.197799	0.225766	0.971244		5.0225	8.89043	4.07656	3.82662	5.47257	7.12473	5.73557	1.94201	7.67758	33.859	4.31304	6.77744	0.222208	5.24754
	1.14534	1.56041	1.40035	1.36054	1.81461	2.87391	1.69253	0.620166	2.31269	36.6414	0.384606	1.48038	1.37049	1.75106	0.121916	0.299416	0.0174546	0.0853672	0.110215	0.0149042	1.39567	14.7549	11.7384	12.8608	13.1479	10.0612	4.46322		0.335043	0.0800305	0.0800305	0.11984	0.334229	1.39353		5.20238	9.12198	4.16916	3.92908	5.55782	7.31415	5.88243	1.99315	7.87558	33.8831	4.42746	6.95622	0.222139	5.3801
	1.0755	1.44826	1.33202	1.26985	1.68497	2.70235	1.58549	0.583108	2.1686	36.7777	0.340014	1.39014	1.28539	1.62579	0.11693	0.260092	0.0188315	0.0642476	0.0996326	0.00989606	1.24737	15.2963	12.5194	13.3555	13.8139	10.9004	5.21755		0.314643	0.0581216	0.0581216	0.120297	0.294828	1.31221		5.3732	9.3497	4.26188	4.02238	5.63523	7.48619	6.02143	2.04375	8.06517	33.9412	4.53971	7.12	0.2213	5.50421
	0.987074	1.38239	1.18636	1.14975	1.57581	2.75417	1.50593	0.644431	2.15036	42.793	0.415291	1.28438	1.1589	1.52746	0.137195	0.269209	0.0152603	0.102124	0.126861	0.00488388	1.55812	15.9958	12.9899	14.4414	14.721	11.6331	4.98349		0.297302	0.0980181	0.0980181	0.134625	0.291436	1.4698		5.5326	9.57635	4.35419	4.10933	5.70587	7.65015	6.15475	2.09561	8.25035	34.0487	4.64879	7.2763	0.220335	5.61923
	0.921374	1.3343	1.06407	1.07022	1.46955	5.63447	1.91566	1.83276	3.74843	95.6726	3.35902	1.20226	1.06561	1.43573	0.147972	0.988608	0.33798	0.725211	0.71478	0.19902	13.8295	16.5256	13.3389	15.3858	15.3376	12.3693	0.419801		0.280884	0.132043	0.138189	0.132043	0.267287	4.43221		5.67897	9.79811	4.44591	4.19112	5.76998	7.80528	6.28156	2.14719	8.42876	34.1825	4.75418	7.42435	0.219253	5.72447
	1.10748	1.24078	1.70492	1.05636	1.39293	6.23935	2.12364	2.02975	4.15339	95.579	4.11989	1.31686	1.14081	1.62693	0.175638	1.03258	0.779433	0.175321	1.13909	0.533934	16.9391	15.0471	14.0307	10.769	15.4464	12.9141	1.56953		0.209377	0.0760736	0.388068	0.2605	0.0760736	4.9225		5.81265	10.0094	4.52716	4.27002	5.82897	7.94893	6.39952	2.19737	8.59689	34.3365	4.84853	7.56158	0.218616	5.82081
	1.88361	1.25254	2.02856	1.04623	2.6446	5.77961	2.43919	1.73357	4.17276	71.0716	3.00527	1.95609	1.41031	2.49059	0.276933	0.308668	1.40815	0.16862	1.94034	0.0421934	11.1584	9.62819	13.9428	8.74969	15.5261	5.4847	0.62895		0.0724728	0.70355	0.0724728	0.909854	0.688516	3.82352		5.93537	10.2055	4.60042	4.3578	5.9081	8.08167	6.51481	2.24043	8.75524	34.3898	4.92734	7.68996	0.218955	5.92173
	2.61867	2.58819	1.87644	1.06703	2.48879	5.3211	2.66004	1.43312	4.09316	53.876	2.05384	2.53849	2.02953	2.61105	0.125313	0.00171107	0.00516201	0.614028	2.53769	0.029324	7.08127	5.60683	5.75211	9.67278	15.3626	6.23876	0.111928		0.0801797	0.0496976	0.662055	1.47147	0.0496976	2.78261		6.05197	10.3882	4.67288	4.44083	6.01139	8.20021	6.62759	2.27726	8.90484	34.3603	5.00751	7.80705	0.218466	6.03168
	2.48846	6.09731	2.55349	1.15269	2.5155	4.83778	3.2742	1.82362	5.09783	55.6967	3.3256	2.53449	2.49522	4.2667	0.261979	0.617389	7.96993	0.519433	4.50084	0.575634	2.44476	6.24042	1.2338	5.91978	14.6985	6.10608	0.0221321		0.0460294	3.56282	0.0189942	1.38181	0.0189942	2.30329		6.16072	10.5625	4.74151	4.51843	6.12223	8.31317	6.73642	2.31225	9.04867	34.3247	5.08669	7.91898	0.217774	6.14147
	2.64274	7.62587	2.66886	1.61829	5.17159	4.92225	4.10827	2.21749	6.32576	53.9764	4.91728	3.79556	2.64927	5.10926	0.317068	2.14777	12.3735	2.07188	6.19999	1.13065	0.662563	5.49341	6.96605	5.37165	11.3451	0.0342417	0.00413416		1.15281	3.83032	1.12669	2.17727	1.37603	1.12669		6.26383	10.7294	4.80633	4.62056	6.23308	8.44759	6.85013	2.34407	9.1942	34.2194	5.16302	8.04823	0.218391	6.24845
	2.57965	7.52157	2.60356	2.09086	5.53285	5.46337	4.29864	2.1895	6.48815	50.9347	4.79392	4.03347	2.58563	5.51548	0.36166	2.95494	10.3872	2.8733	4.87429	1.52327	1.35658	5.79314	6.42632	5.6786	8.38497	0.298451	0.227361		1.45382	3.4881	1.4299	1.9426	1.49939	1.4299		6.35918	10.8812	4.86591	4.82867	6.34444	8.58307	6.97708	2.35271	9.32979	33.7205	5.23554	8.18157	0.219572	6.35181
	2.42961	7.00231	2.41571	1.95469	5.21216	5.01159	4.00435	2.03302	6.03736	50.7703	4.13316	3.7206	2.41918	5.16202	0.361794	2.4798	8.98779	2.52377	4.20107	1.45882	1.01455	6.53794	4.0633	6.6092	9.19213	0.0509025	0.000627307		1.29099	3.28171	1.30489	1.76591	1.49156	1.29099		6.4496	11.0207	4.91909	5.12375	6.56348	8.70992	7.1311	2.338	9.4691	32.7859	5.45521	8.31522	0.207692	6.50654
	2.32421	6.50325	2.26456	1.86937	5.44308	4.81757	3.87034	1.96346	5.8338	50.731	3.85518	3.57089	2.27947	5.2867	0.397457	2.39053	6.93222	2.57852	4.00388	2.4735	0.897251	7.08805	2.30039	7.40919	9.71677	0.208422	0.0285513		1.24668	2.93236	1.30633	1.70152	1.87219	1.24668		6.53486	11.1526	4.96608	5.4008	6.85909	8.82941	7.29047	2.32443	9.6149	31.8831	5.68432	8.44468	0.195368	6.69698
	2.23765	7.81559	2.14825	2.43741	5.91467	5.70185	4.3759	2.41866	6.79457	55.2724	5.84994	4.06963	2.28759	5.86146	0.438562	4.57211	11.8314	4.96245	3.75776	2.3678	1.75814	7.5564	8.00349	8.05594	6.4981	0.861409	0.511661		1.83198	3.74596	1.92138	1.63222	1.84504	1.63222		6.614	11.274	5.00654	5.65806	7.14116	8.94262	7.4394	2.31629	9.75569	31.1355	5.89704	8.56682	0.184583	6.87758
	2.15724	12.0435	2.42768	3.19709	6.444	5.35737	5.27115	3.72375	8.99491	70.644	13.8663	4.27723	2.62003	6.17234	0.404022	9.69643	45.8652	8.08534	4.30174	1.37557	0.00743268	8.00495	49.8012	6.5478	3.20215	2.12417	0.137508		2.11998	7.76631	1.84955	1.08014	2.16677	1.08014		6.68704	11.3885	5.04295	5.91257	7.39497	9.04666	7.57877	2.31102	9.88979	30.4933	6.10619	8.67968	0.174051	7.041
	2.04513	11.9151	2.36987	3.46572	12.1779	5.08342	6.17619	4.67013	10.8463	75.615	21.8101	4.27457	2.64383	10.2072	0.588542	17.0657	32.9353	14.4881	7.34665	36.0205	1.19416	8.65195	48.0051	6.84701	2.31291	51.7156	0.00938365		2.22944	7.64055	1.9047	0.808847	7.90333	0.808847		6.75456	11.5014	5.0978	6.16405	7.62645	9.14793	7.71536	2.30544	10.0208	29.8812	6.31168	8.78979	0.164097	7.1905
	1.90751	11.4488	2.33869	3.18675	11.6962	4.74195	5.88666	4.51022	10.3969	76.6176	20.3421	3.96435	2.5507	9.77212	0.58602	15.8336	30.9379	12.5881	7.28949	33.7508	1.31036	9.48048	41.7613	7.01115	3.23926	45.0195	0.059828		2.05684	7.4845	1.62566	0.777599	7.73186	0.777599		6.81933	11.6109	5.15238	6.40357	7.84981	9.2923	7.85472	2.30895	10.1637	29.3957	6.50751	8.93291	0.157081	7.33457
	2.0215	11.0479	2.18826	3.0235	10.7666	4.3176	5.56088	4.22118	9.78207	75.9085	17.8184	3.67055	2.39707	9.15431	0.584972	12.5272	30.1071	11.3746	6.4383	27.099	1.54576	8.79149	36.7398	7.83039	3.85354	33.4085	0.447491		1.64905	7.37733	1.48229	0.647048	7.096	0.647048		6.89197	11.7129	5.20132	6.62005	8.06495	9.43629	7.98791	2.31588	10.3038	28.9923	6.68803	9.09346	0.152421	7.47846
	3.3837	10.6819	2.23428	3.06747	10.5961	9.05359	6.50284	4.01191	10.5147	61.6947	16.0954	6.21864	3.14653	10.2104	0.528856	9.72902	17.4648	18.2206	11.8017	16.7545	6.50632	2.56912	32.4374	7.57499	3.68285	31.4666	16.5408		2.83494	4.46329	3.98437	3.15117	4.37741	2.83494		6.96216	11.81	5.24507	6.81694	8.26829	9.58168	8.11403	2.32716	10.4412	28.6807	6.85325	9.25333	0.149013	7.61522
	3.87445	9.89055	4.00269	3.29828	10.4957	13.4431	7.50078	4.31367	11.8145	57.5096	18.6078	6.94662	3.90651	10.3444	0.451753	13.1503	5.71099	12.2367	17.661	8.96937	35.3106	1.23676	24.0493	0.967978	2.85023	30.3505	71.5125		3.07217	2.94393	2.94393	3.64833	3.54905	6.49643		7.02788	11.9028	5.28765	7.0046	8.45252	9.72805	8.23392	2.3404	10.5743	28.4239	7.01042	9.40917	0.146091	7.7402
	4.72326	9.25513	4.34709	3.01242	11.0622	12.8053	7.53423	4.04224	11.5765	53.6516	16.3397	6.98919	4.44113	10.6104	0.409878	7.90157	2.96148	10.1579	20.4468	12.4465	27.7841	0.0693212	18.2208	0.408905	3.89718	36.9135	61.1328		2.26593	2.26593	2.6421	3.97677	4.073	5.8161		7.09695	11.9918	5.34651	7.18603	8.6218	9.86473	8.35131	2.34849	10.6998	28.1212	7.11922	9.554	0.146029	7.90392
	4.44609	11.2043	4.00164	2.72016	10.5321	11.8282	7.45542	4.14846	11.6039	55.6436	17.2098	7.4891	4.11275	11.0363	0.457027	9.05609	14.0541	11.9286	22.4227	9.46603	19.1213	0.292097	38.6605	0.970034	5.13649	30.7533	46.8084		3.04301	3.7152	3.48746	4.76894	3.04301	4.33911		7.23801	12.08	5.40141	7.35618	8.77426	9.99002	8.47331	2.34987	10.8232	27.7327	7.26756	9.68608	0.142655	8.06522
	7.16705	13.623	3.81064	2.76497	9.55501	11.3618	8.04708	4.26555	12.3126	53.0074	18.1949	8.36103	4.64974	10.9101	0.402341	0.774451	31.0907	17.9474	27.9006	2.27387	10.9875	4.7546	74.5879	1.38275	4.93538	20.8709	40.644		1.19398	5.26195	4.55039	5.59606	1.19398	3.00078		7.37495	12.1771	5.44889	7.50738	8.91346	10.1131	8.58915	2.35825	10.9474	27.4561	7.40806	9.81321	0.139661	8.21042
	9.78345	14.4279	3.69671	3.9133	8.89483	11.0473	8.62725	4.18196	12.8092	48.4739	17.4888	9.33914	5.15868	10.7313	0.350702	1.3368	33.6475	24.3102	22.2213	0.0716003	5.85669	23.0103	89.1391	1.66367	1.15186	15.2747	36.7329		0.444308	5.08876	5.64243	5.42584	0.444308	1.70817		7.50264	12.268	5.49354	7.64574	9.04396	10.2323	8.69769	2.36742	11.0651	27.2189	7.53841	9.93521	0.137167	8.34485
	9.58649	14.4269	3.46871	3.72639	8.58977	12.1378	8.65601	4.416	13.072	51.0166	19.5011	9.08813	4.94223	11.5	0.398837	0.865788	33.3028	26.9081	24.3012	0.00438789	12.1232	21.1595	89.1197	2.30381	1.588	12.9832	51.1411		0.498359	5.33874	5.61942	5.36175	0.498359	3.04971		7.62241	12.3568	5.53411	7.77659	9.16465	10.3432	8.79963	2.37762	11.1773	27.0196	7.66096	10.0485	0.134819	8.47062
	9.02311	14.8243	3.2808	3.79013	8.40014	14.3028	8.93688	4.94431	13.8812	55.3248	24.4462	8.71163	4.94263	12.9829	0.448536	0.00743556	34.6622	31.9913	26.4891	0.288091	28.7928	16.2939	96.7822	2.90958	1.43142	11.6526	86.7922		0.311485	6.11271	5.43083	4.9215	0.311485	5.59115		7.73937	12.4614	5.5701	7.90192	9.276	10.4498	8.89977	2.3941	11.2939	26.9007	7.78	10.1564	0.132488	8.58896
	8.32395	14.5886	3.02099	4.31816	8.10556	13.3881	8.62424	4.65976	13.284	54.031	21.7134	8.21475	5.26501	12.1221	0.394377	0.0901752	35.5742	31.3965	18.5423	0.269031	22.6947	11.1383	92.2004	3.86342	0.446733	9.72824	70.5867		0.109195	6.3739	5.19377	3.89659	0.109195	5.17338		7.85544	12.569	5.60328	8.01561	9.37665	10.566	8.99767	2.41449	11.4122	26.8346	7.89549	10.2687	0.130653	8.69613
	8.07471	14.7345	5.65	9.44721	7.50848	12.8261	9.70682	3.43594	13.1428	35.3972	11.8057	8.76096	7.65004	11.9814	0.220632	2.66377	25.2771	16.4578	0.0673976	4.83269	9.72971	9.53678	95.0217	0.440166	19.8975	6.36016	61.4581		0.686248	5.97349	3.11097	0.686248	1.25248	4.06511		7.97076	12.6713	5.65945	8.12012	9.46757	10.7233	9.10209	2.433	11.5351	26.7301	8.0081	10.4094	0.130381	8.79384
	9.44942	13.8345	8.26934	12.2325	7.0375	15.6006	11.0706	3.35414	14.4248	30.2976	11.2502	10.8409	8.56436	13.434	0.221362	2.62834	7.6387	7.84723	1.34985	16.2662	20.5208	19.9173	78.2855	10.7768	52.5034	4.2064	112.659		1.39152	2.99351	2.5716	1.39152	3.80345	4.75969		8.09435	12.7665	5.7082	8.22081	9.56982	10.9525	9.2187	2.4617	11.6804	26.7033	8.12596	10.6068	0.132435	8.89531
	9.39607	17.3129	8.12936	11.8608	6.50228	15.2775	11.4132	4.21687	15.63	36.9474	17.782	10.6284	8.44604	14.4233	0.261367	4.06863	34.8075	10.7833	0.200368	24.1168	14.9332	19.4439	151.94	9.87726	47.2551	2.29744	105.904		1.23235	6.68452	2.49907	1.23235	4.12615	4.64909		8.21519	12.859	5.75983	8.32134	9.67227	11.1781	9.33429	2.48969	11.824	26.6725	8.24173	10.8016	0.134426	8.9968
	9.01829	27.0091	7.64942	11.0484	6.18107	14.3264	12.5388	7.6358	20.1746	60.8974	58.3054	10.0334	7.99164	13.5069	0.256541	12.3939	209.39	23.9059	2.22114	40.4205	3.19549	16.255	484.993	7.09091	36.7465	1.42689	87.2325		1.01507	16.9757	2.38394	1.01507	3.85229	4.29301		8.32523	12.9589	5.82184	8.41137	9.80364	11.3858	9.45112	2.51762	11.9687	26.6383	8.34677	10.9902	0.136705	9.1075
	8.32621	28.1337	13.0298	10.1819	9.23077	13.2033	13.6843	7.35192	21.0362	53.7252	54.0507	11.6059	9.46856	13.16	0.163131	28.7091	208.784	0.428308	12.2665	19.8338	0.231315	11.1533	535.789	64.6946	26.992	18.0134	67.5157		3.27968	16.5278	1.42395	1.42395	2.37511	1.59745		8.43465	13.0537	5.88417	8.49374	9.95402	11.5856	9.56765	2.54476	12.1124	26.5976	8.44942	11.1777	0.139007	9.22388
	7.92108	27.6549	14.7257	9.68336	9.64642	12.2528	13.6474	7.26402	20.9114	53.2265	52.7659	10.9681	9.65565	14.1074	0.18734	32.7903	196.211	1.16274	15.7133	16.0076	1.94492	8.61147	513.854	94.8504	22.0601	21.7144	52.7978		3.04698	16.6868	3.75761	1.2847	1.32164	1.2847		8.5591	13.2302	5.94266	8.57246	10.0953	11.8446	9.7074	2.60417	12.3116	26.8267	8.56244	11.4073	0.142459	9.33389
	8.62658	27.4012	14.1844	9.21799	10.0887	11.9782	13.5828	7.06697	20.6498	52.0287	49.9421	11.0335	9.43566	13.6328	0.181944	24.5646	190.948	0.361826	19.052	12.2091	2.57485	13.2499	502.419	84.5999	17.9051	26.0319	48.8834		2.40687	16.3678	3.15092	1.81546	0.94476	0.94476		8.72201	13.4517	6.1314	8.65761	10.2241	12.163	9.89164	2.64478	12.5364	26.7375	8.67371	11.6783	0.147631	9.47304
	10.4379	26.3389	13.4558	8.60632	9.57884	13.2272	13.6075	6.5352	20.1427	48.0265	42.7088	11.8326	9.7936	13.3986	0.155441	10.0464	162.088	0.0230217	25.0117	16.23	0.144588	29.717	455.922	71.7275	13.1028	21.0892	67.909		1.39468	14.5063	1.6232	3.22624	2.25372	1.39468		8.89776	13.6674	6.32898	8.7508	10.3402	12.4917	10.0795	2.68284	12.7623	26.6169	8.78754	11.9538	0.152656	9.619
	11.3178	24.2473	12.2177	7.78934	11.3012	13.1175	13.3318	5.64508	18.9769	42.343	31.867	11.7678	11.3053	12.8925	0.065594	4.05633	119.149	1.24114	30.7189	4.12354	0.0459358	40.0844	370.978	52.2902	7.85565	39.8743	66.1121		0.449984	12.4796	0.449984	3.97842	0.4666	1.34972		9.07073	13.8685	6.51446	8.84712	10.4816	12.8108	10.2655	2.72089	12.9864	26.5051	8.90303	12.2285	0.157369	9.77616
	10.9931	22.9864	11.8152	7.1896	17.8372	13.2299	14.0086	5.59051	19.5991	39.9078	31.2538	12.5226	11.1986	16.6854	0.196772	9.09329	80.6015	4.81084	46.4984	14.6586	0.60629	36.0783	323.995	46.6307	4.85345	165.14	67.9533		1.5295	10.4638	0.707358	5.33297	5.31466	0.707358		9.23196	14.0527	6.69356	8.93618	10.6909	13.1057	10.4518	2.75594	13.2078	26.368	9.01013	12.502	0.162321	9.96144
	10.4734	22.9185	12.6762	6.53151	17.5855	12.5009	13.781	5.73276	19.5137	41.599	32.8645	12.5885	10.9802	16.3582	0.196718	10.9405	83.4936	1.22048	52.5549	14.4743	1.63872	30.1051	321.554	59.1313	2.38693	158.734	56.465		2.11519	10.3299	0.0876856	6.05703	4.99695	0.0876856		9.38359	14.2218	7.02941	9.01983	10.9143	13.3807	10.6583	2.74422	13.4025	25.7473	9.11077	12.7641	0.16701	10.1489
	14.9512	27.3499	12.2847	6.98081	16.754	15.6342	15.6591	6.70933	22.3685	42.8461	45.0151	15.2927	12.9514	16.474	0.119715	0.501188	136.675	11.3866	75.3134	1.19861	0.000621465	99.2943	500.122	53.2637	3.97711	138.472	113.373		0.341508	12.0572	3.00797	8.31189	1.46125	0.341508		9.57877	14.3811	7.37216	9.10264	11.1235	13.6361	10.8657	2.72283	13.5885	25.0589	9.22167	13.0079	0.170325	10.3511
	17.8877	28.3896	11.6752	11.7467	15.2905	24.3605	18.2251	6.84917	25.0742	37.5811	46.9112	16.5891	12.6327	22.7423	0.285785	0.11378	103.318	42.9	41.9687	8.6116	37.6436	166.441	547.703	44.7387	45.7	106.171	375.35		1.29862	11.8005	4.91387	4.84239	1.29862	7.77137		9.81548	14.5334	7.68446	9.2813	11.3231	13.8816	11.0866	2.69063	13.7772	24.2693	9.41485	13.2419	0.168916	10.5693
	17.6742	28.2318	11.1252	11.8384	14.2585	25.1544	18.0471	7.14416	25.1912	39.5862	51.039	15.9663	12.4434	23.2843	0.303431	0.139059	103.729	47.9122	38.5478	14.3533	50.5137	160.976	540.343	37.6833	46.9478	85.9692	406.742		1.70784	12.2655	4.84112	4.12795	1.70784	9.18804		10.0494	14.6818	7.97365	9.45776	11.5761	14.1631	11.317	2.67324	13.9902	23.6215	9.60567	13.5164	0.169132	10.8128
	16.7723	27.8663	10.9265	10.8836	18.1659	24.1552	18.1283	6.88976	25.018	38.0056	47.4687	17.4691	12.3879	22.6578	0.293043	1.83871	94.8289	51.8662	52.4852	0.00141266	36.3233	138.904	523.483	35.2825	34.7753	173.694	367.435		0.696788	10.3972	6.54262	6.58546	0.696788	6.68608		10.2745	14.818	8.25299	9.62388	11.8231	14.4408	11.5389	2.65773	14.1966	23.0328	9.78654	13.7864	0.169681	11.0488
	15.6408	26.5403	13.2458	12.1256	18.9554	22.2913	18.1332	5.56478	23.698	30.6884	30.9668	17.2981	13.8446	21.4573	0.215648	6.21213	70.6785	23.8866	36.0908	0.675997	17.29	113.513	464.562	68.2155	50.9666	195.129	299.455		1.6573	9.24216	4.05228	5.17245	1.6573	4.99324		10.4819	14.9428	8.52435	9.78427	12.0544	14.699	11.7478	2.64048	14.3883	22.4764	9.95867	14.0379	0.169991	11.2681
	16.6516	24.6922	12.662	12.4826	17.9277	20.4669	17.4805	4.69068	22.1712	26.8338	22.0025	17.2897	13.6594	19.8321	0.184307	0.687065	52.0092	23.2183	24.9794	0.200034	8.91844	136.073	388.314	58.9119	56.1901	167.475	239.64		0.638073	7.40256	4.62772	4.80712	0.638073	3.1772		10.6761	15.064	8.77279	9.961	12.2577	14.9326	11.944	2.62151	14.5655	21.9483	10.1398	14.2639	0.168996	11.4669
	23.1958	24.5596	12.1829	12.1572	16.3139	24.9289	18.8897	6.06804	24.9578	32.1235	36.8211	19.7548	13.2157	24.2187	0.293928	18.5427	32.1475	44.981	45.3272	6.63507	36.4719	331.578	383.104	51.7879	51.4178	128.308	397.698		3.441	4.80474	7.57192	7.59768	3.441	5.17406		10.8639	15.1732	8.99227	10.1334	12.442	15.1429	12.1246	2.60269	14.7273	21.4662	10.316	14.4676	0.167514	11.6529
	24.6093	30.4485	11.737	11.5035	15.3231	29.018	20.4399	8.63621	29.0761	42.2518	74.5842	19.9662	12.6335	27.9158	0.376882	17.3844	100.172	75.7406	79.859	26.1818	73.5832	385.054	648.31	45.5683	42.4707	106.844	577.508		4.64314	10.4823	8.22923	8.46271	4.64314	9.05174		11.0576	15.2729	9.17935	10.2939	12.623	15.3353	12.2937	2.58693	14.8806	21.0428	10.4848	14.6104	0.164396	11.8403
	23.1767	31.3231	10.5901	10.4612	14.6645	27.9484	19.694	9.04347	28.7375	45.9199	81.7843	18.9206	11.6087	26.7555	0.394816	12.1291	135.235	82.8807	85.2449	25.2959	68.1358	330.881	693.612	31.4	29.9717	93.6628	527.249		4.2561	12.4025	8.33048	8.45941	4.2561	9.02784		11.2573	15.3672	9.35388	10.443	12.7979	15.5193	12.4564	2.57247	15.0289	20.6518	10.6466	14.7249	0.160743	12.0276
	22.0988	30.7722	10.8902	10.2074	13.784	25.5778	18.8884	8.50489	27.3933	45.027	72.3332	17.9414	11.6136	24.7081	0.360512	10.3065	141.225	63.9717	75.3596	26.0547	44.7481	292.829	664.902	34.8529	27.2576	77.3957	424		4.15738	12.8308	7.05123	7.73399	4.15738	7.6364		11.4529	15.4578	9.51866	10.5996	12.9603	15.7352	12.6207	2.56655	15.1873	20.336	10.8129	14.8334	0.156769	12.2066
	21.9948	29.3374	12.5655	14.9613	13.2198	23.9084	19.3312	6.78805	26.1193	35.1145	46.0776	18.478	13.6552	23.43	0.263577	7.09457	100.123	45.7748	19.0958	37.3488	20.951	289.279	592.962	57.4404	99.4961	67.7871	358.038		3.51672	10.8593	5.91255	3.51672	5.25821	5.43039		11.6383	15.5462	9.66773	10.7582	13.1068	15.947	12.7774	2.56384	15.3412	20.0654	10.9782	14.9364	0.152739	12.3726
	21.475	27.3474	12.4537	14.0673	12.1515	22.8064	18.3836	6.35766	24.7412	34.5834	40.4198	17.7712	12.8571	22.4736	0.272183	9.55685	80.3498	35.1627	18.6297	38.8383	19.5616	271.868	500.006	55.759	82.4609	51.3369	317.548		3.70382	9.57621	5.31742	3.70382	5.61963	5.03525		11.8103	15.6391	9.81306	10.9079	13.2418	16.1448	12.9262	2.56241	15.4886	19.8234	11.1335	15.0398	0.149248	12.526
	20.2342	25.1876	11.7263	13.1918	11.0154	21.6174	17.1621	5.94624	23.1084	34.6475	35.3578	16.713	12.0927	21.2716	0.275112	9.43799	64.4082	29.5482	15.7633	37.7821	19.8492	232.492	408.082	45.4242	67.3264	36.3471	276.584		3.52122	8.47456	4.98674	3.52122	5.69763	4.90433		11.9755	15.7333	9.95247	11.0439	13.3647	16.3209	13.0651	2.56009	15.6252	19.5948	11.2768	15.1411	0.146277	12.6701
	18.8153	23.8676	10.5816	12.3044	9.92413	20.0073	15.9167	5.75801	21.6747	36.1759	33.1547	15.5598	11.0123	19.7093	0.283088	8.40167	63.2165	28.463	13.0489	35.9111	16.7325	191.234	356.494	31.3051	53.5508	24.3797	225.622		3.25544	8.30776	4.97819	3.25544	5.6357	4.44742		12.1334	15.8254	10.081	11.1757	13.4815	16.4775	13.1958	2.55648	15.7522	19.3734	11.4151	15.2395	0.143477	12.8075
	18.1567	23.5086	10.5159	11.2277	9.04564	18.2493	15.1173	5.70313	20.8204	37.7258	32.5257	14.6922	10.6938	18.2262	0.260453	9.23807	70.4138	21.173	15.1291	36.8652	9.80938	173.454	343.067	30.5738	38.952	16.4763	175.901		3.46452	8.81639	4.17632	3.46452	5.64657	3.55709		12.2847	15.9181	10.1995	11.3133	13.5953	16.6469	13.3263	2.55852	15.8849	19.199	11.5562	15.3374	0.1406	12.94
	17.0219	23.3854	10.3952	10.4608	8.3012	17.4204	14.4975	5.752	20.2495	39.6759	33.0856	13.7413	10.4116	17.3207	0.249137	6.37254	78.9949	16.8287	16.2945	38.3938	8.54337	144.849	338.517	29.2534	29.9677	10.9869	154.6		3.28052	9.64403	3.34615	3.28052	5.44014	3.67903		12.4302	16.1322	10.3887	11.4546	13.7027	16.8144	13.4871	2.56758	16.0547	19.0373	11.6985	15.5248	0.140552	13.0664
	15.668	22.8647	10.2528	9.84773	7.59805	16.5016	13.7888	5.65019	19.439	40.9766	31.9247	12.9604	9.949	16.2932	0.241756	3.5314	82.3714	12.5033	15.5322	38.3257	7.35928	114.094	319.628	27.7336	23.6311	6.81996	132.597		2.7076	9.90427	2.7076	3.11269	5.36237	3.5412		12.5673	16.4449	10.5871	11.6436	13.8007	16.9372	13.6635	2.57754	16.241	18.8645	11.8745	15.7839	0.141345	13.184
	14.3448	21.782	9.48949	9.4951	7.04958	15.3099	12.9118	5.37097	18.2828	41.5973	28.8473	11.9199	9.49089	15.0686	0.227111	2.05342	78.6803	11.7123	11.6739	34.3657	5.75089	87.5767	282.087	20.2765	20.3271	4.25612	106.572		2.42484	9.86206	2.43046	2.42484	4.87036	3.38997		12.6946	16.7576	10.7589	11.8217	13.888	17.0379	13.8265	2.59304	16.4195	18.7542	12.0399	16.0402	0.142461	13.2913
	13.1886	20.2304	9.06236	10.2946	9.03934	14.1578	12.6622	4.27741	16.9396	33.781	18.2962	11.7416	9.37042	13.9155	0.195186	0.277089	57.278	12.9587	5.60552	13.125	2.23694	67.2733	232.375	16.6123	28.1753	16.4252	84.1123		1.44699	8.48883	2.67922	1.44699	2.70224	2.41624		12.8154	17.0625	10.9111	11.9836	13.954	17.1289	13.9759	2.61451	16.5904	18.7072	12.1916	16.2908	0.143923	13.3847
	12.5123	18.8753	8.92037	9.7192	11.4102	12.9738	12.4019	3.53681	15.9387	28.5184	12.509	11.9613	10.1419	12.8584	0.118107	0.0122023	41.9049	12.1208	7.19667	0.983407	0.327137	56.6373	192.896	15.475	22.398	41.2632	63.7965		0.551066	6.914	3.04089	2.24206	0.551066	1.01256		12.9272	17.3359	11.0579	12.1359	14.0146	17.2123	14.114	2.63252	16.7465	18.6519	12.3337	16.4377	0.14264	13.4709
	11.6694	17.9921	8.42542	9.08112	12.1207	12.7158	12.0008	3.40115	15.4019	28.3411	11.5678	11.8951	9.72819	12.567	0.127329	0.109804	35.8963	12.7831	8.5243	0.0143929	0.511263	44.6605	169.145	11.8258	16.7655	50.8966	59.7412		0.225669	6.09705	3.46965	2.81394	0.225669	0.820725		13.0337	17.5548	11.1941	12.2841	14.0758	17.2878	14.2384	2.64055	16.8789	18.5453	12.4715	16.5255	0.139808	13.5548
	11.0603	17.2934	7.94133	11.4358	12.0598	14.8281	12.4365	3.24202	15.6785	26.0687	10.5107	11.7478	11.1541	14.1361	0.117908	1.89395	23.5901	20.2062	1.0013	0.141865	5.72015	36.89	151.459	8.73076	41.5931	50.0312	96.8572		0.68756	5.54561	3.80648	0.312001	0.312001	3.08033		13.129	17.7845	11.3245	12.42	14.161	17.3521	14.3619	2.65378	17.0156	18.4779	12.5973	16.6045	0.137227	13.645
	10.2333	16.4226	7.31242	21.9906	12.0881	14.8526	13.8166	5.15386	18.9705	37.3019	26.5623	13.4703	10.697	16.0301	0.199538	12.8398	6.7913	42.3045	66.8147	2.98782	1.07319	27.5289	130.784	5.40969	289.139	50.4318	97.3383		3.23698	2.9523	6.1579	8.52032	1.38224	1.38224		13.2181	18.1142	11.4422	12.5381	14.2904	17.4035	14.5011	2.69736	17.1984	18.6011	12.7081	16.6779	0.135089	13.7542
	9.6934	15.7543	6.56228	30.633	23.1615	13.8952	16.6166	8.90467	25.5213	53.5889	79.2931	14.8248	10.7438	21.3097	0.329631	47.931	0.743524	101.09	196.46	42.835	7.40619	22.1544	115.945	2.48294	657.742	330.327	79.3638		5.13136	0.929576	8.26248	15.8083	8.3367	0.929576		13.3555	18.4724	11.5476	12.6916	14.4426	17.4512	14.6601	2.74354	17.4037	18.7143	12.8576	16.7534	0.131566	13.8991
	9.15267	14.8403	5.92033	28.7797	30.79	13.0882	17.0952	10.3264	27.4216	60.4055	106.635	13.9642	10.1366	25.2948	0.427821	63.0836	5.08472	124.878	136.528	187.547	16.0559	17.3566	97.0956	0.871944	566.114	665.817	65.637		4.81156	0.876021	8.04391	14.8155	16.8257	0.876021		13.7411	18.8262	11.6464	12.8823	14.5818	17.4925	14.8617	2.76509	17.6268	18.6055	13.097	16.8348	0.124878	14.1614
	8.5087	13.6895	5.37779	26.7252	29.4171	12.4107	16.0215	9.82059	25.8421	61.2963	96.444	13.0501	9.48419	23.4663	0.424337	56.4423	5.43823	113.289	114.57	179.443	13.0381	12.4056	75.7415	0.153072	472.571	596.853	55.1176		4.54139	0.639416	7.6723	13.6752	16.367	0.639416		14.1461	19.1454	11.8488	13.0493	14.7046	17.5175	15.0686	2.75845	17.8271	18.3059	13.3235	16.9053	0.118487	14.4254
	7.97571	12.9571	4.90631	26.3853	26.5531	11.4318	15.0349	9.28679	24.3217	61.7682	86.2444	12.1944	8.83972	23.0283	0.445229	49.8321	4.31711	102.588	128.833	132.67	12.9826	8.93507	63.5301	0.00643846	457.908	465.117	41.5407		4.21873	0.762685	7.28813	14.1909	14.3587	0.762685		14.5332	19.3919	12.0797	13.233	14.9158	17.5438	15.2829	2.72597	18.0089	17.8368	13.5581	16.9785	0.112013	14.7245
	7.44834	12.7687	6.67896	26.047	24.5554	11.1191	14.7696	8.47737	23.247	57.3975	71.8658	11.9439	8.36604	21.6087	0.441795	53.6007	4.00344	65.4583	127.179	95.7621	13.3257	6.06041	60.5623	2.86425	443.541	382.94	37.6087		4.4956	0.824793	5.26498	14.103	12.6115	0.824793		14.8938	19.6227	12.2881	13.4006	15.2256	17.5701	15.5001	2.69994	18.2001	17.4188	13.7739	17.0526	0.10636	15.0597
	7.14079	12.4087	6.56446	24.7984	23.7117	15.3878	15.002	7.89548	22.8975	52.6296	62.3387	13.8983	8.45777	21.6307	0.437807	61.7983	6.72499	71.1918	95.9703	75.8592	0.148851	4.64076	55.0887	2.4898	392.51	350.631	108.186		6.75747	1.48954	7.3338	10.9002	9.81344	1.48954		15.2367	19.8618	12.4775	13.5545	15.5498	17.5936	15.7123	2.68814	18.4005	17.1085	13.9751	17.1233	0.101234	15.3933
	7.90212	11.5956	5.91716	22.4567	22.8414	15.3062	14.3365	7.19735	21.5339	50.2029	51.8018	13.4509	8.82549	20.6691	0.401551	41.4015	7.51259	70.8855	65.9372	72.3323	0.940221	8.50056	43.6796	0.86605	305.206	318.794	106.495		5.54877	1.85528	7.53372	9.0058	9.39047	1.85528		15.5627	20.1232	12.6618	13.6984	15.8538	17.6149	15.9191	2.69157	18.6107	16.9078	14.1645	17.1909	0.0965205	15.7082
	7.62682	11.0103	5.33522	20.4436	21.641	15.3817	13.5731	6.71349	20.2866	49.4616	45.0709	13.196	8.4727	19.1781	0.387164	35.3585	6.56782	67.8629	47.203	65.0913	3.27108	6.97104	36.2862	0.121576	238.919	277.372	108.06		5.56922	2.18569	7.86082	7.24753	8.445	2.18569		15.8593	20.3825	12.8723	13.8284	16.127	17.6127	16.1137	2.6931	18.8068	16.7131	14.3361	17.2413	0.092001	15.9931
	7.13494	10.5176	5.1834	19.5013	19.6627	15.4416	12.9069	6.23264	19.1396	48.2891	38.8459	12.9796	7.9806	18.4864	0.39694	33.3158	5.70904	59.6528	43.4864	45.6408	6.42447	4.61561	30.5922	0.0387529	210.679	215.39	109.308		5.84463	2.46201	7.79617	6.52177	6.68315	2.46201		16.1362	20.6351	13.067	13.9473	16.4336	17.5713	16.2984	2.69969	18.9981	16.5641	14.4945	17.2869	0.087862	16.2849
	7.44534	10.0687	6.79366	18.8366	18.0807	14.5	12.6208	5.27696	17.8978	41.8115	27.8463	12.2844	8.10117	17.1855	0.359254	26.7857	6.5134	33.9558	38.6354	29.8099	3.53142	6.04565	25.8282	3.26565	191.823	171.456	90.5064		4.83902	2.21567	5.4907	6.5522	5.79631	2.21567		16.3932	20.8721	13.2395	14.0568	16.7935	17.5291	16.4807	2.71549	19.1962	16.4768	14.6409	17.3452	0.0845445	16.5934
	14.6095	10.1127	6.55738	17.6696	16.3327	13.3128	13.0991	4.13243	17.2315	31.5474	17.077	13.9611	10.9127	15.9019	0.186061	2.28132	8.91856	42.7942	20.8894	10.4559	0.0456583	92.6015	26.2776	2.46751	160.86	128.734	69.3262		0.648364	3.84844	7.40377	3.70845	2.37151	0.648364		16.6338	21.0643	13.3962	14.1598	17.1476	17.4923	16.649	2.72881	19.3778	16.3902	14.7783	17.4061	0.0816481	16.8907
	14.4467	11.5718	6.06542	16.0034	14.9614	13.0513	12.6834	3.59137	16.2747	28.3157	12.898	13.749	11.9417	14.8328	0.107979	3.10953	1.23553	43.7971	11.0227	5.18966	0.135404	89.4953	43.3657	1.16396	121.371	99.4984	65.0407		0.697706	2.17722	7.68362	2.25436	1.2124	0.697706		16.822	21.2205	13.5902	14.2583	17.474	17.457	16.8037	2.72729	19.531	16.2303	14.8992	17.4698	0.0794158	17.1395
	13.6801	10.8439	5.84557	14.6542	14.0445	12.6244	11.9488	3.2752	15.224	27.4104	10.7269	13.1522	11.289	13.9534	0.105549	2.99748	1.22068	37.249	7.31912	4.39191	0.456495	75.5777	34.3088	0.737916	93.4626	82.0456	58.3369		0.52784	2.30833	7.30668	1.5019	0.892203	0.52784		16.9565	21.3633	13.8898	14.3429	17.7858	17.4218	16.96	2.70405	19.6641	15.9437	14.9963	17.6948	0.0825476	17.1891
	12.8398	10.5313	5.53429	13.8375	13.0104	11.7724	11.2543	3.0259	14.2802	26.8867	9.15609	12.3061	10.8416	12.9677	0.0892995	2.51392	0.522694	32.7184	6.67322	3.08385	0.268416	61.6739	30.7444	0.300023	78.3402	64.3819	46.0475		0.533723	1.77479	6.77181	1.53145	0.704278	0.533723		17.0689	21.4941	14.2465	14.4267	18.0849	17.3727	17.1156	2.66987	19.7855	15.599	15.0872	17.9069	0.085459	17.2208
	12.5156	12.0174	4.97882	13.2467	12.1293	11.3147	11.0337	3.03321	14.0669	27.4903	9.20035	12.0733	11.4903	12.419	0.0388423	2.19603	0.967559	36.662	4.89706	1.20015	0.0789211	56.6873	49.4327	5.96609e-05	68.2296	51.0182	40.0451		0.442324	0.055933	7.0945	1.17335	0.055933	0.75865		17.1697	21.5983	14.6041	14.5128	18.3735	17.2985	17.2595	2.6333	19.8928	15.2571	15.2455	18.1047	0.0857347	17.2341
	12.3741	12.2159	4.63771	12.0784	11.1148	12.672	10.8488	3.08805	13.9369	28.4643	9.53602	12.1472	11.3557	12.3346	0.0413193	2.32655	1.86897	38.5781	1.51193	0.0707442	3.32383	54.5766	52.2642	0.121684	50.2951	37.5557	59.0659		0.226947	0.068747	7.50948	0.068747	1.03238	0.524783		17.2696	21.6821	14.9556	14.6008	18.6545	17.2292	17.3986	2.59873	19.9974	14.9364	15.524	18.3405	0.0831702	17.2494
	12.2721	11.5962	6.86606	11.158	10.2028	16.8367	11.4886	3.23599	14.7246	28.1669	10.4716	11.3771	10.4416	12.1031	0.0736979	0.613745	0.0115717	21.3683	0.109328	1.65338	28.6019	53.0787	43.6877	3.53256	38.0868	27.2094	140.427		0.894957	0.21911	4.51105	0.21911	1.1743	5.45962		17.3635	21.7439	15.265	14.6334	18.9311	17.2438	17.5301	2.58263	20.1127	14.7326	15.7597	18.5808	0.0821522	17.3037
	13.0658	10.7779	6.39761	10.7477	11.6687	23.9994	12.7762	5.93405	18.7102	46.4462	35.213	11.2233	10.7553	12.7166	0.0835591	0.0838975	3.99331	40.6863	4.11461	1.22654	125.96	65.275	33.5393	1.99111	33.1913	44.6511	361.488		1.84256	0.445418	4.82567	0.475541	0.445418	12.7761		17.4265	21.7971	15.5264	14.6316	19.2006	17.2236	17.6343	2.58664	20.221	14.6682	15.9507	18.8091	0.0822316	17.325
	13.3134	10.4166	6.58734	11.102	11.6162	23.5937	12.7715	5.75022	18.5218	45.0237	33.0651	11.3591	10.588	12.8891	0.0980177	0.293636	5.54573	38.2444	2.78743	1.33483	117.119	69.337	29.4856	2.56256	37.3986	43.9523	346.227		1.95434	0.942484	4.77175	0.257107	0.257107	12.2346		17.4798	21.7993	15.777	14.628	19.4622	17.1963	17.7238	2.58238	20.3062	14.5701	16.1319	19.0276	0.0823593	17.3381
	12.5213	11.0968	7.51363	10.3682	14.4241	21.7511	12.9459	4.88816	17.834	37.7585	23.8941	11.809	10.5503	13.9484	0.138705	0.180235	3.41904	29.509	6.64451	2.18528	77.5324	56.7727	37.335	6.38616	28.9617	89.0678	281.05		0.712262	0.712262	4.29542	1.44089	2.61507	9.94205		17.5444	21.697	16.0274	14.6263	19.7127	17.1765	17.7974	2.55004	20.3474	14.3282	16.3146	19.2339	0.0821195	17.3604
	12.4077	10.5773	7.43709	9.56438	16.2748	20.9205	12.8636	4.94606	17.8097	38.4499	24.4635	11.4925	9.8176	15.3081	0.21852	0.207837	5.22755	29.4474	10.8851	11.6362	64.9135	55.0742	31.256	6.00515	20.9566	127.425	253.892		0.915246	0.915246	4.05541	1.92812	4.78233	9.42803		17.6071	21.6056	16.2528	14.628	19.916	17.1801	17.865	2.52236	20.3873	14.119	16.4847	19.4033	0.0813259	17.3936
	13.8129	18.6682	7.00165	9.15875	15.2854	26.7735	15.1167	7.0933	22.21	46.9235	50.3148	14.5491	10.3223	17.8225	0.266487	1.70005	12.6128	65.8546	35.4976	0.0284564	135.881	77.9041	187.187	4.06064	17.4073	106.067	474.672		0.736276	4.11904	7.5475	5.3904	0.736276	12.2244		17.703	21.5232	16.486	14.6584	20.0976	17.2027	17.9452	2.48905	20.4342	13.8703	16.6652	19.5595	0.0798982	17.4529
	17.5789	23.1044	20.1616	9.97339	13.9561	32.6965	19.5785	7.90849	27.487	40.3938	62.5442	18.8702	14.8618	22.3687	0.201633	3.99824	12.432	0.340023	92.2574	31.6113	172.082	158.567	328.255	230.282	24.8686	80.4524	767.84		1.29134	4.23412	1.29134	8.89685	4.91417	13.8262		17.8645	21.4349	16.7221	14.7515	20.2621	17.217	18.042	2.43812	20.4801	13.5135	16.8459	19.7071	0.078276	17.5407
	18.793	22.4883	21.297	10.6897	12.6171	33.6882	19.9289	8.22016	28.149	41.2474	67.571	20.045	14.1611	22.1905	0.220882	1.29023	6.55078	1.8717	85.3624	53.4621	189.318	190.618	306.313	266.031	32.5261	58.2256	823.784		1.25199	2.44334	1.25199	9.35528	7.42788	13.6432		18.0042	21.345	16.9558	14.8687	20.4234	17.2137	18.1351	2.38605	20.5212	13.1571	17.0203	19.8513	0.0767822	17.6089
	18.4589	21.0013	19.9395	10.8968	15.0645	32.699	19.6767	7.36541	27.0421	37.4322	54.2493	19.1992	15.9131	20.7359	0.131595	1.48293	1.75477	0.0690974	77.0867	21.2724	169.581	181.504	256.474	223.592	34.9306	101.564	767.979		0.740311	1.80212	0.740311	8.30246	4.13475	13.4998		18.1233	21.3311	17.1852	14.9932	20.5601	17.2313	18.2374	2.35046	20.5878	12.8882	17.1967	19.9794	0.0748527	17.6773
	17.2449	19.2631	19.1928	10.0743	21.7942	30.2645	19.639	6.55899	26.198	33.3978	43.0204	19.228	17.7319	21.1614	0.0881786	5.73163	0.141267	0.199023	91.4833	4.64506	112.901	150.267	203.82	201.819	25.885	282.498	638.974		1.9831	0.0351324	0.0351324	9.15371	2.56623	11.0365		18.2346	21.4534	17.3978	15.1206	20.622	17.2482	18.3461	2.33907	20.6852	12.7497	17.2856	20.053	0.0741181	17.8162
	16.5982	17.7337	34.8461	9.55844	23.1607	28.2363	21.6889	9.02057	30.7095	41.5907	81.3708	20.4472	16.882	26.9674	0.230001	25.9156	15.6438	173.111	147.148	2.16622	42.8691	134.829	162.489	891.591	20.9022	330.3	540.553		3.84903	2.71352	14.3989	10.8887	2.71352	7.78916		18.3785	21.6367	17.5857	15.2473	20.6729	17.2616	18.4638	2.34593	20.8097	12.7056	17.3426	20.1206	0.0741529	17.9821
	20.893	16.7203	35.4705	10.1354	21.7051	27.0599	21.9974	8.68349	30.6809	39.4751	75.403	21.2991	17.7634	25.7212	0.183002	1.21967	27.8479	181.526	140.707	0.0853956	25.6294	253.014	137.68	929.272	26.5105	279.511	487.234		0.406081	4.5788	14.1715	11.1637	0.406081	5.76086		18.4691	21.7674	17.7644	15.3591	20.7229	17.2352	18.553	2.34976	20.9028	12.6651	17.3675	20.1804	0.0749169	18.1168
	24.9574	16.0856	32.3262	19.6601	21.5709	26.2599	23.4767	5.67589	29.1526	24.1767	32.2157	23.2642	20.1378	25.9343	0.125812	2.19245	54.6278	78.3141	14.5662	3.63201	7.74621	398.835	123.19	747.458	215.314	275.041	452.556		1.69324	7.17852	9.06207	3.60402	1.69324	2.99575		18.5133	21.8594	17.9386	15.4123	20.7821	17.1119	18.6029	2.37512	20.9781	12.7675	17.3186	20.2373	0.0777172	18.2259
	24.6313	15.7476	29.9101	19.372	26.8769	30.9236	24.5769	5.98438	30.5613	24.3496	35.8128	25.7541	20.6868	29.1518	0.169848	0.00295941	77.9573	28.4428	27.0911	5.2901	40.28	385.917	115.799	621.183	206.941	479.189	672.729		1.12281	10.0066	4.15597	6.38212	1.12281	5.16944		18.5456	21.935	18.1105	15.4572	20.8494	16.9725	18.645	2.40577	21.0508	12.903	17.257	20.2983	0.0809819	18.3281
	23.8164	14.9858	28.8414	18.1777	26.1887	30.6139	23.7706	6.11305	29.8837	25.7168	37.3694	25.0025	19.5873	28.1782	0.179855	0.00209175	77.1734	25.7124	31.2813	5.84685	46.8309	354.562	99.9848	569.052	174.005	449.529	656.763		1.18614	10.0167	3.83885	6.82485	1.18614	5.61143		18.5798	22.046	18.2758	15.509	20.8752	16.834	18.6866	2.44067	21.1273	13.061	17.1945	20.328	0.0835115	18.4278
	22.006	13.931	27.9767	17.5039	24.533	28.5975	22.4247	5.82934	28.254	25.9952	33.9812	23.2695	18.6294	27.1158	0.185515	0.17532	72.1427	30.8254	24.2144	4.44515	38.1033	289.661	80.0031	528.549	156.683	382.065	557.476		1.26353	9.3385	4.70724	5.76563	1.26353	5.32797		18.6084	22.1696	18.4084	15.5958	20.8871	16.7094	18.7298	2.47014	21.1999	13.1883	17.1341	20.3477	0.085738	18.5084
	20.7849	13.5168	25.6079	19.1125	22.218	25.958	21.1997	4.61879	25.8185	21.7871	21.3332	21.5015	19.5306	24.7604	0.118078	0.172043	59.027	19.4323	4.35629	1.03702	22.6415	249.589	72.7652	425.241	199.543	296.924	439.802		0.716561	7.98468	4.10643	2.38895	0.716561	4.45652		18.6164	22.2992	18.5363	15.6782	20.8993	16.6002	18.7716	2.50336	21.275	13.3359	17.0842	20.3673	0.0876639	18.5764
	20.0852	12.7598	22.76	18.67	21.001	23.4777	19.7923	3.864	23.6563	19.5228	14.9305	20.5431	19.0238	22.3203	0.0797326	0.0858179	49.4563	8.80746	1.25958	1.4609	13.5826	227.97	60.423	315.896	187.236	256.462	341.925		0.457866	7.78333	2.21692	1.87312	0.457866	2.93465		18.5539	22.4061	18.6576	15.7624	20.9177	16.4406	18.7897	2.54413	21.3338	13.54	16.9689	20.3857	0.0914689	18.6057
	20.5884	11.781	20.7241	18.2152	20.6142	21.5519	18.9124	3.66871	22.5812	19.3984	13.4594	20.6013	18.8085	20.6966	0.0477945	2.80893	50.8576	3.28199	0.486216	2.89587	6.96647	243.419	46.1645	247.67	174.996	244.223	274.409		0.0128689	8.82031	0.12277	2.38615	0.0128689	0.95055		18.4651	22.4257	18.7701	15.8494	20.9461	16.2338	18.7817	2.57504	21.3568	13.7103	16.7917	20.405	0.0971415	18.6176
	21.1762	11.1248	19.4073	16.8683	19.8809	20.8232	18.2134	3.79087	22.0043	20.8136	14.3707	19.6441	17.503	20.5876	0.0809802	8.77803	50.2494	1.42536	1.80951	2.78045	6.81074	262.105	37.6777	207.959	141.175	221.842	250.799		1.5321	8.51936	0.236793	2.77586	0.236793	1.17906		18.3851	22.4221	18.88	15.9393	21.0741	16.0465	18.7912	2.61665	21.4078	13.9249	16.6311	20.5255	0.104811	18.6325
	20.7335	10.733	18.3306	17.4446	18.4401	23.883	18.2608	4.36106	22.6219	23.8821	19.0188	18.3853	17.6661	20.1601	0.0659346	6.11417	56.6673	0.00487076	0.666225	0.0321455	31.6094	247.966	33.0222	178.064	155.203	180.998	357.077		2.34814	7.65231	0.0547504	0.940767	0.0547504	5.49768		18.3066	22.4133	18.9742	16.0209	21.2485	15.887	18.8084	2.66584	21.4743	14.1737	16.5923	20.6799	0.109668	18.6404
	19.6481	10.6179	16.7838	17.4874	16.681	23.3361	17.4257	4.17586	21.6016	23.9638	17.4378	17.1356	16.7067	19.1079	0.0670463	4.93902	46.3465	0.412065	0.00380172	0.554624	34.9332	214.961	31.712	139.175	156.27	136.76	336.708		2.51252	6.51769	0.35179	0.35179	0.454598	6.20056		18.2188	22.3999	19.0408	16.0478	21.4267	15.7392	18.8122	2.72753	21.5397	14.4987	16.5906	20.8302	0.113297	18.6298
	18.2237	11.0245	16.2961	16.4504	15.4119	21.8854	16.5487	3.55437	20.103	21.4783	12.6336	16.3733	15.6329	17.7803	0.0642678	2.80561	30.516	0.0637715	0.00965767	1.29227	28.4805	175.221	36.4573	127.907	131.42	108.688	285.57		1.8504	5.34873	0.0771284	0.0771284	0.96138	5.51212		18.1247	22.3835	19.0997	16.0805	21.6091	15.5963	18.8156	2.79055	21.6062	14.831	16.5915	20.9817	0.116843	18.6122
	17.4952	11.0832	15.5124	15.0241	14.1375	20.2023	15.5758	3.08706	18.6628	19.8196	9.52994	15.2682	14.3591	16.9995	0.0841985	3.68407	20.1834	0.00401718	0.304348	2.06872	21.4051	156.466	37.169	110.794	100.753	83.7395	231.521		2.22692	4.18507	0.244148	0.244148	1.13078	4.9341		18.0338	22.3679	19.1582	16.1208	21.7901	15.4959	18.8278	2.84521	21.673	15.1118	16.5991	21.1321	0.120141	18.596
	16.9362	10.7759	14.2548	14.5405	13.4943	18.5344	14.756	2.71148	17.4675	18.3754	7.35213	14.3976	13.6844	16.3373	0.088364	4.75327	15.8417	0.251227	0.0464478	1.59184	14.2762	142.795	33.5161	85.9003	91.278	72.3824	183.544		2.53857	3.62179	0.142854	0.142854	0.903311	4.13676		17.9479	22.3473	19.2203	16.1959	21.9656	15.4788	18.8593	2.87394	21.7333	15.2388	16.6339	21.2793	0.122527	18.5841
	16.2025	10.7179	13.1842	15.0338	13.0717	19.6404	14.6418	3.08421	17.726	21.0645	9.51235	14.109	13.0998	15.9103	0.0968795	2.43595	15.3965	2.12442	0.153696	2.46502	24.9862	125.798	32.8486	67.2017	100.947	65.3699	214.735		2.0935	3.39109	0.92479	0.92479	1.03729	5.53137		17.8584	22.319	19.275	16.2823	22.1425	15.4816	18.8931	2.89713	21.7903	15.3343	16.6763	21.4257	0.124648	18.5667
	15.5318	22.7878	20.1017	15.2789	12.3107	19.505	17.586	3.85853	21.4445	21.9409	14.8882	17.5184	15.3421	19.9525	0.130626	4.21949	27.0588	6.32885	5.32268	27.8288	3.68259	111.203	316.884	228.468	105.932	53.6428	210.785		1.98657	5.26937	2.58329	2.23953	5.20774	1.98657		17.7722	22.2803	19.3226	16.372	22.3235	15.4804	18.9252	2.92159	21.8468	15.4376	16.722	21.5409	0.12594	18.5474
	14.6337	32.608	20.9031	19.9648	11.2665	17.9107	19.5478	7.32103	26.8688	37.452	53.5975	18.9377	15.4529	20.6685	0.144391	24.1487	170.569	1.83694	0.173867	68.5795	2.68006	93.0669	762.944	253.338	224.347	39.4382	167.034		4.30408	13.6702	1.96539	1.02703	7.67122	1.02703		17.6958	22.2307	19.3629	16.459	22.5099	15.4744	18.9554	2.94837	21.9038	15.5542	16.7682	21.5138	0.123963	18.5293
	13.837	32.51	18.8856	18.8677	10.1299	16.3107	18.4235	7.65671	26.0802	41.5595	58.6252	17.5892	14.4554	18.8811	0.132757	21.0357	198.432	0.213539	0.197302	68.7839	4.46389	78.3306	757.543	193.183	192.685	26.4537	128.236		3.75216	14.9209	1.29641	1.27849	7.4593	1.27849		17.6262	22.1782	19.4022	16.5409	22.6995	15.4737	18.9868	2.97714	21.9639	15.6801	16.8122	21.4842	0.121994	18.5142
	13.9684	31.737	17.2456	17.2377	9.24328	14.8826	17.3858	7.61898	25.0047	43.823	58.0488	16.0602	14.197	17.2436	0.0969021	11.6784	205.958	0.0196493	0.021922	66.3002	6.26572	80.6739	715.587	150.284	150.091	18.1198	97.9325		2.09176	15.6768	1.18543	1.17754	6.8169	1.17754		17.5665	22.1303	19.4374	16.6116	22.864	15.482	19.0153	3.00184	22.0172	15.7864	16.8504	21.4571	0.120257	18.502
	13.7989	29.9278	16.5567	16.2971	8.54867	13.6543	16.4639	7.19668	23.6606	43.7119	51.7922	15.048	13.6904	16.4918	0.0928152	7.10237	181.277	0.00860656	0.0278253	62.6507	7.89408	77.657	622.067	133.868	127.928	12.6887	75.1291		1.24911	14.8798	1.50869	1.24911	6.4993	1.39372		17.5661	22.0864	19.4666	16.6906	22.9967	15.5452	19.0586	3.00072	22.0593	15.7447	16.9095	21.4315	0.117941	18.5164
	13.1356	27.9878	16.1738	15.9669	8.63816	12.3929	15.7159	6.61312	22.329	42.0793	43.7334	14.5512	12.5786	16.1221	0.123463	6.65765	150.601	0.209696	0.0630115	50.0938	11.042	66.4073	529.058	125.154	120.568	13.3343	54.8541		1.41563	13.4366	1.62254	1.41563	5.91309	2.15834		17.5751	22.0433	19.4951	16.779	23.1095	15.6085	19.1017	2.99328	22.095	15.6702	16.978	21.4063	0.115367	18.5351
	12.1716	30.6012	15.7167	15.2151	13.6878	11.3506	16.4571	7.13102	23.5882	43.3309	50.8515	14.4514	12.5507	15.5913	0.108046	18.3658	200.054	0.548321	1.54275	7.66944	26.0771	51.6252	656.11	115.135	104.623	75.7113	40.5008		2.27981	16.1498	1.26524	0.763651	0.763651	3.10085		17.5817	21.9953	19.5231	16.8466	23.2093	15.6372	19.1322	2.99387	22.1261	15.6483	17.0304	21.3772	0.113177	18.5524
	11.4948	40.4884	14.3672	13.9029	18.4687	10.5999	18.2203	11.2492	29.4695	61.7397	126.544	14.135	12.0969	17.4433	0.180989	45.2318	495.867	14.8467	18.6401	0.0616963	58.071	42.358	1260.38	87.9961	79.5012	181.768	31.5095		2.64018	26.3533	0.23214	0.23214	4.33367	3.53516		17.589	21.9453	19.5516	16.8085	23.2991	15.652	19.1409	3.01148	22.1524	15.7332	17.0036	21.3469	0.113252	18.5703
	16.1657	42.8187	12.9585	17.3044	20.4377	9.78012	19.9108	11.8054	31.7162	59.2911	139.367	16.735	13.7603	19.6543	0.176391	14.0259	524.769	48.3354	6.79365	0.277543	102.631	124.974	1431.27	63.5516	151.729	238.737	22.9783		0.569324	26.0836	3.77658	0.569324	3.70261	6.95493		17.6136	21.8927	19.5813	16.6786	23.2732	15.6682	19.1179	3.00979	22.1277	15.7433	16.9124	21.3148	0.115166	18.5974
90°	40.8847	41.8893	12.1472	20.9347	19.3601	8.95276	24.0281	14.163	38.1911	58.9433	200.59	20.1474	13.9504	35.8972	0.440277	284.144	319.022	141.156	9.56955	21.7907	227.267	1288.68	1361.81	51.2753	254.342	206.598	15.7308		20.7373	21.742	8.00014	0.78729	0.78729	11.1946		17.6525	21.8403	19.6114	16.5598	23.1673	15.6874	19.0864	2.98352	22.07	15.6316	16.833	21.2831	0.116751	18.6319
	42.7415	39.7367	22.3892	19.1433	18.1945	8.19872	25.0673	13.4285	38.4958	53.5696	180.323	20.7662	18.4317	35.3998	0.315207	312.376	215.19	7.17236	35.0941	47.235	284.549	1425.43	1207.57	302.852	200.413	174.451	10.318		21.9752	18.9704	1.62295	1.62295	2.57169	12.5675		17.7011	21.792	19.6413	16.4641	23.0697	15.7073	19.0626	2.95653	22.0191	15.5096	16.7733	21.2543	0.117836	18.6712
	40.8676	36.6934	25.5185	21.5615	27.5649	7.98564	26.6986	11.6564	38.355	43.6594	135.873	26.5417	22.5508	34.4112	0.208217	200.761	99.8957	1.39262	26.3895	0.750444	350.174	1287.45	1005.32	421.56	274.729	509.78	8.99456		14.3259	10.1517	1.02319	4.98016	1.02319	18.556		17.7591	21.7458	19.6714	16.4143	22.9926	15.7284	19.0519	2.92726	21.9792	15.3646	16.7505	21.2272	0.117877	18.7152
	38.1051	34.9893	23.2047	20.2213	43.1585	7.71332	27.8987	13.2343	41.133	47.437	175.147	29.097	20.9671	37.3262	0.280633	104.171	50.2761	22.0341	58.9422	232.862	407.45	1096.84	900.163	331.899	232.098	1457.1	7.43528		9.00816	5.89231	5.89231	8.87564	14.0616	21.3836		17.8132	21.6961	19.6796	16.3674	22.9257	15.7422	19.0374	2.90125	21.9386	15.2397	16.7289	21.192	0.117696	18.7464
	36.1975	35.3654	21.2802	18.5836	44.1151	7.0959	27.1063	13.7634	40.8697	50.7757	189.431	28.3228	19.2578	35.9895	0.302851	82.6497	68.2138	33.9434	72.6356	289.299	400.415	974.121	922.877	265.482	184.881	1531.04	4.44939		7.87465	7.04263	7.04263	9.73918	15.7922	21.2269		17.8595	21.6439	19.6849	16.3302	22.8563	15.7021	19.0128	2.88563	21.8984	15.1773	16.7125	21.1542	0.117297	18.7722
	34.6162	37.1807	20.616	17.4128	41.1637	6.44359	26.2388	13.5205	39.7593	51.5287	182.804	27.6161	18.2136	36.5395	0.334701	70.1797	119.724	31.6162	77.8985	222.753	391.851	877.914	1036.46	244.28	154.412	1308.79	2.12298		7.00008	9.56459	7.00008	10.2033	13.5477	21.1725		17.8943	21.5933	19.6927	16.3118	22.787	15.6539	18.9888	2.87024	21.8591	15.1154	16.7074	21.1182	0.116607	18.7935
	33.0424	36.6186	23.2884	16.0646	37.9228	8.83408	25.9618	11.8763	37.8381	45.7451	141.046	28.1654	17.8706	35.7246	0.333128	50.1348	113.568	7.14721	97.9551	143.065	293.36	787.132	1000.59	334.958	122.723	1084.8	14.8035		4.87701	8.45324	4.87701	12.1008	9.7574	19.3313		17.93	21.5426	19.7028	16.3067	22.7221	15.5974	18.9669	2.85599	21.8229	15.0577	16.7125	21.0827	0.115628	18.8164
	31.5661	35.1523	23.4743	15.1899	41.1491	9.31159	25.9739	12.2146	38.1884	47.0264	149.196	27.5202	17.261	34.2557	0.329889	31.2734	84.243	6.24792	116.295	230.288	277.632	706.475	909.971	341.797	104.108	1307.73	18.706		4.04592	7.63206	4.04592	12.3304	13.6289	18.2086		17.9673	21.4921	19.7115	16.3008	22.6701	15.5319	18.9456	2.84777	21.7934	15.0313	16.7174	21.047	0.114646	18.8394
	30.4284	32.9473	21.5893	13.9674	47.0537	8.58141	25.7612	13.9888	39.7501	54.3018	195.687	26.0088	15.8728	32.3176	0.341245	21.7828	51.6391	17.4054	139.095	453.367	295.146	647.29	781.802	275.65	80.6554	1769.64	12.923		4.41959	6.93842	4.41959	12.0415	21.0448	17.4274		17.9949	21.4421	19.701	16.2918	22.6269	15.4676	18.9207	2.84235	21.7631	15.0224	16.7176	21.0068	0.113699	18.848
	28.5003	30.4285	19.6725	13.0156	45.9454	8.14269	24.2842	13.6641	37.9482	56.2673	186.706	24.0864	14.6798	29.9465	0.342099	17.7756	37.7532	21.2675	126.98	469.208	260.547	552.895	647.294	215.677	64.4661	1677.63	9.96123		4.41389	6.34215	4.41389	11.0708	21.859	15.9437		17.9412	21.3874	19.6899	16.2893	22.5946	15.4079	18.8851	2.84217	21.7272	15.0499	16.7023	20.963	0.113122	18.8156
	25.9846	29.2459	23.2182	12.6102	42.1983	7.84128	23.5164	12.2693	35.7857	52.1733	150.535	24.6014	15.2622	28.4306	0.301386	6.09186	32.8274	0.0889475	118.945	349.013	245.709	440.917	588.517	332.392	58.1199	1384.71	8.14949		1.38321	4.64455	1.38321	11.9912	17.5969	16.7601		17.883	21.3149	19.6811	16.3019	22.5688	15.3444	18.849	2.83948	21.6885	15.0643	16.6972	20.9064	0.111938	18.782
	23.2343	28.6997	33.6546	12.3741	40.0756	7.52329	24.2603	12.4944	36.7546	51.5014	156.109	25.967	15.0891	32.4159	0.364735	1.05258	19.7088	88.2531	141.281	250.124	280.126	332.98	562.314	821.855	54.5757	1231.24	6.43507		2.73271	2.73271	7.68756	13.5929	14.1086	18.4437		17.8254	21.247	19.6723	16.3278	22.5458	15.2791	18.8162	2.83676	21.653	15.0761	16.7022	20.8533	0.110533	18.7489
	20.8245	27.5079	39.1341	12.1104	38.4991	7.22928	24.2175	13.2966	37.5141	54.9046	176.798	24.1662	14.2889	35.7513	0.428904	11.5128	10.8267	222.503	146.584	203.964	288.601	250.84	507.213	1166.05	50.7486	1123.09	5.02985		3.34173	3.34173	14.9679	12.0559	14.3329	16.9369		17.7701	21.1788	19.6643	16.3613	22.5262	15.2174	18.7864	2.83308	21.6194	15.0805	16.7135	20.8002	0.108937	18.7172
	19.1091	25.2472	39.0392	12.402	37.2541	6.88396	23.3226	13.0541	36.3767	55.9718	170.409	22.1781	14.0787	34.2524	0.417405	17.7537	3.70415	247.012	119.26	194.087	270.228	199.446	410.494	1159.58	54.9886	1041.2	3.60019		3.06907	3.06907	16.8611	9.77616	15.076	15.2942		17.711	21.0926	19.6596	16.3991	22.5087	15.1572	18.7547	2.82691	21.5816	15.0731	16.727	20.7343	0.106971	18.6853
	18.3114	22.9737	38.1781	13.1202	36.2076	6.45117	22.5404	12.6254	35.1658	56.0125	159.401	20.6425	14.418	32.8991	0.390581	17.8841	0.187777	244.538	88.7397	186.794	258.862	177.552	323.537	1101.68	66.156	974.756	2.14513		2.33114	2.33114	17.5355	7.52236	15.5651	14.1914		17.6471	21.002	19.6562	16.4443	22.495	15.0792	18.7206	2.82559	21.5462	15.0934	16.745	20.6655	0.104797	18.6517
	17.4643	20.9093	36.5829	12.7078	35.1649	14.2919	22.8535	10.4797	33.3332	45.8561	109.825	19.1868	15.085	31.601	0.353768	29.0433	3.77981	188.495	102.935	151.57	73.302	155.695	253.535	998.327	59.6181	910.731	86.5888		1.7225	1.7225	17.396	6.47901	15.978	4.89498		17.5789	20.916	19.6287	16.4919	22.4853	14.9563	18.6762	2.83714	21.5133	15.1912	16.7636	20.5942	0.102537	18.6038
	15.752	19.157	34.4161	12.0493	33.9954	13.5738	21.4906	10.1354	31.626	47.162	102.726	17.4545	14.1183	30.2858	0.364098	32.9318	5.44571	167.068	89.1382	156.371	62.6757	115.894	200.801	866.097	49.8822	841.514	73.7407		1.70251	1.70251	16.9616	5.40519	16.5409	3.88068		17.4977	20.8363	19.6039	16.5345	22.4563	14.7591	18.6146	2.86746	21.4821	15.4043	16.7753	20.5282	0.100603	18.5508
	14.7237	17.535	33.1905	11.5017	32.6543	12.5553	20.3601	9.94891	30.309	48.8648	98.9808	16.1293	13.0974	28.8745	0.375897	31.7689	7.98127	164.62	78.4708	151.148	60.9148	94.8118	157.463	795.463	42.4472	765.505	57.2856		1.40564	1.40564	17.0612	4.62762	16.525	3.57405		17.4108	20.7579	19.5749	16.5682	22.4229	14.5635	18.5497	2.89971	21.4494	15.6321	16.7788	20.4622	0.0989053	18.4928
	15.479	16.773	32.6817	10.8758	31.2356	12.3436	19.8981	9.58879	29.4869	48.1895	91.945	16.126	13.1275	27.6199	0.355666	19.5286	9.76657	163.42	81.4013	128.538	57.0705	110.092	138.92	767.021	34.6839	689.012	54.1265		0.646984	0.646984	16.5557	5.25013	15.1096	3.78237		17.3275	20.6713	19.5346	16.605	22.3566	14.3855	18.4801	2.91722	21.3973	15.7857	16.7857	20.3872	0.0968851	18.4311
	14.5992	18.9958	35.5769	10.3551	29.5645	13.5648	20.4427	9.97553	30.4182	48.7975	99.5111	16.7975	13.8234	26.9223	0.321481	34.1469	2.09345	229.042	101.76	83.2072	47.3061	92.4026	196.26	935.767	28.8215	604.076	73.5859		2.19833	2.19833	18.7794	6.44239	12.767	3.23273		17.2414	20.5882	19.4944	16.6472	22.2669	14.2143	18.4087	2.92823	21.337	15.9067	16.7958	20.3148	0.094825	18.3679
	17.5139	19.4155	38.0455	12.7246	27.8003	14.5095	21.6682	9.58524	31.2535	44.2364	91.8769	18.4647	15.2606	25.7041	0.254938	17.2582	5.07479	268.214	79.9877	37.6023	51.2471	156.935	208.195	1092.89	59.8781	520.467	90.687		0.950783	0.950783	19.5808	5.74007	9.33558	3.9552		17.1375	20.4229	19.4605	16.6917	22.1831	13.9814	18.3128	2.95021	21.2631	16.1101	16.8031	20.1823	0.091364	18.299
	24.768	18.5734	37.7956	18.5275	26.5386	13.4079	23.2685	8.55257	31.8211	36.756	73.1464	21.6707	18.539	26.096	0.169307	2.24853	22.044	211.037	22.4771	10.6936	97.2318	391.306	184.602	1076.43	183.357	464.491	70.9189		3.09731	3.09731	16.1249	3.14321	4.86791	8.26282		16.9928	20.2118	19.2969	16.7274	22.1096	13.6869	18.1709	2.9841	21.155	16.4224	16.7938	19.9831	0.0867201	18.1448
	24.4127	17.3432	36.8212	20.3204	25.7122	12.8945	22.9174	8.26604	31.1834	36.0689	68.3274	22.3665	18.0875	25.3874	0.16791	2.23591	31.0717	193.316	6.74416	7.81138	100.458	377.374	152.686	1013.44	235.128	429.555	62.5359		2.04612	5.02337	14.4546	2.04612	3.34571	9.47202		16.8334	20.006	19.1214	16.7557	22.0454	13.3807	18.0238	3.02954	21.0533	16.8086	16.7751	19.7849	0.0823238	17.9774
	23.2281	22.8552	35.1551	20.2368	24.9726	14.8812	23.5549	6.68453	30.2394	28.3785	44.6829	23.0417	20.8914	24.5365	0.0802391	0.106752	0.489514	134.566	11.0093	2.01013	75.2323	332.755	319.289	910.144	232.571	399.444	97.9042		0.186461	0.186461	12.1135	2.80484	1.93098	8.16046		16.706	19.8146	18.9585	16.7802	21.9532	13.0833	17.8826	3.06894	20.9516	17.1616	16.7246	19.6005	0.0791731	17.8693
	22.1234	35.2238	33.0789	19.9336	24.0259	14.9167	24.8837	7.82658	32.7103	31.4526	61.2554	23.0747	20.4811	30.8156	0.201466	7.61906	106.917	67.1604	24.5034	0.735831	99.3417	293.673	914.289	789.178	223.415	362.497	98.6076		0.951229	12.1491	10.0042	3.14106	0.951229	8.15799		16.5893	19.6394	18.8015	16.8092	21.7899	12.8087	17.7397	3.08691	20.8266	17.4012	16.6443	19.4299	0.0772194	17.8053
	24.857	41.246	31.465	19.2048	22.6765	13.8458	25.5492	9.66787	35.2171	37.8402	93.4676	23.7668	20.0728	29.813	0.19525	0.47911	246.391	34.9961	40.251	8.25223	136.969	394.836	1314.75	701.106	202.16	312.936	78.4869		1.09025	17.4793	7.69817	4.56194	1.09025	9.92095		16.4737	19.4852	18.4868	16.8366	21.6096	12.5532	17.5742	3.08979	20.664	17.5814	16.5644	19.2356	0.0746135	17.6617
	24.0208	40.4149	30.1538	18.1626	21.7535	12.9902	24.5826	9.65006	34.2327	39.2556	93.1236	22.8872	19.0603	28.6205	0.200504	0.315605	250.66	31.0374	41.2164	8.00411	134.384	362.304	1255.17	633.388	173.609	281.13	64.0585		1.13368	17.5277	7.26659	4.72453	1.13368	9.89696		16.3119	19.3422	18.17	16.8533	21.4407	12.3076	17.4043	3.10187	20.5061	17.8224	16.4473	19.0491	0.0732984	17.5116
	22.302	37.5977	29.0948	17.0652	21.2088	12.0345	23.2172	9.04563	32.2628	38.9609	81.8233	21.7554	18.1011	27.3966	0.204307	0.837514	206.8	34.5465	37.8464	4.03375	125.052	299.826	1063.49	581.208	145.895	263.16	49.6738		0.546631	15.8423	7.33942	4.69016	0.546631	9.72088		16.1143	19.2038	17.8887	16.7729	21.2708	12.0679	17.2197	3.12273	20.3425	18.1346	16.279	18.875	0.0738473	17.3308
	20.9048	35.7911	28.3194	16.3232	20.9834	11.2095	22.2552	8.72506	30.9803	39.2046	76.1267	20.9441	17.4686	26.4854	0.205142	1.82364	183.221	36.7737	35.1894	1.61762	122.008	253.391	948.923	544.42	128.519	255.898	38.7252		0.0392828	14.8471	7.37527	4.62092	0.0392828	9.73458		15.9195	19.0674	17.6299	16.6946	21.0452	11.78	17.0228	3.14771	20.1705	18.4912	16.1133	18.708	0.0745163	17.1622
	20.1907	38.9593	27.4566	16.0679	20.7478	10.3118	22.289	9.93515	32.2242	44.5742	98.7073	20.4692	17.0986	25.7794	0.202454	4.4031	277.899	26.7037	38.7025	2.37527	143.453	231.165	1154.15	504.902	122.796	248.418	28.3587		0.278583	18.4901	6.98734	4.40136	0.278583	10.1574		15.73	18.9372	17.3796	16.6282	20.8243	11.494	16.8322	3.17555	20.0078	18.8659	15.9546	18.5478	0.0751612	17.0039
	18.5075	38.9049	26.5048	20.8051	20.1433	9.82347	22.4482	9.69748	32.1457	43.1994	94.0411	20.4742	18.9165	25.0799	0.140089	15.5288	270.825	16.456	2.6996	5.31269	159.384	182.817	1150.46	463.035	250.228	229.726	23.3958		1.96667	18.4307	6.03059	0.330941	0.330941	10.6507		15.5584	18.8168	17.1364	16.568	20.6181	11.2264	16.654	3.20283	19.8568	19.2316	15.8108	18.3967	0.0755943	16.8522
	17.4459	37.6488	25.4543	20.7257	19.1487	9.54714	21.6617	9.3989	31.0606	43.3894	88.3394	19.9372	17.8716	24.2721	0.151874	17.7737	255.585	14.3833	0.876234	6.3152	146.763	155.234	1066.82	418.928	247.72	200.567	20.799		2.49134	17.7116	5.51707	0.788466	0.788466	10.3901		15.4049	18.6991	16.9161	16.489	20.4335	10.984	16.4878	3.2282	19.716	19.5794	15.6759	18.2533	0.0759639	16.7026
	16.9443	35.255	24.3048	20.5689	18.1535	8.96953	20.6993	8.75274	29.4521	42.2852	76.6105	19.3612	17.2466	23.3708	0.150778	14.1002	211.867	12.9993	0.0170113	6.48133	137.588	142.988	916.177	373.195	242.81	173.368	15.8642		2.41689	15.8938	4.9436	1.20771	1.20771	10.3917		15.2552	18.5876	16.7228	16.4097	20.2592	10.7744	16.3348	3.24701	19.5818	19.8779	15.5439	18.1214	0.0765642	16.5663
	15.7354	32.4108	22.9923	20.2056	18.1677	8.34662	19.6431	7.99505	27.6381	40.7016	63.9209	19.1867	16.3435	22.2956	0.154045	15.2699	163.014	11.2173	0.316481	2.17667	127.61	115.538	752.088	324.207	231.621	173.743	11.2901		3.45128	13.2241	3.80562	1.01896	1.01896	10.8401		15.096	18.485	16.548	16.3292	20.0867	10.5855	16.1884	3.26208	19.4505	20.1507	15.4043	18.0007	0.0777266	16.4386
	15.1719	30.9546	21.5759	19.4555	27.4612	9.21073	20.6383	7.94641	28.5847	38.5032	63.1454	20.5157	16.2428	25.9899	0.230794	29.8814	106.426	0.879052	1.399	46.5516	130.59	103.742	674.341	275.206	209.351	505.109	17.8437		5.34378	10.4389	1.06019	1.06019	6.94548	11.305		14.9271	18.389	16.3849	16.2559	19.9197	10.4026	16.0465	3.27882	19.3254	20.4332	15.2593	17.888	0.0793023	16.3204
	14.2508	29.9	20.3143	18.3637	31.2229	9.6309	20.6138	8.54458	29.1584	41.4508	73.0099	19.339	15.2791	27.5036	0.285735	40.4869	86.2334	0.0896627	5.06283	112.553	120.623	85.8272	620.679	234.941	178.948	688.346	21.5701		5.08817	10.561	0.975318	0.975318	11.8839	9.70812		14.7591	18.3181	16.2316	16.1719	19.7652	10.1879	15.9056	3.3136	19.2192	20.8329	15.1123	17.7965	0.0815644	16.2017
	13.2105	27.9954	19.2204	17.6545	31.0433	9.12384	19.708	8.43642	28.1444	42.8071	71.1732	18.4374	14.3215	25.8016	0.286121	42.2169	68.6805	0.237757	4.21684	128.49	112.024	67.6341	529.406	202.602	160.477	678.956	17.1172		5.2269	9.55792	0.782946	0.782946	12.6059	9.3136		14.5979	18.2624	16.0931	16.0836	19.6268	9.98154	15.7742	3.35171	19.1259	21.248	14.9693	17.7201	0.0841492	16.0884
	12.0679	25.7055	18.3447	17.3324	30.3876	8.52417	18.727	8.18782	26.9149	43.7219	67.0404	17.8386	13.384	23.8653	0.281382	44.3448	48.6983	0.146168	1.94494	135.969	104.099	50.1449	429.273	178.441	152.421	645.215	12.5148		5.77072	7.86688	0.506146	0.506146	12.549	9.31441		14.448	18.2018	15.9588	16.0033	19.4999	9.78819	15.65	3.38701	19.037	21.6422	14.8257	17.6522	0.087028	15.9811
	11.1487	23.6243	17.583	17.2243	29.1162	11.5726	18.3782	6.97669	25.3549	37.9619	48.6742	17.4036	12.9855	22.1139	0.260073	52.2651	27.5216	0.632335	1.33148	115.305	46.3157	37.9722	347.365	158.67	149.762	582.239	43.3761		6.25491	6.22065	0.179351	0.179351	11.7126	5.83102		14.3046	18.137	15.8312	15.9352	19.3843	9.60953	15.5336	3.41937	18.953	22.0127	14.6863	17.5865	0.0898676	15.8832
	10.2261	21.8105	16.7912	19.8135	27.479	18.2999	19.07	5.70571	24.7757	29.9198	32.5551	19.0567	17.1684	21.3112	0.107664	78.2151	7.51002	5.19304	0.552736	70.7115	0.593146	27.4528	283.044	139.35	219.838	505.912	177.244		8.83058	2.75379	2.26548	0.756811	8.42236	0.756811		14.1652	18.0952	15.7157	15.8702	19.2737	9.44664	15.4278	3.45118	18.879	22.3699	14.5529	17.539	0.0930482	15.793
	9.19837	20.6832	15.9863	19.8673	26.7369	18.5321	18.5007	5.78486	24.2856	31.2683	33.4646	19.1997	16.6227	20.4793	0.103943	86.5335	4.76349	6.32228	1.86756	67.8353	0.000986762	17.7394	246.386	120.994	221.437	473.079	183.483		10.0013	1.48354	3.21341	0.667586	7.53722	0.667586		14.0379	18.0558	15.6098	15.7977	19.1662	9.2722	15.3233	3.4874	18.8107	22.7588	14.4309	17.4913	0.0958709	15.7037
	8.40687	19.513	15.1536	19.4302	26.399	17.2945	17.6995	5.91547	23.615	33.4216	34.9928	18.3624	15.6888	19.4923	0.108112	86.3534	3.28861	6.48191	2.99538	75.6807	0.164044	11.6986	211.017	103.368	208.62	458.493	151.486		9.9555	1.15061	3.20881	1.06787	8.03662	1.06787		13.9193	17.8901	15.4412	15.7184	19.0653	9.09778	15.1887	3.50373	18.6924	23.0681	14.2998	17.3471	0.0962932	15.5798
	8.02417	17.9057	14.2794	18.5516	26.2379	15.9016	16.8167	5.95885	22.7756	35.4341	35.5079	16.9036	14.6849	18.3901	0.112024	77.3092	1.18591	6.43804	3.0098	88.759	0.837552	9.22716	166.905	86.3572	184.011	451.622	119.137		8.87947	1.00209	2.62424	1.64797	9.33429	1.00209		13.808	17.6204	15.2696	15.5879	18.974	8.94144	15.0336	3.49852	18.5321	23.2714	14.1734	17.1123	0.0939382	15.4287
	7.39171	16.5253	13.4219	17.6813	26.0058	15.24	16.0443	6.07511	22.1194	37.8645	36.9069	15.8826	13.8764	17.3923	0.11244	74.8679	0.231304	6.87714	2.67958	99.2317	0.646958	5.78483	133.142	71.1553	161.156	441.811	105.133		8.49093	0.642639	2.46073	1.79864	10.1232	0.642639		13.7055	17.3467	15.1175	15.4641	18.907	8.80598	14.8911	3.49203	18.3832	23.4505	14.0585	16.876	0.0910818	15.2908
	7.21725	15.445	12.5832	17.3704	25.4976	14.9866	15.5167	6.01376	21.5304	38.7568	36.1653	15.2158	13.184	16.8891	0.123202	68.8802	0.00513301	8.60541	3.43645	99.6183	0.281011	4.97605	109.38	57.7086	153.361	420.702	100		7.99854	0.22923	2.63262	2.15464	10.2818	0.22923		13.6016	17.0763	14.9799	15.3526	18.8523	8.6836	14.7577	3.48644	18.2442	23.6245	13.9462	16.6454	0.0882344	15.1663
	12.4705	14.4892	11.8424	17.6184	24.6731	19.2956	16.7315	4.84804	21.5796	28.9755	23.5035	16.0538	12.9752	18.8763	0.185272	18.1565	5.02811	23.9035	0.786487	63.0681	6.57474	56.0092	90.3	47.0028	159.563	387.559	204.75		3.58329	1.56459	4.21137	1.56459	8.61929	3.24188		13.4968	16.8206	14.8481	15.2468	18.8036	8.57127	14.6312	3.48246	18.1136	23.8017	13.8346	16.4271	0.0856713	15.0474
	12.5644	13.6763	11.2757	17.9146	23.4039	19.0447	16.3133	4.61923	20.9325	28.3158	21.3373	15.7954	12.8424	18.7622	0.187309	14.0541	6.95354	25.3769	2.56419	50.277	7.46082	57.4237	75.5121	39.5537	167.134	339.199	197.632		3.23106	2.11913	4.51973	2.11913	7.60845	3.24927		13.4127	16.5817	14.7252	15.1413	18.7523	8.46932	14.5138	3.47643	17.9902	23.9527	13.7408	16.2216	0.0827966	14.9332
	11.7188	12.4922	10.7414	18.204	22.0434	17.6972	15.4828	4.49316	19.976	29.0203	20.1885	15.0947	11.9121	18.0773	0.205577	14.1681	8.94372	22.4813	7.40457	43.0413	4.90349	45.3229	56.3352	33.1182	174.7	290.937	161.561		3.37594	2.60249	4.35333	3.10925	6.9487	2.60249		13.3354	16.3155	14.6059	15.0417	18.6494	8.37596	14.3873	3.4526	17.8399	23.9975	13.653	15.9971	0.0790564	14.8238
	10.9637	11.4299	10.1546	18.1778	21.0601	16.3329	14.6865	4.48386	19.1703	30.5305	20.105	13.8814	11.0802	17.7166	0.230455	13.8595	10.6053	20.5378	12.1892	40.6224	2.71067	35.7258	41.517	26.7091	174.009	258.358	128.74		2.91776	2.45149	3.72678	4.29638	7.17865	2.45149		13.2607	15.9497	14.4985	14.9537	18.4968	8.28859	14.2413	3.40583	17.6472	23.9151	13.5702	15.7007	0.0727868	14.7261
	12.154	10.4902	9.53318	17.6451	20.5737	15.5166	14.3188	4.33286	18.6517	30.2599	18.7737	13.8353	10.9062	17.113	0.22152	4.68621	14.6579	22.9023	11.0643	39.123	1.4348	51.3731	30.2907	20.6719	160.24	242.958	110.883		1.6813	3.3451	4.30217	3.80977	6.7383	1.6813		13.1383	15.5576	14.4032	14.8302	18.3232	8.2081	14.0768	3.35325	17.43	23.8212	13.4545	15.3757	0.0666387	14.6167
	13.0424	9.60319	8.93093	16.8988	20.2047	15.0056	13.9476	4.33221	18.2798	31.0606	18.7681	14.024	10.463	16.4255	0.22175	0.819356	18.874	25.1672	8.70975	39.1506	1.1194	64.8973	21.3134	15.5581	141.903	231.591	100.382		0.981601	4.42084	5.09311	2.87481	6.18063	0.981601		12.7659	15.1719	14.314	14.6684	18.163	8.1346	13.8696	3.31884	17.1885	23.9288	13.1529	15.0461	0.0671342	14.4912
	13.3701	8.85623	8.36981	17.1481	19.653	14.4066	13.634	4.46728	18.1013	32.7658	19.9566	13.8884	9.98469	16.4627	0.24494	0.0696523	22.8268	27.7114	12.3489	36.2292	0.59701	70.2833	14.9745	11.4465	147.903	215.106	88.7382		0.518291	5.03212	5.51854	3.25972	5.7647	0.518291		12.3716	14.8053	14.1203	14.5216	18.0207	8.07486	13.6524	3.29043	16.9428	24.1015	12.8088	14.7344	0.0699112	14.321
	13.7795	8.34117	7.91262	21.411	18.847	13.5412	13.9721	5.43596	19.408	38.9059	29.5497	13.6604	9.64119	17.5801	0.291643	0.0370933	31.707	36.717	55.3374	23.7645	0.185627	77.3156	11.2535	8.56189	269.762	192.111	73.1826		0.119124	5.31918	5.74773	7.75063	5.1866	0.119124		11.9933	14.4672	13.8942	14.3483	17.7846	8.0183	13.4176	3.23873	16.6564	24.1378	12.4685	14.4374	0.0731777	14.1212
	12.8591	7.79662	7.50541	21.3577	17.8666	12.4977	13.3139	5.48603	18.7999	41.2054	30.0966	12.6784	8.97188	16.6148	0.298706	0.206813	30.44	33.7381	64.704	20.7278	0.666181	61.977	7.89651	6.34469	268.016	165.897	56.4169		0.180716	4.88176	5.17297	8.67936	5.18826	0.180716		11.641	14.1561	13.6899	14.1864	17.3917	7.96317	13.1714	3.14794	16.3193	23.8998	12.1532	14.1788	0.0769247	13.923
	11.7654	7.18633	7.0962	21.0777	16.768	11.3783	12.5453	5.49572	18.041	43.8069	30.2029	11.5719	8.23433	15.5173	0.306631	0.608285	28.7189	29.693	72.8015	17.8309	1.36186	45.9529	4.83906	4.45064	258.926	138.803	40.8551		0.193531	4.38554	4.47567	9.50584	5.19612	0.193531		11.3078	13.8399	13.5033	14.0399	16.9872	7.91283	12.9318	3.05461	15.9864	23.6208	11.8567	13.9899	0.0825363	13.6716
	11.3835	6.53709	6.68951	20.6171	15.9102	10.4815	11.9365	5.48179	17.4183	45.9247	30.05	10.9325	7.63751	14.7785	0.318567	0.305795	29.1534	27.5307	75.3528	15.7903	2.11688	40.9209	2.40419	2.90008	244.314	119.326	30.1948		0.450982	4.39542	4.243	9.68457	4.97767	0.450982		10.988	13.503	13.3223	13.9044	16.6111	7.86736	12.6993	2.96867	15.668	23.3765	11.5716	13.804	0.0879766	13.4126
	11.1999	5.94183	6.35025	19.9283	15.1557	9.73628	11.3854	5.38395	16.7693	47.2884	28.987	10.4681	7.19675	14.1667	0.326256	0.0344117	29.632	25.3524	72.9814	14.2152	2.71946	38.6052	0.912577	1.85968	223.255	103.411	22.56		0.731787	4.52623	4.11782	9.46021	4.68759	0.731787		10.6816	13.1692	13.114	13.7806	16.2663	7.79756	12.4682	2.90045	15.3687	23.2628	11.2897	13.6278	0.0938315	13.1416
	10.8688	5.46702	6.04958	18.9141	14.4634	8.89034	10.7755	5.17521	15.9508	48.0274	26.7828	9.87958	6.75977	13.5647	0.334815	0.00870097	28.1803	22.3347	66.2364	13.6	3.55398	34.6011	0.230858	1.13004	193.977	89.8099	15.2396		0.98924	4.41255	3.83	9.03454	4.58378	0.98924		10.3887	12.8481	12.9028	13.6633	15.8873	7.73007	12.2367	2.82503	15.0617	23.0866	11.0036	13.4731	0.100894	12.8754
	10.2058	5.0632	5.75078	17.9349	13.7581	8.06633	10.1299	4.96375	15.0936	49.0012	24.6388	9.13607	6.32967	12.87	0.340649	0.00576847	25.6709	19.1762	60.9185	13.1642	4.25813	27.2406	0.00587601	0.58406	167.659	76.9403	9.48506		1.06974	4.07286	3.38528	8.79882	4.62204	1.06974		10.1064	12.5491	12.7089	13.5557	15.4469	7.66959	12.0061	2.73653	14.7426	22.7929	10.717	13.344	0.109177	12.629
	9.2378	4.64688	5.44447	17.4193	13.1031	7.35064	9.53369	4.90671	14.4404	51.467	24.0758	8.29422	5.92101	12.1368	0.344214	0.0875489	23.8809	16.7218	62.1824	12.7405	4.7657	18.0732	0.11537	0.209692	154.573	65.878	5.58895		0.943581	3.64734	2.84976	9.12505	4.80885	0.943581		9.85111	12.2757	12.5329	13.4566	15.015	7.61333	11.7908	2.65216	14.4429	22.4935	10.4573	13.2256	0.116893	12.4043
	8.61847	4.31899	5.1877	17.269	12.3813	6.69881	9.07905	4.93272	14.0118	54.3308	24.3318	7.65864	5.56548	11.4406	0.345472	0.212136	22.6582	15.1426	67.0753	10.905	5.66553	13.1909	0.445629	0.0404639	150.859	54.6828	2.93186		0.959827	3.33965	2.47094	9.61036	4.72269	0.959827		9.61958	12.0131	12.3204	13.3604	14.6189	7.55955	11.582	2.57478	14.1568	22.2309	10.218	13.1004	0.123612	12.1668
	7.9232	4.05258	4.96544	17.2423	11.7394	6.09563	8.66975	5.00268	13.6724	57.7028	25.0268	7.00941	5.24799	10.7853	0.345364	0.557331	21.3183	13.7219	73.4882	9.42252	6.62608	8.62394	0.872298	0.000445303	150.203	45.6005	1.23007		0.913785	2.95684	2.04397	10.2329	4.72994	0.913785		9.41421	11.7543	12.0068	13.2655	14.2428	7.50795	11.3653	2.49558	13.8608	21.958	9.99922	12.9508	0.12861	11.8805
	7.30962	3.71122	4.73137	17.19	11.0541	5.60382	8.26668	5.07252	13.3392	61.361	25.7304	6.45672	4.94948	10.118	0.343024	0.915974	20.7523	12.4984	79.625	7.76971	7.09081	5.39666	1.62646	0.0651145	148.923	36.8152	0.381033		0.852896	2.7455	1.72535	10.7332	4.59738	0.852896		9.23112	11.5064	11.6373	13.1724	13.8816	7.46557	11.1491	2.41551	13.5646	21.6656	9.79994	12.7887	0.132311	11.5719
	6.60448	3.39844	4.51069	17.0203	10.3734	5.29134	7.86644	5.08972	12.9562	64.7016	25.9052	5.94791	4.70585	9.43114	0.33425	1.59254	19.963	11.2611	83.7936	6.28467	6.63115	2.61771	2.52207	0.226443	144.812	29.0178	0.0928986		0.656571	2.54946	1.43722	11.0724	4.42546	0.656571		9.06349	11.2797	11.2679	13.0746	13.5316	7.42548	10.9405	2.33962	13.2801	21.385	9.6146	12.6259	0.135397	11.2738
	5.98937	3.15486	4.29784	16.6014	9.75095	4.87433	7.44479	5.02382	12.4686	67.481	25.2387	5.43185	4.44197	8.81056	0.329642	2.11823	18.4035	9.90327	83.843	5.31838	6.60725	1.00566	3.35506	0.474312	134.904	22.6995	0.0125919		0.557521	2.27699	1.13401	11.1695	4.3191	0.557521		8.90275	11.0744	10.9174	12.9675	13.1907	7.38856	10.7402	2.26798	13.0082	21.1167	9.40642	12.4942	0.140991	10.9959
	5.44896	3.00037	4.11447	15.9158	9.2348	4.54116	7.0426	4.84252	11.8851	68.7604	23.45	4.99506	4.22114	8.28834	0.325129	2.53968	16.3396	8.57394	78.7339	4.80577	6.25716	0.213827	3.94488	0.76052	119.449	18.0477	0.198365		0.453898	1.99469	0.880595	10.9207	4.23974	0.453898		8.74987	10.889	10.5823	12.8632	12.8629	7.27216	10.5366	2.2271	12.7637	21.1368	9.20798	12.3694	0.146516	10.7357
	4.95189	2.80415	3.91786	15.0118	8.76046	4.28545	6.62193	4.58474	11.2067	69.2356	21.0198	4.61867	4.00975	7.80831	0.32142	2.78905	14.5755	7.31205	70.39	4.57327	5.45915	0.00120112	4.76286	1.1421	100.506	14.2424	0.491531		0.333218	1.81452	0.700815	10.3931	4.14179	0.333218		8.61284	10.727	10.2673	12.7645	12.5488	7.16222	10.3471	2.19058	12.5377	21.1709	9.02646	12.0933	0.145213	10.4972
	4.61705	2.57924	3.68647	14.4666	8.27617	4.03518	6.27678	4.45491	10.7317	70.9745	19.8463	4.32611	3.77365	7.36139	0.322203	2.75472	13.6718	6.70969	67.0727	3.99755	5.02478	0.136529	5.79512	1.69019	89.871	10.8216	0.905101		0.290935	1.74687	0.639638	10.1405	3.95006	0.290935		8.48493	10.5835	9.96285	12.6726	12.2481	7.06197	10.169	2.15846	12.3274	21.2259	8.85441	11.8319	0.143937	10.2732
	4.19579	2.44138	3.48373	14.0559	7.79633	3.94447	5.98627	4.3497	10.336	72.6613	18.9199	4.07013	3.59891	6.8962	0.314174	3.20582	12.5663	6.26273	65.1194	3.27633	4.16896	0.625294	6.47788	2.25846	82.2538	7.89491	1.08593		0.125661	1.62875	0.586402	9.9858	3.72621	0.125661		8.34841	10.4452	9.66172	12.5969	11.9604	6.96223	9.99581	2.13801	12.1338	21.389	8.67674	11.5816	0.14339	10.0535
	3.79368	2.26407	3.41808	13.7813	7.30402	3.80786	5.72818	4.29193	10.0201	74.9267	18.4207	3.80077	3.51198	6.42998	0.293504	3.74229	12.0001	5.33656	64.8536	2.4833	3.6876	1.42294	7.4119	2.4601	77.3485	5.3707	1.38929		0.00709426	1.5367	0.382693	9.98058	3.50325	0.00709426		8.21959	10.2825	9.35056	12.5312	11.6887	6.84967	9.82037	2.1289	11.9493	21.6785	8.50234	11.3372	0.142888	9.81651
	3.4269	2.1326	3.60613	13.6031	6.90804	3.4809	5.52627	4.26471	9.79098	77.1715	18.1877	3.54351	3.4404	6.08256	0.277452	4.40736	11.517	3.68694	65.2345	1.90929	4.18355	2.4325	8.145	1.90555	74.2443	3.69215	2.26698		0.116614	1.41091	0.0626165	10.0595	3.36453	0.0626165		8.06055	10.1134	9.02838	12.4406	11.4331	6.72683	9.63379	2.12778	11.7616	22.0866	8.30251	11.1031	0.14432	9.57087
	3.10803	1.99958	3.80027	13.5505	6.60328	3.23941	5.38352	4.28767	9.67119	79.6445	18.3841	3.51984	3.14087	5.90253	0.305378	5.17785	11.451	2.50667	66.7001	1.48783	4.59718	3.52884	8.92199	1.40725	73.3418	2.61384	3.05248		0.411813	1.52026	0.280429	10.0307	3.08344	0.280429		7.82785	9.95109	8.7066	12.2891	11.1891	6.61382	9.4296	2.12423	11.5538	22.5272	8.04754	10.8796	0.149629	9.32884
	2.8528	1.90879	3.75256	13.5136	6.20401	3.07588	5.21794	4.31441	9.53236	82.6842	18.6142	3.41422	2.90857	5.59115	0.315608	5.59391	10.9505	2.14734	68.8182	0.972337	4.58844	4.55288	9.4726	1.52272	72.711	1.48223	3.65064		0.561422	1.50543	0.338341	10.0994	2.78979	0.338341		7.59857	9.80091	8.39119	12.1276	10.9525	6.5046	9.22922	2.12046	11.3497	22.9755	7.79673	10.6646	0.155346	9.09605
	5.72094	1.8554	3.64771	13.345	5.83638	2.95921	5.56076	4.11954	9.6803	74.0822	16.9706	4.68432	3.13133	5.80752	0.299388	0.0256556	13.7297	3.65978	60.5936	0.075962	6.76809	0.53933	9.8041	1.79249	69.863	0.72221	4.1101		1.03661	2.82893	1.03661	8.66063	1.15205	1.72511		7.39241	9.59578	8.09145	11.9876	10.7286	6.37468	9.02842	2.12443	11.1528	23.5305	7.56717	10.4454	0.159788	8.84362
	5.57375	1.74614	3.49408	12.9745	5.47272	2.79785	5.34317	4.02848	9.37166	75.395	16.2287	4.4834	2.97191	5.5485	0.302402	0.0531679	12.9386	3.41913	58.237	0.0167818	6.47869	0.344814	10.5002	2.22744	63.8073	0.236363	4.79041		1.09035	2.73726	0.989316	8.49109	0.989316	1.68556		7.21068	9.26596	7.81436	11.8491	10.5454	6.2433	8.82146	2.12565	10.9471	24.0963	7.3616	10.2255	0.162841	8.54016
	5.03123	2.31068	3.37129	12.3034	5.12395	2.69409	5.13911	3.69979	8.83889	71.9928	13.6884	4.20126	2.86339	5.10077	0.280932	0.0116363	7.99996	3.12518	51.327	0.00022968	5.97812	0.00199702	7.16023	2.60906	53.5362	0.01888	5.25537		0.829973	1.89058	0.829973	8.10213	0.922689	1.50717		7.00036	8.87452	7.55247	11.7138	10.3721	6.12158	8.6058	2.13119	10.737	24.7646	7.13839	9.99767	0.166858	8.21349
	4.72155	2.42044	3.79252	11.805	4.82172	2.49273	5.009	3.48757	8.49656	69.6261	12.1631	4.25703	2.81768	4.79668	0.259903	0.0826284	6.70063	1.47981	46.1859	0.0350718	6.33159	0.0702253	6.58491	1.42569	46.4916	0.0271669	6.21911		0.464511	1.8366	0.464511	7.54798	0.564687	1.7643		6.79615	8.49297	7.30106	11.5848	10.2041	6.00739	8.39773	2.14059	10.5383	25.4901	6.92238	9.77628	0.170906	7.89701
	5.19461	2.24575	4.20198	11.6252	4.57244	2.29746	5.0229	3.45361	8.47651	68.7572	11.9274	4.38721	2.77359	5.03907	0.289976	0.0294826	7.71257	0.67392	43.5901	0.202916	7.42806	0.0432896	7.51195	0.61555	44.0715	0.171483	7.23121		0.807399	2.14146	0.185232	7.23797	0.185232	2.08975		6.60832	8.14833	7.05779	11.4631	10.0388	5.9025	8.20314	2.15166	10.3548	26.2298	6.72068	9.57988	0.175405	7.60306
	5.15266	2.11608	4.02311	11.534	4.31686	2.12669	4.87822	3.48198	8.3602	71.378	12.1242	4.16999	2.60079	4.94371	0.310546	0.0753143	7.62946	0.731214	44.2988	0.315136	7.57096	0.0275937	8.23959	0.9282	42.8686	0.448485	8.1788		0.982674	2.05391	0.14687	7.36397	0.14687	2.0433		6.43267	7.82083	6.81926	11.3469	9.87373	5.80864	8.017	2.16313	10.1801	26.9818	6.52932	9.40955	0.180705	7.32004
	4.86667	1.96336	3.81507	11.5393	4.10306	2.0127	4.7167	3.53986	8.25656	75.0495	12.5306	3.95906	2.46329	4.67577	0.309912	0.0224916	7.58089	0.812942	46.5485	0.376556	7.31162	0.0143696	9.13966	1.37236	42.9392	0.780549	8.84376		0.907609	1.99571	0.143996	7.58028	0.143996	1.94636		6.26187	7.46002	6.58661	11.2318	9.70845	5.72328	7.82867	2.17628	10.0049	27.7988	6.34305	9.2385	0.185825	7.02332
	4.84379	1.88679	3.6596	11.4807	3.91414	1.84559	4.60509	3.56948	8.17457	77.5115	12.7412	3.78687	2.32999	4.61138	0.328665	0.0569739	7.3892	0.893966	47.2734	0.477412	7.61487	0.0203802	9.60851	1.76079	42.1736	1.15005	9.8656		1.05692	1.90008	0.127274	7.69379	0.127274	1.94128		6.11964	7.09892	6.37355	11.0671	9.54709	5.64221	7.64141	2.17168	9.8131	28.4199	6.18312	9.07067	0.189301	6.73624
	5.43698	1.74866	3.57663	11.2172	3.7549	1.71036	4.57412	3.54189	8.11601	77.4333	12.545	3.66576	2.20566	5.01646	0.389194	0.744536	7.98318	0.994974	44.13	0.671119	8.20107	0.202892	10.4839	1.98786	38.8205	1.51696	10.7334		1.77122	1.9171	0.0891327	7.55139	0.0891327	1.9554		5.99332	6.74937	6.18264	10.9006	9.39274	5.56465	7.4639	2.16581	9.6297	29.0171	6.04065	8.91053	0.19195	6.466
	5.11694	1.61076	3.4312	10.7381	3.56991	2.5201	4.49783	3.2732	7.77104	72.7729	10.7139	3.50056	2.74788	4.73018	0.265083	0.383291	8.33516	1.13771	38.9407	0.861034	3.91142	0.017002	11.3959	2.41911	33.0802	2.00685	6.08335		1.61638	1.88979	0.0693576	7.23753	0.0693576	0.980454		5.87074	6.43672	6.00278	10.7335	9.24549	5.4931	7.29705	2.15913	9.45618	29.5891	5.90375	8.75838	0.194694	6.21975
	4.66067	1.51762	3.23987	10.1633	3.36448	2.66285	4.26814	3.06345	7.33159	71.7749	9.38473	3.30218	2.8071	4.33662	0.214107	0.154083	7.56534	1.05733	34.7533	0.816593	2.57697	0.106194	12.0334	3.05086	26.7991	2.63109	5.39958		1.35849	1.78456	0.0623047	6.86116	0.0623047	0.639333		5.75716	6.16888	5.83425	10.5669	9.0953	5.42679	7.14155	2.14767	9.28922	30.0729	5.77643	8.60686	0.196786	6.00157
	4.29321	1.52863	3.09827	9.53883	3.18158	2.53698	4.02958	2.84571	6.8753	70.6205	8.09808	3.13993	2.6773	4.0153	0.199922	0.0694982	6.25478	0.86734	30.3518	0.719112	2.22786	0.480715	11.9572	3.56557	20.7233	3.2579	6.00037		1.15328	1.6113	0.0416529	6.39891	0.0416529	0.602946		5.64691	5.91314	5.67686	10.4051	8.8498	5.35102	6.9738	2.12104	9.09484	30.4144	5.6544	8.3808	0.194255	5.795
	3.92874	3.64305	2.9991	9.0464	2.9897	2.41194	4.16982	2.44827	6.61809	58.714	5.99402	3.32108	2.99205	3.85732	0.126328	0.0581213	0.277488	1.37059	23.7811	1.39269	3.09016	1.11896	1.80498	3.94994	16.4824	3.98739	6.62862		0.607662	0.321975	0.321975	5.72533	0.331376	0.90914		5.54391	5.66449	5.53077	10.2516	8.56514	5.27028	6.80437	2.09034	8.89471	30.7205	5.53405	8.12495	0.189684	5.6042
	3.52735	5.04961	2.93939	8.65908	2.84469	2.6968	4.28615	2.31079	6.59695	53.913	5.33976	3.23337	2.86837	4.66904	0.238899	0.575782	0.582865	1.81377	19.1225	2.07782	2.52606	2.12925	0.00397705	4.19084	13.4875	4.58755	5.24295		0.29398	1.81624	0.29398	5.42571	0.388681	0.536574		5.44903	5.43327	5.39978	10.1029	8.28375	5.20023	6.64482	2.0581	8.70292	30.973	5.40815	7.87402	0.185653	5.44115
	3.23265	4.9618	2.86574	8.41934	2.71839	2.55086	4.1248	2.27947	6.40427	55.2627	5.196	3.0492	2.75523	4.52951	0.243561	0.795924	0.700568	1.58522	18.4431	1.97797	2.47727	3.07615	0.000612539	4.49781	11.784	5.14451	5.93255		0.183454	1.9126	0.183454	5.37014	0.330803	0.498334		5.36431	5.22257	5.27662	9.95506	8.00858	5.15421	6.49689	2.02201	8.5189	31.1227	5.23609	7.63066	0.186106	5.32047
	3.15937	4.60241	2.75033	8.21611	2.58169	2.33602	3.94099	2.2435	6.18448	56.9272	5.03327	2.95485	2.62385	4.24165	0.235642	0.610933	0.437484	1.41766	18.2767	1.8477	2.57592	3.33859	0.147558	5.00065	10.4301	5.78334	7.02528		0.204517	1.64756	0.204517	5.26126	0.373162	0.618829		5.28775	5.02906	5.15908	9.80644	7.74589	5.07766	6.35098	1.99027	8.34125	31.338	5.09802	7.39716	0.184002	5.22341
	2.99864	6.59681	2.70638	8.03864	2.43525	2.24571	4.17024	2.49328	6.66352	59.7875	6.21646	2.85251	2.50303	5.69727	0.389527	1.37263	5.88824	2.14289	14.9645	3.01018	3.70381	3.95176	2.59295	5.19918	9.31528	6.50911	7.51218		0.146134	3.7443	0.146134	5.18613	0.417258	0.606799		5.2188	4.85147	5.04654	9.63068	7.49781	4.93243	6.19629	1.95818	8.15447	31.6024	4.96096	7.17243	0.182263	5.13267
	3.46562	6.77623	2.59089	7.78014	2.32084	2.19634	4.18834	2.45471	6.64305	58.6082	6.0256	3.02826	2.38835	5.94858	0.427043	0.522326	6.69716	2.55186	12.901	3.48756	3.9681	2.31321	3.20297	5.73917	7.80418	7.10598	7.78527		0.437367	3.74797	0.437367	4.75189	0.707413	0.83192		5.15788	4.68219	4.93879	9.45359	7.26275	4.78299	6.04636	1.92676	7.97312	31.8664	4.82194	6.95865	0.181376	5.04833
	3.67331	6.21563	3.24208	7.3536	2.22395	2.06324	4.12864	2.17453	6.30317	52.6695	4.72858	3.4577	2.47849	5.58005	0.38488	0.207319	4.35555	0.785986	10.4004	3.62782	4.26586	1.72458	1.51065	3.04317	5.60294	7.63191	8.54571		0.215618	2.75794	0.215618	3.8959	1.23374	1.39445		5.10271	4.52223	4.83737	9.27997	7.0375	4.67233	5.90868	1.89145	7.80014	32.0114	4.71359	6.7553	0.178021	4.97004
	3.50153	5.64412	3.74067	6.91091	2.13631	2.27635	4.03498	1.89363	5.92861	46.9304	3.58584	3.6211	2.58264	5.16826	0.333588	0.284572	2.58931	0.0866161	8.27096	3.60496	3.09278	2.20528	0.432398	1.5522	3.70317	8.12386	7.34516		0.119573	2.02301	0.119573	3.28981	1.48479	1.34475		5.04999	4.37711	4.74331	9.11418	6.81329	4.57966	5.77959	1.85478	7.63437	32.0919	4.62057	6.55487	0.173085	4.89665
	3.58744	5.13669	3.67535	6.49049	3.42715	2.76419	4.18022	1.37337	5.55359	32.854	1.88614	3.63139	3.46723	4.77136	0.158295	0.351387	0.914841	0.254895	5.33734	0.567107	2.00513	1.9575	0.0225439	1.71924	2.26184	2.4317	4.93885		0.0439539	1.5053	0.0439539	2.85909	0.204239	0.8672		5.00301	4.24474	4.65617	8.95681	6.5897	4.48916	5.6566	1.81914	7.47574	32.1596	4.53091	6.35643	0.167674	4.82959
	3.57653	4.6982	3.4935	6.08819	3.77185	2.64521	4.04558	1.19657	5.24215	29.5773	1.43179	3.67419	3.51426	4.46661	0.11933	0.220007	0.425912	0.304793	4.17227	0.0749286	1.96104	1.98814	0.083144	2.22919	1.21363	1.47549	5.48187		0.0976591	1.02401	0.180691	2.414	0.0976591	1.02898		4.95683	4.12148	4.57541	8.8021	6.36847	4.39672	5.53684	1.78423	7.32107	32.2248	4.44139	6.16056	0.162156	4.76612
	3.31904	4.35642	3.36753	5.71694	3.67482	2.42117	3.80932	1.12418	4.93351	29.5114	1.26379	3.52118	3.33116	4.18602	0.11372	0.240373	0.299317	0.19518	3.63903	0.01809	1.92697	2.78057	0.397058	2.62121	0.533483	1.72062	6.58116		0.202134	0.835244	0.153646	2.19577	0.153646	1.10001		4.85701	4.00661	4.49943	8.64389	6.15279	4.25706	5.4028	1.75745	7.16025	32.5286	4.31765	5.96529	0.16023	4.67822
	4.73262	4.10083	3.88457	5.42029	3.51401	2.19829	3.9751	1.10055	5.07565	27.6861	1.21121	3.9927	3.60665	4.57467	0.118321	0.573841	0.0158067	0.00819531	2.08856	0.212608	3.15705	0.0644763	0.784499	1.21434	0.18813	2.16837	7.77436		0.739924	0.108126	0.108126	1.42759	0.478693	1.79441		4.75567	3.89917	4.42753	8.48165	5.95041	4.11608	5.27175	1.72989	7.00164	32.8144	4.19395	5.78074	0.159082	4.5916
	4.44148	3.98037	3.78748	5.25483	3.39482	2.01455	3.81226	1.08736	4.89962	28.5229	1.18236	3.88393	3.49298	4.3262	0.106561	0.395924	0.0282624	0.000613601	2.08102	0.174256	3.23173	0.297096	1.01239	1.43775	0.0719763	2.5336	8.83274		0.557553	0.0964426	0.0964426	1.3709	0.489112	1.86937		4.66358	3.80185	4.35943	8.31603	5.77805	3.98574	5.15078	1.70017	6.85095	33.008	4.07916	5.62123	0.15897	4.5115
	4.0271	3.90795	3.62773	5.10358	3.21338	1.86199	3.62362	1.06823	4.69185	29.4797	1.14112	3.76784	3.31697	3.99731	0.093016	0.162793	0.080845	1.6889e-05	2.19028	0.168299	3.10336	0.920542	1.16336	1.84638	0.0136971	3.14412	9.76288		0.259255	0.140111	0.140111	1.33574	0.554464	1.90586		4.58486	3.71308	4.29549	8.15019	5.61338	3.86641	5.03723	1.66742	6.70466	33.1019	3.97368	5.46935	0.158389	4.44018
	3.91896	3.60444	3.43349	4.95136	3.07684	1.73143	3.45275	1.05743	4.51019	30.6257	1.11816	3.51897	3.16601	3.84033	0.0962455	0.217351	0.0230094	0.000371096	2.24581	0.14131	2.96296	1.13973	1.91021	2.41198	0.00123819	3.64696	10.5958		0.399997	0.0854762	0.0854762	1.43239	0.442124	1.78754		4.49678	3.632	4.23611	7.98884	5.45081	3.75387	4.9264	1.63492	6.56133	33.187	3.87443	5.31971	0.157195	4.36645
	3.64967	3.32766	3.2203	4.75043	3.34138	1.60289	3.31539	1.0113	4.32668	30.5031	1.02272	3.33452	3.24714	3.5726	0.047723	0.111743	0.000150591	0.00904206	2.05934	0.00067586	2.93265	1.78725	2.75191	3.11964	0.0557524	2.70656	11.4491		0.315145	0.00686288	0.114224	1.41591	0.00686288	1.73163		4.39768	3.55805	4.18069	7.83458	5.28932	3.64626	4.81776	1.60407	6.42183	33.2949	3.77987	5.17143	0.155459	4.28919
	3.3099	3.06991	3.02569	4.4689	3.9562	2.22483	3.34257	0.783625	4.1262	23.4438	0.614068	3.1899	3.03675	3.79462	0.110941	0.00106751	0.0743438	0.100412	1.26862	0.376538	1.24936	2.81114	3.67349	3.84494	0.267954	1.06162	7.6271		0.119994	0.119994	0.164212	1.279	0.766293	0.965079		4.29341	3.49046	4.13035	7.67719	5.13138	3.54416	4.71116	1.57084	6.282	33.3431	3.69071	5.02632	0.153219	4.21188
	3.03722	2.88079	2.90217	4.22814	3.95976	2.32918	3.22287	0.722024	3.9449	22.4031	0.521319	2.96969	2.88613	3.72912	0.127431	0.0344675	0.117024	0.102854	1.01056	0.542994	0.798693	3.79987	4.43422	4.34464	0.575177	1.0543	7.0616		0.0675274	0.0889066	0.0675274	1.25845	0.990063	0.640514		4.18302	3.42733	4.08465	7.47662	4.97946	3.44867	4.59996	1.52047	6.12042	33.0539	3.60767	4.88458	0.150363	4.13383
	2.8768	3.88271	2.77604	4.03258	3.87133	2.20084	3.27338	0.756331	4.02971	23.1055	0.572036	3.37407	2.80123	3.87987	0.161446	0.157278	0.371284	0.247352	0.576376	0.357541	1.15035	4.45103	1.21845	4.88635	0.910057	1.24371	7.76017		0.497265	0.508648	0.598027	0.658512	0.497265	1.17323		4.08135	3.36862	4.04249	7.27942	4.83519	3.36114	4.4947	1.46962	5.96433	32.6968	3.53709	4.75007	0.146369	4.06192
	2.87312	3.7503	2.61884	3.93681	3.66304	2.06195	3.15068	0.746361	3.89704	23.6889	0.557055	3.26808	2.68241	3.72848	0.163171	0.0770374	0.359545	0.282848	0.617999	0.26252	1.18533	4.46656	1.52831	5.60602	1.10195	1.75166	8.55326		0.394962	0.482215	0.64924	0.668724	0.394962	1.20613		3.99591	3.3168	4.00278	7.08652	4.69921	3.28289	4.39735	1.41769	5.81504	32.2396	3.48658	4.62375	0.140213	3.99935
	2.6357	3.48396	2.51838	3.85523	3.55625	1.89629	2.99097	0.755963	3.74693	25.2748	0.571481	3.05983	2.54771	3.53818	0.162748	0.126214	0.243039	0.223341	0.746946	0.319544	1.19832	5.52645	2.25776	6.09184	1.27987	2.04574	9.54966		0.424128	0.424128	0.541451	0.795398	0.496421	1.16354		3.91422	3.29223	3.96526	6.90061	4.5695	3.21155	4.30889	1.36356	5.67246	31.6453	3.44772	4.50435	0.132874	3.93974
	2.40617	3.24256	2.45855	3.68873	3.43897	1.85444	2.84823	0.713556	3.56179	25.0526	0.509162	2.85055	2.41926	3.38987	0.167083	0.195425	0.155489	0.151856	0.706434	0.348969	0.987634	6.65836	3.0415	6.39078	1.68432	2.39499	9.81011		0.444386	0.392004	0.392004	0.838179	0.588419	0.996115		3.83215	3.27281	3.92959	6.72011	4.44564	3.14868	4.22483	1.31004	5.53487	31.0081	3.41264	4.39044	0.125309	3.88087
	2.27935	3.0379	2.35102	3.4569	3.24937	2.56254	2.82285	0.493146	3.31599	17.4698	0.243193	2.80022	2.4039	3.1965	0.141526	0.295386	0.046249	0.222621	0.402026	0.18192	0.0677623	7.32889	3.79721	6.946	2.33981	3.01779	5.87583		0.520866	0.237684	0.449199	0.656684	0.449149	0.237684		3.75198	3.25545	3.89578	6.54917	4.32758	3.09879	4.14646	1.25824	5.4047	30.3449	3.37958	4.2823	0.117819	3.82388
	2.18999	3.05181	2.20206	3.20745	3.00814	2.53297	2.69874	0.449927	3.14867	16.6718	0.202435	2.77056	2.28479	3.04089	0.141973	0.258823	0.12466	0.246689	0.258791	0.0957313	0.0274791	7.82071	3.7432	7.75335	3.16517	3.91408	6.02003		0.580565	0.281254	0.568496	0.436897	0.237586	0.237586		3.67791	3.23914	3.86316	6.3923	4.21485	3.05676	4.07402	1.21058	5.2846	29.7145	3.34883	4.17965	0.110356	3.77053
135°	2.97493	3.08884	2.07029	3.10381	2.76085	2.51715	2.75264	0.40172	3.15436	14.594	0.161379	2.86789	2.57807	3.06036	0.0855368	0.0494128	0.11303	0.465611	0.123315	6.72995e-05	0.0554592	4.04659	3.60128	8.50457	3.54471	4.95374	6.09794		0.107043	0.220952	0.797603	0.235916	0.107043	0.350745		3.61296	3.22601	3.83223	6.24133	4.10678	3.0197	4.0065	1.16385	5.17035	29.049	3.32275	4.08171	0.102501	3.7226
	2.83122	2.98458	1.97579	2.99204	2.58503	2.46325	2.63865	0.3885	3.02715	14.7234	0.150932	2.70813	2.4937	2.94624	0.0831884	0.0370831	0.119663	0.439389	0.124885	0.00287514	0.0307649	4.64542	4.00789	9.06466	3.97804	5.76727	6.36701		0.123095	0.276448	0.732339	0.283916	0.123095	0.244874		3.55298	3.21512	3.80254	6.09103	4.0042	2.98726	3.94219	1.1165	5.05869	28.3218	3.29959	3.98869	0.0945502	3.67776
	2.69793	2.81563	2.28589	2.8903	2.46906	2.36274	2.58692	0.249574	2.8365	9.6475	0.062287	2.5835	2.38932	2.7862	0.0766844	0.0123225	0.0523041	0.0906215	0.0920361	0.0138917	0.0502589	5.23776	4.7129	7.29354	4.39425	6.33773	6.88436		0.114435	0.232129	0.297606	0.306803	0.114435	0.220757		3.49874	3.20534	3.77773	5.93932	3.91025	2.96265	3.88234	1.06717	4.9495	27.4877	3.27869	3.90327	0.0869654	3.63823
	2.51497	2.72291	2.19364	2.7996	2.37795	2.9915	2.60009	0.293219	2.89331	11.2772	0.0859772	2.61894	2.4122	2.78043	0.0709124	0.00724554	0.0150827	0.165207	0.0398022	0.0493491	0.1532	6.10867	5.12406	7.80033	4.78274	6.80478	3.9802		0.103966	0.103966	0.425302	0.180659	0.240992	0.372562		3.44974	3.19715	3.77534	5.78708	3.8269	2.94897	3.83087	1.01533	4.8462	26.5039	3.2603	3.82987	0.0803328	3.61254
	2.34638	2.57359	2.09818	2.62279	2.25328	2.87533	2.46159	0.282292	2.74388	11.4679	0.0796888	2.45999	2.27655	2.61049	0.0683311	0.0132743	0.0125447	0.132066	0.0259841	0.0433947	0.17118	6.97049	5.82234	8.34265	5.58736	7.47076	4.45724		0.113609	0.113609	0.361804	0.162801	0.206709	0.415344		3.40768	3.19066	3.77352	5.64748	3.75064	2.93781	3.78463	0.96783	4.75246	25.5727	3.24491	3.78185	0.0764138	3.57916
	2.23754	2.44546	3.12582	2.40593	2.12112	2.75896	2.51581	0.369181	2.88499	14.6744	0.136294	2.4257	2.27964	2.68059	0.0808324	0.0774309	0.00494844	0.372116	0.012072	0.155779	0.0591251	7.55701	6.45711	3.4623	6.65955	8.21067	4.96212		0.188155	0.0197637	0.700122	0.0197637	0.304579	0.333265		3.3743	3.18479	3.77147	5.52374	3.6803	2.92862	3.74387	0.925909	4.66978	24.7313	3.23216	3.76457	0.0760936	3.5273
	2.17594	2.37443	3.07367	2.27716	2.38004	2.65214	2.4889	0.327518	2.81641	13.1592	0.107268	2.37723	2.30148	2.58412	0.0578518	0.097943	0.0131024	0.341963	0.0448329	0.0118507	0.0266497	7.89952	6.82315	3.65909	7.34078	6.7939	5.44943		0.201295	0.00280249	0.696439	0.100074	0.00280249	0.274911		3.346	3.17887	3.76956	5.40624	3.62988	2.92117	3.70862	0.885892	4.59451	23.8874	3.22065	3.75432	0.0765119	3.48794
	2.04941	2.95273	2.91552	2.18542	2.58404	2.57957	2.54445	0.369096	2.91355	14.5059	0.136232	2.5818	2.28396	2.83265	0.107237	0.245069	0.166694	0.137697	0.128899	0.00156737	0.00123348	8.6268	4.1364	4.28913	7.84628	5.77204	5.79353		0.5324	0.370927	0.33372	0.39638	0.00223458	0.00223458		3.32095	3.17439	3.76865	5.29562	3.58238	2.91362	3.67593	0.848458	4.52439	23.0814	3.21103	3.74547	0.0768269	3.45167
	1.93241	3.18385	2.74348	2.30788	2.5864	2.53045	2.54741	0.41974	2.96715	16.4771	0.176181	2.55842	2.36352	2.70421	0.0672274	0.378225	0.405054	0.0384431	0.0573761	0.00152021	0.000287804	9.32774	3.24971	5.03134	7.17526	5.7607	6.03242		0.626012	0.625426	0.185057	0.250546	0.0279773	0.0279773		3.29788	3.17118	3.7695	5.18734	3.53653	2.9067	3.64485	0.811932	4.45679	22.2761	3.20285	3.73834	0.0771461	3.4172
	1.82707	2.94627	2.56949	3.3072	2.46421	2.3691	2.58056	0.507517	3.08807	19.6669	0.257573	2.51685	2.39288	2.85207	0.0875503	0.567738	0.133744	0.000122398	0.528011	0.0135374	0.044714	9.98227	4.16274	5.84214	2.8202	6.3622	6.85102		0.689777	0.429417	0.0526434	0.79035	0.0526434	0.14775		3.2787	3.16828	3.77063	5.08146	3.49313	2.8993	3.61525	0.776461	4.39171	21.4774	3.19589	3.73178	0.077356	3.38592
	1.71764	2.71975	4.46022	3.78313	2.39988	2.30855	2.89819	1.02417	3.92236	35.3381	1.04892	2.55982	2.33138	3.51729	0.202765	1.39371	0.0318429	2.43991	0.783115	0.248314	0.347682	10.6858	5.13837	0.277024	1.44821	6.69083	7.17167		0.842179	0.159933	1.9004	1.22332	0.159933	0.251268		3.28121	3.16678	3.77	4.97843	3.45348	2.89436	3.59071	0.739885	4.33059	20.6055	3.19539	3.72518	0.0765527	3.36734
	1.60985	2.50608	5.82761	3.66007	2.23384	2.22641	3.01064	1.53573	4.54637	51.01	2.35847	2.36996	2.22826	3.37157	0.204168	1.96223	0.254579	7.93532	0.421751	0.603422	0.615027	11.4021	6.15269	0.707392	1.75955	7.57739	7.61837		0.760116	0.136122	3.45765	1.2901	0.136122	0.143556		3.28916	3.16626	3.76548	4.88336	3.41624	2.89306	3.56893	0.705251	4.27418	19.7609	3.19699	3.71634	0.0751233	3.3527
	1.49807	2.34577	5.61751	3.38615	2.14221	2.10631	2.84934	1.4888	4.33814	52.2506	2.21652	2.24399	2.11529	3.12606	0.192845	1.82592	0.253586	7.6628	0.288169	0.500026	0.552085	12.1695	6.97372	0.398122	2.56126	8.09022	8.29573		0.745918	0.101776	3.37352	1.14216	0.101776	0.137675		3.2977	3.1661	3.75753	4.80381	3.38001	2.89227	3.54957	0.676409	4.22598	19.0561	3.199	3.70554	0.0733636	3.33886
	1.48435	2.32498	5.28039	4.1614	2.05417	1.97292	2.8797	1.49429	4.374	51.8905	2.23291	2.18957	1.99323	3.7023	0.300071	1.947	0.307722	5.76332	1.64276	0.681508	0.82225	12.2654	7.08396	0.0863468	0.680861	8.59884	9.08193		0.705219	0.135404	3.09082	1.97183	0.135404	0.216649		3.30651	3.16546	3.74813	4.72183	3.34578	2.89184	3.52992	0.646848	4.17677	18.3247	3.20072	3.69358	0.0714874	3.32614
	2.6118	2.3423	5.18127	6.2448	2.57672	1.88914	3.47434	1.78511	5.25945	51.3799	3.18663	2.59426	2.40091	4.5389	0.308077	0.743977	1.28151	2.91362	7.67546	0.805714	2.51286	5.63943	6.99203	0.0379179	1.5832	5.80725	9.59394		0.0175375	0.251959	2.58701	3.65054	0.0175375	0.705123		3.28411	3.16413	3.73811	4.63859	3.31407	2.89103	3.50501	0.619315	4.12432	17.6694	3.19412	3.67983	0.0706598	3.29909
	3.9505	2.2417	5.3702	6.08331	5.70597	1.77848	4.18836	1.84088	6.02924	43.9524	3.38885	4.66035	2.6689	5.62203	0.356188	0.0565796	3.78946	1.39674	3.59082	2.30315	5.80751	1.0734	7.53415	0.147188	1.20288	0.517576	10.2917		0.709851	2.41864	0.709851	1.42296	1.04563	2.88186		3.26065	3.16272	3.72888	4.55802	3.28461	2.89046	3.48089	0.593055	4.07394	17.0375	3.1872	3.66688	0.0699838	3.27263
	3.82545	2.1017	5.27531	5.67438	5.34638	1.67403	3.98288	1.74843	5.73131	43.8988	3.05702	4.55038	2.53264	5.32861	0.355665	0.0247821	3.53881	1.67038	2.8612	1.85915	5.33079	1.34814	8.32232	0.0833837	0.473122	0.129481	10.9728		0.724928	2.44868	0.724928	1.124	0.796	2.87635		3.24062	3.15511	3.72073	4.48305	3.26367	2.89037	3.45893	0.568985	4.02791	16.4498	3.17649	3.65528	0.0700823	3.25214
	3.59961	2.26017	5.01294	5.25821	4.95336	1.57125	3.77592	1.56862	5.34455	41.5428	2.46058	4.27649	2.59503	4.99805	0.316474	0.0310872	2.2975	1.53021	2.19716	1.38636	4.86058	1.9236	7.43311	0.000696776	0.0737995	0.00110113	11.6642		0.676877	2.01631	0.736457	0.981721	0.676877	2.70523		3.22179	3.14529	3.7075	4.41152	3.24479	2.89149	3.43706	0.54567	3.98273	15.8761	3.16442	3.63989	0.069878	3.23329
	3.51871	3.13353	4.76728	4.89844	4.68319	1.54517	3.75772	1.3053	5.06302	34.7366	1.70382	4.10095	3.22982	4.74626	0.190123	0.0571271	0.389612	1.01921	1.30124	0.856503	4.89539	2.15455	3.43367	0.0480777	0.00776282	0.0920228	11.8431		0.582244	0.96742	0.66633	0.797489	0.582244	2.55578		3.19641	3.13607	3.68915	4.33939	3.2267	2.89423	3.41366	0.521896	3.93555	15.2885	3.15116	3.62027	0.0692788	3.21156
	3.34034	3.04096	4.46662	4.70137	4.47704	1.82392	3.64171	1.11868	4.76038	30.7185	1.25144	3.90348	3.11581	4.47443	0.178997	0.0908209	0.360897	0.680477	1.12288	0.697778	3.30435	2.70999	3.7853	0.270325	0.0813278	0.259598	10.0022		0.563138	0.86252	0.563138	0.797886	0.573558	2.07956		3.16995	3.12769	3.67158	4.26483	3.21301	2.8974	3.39074	0.497156	3.8879	14.6621	3.13825	3.60137	0.0687157	3.19148
	3.11035	2.87914	4.19169	4.55695	4.21916	1.77531	3.45543	1.0595	4.51493	30.6618	1.12254	3.65102	2.93694	4.21229	0.178389	0.119083	0.332113	0.542068	1.21335	0.583274	2.82281	3.52011	4.44116	0.631803	0.184549	0.588887	10.312		0.540668	0.771877	0.540668	0.905937	0.568139	1.87571		3.14464	3.12109	3.65524	4.18867	3.2155	2.90003	3.37086	0.470971	3.84183	13.9718	3.12698	3.58415	0.0681215	3.18007
	4.28474	2.79485	5.19924	4.33305	4.00752	1.71652	3.72265	1.25183	4.97448	33.6274	1.56708	4.14613	3.09801	4.32097	0.164841	0.315943	0.860827	2.18032	0.372579	0.0811517	4.02458	0.492531	4.80355	0.0452405	0.427063	0.958484	10.6931		0.138608	1.35129	1.05311	0.186913	0.138608	2.42962		3.11805	3.11881	3.63991	4.11091	3.21808	2.90337	3.35152	0.444332	3.79585	13.2576	3.11824	3.56781	0.0672404	3.16844
	4.81391	2.69317	6.36246	4.0842	3.71408	1.7917	3.90992	1.60426	5.51418	41.0304	2.57364	3.89914	2.9484	4.63148	0.222046	0.817203	1.48047	6.01493	0.0303735	0.0383544	4.48686	0.0298021	5.25955	1.89313	0.814228	1.61918	10.207		0.914774	1.20596	2.46332	0.185061	0.185061	2.10744		3.0842	3.11866	3.62495	4.03391	3.22021	2.91003	3.33199	0.418562	3.75055	12.5619	3.09281	3.55171	0.0690643	3.16943
	4.68614	3.99076	6.3191	3.85099	3.42803	1.81359	4.01477	1.48173	5.49649	36.9069	2.19551	3.92087	3.53377	4.51229	0.121615	0.450736	0.000576446	5.30997	0.0268235	0.344263	4.84519	0.0902462	0.991593	1.77571	1.28949	2.42898	10.0677		0.765263	0.0698848	2.39823	0.0698848	0.492845	2.10728		3.05455	3.11928	3.61049	3.95973	3.22133	2.90873	3.31235	0.395706	3.70806	11.9464	3.07073	3.53595	0.0704164	3.17031
	4.3771	5.62631	6.1395	3.55135	3.14854	1.7158	4.0931	1.64051	5.73361	40.0799	2.69128	3.96423	3.24924	5.31401	0.241119	0.0806578	2.35073	4.18775	0.293495	0.892191	5.65156	0.371421	0.409299	1.3293	2.05979	3.37826	10.6978		0.412878	1.66209	2.17527	0.412878	0.815684	2.24843		3.0362	3.11969	3.59662	3.88999	3.22167	2.90501	3.29486	0.374212	3.66907	11.3574	3.05707	3.52118	0.0705525	3.17068
	4.14712	5.38038	5.83647	3.26914	2.91137	1.63425	3.86312	1.58135	5.44447	40.9345	2.50067	3.70813	3.00081	5.07207	0.256569	0.0806555	2.30208	3.89409	0.352815	0.905824	4.96788	0.704636	0.155106	0.722364	2.94949	4.30634	11.2379		0.438991	1.67225	2.12834	0.438991	0.796756	2.07388		3.02044	3.11925	3.58331	3.82528	3.22133	2.90141	3.2785	0.354766	3.63327	10.821	3.04514	3.50711	0.0705055	3.17029
	3.95062	5.03512	5.70564	3.02185	2.75723	1.5564	3.67114	1.53667	5.20781	41.8579	2.36134	3.48623	2.82339	4.764	0.255768	0.0781046	1.86044	4.13919	0.42158	0.835235	4.47216	1.07315	0.00235978	0.517103	3.86002	4.96984	11.7659		0.464382	1.54889	2.21941	0.464382	0.729002	1.92984		3.00645	3.1053	3.57022	3.76408	3.22071	2.89812	3.26081	0.33795	3.59876	10.364	3.03116	3.49287	0.0707699	3.163
	3.72326	4.87376	6.12119	2.77626	2.90425	2.11914	3.75298	1.49728	5.25026	39.8958	2.24185	3.31375	2.80826	4.58613	0.240436	0.000883226	1.25615	5.60846	0.953977	0.720335	2.66942	1.5959	0.0127212	1.28743	4.88537	4.33596	8.22203		0.409503	1.56	2.80744	0.537495	0.409503	1.19462		2.99531	3.07767	3.56011	3.70728	3.21929	2.89144	3.24185	0.325253	3.5671	10.0329	3.0159	3.48055	0.0715227	3.14848
	3.59506	4.63534	6.02947	2.55203	2.87059	3.92208	3.9341	1.26796	5.20205	32.2299	1.60771	3.75857	3.05171	4.45703	0.187158	0.114945	0.491747	4.39058	1.9101	1.13104	0.000144415	1.93623	0.123343	1.08769	5.92685	4.47726	1.13309		0.163509	0.876773	2.2709	1.20654	0.887977	0.163509		2.98652	3.04931	3.55352	3.65973	3.21723	2.88612	3.2254	0.316086	3.54149	9.79988	3.00221	3.47149	0.0724891	3.13327
	3.49283	4.27305	5.82817	2.36216	2.84657	3.918	3.7868	1.21827	5.00506	32.1714	1.48417	3.70542	3.00813	4.18428	0.163526	0.0864129	0.23644	4.16719	2.02959	0.884027	0.0172141	2.23117	0.509082	0.708323	6.8874	4.5795	1.14179		0.212582	0.56763	2.12275	1.34326	0.858848	0.212582		2.97795	3.02337	3.54751	3.61243	3.21466	2.88144	3.20956	0.307411	3.51697	9.57799	2.98931	3.4643	0.0736007	3.11902
	3.33161	4.05103	5.5378	2.23831	2.67165	3.77676	3.60119	1.16429	4.76548	32.3306	1.35556	3.55418	2.83664	3.98246	0.168032	0.0726753	0.202358	3.75045	1.85746	0.864055	0.0308232	2.73882	0.875184	0.303878	7.55283	5.35876	1.46359		0.222574	0.496851	1.98362	1.31588	0.882536	0.222574		2.97012	2.97614	3.54096	3.56397	3.21233	2.87637	3.18998	0.301985	3.49197	9.46667	2.97162	3.4588	0.0757617	3.09423
	3.10602	3.75606	5.21057	2.15807	3.23076	3.58751	3.50817	1.00273	4.5109	28.5828	1.00547	3.40913	3.13721	3.71393	0.0841788	0.161722	0.0614542	2.89818	1.82276	0.076952	0.00629509	3.53638	1.51408	0.0501861	8.00028	3.08277	1.95731		0.303116	0.34693	1.80143	1.25107	0.178372	0.178372		2.95694	2.92739	3.53452	3.53859	3.2099	2.87144	3.17313	0.304519	3.47765	9.59679	2.93478	3.45337	0.0811794	3.08342
	2.8895	3.51631	5.0121	2.06841	3.87381	6.22857	3.93145	1.49511	5.42656	38.0295	2.23536	3.69506	3.0462	4.72753	0.216283	1.08566	0.172341	1.16781	3.47093	0.00332209	5.27675	4.39761	2.16159	0.000653077	8.51553	1.23818	1.54261		0.805562	0.178751	1.31704	1.62665	0.178751	2.53351		2.9404	2.88423	3.52108	3.52651	3.20769	2.86701	3.15782	0.308891	3.46671	9.78177	2.89827	3.44273	0.0858635	3.07405
	2.75294	3.39429	4.87338	1.97247	3.81742	6.63453	3.90751	1.65641	5.56392	42.3905	2.7437	3.60586	2.91328	4.60939	0.225467	1.33302	0.263392	0.932918	3.74438	0.0081149	7.43669	4.989	2.53529	0.0128059	9.08468	1.36685	2.71587		0.852916	0.211568	1.26753	1.63339	0.211568	3.02868		2.92449	2.84573	3.50203	3.51435	3.20493	2.86095	3.14208	0.311866	3.45395	9.92547	2.87684	3.42776	0.0873841	3.06471
	2.69369	3.28793	4.70758	1.944	3.64691	6.19004	3.74502	1.51474	5.25976	40.4467	2.29443	3.46742	2.84225	4.44241	0.219661	1.1053	0.208939	0.926503	3.24368	0.0096259	5.9781	5.25718	2.88531	0.0778245	9.25707	1.79462	1.4484		0.773728	0.179493	1.24016	1.52342	0.179493	2.72262		2.9074	2.81162	3.48293	3.50216	3.18789	2.86031	3.12539	0.313029	3.43841	10.0157	2.87208	3.40917	0.0855063	3.04765
	2.59842	3.11869	4.50786	1.89972	3.37441	5.74292	3.54034	1.38359	4.92393	39.0808	1.91432	3.24655	2.72849	4.2245	0.21516	0.887199	0.177786	0.936097	2.69163	0.027531	4.85137	5.70312	3.48888	0.229142	9.52851	2.59897	0.572103		0.648127	0.127861	1.26131	1.34683	0.127861	2.49637		2.89022	2.78147	3.4677	3.49003	3.16665	2.8647	3.11013	0.313684	3.42381	10.0859	2.87108	3.39244	0.0832367	3.02844
	2.48909	3.00207	4.244	1.79686	3.10436	5.32909	3.32758	1.26869	4.59627	38.1264	1.60957	3.05322	2.61733	3.95909	0.204026	0.703072	0.105955	0.83983	2.34309	0.0498276	4.00606	6.2373	3.93814	0.551371	10.1741	3.54263	0.11734		0.564129	0.0511435	1.19079	1.25635	0.0511435	2.27588		2.87494	2.75442	3.46095	3.47771	3.14585	2.86985	3.09728	0.315611	3.4129	10.1899	2.87112	3.38217	0.0817254	3.0104
	2.42995	2.93287	4.08584	1.69126	3.16583	4.94752	3.20888	1.16446	4.37334	36.2888	1.35597	3.04935	2.55568	3.85584	0.202784	0.606729	0.0761798	0.769056	2.30317	0.00185288	3.02288	6.53619	4.21758	0.811278	10.8589	3.315	0.00152299		0.619402	0.116481	1.03648	1.3581	0.116481	1.89817		2.84438	2.7332	3.44799	3.46543	3.12625	2.87603	3.08221	0.317325	3.39954	10.2954	2.85229	3.36756	0.0828421	3.00114
	2.51008	2.75987	3.93091	1.642	4.80791	4.66285	3.3856	1.27671	4.66231	37.7099	1.62998	3.34539	2.57253	4.47986	0.270452	0.766537	0.391546	0.297362	3.04014	2.02295	1.63135	6.13287	4.9581	1.11436	11.186	0.0319113	0.104782		0.835308	0.585523	0.585523	1.70339	1.46252	1.31746		2.81573	2.71291	3.4347	3.45211	3.10719	2.88352	3.06769	0.31853	3.38622	10.3834	2.83268	3.35282	0.0840905	2.99535
	3.09203	2.55275	3.76061	1.59323	4.59337	4.39996	3.33199	1.14921	4.4812	34.4902	1.32069	3.42632	2.68757	4.24012	0.224108	0.0575796	0.607223	0.183713	3.02329	1.59108	1.14055	3.58917	5.92338	1.50292	11.5146	0.154585	0.344083		0.334287	0.873575	0.334287	1.83309	1.16705	0.973638		2.79028	2.69214	3.42162	3.43734	3.08896	2.89289	3.05387	0.3193	3.37317	10.4556	2.81593	3.33845	0.0849018	2.99093
	3.34598	2.38254	3.59569	1.5099	4.3161	4.26285	3.23551	1.10185	4.33736	34.0549	1.21407	3.47083	2.6234	4.09606	0.219164	0.012204	0.727563	0.129728	2.97774	1.16768	1.05543	2.69146	6.78087	1.93449	12.0871	0.449494	0.523735		0.124853	1.0883	0.124853	1.96094	0.84527	0.792017		2.76517	2.68114	3.40913	3.4275	3.08038	2.9034	3.04446	0.319655	3.36411	10.4996	2.79973	3.32695	0.0860527	2.99189
	3.13258	2.20838	3.3883	1.47341	4.05604	4.24474	3.08391	1.07218	4.15609	34.7669	1.14957	3.26044	2.43943	3.88911	0.22907	0.00236873	0.766551	0.0926549	2.5937	0.945045	1.34753	3.43719	7.7182	2.55438	12.3421	0.865833	0.550276		0.127861	1.05206	0.127861	1.78703	0.795603	0.984299		2.74233	2.67422	3.39745	3.42039	3.0677	2.91492	3.03617	0.319745	3.35591	10.5312	2.78548	3.31501	0.0868016	2.99131
	2.94238	2.09725	3.33634	1.40856	3.85866	4.19629	2.97325	1.06096	4.03421	35.6835	1.12563	3.13936	2.30854	3.72808	0.235155	0.000952591	0.767366	0.131839	2.44824	0.783947	1.49583	4.17859	8.348	2.72316	12.802	1.27213	0.624507		0.19698	1.04211	0.19698	1.7308	0.719292	1.05692		2.72581	2.66902	3.38646	3.41362	3.04748	2.91872	3.02685	0.31928	3.34613	10.5483	2.77404	3.30172	0.08685	2.9831
	2.74056	2.02856	3.34244	1.35401	3.65492	3.99255	2.85217	1.01198	3.86415	35.481	1.02411	3.0415	2.20656	3.5768	0.236928	0.0124565	0.678343	0.240361	2.2445	0.644404	1.30046	5.04443	8.74969	2.70309	13.1953	1.77322	0.988027		0.300937	1.01294	0.300937	1.6875	0.613419	0.951048		2.72296	2.66385	3.3761	3.40676	3.02644	2.92051	3.01944	0.316674	3.33611	10.4879	2.77234	3.28868	0.0851902	2.97347
	2.69229	1.92491	3.28952	1.63821	3.43981	3.74461	2.78823	0.856458	3.64468	30.717	0.733521	2.99091	2.11675	3.40224	0.23292	0.00920395	0.745314	0.251298	1.32254	0.424568	0.914675	5.26362	9.37361	2.87989	11.2114	2.39238	1.5424		0.298617	1.066	0.298617	1.3527	0.448909	0.753707		2.7215	2.64724	3.36632	3.40016	3.01967	2.92485	3.01329	0.316637	3.32992	10.508	2.77233	3.27965	0.0838272	2.97226
	3.22167	2.00422	3.12536	1.78783	3.17009	3.55351	2.81045	0.727393	3.53784	25.8818	0.529101	3.14772	2.2845	3.20878	0.168256	0.169107	0.650007	0.0991684	1.04574	0.129345	0.55214	3.11478	8.89429	3.46402	10.2318	3.2995	2.0536		0.0739478	1.14351	0.0223678	1.35989	0.0223678	0.405783		2.71925	2.63067	3.35707	3.3925	3.01603	2.9318	3.00789	0.316644	3.32453	10.5271	2.77239	3.27181	0.0826286	2.97391
	3.21419	4.08004	2.93751	2.02583	2.9389	3.34728	3.09063	0.66938	3.76001	21.6584	0.448069	3.07655	2.93786	3.31401	0.0601659	0.0152675	0.978946	0.0234439	1.1338	0.0230199	0.0658727	3.14125	0.821747	4.19854	8.76585	4.19284	2.68718		0.137642	1.0035	0.139033	1.05072	0.137642	0.270737		2.71807	2.61532	3.34819	3.38819	3.01237	2.93967	3.00364	0.317207	3.32084	10.5608	2.77347	3.26424	0.0812833	2.97602
	2.9924	3.99991	2.78342	1.87809	2.76994	3.44879	2.97876	0.715138	3.6939	24.0079	0.511422	2.88791	2.77331	3.33469	0.0919089	0.000186124	1.04275	0.0381569	1.21148	0.0436038	0.220929	3.97661	0.973449	4.85376	9.66252	4.91333	2.36469		0.10449	1.112	0.10449	1.00983	0.117968	0.560879		2.71807	2.60104	3.33913	3.40149	3.00956	2.94653	3.00264	0.321798	3.32444	10.7172	2.77519	3.25674	0.0798335	2.97805
	2.85254	3.73108	2.66858	1.82052	2.65702	3.90141	2.93852	0.770031	3.70856	26.2047	0.592948	2.76056	2.65991	3.51144	0.137982	0.00739339	0.62814	0.0728725	1.24993	0.0792465	0.927158	4.55398	1.5762	5.37299	10.0237	5.42671	1.17751		0.0919821	0.97052	0.0919821	0.940035	0.103541	1.14086		2.71782	2.58781	3.33027	3.42448	3.00735	2.94461	3.00206	0.329208	3.33126	10.9661	2.77452	3.24954	0.078855	2.97598
	2.7981	3.43286	2.48832	2.24771	2.48581	3.86328	2.88601	0.630487	3.5165	21.8463	0.397513	2.64321	2.48643	3.27417	0.136745	0.00772915	0.299042	0.158157	0.407427	0.160165	0.955045	4.78931	2.41394	6.24112	7.50121	6.2537	1.26173		0.154887	0.78965	0.154887	0.395498	0.157404	1.22007		2.71697	2.58813	3.32332	3.44866	3.00554	2.94142	3.00401	0.334349	3.33836	11.1301	2.77309	3.24388	0.0782441	2.97348
	2.7434	3.33331	2.35199	2.3226	2.29608	3.64493	2.78205	0.580025	3.36208	20.8488	0.336429	2.5477	2.32995	3.18583	0.15517	0.00149406	0.303884	0.184948	0.211099	0.236166	0.744556	5.03171	2.7332	6.94086	7.09663	7.2386	1.79994		0.195701	0.785611	0.195701	0.225101	0.251615	1.09723		2.70723	2.58631	3.31789	3.47768	3.00452	2.9372	3.00514	0.343479	3.34862	11.4297	2.76472	3.23971	0.0791051	2.97086
	2.62062	3.23019	2.21804	2.23863	2.12246	3.45518	2.64752	0.569187	3.21671	21.4989	0.323974	2.42962	2.22319	3.0778	0.161217	0.000723493	0.339503	0.184451	0.167192	0.275688	0.65231	5.5976	3.08479	7.66461	7.55105	8.20299	2.34509		0.190997	0.800564	0.211583	0.190997	0.307166	1.02555		2.69859	2.58352	3.31248	3.51753	3.00397	2.93278	3.00815	0.35607	3.36422	11.8369	2.75713	3.2364	0.0799637	2.96837
	2.49859	3.07465	2.48463	2.0715	2.34474	3.63411	2.6847	0.569155	3.25386	21.1999	0.323937	2.49161	2.37971	2.93063	0.103744	0.0346386	0.152057	0.0400284	0.37602	0.115572	0.901368	6.18994	3.65536	6.25958	8.49751	6.97912	1.82909		0.00697827	0.583038	0.00697827	0.420112	0.146866	1.1425		2.69161	2.58151	3.30318	3.56057	3.00332	2.9283	3.01141	0.368988	3.3804	12.253	2.75078	3.23024	0.0801622	2.96581
	2.41023	2.89255	4.49246	1.96615	2.71926	4.23631	3.11949	1.01757	4.13706	32.6197	1.03545	2.80591	2.48749	3.90037	0.221183	0.50306	0.0515014	1.88503	1.3302	0.160182	1.24727	6.63742	4.3848	0.244123	9.12279	5.14056	0.56286		0.395683	0.0866443	1.68655	0.83976	0.0866443	1.4304		2.68891	2.58008	3.29421	3.60343	3.00272	2.91632	3.01428	0.381991	3.39627	12.6727	2.74576	3.22422	0.0801444	2.95952
	2.39775	2.74882	4.32912	3.05955	2.74685	4.1751	3.24286	0.810795	4.05366	25.0024	0.657389	2.90418	2.74734	3.89621	0.17293	0.714216	0.24408	1.17994	0.0336052	0.246032	0.869067	6.70186	5.00742	0.432213	3.71333	5.01625	0.658442		0.506432	0.155364	1.42493	0.155364	0.157335	1.27092		2.68806	2.57918	3.28552	3.64416	3.00267	2.90808	3.01794	0.394306	3.41225	13.0654	2.74306	3.21863	0.0797698	2.95537
	2.65198	2.56771	4.09265	4.22799	2.71701	3.95554	3.36881	0.798351	4.16716	23.6983	0.637364	3.33627	2.66824	4.05837	0.206661	0.513842	0.641762	0.523934	0.738182	0.424852	0.344248	5.45018	5.85076	0.799058	0.575411	5.15081	1.06298		0.684288	0.76856	0.756373	0.891715	0.619267	0.619267		2.68753	2.57837	3.26568	3.68472	3.00289	2.90582	3.02083	0.405242	3.42608	13.4149	2.74211	3.20447	0.077753	2.95435
	2.61851	2.40889	3.92276	4.16528	4.19359	3.79578	3.51747	0.794428	4.3119	22.5852	0.631116	3.85927	2.91283	4.10465	0.169836	0.808118	1.22895	0.164265	0.419657	0.457137	0.0774558	5.60757	6.64431	1.13163	0.674481	0.628782	1.41793		1.24076	1.45038	0.0634937	0.306007	0.334317	0.0634937		2.69795	2.57695	3.24572	3.72426	3.01147	2.90369	3.02667	0.414793	3.44147	13.7046	2.74939	3.19096	0.0743341	2.95758
	2.44682	2.35558	3.82747	3.9496	4.01049	3.53043	3.3534	0.756416	4.10982	22.5567	0.572165	3.67895	2.71773	3.91907	0.181013	0.821881	0.995639	0.224742	0.355458	0.431765	0.0313409	6.45019	6.92196	1.34346	1.07525	0.952688	2.12026		1.23213	1.32337	0.148518	0.270652	0.331537	0.148518		2.71778	2.57692	3.22693	3.75985	3.0172	2.90335	3.03367	0.421983	3.45565	13.91	2.76417	3.17861	0.069738	2.96028
	2.31065	2.25844	3.77152	3.63903	3.69023	3.34333	3.16887	0.700272	3.86914	22.0985	0.490381	3.49118	2.56882	3.67743	0.177483	0.736531	0.828876	0.363194	0.22105	0.271817	0.0304376	7.16039	7.44255	1.47628	1.8158	1.68044	2.70015		1.18053	1.23274	0.280344	0.147848	0.199049	0.147848		2.73772	2.57364	3.20937	3.78957	3.02097	2.91089	3.04036	0.428121	3.46848	14.0813	2.78101	3.16711	0.0649124	2.96593
	2.27791	2.15154	3.59607	3.46816	3.45684	3.2049	3.0259	0.642251	3.66815	21.2251	0.412487	3.33087	2.50966	3.46533	0.159945	0.559488	0.764518	0.325086	0.19559	0.185711	0.0320396	7.33669	8.03728	1.93343	2.3055	2.33999	3.17427		1.05296	1.17934	0.265194	0.137286	0.125973	0.125973		2.75727	2.57075	3.19295	3.80492	3.02464	2.91925	3.04496	0.429721	3.47468	14.1125	2.79777	3.15595	0.0601617	2.97194
	4.04416	2.11462	3.35579	3.47779	3.33855	3.31333	3.27404	0.631069	3.90511	19.2749	0.398247	3.34717	3.31964	3.44729	0.0188641	0.59308	1.34426	0.00668299	0.0415134	0.00416215	0.00154375	0.888099	8.24797	2.65937	2.27635	2.71588	2.79965		0.696985	1.23255	0.0086174	0.130616	0.0086174	0.0338416		2.77705	2.56846	3.15697	3.81168	3.0273	2.92629	3.04462	0.427467	3.47209	14.0401	2.81436	3.12888	0.0529217	2.97679
	4.22162	2.08063	3.15359	4.09652	3.1845	3.35054	3.3479	0.773856	4.12176	23.1147	0.598853	3.26752	3.16132	3.91003	0.105879	0.763392	1.60598	0.0377563	0.56043	0.0266992	6.97384e-06	0.585105	8.44436	3.35972	0.792146	3.24736	2.67651		0.954102	1.18689	0.113931	0.828998	0.0830199	0.0830199		2.79636	2.5673	3.10683	3.81742	3.03038	2.93285	3.04186	0.425019	3.46688	13.9724	2.83048	3.09059	0.0439282	2.98162
	3.96267	1.98263	3.00536	5.59546	2.98036	3.16102	3.44792	1.22644	4.67436	35.5705	1.50416	3.08319	2.98661	3.76226	0.11493	0.264972	2.14708	0.195855	4.61195	0.218606	0.0823121	1.04832	9.02354	3.92509	0.37078	4.02477	3.33256		0.879483	1.10056	0.0778272	2.51227	0.102825	0.0778272		2.8149	2.56655	3.05833	3.82425	3.04158	2.93966	3.04088	0.42433	3.46521	13.9542	2.84609	3.05415	0.0352623	2.99062
	3.7332	1.84541	2.81273	5.31538	2.78108	3.03224	3.25334	1.17733	4.43067	36.1885	1.38612	2.92249	2.78899	3.55796	0.121156	0.23027	1.98227	0.194136	4.25199	0.223031	0.0488838	1.57087	9.86675	4.72547	0.108129	4.86408	3.8193		0.810717	1.07708	0.109756	2.39289	0.141408	0.109756		2.83478	2.56864	3.01307	3.82098	3.05294	2.94715	3.03959	0.420412	3.46001	13.8312	2.86288	3.04961	0.0315822	2.98011
	3.48104	1.72182	2.64564	5.02075	2.66529	2.87913	3.06895	1.11106	4.18	36.2033	1.23445	2.77221	2.65055	3.33056	0.113692	0.169822	1.81474	0.179187	3.80954	0.162934	0.0360317	2.26655	10.6584	5.47984	0.0011699	5.38821	4.44122		0.70883	1.05039	0.126569	2.24854	0.106915	0.106915		2.84424	2.57105	2.97227	3.79508	3.05723	2.95495	3.03247	0.409915	3.44238	13.5176	2.87192	3.05104	0.0302421	2.96361
	3.22793	1.6058	2.57069	4.91768	2.5264	2.74039	2.93148	1.10644	4.03792	37.7435	1.22422	2.65554	2.53747	3.10604	0.100748	0.0878812	1.75743	0.13017	3.94499	0.164092	0.0365158	3.09274	11.4295	5.83636	0.00474266	6.05233	5.04522		0.572389	1.04974	0.0848497	2.26214	0.129142	0.0848497		2.83938	2.57271	2.93311	3.76829	3.02876	2.96253	3.01746	0.400878	3.41834	13.2853	2.86281	3.02593	0.0277006	2.94782
	3.02781	1.54989	2.55637	4.80703	3.03022	2.68502	2.94273	1.06266	4.00538	36.1113	1.12924	2.85642	2.58854	3.02962	0.0785106	0.00723891	1.93999	0.149268	3.47564	0.00765613	0.0664107	3.83666	11.8106	5.90574	0.0322247	3.82719	5.29701		0.171392	1.30652	0.300042	1.95062	0.17381	0.171392		2.83406	2.57417	2.8942	3.74298	3.00195	2.9697	3.00284	0.39318	3.39602	13.0936	2.8491	3.00262	0.0262353	2.93195
	2.83916	1.4384	2.46978	4.65124	2.93402	2.60523	2.82297	1.04349	3.86646	36.9642	1.08887	2.7222	2.50364	2.9103	0.0751137	0.000262032	1.91704	0.124745	3.34255	0.0123318	0.0474092	4.61128	12.5894	6.33412	0.112433	4.21287	5.67065		0.116962	1.2838	0.252417	1.92904	0.211823	0.116962		2.8287	2.57444	2.85753	3.7204	2.9784	2.97664	2.98935	0.387313	3.37666	12.9564	2.8359	2.98661	0.0258836	2.91708
	2.65613	1.32368	2.36664	4.4123	2.76342	2.57115	2.68222	0.995793	3.67801	37.1257	0.991604	2.61364	2.41777	2.7366	0.0618564	0.0006806	1.84564	0.0995898	2.99318	0.00659372	0.0123369	5.43082	13.4166	6.86389	0.329756	4.94227	5.83414		0.0424917	1.28996	0.246999	1.79866	0.149782	0.0424917		2.82212	2.56554	2.82532	3.69944	2.95632	2.98306	2.9753	0.384358	3.35966	12.9183	2.82292	2.98112	0.0272572	2.89082
	2.50696	1.27769	2.26675	4.07828	2.9479	2.44385	2.5869	0.916289	3.50319	35.4203	0.839585	2.4754	2.31102	2.83767	0.102287	0.00639052	1.71405	0.1025	2.2242	0.130319	0.0204657	6.14833	13.7556	7.3973	0.824949	4.15607	6.46532		0.0315588	1.19772	0.208657	1.60287	0.472497	0.0315588		2.81573	2.55659	2.79951	3.67891	2.93459	2.98565	2.96183	0.381425	3.34326	12.878	2.80357	2.9797	0.0304547	2.87516
	2.33555	1.30331	2.18128	3.92291	4.35136	2.27507	2.72825	1.16197	3.89022	42.5905	1.35019	2.30531	2.20473	3.52607	0.230568	0.154212	2.03046	0.29917	1.42722	2.6345	0.205367	7.02777	13.5662	7.86949	1.13132	0.403457	7.35207		0.0302379	1.002	0.124028	1.6176	2.04605	0.0302379		2.81025	2.54783	2.77603	3.65885	2.91389	2.9877	2.94909	0.378608	3.3277	12.8381	2.78458	2.97805	0.0335725	2.86207
	2.18473	1.659	2.12613	3.70487	4.17207	2.17947	2.67105	1.01204	3.68309	37.8895	1.02424	2.1821	2.13947	3.32484	0.216929	0.236499	1.02424	0.296929	1.0688	2.25306	0.241646	7.85015	11.0726	8.18196	1.64269	0.663376	7.87967		0.00263155	0.523104	0.0559682	1.52277	1.98996	0.00263155		2.79285	2.53834	2.74172	3.63993	2.90105	2.989	2.93382	0.378388	3.3122	12.8975	2.75451	2.9752	0.0385177	2.84695
	2.05189	1.7336	2.08097	3.51682	3.96806	2.37658	2.62132	0.903308	3.52463	34.4601	0.815966	2.22878	2.05916	3.23176	0.221626	0.324254	0.788055	0.29198	0.801928	1.81372	0.0598969	8.61222	10.5817	8.44238	2.16008	1.03731	6.81191		0.176888	0.49518	0.147806	1.28805	1.73929	0.147806		2.77529	2.52843	2.69505	3.62606	2.89043	2.99245	2.91795	0.381966	3.29992	13.0902	2.71511	2.97383	0.0454775	2.83286
	2.15242	1.67308	1.98475	3.32053	3.68217	2.39018	2.53386	0.793232	3.32709	31.3053	0.629216	2.2713	2.02667	3.08795	0.207499	0.145492	0.740943	0.301514	0.618863	1.31863	0.0206425	8.03226	10.9791	9.01076	2.77559	1.70139	6.74111		0.11888	0.598226	0.286548	1.04923	1.41087	0.11888		2.75902	2.50437	2.64801	3.61839	2.8809	2.99539	2.90102	0.391264	3.29228	13.4872	2.67577	2.9718	0.0524177	2.81996
	2.82524	1.55789	1.85329	3.18918	3.39867	2.29069	2.51916	0.739699	3.25886	29.3629	0.547155	2.55797	1.96264	3.09819	0.224381	0.0936864	0.924041	0.443386	0.448924	0.773539	0.0521976	4.67124	11.7557	9.81732	3.23054	2.52135	7.26764		0.267275	1.00008	0.704679	0.631211	0.840703	0.267275		2.74491	2.46349	2.60217	3.6123	2.87277	2.99868	2.88239	0.404792	3.28718	14.0436	2.63785	2.96961	0.0591636	2.80884
	2.71712	1.48506	1.7673	3.06751	3.14725	2.1776	2.39364	0.691542	3.08518	28.8908	0.47823	2.44736	1.86988	2.97991	0.228883	0.104642	0.825513	0.392299	0.454097	0.567923	0.0466747	5.15028	12.2604	10.3635	3.68271	3.38302	7.8902		0.269764	0.962298	0.680058	0.620147	0.699886	0.269764		2.73159	2.42402	2.55903	3.60731	2.86588	3.00198	2.86497	0.41849	3.28346	14.6071	2.60217	2.96795	0.0656686	2.79874
	2.52991	2.24829	1.68971	2.92669	2.92741	2.08226	2.40071	0.490086	2.8908	20.4142	0.240184	2.3891	2.12377	2.8275	0.142131	0.0166917	0.0232328	0.505522	0.276656	0.277409	0.10141	6.03508	7.49806	10.8691	4.243	4.24006	8.43487		0.14081	0.14081	0.699387	0.537595	0.538309	0.306836		2.72133	2.3871	2.52143	3.60362	2.85971	3.00469	2.84965	0.431454	3.2811	15.1406	2.5714	2.96845	0.0716706	2.79052
	2.41388	2.28634	1.9287	2.97926	2.70269	2.02925	2.39002	0.399813	2.78983	16.7284	0.15985	2.35011	2.09353	2.63048	0.113666	0.000569299	0.0107486	0.212819	0.347201	0.0977609	0.130152	6.61861	7.29109	9.35044	4.02921	5.21601	8.74558		0.0637678	0.0637678	0.421415	0.629146	0.352575	0.320858		2.71728	2.35128	2.48295	3.60191	2.85172	3.00051	2.83428	0.444433	3.27871	15.6806	2.54153	2.96331	0.0766196	2.7845
	2.35299	2.12538	2.20611	3.66411	2.51239	2.01899	2.48	0.605408	3.0854	24.4117	0.366519	2.27955	2.14556	2.47254	0.0708033	0.0161303	0.125752	0.0750118	1.40213	0.00104938	0.212525	6.93562	8.18627	7.73081	1.74884	6.12145	8.80638		0.0734389	0.154171	0.0734389	1.38456	0.232838	0.26056		2.71259	2.32266	2.44611	3.60187	2.84351	2.97721	2.81732	0.455021	3.27235	16.1508	2.51273	2.94378	0.0789983	2.77805
	2.30278	2.00923	2.14975	3.48633	2.32501	1.86808	2.35686	0.580051	2.93691	24.6111	0.336459	2.22627	2.04436	2.31945	0.0630386	0.00292493	0.120848	0.0428971	1.2757	0.00101493	0.238907	7.20259	8.86439	8.04742	2.25064	7.08379	9.72481		0.0765167	0.217032	0.0765167	1.26007	0.0987414	0.358182		2.7073	2.29727	2.41201	3.60313	2.83953	2.95309	2.80205	0.46516	3.26721	16.6007	2.48583	2.9247	0.0811139	2.77342
	2.21551	1.873	2.05159	3.19245	2.20274	1.73825	2.21226	0.515066	2.72732	23.2824	0.265293	2.12717	1.91765	2.21232	0.0713487	1.05601e-05	0.115095	0.0258136	0.960776	9.05093e-05	0.224681	7.67866	9.69417	8.61396	3.21879	7.74956	10.5514		0.0883394	0.254166	0.0755762	1.06528	0.0755762	0.388916		2.70249	2.27369	2.37947	3.60531	2.83642	2.92956	2.78782	0.475206	3.26303	17.0458	2.46022	2.90627	0.0831174	2.76945
	2.1479	1.90181	1.94667	5.24225	2.07774	1.70315	2.50325	1.35064	3.85389	53.9554	1.82423	2.01221	1.91302	2.13036	0.0537505	0.126279	0.361737	0.309785	7.50212	0.181061	0.640162	8.05793	9.51561	9.24084	0.0653868	8.46115	10.7807		0.135691	0.110398	0.0655349	3.23005	0.0655349	0.309053		2.69809	2.25528	2.3506	3.61001	2.82963	2.90727	2.77514	0.484534	3.25968	17.4598	2.43747	2.88786	0.0845747	2.76386
	2.01929	1.89939	1.89819	6.14557	2.00292	1.62092	2.59771	1.74395	4.34166	67.134	3.04136	1.95115	1.89849	2.0152	0.0298205	0.334573	0.487654	0.489335	12.5873	0.353782	0.954127	8.80461	9.53053	9.53795	1.34335	8.90204	11.3274		0.0681358	0.0517634	0.0529658	4.19442	0.0517634	0.330235		2.6943	2.23849	2.32686	3.61405	2.82282	2.85822	2.75912	0.491301	3.25043	17.8064	2.41872	2.84937	0.0817479	2.75856
	1.91051	1.79396	1.83566	5.6949	1.86048	1.66999	2.46092	1.58641	4.04733	64.4642	2.5167	1.84807	1.80438	1.898	0.0252864	0.302944	0.444835	0.390944	10.4587	0.360529	0.625568	9.46198	10.1926	9.92807	0.501772	9.77231	10.9996		0.062444	0.0541114	0.0124069	3.84684	0.0124069	0.178081		2.69056	2.22169	2.30373	3.62599	2.81547	2.80452	2.74366	0.501233	3.24489	18.2688	2.40043	2.81273	0.0790879	2.74754
	1.87843	1.72603	1.76489	5.27202	1.72316	2.70009	2.51077	1.40376	3.91453	55.9095	1.97054	1.82166	1.73575	2.49467	0.179398	0.399854	0.615815	0.556335	7.62451	0.620333	0.0358416	9.66038	10.631	10.3791	0.0814965	10.6497	5.22788		0.0567691	0.0956295	0.0567691	3.45036	0.098503	0.878428		2.6859	2.20487	2.28127	3.65621	2.80787	2.75449	2.73177	0.518376	3.25014	18.9758	2.38242	2.79453	0.0796037	2.72019
	1.85876	1.68262	1.97131	4.87455	1.64707	3.08481	2.51985	1.26999	3.78985	50.3995	1.61288	1.91504	1.72666	2.80644	0.238199	0.437041	0.70096	0.300903	5.54458	0.761746	0.319178	9.78302	10.9159	9.09166	0.0125438	11.1521	3.61659		0.0562722	0.232415	0.0562722	2.95951	0.267962	1.16978		2.68106	2.18899	2.26981	3.68743	2.8008	2.70827	2.72273	0.534548	3.25727	19.6328	2.37262	2.78128	0.0792906	2.69466
	1.7906	1.65148	2.69182	4.48472	1.59525	2.93538	2.52488	1.11387	3.63875	44.1159	1.24071	2.24121	1.68626	2.87449	0.260533	0.539156	0.762822	0.0278715	3.841	0.864206	0.168511	10.214	11.1227	5.26574	0.251824	11.5009	4.20729		0.45061	0.589735	0.45061	2.24351	0.645964	0.694163		2.67637	2.17423	2.26751	3.71666	2.80744	2.67389	2.71935	0.549111	3.26846	20.1927	2.3691	2.78542	0.0807669	2.67513
	1.67651	1.97918	2.58927	4.19252	1.55391	2.8168	2.46803	0.980951	3.44898	39.7463	0.962265	2.28422	1.75217	2.75992	0.223343	0.626512	0.238979	0.0147	2.97387	0.835621	0.121638	10.9564	9.04427	5.74691	0.630472	11.783	4.70781		0.60772	0.305049	0.305049	1.9083	0.730318	0.532572		2.67148	2.16631	2.26393	3.74308	2.83381	2.653	2.72193	0.562324	3.28426	20.659	2.3612	2.80584	0.0860533	2.66224
	1.57682	1.95148	2.45803	3.92327	1.48838	2.76331	2.36021	0.911708	3.27192	38.6282	0.831211	2.20475	1.67048	2.68699	0.233279	0.613706	0.167065	0.00956739	2.44314	0.760094	0.162487	11.6262	9.21164	6.39341	1.13056	12.2372	4.94278		0.627933	0.253274	0.253274	1.71851	0.716372	0.558558		2.66478	2.16058	2.25928	3.76667	2.84047	2.63594	2.72129	0.573646	3.29493	21.08	2.35345	2.81067	0.0885392	2.65036
	1.48207	1.83081	2.31936	3.62656	1.39134	2.79914	2.24155	0.860652	3.1022	38.3955	0.740722	2.07509	1.56925	2.67919	0.261259	0.576811	0.168706	0.00605554	1.91827	0.722855	0.310909	12.2814	9.95868	7.11386	1.84955	12.9255	4.78475		0.593021	0.244278	0.244278	1.55148	0.683748	0.724053		2.65139	2.15947	2.25506	3.79107	2.8648	2.62039	2.7237	0.585333	3.30903	21.4904	2.34639	2.82952	0.0933419	2.63589
	1.40787	2.50488	2.1853	3.96728	2.21861	2.78268	2.5111	0.848887	3.35999	33.8053	0.720609	2.36174	2.19363	2.71323	0.105893	1.21711	3.8703e-05	0.106146	2.12044	0.0855544	0.073753	12.8069	6.15865	7.84695	1.03891	7.66148	4.85703		0.95387	0.143138	0.176441	1.60553	0.143138	0.420934		2.64179	2.15819	2.26702	3.81972	2.88925	2.63507	2.73517	0.595114	3.33029	21.7578	2.35903	2.85073	0.0943804	2.63843
	1.3653	2.63554	2.05152	4.03879	2.0727	2.75492	2.48646	0.907898	3.39436	36.5136	0.824279	2.35412	2.05682	2.72508	0.139748	1.25701	0.0222251	0.189173	2.40972	0.1712	0.0720697	13.1134	5.52721	8.61435	0.898239	8.49049	4.98015		0.988822	0.281422	0.302599	1.68467	0.281422	0.400799		2.6485	2.15738	2.28031	3.8463	2.91167	2.66463	2.75146	0.602893	3.35436	21.9117	2.37236	2.87162	0.0952056	2.65656
	1.65814	2.54967	1.92714	3.79271	1.93472	2.60411	2.41108	0.773745	3.18483	32.0912	0.598682	2.24219	1.92904	2.5905	0.146357	0.566925	0.019207	0.234196	1.9089	0.226924	0.0372609	11.0783	5.93836	9.35994	1.42524	9.31366	5.67599		0.584056	0.307477	0.31505	1.55052	0.307477	0.361919		2.66472	2.15625	2.2928	3.87161	2.93108	2.69236	2.76814	0.610079	3.37822	22.0393	2.38578	2.89035	0.0956322	2.67854
	2.75174	2.36339	1.86587	3.54232	1.85574	2.50821	2.48121	0.629857	3.11107	25.3851	0.39672	2.4358	1.99025	2.69086	0.149667	0.0731839	0.0138814	0.378647	1.12595	0.391214	0.000729073	4.99437	6.88093	9.73862	2.08579	9.80193	6.14213		0.315934	0.0724103	0.569934	1.10652	0.580062	0.0724103		2.68016	2.1554	2.30258	3.89543	2.9488	2.71853	2.78348	0.617155	3.40064	22.172	2.39698	2.90747	0.0962392	2.69934
	2.73084	2.22196	1.79794	3.37198	3.19406	2.63482	2.6586	0.588695	3.2473	22.143	0.346561	2.68283	2.32518	3.07826	0.139371	0.00521784	0.190655	0.740737	0.508913	0.28672	0.000565335	5.08823	7.64293	10.1672	2.60681	3.21299	5.53059		0.0480057	0.460869	0.88489	0.689152	0.511233	0.0480057		2.69486	2.15456	2.31167	3.91705	2.96684	2.74422	2.7982	0.623672	3.42187	22.2883	2.40747	2.92468	0.0969983	2.71954
	2.64828	2.0935	1.69415	3.17101	3.29899	2.7574	2.61056	0.619385	3.22994	23.7262	0.383638	2.70284	2.2322	3.06761	0.15763	0.00142341	0.267346	0.839805	0.314103	0.473947	0.0215645	5.46747	8.3697	10.8399	3.29619	2.84783	4.96907		0.0545602	0.609343	1.0087	0.468161	0.596149	0.0545602		2.71926	2.15155	2.32213	3.93759	2.9871	2.76893	2.81443	0.629951	3.44438	22.3829	2.42141	2.94393	0.0973878	2.7441
	2.51816	1.94927	1.63068	3.42417	3.19016	2.68318	2.56594	0.692422	3.25836	26.9852	0.479449	2.60067	2.09149	3.06342	0.188544	0.00228228	0.380282	0.87471	0.736563	0.38966	0.0137456	6.09291	9.22506	11.2619	2.44102	3.22699	5.3055		0.0825075	0.651404	0.969993	0.823498	0.589493	0.0825075		2.74667	2.12679	2.3339	3.95279	3.00831	2.79334	2.82697	0.638955	3.46592	22.6021	2.43709	2.96297	0.0973841	2.77
	2.40606	1.81394	1.55201	5.01919	3.15842	2.5407	2.74839	1.24816	3.99655	45.4142	1.5579	2.47338	1.96197	3.00399	0.209832	0.117187	0.87319	1.43131	5.15654	0.168127	0.0431333	6.65889	10.0654	11.796	0.00106563	3.34204	5.98214		0.0673202	0.659441	0.921369	2.54581	0.685039	0.0673202		2.773	2.1016	2.34533	3.96741	3.02802	2.81452	2.83831	0.648299	3.48661	22.841	2.45225	2.9806	0.0972505	2.79376
	2.25404	1.7149	1.46549	5.75551	3.02845	2.37005	2.76474	1.5634	4.32814	56.5477	2.44421	2.31204	1.84968	2.86385	0.215161	0.260817	1.10216	1.68805	8.94469	0.0695448	0.155779	7.46661	10.7037	12.3978	0.591302	3.83413	6.84605		0.0580071	0.597145	0.846554	3.44346	0.716409	0.0580071		2.79693	2.07829	2.3563	3.98155	3.05573	2.82913	2.84966	0.658067	3.50772	23.0929	2.46646	3.00421	0.0982975	2.81303
	2.1056	3.08358	1.50694	5.62564	2.82738	2.21414	2.89388	1.44982	4.3437	50.0997	2.10199	2.52076	2.13273	3.01953	0.172117	0.621382	0.0359863	1.9236	7.4625	0.00442233	0.462047	8.29985	3.62128	12.1077	0.408436	4.66201	7.68624		0.415158	0.562821	1.01382	3.10488	0.30662	0.30662		2.81771	2.0572	2.36845	3.98935	3.08367	2.84138	2.85963	0.665389	3.52502	23.2684	2.48076	3.02766	0.0992836	2.82955
	2.00077	2.90741	1.52769	6.0052	2.65828	2.09554	2.86582	1.61448	4.4803	56.3358	2.60655	2.37691	2.02446	2.84513	0.168529	0.748305	0.00173032	1.79057	9.85573	0.0430714	0.593325	8.91486	4.32279	11.9637	1.03766	5.42082	8.35792		0.37614	0.530503	0.849216	3.62829	0.28137	0.28137		2.83585	2.03645	2.37997	3.99501	3.1101	2.85286	2.86837	0.672261	3.54063	23.437	2.49394	3.04967	0.100246	2.84435
	1.96665	2.70552	1.43469	6.97786	2.53013	2.0207	2.93926	2.02908	4.96834	69.0337	4.11716	2.27541	1.98016	2.66167	0.14682	0.945971	0.054633	2.26373	16.3103	0.167386	0.843752	9.11979	5.20308	12.6157	3.96534	6.03398	8.79626		0.308766	0.430107	0.840726	4.70245	0.254716	0.254716		2.85186	2.01811	2.39109	4.0006	3.1347	2.8636	2.87666	0.67875	3.55541	23.5951	2.50629	3.07019	0.101122	2.85773
	2.00059	2.61432	1.35526	7.19365	2.40377	1.91502	2.91377	2.14138	5.05515	73.4917	4.5855	2.20218	1.93641	2.56169	0.139008	0.833904	0.0896669	2.42893	18.3174	0.260102	0.997496	8.91596	5.62743	13.1862	4.8713	6.67075	9.43426		0.201591	0.412148	0.846911	4.99147	0.201591	0.287155		2.86597	2.00262	2.39732	4.00667	3.15481	2.87384	2.88354	0.685249	3.56879	23.7642	2.51449	3.08699	0.102207	2.86991
	2.24472	2.57996	1.29659	7.08597	2.3178	1.79385	2.88648	2.10649	4.99297	72.9778	4.4373	2.28126	1.90657	2.51442	0.137492	0.411863	0.0939549	2.52775	17.6357	0.323403	1.19384	7.51763	5.79165	13.6158	4.40758	7.12223	10.1933		0.0365404	0.298705	0.984663	4.80471	0.0365404	0.487402		2.87818	1.98796	2.3817	4.01184	3.16899	2.87913	2.88463	0.694045	3.57868	24.0601	2.50582	3.0979	0.105659	2.87865
	2.26117	2.48368	1.22941	6.69549	2.2488	2.05051	2.82818	1.94385	4.77203	68.7316	3.77856	2.25498	2.10008	2.42806	0.0724296	0.321498	0.118676	2.55605	14.9561	0.335683	0.604761	7.42768	6.26432	14.1161	2.92049	7.49527	8.62028		0.0061866	0.228701	1.02557	4.44051	0.0061866	0.204469		2.88969	1.98854	2.3657	4.0049	3.17975	2.88216	2.88512	0.694896	3.58002	24.0855	2.49481	3.10609	0.10914	2.88593
	2.18517	2.36458	1.14194	6.46174	2.14307	2.53317	2.80494	1.85622	4.66116	66.1766	3.44554	2.27487	2.15359	2.49102	0.0726495	0.384124	0.193924	2.76557	13.3722	0.438079	0.0738608	7.84773	6.87473	14.781	2.17619	8.08537	6.01905		0.0897048	0.0897048	1.13293	4.18687	0.131803	0.258299		2.89754	1.99543	2.35073	3.98564	3.18883	2.88563	2.88397	0.690023	3.57399	23.9262	2.48446	3.11303	0.112296	2.89158
	3.21794	2.23232	1.07761	6.23099	3.2376	2.43911	3.07259	1.73845	4.81105	56.5794	3.02223	2.82852	2.28401	3.23268	0.171963	0.0211248	0.706064	3.97996	9.97545	0.0272275	0.401301	3.12798	7.58578	15.2798	1.54863	3.05881	6.48944		0.389414	0.596206	1.75091	3.40246	0.409077	0.389414		2.90381	2.00372	2.3431	3.96638	3.18112	2.89045	2.88143	0.682302	3.56373	23.6793	2.47994	3.10845	0.112467	2.89713
	4.03212	2.94997	1.03606	5.74506	3.15757	2.54597	3.24446	1.57052	4.81498	48.4061	2.46652	3.05377	2.64697	3.81348	0.180562	0.620411	0.0867218	4.87703	6.253	0.00754963	0.487884	0.910925	4.14762	15.6063	0.575343	3.34515	5.9564		0.978349	0.103799	2.01771	2.69129	0.103799	0.5078		2.90955	2.01094	2.33743	3.94806	3.17281	2.89941	2.8797	0.67489	3.55459	23.4361	2.47793	3.10446	0.112234	2.90448
	3.92578	2.85535	0.987692	5.27942	2.96351	3.28392	3.21594	1.40892	4.62486	43.8105	1.98505	3.12371	2.88239	3.76531	0.132817	0.503865	0.13003	4.96511	4.25793	0.0637219	0.00462013	1.12523	4.54201	15.9908	0.0857747	4.09267	2.89895		0.802064	0.268367	2.13602	2.15571	0.160202	0.160202		2.91465	2.02087	2.3306	3.93188	3.16534	2.93863	2.88366	0.668185	3.55185	23.1714	2.47661	3.10866	0.113164	2.92664
	3.78287	2.65739	0.927666	4.84262	2.83111	3.20535	3.04117	1.30235	4.34352	42.8241	1.69612	3.01823	2.70082	3.63849	0.147913	0.55012	0.147284	4.46689	3.24523	0.0441253	0.0269562	1.44884	5.42496	16.4745	0.0207144	4.64591	3.17266		0.764639	0.360837	2.09056	1.82439	0.187122	0.187122		2.91814	2.04805	2.34553	3.91618	3.159	2.97622	2.89385	0.654044	3.5479	22.6012	2.48868	3.1133	0.1115	2.94718
	3.69487	2.49069	0.862142	4.45946	2.6658	3.01234	2.86422	1.22016	4.08438	42.6001	1.48879	2.83907	2.53447	3.52424	0.163363	0.689979	0.139526	4.00831	2.54481	0.0393678	0.0219409	1.66843	6.22931	17.0107	0.277816	5.38584	3.89748		0.855794	0.348387	1.97693	1.62039	0.173269	0.173269		2.90222	2.07467	2.36463	3.89995	3.15235	3.009	2.90047	0.63926	3.53973	22.0399	2.49903	3.11652	0.109961	2.95561
	3.54128	2.39002	0.813586	4.23337	2.54196	2.88318	2.7339	1.16321	3.89711	42.5475	1.35305	2.71257	2.42801	3.37675	0.163443	0.651858	0.118252	3.6876	2.2484	0.036841	0.0222861	2.0888	6.74194	17.4136	0.567278	5.976	4.42413		0.828705	0.322551	1.89899	1.5208	0.170613	0.170613		2.88323	2.09997	2.38342	3.87667	3.14967	3.03953	2.90542	0.62333	3.52874	21.4541	2.50837	3.12214	0.109007	2.96138
	3.35191	2.271	0.768025	4.06953	3.2621	2.78702	2.7516	1.14234	3.89394	41.5156	1.30494	3.02456	2.4	3.32946	0.162224	0.360375	0.230978	3.93456	1.73694	0.260618	0.00125486	2.67204	7.37421	17.7959	0.840923	2.9737	4.83791		0.327346	0.753568	2.25654	1.04496	0.237542	0.237542		2.86533	2.12386	2.4027	3.83719	3.15127	3.0695	2.90831	0.603437	3.51175	20.7487	2.51836	3.13083	0.108417	2.96742
	3.47283	2.53434	0.754061	3.8341	3.19033	2.72222	2.75131	1.08836	3.83968	39.558	1.18454	2.95627	2.58131	3.4022	0.137192	0.520581	0.0470751	3.98901	1.17243	0.192733	0.000846559	2.29135	6.01329	17.9139	1.32813	3.22641	5.12719		0.516554	0.421927	2.20221	0.87783	0.234055	0.234055		2.84813	2.14744	2.42132	3.79952	3.15329	3.09722	2.91115	0.584743	3.4959	20.0863	2.52802	3.13927	0.107856	2.97268
	3.55715	2.58313	1.10092	3.65449	3.00533	2.66881	2.76164	0.926053	3.68769	33.5328	0.857574	2.83707	2.60455	3.41919	0.135239	0.632839	0.0318653	2.75798	0.797186	0.0593843	0.00861719	2.04317	5.77641	15.0981	1.77437	3.92523	5.37191		0.720082	0.253939	1.73615	0.817423	0.168259	0.168259		2.83207	2.17152	2.44095	3.76473	3.15521	3.12261	2.91452	0.566957	3.48147	19.4529	2.53873	3.14706	0.106992	2.97734
	3.46465	2.40794	1.45435	3.40465	2.85873	2.53685	2.68786	0.744191	3.43205	27.6871	0.55382	2.69779	2.44017	3.26817	0.145051	0.603405	0.0783553	1.52155	0.513787	0.0291953	0.0228053	2.31616	6.64921	12.4764	2.5024	4.52762	6.00103		0.766865	0.289846	1.24344	0.706863	0.16094	0.16094		2.81772	2.1958	2.46645	3.73131	3.15812	3.14654	2.91932	0.548977	3.4683	18.8049	2.55427	3.15523	0.105256	2.98213
	3.29398	2.24723	1.38409	3.14328	2.66539	2.39076	2.52079	0.691384	3.21217	27.4273	0.478012	2.52808	2.28311	3.02381	0.139572	0.597828	0.0748358	1.29208	0.387495	0.0209092	0.0169065	2.86478	7.50387	12.9777	3.39763	5.38778	6.73809		0.765906	0.280849	1.14399	0.615204	0.137313	0.137313		2.80453	2.21832	2.49007	3.69922	3.16102	3.16876	2.92365	0.53247	3.45612	18.2125	2.56868	3.16683	0.104288	2.98278
	3.06302	2.28766	1.34596	3.00092	2.59861	2.26453	2.42678	0.628937	3.05572	25.9165	0.395562	2.44313	2.27031	2.90034	0.121847	0.404798	0.0193563	1.16817	0.329635	0.0295229	0.0263253	3.69995	7.284	13.2538	3.9427	5.70226	7.40936		0.61989	0.155475	1.09717	0.557791	0.155475	0.178598		2.79204	2.24006	2.51187	3.6684	3.16431	3.1905	2.92787	0.517272	3.44514	17.6672	2.58192	3.18395	0.104413	2.97818
	2.86068	2.24336	1.5471	2.80177	2.47538	2.18779	2.35268	0.482267	2.83495	20.4986	0.232582	2.35937	2.20168	2.72018	0.105345	0.258066	0.0119512	0.648963	0.201683	0.0150557	0.0271892	4.51929	7.52507	11.8298	4.77323	6.30594	7.83304		0.501312	0.116012	0.812273	0.442402	0.116012	0.171582		2.78041	2.26132	2.53336	3.64289	3.16761	3.21134	2.93282	0.504106	3.43693	17.1884	2.59512	3.20041	0.104441	2.97401
	2.70191	2.14586	1.88552	2.64872	2.30399	2.08285	2.29481	0.324254	2.61906	14.1299	0.105141	2.22493	2.0986	2.56254	0.0995324	0.165734	0.0221852	0.167521	0.125255	8.42802e-05	0.0449259	5.21955	8.06949	9.61639	5.46542	7.19611	8.43144		0.476987	0.0790638	0.33941	0.423797	0.0790638	0.142074		2.76932	2.28131	2.55422	3.62041	3.16786	3.23072	2.93731	0.492176	3.42948	16.756	2.608	3.21501	0.104244	2.96859
	2.56202	2.00308	1.84299	2.55033	2.14914	1.9803	2.18131	0.306196	2.48751	14.0372	0.0937558	2.07611	1.98599	2.45004	0.104608	0.144936	0.0317647	0.114459	0.136178	0.00103477	0.0404067	5.87835	8.90104	9.88193	5.93513	8.05085	9.03753		0.485901	0.0730294	0.233121	0.47422	0.0730294	0.095817		2.76006	2.29934	2.57366	3.59835	3.15449	3.2501	2.93933	0.480127	3.41946	16.3346	2.62026	3.22619	0.103641	2.95727
	2.54515	1.8461	1.76903	2.44173	2.72354	1.84617	2.19529	0.421353	2.61664	19.1935	0.177538	2.14395	1.84612	2.51929	0.154207	0.122405	0.121929	0.181691	0.0607326	0.27905	0.121885	5.96041	9.86239	10.3524	6.47611	5.1212	9.86199		0.401204	0.297844	0.374912	0.29778	0.579592	0.29778		2.75218	2.31187	2.59137	3.57722	3.14401	3.27569	2.94206	0.47153	3.41359	16.0272	2.63158	3.24277	0.104045	2.94809
	3.0573	1.70223	1.69485	2.69702	2.65179	2.13714	2.32339	0.565979	2.88937	24.3601	0.320332	2.39447	1.81096	2.68571	0.194534	0.538625	0.385836	0.395064	0.139602	0.107847	0.0346878	3.72199	10.7867	10.8353	5.24192	5.45109	8.1191		0.662834	0.692234	0.699618	0.302557	0.257323	0.257323		2.74476	2.322	2.60691	3.55755	3.13448	3.29785	2.94393	0.464361	3.40829	15.7735	2.64137	3.25701	0.104374	2.93962
	3.05971	1.58486	1.61558	3.08426	2.47523	2.10764	2.32121	0.668893	2.99011	28.8165	0.447418	2.29143	1.73859	2.91359	0.252569	0.545375	0.542214	0.497922	0.582246	0.0237204	0.0456129	3.71271	11.5715	11.3634	3.61868	6.30672	8.28809		0.768274	0.706573	0.675857	0.792829	0.183793	0.183793		2.73665	2.33125	2.62098	3.53935	3.12573	3.31677	2.94512	0.458087	3.40321	15.5541	2.64989	3.26901	0.1046	2.93119
	2.96578	1.53837	1.55494	2.94185	2.33613	2.04506	2.23036	0.636806	2.86716	28.5518	0.405522	2.19059	1.67747	2.79042	0.249098	0.540847	0.478841	0.456179	0.50622	0.011188	0.0343337	4.0835	11.8899	11.7759	4.18079	7.02471	8.65233		0.775183	0.652223	0.63565	0.751252	0.145533	0.145533		2.72328	2.34013	2.63432	3.52926	3.11825	3.33477	2.94667	0.454935	3.4016	15.4389	2.65656	3.28064	0.105113	2.92076
	2.81489	1.43254	1.52301	2.77022	2.22229	1.9635	2.12108	0.594912	2.71599	28.0477	0.35392	2.0929	1.63313	2.63324	0.234416	0.481379	0.474075	0.357686	0.421386	0.010245	0.0248299	4.71609	12.6309	11.9961	4.91211	7.6411	9.13881		0.721994	0.660352	0.56989	0.677321	0.129396	0.129396		2.71113	2.34844	2.64691	3.51963	3.1122	3.35227	2.94843	0.452413	3.40084	15.3442	2.66297	3.29225	0.105669	2.91166
	2.92526	1.34306	1.94489	2.6528	2.14017	1.8278	2.139	0.574498	2.71349	26.8583	0.330048	2.04253	1.85707	2.52464	0.152353	0.618211	0.633514	0.0376789	0.263991	1.38662e-06	0.0968427	4.2489	13.275	9.25169	5.44638	8.10183	9.97767		0.88273	0.699469	0.0976441	0.610267	0.0976441	0.214729		2.70053	2.34793	2.65934	3.5111	3.10716	3.3688	2.94914	0.452579	3.40172	15.3461	2.66963	3.30339	0.106104	2.90385
	3.31802	1.29259	2.27363	2.60568	2.10544	1.70075	2.21602	0.707109	2.92313	31.909	0.500003	2.18954	1.80192	2.52267	0.166662	1.21441	0.852721	0.00331941	0.151836	0.0122277	0.265503	2.78398	13.6453	7.35989	5.66852	8.30077	10.7965		1.12848	0.896946	0.0840966	0.416143	0.0840966	0.488787		2.69093	2.34558	2.66834	3.51027	3.10294	3.38385	2.95032	0.455474	3.40579	15.4381	2.67399	3.31362	0.106826	2.89693
	3.12572	1.77332	2.34543	2.54761	2.04897	1.59233	2.2389	0.559286	2.79818	24.9805	0.312801	2.1972	1.84223	2.49707	0.150909	0.786462	0.216766	0.0113497	0.0953059	0.0360735	0.418049	3.46266	10.3249	6.97549	5.94839	8.62938	11.5207		0.928524	0.423884	0.148233	0.350414	0.148233	0.60487		2.68134	2.3435	2.6728	3.50678	3.09904	3.39666	2.95002	0.457949	3.40797	15.5236	2.67493	3.32226	0.107937	2.89019
	2.96359	1.73333	2.41815	2.48863	2.44913	1.50586	2.25978	0.539293	2.79907	23.8648	0.290837	2.43364	1.90454	2.47876	0.131002	0.49534	0.277149	0.0250796	0.0523722	0.0358526	0.568392	4.09237	10.5834	6.59668	6.23958	6.43849	12.1152		0.529948	0.700306	0.0154912	0.0549932	0.0154912	0.927774		2.67153	2.34131	2.6764	3.50373	3.09583	3.40884	2.94961	0.460723	3.41033	15.6198	2.67275	3.33058	0.109579	2.88611
	2.85067	1.69348	2.28395	2.45595	2.36011	1.42377	2.17799	0.524928	2.70292	24.1015	0.27555	2.32203	1.84109	2.43199	0.138284	0.452494	0.234753	0.0112279	0.077264	0.0331696	0.568839	4.56199	10.8443	7.30402	6.4039	6.89814	12.6933		0.528633	0.628557	0.0380816	0.13392	0.0380816	0.898258		2.66182	2.33955	2.68416	3.50231	3.09281	3.42175	2.9504	0.463542	3.41394	15.7112	2.66741	3.33951	0.111889	2.88848
	2.66608	1.91481	2.32326	2.62829	2.55144	1.35853	2.2404	0.51361	2.75401	22.9249	0.263795	2.43735	2.01692	2.60907	0.128006	0.181203	0.106012	0.0068659	0.150454	0.0967465	0.777695	5.38456	9.43558	7.09308	5.56139	5.92973	13.1625		0.228729	0.522545	0.11409	0.190933	0.11409	1.07882		2.65214	2.33687	2.69461	3.48011	3.09006	3.43476	2.94809	0.46162	3.40971	15.6583	2.66276	3.34859	0.114089	2.89234
	2.51122	1.8376	2.63799	2.47178	3.19331	1.32417	2.32934	0.655324	2.98467	28.1334	0.42945	2.4915	1.99615	2.60629	0.132571	0.0330779	0.241811	0.0952609	0.0202889	0.746432	1.01038	6.12725	9.91586	5.51573	6.32404	3.21571	13.413		0.0197172	0.653899	0.146487	0.0197172	0.701807	1.16733		2.64738	2.33372	2.70412	3.44845	3.08686	3.44819	2.94479	0.457612	3.4024	15.5397	2.66157	3.35786	0.115674	2.89549
	2.37811	1.71432	2.56054	3.16668	3.08256	1.26378	2.361	0.75259	3.11359	31.8759	0.566392	2.46933	1.88027	2.95205	0.221796	0.000292689	0.418195	0.0398182	0.649126	0.520646	1.20388	6.80395	10.7075	5.88548	3.3119	3.62517	13.859		0.0912184	0.755006	0.0912184	0.697357	0.613232	1.20554		2.64418	2.33089	2.71256	3.42068	3.08404	3.46014	2.94208	0.454439	3.39652	15.4462	2.66128	3.33652	0.112582	2.8983
	2.22775	1.60626	2.46136	4.96587	2.88718	1.18721	2.55594	1.32736	3.8833	51.9326	1.7619	2.34456	1.76163	2.78072	0.224353	0.107704	0.901894	0.00894506	5.80778	0.109721	1.87343	7.61093	11.4264	6.37656	0.000427394	4.40734	14.435		0.116803	0.7383	0.116803	2.62131	0.542622	1.15735		2.6403	2.32794	2.72036	3.39541	3.082	3.46026	2.93771	0.449641	3.38735	15.3058	2.66031	3.31706	0.109872	2.90118
	2.11468	1.53007	3.36245	5.02251	2.66673	1.12066	2.63618	1.41529	4.05147	53.687	2.00304	2.3907	1.67623	3.18852	0.310868	0.271962	1.22347	0.527464	5.69454	0.000932866	2.29682	8.2476	11.9472	2.63769	0.00129308	5.38157	14.9451		0.276021	0.860629	0.971746	2.6318	0.276021	1.27005		2.63703	2.32519	2.72456	3.37346	3.07983	3.45545	2.93259	0.444747	3.37733	15.1657	2.65891	3.30005	0.107592	2.90219
	2.02007	1.52644	4.01357	4.7194	3.7685	1.89111	2.98985	1.33678	4.32663	44.7106	1.78698	2.89428	1.92335	3.9523	0.345315	0.940476	2.14156	1.048	2.99136	0.606294	1.20722	8.79999	11.9723	0.946683	0.0713651	1.48364	9.5817		0.874215	1.36784	1.11929	1.82512	0.874215	1.00317		2.64118	2.32253	2.72048	3.35479	3.07784	3.45924	2.92934	0.442432	3.37178	15.1034	2.661	3.28555	0.105028	2.89916
	1.94081	2.14016	3.72848	4.33326	5.80305	2.85909	3.46747	1.46528	4.93275	42.2578	2.14705	3.29378	2.31989	4.18206	0.286402	2.33071	1.76176	0.068124	0.749583	5.45492	0.370137	9.27651	8.1019	1.58273	0.426783	0.666681	4.52609		1.35297	1.15362	0.434697	1.03948	2.50927	0.434697		2.64528	2.31604	2.72638	3.3421	3.07577	3.47032	2.92932	0.443282	3.3726	15.1326	2.66555	3.27552	0.102669	2.90107
	1.84057	2.187	3.46574	4.00097	5.47352	2.95616	3.32066	1.32117	4.64183	39.7863	1.74548	3.21095	2.37929	3.86716	0.238195	2.19066	1.28519	0.0210473	0.462823	4.63482	0.132862	9.89714	7.83747	2.31286	0.971357	0.237148	4.12247		1.37037	1.02395	0.254789	0.790023	2.26258	0.254789		2.64905	2.30982	2.73793	3.33001	3.07368	3.48102	2.93025	0.443785	3.37404	15.145	2.67127	3.26593	0.100158	2.9058
	1.75237	2.44196	3.33861	4.03344	7.02652	2.84509	3.573	1.86105	5.43405	52.0866	3.46351	3.09185	2.54274	3.85973	0.2057	3.3147	1.27925	0.0549387	0.212005	11.9268	0.529845	10.4599	6.47492	2.71569	0.908411	4.16151	4.58581		1.33948	0.649892	0.246757	0.941588	3.93467	0.246757		2.65263	2.31042	2.74928	3.31919	3.07185	3.48957	2.93216	0.442302	3.37446	15.0845	2.67679	3.25735	0.0978337	2.91057
	2.38612	2.25494	4.79132	4.37493	6.76128	5.73139	4.38333	1.79763	6.18096	41.0106	3.23147	4.58313	2.88332	5.49638	0.311832	3.98885	4.53005	0.166457	7.05414e-05	5.65463	1.81728	6.76222	7.46169	0.0381124	0.374073	3.14967	0.554799		2.19701	2.32819	0.208195	0.208195	2.17815	1.14827		2.65591	2.30334	2.76004	3.3035	3.06109	3.49613	2.93	0.44134	3.37134	15.0628	2.68195	3.2429	0.0946778	2.91057
	3.80373	2.127	4.71777	4.13159	6.29751	7.20017	4.71296	1.81928	6.53224	38.6017	3.30979	4.42468	3.88569	5.90258	0.206051	0.826703	6.68719	2.30789e-05	0.337995	2.5108	6.18622	1.39905	8.17699	0.0722424	0.730952	1.71864	4.90014		0.620947	2.29768	0.293089	0.293089	1.87284	2.7755		2.65876	2.29465	2.77027	3.28582	3.05434	3.50054	2.9274	0.44052	3.36792	15.0482	2.68664	3.22795	0.0915205	2.91231
	4.56477	1.98442	4.58482	3.93873	5.80039	6.96994	4.64051	1.69279	6.3333	36.4785	2.86554	4.57479	4.09524	5.49649	0.14609	0.00573612	7.05482	0.00310201	0.492495	1.34531	5.42623	0.177891	9.01275	0.161387	1.09792	0.662338	3.93385		0.0100207	2.59037	0.0100207	0.636064	1.22559	2.39514		2.658	2.28616	2.77984	3.2692	3.05912	3.50519	2.92625	0.441261	3.36751	15.0794	2.68846	3.21668	0.0894498	2.91948
	4.28447	1.9436	4.32079	3.73627	5.42687	6.6089	4.38682	1.57649	5.96331	35.9371	2.48534	4.30263	3.87332	5.15035	0.14152	0.010475	5.96928	0.00435924	0.423212	1.0817	4.93764	0.492914	9.2595	0.44323	1.5632	0.193882	2.63202		0.0181615	2.35903	0.0181615	0.566362	1.12424	2.30627		2.64525	2.27852	2.78842	3.2539	3.06325	3.50958	2.92315	0.443588	3.36674	15.175	2.68104	3.20624	0.0892084	2.92584
	4.16259	1.84033	4.19889	3.80002	5.24393	6.3135	4.25988	1.50097	5.76085	35.2351	2.25292	4.18074	3.89066	4.98267	0.123066	0.0094647	5.85421	0.00371941	0.211468	0.968356	4.21739	0.678903	9.89868	0.620402	1.40784	0.0662453	1.76082		0.0181499	2.34041	0.0181499	0.38072	1.06319	2.13276		2.63209	2.27155	2.7971	3.24575	3.05289	3.51323	2.91877	0.445907	3.36467	15.2772	2.67334	3.19754	0.0892868	2.92499
180°	5.66157	1.70358	4.17093	3.84175	5.19599	6.02501	4.43314	1.58076	6.0139	35.6578	2.4988	4.68346	3.92405	5.54517	0.1712	1.50904	7.45047	0.0687525	0.349738	0.581935	2.53406	0.455656	10.7778	0.665227	1.31055	0.0438649	1.07841		0.97811	2.97988	0.512527	0.841706	0.512527	1.34155		2.61922	2.26528	2.80673	3.24586	3.04074	3.51572	2.91559	0.448887	3.36448	15.3961	2.6661	3.19458	0.0901751	2.92373
	5.95495	1.6039	4.11456	3.54669	5.05973	5.78795	4.34463	1.63639	5.98102	37.6647	2.67778	4.58715	3.68866	5.60589	0.206275	2.59312	7.51159	0.0529306	0.63671	0.511369	2.08317	0.937797	11.4423	0.760356	2.07319	0.00535586	0.642245		1.3678	2.98325	0.472584	1.04046	0.472584	1.2008		2.60691	2.25964	2.81686	3.24172	3.04287	3.51907	2.91451	0.452117	3.36663	15.5126	2.65939	3.192	0.0910228	2.92986
	5.62531	1.48099	3.92668	3.33967	4.7414	5.56699	4.11351	1.57202	5.68553	38.2161	2.47125	4.33404	3.48643	5.36059	0.211841	2.28554	6.93014	0.0349035	0.598816	0.39425	2.11261	0.408015	12.2889	1.12331	2.71218	0.0600963	0.336913		1.29126	2.85305	0.407359	0.994366	0.407359	1.23295		2.59496	2.25448	2.82744	3.22224	3.04456	3.52272	2.91107	0.453165	3.36423	15.567	2.65308	3.17782	0.0899934	2.936
	5.24541	1.40034	3.76559	3.23484	5.42776	5.36245	4.07273	1.6008	5.67353	39.3052	2.56255	4.5055	3.36753	5.33319	0.22592	1.37517	7.14169	0.0943354	0.702066	1.83611	1.66338	0.0670094	12.8609	1.49073	3.06848	0.194673	0.141304		0.739909	3.10516	0.739909	1.27066	0.922264	0.856951		2.58402	2.24955	2.8379	3.19588	3.04651	3.52624	2.90668	0.453367	3.36005	15.5974	2.64749	3.15854	0.0880207	2.9422
	4.87667	1.32408	3.70265	3.02785	5.27965	5.08839	3.88321	1.52989	5.41311	39.3976	2.34057	4.28966	3.19655	5.03546	0.223385	0.986957	6.54919	0.0326039	0.731642	1.95002	1.45245	0.0120725	13.4137	1.64839	3.83648	0.0859077	0.0103721		0.587011	2.96558	0.587011	1.26181	0.989986	0.79873		2.57798	2.23038	2.84677	3.17	3.04851	3.53367	2.90122	0.458564	3.35978	15.8059	2.64518	3.13962	0.0854734	2.94764
	4.55671	1.25805	3.50414	2.88806	4.93864	4.79256	3.65636	1.42205	5.07841	38.8926	2.02224	4.03043	3.04208	4.7336	0.217539	0.81063	5.75191	0.0231702	0.59028	1.64423	1.29096	0.184759	13.9017	2.19752	4.40363	0.00229537	0.0376288		0.526284	2.77238	0.526284	1.14236	0.908209	0.762138		2.57483	2.21318	2.85449	3.13926	3.05062	3.55645	2.89814	0.466984	3.36512	16.1132	2.64474	3.1171	0.0819808	2.95255
	4.22219	1.39588	3.3304	2.79822	4.58273	4.52951	3.47649	1.24089	4.71738	35.6937	1.5398	3.7763	2.93126	4.45268	0.206043	0.556076	4.32892	0.0213413	0.46005	1.22377	1.10884	0.584233	12.8929	2.74281	4.78877	0.163068	0.208886		0.445896	2.38042	0.445896	0.978079	0.806431	0.753207		2.57117	2.20298	2.86242	3.09706	3.05358	3.59517	2.89706	0.477705	3.37477	16.4893	2.64398	3.08619	0.0771721	2.958
	3.90968	1.52613	3.10765	2.67776	4.35612	4.65803	3.37256	1.17222	4.54478	34.7577	1.37411	3.50866	2.78523	4.24451	0.207586	0.288494	3.4093	0.070178	0.482748	0.967388	1.65242	1.15965	11.9745	3.53025	5.33049	0.397437	0.107924		0.401014	1.98253	0.401014	0.830903	0.847456	1.14936		2.56606	2.19294	2.88467	3.05185	3.05749	3.63277	2.89763	0.489176	3.38681	16.882	2.64571	3.05608	0.0719714	2.96826
	3.63061	1.42618	2.93021	2.48334	4.13723	4.76503	3.22877	1.20341	4.43218	37.2716	1.4482	3.28041	2.59505	4.01058	0.21429	0.16148	3.24931	0.0891377	0.555667	0.825309	2.36011	1.83855	12.6762	4.22852	6.26605	0.721333	0.049068		0.350202	1.85423	0.350202	0.797074	0.856822	1.48462		2.55748	2.18245	2.91094	3.01006	3.0611	3.66803	2.89834	0.502044	3.40039	17.3217	2.64585	3.04834	0.0706856	2.9605
	3.54866	2.80726	2.72876	2.36588	3.82268	4.47891	3.29202	0.795761	4.08778	24.1724	0.633235	3.17796	2.74838	3.75418	0.154677	0.0658635	0.235	0.317271	0.857749	0.2816	1.40869	2.06751	4.74931	5.09762	6.86791	1.35457	0.257697		0.370704	0.370704	0.449203	0.812083	0.644725	1.30095		2.55794	2.17225	2.93679	2.98101	3.06422	3.6978	2.90167	0.513418	3.41508	17.6939	2.65265	3.04342	0.068603	2.9589
	3.43677	3.25609	2.59618	2.30183	3.62527	4.30178	3.25299	0.722281	3.97527	22.2036	0.52169	3.34643	2.76116	3.57814	0.128876	0.0337762	9.64969e-06	0.431395	0.904702	0.138592	1.09997	2.40181	2.99447	5.71385	7.20771	1.85308	0.468901		0.0903383	0.0903383	0.750251	1.0446	0.278835	0.955351		2.55908	2.16263	2.96172	2.95341	3.06762	3.72046	2.90415	0.52302	3.42717	18.0094	2.65766	3.04114	0.0672918	2.95756
	3.24647	3.23838	3.15993	2.23916	3.42174	4.27824	3.26399	0.650485	3.91447	19.9292	0.423131	3.24242	3.17954	3.37793	0.0302528	0.00030695	0.000655885	0.0108272	1.05027	0.0248876	1.02871	3.02788	3.0561	3.33652	7.54813	2.4486	0.501698		0.00404513	0.00404513	0.0824889	1.00326	0.179323	1.03582		2.54916	2.15379	2.9852	2.92577	3.05912	3.74244	2.90258	0.533447	3.43603	18.3784	2.64331	3.04064	0.0699032	2.95548
	3.02014	3.07733	3.26053	2.11742	3.18	4.42603	3.18024	0.738137	3.91838	23.2101	0.544847	3.12867	3.03443	3.2404	0.0328234	0.0256335	0.0105908	0.00644584	1.12958	5.66352e-08	1.55198	3.86677	3.64511	2.97914	8.23186	3.2636	0.314182		0.10853	0.0513368	0.131861	1.01124	0.0513368	1.29736		2.53005	2.13707	3.00807	2.90167	3.05046	3.76199	2.89822	0.547038	3.44526	18.875	2.62295	3.03986	0.0736224	2.95487
	2.82092	3.25205	3.08781	2.02072	2.94306	7.26586	3.56507	1.86265	5.42772	52.2472	3.46947	3.01543	2.85146	3.21099	0.0593046	0.553757	0.0979828	0.227781	2.38503	0.386893	13.6959	4.68993	3.00849	3.60521	8.79615	4.17582	5.1953		0.194513	0.236613	0.0723716	0.994719	0.0723716	4.25043		2.51051	2.12051	3.04092	2.88122	3.04252	3.77207	2.89462	0.558598	3.45322	19.2978	2.60319	3.04212	0.077751	2.96107
	2.62685	4.86897	5.08903	1.8984	2.82254	6.96357	4.04489	1.91835	5.96325	47.4265	3.68008	3.84576	2.67578	5.03401	0.305876	2.01084	0.679097	1.09021	4.60742	1.49414	8.51868	5.56815	0.0138245	0.0105024	9.53662	4.6829	3.90863		1.2189	1.02321	1.24327	1.94735	1.02321	3.11782		2.49142	2.10529	3.07371	2.86312	3.03436	3.7802	2.89135	0.569629	3.46098	19.7011	2.58435	3.06387	0.0848987	2.94874
	2.45231	4.77637	5.26596	1.8551	2.67439	6.59121	3.93589	1.87874	5.81463	47.7335	3.52966	3.72538	2.50783	5.14357	0.344478	2.20101	0.706406	1.76909	4.3297	1.59138	7.05073	6.42235	0.0441736	0.0780745	9.80596	5.34606	2.57495		1.27307	1.05099	1.54058	1.87028	1.05099	2.86583		2.47287	2.09124	3.10483	2.84644	3.02682	3.78778	2.88833	0.580479	3.46881	20.0974	2.56626	3.08533	0.0918436	2.93663
	2.32213	4.61116	5.03263	1.76867	2.91638	6.40355	3.84242	1.79088	5.6333	46.6081	3.20725	3.76377	2.47069	4.92726	0.332061	2.31129	0.590963	1.41659	4.30043	0.857553	6.55941	7.09912	0.140913	0.00212357	10.3547	4.28559	2.00791		1.44164	0.847391	1.26886	1.9951	0.847391	2.63978		2.45547	2.07797	3.13398	2.8298	3.01966	3.795	2.88531	0.591113	3.47643	20.487	2.54905	3.1054	0.0983912	2.92473
	2.17348	4.3711	4.93381	1.64717	3.14056	6.15819	3.73738	1.7242	5.46158	46.1339	2.97287	3.75583	2.41525	4.79313	0.329878	2.44581	0.401596	1.43144	4.36901	0.356199	5.8603	7.91337	0.378775	0.00278104	11.1515	3.40767	1.37275		1.58235	0.61527	1.17798	2.10866	0.61527	2.40236		2.43939	2.06532	3.16272	2.81298	3.00429	3.80135	2.88101	0.601098	3.4821	20.8642	2.53279	3.12311	0.104374	2.90863
	2.01276	4.20385	4.67437	1.54887	2.98268	5.80457	3.53785	1.64094	5.17879	46.3824	2.69268	3.59326	2.25524	4.55674	0.33786	2.32588	0.443551	1.29168	3.95605	0.308213	5.13803	8.84337	0.612619	0.0974539	11.8176	4.01548	0.669167		1.5805	0.610583	1.08111	2.0444	0.610583	2.21131		2.42139	2.04947	3.18973	2.79754	2.98891	3.80624	2.87555	0.611964	3.48751	21.2816	2.51543	3.13952	0.110362	2.89322
	1.87549	4.13003	4.60825	1.54119	2.85752	5.41774	3.40504	1.55804	4.96308	45.757	2.4275	3.49378	2.121	4.48869	0.358216	2.33952	0.525615	1.44771	3.47391	0.299774	4.05098	9.67867	0.73362	0.14311	11.8704	4.53275	0.185929		1.61829	0.636255	1.11447	1.95258	0.636255	1.92397		2.40152	2.03274	3.21107	2.78206	2.97465	3.8095	2.86859	0.622597	3.49119	21.704	2.49665	3.15196	0.116012	2.87835
	1.79292	4.03368	5.12079	1.57596	2.81709	5.1338	3.41237	1.58855	5.00092	46.5526	2.52348	3.42539	2.04896	4.84901	0.405923	2.62262	0.386025	2.91869	3.37242	0.354364	2.9633	10.1992	0.907949	0.0180214	11.6321	4.70655	0.0216827		1.63246	0.608297	1.6954	1.84943	0.608297	1.70841		2.38187	2.01748	3.2271	2.76765	2.96103	3.81197	2.86118	0.632167	3.49335	22.0946	2.47832	3.16058	0.120992	2.86434
	1.70819	3.80144	4.91843	1.5983	3.32061	4.90708	3.37568	1.47304	4.84871	43.6368	2.16984	3.56103	2.11129	4.63067	0.373686	2.78052	0.181273	2.3801	3.15907	0.00303172	2.3452	10.7476	1.40448	0.00463933	11.4802	2.77533	0.00631471		1.85284	0.240411	1.35741	1.96273	0.240411	1.34605		2.3635	2.00377	3.24192	2.75456	2.94841	3.81388	2.85434	0.640958	3.4953	22.4556	2.46127	3.16854	0.12563	2.85148
	1.59055	3.6127	4.65054	1.56924	3.26283	4.77843	3.24405	1.41477	4.65882	43.6112	2.00157	3.43776	2.00862	4.39108	0.372278	2.73407	0.135906	1.97822	2.80498	0.000352644	2.35433	11.5328	1.88745	0.112899	11.678	2.97121	0.0433118		1.84722	0.174938	1.21278	1.86852	0.174938	1.34067		2.34759	1.98982	3.25546	2.74302	2.93547	3.81532	2.84778	0.649197	3.49698	22.7966	2.44645	3.17546	0.129673	2.83924
	1.49254	3.44926	4.51474	1.86072	3.09326	4.65537	3.17765	1.31349	4.49114	41.3353	1.72526	3.27126	2.16885	4.24837	0.324052	2.8396	0.0737719	1.78782	1.73431	0.0071208	2.18367	12.2081	2.36325	0.222598	9.7708	3.58452	0.109675		1.77873	0.177997	1.24348	1.41054	0.177997	1.38411		2.33304	1.97605	3.26549	2.73573	2.92301	3.81626	2.8416	0.656548	3.49814	23.1049	2.43371	3.17987	0.13292	2.82937
	1.39827	3.27712	4.35329	1.83036	2.97327	4.38234	3.03578	1.24464	4.28042	40.9992	1.54914	3.1252	2.11609	4.08425	0.317428	2.68142	0.0582479	1.73584	1.45303	0.00390665	1.81324	12.8757	2.92213	0.401015	9.96151	4.05327	0.365061		1.72693	0.151925	1.22809	1.29484	0.151925	1.25715		2.31905	1.96288	3.27077	2.72914	2.91184	3.81763	2.83522	0.663229	3.49845	23.3925	2.42157	3.18103	0.135555	2.82049
	1.40977	3.10621	4.1253	1.7166	3.01377	4.21244	2.93068	1.1743	4.10498	40.0692	1.37898	3.05999	2.04089	3.87053	0.309509	2.31317	0.0308113	1.42712	1.474	0.0069036	1.64289	12.7933	3.53565	0.741737	10.6926	3.89184	0.599246		1.65022	0.0462219	1.06531	1.34339	0.0462219	1.15244		2.30575	1.95075	3.27511	2.72287	2.90209	3.81915	2.82929	0.669498	3.49878	23.6632	2.41003	3.18185	0.138026	2.81248
	1.39635	2.91202	3.89746	1.59263	3.12431	4.73916	2.94365	1.29511	4.23877	43.9968	1.67732	3.01816	1.92248	3.70417	0.316652	2.39414	0.00100098	0.909739	1.82526	0.0326358	3.22383	12.8895	4.30368	1.18612	11.5187	3.46793	0.0612009		1.62181	0.106146	0.879295	1.42553	0.106146	1.721		2.29394	1.93981	3.27881	2.71883	2.88592	3.82075	2.82301	0.674982	3.49799	23.91	2.40016	3.18059	0.139843	2.80238
	1.31059	2.74629	3.63431	1.54972	3.01531	4.59262	2.80814	1.24418	4.05232	44.3062	1.54798	2.8808	1.84886	3.47956	0.306037	2.24265	0.00382506	0.682554	1.58362	0.0429189	3.18436	13.5126	5.01874	1.82855	11.8118	3.88578	0.155181		1.57021	0.134508	0.753507	1.33108	0.134508	1.71182		2.27905	1.92998	3.28261	2.71148	2.8698	3.81867	2.81527	0.679741	3.49501	24.1448	2.38716	3.17941	0.142324	2.79064
	1.34075	2.59867	3.39169	1.50026	2.80727	4.28222	2.65348	1.1205	3.77397	42.2275	1.25551	2.70297	1.77486	3.24559	0.292946	1.72326	0.00300346	0.544963	1.32991	0.0236517	2.65279	13.2918	5.70194	2.54356	12.1542	4.74926	0.49608		1.36222	0.104298	0.688722	1.20271	0.104298	1.57925		2.26335	1.92103	3.28691	2.69902	2.85479	3.81905	2.80736	0.685419	3.49278	24.4151	2.37227	3.17888	0.145306	2.7769
	1.48876	2.44548	3.18779	2.18024	2.64983	4.09041	2.67375	0.891245	3.565	33.3331	0.794317	2.54766	2.24655	3.0533	0.152222	1.4042	0.0521088	0.264239	0.243556	0.000572173	2.00691	12.2345	6.45702	3.23551	7.87536	5.46023	0.803065		1.05889	0.102177	0.640138	0.367417	0.102177	1.54275		2.24786	1.91232	3.29735	2.68747	2.84047	3.81964	2.80085	0.691978	3.49283	24.706	2.35776	3.18313	0.14896	2.76397
	1.50178	2.31623	3.0265	2.10461	2.5424	3.92759	2.56985	0.833584	3.40344	32.437	0.694862	2.42931	2.15751	2.90548	0.147732	1.14078	0.0643253	0.208531	0.216451	0.000753598	1.84346	12.1436	7.1306	3.84176	8.30556	5.97385	1.12138		0.927537	0.113086	0.59719	0.324705	0.113086	1.49828		2.23301	1.90869	3.31048	2.67701	2.82681	3.82036	2.79606	0.697623	3.49368	24.9502	2.34401	3.18956	0.152803	2.75191
	1.46968	2.1971	2.93199	2.07347	2.4241	3.73555	2.47198	0.78096	3.25294	31.5925	0.609899	2.3106	2.10438	2.80502	0.142715	1.00462	0.0755607	0.211612	0.158811	0.00229253	1.5966	12.3684	7.78101	4.22118	8.486	6.56612	1.56499		0.840924	0.113501	0.621394	0.237129	0.113501	1.42495		2.21905	1.90705	3.31891	2.66674	2.81349	3.82157	2.79113	0.70217	3.49331	25.1572	2.33097	3.19256	0.155985	2.74011
	1.45398	2.05164	2.82902	2.8961	2.28005	3.53349	2.50738	0.73164	3.23902	29.1795	0.535298	2.55454	2.10874	2.87933	0.154486	1.10965	0.207698	0.103454	0.151103	0.0516798	1.0529	12.479	8.61366	4.6549	4.36996	7.32513	2.11137		1.10056	0.502895	0.274487	0.341565	0.274487	0.978954		2.20194	1.90616	3.32255	2.65568	2.80024	3.82312	2.78495	0.706529	3.49148	25.3696	2.31537	3.19197	0.159169	2.72796
	1.39366	1.91692	2.65219	3.31512	2.12296	3.3002	2.45017	0.777062	3.22724	31.7146	0.603826	2.38757	1.96843	3.1382	0.229068	1.11622	0.284357	0.0408092	0.748126	0.107072	0.722546	12.9088	9.42258	5.44923	2.79367	8.20015	2.84376		0.99391	0.470648	0.264616	0.927546	0.264616	0.91263		2.18596	1.8998	3.32453	2.64413	2.78714	3.82499	2.77776	0.711991	3.48975	25.6318	2.3005	3.19018	0.162036	2.71563
	1.32234	1.79021	2.50916	3.18188	2.00381	3.08572	2.31552	0.740379	3.0559	31.9746	0.54816	2.25648	1.84361	2.94158	0.229452	0.986404	0.275952	0.0374959	0.750579	0.0971628	0.593209	13.4264	10.2166	6.13744	3.25682	8.89671	3.61313		0.934143	0.466276	0.252674	0.925395	0.252674	0.829236		2.17071	1.89324	3.32538	2.63224	2.76958	3.82663	2.76963	0.717181	3.48681	25.8945	2.28609	3.18644	0.164521	2.70091
	1.24466	1.69722	2.82791	3.05033	1.90065	3.02946	2.29171	0.775881	3.06759	33.856	0.601991	2.36428	1.74808	2.97907	0.26041	1.09631	0.353416	0.287515	0.575515	0.152922	0.544283	14.0017	10.8197	4.6597	3.74891	9.52272	3.83017		1.11962	0.667064	0.463628	0.686051	0.463628	0.66518		2.15584	1.88689	3.32892	2.62035	2.75252	3.8279	2.76207	0.722627	3.4847	26.1625	2.27197	3.18721	0.167652	2.68643
	1.17968	1.63438	2.99217	3.02164	1.80293	3.00439	2.27253	0.829066	3.1016	36.4821	0.68735	2.39755	1.67651	3.00134	0.283212	1.19432	0.40724	0.517881	0.561158	0.220528	0.535623	14.4922	11.237	3.97754	3.86087	10.1354	3.92893		1.21787	0.763171	0.594622	0.624087	0.594622	0.606845		2.14191	1.88007	3.33191	2.60703	2.73325	3.82889	2.75384	0.727984	3.48183	26.4352	2.25819	3.1874	0.170635	2.67014
	1.54356	1.5838	2.8493	2.97953	1.68253	2.96389	2.2671	0.729951	2.99705	32.1975	0.532828	2.26592	1.60848	2.93524	0.291997	0.523506	0.466899	0.338954	0.507551	0.341723	0.485509	11.8541	11.5787	4.56782	4.02812	10.9165	4.09115		0.72235	0.682113	0.583384	0.713613	0.583384	0.697972		2.12897	1.87677	3.33108	2.59593	2.70725	3.82958	2.74493	0.73168	3.47661	26.6557	2.24571	3.18454	0.17289	2.65159
	1.5903	1.51073	2.67963	2.91865	1.57903	2.86457	2.19048	0.695705	2.88619	31.7604	0.484006	2.13496	1.58185	2.81833	0.281008	0.360215	0.462063	0.23926	0.530221	0.373881	0.454389	11.5345	12.0813	5.32188	4.27621	11.6112	4.50279		0.544661	0.624233	0.544661	0.783682	0.555939	0.729603		2.11676	1.87423	3.32967	2.57691	2.68204	3.83039	2.735	0.735453	3.47045	26.8904	2.2318	3.181	0.175363	2.62947
	1.49025	1.4317	2.54443	2.74501	1.51849	2.71296	2.07381	0.65448	2.72829	31.5593	0.428344	2.03146	1.49731	2.67083	0.281544	0.340537	0.412298	0.221484	0.45051	0.308374	0.408515	12.2241	12.6369	5.96394	5.02449	12.0274	5.1692		0.541209	0.599758	0.512968	0.713547	0.512968	0.681498		2.10544	1.87195	3.32773	2.5391	2.65851	3.83121	2.72232	0.739929	3.46225	27.1801	2.21385	3.17638	0.178569	2.5988
	1.53181	1.40681	2.39166	2.67941	1.42996	2.60337	2.00717	0.612334	2.6195	30.5074	0.374953	1.96173	1.45542	2.55044	0.273354	0.225967	0.360431	0.147831	0.451913	0.333172	0.355452	11.9352	12.8145	6.73345	5.32286	12.6493	5.67954		0.429924	0.554923	0.429924	0.717681	0.531775	0.641634		2.09817	1.86972	3.31533	2.5	2.63845	3.83181	2.70891	0.742227	3.45114	27.3995	2.19862	3.16373	0.179978	2.56922
	2.20525	1.38635	2.28344	2.61763	1.39713	3.31426	2.20068	0.738865	2.93954	33.5745	0.545921	2.24434	1.59916	2.53408	0.226196	2.09077e-05	0.663133	0.00684972	0.17385	0.645683	1.24007	7.73562	12.9614	7.30679	5.61177	12.8839	2.79654		0.0390953	0.857997	0.0390953	0.373286	0.847212	1.06992		2.09329	1.86685	3.29547	2.46319	2.61045	3.82427	2.69226	0.740883	3.43314	27.519	2.18576	3.14467	0.179893	2.53682
	2.08666	1.32977	3.17967	2.92385	1.34599	3.92506	2.46516	1.05235	3.51751	42.6887	1.10743	2.50525	1.53115	3.11571	0.340995	0.143267	1.28913	0.510517	0.210392	1.25256	2.13129	8.40935	13.372	3.2648	4.25472	13.2537	1.12675		0.418595	1.17549	0.674415	0.418595	1.15927	1.4198		2.08842	1.85711	3.27767	2.42946	2.56171	3.80644	2.67013	0.738833	3.40897	27.6703	2.17368	3.12578	0.179661	2.49558
	1.9538	1.32906	3.61288	2.71412	1.27956	3.83298	2.45373	1.11421	3.56794	45.4086	1.24146	2.33396	1.48524	3.38819	0.390474	0.249935	1.2649	1.34363	0.0678024	1.37869	1.90233	9.19755	13.3772	1.88695	5.16391	13.7418	1.3307		0.380162	1.0049	1.27892	0.380162	1.0544	1.49902		2.08364	1.84613	3.26165	2.39832	2.51572	3.78733	2.6488	0.737017	3.38581	27.8246	2.16231	3.10844	0.179506	2.45702
	1.84047	1.89124	3.45389	2.54385	1.20908	3.65461	2.43219	0.968441	3.40063	39.8176	0.937879	2.21755	1.85316	3.22638	0.270342	0.350133	0.292624	1.04386	0.0124681	1.49599	1.49431	9.89779	9.58089	2.34905	5.96675	14.2692	1.77405		0.377078	0.326304	1.23634	0.326304	1.00847	1.43706		2.07891	1.83203	3.24584	2.36641	2.45371	3.76869	2.62427	0.737116	3.36138	28.0885	2.15078	3.09045	0.179283	2.41006
	1.73622	1.79662	3.26179	2.39887	1.14195	3.43843	2.29565	0.91028	3.20593	39.6525	0.82861	2.09774	1.75132	3.04606	0.269885	0.31296	0.249029	0.933435	0.010655	1.33102	1.30596	10.5646	10.1756	2.97478	6.69607	14.7809	2.39666		0.361525	0.301125	1.16405	0.301125	0.955794	1.34069		2.06705	1.81937	3.21468	2.33077	2.39388	3.72069	2.59107	0.726869	3.31794	28.0528	2.13298	3.05878	0.178321	2.36232
	1.65013	1.76671	3.07483	2.27029	1.39806	3.19541	2.2259	0.7603	2.9862	34.1569	0.578056	2.0185	1.67928	2.87369	0.262338	0.331512	0.21086	0.720671	0.00197002	0.685329	0.939937	11.1317	10.3674	3.65468	7.37806	12.8773	3.20818		0.368366	0.25179	1.05633	0.25179	0.620441	1.17691		2.04073	1.8079	3.18357	2.29729	2.33823	3.65761	2.55422	0.713705	3.26793	27.9422	2.10487	3.02623	0.179563	2.31776
	1.58212	1.7003	2.88408	2.13088	2.41205	3.07	2.29657	0.608298	2.90487	26.4872	0.370026	2.27146	1.80794	2.76607	0.209472	0.510441	0.355542	0.345168	0.0274532	0.0133348	0.598192	11.5901	10.7994	4.42036	8.15482	6.62804	3.67315		0.689345	0.571167	0.612617	0.140583	0.140583	0.798535		2.0065	1.79771	3.15309	2.27117	2.28905	3.59644	2.51899	0.701449	3.22044	27.8464	2.07267	2.99456	0.181933	2.28011
	1.47614	1.59985	2.72388	2.01234	2.26918	2.94661	2.17133	0.591795	2.76313	27.2549	0.350222	2.14076	1.70297	2.6102	0.21034	0.483291	0.326596	0.305305	0.0252792	0.00957365	0.601063	12.3229	11.4697	5.11967	8.84592	7.38409	4.16132		0.664617	0.540911	0.583119	0.12842	0.12842	0.805857		1.97432	1.79087	3.12475	2.24679	2.24516	3.53837	2.48671	0.689308	3.17602	27.7197	2.04203	2.96524	0.184374	2.24598
	1.41542	1.52534	2.66506	2.55732	2.15783	2.99989	2.22014	0.640915	2.86106	28.8682	0.410772	2.35757	1.68346	2.63813	0.220906	0.647582	0.482752	0.197952	0.113692	0.0038834	0.608001	12.753	11.98	5.3893	5.90112	8.00166	3.94682		0.942158	0.832236	0.307485	0.19975	0.19975	0.642312		1.94286	1.78456	3.09702	2.22141	2.20294	3.4827	2.45525	0.677969	3.13322	27.613	2.00788	2.93657	0.187825	2.21218
	1.361	1.466	2.65717	3.18229	2.08462	3.00684	2.29299	0.778331	3.07132	33.944	0.605799	2.3709	1.62066	2.91942	0.286067	0.868597	0.683905	0.132632	0.790861	0.0434173	0.509581	13.1446	12.3942	5.42597	3.25534	8.42118	3.91925		1.00989	0.904895	0.286277	0.811395	0.286277	0.635941		1.89624	1.779	3.06859	2.19481	2.161	3.42949	2.42152	0.669736	3.09126	27.6577	1.96243	2.90682	0.19395	2.17791
	1.28671	1.38522	2.64409	3.0095	3.40255	3.01796	2.45767	0.90192	3.35959	36.6982	0.813461	2.8268	1.69994	3.01584	0.279043	1.37116	1.15015	0.0347536	0.304512	0.892799	0.313923	13.6888	12.9696	5.48708	3.90872	2.50904	3.87533		1.54009	1.44158	0.182701	0.182701	0.575756	0.191163		1.84612	1.77384	3.03997	2.17054	2.11987	3.37833	2.38811	0.662696	3.05081	27.7498	1.91456	2.877	0.200862	2.1452
	1.21165	1.29793	2.60966	3.0717	3.32815	2.90532	2.40407	0.920717	3.32479	38.2983	0.847719	2.75749	1.62586	3.03011	0.301601	1.42187	1.22354	0.0422679	0.445738	0.853924	0.251254	14.2499	13.6059	5.64958	3.66662	2.75028	4.33149		1.54585	1.45956	0.14783	0.314214	0.570658	0.14783		1.79894	1.76966	3.01357	2.14815	2.08132	3.32896	2.35676	0.656019	3.01278	27.8356	1.86954	2.84937	0.207639	2.11473
	1.15941	1.22215	2.51186	3.11911	3.22291	2.72247	2.32632	0.917023	3.24334	39.4195	0.840932	2.61717	1.54458	3.01995	0.323227	1.36169	1.2192	0.0344268	0.628524	0.803881	0.156938	14.647	14.1707	6.12405	3.4873	3.1104	5.12602		1.45776	1.39502	0.105305	0.501945	0.605745	0.105305		1.75553	1.76587	2.98833	2.12632	2.03551	3.28147	2.32551	0.650391	2.9759	27.9677	1.83328	2.82262	0.212492	2.08091
	1.50225	1.16687	2.39373	3.03747	3.02724	2.95742	2.3475	0.827112	3.17461	35.2338	0.684115	2.67557	1.72512	3.00979	0.271318	0.714442	1.39387	0.00213706	0.476062	0.462054	0.372007	12.1403	14.5899	6.72271	3.7989	3.83886	4.11735		1.17332	1.5087	0.281848	0.361896	0.35167	0.281848		1.71548	1.76301	2.96333	2.10612	1.99074	3.23659	2.29588	0.645037	2.94092	28.0954	1.81994	2.79647	0.211533	2.04843
	1.68516	1.18718	2.29985	2.93185	2.86924	4.37312	2.55773	1.11704	3.67478	43.6731	1.24778	2.58454	1.83884	2.91619	0.226572	0.761377	1.87841	0.0665029	0.13996	0.0970352	3.29563	10.8991	14.4352	7.21833	4.22179	4.48299	0.376293		0.899381	1.39736	0.284693	0.347301	0.284693	1.78857		1.67818	1.76075	2.93997	2.0867	1.94993	3.19479	2.26838	0.640266	2.90865	28.2257	1.80804	2.77207	0.210481	2.01832
	1.60072	1.6853	2.22794	2.75748	2.82611	5.89255	2.83168	1.58546	4.41714	55.99	2.51368	2.49271	1.82096	2.80895	0.213393	1.51528	1.31419	0.364509	0.00550567	3.10942e-05	9.36891	11.4638	10.8982	7.60992	4.96872	4.6675	0.820844		0.891992	0.807406	0.264773	0.264773	0.333397	3.39984		1.64412	1.75666	2.91765	2.06781	1.9126	3.15837	2.24287	0.636883	2.87975	28.3959	1.79564	2.74895	0.209768	1.99021
	1.4898	1.61052	3.57975	2.67218	2.79471	5.67559	2.97043	1.53952	4.50995	51.8283	2.37012	2.73344	1.87594	3.38349	0.286638	2.19225	1.84933	0.371275	0.08895	0.0308775	7.31793	12.2272	11.3975	1.97908	5.35629	4.80416	0.474787		1.24364	1.12292	0.846306	0.0612625	0.0612625	2.94215		1.61679	1.75072	2.89687	2.04975	1.87728	3.12461	2.21934	0.633563	2.8529	28.5474	1.78236	2.72749	0.20957	1.96351
	1.38678	1.53053	3.92437	2.90747	2.67945	5.31904	2.95794	1.48962	4.44756	50.3602	2.21898	2.79346	1.81776	3.67014	0.33754	2.46853	2.0375	0.933984	0.00254713	0.0775569	5.57478	12.9583	11.9441	1.12822	4.32255	5.32269	0.11055		1.40668	1.26293	1.13091	0.114011	0.114011	2.52558		1.59262	1.74529	2.87728	2.03312	1.84399	3.0902	2.19708	0.629505	2.82659	28.6519	1.76996	2.70723	0.209342	1.93855
	2.30685	1.46362	3.81387	3.79025	2.56041	5.02816	3.16053	1.28685	4.44737	40.7162	1.65597	3.17533	2.37024	3.80797	0.232709	0.728761	2.8795	0.426855	0.396554	0.360139	3.48805	7.18075	12.411	1.37517	1.43111	5.88612	0.00173183		0.86848	1.71171	0.638536	0.614921	0.614921	1.85283		1.56894	1.72565	2.8592	2.01749	1.81358	3.05788	2.17379	0.628054	2.80184	28.8921	1.74763	2.68784	0.211976	1.91553
	2.29938	1.40346	3.63498	3.70153	2.48285	4.7993	3.05358	1.21843	4.27201	39.9016	1.48457	3.05891	2.34525	3.68489	0.222158	0.568818	2.7229	0.338018	0.419839	0.325742	3.04753	7.22084	12.8385	1.82674	1.65126	6.26851	0.0350606		0.759527	1.65545	0.576066	0.642623	0.576066	1.74039		1.54804	1.7012	2.84197	2.00237	1.78476	3.02702	2.15089	0.627208	2.7781	29.1604	1.72209	2.6692	0.21568	1.89357
	2.22626	1.34794	3.42546	3.46739	2.38793	4.63714	2.91535	1.16098	4.07633	39.8228	1.34786	2.9067	2.26668	3.45691	0.207951	0.474849	2.4568	0.26021	0.304741	0.278172	2.96456	7.61917	13.2395	2.43698	2.30784	6.75278	0.122082		0.680437	1.55876	0.518764	0.560689	0.518764	1.73044		1.52861	1.67658	2.81862	1.99152	1.75759	2.99596	2.12815	0.624371	2.75252	29.3387	1.69683	2.646	0.21856	1.87456
	2.12067	1.27834	3.3228	3.33502	2.29169	4.50075	2.80821	1.13904	3.94725	40.561	1.29741	2.80724	2.16342	3.33196	0.212641	0.472719	2.34051	0.2648	0.277528	0.266797	2.86471	8.21327	13.7508	2.76806	2.72754	7.26226	0.235993		0.686578	1.5289	0.515556	0.527778	0.515556	1.69351		1.51077	1.65329	2.79379	1.98203	1.73264	2.96309	2.10594	0.619945	2.72588	29.438	1.67313	2.62183	0.220886	1.85734
	1.97229	1.19911	4.27305	3.23425	2.1689	4.29189	2.85658	1.2815	4.13808	44.8613	1.64224	2.70158	2.02144	4.01335	0.330071	0.781972	2.74721	2.00639	0.142632	0.472909	2.06011	9.08573	14.3446	0.509071	3.07054	7.93913	0.482543		0.729283	1.50246	1.57148	0.532675	0.532675	1.59032		1.49446	1.63228	2.77058	1.97286	1.70984	2.90136	2.08023	0.60718	2.68741	29.1881	1.65167	2.59799	0.222681	1.84135
	1.87417	1.13541	4.20706	3.03269	2.01555	4.0182	2.71385	1.24232	3.95617	45.7772	1.54336	2.52412	1.90952	3.77182	0.327793	0.705054	2.49147	2.22969	0.101661	0.487615	1.70133	9.68688	14.8313	0.6076	3.81756	8.82681	0.9377		0.649949	1.38871	1.68294	0.508568	0.508568	1.49408		1.47939	1.59553	2.72736	1.96433	1.68797	2.84203	2.04944	0.592732	2.64217	28.9217	1.61864	2.55788	0.224884	1.82615
	1.83966	1.08529	3.97359	2.79129	1.91189	3.77064	2.56206	1.15161	3.71368	44.9487	1.32621	2.35159	1.85772	3.5258	0.309851	0.521867	2.18085	1.99242	0.0525474	0.42272	1.46067	9.9029	15.2198	1.02607	4.81913	9.45349	1.47842		0.511935	1.2663	1.622	0.439701	0.439701	1.41905		1.46538	1.55907	2.68234	1.9565	1.6715	2.78598	2.02013	0.578094	2.59822	28.6167	1.58718	2.51678	0.226514	1.814
	1.80082	1.06293	3.72906	2.57011	1.82549	3.60503	2.43224	1.0694	3.50164	43.9676	1.14361	2.1978	1.80699	3.3463	0.298705	0.398689	1.87502	1.68174	0.019009	0.368152	1.37544	10.1488	15.3948	1.58127	5.83914	9.9923	1.90858		0.396977	1.13487	1.53126	0.372314	0.372314	1.40723		1.45211	1.52368	2.63963	1.94943	1.65248	2.73183	1.99153	0.564741	2.55627	28.3572	1.55588	2.4776	0.228518	1.80095
	1.74405	1.00577	3.64177	2.38678	1.72568	3.42155	2.32093	1.03702	3.35795	44.6812	1.07541	2.06541	1.73027	3.16286	0.292774	0.332791	1.72965	1.74461	0.00433524	0.354325	1.21135	10.5138	15.8466	1.80842	6.7588	10.6332	2.44922		0.321362	1.05964	1.57636	0.321362	0.339733	1.35613		1.44004	1.49022	2.59778	1.94298	1.63103	2.67991	1.96366	0.552181	2.51584	28.12	1.52542	2.43925	0.230493	1.787
	1.67309	0.949389	3.45491	2.29049	1.65209	3.21122	2.2052	0.9744	3.1796	44.1865	0.949456	1.98179	1.65734	2.98104	0.285381	0.283141	1.57706	1.56178	0.0072746	0.305932	1.01209	10.979	16.2986	2.3459	7.26872	11.1186	3.15176		0.3087	1.0324	1.47312	0.3087	0.329702	1.22944		1.42926	1.45782	2.55819	1.93834	1.61056	2.63112	1.93755	0.540674	2.47822	27.9051	1.49601	2.40322	0.232665	1.77445
	1.56986	0.910392	3.23463	2.10608	1.57933	2.99496	2.06588	0.899857	2.96573	43.5581	0.809742	1.84271	1.57223	2.77274	0.276299	0.246032	1.33515	1.36599	0.00161634	0.236725	0.8632	11.6737	16.615	3.0692	8.29708	11.6091	3.9664		0.272846	0.932316	1.39193	0.263374	0.263374	1.15226		1.4192	1.42569	2.51894	1.93501	1.59085	2.58572	1.91257	0.53015	2.44272	27.7193	1.46698	2.37296	0.235935	1.76293
	1.50013	0.881917	3.05748	1.96449	1.49645	2.7837	1.94736	0.833141	2.7805	42.7831	0.694123	1.73231	1.49737	2.57889	0.265322	0.200018	1.13517	1.23236	0.000293506	0.203316	0.699456	12.1551	16.848	3.7213	9.1328	12.1807	4.85255		0.232183	0.850393	1.32517	0.232183	0.235855	1.05139		1.40945	1.39424	2.47436	1.93055	1.57118	2.54282	1.8871	0.519154	2.40625	27.5107	1.44988	2.33841	0.234547	1.75087
	1.45684	0.876292	2.86651	1.83393	1.40331	2.58216	1.83651	0.757724	2.59423	41.2589	0.574146	1.64539	1.41669	2.3951	0.256679	0.144145	0.922016	1.0609	6.63329e-06	0.18766	0.555997	12.4588	16.8942	4.49455	9.93897	12.8396	5.78107		0.188545	0.769097	1.22112	0.188545	0.242077	0.936772		1.40029	1.36475	2.43161	1.92523	1.54842	2.50188	1.86203	0.509249	2.37128	27.3491	1.43732	2.30502	0.231858	1.73682
	1.47196	0.892915	2.6997	1.84692	1.30486	2.40872	1.77085	0.685957	2.4568	38.7362	0.470538	1.65944	1.34663	2.26827	0.254955	0.0893346	0.770762	0.862776	0.00578798	0.217146	0.406882	12.3523	16.7578	5.22965	9.85722	13.5548	6.64519		0.187484	0.766526	1.04026	0.187484	0.354584	0.749278		1.39174	1.33677	2.3947	1.92005	1.52828	2.46187	1.8389	0.500431	2.33933	27.2136	1.42588	2.27604	0.229654	1.72417
	1.40544	0.866434	2.54992	2.07258	1.22996	2.28117	1.73425	0.662485	2.39674	38.2001	0.438887	1.73901	1.27383	2.22902	0.272689	0.108116	0.753108	0.665314	0.114465	0.254307	0.299123	12.8243	16.9753	5.93715	8.49121	14.1119	7.31904		0.333569	0.872576	0.81091	0.333569	0.509047	0.542163		1.38362	1.3105	2.36049	1.91263	1.50937	2.42361	1.81671	0.492238	2.30894	27.0951	1.41506	2.24853	0.227501	1.711
	1.30302	0.829056	2.41361	1.98957	1.18607	2.2205	1.65697	0.637677	2.29465	38.4845	0.406632	1.64629	1.21531	2.16277	0.280474	0.125282	0.685442	0.572502	0.110623	0.221748	0.317564	13.5684	17.2847	6.62001	8.98186	14.4436	7.65102		0.343276	0.817238	0.767314	0.343276	0.460225	0.574204		1.37614	1.28675	2.32843	1.90518	1.4909	2.39388	1.79688	0.486122	2.283	27.0536	1.40483	2.22262	0.225445	1.69804
	1.2316	0.789647	2.27699	1.92331	1.17433	2.13243	1.58805	0.603167	2.19122	37.9816	0.363811	1.57745	1.18865	2.08015	0.272731	0.127059	0.637447	0.474636	0.112401	0.171165	0.296345	14.0996	17.614	7.3417	9.3834	14.533	8.146		0.345858	0.787808	0.699534	0.345858	0.403126	0.554971		1.36964	1.26522	2.29903	1.89813	1.47143	2.36664	1.77835	0.480851	2.2592	27.0392	1.39509	2.19881	0.223634	1.68478
	1.36436	0.752557	2.13943	2.03832	1.10723	2.00582	1.56795	0.575872	2.14382	36.7277	0.331629	1.68509	1.17151	2.03019	0.268196	0.0414511	0.664867	0.326586	0.221245	0.212266	0.191729	13.1203	17.9267	8.10608	8.69205	15.0491	8.88473		0.320732	0.932531	0.45434	0.35323	0.57786	0.320732		1.36393	1.2452	2.27123	1.89162	1.45066	2.33324	1.75931	0.474312	2.23363	26.9601	1.38561	2.17633	0.221991	1.67114
	1.56808	0.718718	2.07493	1.96191	1.03974	1.92884	1.5487	0.555061	2.10376	35.8404	0.308093	1.74846	1.17182	1.95364	0.250146	0.000375339	0.688875	0.27692	0.170742	0.259047	0.144504	11.6859	18.2144	8.47748	9.14841	15.5773	9.34957		0.180382	1.02974	0.326477	0.213454	0.708722	0.180382		1.35871	1.22652	2.24612	1.88491	1.43526	2.30081	1.74206	0.467666	2.20972	26.8456	1.37785	2.15582	0.22016	1.66008
	1.48971	0.689964	2.04548	1.83809	0.973522	2.14535	1.53035	0.592663	2.12302	38.7272	0.35125	1.6639	1.10257	1.99363	0.287792	0.00165182	0.706255	0.265355	0.0947025	0.310061	0.378225	12.2279	18.4606	8.64987	9.91276	16.1044	8.07237		0.17419	0.973937	0.381578	0.17419	0.690379	0.481452		1.35523	1.21207	2.22968	1.87805	1.42424	2.27129	1.72843	0.461903	2.19033	26.7239	1.37248	2.14177	0.218905	1.65115
	1.4167	0.667453	2.59894	1.78676	0.904737	2.10494	1.57992	0.731019	2.31094	46.2693	0.534388	1.60173	1.03273	2.0254	0.324601	0.0266418	0.832601	1.03839	0.0427831	0.455875	0.275647	12.7438	18.6546	5.70067	10.2386	16.6612	8.30363		0.185032	0.934278	0.997208	0.185032	0.696994	0.503212		1.34994	1.19933	2.2155	1.86419	1.41408	2.25147	1.71575	0.458321	2.17407	26.7125	1.36598	2.12767	0.218023	1.63914
	1.33078	1.06924	2.83558	1.72415	0.856243	2.0353	1.64188	0.725037	2.36692	44.1589	0.525679	1.52747	1.13463	1.95751	0.266123	0.0967847	0.327919	1.42492	0.00676829	0.617231	0.154778	13.3646	15.3453	4.62665	10.6432	17.0594	8.70984		0.196686	0.458226	1.30811	0.196686	0.671224	0.507834		1.34398	1.1872	2.20245	1.85319	1.40422	2.23588	1.70449	0.456106	2.16059	26.7592	1.35904	2.11514	0.217633	1.6287
	1.52834	1.17918	2.78844	1.62574	0.808083	1.94871	1.64641	0.682801	2.32922	41.472	0.466217	1.57704	1.26647	1.86796	0.191899	0.0139416	0.218309	1.30423	0.0004276	0.702799	0.0913799	11.9592	14.496	4.83166	11.295	17.4596	9.22848		0.0486981	0.397859	1.21141	0.0486981	0.768954	0.371668		1.33787	1.17682	2.18947	1.84204	1.39508	2.22095	1.6937	0.453592	2.1473	26.7811	1.35218	2.10261	0.217216	1.61856
	1.60751	1.20415	2.63717	1.49951	0.780305	1.85548	1.59736	0.629241	2.2266	39.3926	0.395944	1.55351	1.27799	1.79349	0.167836	0.000103187	0.154614	1.08122	0.00957391	0.667572	0.0666308	11.4179	14.3066	5.51954	12.1594	17.6925	9.80354		0.0540022	0.349366	1.08366	0.0540022	0.773206	0.301974		1.33134	1.16883	2.1767	1.82229	1.38667	2.20676	1.6821	0.45018	2.13228	26.763	1.34517	2.0881	0.21639	1.60448
	1.52724	1.13671	2.54387	1.3926	0.739178	1.77984	1.51991	0.614607	2.13451	40.4372	0.377742	1.45992	1.20068	1.71669	0.176875	5.37551e-05	0.146842	1.0485	0.0162061	0.609536	0.0675659	11.9668	14.8213	5.96666	12.9164	18.0401	10.283		0.0673174	0.323215	1.08395	0.0673174	0.720742	0.31992		1.32507	1.16248	2.16474	1.79818	1.37892	2.19546	1.67081	0.446896	2.1177	26.7473	1.33853	2.0731	0.215313	1.58855
	1.43877	1.0774	2.50243	1.30029	0.692548	1.66928	1.44679	0.614936	2.06172	42.5036	0.378147	1.36953	1.13312	1.61166	0.174344	6.42472e-05	0.13645	1.11438	0.02146	0.568876	0.0495047	12.5867	15.2815	6.17084	13.5884	18.4384	11.0042		0.0692384	0.292137	1.13289	0.0692384	0.676985	0.29975		1.31963	1.15704	2.15386	1.77657	1.37228	2.18904	1.6614	0.444739	2.10614	26.7689	1.33279	2.05954	0.214232	1.57442
	1.36383	1.05879	2.63856	1.26625	0.654229	1.55117	1.42214	0.670185	2.09232	47.1252	0.449148	1.31504	1.11065	1.50433	0.150548	0.00339962	0.132024	1.47968	0.0243007	0.589684	0.0166491	13.1241	15.4273	5.51304	13.8406	18.769	11.8018		0.0487903	0.256254	1.32352	0.0487903	0.660812	0.236128		1.31524	1.15194	2.13951	1.75574	1.36844	2.18278	1.65227	0.441368	2.09364	26.7127	1.32854	2.04357	0.212043	1.56209
	1.27341	1.23252	2.62258	1.29645	0.624917	1.45712	1.41783	0.655988	2.07382	46.267	0.43032	1.28493	1.24274	1.41695	0.0654997	0.0208582	0.0343407	1.45141	0.0147327	0.628714	0.00154327	13.7874	14.0927	5.58835	13.6168	19.0238	12.4569		0.0115227	0.0524113	1.33765	0.0115227	0.660014	0.172186		1.31093	1.14697	2.12337	1.73485	1.36532	2.17562	1.64284	0.437333	2.08018	26.6205	1.32453	2.02624	0.209418	1.55009
	1.21657	1.50796	2.55485	1.36239	0.592659	1.39367	1.43802	0.63617	2.07419	44.2394	0.404712	1.37803	1.25303	1.47939	0.082842	0.0490371	0.00489165	1.24731	0.00571954	0.714631	0.00196632	14.2127	12.1006	5.91315	13.1345	19.3062	12.9087		0.161458	0.129926	1.17682	0.0156422	0.785373	0.0156422		1.30257	1.14216	2.10911	1.72132	1.36259	2.16772	1.63425	0.434426	2.06867	26.5827	1.31758	2.01216	0.208602	1.54195
	1.15733	1.45997	2.4189	1.26442	0.561766	1.34467	1.36784	0.603079	1.97092	44.0897	0.363704	1.30455	1.18411	1.43115	0.0944615	0.0443146	0.00848721	1.10472	0.0106966	0.649762	0.000536892	14.6629	12.4367	6.5928	13.8542	19.5787	13.2632		0.147213	0.155424	1.11436	0.0401267	0.742781	0.0401267		1.29356	1.13785	2.09569	1.71161	1.36005	2.15944	1.62637	0.431748	2.05811	26.5468	1.31018	1.99967	0.208315	1.53583
	1.09564	1.3787	2.26811	1.18453	0.533989	1.26908	1.28834	0.563106	1.85145	43.7078	0.317089	1.2268	1.11786	1.3513	0.0945394	0.0371336	0.00816447	0.95995	0.0107776	0.569048	0.000370906	15.1391	13.0166	7.38988	14.4554	19.8253	13.8195		0.131164	0.151895	1.04131	0.0422782	0.692816	0.0422782		1.28515	1.13374	2.08318	1.70301	1.35758	2.1516	1.61904	0.429291	2.04833	26.5151	1.30326	1.98814	0.208083	1.53029
	1.38772	1.30633	2.12253	1.11242	0.661108	1.18016	1.29505	0.477887	1.77293	36.9012	0.228376	1.24325	1.12936	1.36737	0.0953314	0.00858807	0.000127451	0.684736	0.0333518	0.401876	0.013199	12.9516	13.544	8.20257	15.0088	18.7094	14.4886		0.144471	0.0630882	0.879286	0.130826	0.582138	0.0630882		1.27602	1.12949	2.07187	1.6938	1.35516	2.14367	1.61167	0.427202	2.03887	26.5069	1.2958	1.97735	0.208223	1.52448
	1.532	1.24028	2.02751	1.03908	0.969035	1.1374	1.32422	0.396787	1.72101	29.9639	0.15744	1.18884	1.06366	1.45907	0.15674	0.0431747	0.00704534	0.49462	0.0813039	0.126156	0.0349008	11.9339	14.0345	8.75588	15.5825	16.1404	14.8159		0.343162	0.0514405	0.838669	0.149761	0.219808	0.0514405		1.25994	1.12763	2.06139	1.68388	1.35224	2.1275	1.6021	0.423866	2.02596	26.4569	1.28301	1.96701	0.21046	1.51806
	1.45398	1.16577	1.94763	0.959433	0.928935	1.07658	1.25539	0.388021	1.64341	30.9084	0.15056	1.12118	0.98872	1.38193	0.165867	0.0394402	0.00803085	0.479196	0.0875898	0.106572	0.0319733	12.479	14.5983	9.23502	16.2176	16.4642	15.2878		0.332808	0.0445979	0.826452	0.161743	0.192241	0.0445979		1.2449	1.12841	2.04136	1.67006	1.3502	2.10452	1.58991	0.415817	2.00572	26.1535	1.27122	1.94853	0.21036	1.51013
	1.36241	1.08924	1.86402	0.887602	0.873762	1.04495	1.187	0.375932	1.56293	31.6708	0.141325	1.0671	0.926938	1.29412	0.165319	0.0307707	0.00955606	0.458362	0.0896385	0.0981171	0.0201786	13.1343	15.189	9.75015	16.8013	16.915	15.5362		0.295319	0.0221482	0.796928	0.179494	0.193333	0.0221482		1.23102	1.1286	2.01634	1.6573	1.34984	2.08152	1.57744	0.406541	1.98398	25.7722	1.26073	1.92658	0.208907	1.50357
	1.27936	1.03181	1.75783	0.842171	0.82591	0.981335	1.11974	0.352959	1.47269	31.5216	0.12458	1.00657	0.876962	1.21747	0.162579	0.0254804	0.00773079	0.407159	0.077042	0.0863337	0.0191547	13.7432	15.6399	10.4246	17.1758	17.3109	16.0417		0.272788	0.0252377	0.751252	0.164402	0.180663	0.0252377		1.2202	1.12245	1.99267	1.6457	1.34947	2.05933	1.56497	0.39874	1.96371	25.4791	1.25252	1.90592	0.206876	1.49758
	1.2002	0.988336	1.67506	0.811107	0.777902	0.93085	1.06391	0.335023	1.39893	31.4898	0.112241	0.959593	0.841043	1.14723	0.153999	0.0185754	0.00571119	0.373503	0.0639088	0.0817999	0.0177047	14.3364	15.9857	10.966	17.4343	17.7127	16.4487		0.240607	0.0287434	0.715464	0.148486	0.181691	0.0287434		1.21042	1.11684	1.97072	1.63533	1.3494	2.03874	1.55357	0.391472	1.94505	25.1982	1.24517	1.88687	0.204884	1.49236
	1.17242	0.980619	1.60662	0.783111	0.732706	0.892446	1.02799	0.323559	1.35155	31.475	0.10469	0.936532	0.810445	1.12447	0.162293	0.0208602	0.00224379	0.334821	0.0599646	0.0871909	0.0183715	14.5476	16.0475	11.4239	17.6689	18.0951	16.7617		0.235886	0.0440865	0.670093	0.153422	0.203826	0.0440865		1.20161	1.11118	1.95045	1.63086	1.34915	2.01992	1.54386	0.385167	1.92903	24.9483	1.2385	1.87055	0.203295	1.49
	1.14092	0.965317	1.53676	1.32737	0.882907	0.852688	1.11766	0.271548	1.38921	24.2961	0.0737384	1.05312	0.903509	1.28076	0.172712	0.000541024	0.0232086	0.175645	0.0439782	0.0551091	0.0702104	14.7888	16.1703	11.901	13.3896	16.8399	17.0888		0.0878018	0.0878018	0.483642	0.274252	0.170211	0.200431		1.19435	1.10584	1.9316	1.62778	1.3383	2.00159	1.53324	0.380131	1.91337	24.7927	1.23034	1.85564	0.202628	1.48304
	1.067	1.2594	1.4876	1.29815	1.03746	0.8018	1.15857	0.240102	1.39867	20.7241	0.0576492	1.1632	1.04484	1.28846	0.104409	0.00838426	0.0101665	0.108261	0.0194835	0.0146677	0.127283	15.3628	13.8916	12.2426	13.6043	15.5953	17.5121		0.0961974	0.0961974	0.324399	0.134952	0.125742	0.361399		1.19392	1.10075	1.91381	1.62475	1.32829	1.9842	1.52429	0.374241	1.89853	24.5519	1.22751	1.84155	0.200074	1.47652
	1.01663	1.20974	1.42499	1.26228	1.02241	0.746331	1.11373	0.237032	1.35076	21.2827	0.0561841	1.11607	1.01807	1.24915	0.10192	0.00942862	0.00921767	0.0968834	0.0220686	0.00834017	0.134982	15.7602	14.2643	12.6847	13.8701	15.7144	17.9794		0.0994431	0.0936666	0.308919	0.146213	0.0936666	0.369741		1.19352	1.09589	1.89791	1.61518	1.32459	1.96596	1.51551	0.367499	1.88301	24.2492	1.22629	1.82723	0.196802	1.46989
	0.99978	1.14687	1.32859	1.18131	1.00165	0.704918	1.06052	0.213315	1.27383	20.1142	0.0455032	1.07426	1.00025	1.1727	0.0793642	0.00368921	0.00745581	0.0718613	0.0145913	0.00346577	0.126452	15.8943	14.7431	13.3806	14.4798	15.8794	18.3323		0.074477	0.0726089	0.254332	0.107056	0.0726089	0.36934		1.19285	1.09281	1.88206	1.59857	1.32809	1.94738	1.50696	0.359233	1.86619	23.8382	1.22666	1.81119	0.192416	1.46333
	0.942993	1.08845	1.25222	1.11932	0.946675	0.671798	1.00358	0.199705	1.20328	19.8993	0.0398819	1.01756	0.943913	1.1116	0.0815807	0.00367034	0.00720344	0.061824	0.0133971	0.00323777	0.110077	16.3503	15.1952	13.9452	14.9554	16.3206	18.6171		0.0745691	0.0708872	0.234658	0.10176	0.0708872	0.345764		1.19549	1.09049	1.86628	1.58299	1.31702	1.92844	1.49678	0.351697	1.84848	23.4969	1.22587	1.79546	0.188521	1.45
	0.907016	1.06256	1.28646	1.10059	0.886361	0.629707	0.978783	0.224531	1.20331	22.9398	0.050414	0.984787	0.891525	1.09108	0.100654	0.00515058	0.00701817	0.0946681	0.0148373	0.00854175	0.121854	16.6426	15.3977	13.6906	15.1006	16.8115	18.982		0.077771	0.077771	0.301678	0.115805	0.0984251	0.355079		1.20638	1.08894	1.85031	1.56579	1.30567	1.91001	1.48785	0.3427	1.83055	23.0333	1.2312	1.77918	0.182029	1.43573
	0.90436	1.02209	1.24208	1.05184	0.846503	0.613638	0.946751	0.212955	1.15971	22.4932	0.0453497	0.963223	0.860968	1.0444	0.0962731	0.00179702	0.00567522	0.087218	0.0110442	0.0100497	0.110964	16.6642	15.7169	14.021	15.4819	17.14	19.1223		0.0588627	0.0588627	0.278856	0.0886202	0.116719	0.349585		1.21702	1.08757	1.83482	1.54728	1.29508	1.89346	1.47921	0.334284	1.81349	22.5989	1.23654	1.76294	0.175498	1.42118
	0.871625	1.03776	1.20261	1.00818	0.802642	0.600395	0.920535	0.209652	1.13019	22.775	0.043954	0.939904	0.819888	1.03036	0.113755	0.00239221	0.0137411	0.0795661	0.00768199	0.0138988	0.10249	16.9326	15.5929	14.3182	15.8274	17.505	19.2383		0.0682786	0.0978542	0.262706	0.0682786	0.137262	0.339509		1.22321	1.08612	1.8201	1.52879	1.28635	1.8797	1.47071	0.327377	1.79809	22.2598	1.239	1.74728	0.170205	1.40757
	0.826421	1.03163	1.16771	0.94633	0.857953	0.612018	0.90701	0.190243	1.09725	20.9748	0.0361925	0.902141	0.834304	1.0103	0.0954127	0.00649466	0.0155294	0.0679655	0.00154602	0.0024066	0.0870201	17.3066	15.6414	14.5835	16.3233	17.0453	19.1365		0.0757206	0.129486	0.265571	0.0441883	0.0441883	0.290123		1.22609	1.08414	1.80599	1.5105	1.2791	1.85311	1.45982	0.317965	1.77778	21.7811	1.23934	1.73212	0.165838	1.3948
	0.816394	0.986898	1.09852	0.90939	0.849949	0.888135	0.924882	0.102929	1.02781	11.1289	0.0105944	0.898762	0.859496	0.967521	0.0591264	0.0117695	0.003846	0.0301514	0.000239989	0.00561481	0.00135033	17.3902	15.9972	15.1167	16.6232	17.1114	16.797		0.0823679	0.0881353	0.199761	0.0106276	0.0488129	0.0106276		1.2286	1.07686	1.79234	1.49621	1.27164	1.81106	1.44612	0.306486	1.7526	21.1937	1.23936	1.71831	0.161935	1.38392
	1.1765	0.932585	1.03	0.871672	0.823587	1.28216	1.01942	0.179744	1.19916	17.6321	0.032308	0.981292	0.8869	1.13987	0.124816	0.0246743	0.00753996	0.000111974	0.0218288	0.0383494	0.0690355	14.5165	16.4346	15.6543	16.9322	17.3302	13.7224		0.195206	0.0487074	0.0487074	0.10962	0.157704	0.300872		1.23149	1.06992	1.76498	1.48304	1.2633	1.77066	1.43057	0.292551	1.72312	20.45	1.23944	1.6945	0.1551	1.37317
	1.21338	0.882793	0.971005	0.819852	0.808451	1.32339	1.00315	0.21623	1.21938	21.5552	0.0467554	0.926899	0.835587	1.15279	0.159528	0.0441993	0.0144848	0.00103302	0.0335967	0.0379058	0.102557	14.2368	16.8408	16.1246	17.3613	17.4565	13.4187		0.286483	0.0441061	0.0441061	0.107047	0.118447	0.396492		1.23465	1.06344	1.73406	1.46701	1.25503	1.73293	1.41452	0.278312	1.69283	19.6754	1.23975	1.66645	0.146824	1.36102
	1.18079	0.843216	0.920378	0.803217	0.781445	1.24713	0.962697	0.201406	1.1641	20.921	0.0405643	0.881797	0.813217	1.11569	0.156809	0.0475649	0.0142757	0.00179083	0.0254336	0.0328522	0.0809042	14.4838	17.1672	16.5337	17.5002	17.6829	13.9832		0.298993	0.0385814	0.0385814	0.0785795	0.100352	0.365336		1.22753	1.05744	1.70927	1.44122	1.24756	1.69735	1.39673	0.266844	1.66357	19.1049	1.23254	1.63332	0.139847	1.34439
	1.34683	0.810897	0.873205	0.789882	0.743689	1.21552	0.963338	0.253124	1.21646	26.2758	0.0640719	0.842051	0.795136	1.12994	0.173919	0.147067	0.0232383	0.00812391	0.030087	0.0482458	0.0635976	13.2475	17.436	16.9196	17.612	18.0018	14.2206		0.50478	0.0311542	0.0311542	0.0521691	0.0983623	0.373472		1.21971	1.05195	1.68554	1.41586	1.24033	1.66321	1.37943	0.255992	1.63543	18.5578	1.22487	1.60137	0.133217	1.3281
	1.30349	0.776709	0.825475	1.15442	0.705016	1.1727	0.989634	0.249986	1.23962	25.2604	0.062493	0.989946	0.788901	1.16813	0.193777	0.0985068	0.0453371	0.0269482	0.0271529	0.0810077	0.0335122	13.5649	17.7227	17.3145	14.6852	18.3315	14.5454		0.313547	0.213236	0.16447	0.16447	0.28493	0.182752		1.21154	1.04671	1.66314	1.39258	1.23346	1.62981	1.36288	0.245725	1.6086	18.0299	1.21702	1.5705	0.126807	1.31302
	1.23678	0.748751	0.777216	1.168	0.684901	1.13903	0.959113	0.247238	1.20635	25.7778	0.0611266	0.958123	0.755867	1.16076	0.211252	0.0770981	0.0442521	0.0330864	0.0436342	0.0751921	0.0323701	14.0608	17.9589	17.7185	14.5813	18.5041	14.8034		0.278655	0.209372	0.180907	0.209878	0.273222	0.180907		1.20332	1.04204	1.64135	1.37149	1.22904	1.59712	1.34739	0.235527	1.58292	17.4802	1.20975	1.54071	0.120332	1.30026
	1.1897	1.151	0.767227	1.10419	0.663261	1.09291	0.994715	0.221668	1.21638	22.2846	0.0491367	1.09855	0.848649	1.13929	0.146204	0.038021	0.0244239	0.0517505	0.0119838	0.109861	0.00964305	14.416	14.7114	17.8026	15.0727	18.6908	15.1604		0.0911548	0.0524465	0.331322	0.00563586	0.435288	0.00563586		1.19572	1.03782	1.60975	1.35079	1.22781	1.57075	1.33211	0.223816	1.55592	16.8017	1.20374	1.51576	0.114732	1.2893
	1.11993	1.19385	0.76639	1.04498	0.635419	1.03017	0.965123	0.216836	1.18196	22.4672	0.0470177	1.03757	0.832335	1.10119	0.139049	0.0239646	0.0523164	0.0394945	0.00637716	0.108705	0.00423103	14.9507	14.3845	17.8097	15.5359	18.9323	15.6529		0.0823534	0.156276	0.271184	0.0074054	0.402156	0.0074054		1.18847	1.03386	1.57868	1.33121	1.22794	1.55402	1.31903	0.21422	1.53325	16.2407	1.19834	1.49832	0.111241	1.27958
	1.05068	1.13068	0.764018	1.0718	1.02675	0.98649	1.00507	0.127462	1.13253	12.6819	0.0162465	1.03872	0.996555	1.06652	0.0339131	0.00208067	0.0157774	0.0581063	0.00445275	0.000470093	0.000345239	15.491	14.8677	17.8297	15.3252	15.68	16.0004		0.0119663	0.0919603	0.2747	0.0330809	0.0119663	0.0522286		1.18099	1.03003	1.55502	1.3134	1.22854	1.53938	1.30789	0.207029	1.51492	15.8292	1.19287	1.48289	0.108386	1.27097
	0.995516	1.07153	0.76211	1.0615	1.01494	0.988459	0.982344	0.113135	1.09548	11.5168	0.0127995	1.00523	0.990223	1.04986	0.0292334	0.000173523	0.00795481	0.048503	0.00626612	0.00106257	3.7398e-05	15.9283	15.3273	17.8459	15.406	15.7736	15.9847		0.00971216	0.0663047	0.243119	0.0562739	0.00971216	0.0167696		1.17355	1.02602	1.5335	1.29714	1.22921	1.5251	1.29742	0.20061	1.49803	15.4622	1.18747	1.46818	0.105704	1.26318
	0.966756	1.02527	0.748719	1.0026	0.995008	0.96656	0.950818	0.101511	1.05233	10.6762	0.0103046	0.980882	0.966609	1.0007	0.0173307	0.000254008	0.00554237	0.0408444	0.0026816	0.0019527	0.000247797	16.1587	15.6917	17.9592	15.8718	15.9324	16.1603		0.0141259	0.0443836	0.232163	0.0217207	0.0141259	0.0143219		1.16725	1.02224	1.51227	1.28203	1.23054	1.51151	1.28764	0.194319	1.48196	15.0911	1.18307	1.45554	0.103263	1.25628
	0.934269	0.964256	0.715056	1.08451	0.936332	0.924784	0.926534	0.119382	1.04592	12.8848	0.0142522	0.9353	0.927155	0.957275	0.0159834	5.98191e-05	0.00142293	0.0447231	0.0249559	9.59967e-05	3.06233e-06	16.421	16.1788	18.2456	15.2259	16.4042	16.4979		0.00103176	0.0289558	0.220244	0.149208	0.00103176	0.010516		1.16896	1.01873	1.49215	1.26759	1.23221	1.49905	1.27978	0.18763	1.46741	14.6611	1.18477	1.43906	0.0969153	1.2499
	0.869585	0.916868	0.683637	1.20865	0.885814	0.878406	0.907159	0.169497	1.07666	18.6843	0.0287291	0.88211	0.87179	0.909104	0.0209522	0.00141182	9.42514e-05	0.0499623	0.0908946	0.000455639	0.000826746	16.9494	16.5623	18.515	14.2725	16.816	16.8768		0.0125247	0.0347578	0.198473	0.326537	0.00370374	0.00370374		1.17184	1.01541	1.47323	1.25439	1.23409	1.48823	1.27286	0.181583	1.45445	14.2657	1.1874	1.42314	0.0903029	1.24424
	0.817636	0.887982	0.662794	1.13027	0.85006	0.843055	0.8653	0.151482	1.01678	17.5063	0.0229467	0.846557	0.82399	0.878501	0.0320183	0.00227191	0.000514452	0.0410087	0.0702114	0.000232262	0.000494845	17.3798	16.7982	18.6948	14.8708	17.1105	17.1685		0.028922	0.0414242	0.183764	0.283717	0.00350249	0.00350249		1.17425	1.01226	1.45545	1.24204	1.23714	1.47994	1.26685	0.176561	1.44341	13.937	1.18997	1.4083	0.0840288	1.23959
	0.792996	0.852584	0.643519	1.06607	1.04461	0.813873	0.868942	0.160998	1.02994	18.5281	0.0259204	0.833228	0.798215	0.996601	0.110533	0.00576777	0.000267587	0.0508155	0.0388605	0.0308582	0.00303258	17.5859	17.0896	18.8619	15.3701	15.5389	17.4112		0.0402324	0.0193554	0.189709	0.232844	0.211379	0.0193554		1.17632	1.00892	1.4423	1.23084	1.2429	1.47329	1.26243	0.173131	1.43556	13.7141	1.18995	1.39733	0.0801543	1.23687
	0.735482	0.815456	0.959313	1.05134	1.24927	0.77729	0.931357	0.195846	1.1272	21.028	0.0383557	0.887385	0.786832	1.02833	0.133045	0.0383669	0.0134331	0.000781523	0.014395	0.101065	0.0237366	18.0715	17.398	16.2186	15.4859	13.9673	17.7178		0.151902	0.0719285	0.0719285	0.163952	0.361881	0.110094		1.17771	1.00512	1.43775	1.21901	1.2485	1.46728	1.25923	0.172107	1.43134	13.6677	1.18803	1.39312	0.0794555	1.23376
	0.680473	0.822211	1.09426	1.11876	1.20262	0.828803	0.957854	0.208038	1.16589	21.7192	0.04328	0.961533	0.823859	1.11263	0.149122	0.0769402	0.0183992	0.0186074	0.0258896	0.0599094	0.0166542	18.5423	17.3417	15.1499	14.9598	14.3181	17.2868		0.28106	0.139323	0.13273	0.157223	0.241085	0.13273		1.17905	1.003	1.434	1.20449	1.25353	1.46156	1.25594	0.171189	1.42713	13.6303	1.18541	1.38948	0.0792539	1.22901
	0.650051	0.901656	1.14727	1.08492	1.12595	1.4101	1.05333	0.256133	1.30946	24.3166	0.0656042	1.10544	0.947471	1.14194	0.0930745	0.16263	0.0230036	0.008826	0.000998069	0.00527491	0.127289	18.8052	16.6863	14.74	15.2227	14.9042	12.791		0.455384	0.20378	0.0418364	0.0205182	0.0205182	0.304665		1.18071	1.00121	1.43107	1.19047	1.25816	1.45556	1.25286	0.170469	1.42333	13.6064	1.18315	1.38784	0.0796153	1.22432
	0.759715	0.953405	1.18524	1.01129	1.06686	1.48822	1.07746	0.245433	1.32289	22.7789	0.0602371	1.03907	0.967876	1.15564	0.0884225	0.100959	0.0153885	0.0116168	0.00437798	0.000112236	0.168731	17.8661	16.2662	14.45	15.8027	15.3639	12.2383		0.27936	0.0856701	0.146162	0.0277861	0.0277861	0.44915		1.18247	0.999786	1.42853	1.18151	1.26194	1.44947	1.25062	0.169506	1.42012	13.5538	1.18175	1.38688	0.0798618	1.2222
	0.825134	0.910352	1.11706	0.942327	1.04699	1.39888	1.04012	0.203615	1.24374	19.5761	0.0414592	0.994656	0.918346	1.09954	0.0897958	0.0462205	0.0168404	0.0059198	0.00956413	4.71001e-05	0.128704	17.3174	16.6154	14.9729	16.3557	15.5201	12.8714		0.169523	0.084304	0.122407	0.0523297	0.0523297	0.40422		1.18194	0.998716	1.42602	1.17106	1.26598	1.44362	1.24789	0.168943	1.41683	13.5383	1.17378	1.38601	0.0829079	1.22396
	0.788625	0.878025	1.12326	0.878758	1.47497	1.35008	1.08229	0.281771	1.36406	26.0348	0.0793952	1.00101	0.878208	1.29338	0.191182	0.0862371	0.0417229	0.00167907	0.041424	0.154199	0.0717135	17.6225	16.8799	14.925	16.8739	12.3312	13.2239		0.212385	0.122986	0.122253	0.122253	0.473958	0.34907		1.17868	0.997694	1.42684	1.16078	1.27038	1.43773	1.24535	0.169415	1.41477	13.6038	1.16526	1.38772	0.0871408	1.22453
	0.99322	1.15376	1.74797	0.814081	1.70581	1.33014	1.29083	0.378784	1.66962	29.3442	0.143478	1.24195	1.03335	1.6119	0.218709	0.0885725	0.0187894	0.20898	0.227291	0.17221	0.00154539	15.9466	14.6903	10.4883	17.4095	10.7632	13.3693		0.24873	0.0881929	0.506025	0.427869	0.463863	0.0881929		1.17827	0.996681	1.42814	1.1513	1.27515	1.4291	1.24311	0.169243	1.41235	13.6146	1.15804	1.38989	0.0909956	1.22671
	0.959594	1.17134	1.76967	0.793874	1.63408	2.1082	1.40613	0.511156	1.91728	36.3521	0.26128	1.40271	1.01253	1.73577	0.263158	0.19939	0.0551239	0.132161	0.374852	0.0519624	0.492911	16.2163	14.5558	10.3483	17.5785	11.239	8.28486		0.443115	0.231369	0.366956	0.608836	0.231369	0.705492		1.18089	0.995804	1.42325	1.14203	1.28254	1.42064	1.24086	0.167772	1.40863	13.5207	1.15174	1.38611	0.0923489	1.23171
	0.905872	1.10345	1.72175	1.00488	1.55565	2.36802	1.44327	0.555303	1.99857	38.4753	0.308361	1.32955	1.02952	1.68023	0.240134	0.288798	0.115479	0.077553	0.192184	0.0126285	0.855163	16.6519	15.0784	10.6589	15.8536	11.7711	6.85667		0.423677	0.2261	0.392206	0.324666	0.2261	1.03847		1.18376	0.991547	1.41497	1.13323	1.28983	1.41218	1.23759	0.166733	1.40432	13.4724	1.14587	1.38159	0.0932661	1.23679
	0.858833	1.1587	1.63325	0.958375	1.5104	2.24272	1.39371	0.514326	1.90804	36.9033	0.264531	1.33455	1.00846	1.60254	0.22753	0.286097	0.0552306	0.0573763	0.18952	0.0136167	0.720814	17.038	14.6524	11.2446	16.2262	12.0836	7.52857		0.47572	0.175851	0.298694	0.376178	0.175851	0.908168		1.18382	0.992651	1.406	1.12517	1.29673	1.40401	1.23473	0.164336	1.39907	13.3095	1.13983	1.37719	0.094303	1.24028
	0.800874	1.25272	1.55256	0.921288	1.43875	2.11478	1.34683	0.475086	1.82191	35.2744	0.225707	1.34574	1.00415	1.52411	0.20566	0.298066	0.00885673	0.0423243	0.181085	0.00844994	0.589752	17.5198	13.9415	11.7923	16.5263	12.5868	8.24703		0.544861	0.0930169	0.206822	0.424448	0.0930169	0.769046		1.18216	0.995803	1.39724	1.1179	1.30331	1.3961	1.23209	0.161622	1.39371	13.1177	1.13397	1.3729	0.0953118	1.24274
	0.765942	1.28181	1.45554	0.903686	1.34853	2.17021	1.32096	0.494732	1.81569	37.4526	0.24476	1.31517	0.998218	1.42879	0.177408	0.30804	0.00153201	0.0181136	0.174113	0.000760487	0.721242	17.8135	13.725	12.468	16.6697	13.2351	7.93172		0.549231	0.0333589	0.140369	0.411487	0.0333589	0.855042		1.18031	1.00461	1.38823	1.11124	1.30986	1.38833	1.23043	0.157386	1.38782	12.7912	1.12851	1.36864	0.096162	1.24509
	0.779045	1.24611	1.42169	1.02145	1.33933	2.44372	1.37523	0.57313	1.94836	41.6753	0.328478	1.29272	1.07762	1.4011	0.130503	0.355432	0.0166698	0.00215909	0.125154	0.00128867	1.14169	17.7031	13.9908	12.7082	15.7219	13.3022	6.46595		0.513677	0.0466068	0.128971	0.271267	0.0466068	1.151		1.17849	1.01328	1.37997	1.10642	1.31629	1.38112	1.22926	0.153406	1.38267	12.4795	1.12443	1.36405	0.0962905	1.24739
	0.805236	1.18772	1.39327	0.967146	1.51658	2.403	1.37882	0.566237	1.94506	41.0666	0.320624	1.2905	1.02229	1.48575	0.18479	0.329004	0.0365205	0.000208658	0.16948	0.0189756	1.04893	17.4834	14.4311	12.9116	16.1556	12.0407	6.67471		0.48526	0.102774	0.102774	0.32335	0.226081	1.1125		1.17678	1.02098	1.37174	1.10146	1.32243	1.37465	1.22801	0.150052	1.37806	12.2191	1.12029	1.35941	0.0964332	1.24961
	0.748882	1.13722	1.37758	0.932932	1.49108	2.28917	1.32948	0.544194	1.87367	40.933	0.296148	1.2574	0.984003	1.4627	0.195651	0.33709	0.0369642	0.0023142	0.157247	0.0261152	0.921007	17.9578	14.8173	13.0246	16.4318	12.2183	7.27585		0.508517	0.120183	0.120183	0.324467	0.233679	1.03177		1.17541	1.02625	1.36307	1.10088	1.32847	1.36858	1.22711	0.146781	1.37389	11.9615	1.11951	1.35442	0.0949524	1.25194
	0.707618	1.1029	1.42373	1.6259	1.40955	2.17407	1.4073	0.493602	1.9009	35.0745	0.243643	1.41664	1.17956	1.57536	0.143669	0.489547	0.0926593	0.000270166	0.0477874	5.10486e-06	0.587947	18.3092	15.0827	12.6936	11.294	12.7949	7.91001		0.709025	0.313748	0.00708866	0.209255	0.00708866	0.757429		1.17854	1.02818	1.35421	1.10065	1.33437	1.36263	1.22643	0.144185	1.37061	11.7565	1.12012	1.34925	0.0927878	1.25645
	0.688916	1.0791	1.33747	1.9483	1.32546	2.03573	1.4025	0.514361	1.91686	36.6746	0.264567	1.33147	1.14069	1.79559	0.223038	0.509199	0.104587	0.00422806	0.297901	0.00593438	0.400988	18.4696	15.2681	13.3157	9.23093	13.4035	8.70729		0.642552	0.25237	0.0060057	0.616832	0.0060057	0.704265		1.18579	1.03014	1.34573	1.1004	1.33981	1.35701	1.22648	0.141567	1.36805	11.5426	1.12175	1.34425	0.090229	1.2628
	0.649327	1.02126	1.29364	1.88443	1.27122	1.92884	1.34145	0.495708	1.83716	36.9531	0.245726	1.28243	1.08375	1.73673	0.231516	0.479035	0.102525	0.00228635	0.29483	0.00493251	0.345021	18.8115	15.7235	13.6376	9.6231	13.8037	9.34959		0.6331	0.261172	0.0112081	0.602006	0.0112081	0.646408		1.19293	1.03435	1.33815	1.09994	1.3449	1.35177	1.22701	0.138739	1.36575	11.3071	1.12319	1.34321	0.0892101	1.26554
	0.619039	0.981389	1.26026	1.7583	1.18759	1.81034	1.26949	0.457019	1.7265	36.0004	0.208867	1.22392	1.03294	1.63379	0.225315	0.423081	0.0829994	8.50763e-05	0.238942	0.00670763	0.292519	19.0751	16.0413	13.8852	10.4216	14.4321	10.0883		0.604885	0.242534	0.0363382	0.534379	0.0363382	0.586412		1.19581	1.03933	1.33159	1.09953	1.34815	1.34711	1.22692	0.136004	1.36293	11.085	1.1236	1.34323	0.0890329	1.2637
	0.59703	1.20046	1.23564	1.62637	1.10588	1.69811	1.24392	0.398004	1.64192	31.996	0.158407	1.21805	1.12953	1.52869	0.150162	0.418463	0.00188829	6.84469e-05	0.146274	0.0190532	0.206289	19.2678	14.3344	14.0693	11.2907	15.0595	10.8138		0.621023	0.0175906	0.0175906	0.408321	0.112169	0.480054		1.19603	1.04455	1.32536	1.09908	1.34777	1.34284	1.22594	0.132878	1.35882	10.8389	1.12332	1.33847	0.0873974	1.26069
	0.582714	1.40838	1.17625	1.54108	1.14166	1.62625	1.24605	0.377816	1.62387	30.321	0.142745	1.29231	1.15031	1.5079	0.134524	0.440021	0.0263478	0.00487278	0.0870402	0.0108975	0.144545	19.3937	12.8033	14.5184	11.8712	14.7831	11.2916		0.709598	0.116063	0.116063	0.248768	0.150649	0.333934		1.19607	1.04967	1.31951	1.0988	1.34909	1.33942	1.22543	0.130325	1.35575	10.6351	1.12312	1.33444	0.0859883	1.25779
	0.565968	1.34709	1.11078	1.43813	1.24386	1.53386	1.20661	0.346819	1.55343	28.7432	0.120283	1.29547	1.14405	1.41537	0.106008	0.410425	0.0197329	0.00918451	0.0535985	0.00138753	0.107088	19.5415	13.2457	15.0216	12.5913	14.0077	11.9211		0.729506	0.0516122	0.184698	0.142652	0.0516122	0.238381		1.19658	1.05462	1.31425	1.09902	1.35101	1.33589	1.22523	0.127946	1.35318	10.4426	1.12341	1.33048	0.0843865	1.25542
	0.758651	1.27633	1.08705	1.38391	1.17167	1.43515	1.18546	0.245775	1.43124	20.7324	0.0604053	1.224	1.1082	1.35702	0.10093	0.182166	0.008257	0.00968539	0.0393834	0.000190055	0.0623445	17.8751	13.7657	15.2061	12.979	14.5532	12.6124		0.46535	0.052327	0.136955	0.159912	0.052327	0.211148		1.19795	1.05946	1.30975	1.09951	1.35287	1.33271	1.22537	0.125713	1.35109	10.2591	1.12412	1.32697	0.0827613	1.25385
	0.75815	1.23597	1.06695	1.36167	1.13504	1.37909	1.15615	0.230269	1.38641	19.917	0.0530238	1.18551	1.08397	1.33025	0.10201	0.1584	0.00637177	0.00795619	0.0422406	0.000445312	0.0497051	17.8793	14.0668	15.3632	13.1397	14.8341	13.0137		0.427356	0.0504629	0.118558	0.176165	0.0504629	0.193586		1.19953	1.06437	1.30551	1.09985	1.35924	1.32972	1.22637	0.124556	1.35093	10.1565	1.12477	1.32367	0.0812352	1.25252
	0.769234	1.20116	1.04778	1.82335	1.3732	1.3137	1.25474	0.352773	1.60751	28.1153	0.124449	1.25743	1.08612	1.35833	0.111356	0.235711	0.00287045	0.0428327	0.323317	0.0140339	0.00347674	17.7857	14.3292	15.5139	10.0058	13.0563	13.4898		0.488195	0.0562702	0.209654	0.565916	0.115771	0.0562702		1.20123	1.06881	1.30117	1.10034	1.36579	1.32687	1.22737	0.12367	1.35104	10.076	1.12556	1.32045	0.0796756	1.2512
	0.8557	1.16552	0.998761	1.82313	1.32651	1.23694	1.23443	0.334299	1.56873	27.0813	0.111756	1.20123	1.04045	1.30412	0.11246	0.143434	0.00474839	0.0555384	0.346572	0.00848005	6.29936e-06	17.0639	14.6003	15.9024	10.0072	13.3958	14.0596		0.345527	0.0357092	0.202467	0.621903	0.125287	0.0357092		1.20297	1.07258	1.29717	1.0952	1.37022	1.32422	1.22706	0.123836	1.3509	10.0921	1.12215	1.31745	0.0800578	1.25007
	1.43302	1.09149	0.94557	1.70984	1.26835	1.2074	1.27594	0.268649	1.54459	21.0549	0.0721723	1.23787	1.12047	1.39185	0.108021	0.0246723	0.0340225	0.109147	0.188263	5.76774e-05	0.00469858	12.6276	15.1714	16.3295	10.7368	13.825	14.282		0.195145	0.146381	0.292304	0.471963	0.0304758	0.0304758		1.20461	1.07278	1.29659	1.09081	1.37241	1.3217	1.22648	0.12473	1.35121	10.1697	1.11926	1.31542	0.08057	1.2506
	1.3757	1.03901	1.07439	1.60033	1.78774	1.17618	1.34222	0.302479	1.6447	22.5357	0.0914935	1.27594	1.09984	1.54417	0.168053	0.00112064	0.0919403	0.0717346	0.0666188	0.198482	0.0275712	13.0382	15.5831	15.305	11.4665	10.2324	14.5189		0.0997608	0.236932	0.201548	0.324391	0.511798	0.0997608		1.20634	1.07529	1.30106	1.09017	1.37468	1.31938	1.22782	0.124892	1.35271	10.1719	1.11921	1.3148	0.0803565	1.2537
	1.29413	1.15804	1.07288	1.52143	2.43494	1.14851	1.43832	0.513232	1.95155	35.6827	0.263407	1.22609	1.15089	1.46461	0.119944	0.0207922	0.0785559	0.133549	0.00690762	0.993241	0.0839899	13.634	14.6574	15.3168	12.007	6.51071	14.7305		0.0680416	0.0680416	0.153207	0.295349	1.20885	0.0775736		1.20779	1.07838	1.30556	1.09074	1.37673	1.31734	1.22942	0.124692	1.35411	10.1423	1.12	1.31439	0.0798528	1.25667
	1.55058	1.15307	1.06549	1.45122	2.29525	1.12446	1.44001	0.461727	1.90174	32.0641	0.213192	1.30215	1.13161	1.52574	0.148317	0.0122263	0.0823328	0.140268	0.000125535	0.731433	0.0995749	11.8058	14.6955	15.3747	12.4986	7.24307	14.9157		0.248439	0.149071	0.236657	0.149071	0.993105	0.177689		1.20916	1.08125	1.30975	1.09168	1.37847	1.31922	1.23159	0.124935	1.35652	10.1442	1.12105	1.31685	0.0803163	1.25946
	2.30052	1.14289	1.01288	1.35124	2.19331	1.06225	1.51051	0.582996	2.09351	38.5959	0.339884	1.24707	1.08241	1.98279	0.293744	0.624111	0.135149	0.247644	0.0253672	0.466209	0.200943	7.21473	14.7737	15.79	13.2154	7.80217	15.4001		1.05346	0.104177	0.23419	0.104177	0.946243	0.184818		1.21046	1.08893	1.31261	1.09193	1.38031	1.32349	1.23462	0.124399	1.35902	10.0759	1.12156	1.32077	0.0815653	1.26153
	2.22353	1.085	0.963205	1.26834	2.1644	1.06761	1.46201	0.575723	2.03774	39.3787	0.331457	1.17667	1.07196	1.94039	0.288291	0.579913	0.142142	0.248811	0.0375106	0.493351	0.155556	7.63423	15.2221	16.1873	13.8251	7.96448	15.3581		1.04687	0.0916705	0.213463	0.0916705	0.987737	0.109059		1.21126	1.09682	1.315	1.09176	1.38961	1.32747	1.23865	0.125657	1.36431	10.1446	1.12543	1.32435	0.0811975	1.26313
	2.12168	1.02174	0.92189	1.18885	2.15385	1.58123	1.49821	0.544122	2.04233	36.3182	0.296069	1.38504	1.06351	1.98656	0.302631	0.388715	0.227024	0.332139	0.0956989	0.429873	0.0068925	8.20748	15.7197	16.5214	14.4225	8.02415	11.5962		0.736636	0.363305	0.46315	0.196187	0.768812	0.196187		1.21177	1.10416	1.31706	1.09178	1.40715	1.33099	1.24382	0.129065	1.37288	10.3765	1.13106	1.32751	0.0799022	1.26441
	1.97228	0.989535	0.888447	1.10249	2.14406	1.71414	1.46849	0.542282	2.01077	36.9278	0.29407	1.40832	1.01777	1.90775	0.304211	0.253805	0.229401	0.336453	0.133958	0.456387	0.0603444	9.08577	15.9761	16.7944	15.0859	8.07974	10.7086		0.563967	0.418782	0.519869	0.305827	0.73574	0.305827		1.21203	1.11061	1.31891	1.09687	1.42324	1.33392	1.24926	0.131238	1.3805	10.5053	1.13597	1.33017	0.0787464	1.26547
	1.85183	0.957933	0.862848	1.32859	2.07994	1.68756	1.46145	0.493062	1.95451	33.7379	0.24311	1.50807	1.0506	1.81076	0.265665	0.152395	0.253528	0.358322	0.0176513	0.382528	0.0511245	9.82646	16.2297	17.0049	13.3806	8.44838	10.8833		0.343754	0.55014	0.645225	0.179483	0.571864	0.179483		1.21177	1.11702	1.32068	1.10387	1.43773	1.33476	1.25431	0.132523	1.38683	10.5654	1.14071	1.33124	0.0770773	1.26622
	1.77948	0.915942	0.844336	1.35514	1.96084	1.63594	1.41528	0.459979	1.87526	32.5009	0.21158	1.49554	1.02574	1.74359	0.259214	0.132638	0.249338	0.325978	0.00361659	0.297639	0.0486919	10.2853	16.5698	17.1579	13.1871	9.15488	11.2265		0.283933	0.5796	0.651207	0.1404	0.465301	0.1404		1.20736	1.1235	1.3224	1.11063	1.45104	1.33136	1.25771	0.133541	1.39126	10.6177	1.14446	1.32912	0.0746516	1.26488
	1.70289	0.882704	0.831526	1.30445	1.85242	1.54543	1.35324	0.425285	1.77852	31.4273	0.180868	1.42494	0.98814	1.66352	0.254702	0.122259	0.2214	0.272181	0.00238005	0.249182	0.036937	10.7824	16.8415	17.2642	13.5578	9.82277	11.8413		0.277953	0.542233	0.593412	0.120488	0.427479	0.120488		1.2021	1.13015	1.32394	1.11764	1.46343	1.32724	1.26075	0.134512	1.39526	10.6692	1.14814	1.32642	0.0720443	1.26302
	1.59436	0.863474	1.33491	1.21143	1.8141	1.47046	1.38145	0.328577	1.71003	23.7848	0.107963	1.40268	1.2423	1.56338	0.114441	0.0453284	0.268303	0.00216672	0.0289089	0.187184	0.00792137	11.5069	16.9997	13.3345	14.2515	10.0644	12.3629		0.191678	0.539207	0.0677751	0.191253	0.411421	0.0677751		1.19694	1.13666	1.32522	1.12417	1.47511	1.32452	1.26377	0.135825	1.39959	10.7476	1.15173	1.32505	0.0699755	1.26073
	1.51785	0.85459	1.26229	1.16563	1.75972	1.38497	1.32417	0.30996	1.63413	23.4078	0.0960753	1.32363	1.18979	1.48463	0.110242	0.0375093	0.220509	0.00382963	0.0251363	0.189696	0.00369628	12.0319	17.0731	13.8701	14.5994	10.4124	12.9713		0.194217	0.46904	0.0613405	0.158001	0.436085	0.0613405		1.18979	1.14414	1.3282	1.12977	1.48625	1.32548	1.26727	0.137929	1.4052	10.8839	1.15555	1.32752	0.0692566	1.25763
	1.40919	0.824029	1.18582	1.13928	1.70105	1.2971	1.25941	0.292677	1.55209	23.2392	0.0856597	1.24146	1.15091	1.38117	0.0909333	0.0224333	0.189556	0.00541539	0.0144314	0.195042	0.00142037	12.7975	17.3265	14.4455	14.8015	10.7945	13.612		0.167728	0.41743	0.0556386	0.10218	0.459586	0.0556386		1.18334	1.15475	1.33373	1.13772	1.49684	1.32662	1.27217	0.139272	1.41144	10.9476	1.1619	1.33195	0.0681874	1.25498
	1.2979	0.811003	1.14381	1.22619	1.84885	1.23198	1.25996	0.336217	1.59617	26.6848	0.113042	1.22909	1.16441	1.28142	0.0478407	0.00143939	0.201559	0.0134898	0.00113983	0.3468	0.000782711	13.6061	17.4352	14.7666	14.1402	9.84511	14.0968		0.0688085	0.418084	0.0852765	0.0028922	0.619767	0.0028922		1.1772	1.16475	1.33905	1.14816	1.50693	1.32774	1.2773	0.140325	1.41763	10.986	1.16786	1.33622	0.0672351	1.25247
	1.21308	0.777331	1.11277	1.16399	2.04594	1.65487	1.328	0.449879	1.77788	33.8765	0.202391	1.18854	1.12557	1.54442	0.156873	0.0132052	0.303233	0.0463243	0.0268987	0.515449	0.106845	14.239	17.7175	15.0062	14.6119	8.64714	11.1001		0.0245472	0.411205	0.0757697	0.0245472	0.857409	0.466332		1.17301	1.17031	1.34372	1.15905	1.51649	1.32897	1.28193	0.141754	1.42368	11.0579	1.17099	1.34003	0.0673205	1.25099
	1.14908	0.739152	1.0996	1.07495	2.02932	2.34564	1.40629	0.630179	2.03647	44.8115	0.397126	1.12434	1.08111	1.80926	0.251922	0.0661575	0.445072	0.0940602	0.109788	0.388163	0.882388	14.7262	18.0404	15.1084	15.3006	8.74521	6.97436		0.0247407	0.385185	0.0247407	0.0493907	0.904979	1.22131		1.17105	1.17486	1.34882	1.16948	1.52541	1.33231	1.28699	0.143208	1.4302	11.1274	1.17201	1.34469	0.0686172	1.25359
	1.09094	0.702026	1.60828	1.0095	1.97135	2.30685	1.44816	0.618621	2.06678	42.7178	0.382692	1.34961	1.02986	1.88058	0.292299	0.127607	0.556712	0.0256405	0.192419	0.273726	0.737355	15.1758	18.3571	11.4127	15.8169	9.09143	7.18076		0.258674	0.647584	0.258674	0.340108	0.621736	0.957241		1.17118	1.17909	1.35461	1.17813	1.52968	1.33716	1.29164	0.143361	1.435	11.0991	1.17837	1.35025	0.0679744	1.25812
	1.05736	0.662558	1.5763	0.94478	1.89306	2.17619	1.38504	0.590553	1.97559	42.638	0.348753	1.31683	0.972925	1.81387	0.301761	0.107376	0.521982	0.0365806	0.19383	0.258084	0.625912	15.4385	18.6969	11.6298	16.3359	9.56965	7.89812		0.259472	0.654272	0.259472	0.37205	0.576231	0.859357		1.17198	1.18292	1.36	1.18618	1.53317	1.34309	1.29622	0.143383	1.4396	11.0616	1.18373	1.35577	0.067745	1.26463
	1.11396	0.627745	1.51931	0.875202	1.85834	2.06312	1.34295	0.565352	1.9083	42.0979	0.319623	1.31664	0.934892	1.77358	0.309654	0.0524348	0.511513	0.0311058	0.218784	0.265629	0.518646	14.9969	18.9991	12.0217	16.9031	9.78568	8.54643		0.202677	0.688893	0.202677	0.441435	0.541702	0.74648		1.17262	1.18648	1.36488	1.19719	1.53663	1.35602	1.30231	0.14352	1.44583	11.0205	1.18916	1.36267	0.0679945	1.27661
	1.84373	0.597819	1.44315	0.846329	1.81948	1.96514	1.41928	0.57305	1.99233	40.3762	0.328386	1.63132	0.995534	1.83767	0.297239	0.180165	0.674792	0.000569875	0.328269	0.160167	0.297969	9.87726	19.2609	12.5557	17.1414	10.0303	9.12888		0.212418	1.0335	0.188168	0.784988	0.188168	0.333825		1.17326	1.19038	1.36966	1.21056	1.5404	1.37063	1.30915	0.143673	1.45282	10.9746	1.19542	1.37038	0.0681896	1.29011
	1.85778	0.579056	1.34221	0.786726	1.76684	1.91278	1.37423	0.575585	1.94982	41.8841	0.331298	1.55453	0.925597	1.83504	0.329433	0.233815	0.632305	0.00102544	0.345164	0.154145	0.290034	9.7892	19.426	13.2812	17.6385	10.3665	9.44803		0.303249	0.975471	0.212318	0.767801	0.212318	0.358253		1.17393	1.19468	1.37423	1.22129	1.54395	1.3862	1.31571	0.144327	1.46004	10.9695	1.20133	1.38321	0.0703689	1.29776
	1.74116	0.566448	1.27942	0.729601	1.80125	1.95492	1.34547	0.587583	1.93305	43.6713	0.345253	1.51029	0.867054	1.78623	0.346428	0.156571	0.606867	0.00436252	0.379289	0.207739	0.371437	10.5326	19.5373	13.7428	18.1216	10.1461	9.19074		0.23087	0.943837	0.23087	0.780685	0.290963	0.444636		1.18833	1.19936	1.37872	1.23151	1.55054	1.40153	1.325	0.143398	1.4684	10.8225	1.2074	1.39583	0.0723831	1.30511
	1.66393	0.542884	1.55139	0.714018	1.97986	1.91649	1.39476	0.616544	2.01131	44.2043	0.380127	1.60766	0.92336	1.85335	0.334925	0.072454	0.725697	0.0245313	0.463413	0.34234	0.272199	11.0397	19.7461	11.8003	18.2545	9.04016	9.42525		0.056274	1.06478	0.056274	0.893643	0.3722	0.308828		1.2026	1.20607	1.38303	1.24154	1.56383	1.41615	1.33554	0.144319	1.47986	10.8061	1.21494	1.40787	0.0735595	1.31228
	1.61119	0.512991	2.24517	0.663641	1.86459	1.80853	1.45102	0.700721	2.15174	48.2916	0.49101	1.70986	0.900529	1.85057	0.345332	0.0256554	0.879897	0.630678	0.619963	0.171038	0.127816	11.393	20.0127	7.51513	18.6875	9.74663	10.0998		0.0986701	1.19687	0.535309	1.04622	0.154724	0.0986701		1.21618	1.21661	1.38351	1.25279	1.58601	1.44206	1.34953	0.148626	1.49815	11.0132	1.22565	1.42743	0.0760526	1.31815
	1.53968	0.653725	2.17435	0.620549	1.73284	1.70868	1.40497	0.630795	2.03577	44.8974	0.397903	1.62418	0.875213	1.7268	0.327281	0.0181463	0.56437	0.591941	0.615317	0.107501	0.0922391	11.8809	18.7733	7.90846	19.0619	10.5866	10.7444		0.0845004	0.970454	0.550168	1.00363	0.108665	0.0845004		1.22904	1.2296	1.38202	1.265	1.61232	1.49382	1.36863	0.157982	1.52662	11.543	1.23845	1.46587	0.0840949	1.32351
	1.46898	0.650495	2.12087	0.587899	1.64934	1.62081	1.34973	0.606868	1.9566	44.9621	0.368289	1.5449	0.855117	1.64221	0.315174	0.0142204	0.488934	0.59465	0.580392	0.0897646	0.0734849	12.3732	18.8013	8.2121	19.3481	11.1369	11.3281		0.0759158	0.894403	0.57597	0.957	0.104442	0.0759158		1.24129	1.24135	1.3795	1.27758	1.63758	1.56558	1.39048	0.172674	1.56315	12.4183	1.25041	1.5218	0.0978995	1.32854
	1.40705	0.647091	2.02297	1.02661	1.5523	1.52338	1.36323	0.474288	1.83752	34.7913	0.224949	1.46522	1.12172	1.54507	0.158748	0.00191977	0.512862	0.435255	0.113315	0.0357463	0.0256466	12.8128	18.8309	8.78276	15.6811	11.794	11.9935		0.0581651	0.818124	0.557758	0.438603	0.0870865	0.0581651		1.25125	1.2513	1.37836	1.29044	1.66166	1.63839	1.4119	0.190345	1.60224	13.4815	1.26108	1.58177	0.112804	1.3344
	1.3123	0.645609	1.88888	0.994011	1.51064	1.42093	1.2954	0.430734	1.72613	33.2512	0.185532	1.36662	1.07358	1.48822	0.161853	0.000285693	0.422224	0.352226	0.0908336	0.0463317	0.0157596	13.5001	18.8437	9.59551	15.9403	12.0819	12.7136		0.0543174	0.721008	0.522267	0.372606	0.144028	0.0543174		1.2594	1.2607	1.38131	1.3029	1.69097	1.70896	1.43404	0.21077	1.64481	14.6977	1.27125	1.62674	0.122667	1.3421
	1.24145	0.616443	2.15671	0.933695	1.47978	1.33982	1.29465	0.523935	1.81858	40.4692	0.274508	1.29064	1.01063	1.44479	0.176814	0.0028297	0.459965	0.743142	0.130289	0.034272	0.00204064	14.0257	19.0978	8.00799	16.4256	12.2974	13.2986		0.0491842	0.674196	0.866068	0.356945	0.189138	0.0491842		1.26676	1.27139	1.38339	1.31506	1.71537	1.77664	1.45477	0.230264	1.68503	15.8282	1.2823	1.65022	0.125461	1.34922
	1.44864	0.588738	2.17516	0.889582	1.45043	1.28259	1.30586	0.544989	1.85085	41.7342	0.297013	1.36561	0.987834	1.44999	0.189576	0.020386	0.51426	0.755691	0.173286	0.0209025	0.000541299	12.5168	19.3407	7.90387	16.7851	12.5041	13.7193		0.0830227	0.776876	0.809548	0.476033	0.0848199	0.0830227		1.27096	1.28871	1.37832	1.36248	1.73549	1.84094	1.47948	0.244944	1.72443	16.556	1.30715	1.67149	0.122316	1.3704
	1.67854	0.579682	2.10977	0.860004	1.64411	1.25805	1.35503	0.568063	1.92309	41.9227	0.322695	1.45108	0.959515	1.66993	0.270178	0.104663	0.601157	0.569637	0.245046	0.0835681	0.00940471	10.9429	19.4204	8.27585	17.0283	11.1719	13.9017		0.227465	0.871395	0.658691	0.591073	0.19303	0.19303		1.27491	1.30683	1.37256	1.41923	1.75473	1.89308	1.50356	0.256932	1.76049	17.0883	1.32326	1.69194	0.122271	1.39589
	1.61812	0.643542	2.00795	0.84472	1.58531	1.1897	1.31489	0.516305	1.8312	39.266	0.266571	1.3875	0.930963	1.60992	0.267212	0.0919478	0.450709	0.480336	0.221061	0.0731285	0.0156739	11.3463	18.8617	8.87201	17.1547	11.5684	14.4161		0.230615	0.743962	0.620449	0.542785	0.197809	0.197809		1.27982	1.32495	1.36825	1.47273	1.77257	1.93766	1.526	0.267957	1.79395	17.5595	1.33577	1.71092	0.123134	1.42049
	1.53485	1.28961	1.89113	0.818971	1.49857	1.1322	1.36089	0.369169	1.73006	27.1271	0.136286	1.39409	1.17155	1.52578	0.131326	0.0302632	0.00508087	0.281155	0.293677	0.018957	0.0522981	11.9142	13.6673	9.5816	17.3687	12.1659	14.856		0.140761	0.104482	0.497038	0.575122	0.104482	0.26189		1.28514	1.34143	1.36445	1.52435	1.78858	1.98004	1.54733	0.279485	1.82682	18.0624	1.34718	1.72827	0.123913	1.4444
	1.44133	1.51933	1.76113	0.773284	1.43771	1.06425	1.33284	0.353899	1.68674	26.5523	0.125245	1.43952	1.15761	1.49983	0.128777	0.011771	0.0347793	0.183429	0.313102	0.0109987	0.0721419	12.5685	12.0216	10.4033	17.7516	12.5942	15.3844		0.00180966	0.0798077	0.321602	0.66624	0.00180966	0.375277		1.29043	1.36284	1.36061	1.57202	1.80308	2.02365	1.56877	0.291558	1.86033	18.5851	1.36117	1.74531	0.123659	1.46743
	1.34192	2.01786	1.64326	0.726233	1.39482	1.00224	1.35439	0.456951	1.81134	33.7385	0.208804	1.36837	1.08716	1.58115	0.185133	0.000155395	0.440192	0.0834456	0.394579	0.00163497	0.124012	13.2833	8.8131	11.1776	18.1503	12.9005	15.8747		0.0264503	0.649485	0.274885	0.64214	0.0264503	0.366138		1.30107	1.38318	1.35784	1.61784	1.81659	2.09819	1.59578	0.313153	1.90894	19.6238	1.36417	1.7669	0.128623	1.50051
	1.25695	1.9438	1.67689	0.817791	1.33469	0.948964	1.32985	0.426612	1.75646	32.0798	0.181998	1.29582	1.02596	1.59134	0.216017	0.00531433	0.376939	0.120439	0.262202	2.3441e-05	0.145072	13.9099	9.25829	10.9538	17.3785	13.3361	16.3021		0.0388705	0.647983	0.381072	0.478027	0.0388705	0.346854		1.3225	1.40258	1.35554	1.66087	1.82923	2.19049	1.62687	0.339513	1.96638	20.8691	1.3673	1.78714	0.133095	1.53172
	1.19268	1.82904	1.81535	0.770546	1.26882	0.903491	1.29665	0.446191	1.74284	34.411	0.199087	1.23075	0.975788	1.67871	0.264805	0.0108111	0.283438	0.269042	0.276789	0.000774848	0.154576	14.3934	9.96983	10.0565	17.7747	13.8215	16.6713		0.0380702	0.598296	0.584599	0.460201	0.0380702	0.327256		1.34683	1.4314	1.35324	1.70269	1.8405	2.28053	1.6592	0.364388	2.02359	21.9617	1.37278	1.80605	0.136299	1.56704
	1.13607	1.75943	1.75512	1.23866	1.22849	0.850357	1.32802	0.360951	1.68897	27.1796	0.130286	1.23357	1.15918	1.626	0.167611	0.0368452	0.186115	0.182413	0.00798623	0.00990574	0.228163	14.8262	10.4143	10.4421	14.0467	14.123	17.1081		0.0975044	0.525857	0.521545	0.00508094	0.00508094	0.383218		1.37025	1.47276	1.35067	1.74441	1.86816	2.36867	1.69582	0.389787	2.08561	22.9851	1.39588	1.83722	0.136507	1.60859
	1.52945	1.70076	1.66937	1.33958	1.18237	0.798954	1.37008	0.342542	1.71262	25.0016	0.117335	1.43451	1.22167	1.63439	0.144508	0.0253988	0.109347	0.0895765	0.000930336	0.0352363	0.326185	11.9515	10.7964	11.0036	13.3004	14.4718	17.5359		0.0949358	0.266243	0.234859	0.0949358	0.252148	0.63556		1.3921	1.52162	1.35119	1.78732	1.91486	2.45659	1.73728	0.416213	2.15349	23.9578	1.42448	1.88297	0.138623	1.65447
	1.88268	1.65583	1.57086	1.2393	1.10674	0.7826	1.373	0.404044	1.77704	29.4278	0.163252	1.40508	1.13988	1.63459	0.178308	0.259775	0.0799913	0.0391475	0.0178765	0.0708959	0.348572	9.63397	11.0937	11.6669	14.0419	15.0529	17.6732		0.477604	0.25075	0.16578	0.16578	0.29834	0.622477		1.41208	1.57012	1.35997	1.82651	1.96404	2.54456	1.77955	0.441912	2.22146	24.8328	1.45159	1.92966	0.141389	1.69832
	1.80927	1.80007	1.50964	1.13847	1.04289	0.7453	1.34094	0.434331	1.77527	32.39	0.188643	1.32406	1.06678	1.72746	0.236443	0.219336	0.2108	0.0284605	0.0409941	0.0888358	0.354789	10.0951	10.1536	12.0888	14.8077	15.5524	17.9882		0.485217	0.476013	0.185586	0.185586	0.281169	0.578758		1.43144	1.61677	1.36891	1.86392	2.01065	2.62999	1.82028	0.466933	2.28721	25.6517	1.47777	1.97397	0.143753	1.74034
	1.67652	1.80413	1.46641	1.07158	0.986168	0.714294	1.28651	0.428071	1.71459	33.2737	0.183245	1.26899	1.00752	1.62399	0.234264	0.152101	0.267922	0.0323607	0.046198	0.090208	0.327436	10.9563	10.1278	12.3914	15.327	16.003	18.2521		0.407524	0.535135	0.197414	0.197414	0.282823	0.554697		1.45017	1.66081	1.37727	1.89921	2.06101	2.7098	1.85971	0.490871	2.35058	26.3951	1.50283	2.02056	0.146942	1.78001
	1.55334	1.76245	1.40455	0.993847	0.93074	0.710195	1.22585	0.408395	1.63425	33.3152	0.166786	1.1992	0.946517	1.51614	0.231305	0.107248	0.287933	0.0319313	0.0538262	0.0870913	0.265903	11.7869	10.3948	12.8307	15.9416	16.4496	18.2872		0.354143	0.563249	0.205349	0.205349	0.268457	0.489002		1.46752	1.70101	1.38492	1.93275	2.12887	2.78633	1.90023	0.515942	2.41618	27.1515	1.52589	2.07984	0.153631	1.81688
	1.45848	1.6781	1.36247	0.931909	1.0612	0.734661	1.20447	0.35478	1.55925	29.4553	0.125869	1.21183	0.964232	1.43448	0.196042	0.0645235	0.224322	0.0249635	0.0742894	0.0205262	0.22072	12.4472	10.9458	13.1339	16.4401	15.4083	18.0785		0.24665	0.466262	0.150634	0.279925	0.150634	0.477173		1.48879	1.74018	1.39224	1.96562	2.20509	2.86355	1.94258	0.541735	2.48431	27.8874	1.55164	2.14523	0.160564	1.8529
	1.41354	1.58402	1.3387	0.908629	1.06576	0.691893	1.16709	0.336721	1.50381	28.8513	0.113381	1.20223	0.947912	1.39483	0.190767	0.0607354	0.173833	0.0294509	0.0668031	0.0102677	0.225814	12.7664	11.5772	13.3067	16.6294	15.3725	18.444		0.211304	0.381791	0.136471	0.293605	0.136471	0.51034		1.52122	1.79779	1.39904	2.0143	2.28274	2.99695	2.00201	0.584007	2.58601	29.1711	1.59036	2.21563	0.164286	1.90605
	1.41616	1.51553	1.30745	0.891227	1.01129	0.663464	1.13419	0.331864	1.46605	29.2601	0.110134	1.15937	0.921243	1.38898	0.202466	0.0795105	0.145425	0.0300187	0.0590297	0.0151039	0.221581	12.7476	12.0479	13.5358	16.7716	15.8027	18.689		0.256795	0.356166	0.148079	0.268141	0.148079	0.495904		1.56743	1.88984	1.4053	2.08675	2.36005	3.19732	2.08445	0.645116	2.72956	30.949	1.64803	2.29173	0.163385	1.98829
	1.35778	1.47994	1.2517	0.84529	1.41543	0.631197	1.16356	0.344597	1.50815	29.6158	0.118747	1.30474	0.946894	1.40102	0.193416	0.0377233	0.100101	0.00776982	0.101294	0.0634384	0.283408	13.1679	12.2963	13.949	17.15	12.7529	18.9691		0.0530391	0.175201	0.0530391	0.459453	0.110684	0.673547		1.62136	1.99796	1.41097	2.17509	2.43284	3.41727	2.17591	0.711521	2.88744	32.6999	1.71551	2.36861	0.159913	2.08652
	1.34288	1.4239	1.17246	0.832088	1.38752	0.608054	1.12782	0.334953	1.46277	29.6992	0.112193	1.25767	0.917181	1.37636	0.200205	0.0462529	0.0876651	0.00199298	0.0874559	0.0674456	0.270155	13.2763	12.6924	14.5472	17.2595	12.953	19.1712		0.085211	0.166229	0.085211	0.425583	0.129849	0.649618		1.67399	2.10978	1.41625	2.25623	2.50793	3.63415	2.26639	0.77813	3.04452	34.3335	1.78294	2.44755	0.1571	2.183
	1.31469	1.34289	1.13613	0.814105	1.32529	0.587131	1.0867	0.316497	1.4032	29.1245	0.100171	1.22541	0.894611	1.32264	0.193044	0.0519764	0.0656291	0.00244282	0.0743103	0.0569213	0.249573	13.4825	13.2763	14.8257	17.4093	13.4048	19.3548		0.0892792	0.117478	0.0892792	0.411303	0.0998778	0.638277		1.72327	2.21825	1.42182	2.3302	2.64093	3.84445	2.36315	0.847235	3.21039	35.8519	1.84701	2.57148	0.163963	2.27423
	1.23129	1.27875	1.42947	0.858439	1.25729	0.549952	1.10087	0.329661	1.43053	29.9456	0.108676	1.24429	0.951652	1.27339	0.144597	0.0170104	0.0316432	0.107981	0.0587708	0.0244696	0.303507	14.1019	13.7477	12.6528	17.0413	13.9073	19.6834		0.0130019	0.0344595	0.185179	0.385853	0.0130019	0.69434		1.76315	2.32114	1.42905	2.39933	2.79881	4.04156	2.45884	0.915153	3.37399	37.2189	1.90265	2.71381	0.175712	2.36024
	1.18959	1.4608	1.87215	1.19849	1.24909	0.514707	1.24747	0.442365	1.68984	35.4609	0.195687	1.22379	1.19181	1.40788	0.0831104	0.00335058	0.0455097	0.390225	0.00239913	2.62928e-06	0.536946	14.4169	12.4309	9.69945	14.3494	13.9685	19.9973		0.0342045	0.23701	0.648359	0.0253012	0.0253012	0.709086		1.80092	2.42026	1.43611	2.46623	2.94897	4.22718	2.54994	0.979573	3.52952	38.4155	1.95575	2.84921	0.185945	2.44324
	1.14437	1.45606	1.77866	1.23803	1.20638	0.500353	1.22064	0.422362	1.643	34.6017	0.17839	1.22221	1.15987	1.40155	0.094355	0.00581818	0.0554207	0.31139	0.000302389	0.000203426	0.518816	14.7624	12.4643	10.2905	14.0514	14.2897	20.1259		0.0778403	0.233853	0.55646	0.015826	0.015826	0.721852		1.84858	2.51614	1.44226	2.53105	3.08385	4.40707	2.63816	1.03997	3.67813	39.4203	2.01547	2.97242	0.191856	2.5236
	1.07984	1.37509	1.67191	1.21351	1.12096	0.859731	1.22017	0.278412	1.49858	22.8174	0.077513	1.16724	1.09012	1.33469	0.100863	0.0196944	0.0239978	0.204068	4.44062e-05	0.00984232	0.129918	15.2624	13.0426	10.9868	14.2358	14.9427	17.0306		0.0874005	0.207848	0.504675	0.0462723	0.0462723	0.307506		1.89562	2.60992	1.44769	2.59339	3.21271	4.58535	2.72411	1.09988	3.824	40.3759	2.07006	3.09056	0.197748	2.60165
	1.03726	1.83094	1.57158	1.12551	1.07008	1.05718	1.28209	0.336164	1.61826	26.22	0.113007	1.0978	1.0604	1.46007	0.158567	0.0599449	0.301231	0.0838061	0.0245164	0.0449489	0.0505858	15.5969	9.95787	11.662	14.9076	15.3387	15.4399		0.0605422	0.733139	0.473787	0.0277172	0.0277172	0.0406185		1.93899	2.70191	1.45273	2.65304	3.33947	4.77374	2.80998	1.16394	3.97392	41.4215	2.11751	3.2071	0.204633	2.67748
	0.985002	1.81156	1.48142	1.03484	1.77662	1.01127	1.35012	0.38977	1.73989	28.8694	0.151921	1.25813	1.01716	1.70282	0.252083	0.133309	0.21293	0.0172404	0.0994022	0.181903	0.11482	16.0124	10.0805	12.2859	15.616	10.3036	15.8028		0.273126	0.553433	0.223292	0.223292	0.51849	0.246861		1.98315	2.79371	1.45726	2.70938	3.46426	4.96603	2.89563	1.22935	4.12498	42.4553	2.16471	3.32211	0.210941	2.75155
	0.922025	1.77118	1.40856	1.01049	2.55704	0.952449	1.43696	0.640136	2.07709	44.548	0.409774	1.20952	0.96696	1.68052	0.269525	0.265154	0.111703	0.000806586	0.181872	1.25459	0.234747	16.5203	10.3386	12.802	15.809	5.9025	16.2739		0.287498	0.561653	0.199032	0.199032	1.34752	0.257075		2.02681	2.90438	1.46146	2.76216	3.58444	5.1482	2.98124	1.29106	4.2723	43.3061	2.21064	3.43364	0.216679	2.83327
	0.852281	1.67722	1.35283	1.45514	2.46621	0.905079	1.45146	0.591265	2.04272	40.7359	0.349594	1.40399	1.01702	1.6217	0.229157	0.359015	0.0509656	0.00972773	1.35545e-05	1.02972	0.298531	17.0921	10.9517	13.2039	12.4708	6.35209	16.6584		0.551704	0.273229	0.0511554	0.0511554	1.06222	0.498906		2.06874	3.03301	1.46756	2.81305	3.69745	5.31976	3.0666	1.34854	4.41513	43.9751	2.25482	3.53974	0.221745	2.92303
	0.79035	1.62769	1.27541	1.60962	2.29986	0.972199	1.42919	0.542334	1.97152	37.947	0.294126	1.44251	1.048	1.62317	0.215326	0.408114	0.039404	0.023649	0.0325561	0.758068	0.208839	17.6081	11.2819	13.7726	11.4036	7.21829	16.115		0.652163	0.185179	0.167108	0.167108	0.857345	0.470314		2.10824	3.16038	1.47382	2.86064	3.80349	5.47987	3.14774	1.40243	4.55017	44.5534	2.29634	3.64271	0.226698	3.01051
	0.735783	1.5801	1.20246	1.54748	2.15391	0.942057	1.3603	0.510496	1.87079	37.5282	0.260606	1.37497	1.00716	1.57194	0.218986	0.390019	0.0483119	0.0249134	0.035037	0.629823	0.174925	18.069	11.6039	14.3193	11.8272	8.02382	16.3579		0.639186	0.205129	0.172511	0.172511	0.778943	0.432912		2.14747	3.2822	1.47987	2.90521	3.9033	5.63272	3.22513	1.45391	4.67904	45.0807	2.33691	3.74803	0.231904	3.0937
	0.686929	1.54849	1.1251	1.52126	2.04721	0.911693	1.30678	0.495172	1.80195	37.8925	0.245195	1.32318	0.965046	1.54168	0.230036	0.384217	0.0584252	0.0330063	0.0459998	0.548234	0.156095	18.4867	11.8202	14.9107	12.0082	8.6397	16.6044		0.636252	0.225313	0.198076	0.198076	0.724029	0.411488		2.18685	3.39683	1.4856	2.94748	3.99703	5.78148	3.29921	1.50389	4.8031	45.5833	2.377	3.84698	0.236179	3.17215
	0.665108	1.49416	1.04814	1.45566	1.94969	0.97473	1.26458	0.457999	1.72258	36.2175	0.209764	1.2519	0.993083	1.48453	0.198356	0.359367	0.0527054	0.0468463	0.0365099	0.469376	0.0840131	18.6748	12.1968	15.511	12.4672	9.22249	16.0947		0.58679	0.242259	0.203758	0.203758	0.697792	0.277168		2.22559	3.5075	1.48685	2.98724	4.08433	5.92537	3.36948	1.55316	4.92264	46.0949	2.41601	3.94012	0.239787	3.24737
	0.631934	1.55856	1.17123	1.35032	1.85753	1.31175	1.31355	0.410404	1.72396	31.2438	0.168432	1.33103	1.20636	1.5065	0.110637	0.464604	0.060028	0.020257	0.00135155	0.295915	3.25576e-06	18.9626	11.7511	14.5567	13.2222	9.79072	13.5041		0.699098	0.227527	0.159807	0.0192839	0.526501	0.0192839		2.26331	3.61663	1.48803	3.02575	4.16624	6.06319	3.43719	1.60038	5.03757	46.5608	2.45392	4.02884	0.24294	3.32119
	0.658792	1.83816	1.37799	1.94924	1.76429	1.28684	1.47922	0.479872	1.95909	32.4409	0.230277	1.57114	1.30963	1.81969	0.162996	0.673102	0.128837	0.0102467	0.220924	0.0812659	0.0370109	18.7295	9.91234	13.0216	9.2252	10.3829	13.6878		0.912351	0.267016	0.193149	0.378102	0.193149	0.284305		2.30057	3.72512	1.49227	3.11417	4.24799	6.19259	3.51212	1.64181	5.15393	46.7471	2.50397	4.11727	0.243655	3.41965
	0.622569	1.74794	1.30938	2.21172	1.6944	1.25104	1.47284	0.542142	2.01498	36.8093	0.293918	1.50189	1.26562	1.73455	0.1563	0.722963	0.0756779	0.0267186	0.545946	0.0490869	0.0491964	19.0443	10.4886	13.5215	7.69964	10.8382	13.954		0.879321	0.246048	0.192507	0.709833	0.192507	0.250851		2.33761	3.84326	1.51409	3.21007	4.32937	6.3132	3.59127	1.67624	5.2675	46.6754	2.55572	4.20784	0.244268	3.52667
	0.770418	1.70777	1.23416	2.1936	1.61916	1.21544	1.45676	0.49217	1.94893	33.7853	0.242231	1.42666	1.22012	1.68561	0.160198	0.471062	0.0630051	0.0495487	0.542931	0.0263753	0.0582336	17.7757	10.7504	14.0804	7.80057	11.3393	14.2212		0.656244	0.281103	0.1925	0.766934	0.1925	0.211221		2.3731	3.96827	1.54736	3.30419	4.40555	6.42174	3.67004	1.70432	5.37435	46.4387	2.60587	4.29623	0.244905	3.63623
	0.92443	1.6489	1.27663	2.08827	1.5272	1.36501	1.47174	0.390788	1.86253	26.5528	0.152715	1.44611	1.29873	1.61848	0.109607	0.29955	0.0313855	0.0380664	0.380106	0.00307598	0.0113915	16.5008	11.1399	13.7634	8.40001	11.9671	13.1155		0.521677	0.202794	0.169472	0.642162	0.0810962	0.0810962		2.40582	4.09641	1.58031	3.39613	4.47682	6.5175	3.7455	1.72897	5.47447	46.1614	2.6534	4.38172	0.24567	3.74627
	1.06377	1.55305	1.34303	1.93603	1.45321	1.47111	1.47003	0.284783	1.75482	19.3726	0.0811016	1.46216	1.37057	1.53256	0.055799	0.165048	0.00689186	0.016131	0.217153	0.000282879	1.15283e-06	15.3881	11.7889	13.2752	9.30564	12.4844	12.3583		0.398388	0.0908899	0.119135	0.47387	0.00894636	0.00894636		2.4191	4.1307	1.58003	3.42024	4.50212	6.56003	3.7687	1.74319	5.5119	46.2544	2.66939	4.40927	0.245792	3.77547
	1.07511	1.45448	1.30074	1.86636	1.36449	1.5815	1.44045	0.268422	1.70887	18.6347	0.0720506	1.40948	1.31668	1.54974	0.0813081	0.133471	0.000196913	0.0195173	0.181403	0.00576935	0.0198951	15.2993	12.4755	13.5852	9.73555	13.1193	11.5944		0.334375	0.0449944	0.108743	0.456877	0.0449944	0.172012		2.433	4.17437	1.58007	3.4455	4.52875	6.60476	3.79441	1.75842	5.55283	46.3424	2.68613	4.44015	0.246135	3.80994
	1.0312	1.38133	1.23721	2.10453	1.34081	2.25979	1.55914	0.500002	2.05915	32.069	0.250002	1.36107	1.26311	1.92373	0.207295	0.27873	0.0316173	0.103639	0.297442	0.0476721	0.490908	15.6448	12.9976	14.0575	8.30603	13.2914	7.43518		0.329873	0.0202634	0.123855	0.743459	0.0202634	0.898724		2.4466	4.19128	1.5807	3.472	4.55628	6.65158	3.81641	1.77311	5.58951	46.4602	2.70295	4.46503	0.245827	3.83164
	0.998296	1.3541	1.19264	2.42112	1.31366	2.3851	1.61082	0.626156	2.23698	38.8719	0.392071	1.33388	1.2229	2.12735	0.269966	0.375185	0.0659036	0.174872	0.656582	0.0883035	0.599509	15.9061	13.1946	14.3937	6.58143	13.4901	6.76752		0.335585	0.020221	0.141239	1.08724	0.020221	1.05122		2.45288	4.23357	1.58213	3.49935	4.58479	6.7004	3.84219	1.79051	5.63269	46.6013	2.7145	4.49698	0.247174	3.86646
	0.936121	1.34741	1.14068	2.28154	1.24081	2.43553	1.56368	0.632334	2.19602	40.4388	0.399846	1.29411	1.16571	2.04801	0.27454	0.393833	0.0467749	0.17893	0.515322	0.104247	0.760123	16.4059	13.2433	14.7907	7.31705	14.0305	6.50767		0.357987	0.0532986	0.153428	0.987433	0.0532986	1.14142		2.45914	4.27087	1.58465	3.5279	4.61445	6.7508	3.86797	1.80799	5.67596	46.7427	2.72633	4.52855	0.248415	3.89938
	2.25763	1.35616	1.11183	2.15196	1.50859	2.37661	1.7938	0.533113	2.32691	29.7197	0.284209	1.83028	1.39427	2.23121	0.230849	0.215139	0.191524	0.465085	0.128282	0.0813418	0.339674	7.44698	13.1797	15.0134	8.03486	12.0961	6.81174		0.427351	0.474114	0.718451	0.321685	0.321685	0.546335		2.46789	4.28329	2.00465	3.53328	4.60017	6.73432	3.93727	1.69941	5.63668	43.1622	2.73423	4.52095	0.246268	3.90828
	2.22049	1.52327	1.07435	2.0692	2.37387	2.27565	1.9228	0.513326	2.43613	26.6967	0.263504	2.14485	1.65975	2.26186	0.153535	0.0886192	0.159628	0.719882	0.0214329	0.203459	0.124496	7.65104	11.9943	15.3053	8.51088	6.82608	7.34898		0.075645	0.62158	1.0705	0.075645	0.229019	0.130795		2.58529	4.39814	2.42698	3.53957	4.587	6.71881	4.04263	1.58568	5.62831	39.2239	2.82386	4.53979	0.233027	3.96885
	2.09322	1.86898	1.00764	2.17664	3.46702	3.36864	2.33036	0.939398	3.26976	40.3113	0.882469	2.13493	1.92504	3.07064	0.229318	0.0562346	0.212868	1.74958	0.0236276	1.29201	1.07802	8.37134	9.71921	15.8317	7.89554	2.30895	2.61763		0.0417129	0.265951	1.12729	0.0417129	1.33209	1.2337		2.69639	4.49104	2.91003	3.55017	4.57286	6.7041	4.1541	1.47165	5.62575	35.4264	3.07007	4.5524	0.19447	4.02061
	1.96643	2.12204	0.945515	2.33917	3.83405	6.00455	2.86863	1.79533	4.66396	62.5851	3.22322	2.23061	2.00533	3.46033	0.266208	0.813965	0.557393	3.69836	0.280319	0.932052	9.83401	9.12112	8.2054	16.3299	7.00858	1.32824	1.03633		0.26418	0.108568	1.28509	0.108568	1.60345	3.77394		2.71187	4.51233	3.248	3.5536	4.5564	6.69048	4.21211	1.41173	5.62384	33.5159	3.3244	4.54538	0.155148	4.03297
	1.87505	2.07601	0.895173	2.34355	3.65144	8.58584	3.23785	2.76648	6.00433	85.442	7.65342	2.20978	1.92529	3.32447	0.266523	1.85721	1.34986	5.48811	0.799759	0.171063	28.6011	9.68141	8.47122	16.7393	6.98541	1.7825	12.9549		0.334732	0.133772	1.31461	0.133772	1.44166	6.37606		2.72354	4.52128	3.63874	3.56419	4.54236	6.67826	4.27806	1.35829	5.63636	31.7503	3.58283	4.53709	0.117521	4.08001
	1.75538	1.94827	1.07088	2.29759	3.47514	8.76932	3.21943	2.83168	6.05111	87.9558	8.01839	2.12293	1.80361	3.18075	0.276294	2.14343	1.61586	4.61625	0.849783	0.0653854	30.8012	10.4404	9.23114	15.3324	7.23046	2.28436	14.3094		0.367546	0.174663	1.05205	0.174663	1.35221	6.64639		2.73754	4.56122	3.65593	3.59118	4.57417	6.73309	4.30886	1.37269	5.68155	31.8574	3.60737	4.57093	0.117819	4.10857
	1.6403	1.85044	1.41186	2.18805	3.97786	8.45625	3.25413	2.70891	5.96304	83.2455	7.33822	2.01924	1.69283	3.53041	0.351807	2.60444	1.97034	3.39393	1.13652	0.523787	27.0621	11.1974	9.83517	12.7784	7.83157	1.01745	12.0388		0.378945	0.168806	0.607381	0.168806	1.95861	6.437		2.75287	4.602	3.67493	3.61911	4.60711	6.79021	4.34104	1.38741	5.72845	31.9603	3.63307	4.60583	0.11807	4.13847
	1.52501	1.94701	1.3318	2.09413	3.9155	8.11798	3.15524	2.59904	5.75428	82.3723	6.75502	2.02057	1.63051	3.46015	0.359411	2.65763	1.45982	3.32491	1.12595	0.577991	24.6288	11.9822	9.2388	13.3571	8.36607	1.14715	9.80586		0.495555	0.0735617	0.688764	0.0735617	1.89493	6.09741		2.7693	4.64396	3.69144	3.6483	4.6411	6.84946	4.37392	1.40283	5.77676	32.0727	3.65908	4.64324	0.11854	4.16627
	1.41321	2.88609	1.24114	5.55614	3.71729	7.75973	3.76227	2.52355	6.28582	67.0753	6.36831	3.30169	1.78143	5.09643	0.481981	5.51807	0.767689	6.35607	3.21798	0.00202285	15.9797	12.7687	4.41193	14.0281	0.324438	1.61101	7.69055		1.88848	0.415601	2.06055	2.25445	0.415601	4.45804		2.78381	4.6871	3.7081	3.67862	4.67616	6.91063	4.4074	1.41935	5.82676	32.2039	3.68599	4.68436	0.119276	4.19213
	1.35398	2.9837	1.1929	6.46901	3.55824	7.32243	3.81338	2.5704	6.38378	67.4049	6.60697	3.27097	1.76141	5.74132	0.530462	6.04864	0.688369	6.8669	7.05237	0.0650921	12.3135	13.1955	4.0114	14.3918	2.19769	2.04004	5.45638		1.91699	0.287274	2.07807	3.19803	0.287274	4.05146		2.79609	4.73126	3.72586	3.70993	4.70985	6.97344	4.44107	1.43676	5.87783	32.3516	3.71391	4.72591	0.119907	4.21786
	1.39728	2.91461	1.2915	6.35556	3.33924	6.8257	3.68732	2.39464	6.08195	64.9425	5.73428	3.12693	1.77662	5.60148	0.518408	5.24425	0.597068	5.73995	7.11953	0.121155	9.84945	12.8828	4.2929	13.6534	1.8742	2.71361	3.38249		1.72965	0.212314	1.83543	3.22863	0.212314	3.69877		2.80933	4.7757	3.74516	3.74213	4.74496	7.03843	4.47595	1.45456	5.93051	32.4972	3.74288	4.76801	0.120449	4.24506
	1.39053	2.80678	1.25251	6.1197	3.11228	6.48104	3.52714	2.27495	5.80209	64.4983	5.17538	2.95953	1.74459	5.36784	0.509424	4.5651	0.518912	5.17393	6.72135	0.172108	8.7255	12.9313	4.75136	13.943	1.28403	3.51287	2.2335		1.569	0.152748	1.70702	3.16016	0.152748	3.5215		2.82381	4.814	3.76623	3.77534	4.78185	7.10554	4.51113	1.47237	5.9835	32.6385	3.76851	4.80597	0.120994	4.2786
	1.33027	3.39416	1.16899	5.6884	2.8879	6.47523	3.49082	2.19854	5.68936	62.9805	4.83356	3.14103	1.71967	5.11484	0.496768	4.668	0.00934431	5.39092	4.82935	0.363517	8.90667	13.3684	2.53571	14.5738	0.492598	4.40432	2.21617		1.81076	0.253129	1.97204	2.54737	0.253129	3.3342		2.8397	4.85061	3.78928	3.80985	4.82029	7.17498	4.54745	1.49034	6.03779	32.7731	3.79442	4.84303	0.121403	4.31507
	1.82999	3.31564	1.17819	5.48602	2.6997	9.62447	4.02234	3.11996	7.14229	77.5658	9.73413	3.00767	2.04742	4.94343	0.414258	4.80638	0.499414	8.08919	2.14239	1.74937	31.3839	9.96385	2.79192	14.5036	0.249479	5.22967	21.5103		1.17768	0.307972	1.82949	2.47835	0.307972	6.6168		2.85711	4.88244	3.81423	3.84571	4.86012	7.24676	4.58439	1.50833	6.09273	32.9015	3.8221	4.87686	0.121251	4.35291
	2.92154	3.18649	1.19203	5.3239	2.60361	11.6744	4.48366	3.76576	8.24941	83.9885	14.1809	3.05402	2.68309	4.78954	0.281889	2.4402	1.68264	10.8348	0.706003	3.53458	51.7064	4.26424	3.2402	14.3984	0.113805	5.6784	44.727		0.132475	0.132475	1.86199	2.26988	0.450409	8.62035		2.87594	4.91583	3.83937	3.88133	4.9016	7.32085	4.62249	1.52697	6.14945	33.0334	3.84986	4.91227	0.12125	4.39146
	3.23863	4.06898	1.16307	5.14981	2.64332	11.4066	4.61174	3.58909	8.20083	77.8251	12.8816	3.6538	2.79215	4.8796	0.272096	1.88542	0.294587	11.8933	0.289525	3.87465	46.1703	3.05521	0.84193	14.619	0.0266558	5.49069	41.2172		0.415174	0.415174	2.49074	1.49601	1.01048	7.7528		2.89598	4.95131	3.86347	3.91836	4.94484	7.39725	4.66187	1.54627	6.20814	33.1685	3.87719	4.9497	0.121504	4.4316
	3.09113	5.27386	1.12036	5.10463	4.25705	11.1031	4.99169	3.36395	8.35564	67.391	11.3162	4.68084	3.38261	5.23156	0.21464	3.61212	0.0796219	14.9872	0.0127556	0.539693	37.3494	3.59259	0.0825519	14.9474	0.0139442	0.532161	37.4123		1.58971	0.593022	3.56049	0.42379	0.42379	6.42227		2.91718	4.98843	3.88887	3.95065	4.98962	7.47612	4.70181	1.56664	6.26845	33.3199	3.90432	4.98932	0.121998	4.46954
	2.89224	5.98909	1.4764	5.91644	6.0793	10.9664	5.55331	3.2742	8.8275	58.9595	10.7204	5.95277	3.64829	6.05675	0.248166	7.08126	0.18991	16.6211	0.131867	0.276675	29.3011	4.38611	1.0051	12.3211	0.864704	1.19412	35.7581		3.06052	0.0363257	4.47636	0.0363257	0.126538	5.01358		2.93411	5.02711	3.91594	3.98249	5.03605	7.55755	4.74221	1.58889	6.33109	33.5052	3.93258	5.03381	0.122818	4.5048
	2.68659	5.92838	2.21559	5.86817	6.24396	10.8329	5.62926	3.09563	8.72489	54.9917	9.58291	5.89828	3.48198	6.16507	0.278125	8.65935	0.0894736	11.6531	0.0570754	0.377856	27.0777	5.28982	0.887059	7.67817	0.777256	1.5811	34.1796		3.21169	0.0301085	3.68268	0.0301085	0.345687	4.93461		2.94709	5.06724	3.94489	4.01636	5.08456	7.64119	4.78356	1.61256	6.39612	33.7105	3.96276	5.08023	0.123573	4.5418
	2.58534	5.68629	2.18755	5.62526	5.93213	10.4719	5.41474	2.97929	8.39403	55.0218	8.87615	5.65578	3.34532	5.87067	0.274019	8.00553	0.0737403	10.4148	0.0443186	0.26769	25.5747	5.7658	0.489646	7.8344	0.407957	0.894127	30.0889		3.07044	0.0305159	3.46823	0.0305159	0.276352	4.81611		2.96131	5.10661	3.97533	4.05233	5.13508	7.72739	4.82634	1.63656	6.4629	33.9089	3.99458	5.12796	0.12424	4.57947
	2.49211	5.38526	2.09574	5.28677	6.22384	9.79084	5.21243	2.79764	8.01007	53.6726	7.82681	5.33602	3.19078	6.0142	0.306728	7.40011	0.0298719	9.71375	0.00552722	1.02296	20.9618	6.2222	0.158974	8.35677	0.0901356	1.5309	23.0812		2.8439	0.0492449	3.24028	0.0492449	0.887824	4.45482		2.97757	5.14688	4.00709	4.09006	5.1876	7.81617	4.87089	1.66082	6.53172	34.0968	4.02783	5.17742	0.124884	4.61847
	2.33213	5.22095	2.00064	4.98063	7.89213	9.351	5.29625	2.93025	8.2265	55.327	8.58639	5.10079	2.99425	7.22434	0.413959	8.78598	0.00566943	10.861	0.0996148	6.73863	16.441	7.04592	0.0549456	8.91565	3.50202e-05	8.44244	19.0484		2.76866	0.120161	3.10015	0.120161	2.79134	4.25021		2.99583	5.18866	4.04046	4.12976	5.24217	7.90727	4.91736	1.68524	6.6026	34.2713	4.06278	5.2288	0.125492	4.65921
	2.71032	5.32503	1.9087	4.8279	8.76371	9.34799	5.48061	3.05348	8.53409	55.7142	9.32373	5.07647	3.23971	7.90404	0.41856	7.67452	0.0242043	12.7585	0.426025	10.7787	14.9567	5.18122	0.114573	9.47311	0.0251675	14.2669	19.0222		2.36615	0.248564	3.16776	0.248564	3.68724	4.27153		3.0158	5.23254	4.07524	4.17129	5.29647	8.00042	4.96529	1.70975	6.67505	34.4341	4.09925	5.28049	0.125936	4.70192
	3.80865	7.10795	1.79014	6.30674	9.00869	14.8747	7.14948	4.55481	11.7043	63.7083	20.7463	6.70734	4.43318	8.53351	0.31622	11.1611	0.00172515	28.7225	0.710215	3.45666	59.6793	1.38743	4.50035	10.217	1.74291	16.1777	97.776		2.89869	0.400604	4.9172	0.400604	2.30135	8.16738		3.03688	5.27873	4.11124	4.21422	5.35214	8.09658	5.01497	1.73496	6.74992	34.5956	4.13699	5.33379	0.126368	4.74647
	5.37926	10.4813	1.71313	8.62856	8.90279	21.4714	9.42941	6.67802	16.1074	70.8212	44.5959	8.76568	6.19159	10.0867	0.239281	16.4037	1.10644	59.5409	0.641355	0.277321	145.01	0.154226	30.1921	10.7152	13.2643	15.337	271.751		3.38642	1.71561	7.05255	0.137117	0.137117	12.7057		3.05849	5.32697	4.14863	4.25852	5.41002	8.19569	5.06639	1.76097	6.82736	34.758	4.1761	5.38926	0.126828	4.79275
	6.15104	12.0482	1.63454	10.1958	8.41381	23.3742	10.3029	7.34661	17.6495	71.306	53.9727	9.30482	6.71673	11.5851	0.266003	17.2382	3.04583	75.141	0.0114721	3.56878	170.858	1.35605	49.8664	11.2359	27.1366	11.7461	338.106		3.15378	2.74335	7.67027	0.891007	0.891007	14.0694		3.08147	5.37694	4.18777	4.30465	5.464	8.29792	5.11879	1.78734	6.90613	34.9172	4.21699	5.44223	0.126847	4.84079
	6.03268	12.3834	1.57539	9.93703	8.88236	23.0023	10.3022	7.24098	17.5432	70.2859	52.4318	9.4097	6.7451	11.7718	0.271465	18.2287	4.33129	76.157	0.133341	2.0159	161.293	1.09439	54.7129	11.636	24.5073	15.1774	324.568		3.37702	2.97367	7.8343	0.527333	0.527333	13.5926		3.10529	5.42895	4.22908	4.35222	5.51984	8.40326	5.17311	1.81441	6.98752	35.074	4.25986	5.49712	0.126807	4.89058
	5.78341	12.0129	1.5561	9.22021	14.6259	22.2663	10.9108	7.21973	18.1305	66.1704	52.1244	10.6166	6.64261	13.9727	0.355564	26.2901	1.2146	87.5105	2.85808	13.8021	128.947	0.634996	49.3695	11.768	17.924	92.9176	298.589		4.83314	1.39634	9.06046	1.39634	4.00937	11.6497		3.13016	5.48343	4.27204	4.40136	5.5781	8.51181	5.22948	1.84225	7.07173	35.2281	4.30437	5.55443	0.126797	4.94239
	5.42083	11.3805	1.66849	8.62299	17.0562	20.9181	10.8445	7.19583	18.0403	66.3546	51.78	10.0017	6.22137	15.6372	0.430763	29.4163	0.287273	84.1994	4.93515	38.5847	101.477	0.1886	40.8825	11.0095	13.2237	145.676	253.814		4.58091	1.37875	8.33325	1.37875	7.05443	10.9164		3.1569	5.54025	4.31207	4.45126	5.63895	8.62395	5.28723	1.87134	7.15857	35.3935	4.34687	5.61428	0.127235	4.99575
	5.15316	10.9502	1.78052	8.28974	16.804	19.7385	10.4527	6.85249	17.3052	65.5572	46.9566	9.61996	5.9373	15.3405	0.441926	28.0849	0.24751	75.2064	4.67832	40.3387	86.2269	0.02776	35.565	10.2786	10.9111	139.651	217.621		4.4668	1.33022	7.83944	1.33022	7.184	10.1186		3.18501	5.59613	4.34693	4.49773	5.70167	8.7398	5.34454	1.90234	7.24689	35.5941	4.38463	5.67528	0.128297	5.04693
	6.05995	10.7467	1.68721	8.00436	15.9228	19.1381	10.2598	6.43965	16.6995	62.7656	41.469	9.37551	6.54605	14.6287	0.381713	17.639	0.236994	73.49	5.08718	32.0689	78.8231	1.1522	33.1789	10.8856	9.1072	119.601	200.266		3.31556	1.37115	7.6883	1.37115	6.54727	9.76256		3.21458	5.65363	4.38415	4.54497	5.76682	8.85921	5.40389	1.93412	7.33801	35.7912	4.42435	5.73852	0.12931	5.0993
	6.25446	10.5313	1.60848	7.68428	15.1818	18.9519	10.0354	6.27809	16.3135	62.5596	39.4144	9.1078	6.61192	14.0192	0.359033	14.2953	0.245955	71.0126	5.52764	26.4855	79.5049	1.60761	30.7445	11.4113	7.27778	103.943	195.032		2.85334	1.42352	7.49932	1.42352	6.07399	9.84413		3.24597	5.7139	4.42404	4.59396	5.83514	8.97685	5.46498	1.96461	7.42958	35.9491	4.46652	5.80483	0.130295	5.15393
	6.63817	10.3419	1.51769	7.31694	14.8688	19.9011	10.0974	6.51532	16.6128	64.5245	42.4494	8.82943	6.80786	13.7371	0.337272	11.9665	0.0597768	73.6121	7.73115	22.7661	96.1111	2.72786	28.6801	12.033	5.43074	97.6594	222.443		2.19126	1.51249	7.31175	1.51249	6.03939	11.0716		3.27894	5.76937	4.46661	4.64573	5.90626	9.09505	5.52699	1.99441	7.52141	36.085	4.51139	5.87203	0.13104	5.20755
	6.63956	10.265	1.41565	6.90225	14.644	20.2971	10.0273	6.66697	16.6942	66.4884	44.4485	8.58363	6.70523	13.5492	0.337901	11.4765	0.0565241	74.1598	9.76569	21.3142	105.47	2.73246	27.8621	12.7513	3.66991	93.2661	234.413		1.94406	1.68138	7.16798	1.68138	6.06036	11.7135		3.3137	5.82673	4.51184	4.70044	5.96883	9.21754	5.58984	2.02454	7.61439	36.2182	4.55899	5.9333	0.130983	5.26358
	6.48684	12.0879	1.34184	6.46631	14.1718	19.7985	10.0589	6.59615	16.655	65.5755	43.5093	9.28737	6.47145	13.6509	0.356789	12.7594	4.11697	75.9866	12.9065	16.9165	94.8603	2.25088	50.4293	13.2839	2.18971	84.3696	219.394		2.80053	2.80053	7.94553	2.82106	4.88447	10.5111		3.35049	5.88637	4.55958	4.75721	6.02132	9.34469	5.65328	2.05515	7.70843	36.3533	4.60899	5.98758	0.130098	5.32179
	6.16597	13.8532	1.49838	6.19234	13.4448	18.8694	10.004	6.43205	16.4361	64.2946	41.3712	9.81858	6.17257	13.7511	0.380378	14.7306	14.816	72.3459	14.529	11.8392	78.5954	1.39105	78.6173	12.1673	1.45393	71.5426	192.734		3.65261	4.0346	8.3202	3.62625	3.62625	9.05085		3.38953	5.94919	4.60969	4.8088	6.07687	9.47656	5.71844	2.08738	7.80582	36.5026	4.65947	6.04495	0.129431	5.379
	5.80171	13.6946	1.48944	6.08687	12.6835	17.6991	9.57588	6.07317	15.649	63.4215	36.8834	9.38517	5.873	13.4418	0.391867	14.2444	16.9641	65.3905	12.1732	9.65715	65.9876	0.664485	75.8306	12.2298	1.21071	59.2427	161.61		3.58346	4.30945	7.89573	3.2983	3.2983	8.31398		3.43078	6.01467	4.66261	4.85958	6.13682	9.61155	5.786	2.12026	7.90626	36.6446	4.71186	6.10628	0.128897	5.43712
	5.70244	13.0982	1.44921	5.8121	11.9423	16.9208	9.15418	5.76368	14.9179	62.9623	33.22	8.87719	5.72985	12.8092	0.381863	11.9145	15.5555	59.3665	11.1695	7.77346	60.3207	0.512502	65.7994	12.5127	0.681541	48.3821	142.427		3.17475	4.22104	7.42797	3.06508	3.06508	8.04363		3.47425	6.08289	4.71842	4.913	6.20106	9.75138	5.85683	2.15409	8.01093	36.7791	4.76707	6.17152	0.128394	5.49795
	5.64033	12.345	1.40388	5.53147	11.2252	16.4214	8.76122	5.51173	14.273	62.9105	30.3791	8.43277	5.55868	12.0651	0.369183	9.73999	12.8436	54.1305	10.4313	6.0712	58.679	0.42743	54.1471	12.8355	0.296938	38.9209	130.757		2.79244	3.91225	7.02889	2.9013	2.79244	7.98868		3.51994	6.15374	4.77733	4.96861	6.26915	9.89629	5.93084	2.18897	8.11981	36.9082	4.82515	6.2403	0.127889	5.56117
	5.46911	11.931	1.4605	5.18777	10.5442	15.8595	8.40868	5.28725	13.6959	62.8784	27.955	8.00664	5.25811	11.5843	0.375611	8.64107	12.4069	48.2773	10.3742	4.56028	55.5151	0.23287	48.2257	12.433	0.0404925	30.8871	118.222		2.53753	3.92439	6.54614	2.81886	2.53753	7.85289		3.56753	6.2277	4.83948	5.02715	6.34114	10.045	6.008	2.22441	8.23241	37.0241	4.8864	6.31278	0.127365	5.62743
	5.28911	11.7674	1.37994	5.01618	9.9506	15.1668	8.095	5.08693	13.1819	62.8404	25.8769	7.61986	5.08441	11.3132	0.379859	7.87301	13.4863	45.0921	9.47914	3.44324	50.0105	0.0915478	45.9797	13.0076	0.000878216	24.6418	103.638		2.33074	4.14752	6.23992	2.60368	2.33074	7.54695		3.61728	6.30301	4.90166	5.08947	6.41714	10.193	6.08693	2.25896	8.34589	37.1117	4.94861	6.38861	0.127015	5.69624
	5.13587	11.6736	1.6104	9.98218	9.87619	14.2365	8.75246	4.59285	13.3453	52.475	21.0943	9.92919	6.32095	11.2508	0.280554	13.0797	8.53326	51.009	1.5122	1.26277	30.0746	0.0222974	44.7172	11.3983	24.9564	23.9087	85.5615		4.79332	1.74445	8.31878	0.0529933	0.0529933	4.30731		3.66829	6.37621	4.96241	5.14362	6.49736	10.3466	6.16574	2.29624	8.46198	37.2419	5.00771	6.46707	0.12718	5.75991
	5.00114	12.6243	3.32555	10.8162	9.98728	13.2935	9.17466	4.09511	13.2698	44.6351	16.77	10.4017	6.24768	12.1723	0.32164	17.4182	11.8999	34.212	2.69465	0.660364	16.9647	0.000213091	58.335	2.7589	33.9848	25.0074	69.0051		5.4006	2.22254	7.07619	0.414455	0.414455	2.89174		3.72172	6.45334	5.0265	5.19505	6.58162	10.5061	6.2474	2.33529	8.58269	37.3803	5.06864	6.54955	0.127465	5.8242
	4.76225	13.2787	4.43953	10.5758	9.66371	12.5089	9.20481	3.79599	13.0008	41.2392	14.4096	10.1198	5.98762	12.0257	0.335199	19.7364	16.5962	22.7079	1.87962	0.210584	10.9172	0.0503082	68.7591	0.299226	31.2398	21.8758	56.5863		5.35751	3.1589	5.68023	0.456049	0.456049	2.38918		3.77443	6.53378	5.09422	5.24865	6.67024	10.672	6.33222	2.37647	8.70869	37.5297	5.13283	6.63612	0.127734	5.89121
360°	4.42167	13.5531	4.39511	10.269	9.15589	11.9213	8.95269	3.82237	12.7751	42.6952	14.6105	9.71242	5.60523	11.5082	0.344934	20.5301	21.1642	20.7715	1.73256	0.0412935	8.81294	0.31908	73.3865	0.349799	27.9038	17.3835	48.0915		5.29075	3.84071	5.31732	0.55653	0.55653	2.20892		3.82624	6.618	5.16363	5.30611	6.76375	10.8413	6.41983	2.41875	8.83858	37.6762	5.19925	6.72731	0.128123	5.96206
									mean CV =	40.3176	11.8201										59100.7						260259		963.972	1760.36	1646.45	1845.58	1481.42	1768.33
	X =	4.98655				noemer CV	4.99153			teller CV	3.43804									teller VR	11.8201					noemer VR	43.3838
	median	2.30123						CV (Burden)	0.688775														VR =	0.272455							963.972
	X(4) =	4.78518																37035.3	teller VR	12.3451			VR (4) =	0.289343		noemer VR	42.6659	170621
							MD =	2.17941														(Xij-X)² trail 1 1	(Xij-X)² trail 1 2	(Xij-X)² trail 2 1	(Xij-X)² trail 2 2	(Xij-X)² trail 3 1	(Xij-X)² trail 3 2
	X	median	mean CV	CV (Burden)	MD	VR															0°	120.589	83.4593	3.83221	3.32438	50.7808	43.35
entry	2.57182	1.78397	41.1792	1.24017	0.445169	0.389419											teller entry	3.59104	noemer entry	9.22153		109.907	71.1711	4.00738	7.59478	48.0951	35.4153
pull	12.8169	11.7981	41.6729	1.31184	0.72879	0.442955											teller pull	39.2951	noemer pull	88.7112		92.5129	57.884	3.58778	7.21936	42.0246	28.9825
push	12.1662	9.61705	48.1346	1.67096	0.5208	0.411141											teller push	38.1064	noemer push	92.6845		81.6812	50.634	3.64477	6.48567	34.2548	23.5726
exit	3.0097	2.74048	34.2812	0.946499	0.168848	0.414836											teller exit	1.30334	noemer exit	3.14183		73.8003	44.6503	3.77885	5.37702	30.3533	19.7241
recovery	2.57782	1.52722	39.242	1.59335	0.315799	0.459656											teller recovery	4.25447	noemer recovery	9.25577		62.6099	39.4206	3.82781	4.13145	29.5528	45.6907
																						50.7486	34.1841	3.60919	3.04892	28.3045	41.0769
																						41.5773	28.12	2.34082	2.99702	25.0549	34.0534
																						50.6922	21.7798	2.52989	37.2649	21.6183	27.6158
																						76.6845	16.9483	2.61432	145.414	41.3466	21.5608
																						75.088	13.0499	0.926451	325.108	69.9331	16.8904
																						70.4556	9.84655	0.20092	312.248	67.0284	14.8241
																						59.2926	7.13817	0.244333	280.027	59.9466	14.0175
																						52.7	5.32137	0.405645	238.109	51.5676	13.6485
																						50.5696	3.89794	0.569572	222.68	43.1704	12.6254
																						47.9811	2.62409	0.609383	217.147	39.6045	10.9924
																						48.352	1.80509	0.769305	229.315	37.8034	8.25754
																						48.9038	1.17552	0.985549	368.3	34.4871	27.1218
																						43.4881	0.79166	1.24032	353	29.3905	37.5796
																						35.0748	0.481461	1.43676	313.886	25.1742	52.6274
[truncated: 981 more rows]
[truncated: 3 more columns]

## Sheet: 2
							mean	SD	mean + 1 SD	CV	SD²	median	Q1	Q3	CQV (unsmoothed)	(Xij-Xi)² trail 1 1	(Xij-Xi)² trail 1 2	(Xij-Xi)² trail 2 1	(Xij-Xi)² trail 2 2	(Xij-Xi)² trail 3 1	(Xij-Xi)² trail 3 2	(Xij-X)² trail 1 1	(Xij-X)² trail 1 2	(Xij-X)² trail 2 1	(Xij-X)² trail 2 2	(Xij-X)² trail 3 1	(Xij-X)² trail 3 2		abs P50-trail 1 1	abs P50-trail 1 2	abs P50-trail 2 1	abs P50-trail 2 2	abs P50-trail 3 1	abs P50-trail 3 2								mean	SD	mean + 1 SD	CV	Q1	Q3	CQV	SL P50
[truncated: 2,007 more rows]
[truncated: 3 more columns]

[truncated: 13 more sheets: 3, 4, 5, 6, 7, 8, 9, 10, 11, 12, 13, 14, 15]
