# Supplementary material for: Intra-Individual Variability of Surface Electromyography in Front Crawl Swimming
Source: PLoS One. 2015 Dec 16;10(12):e0144998. doi: 10.1371/journal.pone.0144998 (PMC4682934; doi:10.1371/journal.pone.0144998)
Supplement: S1 File — (ZIP) [file pone.0144998.s001.zip › right RA MVC non event synch.xls]

## Sheet: summary table intra
Intrasubject variability right rectus abdominis non event synchronized MVC
	mean	median	mean CV	CV (Burden)	MD	VR		average	mean	median	mean CV	CV (Burden)	MD	VR
1	5.23098	2.36744	42.8614	0.753991	2.51032	0.338823		entry	7.58586	4.79061	53.5341	1.27848	1.45646	0.553446
2	9.68715	2.23937	64.8374	1.09266	6.44029	0.431022		pull	13.1177	10.8054	56.3287	1.7752	0.906919	0.649192
3	6.21027	4.1958	48.8057	0.655965	3.07887	0.443759		push	13.297	10.8928	57.1964	1.96753	0.710029	0.800855
4	6.70912	2.94925	54.1688	0.832044	3.81094	0.454054		exit	4.08306	3.45326	44.0187	1.39149	0.288573	0.510087
5	5.23282	3.74802	59.0877	0.738332	3.15446	0.711465		recovery	6.53073	4.09484	49.6152	1.42613	0.817344	0.581764
6	10.5675	8.08083	42.3484	0.537032	4.58982	0.478867
7	4.4835	2.16004	72.9013	1.01273	3.35635	0.678785		SD	mean	median	mean CV	CV (Burden)	MD	VR
8	10.4089	6.71357	43.9117	0.564649	4.63619	0.402446		entry	3.86815	2.88833	10.0938	0.427001	0.71037	0.180102
9	4.70803	3.09196	57.8365	0.935168	2.94152	0.628839		pull	7.98116	8.33521	18.0346	0.640073	0.477052	0.173978
10	8.48911	3.75005	59.0644	0.947184	5.35058	0.501987		push	8.43468	7.53193	16.3725	0.536965	0.536229	0.258587
11	15.2433	9.43899	45.1619	0.605844	6.9588	0.393643		exit	3.10533	2.89448	11.2755	0.481979	0.205132	0.316745
12	7.74524	2.39525	52.1277	0.908257	3.77717	0.241106		recovery	4.72746	2.97769	9.97857	0.377388	0.557469	0.242161
13	11.4885	4.27176	48.5003	0.658365	5.15847	0.261002
14	5.91718	4.702	39.7421	0.527604	2.53351	0.64922
15	8.95755	5.69686	44.9795	0.671075	4.10421	0.378871
average	8.07194	4.38675	51.7557	0.762726	4.1601	0.466259
SD	3.03261	2.21392	9.45113	0.181763	1.35773	0.145056

## Sheet: 1
							mean	SD	mean + 1 SD	CV	SD²	median	Q1	Q3	CQV (unsmoothed)	(Xij-Xi)² trail 1 1	(Xij-Xi)² trail 1 2	(Xij-Xi)² trail 2 1	(Xij-Xi)² trail 2 2	(Xij-Xi)² trail 3 1	(Xij-Xi)² trail 3 2	(Xij-X)² trail 1 1	(Xij-X)² trail 1 2	(Xij-X)² trail 2 1	(Xij-X)² trail 2 2	(Xij-X)² trail 3 1	(Xij-X)² trail 3 2		abs P50-trail 1 1	abs P50-trail 1 2	abs P50-trail 2 1	abs P50-trail 2 2	abs P50-trail 3 1	abs P50-trail 3 2								mean	SD	mean + 1 SD	CV	Q1	Q3	CQV	SL P50
0°	13.5531	11.7074	0.614216	4.39511	9.69789	9.15589	8.18728	4.81946	13.0067	58.8652	23.2272	9.42689	5.5853	11.205	0.3347	28.7925	12.3914	57.3513	14.3806	2.28194	0.938217	69.2583	41.9443	21.3145	0.698684	19.9533	15.4049		4.12625	2.28053	8.81268	5.03178	0.270997	0.270997		6.82649	3.67135	1.67274	10.734	6.75352	7.64093	6.21651	3.16926	9.38577	50.9814	4.44189	7.41908	0.251007	6.79
	13.0383	11.0467	0.571287	5.32638	9.49647	8.53892	8.00301	4.46162	12.4646	55.7493	19.9061	9.01769	6.12951	10.6592	0.269804	25.3537	9.26427	55.2305	7.16434	2.23042	0.287206	60.9535	33.823	21.7127	0.00910058	18.1944	10.9425		4.02056	2.02904	8.44641	3.69132	0.478772	0.478772		6.7565	3.61447	1.68707	10.5937	6.71935	7.55959	6.15511	3.12319	9.2783	50.7415	4.39069	7.34953	0.252026	6.73792
	12.1553	10.2426	0.673187	5.24981	8.99911	7.98747	7.55124	4.08244	11.6337	54.0632	16.6663	8.49329	5.93423	9.9317	0.251953	21.1976	7.24319	47.3077	5.29658	2.0963	0.19029	47.9466	25.1159	20.7735	0.000354722	14.1988	7.59822		3.66204	1.74927	7.8201	3.24347	0.50582	0.50582		6.68638	3.55954	1.71192	10.4579	6.68087	7.47984	6.09607	3.07523	9.1713	50.4462	4.33987	7.2801	0.253032	6.68362
	11.5866	9.74866	0.663404	5.09232	8.36203	7.47775	7.15513	3.85546	11.0106	53.8838	14.8645	7.91989	5.68868	9.402	0.246068	19.6379	6.72641	42.1425	4.25517	1.45663	0.104083	40.3939	20.4094	20.8628	0.0192267	9.8035	5.04796		3.66671	1.82877	7.25649	2.82757	0.442144	0.442144		6.61496	3.50621	1.7338	10.3252	6.63978	7.40008	6.03667	3.02875	9.06543	50.1725	4.2834	7.21001	0.254634	6.62737
	11.1122	9.33542	0.628545	4.84568	8.05586	7.02172	6.83323	3.70268	10.5359	54.1863	13.7098	7.53879	5.38969	9.01553	0.251703	18.3093	6.26092	38.4981	3.95037	1.49483	0.0355293	34.5883	16.8464	21.1824	0.148458	7.97996	3.20676		3.57337	1.79662	6.91025	2.69312	0.51707	0.51707		6.54208	3.45922	1.75258	10.1943	6.59742	7.3189	5.97742	2.98247	8.95988	49.8956	4.22994	7.13853	0.255847	6.56975
	10.4007	8.93664	0.618142	4.54712	7.99142	8.86692	6.8935	3.64583	10.5393	52.888	13.2921	8.42917	5.4082	8.91921	0.245055	12.3007	4.17442	39.3801	5.50546	1.20544	3.8944	26.7263	13.7319	21.2783	0.467659	7.62003	13.2201		1.97156	0.507466	7.81103	3.88205	0.43775	0.43775		6.46834	3.41717	1.76874	10.1016	6.5528	7.23754	5.92437	2.94687	8.87124	49.7414	4.17997	7.06635	0.256652	6.51057
	9.59038	8.54424	0.646359	4.24868	7.84504	9.06106	6.65596	3.50101	10.157	52.5995	12.257	8.19464	5.14777	8.93186	0.268763	8.61084	3.56562	36.1153	5.795	1.4139	5.78451	19.0044	10.9777	21.0188	0.964914	6.83328	14.6695		1.39574	0.349605	7.54828	3.94596	0.349605	0.866423		6.39417	3.37545	1.78192	10.0203	6.52749	7.15666	5.87599	2.91624	8.79223	49.6297	4.13013	6.99937	0.257805	6.46083
	8.97552	8.04999	1.04731	5.18944	7.41911	8.51861	6.53333	2.99643	9.52976	45.8638	8.9786	7.73455	5.74686	8.40146	0.187627	5.96429	2.30027	30.0965	1.80605	0.784609	3.94134	14.0216	7.94684	17.5031	0.0017259	4.78792	10.8085		1.24097	0.315441	6.68725	2.54512	0.315441	0.78406		6.31984	3.33412	1.7917	9.93546	6.56194	7.07513	5.83637	2.88852	8.72489	49.4918	4.08055	6.94683	0.259924	6.44089
	10.0626	7.46728	1.0007	10.4172	7.41481	7.96375	7.38771	3.39014	10.7779	45.8889	11.493	7.71551	7.42793	9.53787	0.124365	7.15493	0.00633101	40.7939	9.17751	0.000734271	0.331816	23.3444	5.00104	17.8952	26.8964	4.76911	7.46802		2.34707	0.248233	6.71481	2.70164	0.300704	0.248233		6.24611	3.29316	1.80005	9.84689	6.60487	6.99404	5.79752	2.86125	8.65877	49.353	4.0314	6.89675	0.262199	6.42549
	11.3153	6.91482	0.93859	17.6398	10.0369	7.36834	9.03562	5.53299	14.5686	61.2353	30.614	8.70265	7.0282	10.9957	0.220123	5.19677	4.49777	65.5619	74.0311	1.00266	2.77981	37.0185	2.83533	18.4246	153.978	23.0973	4.56831		2.61262	1.78782	7.76405	8.93711	1.3343	1.3343		6.17613	3.25417	1.80711	9.75629	6.6401	6.91409	5.75798	2.83388	8.59187	49.2166	3.98466	6.84559	0.264161	6.40811
	11.2125	6.39619	1.32648	20.5337	10.8846	6.81846	9.52864	6.48411	16.0128	68.0486	42.0436	8.85151	6.50176	11.1305	0.262515	2.83525	9.81225	67.2756	121.111	1.83854	7.34511	35.7781	1.35772	15.2452	234.173	31.9631	2.52008		2.36095	2.45532	7.52504	11.6822	2.03306	2.03306		6.1143	3.22742	1.81253	9.66411	6.66439	6.83444	5.71953	2.80452	8.52405	49.034	3.94914	6.79193	0.264665	6.38935
	10.8067	5.95947	2.12419	19.9124	10.5783	6.4788	9.30999	6.11781	15.4278	65.7123	37.4276	8.52855	6.0893	10.7496	0.276759	2.24024	11.226	51.6356	112.412	1.6086	8.01559	31.089	0.53069	9.65213	215.545	28.5938	1.55706		2.27818	2.56908	6.40436	11.3839	2.04974	2.04974		6.05727	3.2105	1.8159	9.56966	6.67819	6.75493	5.68108	2.77321	8.45428	48.8148	3.92219	6.73575	0.263987	6.36773
	10.0911	5.48987	2.11529	18.5996	10.0588	6.32638	8.78017	5.67524	14.4554	64.637	32.2083	8.1926	5.699	10.083	0.277785	1.71849	10.826	44.4205	96.4205	1.63492	6.02104	23.6206	0.0670238	9.70751	178.719	23.3079	1.19991		1.89848	2.70272	6.0773	10.407	1.86621	1.86621		5.99968	3.19309	1.81801	9.47381	6.68431	6.67661	5.64092	2.74181	8.38273	48.6057	3.89474	6.68238	0.263554	6.33815
	9.76027	5.08282	1.98858	17.6624	9.39197	6.29062	8.36278	5.38847	13.7513	64.434	29.0357	7.8413	5.38477	9.66819	0.284557	1.95296	10.7582	40.6304	86.4836	1.05922	4.29385	20.5144	0.0219531	10.5131	154.541	17.3138	1.12284		1.91897	2.75848	5.85271	9.82115	1.55067	1.55067		5.94122	3.17482	1.81875	9.37642	6.68601	6.59986	5.59951	2.71058	8.31009	48.4074	3.86642	6.66447	0.265699	6.27054
	9.63348	4.76948	1.84966	17.3538	8.94231	6.18608	8.12247	5.33879	13.4613	65.7286	28.5027	7.5642	5.12363	9.46069	0.297378	2.28315	11.2425	39.3482	85.2178	0.672132	3.74961	19.382	0.212982	11.4333	146.963	13.774	0.912218		2.06929	2.79471	5.71454	9.78963	1.37811	1.37811		5.88272	3.15647	1.81806	9.27903	6.68562	6.52359	5.55758	2.67992	8.2375	48.221	3.83804	6.64511	0.26777	6.20315
	9.45134	4.4307	1.80469	17.276	8.78601	6.01665	7.9609	5.36312	13.324	67.3682	28.763	7.40133	4.82719	9.28501	0.315884	2.2214	12.4623	37.899	86.7715	0.680798	3.78011	17.8114	0.64045	11.7395	145.083	12.6382	0.617279		2.05001	2.97063	5.59664	9.8747	1.38468	1.38468		5.82501	3.13731	1.81612	9.18218	6.68322	6.45153	5.51589	2.65033	8.16623	48.049	3.80923	6.6253	0.26988	6.13827
	9.61697	4.12206	1.74767	20.569	8.5701	5.66568	8.38192	6.62758	15.0095	79.07	43.9248	7.11789	4.50796	9.35526	0.349651	1.52536	18.1464	44.0132	148.526	0.0354122	7.37798	19.2369	1.22971	12.1334	235.256	11.1497	0.188959		2.49909	2.99583	5.37021	13.4511	1.45221	1.45221		5.7743	3.11805	1.81251	9.08551	6.67727	6.38867	5.47605	2.62201	8.09806	47.8814	3.78211	6.60512	0.271777	6.08149
	9.46543	3.85513	1.64289	21.5311	8.13546	5.41162	8.34026	7.05483	15.3951	84.5876	49.7706	6.77354	4.24425	9.13294	0.365449	1.266	20.1164	44.8548	173.997	0.041943	8.57696	17.9306	1.89297	12.8744	265.692	8.43603	0.0326307		2.69189	2.91841	5.13065	14.7575	1.36192	1.36192		5.72375	3.09814	1.81147	8.98982	6.66653	6.3293	5.4365	2.59335	8.02986	47.7026	3.75455	6.58222	0.273555	6.02653
	8.8713	3.61731	1.52107	20.6457	7.69277	8.4536	8.46696	6.64605	15.113	78.4939	44.17	8.07318	4.63617	8.76687	0.308191	0.163488	23.5192	48.2454	148.322	0.599379	0.000178511	13.2519	2.60395	13.7634	237.614	6.06038	10.3853		0.798115	4.45588	6.55211	12.5725	0.380418	0.380418		5.67329	3.07715	1.82249	8.89406	6.65059	6.27045	5.398	2.56121	7.95921	47.4474	3.72618	6.55555	0.275184	5.97187
	8.25457	3.44059	1.40944	19.2256	7.23063	9.11847	8.11322	6.19788	14.3111	76.3924	38.4138	7.7426	4.3881	8.9025	0.339669	0.0199806	21.8335	44.9406	123.485	0.778964	1.01054	9.1421	3.20551	14.6042	195.85	3.99859	15.1126		0.511971	4.30201	6.33316	11.483	0.511971	1.37587		5.62335	3.05568	1.83473	8.79864	6.62993	6.21629	5.35977	2.52891	7.88868	47.1832	3.6976	6.52652	0.276691	5.91982
	7.76729	3.24812	1.3551	18.5674	6.73418	10.3138	7.99766	6.0896	14.0873	76.1423	37.0832	7.25073	4.11964	9.67718	0.402813	0.0530702	22.5581	44.1235	111.72	1.59637	5.36454	6.43285	3.93173	15.0224	177.861	2.25961	25.8351		0.516553	4.00261	5.89563	11.3167	0.516553	3.06307		5.57289	3.03416	1.84468	8.70368	6.60532	6.16808	5.32147	2.49749	7.81896	46.9324	3.66884	6.49601	0.278131	5.87049
	7.44416	3.02461	1.2821	18.0298	6.2946	10.0913	7.69442	5.95838	13.6528	77.4377	35.5023	6.86938	3.84211	9.42951	0.421004	0.0626328	21.8071	41.1179	106.819	1.9595	5.74499	4.89814	4.86807	15.5937	163.809	1.13129	23.6226		0.574778	3.84477	5.58728	11.1604	0.574778	3.22191		5.5218	3.0126	1.85167	8.60964	6.57825	6.12093	5.28248	2.46707	7.74955	46.7028	3.6399	6.46392	0.2795	5.82137
	7.16701	2.84382	1.21921	17.3776	5.94366	9.61618	7.36125	5.75485	13.1161	78.1776	33.1183	6.55534	3.61878	9.00389	0.426622	0.0377284	20.4072	37.7247	100.328	2.00956	5.0847	3.74822	5.69854	16.0943	147.541	0.507915	19.23		0.611676	3.71152	5.33613	10.8223	0.611676	3.06084		5.47109	2.99045	1.85602	8.52106	6.54892	6.07424	5.24363	2.43884	7.68247	46.5105	3.61061	6.43025	0.280816	5.77266
	6.90184	2.66073	1.20458	16.7206	5.56591	8.94023	6.99898	5.52696	12.5259	78.968	30.5472	6.23388	3.38703	8.43063	0.426785	0.00943605	18.8204	33.575	94.5093	2.05367	3.76846	2.79176	6.60617	16.2119	132.011	0.112181	13.7585		0.667962	3.57314	5.02929	10.4867	0.667962	2.70635		5.42019	2.96843	1.8583	8.43409	6.51717	6.02724	5.20424	2.41138	7.61562	46.335	3.58137	6.39469	0.282006	5.72372
	6.55003	2.49464	1.36724	15.9433	5.24827	9.23902	6.80709	5.29284	12.0999	77.7547	28.0141	5.89915	3.18305	8.56677	0.458196	0.0660796	18.5972	29.592	83.4711	2.42991	5.91427	1.73989	7.48755	14.9285	114.755	0.000299012	16.0644		0.650879	3.40451	4.53191	10.0442	0.650879	3.33987		5.36898	2.95656	1.85943	8.34868	6.4829	5.97907	5.16594	2.38248	7.54841	46.119	3.55966	6.35695	0.282081	5.67402
	6.14624	2.30826	1.87331	14.9582	5.19292	13.0497	7.25477	5.51058	12.7654	75.9579	30.3665	5.66958	3.02943	11.3238	0.577876	1.22885	24.468	28.9601	59.3429	4.25126	33.5812	0.837698	8.54229	11.2739	94.619	0.00144894	61.1324		0.476662	3.36132	3.79626	9.28863	0.476662	7.38012		5.31768	2.94578	1.85977	8.26606	6.44619	5.93067	5.12769	2.35409	7.48178	45.9093	3.53875	6.31731	0.281913	5.62418
	5.7279	2.15541	1.79643	13.9726	5.15465	13.5406	7.05793	5.42119	12.4791	76.81	29.3893	5.44128	2.90522	11.5874	0.599077	1.76898	24.0347	27.6833	47.8121	3.62244	42.0251	0.246924	9.45914	11.7961	76.4152	0.00582565	69.0499		0.28662	3.28587	3.64484	8.53128	0.28662	8.09933		5.26658	2.93422	1.8593	8.21976	6.40726	5.88249	5.09493	2.33557	7.4305	45.841	3.51731	6.27606	0.281696	5.57453
	5.31287	1.99649	2.28066	12.9227	5.05148	13.0433	6.76791	5.00454	11.7724	73.945	25.0454	5.18218	2.97336	11.0202	0.575039	2.11715	22.7665	20.1355	37.8811	2.94613	39.3805	0.00670567	10.4619	8.70442	59.1622	0.0322194	61.0324		0.130693	3.18569	2.90152	7.7405	0.130693	7.86113		5.21642	2.92285	1.85807	8.17996	6.36655	5.83484	5.06312	2.31887	7.38199	45.7992	3.49624	6.23362	0.281338	5.52563
	5.05375	1.91249	2.28196	12.0923	4.83978	12.2297	6.40166	4.64177	11.0434	72.5089	21.5461	4.94676	2.92142	10.3327	0.559168	1.81687	20.1527	16.9719	32.3838	2.43949	33.9656	0.0314104	11.0124	8.69671	47.0782	0.153041	48.9815		0.106987	3.03428	2.6648	7.14557	0.106987	7.2829		5.16655	2.91232	1.86666	8.14013	6.32421	5.78739	5.03288	2.29919	7.33207	45.6835	3.47588	6.19001	0.280795	5.47697
	4.97219	1.84636	2.17624	11.5458	4.52617	11.2628	6.05493	4.32522	10.3801	71.433	18.7075	4.74918	2.76372	9.69017	0.556167	1.17233	17.7121	15.0442	30.1496	2.3371	27.1221	0.0669718	11.4556	9.33144	39.877	0.496754	36.3831		0.223009	2.90282	2.57294	6.79662	0.223009	6.51364		5.11775	2.90105	1.89432	8.09725	6.28053	5.73931	5.00504	2.27349	7.27853	45.4241	3.45523	6.14523	0.280195	5.42853
	4.83895	1.74554	2.05204	11.1853	4.43207	10.4557	5.78493	4.09771	9.88264	70.8342	16.7912	4.63551	2.64705	9.05149	0.547456	0.894878	16.3167	13.9344	29.1641	1.83024	21.8158	0.153688	12.1483	10.1056	35.4541	0.638267	27.2973		0.203442	2.88997	2.58346	6.54981	0.203442	5.82016		5.08207	2.88853	1.92099	8.05241	6.23616	5.69101	4.97853	2.2479	7.22643	45.152	3.43692	6.09987	0.27923	5.38654
	4.58802	1.6387	1.9282	10.7634	4.98529	9.92642	5.63834	3.89732	9.53566	69.1219	15.1891	4.78665	2.59316	8.69114	0.540395	1.10317	15.9971	13.7651	26.2661	0.426472	18.3877	0.413404	12.9045	10.9083	30.6075	0.0603654	22.0472		0.198636	3.14795	2.85845	5.97673	0.198636	5.13977		5.06346	2.87478	1.94545	8.00651	6.19232	5.64254	4.95418	2.22314	7.17732	44.8742	3.42195	6.05487	0.277827	5.353
	4.31486	1.52263	2.29857	10.0978	5.07598	9.50003	5.46832	3.59964	9.06796	65.8273	12.9574	4.69542	2.80264	8.39402	0.499379	1.33047	15.5684	10.0473	21.4323	0.153924	16.2547	0.839284	13.7519	8.59905	23.6862	0.024024	18.2248		0.380564	3.17279	2.39685	5.4024	0.380564	4.80461		5.04662	2.85987	1.96637	7.96026	6.14812	5.59411	4.92922	2.19952	7.12875	44.6221	3.40656	6.00961	0.276446	5.32037
	4.12045	1.45311	2.232	9.35237	4.76901	9.08334	5.16838	3.36202	8.5304	65.0498	11.3032	4.44473	2.70411	8.00475	0.494977	1.09816	13.8032	8.62234	17.5058	0.159496	15.3269	1.23329	14.2723	8.9939	16.9859	0.213417	14.8406		0.324282	2.99161	2.21273	4.90764	0.324282	4.63861		5.0281	2.844	1.98365	7.91433	6.10328	5.54575	4.90319	2.17714	7.08033	44.4026	3.39002	5.9639	0.275165	5.28693
	4.00665	1.3546	2.09062	8.57858	4.64077	8.63252	4.88396	3.12377	8.00773	63.9599	9.75797	4.32371	2.56963	7.59413	0.494355	0.769664	12.4563	7.80273	13.6502	0.059142	14.0517	1.49898	15.0263	9.86186	11.2064	0.348353	11.5705		0.317057	2.9691	2.23309	4.25487	0.317057	4.30881		5.0085	2.82744	1.99812	7.86804	6.0576	5.49742	4.87619	2.1555	7.03169	44.2047	3.37271	5.91755	0.273926	5.25296
	3.86367	1.3115	1.97875	7.89011	4.86042	8.09155	4.666	2.87349	7.53949	61.5837	8.25695	4.36204	2.44998	7.13269	0.488664	0.643736	11.2527	7.2213	10.3949	0.0377988	11.7344	1.86955	15.3623	10.577	7.07096	0.137318	8.18283		0.498375	3.05054	2.38329	3.52807	0.498375	3.7295		4.99001	2.8105	2.01109	7.81976	6.01178	5.44925	4.84873	2.13387	6.9826	44.0087	3.35538	5.87115	0.272668	5.21963
	3.67617	1.22592	1.87715	7.30857	4.83347	7.47599	4.39955	2.64851	7.04805	60.1995	7.01458	4.25482	2.3269	6.6898	0.483868	0.523267	10.0719	6.36248	8.46245	0.188287	9.46451	2.41743	16.0405	11.2482	4.31639	0.158018	5.04007		0.578646	3.0289	2.37767	3.05375	0.578646	3.22117		4.98438	2.79729	2.02415	7.76981	5.96542	5.4049	4.82433	2.11142	6.93575	43.7662	3.34406	5.82529	0.2706	5.19464
	3.43741	1.14465	1.83352	6.81641	4.64629	6.871	4.12488	2.43565	6.56053	59.0479	5.93241	4.04185	2.23449	6.27388	0.474755	0.47261	8.88176	5.25034	7.24436	0.271864	7.54115	3.21688	16.6981	11.5427	2.5136	0.341868	2.68965		0.604436	2.8972	2.20833	2.77456	0.604436	2.82915		4.98435	2.79554	2.03755	7.71872	5.91863	5.36193	4.80279	2.08658	6.88936	43.4451	3.34274	5.77946	0.26712	5.17314
	3.20326	1.05971	1.75791	6.50284	4.35117	6.34521	3.87002	2.28443	6.15445	59.029	5.21863	3.77722	2.11925	5.8467	0.467923	0.444566	7.8978	4.46098	6.93174	0.231511	6.12656	4.11165	17.3995	12.0622	1.61762	0.774062	1.2415		0.573957	2.7175	2.0193	2.72562	0.573957	2.56799		4.98171	2.7944	2.04929	7.66592	5.87165	5.31884	4.7803	2.06158	6.84189	43.1266	3.34123	5.73345	0.263615	5.15028
	2.98054	1.07821	2.24902	6.287	4.07055	5.9096	3.76249	2.05842	5.82091	54.7091	4.2371	3.52555	2.4319	5.44984	0.382902	0.611441	7.20535	2.29057	6.37317	0.0949033	4.61008	5.06448	17.2455	8.89207	1.11518	1.3466	0.460522		0.545005	2.44734	1.27652	2.76146	0.545005	2.38405		4.97485	2.79285	2.05861	7.6116	5.82494	5.27555	4.7564	2.0369	6.7933	42.8243	3.33835	5.68759	0.260277	5.1252
	2.81741	1.13009	2.20549	5.96369	5.45351	5.53658	3.85113	2.05192	5.90305	53.2811	4.21039	4.13546	2.35847	5.51581	0.400969	1.06857	7.40402	2.70812	4.4629	2.56761	2.84074	5.82531	16.8173	9.15359	0.536858	0.0495172	0.0933897		1.31805	3.00536	1.92997	1.82823	1.31805	1.40112		4.96464	2.78933	2.0657	7.55596	5.7784	5.23257	4.7311	2.01283	6.74393	42.5448	3.33315	5.64194	0.257244	5.0986
	2.6632	1.06269	2.08569	5.5546	6.8286	5.13479	3.88826	2.2676	6.15586	58.3191	5.14201	3.899	2.23007	5.44965	0.419232	1.50077	7.98388	3.24928	2.77668	8.6456	1.55384	6.59348	17.3747	9.89287	0.104729	2.55239	0.00925225		1.23579	2.83631	1.81331	1.6556	2.9296	1.23579		4.95526	2.78425	2.07133	7.49999	5.73286	5.18966	4.70556	1.98955	6.6951	42.2808	3.327	5.59706	0.254375	5.07246
	2.48491	1.03392	2.03967	5.22911	6.66496	4.7852	3.7063	2.17475	5.88105	58.6772	4.72954	3.63506	2.15098	5.11813	0.408186	1.49178	7.14158	2.77764	2.31895	8.75371	1.16404	7.54089	17.6153	10.1845	3.50838e-06	2.05631	0.198716		1.15015	2.60114	1.59539	1.59405	3.0299	1.15015		4.95556	2.77878	2.0754	7.4444	5.6936	5.15042	4.68302	1.968	6.65102	42.024	3.32297	5.5578	0.251648	5.05299
	2.97721	1.00628	1.89958	5.00367	6.33471	4.56339	3.63081	2.01881	5.64962	55.6023	4.0756	3.7703	2.16898	4.8936	0.385781	0.42719	6.88812	2.99715	1.88475	7.31108	0.869719	5.07949	17.8481	11.0983	0.0516721	1.21821	0.445675		0.793092	2.76402	1.87072	1.23337	2.56441	0.793092		4.95456	2.77196	2.08163	7.39751	5.65903	5.11499	4.66328	1.94928	6.61256	41.8006	3.31761	5.52302	0.249463	5.03478
	3.95683	0.947039	1.75562	4.76547	5.93805	4.44917	3.63536	1.90293	5.53829	52.3449	3.62113	4.203	2.30592	4.6864	0.340442	0.10334	7.22709	3.53344	1.27715	5.30237	0.662283	1.62346	18.3522	12.0781	0.216699	0.499947	0.611227		0.246171	3.25596	2.44738	0.562472	1.73505	0.246171		4.95006	2.76387	2.08818	7.3499	5.62414	5.0796	4.64262	1.93045	6.57307	41.5809	3.31042	5.488	0.247498	5.01483
	4.2256	0.898678	2.15159	4.54756	5.75929	4.26621	3.64149	1.77653	5.41802	48.7859	3.15607	4.2459	2.67009	4.47722	0.25284	0.341188	7.52301	2.2198	0.820965	4.4851	0.390274	1.01079	18.7688	9.48264	0.467064	0.279115	0.930787		0.020303	3.34723	2.09431	0.301656	1.51339	0.020303		4.94285	2.75522	2.09308	7.30104	5.59646	5.04431	4.62216	1.91251	6.53467	41.3769	3.30213	5.45842	0.246137	4.99358
	4.01622	0.871576	2.38977	4.31507	6.77996	4.02418	3.7328	1.98896	5.72176	53.2833	3.95596	4.0202	2.79639	4.24235	0.205429	0.0803307	8.18659	1.80371	0.339037	9.28521	0.0849059	1.47563	19.0044	8.07246	0.8389	2.39934	1.45636		0.00397968	3.14863	1.63043	0.294862	2.75976	0.00397968		4.93318	2.74707	2.09621	7.25145	5.57689	5.00921	4.60234	1.89553	6.49787	41.1864	3.2936	5.43497	0.24533	4.97119
	3.74118	0.821065	2.33009	4.01812	6.5856	3.88558	3.56361	1.92444	5.48805	54.0026	3.70347	3.81338	2.68287	3.98499	0.195283	0.031533	7.52154	1.52155	0.206584	9.13246	0.103664	2.2195	19.4474	8.41514	1.47102	1.835	1.81011		0.0721968	2.99232	1.48329	0.204743	2.77222	0.0721968		4.92107	2.73835	2.09828	7.20208	5.55662	4.98014	4.58276	1.87915	6.46191	41.0049	3.28403	5.4125	0.244749	4.95061
	3.55788	0.786003	2.26658	3.73734	6.17915	3.73919	3.37769	1.794	5.17169	53.1131	3.21842	3.64761	2.58941	3.73872	0.18162	0.0324692	6.71685	1.23457	0.129348	7.84819	0.130678	2.79925	19.7578	8.78766	2.23096	0.899032	2.22545		0.0897288	2.86161	1.38103	0.0897288	2.53154	0.0915732		4.90676	2.72917	2.10265	7.15335	5.53446	4.96127	4.56461	1.86262	6.42723	40.8056	3.27357	5.39117	0.244392	4.93402
	3.39536	0.754761	2.13889	3.58464	5.76419	3.52277	3.19343	1.67154	4.86498	52.3431	2.79405	3.45906	2.45301	3.56917	0.185343	0.0407721	5.94713	1.11207	0.153042	6.60878	0.108464	3.36952	20.0365	9.56103	2.71044	0.284312	2.91797		0.063709	2.7043	1.32018	0.125575	2.30512	0.063709		4.89004	2.71946	2.10614	7.1043	5.51167	4.94302	4.54577	1.84621	6.39198	40.6139	3.26211	5.36951	0.244149	4.91653
	3.28824	0.743842	1.98055	3.54266	5.33513	3.43558	3.05433	1.55769	4.61202	50.9992	2.42639	3.36191	2.30747	3.51589	0.207513	0.054711	5.33836	1.15302	0.238466	5.20202	0.145349	3.77426	20.1344	10.5653	2.85043	0.0108462	3.22347		0.0736713	2.61806	1.38136	0.180754	1.97322	0.0736713		4.78438	2.61908	2.12303	7.08181	5.44659	4.88103	4.48932	1.84255	6.33187	41.043	3.16041	5.3052	0.253353	4.8327
	3.18701	0.713541	2.41777	3.4354	4.97679	3.41114	3.02361	1.40462	4.42823	46.4552	1.97296	3.29908	2.61008	3.42933	0.135651	0.0267001	5.33641	0.367038	0.16957	3.81492	0.150181	4.17782	20.4073	7.91414	3.22412	0.0646135	3.31182		0.112065	2.58553	0.881303	0.136321	1.67771	0.112065		4.68252	2.52791	2.15418	7.04926	5.38196	4.83428	4.43835	1.83253	6.27088	41.2885	3.06656	5.24504	0.2621	4.7584
	3.04006	0.703125	3.00415	3.39591	4.6799	3.33285	3.026	1.29327	4.31927	42.7388	1.67256	3.18645	3.01313	3.38014	0.0574067	0.000197704	5.39573	0.000477376	0.136833	2.73539	0.0941575	4.80014	20.5015	4.95878	3.3675	0.303693	3.60291		0.146395	2.48333	0.182305	0.209453	1.49344	0.146395		4.58894	2.44577	2.20214	7.01587	5.32054	4.80024	4.39558	1.81854	6.21413	41.3721	2.98156	5.19047	0.2703	4.69459
	2.83013	0.679604	2.89314	3.29479	4.46207	3.17315	2.88881	1.23328	4.12209	42.6915	1.52098	3.03314	2.84588	3.26438	0.0684912	0.00344395	4.88061	1.86897e-05	0.164816	2.47515	0.0808476	5.76409	20.715	5.46551	3.74884	0.591218	4.23466		0.203015	2.35354	0.140007	0.261646	1.42893	0.140007		4.4992	2.36977	2.25162	6.98275	5.26352	4.77033	4.3562	1.80494	6.16114	41.4339	2.90213	5.14022	0.278289	4.63476
	2.60628	0.922252	2.76671	3.12484	4.31009	2.9348	2.77749	1.0923	3.86979	39.3268	1.19312	2.85076	2.64639	3.07733	0.0752899	0.0293145	3.44192	0.000116234	0.120646	2.34884	0.0247447	6.88906	18.5651	6.07261	4.43585	0.848044	5.27245		0.244476	1.9285	0.0840429	0.274079	1.45933	0.0840429		4.41291	2.29848	2.29789	6.95106	5.20768	4.74203	4.31834	1.79291	6.11125	41.5185	2.82709	5.09127	0.285941	4.57747
	2.41254	1.10442	2.65805	5.0058	4.09828	2.76273	3.00697	1.3668	4.37377	45.4544	1.86814	2.71039	2.47392	3.76439	0.206864	0.353349	3.61968	0.121747	3.99531	1.19096	0.0596521	7.94362	17.0285	6.61999	0.0507078	1.28301	6.09225		0.297851	1.60597	0.0523427	2.29541	1.38789	0.0523427		4.33341	2.22984	2.34139	6.92157	5.15105	4.6926	4.27831	1.78163	6.05994	41.6434	2.8394	5.03644	0.27896	4.51301
	2.24049	1.03892	2.51988	5.46331	5.11036	2.62755	3.16675	1.74049	4.90724	54.9615	3.02932	2.57371	2.31033	4.48966	0.320489	0.857965	4.52766	0.418442	5.27419	3.77761	0.290739	8.94306	17.5734	7.35007	0.0539769	0.0145501	6.77786		0.333227	1.53479	0.0538342	2.8896	2.53664	0.0538342		4.2618	2.1636	2.38239	6.89414	5.09548	4.64022	4.23961	1.77195	6.01156	41.7952	2.85225	4.98166	0.27182	4.45101
	2.08333	0.978339	2.34931	5.10136	8.5256	2.42776	3.57762	2.77937	6.35698	77.6877	7.72488	2.38853	2.14983	4.43296	0.346834	2.23289	6.75624	1.50874	2.3218	24.4825	1.32218	9.9077	18.085	8.30403	0.0168014	10.8545	7.85806		0.305202	1.41019	0.0392237	2.71283	6.13707	0.0392237		4.1956	2.10136	2.41716	6.85617	5.04392	4.59193	4.20102	1.7609	5.96193	41.916	2.86177	4.93093	0.265525	4.39377
	1.96966	0.917343	2.28395	4.70943	9.09508	2.29089	3.54439	2.99027	6.53466	84.3662	8.94171	2.28742	2.04823	4.10479	0.334236	2.47978	6.90139	1.58872	1.35731	30.8101	1.57125	10.6362	18.6075	8.685	0.272017	14.9312	8.64411		0.317763	1.37008	0.00347328	2.42201	6.80766	0.00347328		4.11732	2.04639	2.45242	6.76551	4.99147	4.5468	4.15332	1.73288	5.8862	41.7228	2.86865	4.8803	0.259604	4.33206
	2.04726	0.953941	2.22377	4.41109	8.71848	2.19708	3.42527	2.8266	6.25187	82.5219	7.98966	2.21042	2.08472	3.86426	0.299134	1.89891	6.10746	1.44361	0.97184	28.018	1.50844	10.1361	18.2931	9.04334	0.672223	12.1626	9.20453		0.163165	1.25648	0.0133412	2.20066	6.50805	0.0133412		4.0252	2.00633	2.49181	6.60822	4.9118	4.50591	4.09154	1.67868	5.77023	41.028	2.87516	4.81032	0.251794	4.26556
	2.40468	1.62255	2.13785	4.13315	8.12181	2.0557	3.41262	2.46504	5.87766	72.2331	6.07643	2.27126	2.07624	3.70103	0.281239	1.01596	3.20437	1.62504	0.51916	22.1764	1.84123	7.988	13.0208	9.56744	1.20523	8.35687	10.0824		0.133411	0.648716	0.133411	1.86189	5.85054	0.215563		3.93265	1.97074	2.52615	6.42107	4.82281	4.46869	4.02368	1.61552	5.63921	40.1503	2.87777	4.73428	0.24389	4.20067
	2.57864	2.17814	2.02112	3.80865	7.51991	1.90474	3.3352	2.16426	5.49946	64.8915	4.68402	2.37839	2.06038	3.50115	0.259061	0.572377	1.33879	1.72681	0.224154	17.5118	2.04622	7.03489	9.31984	10.3032	2.02303	5.23918	11.0639		0.200252	0.200252	0.357272	1.43026	5.14152	0.473652		3.8432	1.93757	2.54933	6.2396	4.73633	4.43256	3.95643	1.55669	5.51312	39.3457	2.8728	4.66039	0.237295	4.13788
	2.42903	2.11388	1.94933	3.53062	7.06371	1.82075	3.15122	2.01315	5.16437	63.8849	4.05278	2.27145	1.99046	3.25522	0.241104	0.521561	1.07608	1.44455	0.143943	15.3076	1.77015	7.85095	9.71634	10.7693	2.89124	3.35891	11.6297		0.157574	0.157574	0.322126	1.25916	4.79226	0.450704		3.75984	1.90786	2.57096	6.07039	4.65435	4.39602	3.89324	1.502	5.39524	38.5797	2.86818	4.58977	0.23084	4.07793
	2.25778	2.02389	1.86506	3.24086	6.79308	1.76452	2.99087	1.93717	4.92804	64.7696	3.75263	2.14084	1.90477	2.99509	0.222522	0.53741	0.935037	1.26744	0.0624986	14.4568	1.50393	8.83991	10.2854	11.3294	3.96057	2.44015	12.0164		0.116945	0.116945	0.27578	1.10002	4.65224	0.376321		3.67887	1.88182	2.59446	5.90954	4.57795	4.35851	3.83353	1.44969	5.28321	37.816	2.86557	4.52309	0.224333	4.01869
	2.13876	1.98207	1.77405	3.0465	6.66045	1.64217	2.874	1.91992	4.79392	66.8029	3.68608	2.06042	1.82606	2.81957	0.213859	0.540577	0.795538	1.20989	0.0297557	14.3372	1.51741	9.56181	10.5554	11.9503	4.77195	2.0434	12.8796		0.0783452	0.0783452	0.286364	0.986083	4.60004	0.418249		3.59883	1.85796	2.61782	5.75308	4.50524	4.32036	3.77555	1.39919	5.17474	37.0592	2.86307	4.45902	0.217963	3.9596
	2.0738	1.89135	1.68981	2.88699	6.52733	1.76796	2.80621	1.87355	4.67976	66.7645	3.51019	1.98257	1.79881	2.68369	0.197408	0.536426	0.836964	1.24634	0.00652628	13.8468	1.07795	9.96781	11.1531	12.5399	5.49428	1.68053	11.9925		0.0912233	0.0912233	0.292764	0.904419	4.54476	0.214609		3.51964	1.83594	2.63877	5.59717	4.4338	4.28205	3.7179	1.34967	5.06757	36.3019	2.85899	4.39586	0.211841	3.90085
	2.42805	1.84681	1.57412	2.70519	6.28474	2.24003	2.84649	1.73221	4.5787	60.8541	3.00054	2.33404	1.94511	2.63591	0.150794	0.17509	0.999359	1.61892	0.0199654	11.8216	0.3678	7.8564	11.4526	13.3726	6.37961	1.11041	8.94581		0.0940139	0.487228	0.759918	0.371152	3.9507	0.0940139		3.43836	1.81597	2.65734	5.40786	4.36396	4.24549	3.65483	1.29214	4.94697	35.3543	2.85259	4.33434	0.206172	3.84192
	2.33668	1.76479	1.74181	2.57825	5.94704	2.35132	2.78665	1.58489	4.37154	56.8744	2.51187	2.344	1.90776	2.52152	0.138568	0.20247	1.0442	1.09169	0.0434279	9.98806	0.189512	8.37697	12.0145	12.1743	7.03696	0.512737	8.29246		0.00731874	0.579211	0.602192	0.234255	3.60304	0.00731874		3.35841	1.79715	2.67401	5.20799	4.29795	4.21005	3.59093	1.23373	4.82466	34.357	2.84511	4.27597	0.200933	3.78423
	2.2421	1.6492	2.57208	2.38235	5.56644	2.26844	2.7801	1.39967	4.17977	50.346	1.95907	2.32539	2.24869	2.52464	0.0578126	0.289442	1.27894	0.043274	0.158207	7.76369	0.261799	8.9334	12.8292	7.06977	8.11471	0.112533	8.77667		0.0832903	0.676195	0.246684	0.0569556	3.24105	0.0569556		3.28371	1.77977	2.68948	5.01646	4.23844	4.14324	3.52518	1.17625	4.70143	33.367	2.83803	4.21464	0.195189	3.71348
	2.1775	1.57487	2.67921	2.2147	5.20451	2.47932	2.72168	1.27227	3.99395	46.7456	1.61867	2.34701	2.1868	2.62923	0.0918664	0.296135	1.31519	0.00180451	0.257031	6.16443	0.0587411	9.32373	13.3672	6.51156	9.09793	0.000700623	7.57164		0.169509	0.772143	0.332194	0.132308	2.8575	0.132308		3.21456	1.764	2.70373	4.84031	4.18263	4.06882	3.46234	1.12309	4.58543	32.4373	2.83144	4.15418	0.189352	3.64169
	2.04043	1.52765	2.54129	2.05639	4.88257	2.79351	2.64031	1.1832	3.82351	44.813	1.39997	2.29884	2.04442	2.73046	0.143677	0.359851	1.23801	0.00980427	0.340961	5.02773	0.0234727	10.1796	13.7147	7.23444	10.078	0.121392	5.94124		0.258408	0.77119	0.242451	0.242451	2.58373	0.494676		3.15339	1.75004	2.71659	4.67051	4.1314	3.9814	3.40055	1.07121	4.47176	31.5009	2.82579	4.0939	0.183261	3.56739
	1.89473	1.48195	2.34771	1.93268	4.6562	2.77311	2.5144	1.13757	3.65197	45.2424	1.29407	2.1402	1.90422	2.66676	0.166822	0.383988	1.06594	0.0277849	0.338389	4.58732	0.0669308	11.1306	14.0552	8.31326	10.8788	0.330375	6.04115		0.245468	0.658244	0.207512	0.207512	2.516	0.63291		3.0996	1.73786	2.72918	4.50581	4.0843	3.89509	3.34197	1.02166	4.36363	30.5706	2.82178	4.037	0.177176	3.49734
	1.81962	1.39548	2.16954	2.14336	4.43697	2.71249	2.44624	1.06761	3.51385	43.6428	1.13979	2.15645	1.90056	2.57675	0.151027	0.392658	1.1041	0.0765657	0.0917358	3.96299	0.0708869	11.6374	14.7111	9.37243	9.53338	0.630454	6.3428		0.336832	0.760972	0.013087	0.013087	2.28052	0.556038		3.05085	1.72625	2.74218	4.34683	4.04029	3.81289	3.28655	0.975273	4.26182	29.6747	2.81935	3.98344	0.17112	3.43187
	1.7047	1.36113	2.02433	2.08576	4.19961	2.59669	2.3287	1.00492	3.33362	43.1538	1.00987	2.05504	1.78461	2.46895	0.160888	0.389377	0.936197	0.0926432	0.0590217	3.50029	0.0718158	12.4347	14.9758	10.2826	9.89243	1.06373	6.93951		0.350342	0.693914	0.0307148	0.0307148	2.14456	0.541643		3.00353	1.7155	2.75435	4.19335	3.999	3.73662	3.23373	0.93244	4.16617	28.8349	2.81665	3.93341	0.165445	3.37008
	1.57944	2.07757	1.94338	2.02779	3.94742	2.41399	2.3316	0.835578	3.16718	35.8371	0.698191	2.05268	1.96448	2.32989	0.08509	0.565738	0.064529	0.150716	0.0923021	2.61088	0.00678869	13.3337	9.94397	10.8083	10.2604	1.64753	7.93542		0.473236	0.0248935	0.109302	0.0248935	1.89474	0.361313		2.95802	1.70587	2.76436	4.04689	3.96038	3.65689	3.18207	0.892521	4.07459	28.0485	2.81278	3.88451	0.160024	3.30746
	1.47023	2.13755	1.88541	2.06976	3.69257	2.30107	2.25943	0.757521	3.01695	33.5271	0.573838	2.10365	1.93149	2.26019	0.0784168	0.62284	0.0148544	0.139895	0.0359769	2.05389	0.00173397	14.1433	9.56929	11.1929	9.99334	2.3667	8.58436		0.633425	0.0338986	0.218248	0.0338986	1.58892	0.197418		2.91527	1.69836	2.77769	3.90937	3.92136	3.53892	3.12683	0.850959	3.97779	27.2148	2.81208	3.81676	0.151561	3.2271
	1.38282	2.05535	1.82344	4.70092	3.44824	2.22053	2.60522	1.23761	3.84283	47.5052	1.53169	2.13794	1.88142	3.14131	0.250839	1.49425	0.302356	0.611175	4.39198	0.710688	0.147985	14.8083	10.0847	11.6113	0.280964	3.17817	9.06283		0.755116	0.0825905	0.314499	2.56298	1.3103	0.0825905		2.87529	1.69154	2.79094	3.78277	3.8817	3.41986	3.07368	0.813038	3.88672	26.4516	2.81203	3.69204	0.135302	3.14758
	1.35411	2.04789	1.76372	5.11575	3.23247	2.16596	2.61331	1.37643	3.98974	52.6698	1.89455	2.10692	1.83476	2.96584	0.235612	1.58559	0.31971	0.721816	6.26216	0.383348	0.200126	15.0301	10.1321	12.0219	0.013279	3.99406	9.39435		0.752809	0.0590376	0.343206	3.00882	1.12554	0.0590376		2.83899	1.68564	2.79836	3.66752	3.84241	3.30471	3.02294	0.779621	3.80256	25.7902	2.80852	3.57682	0.120322	3.07185
	1.27629	2.09074	2.53596	5.03284	3.02184	2.08649	2.67403	1.29175	3.96578	48.3074	1.66863	2.31335	2.08755	2.90037	0.162957	1.95366	0.340223	0.0190634	5.56402	0.120974	0.345203	15.6395	9.86111	7.26315	0.039258	4.8803	9.88783		1.03706	0.222608	0.222608	2.7195	0.708492	0.226861		2.80809	1.68037	2.80477	3.56016	3.8047	3.19884	2.97616	0.750174	3.72633	25.2062	2.8056	3.46983	0.105847	3.00346
	1.26257	2.01097	4.07948	4.71013	2.82961	1.94107	2.80564	1.34241	4.14805	47.847	1.80207	2.42029	1.95854	3.76701	0.315859	2.38105	0.631499	1.62266	3.6271	0.000574623	0.747486	15.7483	10.3685	1.32596	0.271282	5.76659	10.8235		1.15771	0.40932	1.65919	2.28984	0.40932	0.479224		2.77768	1.67544	2.81079	3.45801	3.76991	3.10199	2.93231	0.724588	3.65689	24.7105	2.78596	3.36901	0.0947278	2.95639
	2.22769	1.88706	4.05467	4.46517	2.68624	1.82674	2.85793	1.13561	3.99353	39.7353	1.2896	2.45697	1.97222	3.71256	0.306141	0.397197	0.942581	1.43219	2.58321	0.029476	1.06335	9.01974	11.1818	1.38371	0.586473	6.4757	11.5889		0.229275	0.569905	1.5977	2.0082	0.229275	0.63023		2.74798	1.67132	2.81685	3.35881	3.73585	3.01208	2.89048	0.701548	3.59203	24.271	2.7652	3.27213	0.0839666	2.91446
	3.55633	1.76112	3.92656	4.28863	2.64137	1.71598	2.98167	1.10804	4.0897	37.1616	1.22774	3.09885	1.98118	3.83401	0.318618	0.33024	1.48973	0.892831	1.70815	0.1158	1.60196	2.80445	12.0399	1.7015	0.888029	6.70607	12.3552		0.45748	1.33773	0.827712	1.18978	0.45748	1.38287		2.71989	1.66774	2.82662	3.26988	3.69564	2.92654	2.85105	0.680069	3.53112	23.8533	2.74657	3.18404	0.0737648	2.87658
	3.66613	1.63651	3.68199	4.16752	2.5234	1.62333	2.88315	1.11099	3.99413	38.5339	1.2343	3.09476	1.85823	3.67802	0.328704	0.61306	1.5541	0.638145	1.64962	0.129417	1.58714	2.44877	12.9202	2.39939	1.13094	7.331	13.0152		0.571364	1.45825	0.587222	1.07276	0.571364	1.47144		2.69374	1.66487	2.83557	3.18979	3.65652	2.84436	2.81414	0.661424	3.47556	23.5036	2.7292	3.10343	0.0641624	2.83997
	3.49025	1.52716	3.41791	4.10273	2.38227	1.53214	2.74208	1.08971	3.83179	39.7403	1.18747	2.90009	1.74467	3.47217	0.331139	0.559763	1.47602	0.456754	1.85138	0.129462	1.46395	3.03014	13.7183	3.28721	1.27294	8.11516	13.6814		0.59016	1.37293	0.517822	1.20264	0.517822	1.36795		2.6691	1.66261	2.84445	3.11706	3.62913	2.76547	2.7813	0.648051	3.42935	23.3003	2.69319	3.04891	0.0619494	2.80496
	3.36214	1.43676	3.21368	3.97957	2.21986	1.43758	2.60827	1.06856	3.67683	40.9684	1.14183	2.71677	1.63315	3.32503	0.34123	0.568331	1.37243	0.36653	1.88048	0.150856	1.37051	3.49256	14.3961	4.06949	1.56603	9.06683	14.3899		0.645369	1.28002	0.49691	1.2628	0.49691	1.2792		2.64507	1.66075	2.85289	3.05099	3.60516	2.69041	2.75088	0.637731	3.38861	23.1828	2.6564	3.00147	0.0609884	2.77165
	3.41875	1.37002	3.11365	3.71591	2.11774	1.35461	2.51511	1.04236	3.55748	41.444	1.08652	2.6157	1.55695	3.34248	0.364435	0.81656	1.31123	0.358248	1.4419	0.157905	1.34677	3.28418	14.907	4.48308	2.29545	9.69226	15.0263		0.803054	1.24567	0.497955	1.10021	0.497955	1.26109		2.62222	1.65872	2.86054	2.99104	3.57796	2.62714	2.72294	0.628292	3.35123	23.0741	2.62345	2.95841	0.0600087	2.74384
	4.50032	1.66136	3.14728	3.47367	1.97817	1.59116	2.72532	1.17178	3.8971	42.9958	1.37306	2.56272	1.74056	3.39207	0.321767	3.15062	1.13203	0.178044	0.560014	0.558242	1.28634	0.533861	12.7422	4.34182	3.08816	10.5808	13.2483		1.9376	0.901366	0.584554	0.910943	0.584554	0.971567		2.60064	1.67468	2.86813	2.93628	3.54942	2.57297	2.70035	0.613663	3.31402	22.7253	2.57988	2.91924	0.0617116	2.73438
	4.98123	2.64299	3.20329	3.2742	1.84775	1.62344	2.92882	1.21338	4.1422	41.4289	1.47228	2.92314	2.04656	3.25648	0.228154	4.21239	0.0816968	0.0753352	0.11929	1.1687	1.704	0.0623756	6.69768	4.11152	3.82898	11.4462	13.0143		2.05809	0.28015	0.28015	0.351061	1.07539	1.2997		2.58049	1.69137	2.87598	2.88569	3.52186	2.52405	2.67991	0.600175	3.28008	22.3954	2.53816	2.88326	0.0636555	2.72824
	4.74983	2.69459	3.08246	3.01927	1.73729	1.52673	2.80169	1.15684	3.95853	41.2907	1.33828	2.85693	1.97661	3.06666	0.216139	3.79525	0.011471	0.0788277	0.0473383	1.13296	1.62554	0.231505	6.43328	4.61616	4.89168	12.2059	13.7215		1.8929	0.162338	0.225527	0.162338	1.11964	1.3302		2.56195	1.70789	2.88587	2.83955	3.4964	2.47949	2.66186	0.588477	3.25033	22.1078	2.5001	2.87429	0.069624	2.70075
	4.36461	2.65488	2.88835	2.77706	1.66821	1.42252	2.62927	1.04699	3.67626	39.8204	1.09618	2.71597	1.91488	2.86053	0.198025	3.01141	0.000655639	0.0671207	0.0218417	0.923636	1.45625	0.750593	6.63631	5.48793	6.02172	12.6933	14.5044		1.64864	0.061092	0.172379	0.061092	1.04776	1.29345		2.54463	1.72205	2.88902	2.79943	3.47331	2.43858	2.6445	0.578619	3.22312	21.88	2.46509	2.86662	0.0753094	2.67203
	4.04489	2.47206	2.70401	2.54891	1.58926	1.36451	2.45394	0.952631	3.40657	38.8205	0.907506	2.51048	1.80996	2.66523	0.191113	2.53113	0.000328225	0.0625327	0.00901908	0.747664	1.18686	1.4068	7.61166	6.3856	7.19351	13.2621	14.9496		1.53441	0.0384259	0.193522	0.0384259	0.921219	1.14597		2.52817	1.73425	2.89099	2.76124	3.43597	2.40308	2.62562	0.565515	3.19113	21.5384	2.43435	2.85855	0.0801447	2.6447
	4.1023	2.32197	2.58285	2.40594	1.58915	1.28474	2.38116	0.98352	3.36468	41.3043	0.967311	2.36395	1.77235	2.53862	0.177747	2.96234	0.00350317	0.0406792	0.000613972	0.627274	1.20214	1.27391	8.46235	7.01261	7.98088	13.2629	15.5729		1.73835	0.041983	0.218895	0.041983	0.774802	1.07922		2.51262	1.74593	2.89263	2.72634	3.38433	2.37112	2.6055	0.548825	3.15432	21.0641	2.40649	2.85106	0.0845578	2.61948
	4.9831	2.27564	2.44997	2.33034	2.08106	1.54029	2.61007	1.20592	3.81599	46.2028	1.45425	2.30299	2.1297	2.42006	0.0638183	5.63127	0.111838	0.02563	0.0782482	0.279849	1.14442	0.0614471	8.73402	7.73401	8.41373	9.92201	13.6212		2.68011	0.0273465	0.146981	0.0273465	0.221933	0.762703		2.49849	1.75644	2.89346	2.69385	3.33344	2.34129	2.58616	0.533018	3.11918	20.6104	2.38059	2.84356	0.0886202	2.59617
	4.86188	2.13794	2.66141	3.03696	2.44461	1.82035	2.82719	1.08135	3.90854	38.2483	1.16932	2.55301	2.21461	2.94307	0.141239	4.13995	0.47507	0.027484	0.0440041	0.146366	1.01373	0.136238	9.56692	6.60271	4.81372	7.76385	11.6324		2.30887	0.415073	0.108397	0.483952	0.108397	0.732664		2.47889	1.76562	2.8951	2.66307	3.28472	2.31239	2.56663	0.518996	3.08563	20.2209	2.35401	2.83709	0.0930583	2.57098
	4.52675	2.00313	2.70342	2.87468	2.34422	1.75259	2.7008	0.987656	3.68846	36.569	0.975465	2.52382	2.0884	2.83187	0.151102	3.33409	0.486741	6.89182e-06	0.0302344	0.127149	0.899098	0.495941	10.419	6.38854	5.55215	8.33339	12.0992		2.00293	0.520691	0.179603	0.350858	0.179603	0.771231		2.44902	1.77453	2.89701	2.63425	3.2391	2.28361	2.54625	0.506911	3.05316	19.9081	2.32496	2.83132	0.0982023	2.54164
	4.25796	1.93378	2.55923	2.65953	2.96711	1.69188	2.67825	0.90781	3.58606	33.8957	0.824119	2.60938	2.09014	2.89021	0.160646	2.49549	0.554231	0.0141659	0.000350464	0.0834418	0.972919	0.946772	10.8715	7.13827	6.61238	5.12511	12.5252		1.64858	0.675596	0.0501499	0.0501499	0.357733	0.917496		2.41594	1.78266	2.89357	2.60637	3.1943	2.25614	2.52483	0.495113	3.01994	19.6098	2.29609	2.82177	0.102715	2.51115
	4.00432	1.96451	2.39641	2.49069	3.69808	1.63989	2.69899	0.948491	3.64748	35.1425	0.899634	2.44355	2.07249	3.39624	0.242058	1.7039	0.539454	0.0915502	0.043387	0.9982	1.12168	1.50469	10.6698	8.03478	7.50919	2.34977	12.8959		1.56077	0.479041	0.0471386	0.0471386	1.25453	0.803659		2.38454	1.79011	2.88681	2.58032	3.13859	2.23071	2.50185	0.480343	2.98219	19.1995	2.26917	2.81019	0.106514	2.48243
	3.74711	1.89244	2.29914	2.41342	3.58993	2.15971	2.68362	0.784053	3.46768	29.2162	0.614739	2.35628	2.19456	3.2958	0.200576	1.131	0.625979	0.147827	0.0730079	0.821386	0.274491	2.20187	11.1459	8.59568	7.93862	2.69305	9.43273		1.39083	0.463847	0.0571415	0.0571415	1.23364	0.196578		2.35553	1.79791	2.87955	2.55679	3.08437	2.20618	2.48006	0.466161	2.94622	18.7964	2.24352	2.79886	0.110135	2.45616
	3.50433	1.83005	2.53036	2.37712	3.36373	3.11248	2.78634	0.648495	3.43484	23.274	0.420546	2.82142	2.41543	3.30091	0.154903	0.515499	0.914506	0.0655259	0.167462	0.333371	0.106364	2.98134	11.5664	7.29333	8.14451	3.48664	4.48805		0.682905	0.991375	0.291057	0.444299	0.542305	0.291057		2.32908	1.80567	2.87188	2.53487	3.03539	2.18212	2.45983	0.453613	2.91345	18.4408	2.21886	2.78762	0.113605	2.43197
	3.23411	1.75799	2.45249	2.24824	3.25497	3.13603	2.68064	0.621913	3.30255	23.2002	0.386775	2.79426	2.2993	3.20959	0.16524	0.30633	0.851283	0.0520524	0.186967	0.329862	0.20738	3.98751	12.0617	7.72004	8.89675	3.90461	4.38884		0.439851	1.03627	0.34177	0.546018	0.460716	0.34177		2.30487	1.81314	2.86478	2.51342	2.99646	2.15948	2.44203	0.443927	2.88595	18.1786	2.19583	2.77694	0.116859	2.40915
	2.98761	1.66943	2.30293	2.14695	3.18942	2.95661	2.54216	0.594007	3.13617	23.3663	0.352845	2.62977	2.18595	2.97986	0.153686	0.198425	0.761663	0.0572283	0.156188	0.418948	0.171771	5.03273	12.6847	8.57346	9.51124	4.16797	5.17276		0.357835	0.960347	0.326839	0.482821	0.559648	0.326839		2.28105	1.82104	2.85834	2.49185	2.96364	2.13692	2.42547	0.436087	2.86156	17.9794	2.17295	2.76672	0.120204	2.38645
	2.85192	1.92981	3.68621	2.07046	3.03365	3.86402	2.90601	0.799603	3.70561	27.5155	0.639365	2.94278	2.26582	3.52307	0.217182	0.00292611	0.952974	0.608709	0.698143	0.016292	0.917781	5.65995	10.8978	2.38633	9.98889	4.82827	1.86859		0.0908668	1.01298	0.743425	0.872323	0.0908668	0.921236		2.25796	1.83469	2.84728	2.47117	2.93344	2.11403	2.40976	0.426764	2.83653	17.7098	2.15002	2.75325	0.123028	2.36457
	2.79735	2.02855	5.46889	1.91083	2.85753	4.58342	3.27443	1.4382	4.71263	43.9222	2.06842	2.82744	2.22075	4.15195	0.303042	0.227601	1.55221	4.81564	1.85939	0.173809	1.71347	5.92254	10.2556	0.056599	11.0234	5.63329	0.41933		0.0300859	0.798889	2.64145	0.916605	0.0300859	1.75598		2.23612	1.84969	2.83513	2.45106	2.90478	2.09118	2.39466	0.417528	2.81219	17.4358	2.12742	2.73911	0.125695	2.34359
	2.61268	2.14856	5.61202	1.78047	2.6598	4.4871	3.21677	1.49867	4.71545	46.5893	2.24602	2.63624	2.26459	4.03027	0.280496	0.364927	1.14108	5.73721	2.06295	0.310214	1.61372	6.8555	9.50132	0.145192	11.906	6.61095	0.553364		0.0235618	0.487682	2.97578	0.855768	0.0235618	1.85085		2.21965	1.86368	2.82329	2.4391	2.8772	2.06951	2.38207	0.408872	2.79094	17.1646	2.10704	2.72724	0.128292	2.32937
	2.4828	2.20638	5.25538	1.67739	2.47199	4.19152	3.04758	1.37247	4.42004	45.0347	1.88366	2.47739	2.27278	3.76434	0.247064	0.318977	0.707611	4.8744	1.87742	0.3313	1.30861	7.55252	9.14821	0.000595346	12.628	7.61204	1.08047		0.00540328	0.271012	2.77799	0.800004	0.00540328	1.71413		2.20737	1.87367	2.81147	2.42726	2.85022	2.05016	2.37002	0.400969	2.77099	16.9184	2.08946	2.71542	0.130275	2.31731
	2.45155	2.07234	4.96796	1.5978	2.32839	3.92399	2.89034	1.2832	4.17354	44.3962	1.64661	2.38997	2.13635	3.55588	0.24938	0.192534	0.669121	4.3165	1.67065	0.315789	1.06844	7.72523	9.97701	0.0691821	13.2	8.42505	1.70822		0.0615821	0.31763	2.57799	0.792168	0.0615821	1.53402		2.19601	1.88043	2.79988	2.39574	2.82451	2.03559	2.35536	0.393073	2.74843	16.6884	2.0757	2.69884	0.130514	2.29588
	2.42944	1.92087	4.74684	1.50575	2.28791	3.82289	2.78562	1.23958	4.0252	44.4992	1.53655	2.35868	2.01263	3.47453	0.266422	0.126861	0.747795	3.8464	1.63805	0.247711	1.07593	7.84862	10.9569	0.234389	13.8773	8.66165	1.98272		0.0707648	0.437811	2.38817	0.852923	0.0707648	1.46421		2.18567	1.88656	2.78874	2.35904	2.78795	2.02246	2.3384	0.382789	2.72119	16.3697	2.06326	2.68072	0.130157	2.27236
	2.3553	1.82535	4.52398	1.39268	2.26363	3.68993	2.67514	1.1905	3.86565	44.5024	1.4173	2.30946	1.93492	3.35627	0.268626	0.1023	0.722153	3.4182	1.64471	0.169348	1.02978	8.26954	11.5983	0.499849	14.7325	8.8052	2.37485		0.0458378	0.484115	2.21452	0.916781	0.0458378	1.38046		2.18003	1.89201	2.77989	2.3303	2.7166	2.01067	2.31825	0.365329	2.68358	15.7589	2.05301	2.62003	0.121339	2.25516
	2.23485	1.97073	4.52663	1.35086	2.16954	3.4509	2.61725	1.15837	3.77562	44.259	1.34182	2.20219	2.02043	3.14688	0.217996	0.146232	0.417995	3.64573	1.60373	0.200445	0.694966	8.97682	10.6293	0.496108	15.0553	9.37242	3.1687		0.0326538	0.231468	2.32444	0.851329	0.0326538	1.2487		2.17524	1.89704	2.77438	2.3097	2.63916	1.99952	2.29918	0.348823	2.648	15.1717	2.04345	2.5568	0.111591	2.24247
	2.10316	2.90822	4.878	1.91077	2.06938	3.27887	2.85807	1.12685	3.98492	39.4271	1.2698	2.50569	2.07783	3.18621	0.210558	0.569887	0.0025151	4.08013	0.897365	0.622025	0.177075	9.78327	5.39523	0.124595	11.0238	9.99571	3.81074		0.40253	0.40253	2.37231	0.594914	0.436307	0.773182		2.16916	1.90111	2.76858	2.29138	2.56486	1.98876	2.28064	0.334858	2.6155	14.6826	2.03386	2.49649	0.102119	2.23027
	1.95719	2.83755	4.75977	1.81826	1.98614	3.09708	2.74266	1.11778	3.86044	40.7553	1.24943	2.41184	1.96443	3.03219	0.213698	0.616967	0.00900302	4.06872	0.854525	0.572332	0.125608	10.7177	5.72853	0.22204	11.6467	10.529	4.55355		0.454651	0.425705	2.34793	0.593584	0.425705	0.685234		2.15889	1.89995	2.76253	2.27441	2.49843	1.97883	2.26218	0.32511	2.58728	14.3716	2.02385	2.44243	0.09372	2.21665
	1.86142	2.6421	4.44255	1.7654	1.93044	2.86516	2.58451	1.01548	3.59999	39.2911	1.03121	2.28627	1.87867	2.8094	0.198531	0.522868	0.00331658	3.45232	0.670944	0.427816	0.0787661	11.354	6.7023	0.621619	12.0102	10.8936	5.59709		0.424853	0.355833	2.15628	0.520868	0.355833	0.578896		2.14635	1.89491	2.75669	2.25946	2.44001	1.97027	2.24462	0.318696	2.56331	14.1983	2.01429	2.39487	0.0863151	2.20291
	1.75491	2.51945	4.27768	1.67858	1.86073	2.6731	2.46074	0.981816	3.44256	39.8992	0.963962	2.19009	1.78136	2.63469	0.193233	0.4982	0.00344676	3.30127	0.611778	0.360018	0.045097	12.0831	7.3524	0.908783	12.6196	11.3586	6.54275		0.43518	0.329362	2.08759	0.511509	0.329362	0.483013		2.13429	1.88955	2.75088	2.24768	2.38489	1.9621	2.22823	0.313827	2.54206	14.0841	2.00515	2.35059	0.079307	2.19098
	1.66355	2.47867	4.33953	1.57801	1.75136	2.5397	2.39181	1.04171	3.43352	43.5535	1.08517	2.11502	1.6855	2.52445	0.199276	0.530353	0.00754632	3.79364	0.66226	0.410172	0.0218735	12.7265	7.57519	0.794681	13.3442	12.1078	7.24298		0.451465	0.363658	2.22452	0.537005	0.363658	0.424686		2.12324	1.8845	2.74875	2.24142	2.33156	1.95418	2.21394	0.311398	2.52534	14.0653	1.99644	2.30902	0.072601	2.18233
	1.62957	2.38343	4.18499	1.70796	1.67151	2.37108	2.32476	0.975349	3.3001	41.9549	0.951305	2.03952	1.68062	2.38034	0.172303	0.483284	0.00344216	3.46048	0.380438	0.426731	0.00214569	12.9702	8.10857	1.09409	12.4117	12.6698	8.17905		0.409948	0.343907	2.14548	0.331559	0.368009	0.331559		2.11253	1.87948	2.74734	2.23645	2.27893	1.9474	2.20036	0.310269	2.51062	14.1009	1.98868	2.26831	0.0656864	2.17449
	1.53248	2.22905	3.90001	1.68468	1.6422	2.18565	2.19568	0.884674	3.08035	40.2916	0.782649	1.93517	1.65282	2.2182	0.146053	0.439833	0.00111344	2.90474	0.261114	0.306337	0.000100602	13.6789	9.01161	1.77149	12.5762	12.8793	9.27406		0.402687	0.29388	1.96484	0.250482	0.292966	0.250482		2.10183	1.87527	2.74596	2.23201	2.22731	1.93923	2.18693	0.310453	2.49739	14.1958	1.97988	2.23083	0.0595978	2.16457
	1.48845	2.12467	3.60437	1.63766	1.58571	2.00903	2.07498	0.79	2.86498	38.0726	0.624099	1.82335	1.5987	2.09576	0.134542	0.344017	0.00246865	2.33903	0.191248	0.239386	0.00434985	14.0065	9.64918	2.64586	12.9119	13.288	10.381		0.334894	0.301322	1.78102	0.185683	0.237634	0.185683		2.08739	1.8721	2.74473	2.22755	2.17798	1.92576	2.17259	0.312689	2.48527	14.3925	1.96617	2.21516	0.0595475	2.13268
	1.47055	1.97356	3.31024	1.54431	1.53493	1.86766	1.95021	0.696322	2.64653	35.705	0.484864	1.70599	1.53727	1.94709	0.117615	0.230069	0.000545291	1.84968	0.164753	0.172459	0.00681391	14.1408	10.6108	3.68925	13.5915	13.6608	11.3119		0.235433	0.267574	1.60425	0.161676	0.171059	0.161676		2.07341	1.86918	2.74101	2.22277	2.13186	1.91066	2.15815	0.315126	2.47327	14.6017	1.95135	2.20662	0.0613925	2.10263
	1.40201	1.87945	3.0674	1.49296	1.74143	1.77285	1.89268	0.602979	2.49566	31.8584	0.363584	1.75714	1.55508	1.8528	0.0873622	0.240764	0.000175082	1.37997	0.159776	0.0228779	0.0143608	14.661	11.2327	4.68107	13.9728	12.177	11.9587		0.355132	0.122314	1.31027	0.264174	0.0157089	0.0157089		2.05989	1.86695	2.728	2.2193	2.08918	1.8959	2.1432	0.31468	2.45788	14.6827	1.93689	2.20028	0.0636623	2.07453
	1.33961	1.86348	2.83487	1.6102	1.64993	1.67661	1.82912	0.520697	2.34981	28.4672	0.271126	1.66327	1.62013	1.81676	0.0572098	0.239614	0.00118059	1.01154	0.0479229	0.0321082	0.0232594	15.1428	11.3401	5.74134	13.11	12.8239	12.6336		0.323655	0.200209	1.1716	0.0530641	0.0133386	0.0133386		2.05225	1.8646	2.71902	2.21696	2.04941	1.87877	2.13017	0.316416	2.44658	14.854	1.92143	2.19526	0.066518	2.05083
	1.64966	1.85138	2.64115	1.5878	1.61094	1.57168	1.81877	0.41559	2.23436	22.8501	0.172715	1.6303	1.59358	1.80095	0.0610895	0.0285967	0.00106372	0.676318	0.0533477	0.043193	0.0610555	12.8258	11.4217	6.7072	13.2728	13.1047	13.3905		0.0193619	0.221082	1.01085	0.042504	0.0193619	0.0586268		2.04585	1.8624	2.71719	2.21499	2.01288	1.85935	2.11878	0.321532	2.44031	15.1753	1.90002	2.19093	0.0711121	2.02937
	2.06526	1.80697	2.54101	1.55984	1.58459	1.4601	1.83629	0.407727	2.24402	22.2038	0.166241	1.69578	1.56603	2.00069	0.121865	0.0524239	0.000859964	0.49662	0.0764273	0.0633539	0.141521	10.0218	11.7239	7.23596	13.4773	13.2961	14.2195		0.369476	0.111188	0.845226	0.135941	0.111188	0.23568		2.04536	1.86011	2.7167	2.21288	1.97922	1.84698	2.11021	0.326061	2.43627	15.4516	1.88989	2.18721	0.072926	2.01229
	2.29249	1.68241	2.51942	1.47945	1.54309	1.39582	1.81878	0.469882	2.28866	25.835	0.220789	1.61275	1.49536	2.13997	0.17732	0.224404	0.018597	0.490896	0.115148	0.0760047	0.178894	8.63471	12.5924	7.35256	14.074	13.6005	14.7084		0.679743	0.0696594	0.90667	0.133304	0.0696594	0.216929		2.04524	1.85777	2.71643	2.20762	1.94858	1.83487	2.10175	0.330588	2.43234	15.7292	1.88047	2.18116	0.0740307	1.99691
	2.16961	1.58624	2.42154	1.37258	1.43693	1.31359	1.71675	0.464354	2.1811	27.0485	0.215625	1.51158	1.38867	2.02376	0.186113	0.205082	0.0170333	0.496728	0.118453	0.0782955	0.162533	9.37201	13.2842	7.89298	14.8873	14.3948	15.3459		0.658022	0.0746508	0.909952	0.139007	0.0746508	0.197992		2.04511	1.85492	2.71679	2.20559	1.92041	1.82344	2.09438	0.33562	2.43	16.0248	1.87129	2.17778	0.0756937	1.98276
	1.99912	1.53156	2.36839	1.29705	1.38577	1.26628	1.64136	0.445689	2.08705	27.1536	0.198638	1.45867	1.31923	1.88223	0.175858	0.127992	0.012056	0.528575	0.118553	0.0653267	0.140689	10.4449	13.6857	8.1944	15.4758	14.7856	15.7189		0.540455	0.0728955	0.909727	0.16162	0.0728955	0.192391		2.04505	1.84421	2.72292	2.20336	1.89405	1.8133	2.08715	0.343736	2.43088	16.4692	1.85667	2.17431	0.0787984	1.96955
	1.87123	1.557	3.2057	1.20618	1.29141	1.253	1.73075	0.76444	2.49519	44.168	0.584368	1.42421	1.2626	1.79267	0.173494	0.0197335	0.0301892	2.17547	0.275179	0.193021	0.22825	11.2879	13.4981	4.10176	16.199	15.5202	15.8243		0.447022	0.132796	1.78149	0.218029	0.132796	0.171209		2.04508	1.8323	2.72973	2.1999	1.87042	1.80338	2.08014	0.352004	2.43214	16.9222	1.84183	2.16996	0.0817912	1.95775
	1.73	1.47383	3.12151	1.31276	1.18854	1.63406	1.74345	0.703889	2.44734	40.3734	0.49546	1.55394	1.35303	1.70601	0.115389	0.000180986	0.0726939	1.89905	0.18549	0.307925	0.0119667	12.2569	14.1162	4.44987	15.3524	16.3413	12.9379		0.176052	0.0801129	1.56756	0.24118	0.365404	0.0801129		2.04501	1.82068	2.73525	2.17529	1.8484	1.79338	2.06967	0.358344	2.42801	17.3141	1.82761	2.14889	0.0807935	1.9467
	1.68271	1.40636	3.02286	1.39773	1.12224	1.52801	1.69332	0.676902	2.37022	39.9749	0.458197	1.46718	1.39988	1.64404	0.0802108	0.000112446	0.0823476	1.76769	0.0873749	0.326132	0.0273262	12.5902	14.6278	4.87578	14.6938	16.8818	13.712		0.215531	0.0608281	1.55568	0.0694579	0.344945	0.0608281		2.04428	1.80886	2.73974	2.15758	1.82931	1.78344	2.06053	0.364581	2.42512	17.6935	1.81397	2.13332	0.0809026	1.93679
	1.9632	1.38584	2.92302	1.35649	1.0688	1.64325	1.72343	0.660314	2.38375	38.3139	0.436014	1.51455	1.36382	1.88321	0.159957	0.0574865	0.11397	1.439	0.134649	0.428538	0.00642859	10.6784	14.7851	5.32671	15.0117	17.3237	12.8718		0.44865	0.128708	1.40847	0.158058	0.445742	0.128708		2.04342	1.7962	2.73485	2.14078	1.81689	1.77351	2.05094	0.366745	2.41769	17.8818	1.80137	2.11832	0.0808617	1.93016
	1.93175	1.35277	2.77874	1.33078	1.04776	1.578	1.66997	0.617928	2.28789	37.0025	0.381836	1.46538	1.33628	1.84332	0.159467	0.0685328	0.100615	1.22938	0.115048	0.387146	0.00845757	10.8849	15.0405	6.01349	15.2116	17.4994	13.3443		0.46637	0.112617	1.31336	0.134605	0.417628	0.112617		2.04216	1.78381	2.71363	2.12491	1.80592	1.76431	2.03912	0.362605	2.40173	17.7824	1.78934	2.10346	0.0806933	1.92404
	1.86859	1.33386	2.65741	1.2656	1.02565	1.46399	1.60252	0.586727	2.18924	36.6129	0.344249	1.39893	1.28267	1.76744	0.158937	0.0707976	0.0721746	1.11279	0.113511	0.33278	0.0191903	11.3056	15.1875	6.62329	15.7242	17.6848	14.1902		0.469669	0.0650621	1.25848	0.133323	0.37328	0.0650621		2.03949	1.77221	2.69205	2.10931	1.79512	1.75924	2.0279	0.357659	2.38556	17.6369	1.77794	2.08896	0.0804302	1.91731
	1.77915	1.28056	2.90536	1.86958	0.964082	1.37309	1.6953	0.680024	2.37533	40.1122	0.462433	1.57612	1.30369	1.84697	0.172432	0.00702954	0.172008	1.46425	0.0303721	0.534685	0.103825	11.9152	15.6058	5.40849	11.299	18.2064	14.8834		0.20303	0.295551	1.32925	0.293464	0.612034	0.20303		2.02696	1.76483	2.67083	2.09398	1.78361	1.76161	2.01697	0.351226	2.36819	17.4136	1.76952	2.07472	0.0793922	1.90528
	1.69963	1.23549	3.19378	2.08912	1.16389	1.28159	1.77725	0.777849	2.5551	43.767	0.605049	1.49061	1.24702	1.99175	0.229944	0.00602468	0.293504	2.00656	0.0972637	0.376213	0.245681	12.4704	15.9639	4.15018	9.87128	16.5412	15.5977		0.209022	0.25512	1.70317	0.598512	0.326722	0.209022		2.01543	1.76417	2.65069	2.07874	1.77282	1.76649	2.00806	0.343861	2.35192	17.124	1.76807	2.06107	0.0765179	1.89413
	1.65632	1.22693	3.12032	2.07962	2.03016	1.19443	1.88463	0.71375	2.59838	37.8721	0.509439	1.84324	1.33428	2.06725	0.215483	0.0521244	0.43257	1.52693	0.0380189	0.0211795	0.476373	12.7782	16.0324	4.45488	9.9311	10.2452	16.2937		0.18692	0.616313	1.27708	0.236372	0.18692	0.64881		2.00448	1.76396	2.63235	2.06397	1.76251	1.77128	1.99976	0.337167	2.33692	16.8604	1.76579	2.04792	0.0739777	1.88788
	1.60372	1.16877	2.93363	1.97186	2.2435	1.12627	1.84129	0.691666	2.53296	37.5641	0.478402	1.78779	1.27751	2.17559	0.260078	0.0564389	0.452281	1.19321	0.0170473	0.16177	0.511262	13.157	16.5015	5.2778	10.6219	8.92505	16.8487		0.184067	0.619016	1.14584	0.184067	0.455708	0.661524		1.99387	1.76394	2.61508	2.0549	1.75603	1.77614	1.99333	0.330594	2.32392	16.585	1.76699	2.03951	0.0715926	1.885
	1.57922	1.10881	2.74437	1.89424	2.14105	1.76459	1.87205	0.550205	2.42225	29.3906	0.302726	1.82942	1.62557	2.07935	0.122481	0.0857455	0.582532	0.76095	0.000492624	0.0723614	0.0115474	13.3353	16.9923	6.18322	11.1338	9.54768	12.0159		0.250191	0.720606	0.914956	0.064827	0.311633	0.064827		1.98175	1.76827	2.59797	2.04876	1.75029	1.7816	1.98811	0.323473	2.31158	16.2704	1.7716	2.03359	0.0688503	1.88167
	1.51743	2.82159	2.63644	1.8331	1.97954	2.05886	2.14116	0.495003	2.63616	23.1185	0.245028	2.0192	1.86971	2.49205	0.142681	0.389044	0.462992	0.245307	0.0949019	0.0261218	0.00677365	13.7905	5.80514	6.73162	11.5456	10.5719	10.0624		0.501772	0.802398	0.617247	0.186099	0.0396602	0.0396602		1.95781	1.76892	2.5796	2.04326	1.74779	1.78414	1.98025	0.316495	2.29675	15.9825	1.77273	2.02751	0.0670436	1.87098
	1.42324	2.81389	2.61841	1.75698	1.88962	1.97886	2.08017	0.531157	2.61132	25.5343	0.282127	1.93424	1.79014	2.45852	0.157316	0.431554	0.538355	0.289707	0.10445	0.0363083	0.0102635	14.4989	5.84231	6.82552	12.0687	11.1647	10.5763		0.510999	0.879655	0.684172	0.177259	0.0446192	0.0446192		1.92832	1.75847	2.56007	2.03782	1.7547	1.78545	1.9708	0.309732	2.28054	15.716	1.76521	2.02106	0.0675733	1.85688
	1.34896	2.71131	2.74677	1.88884	1.80599	1.88945	2.06522	0.552119	2.61734	26.7342	0.304835	1.88914	1.8267	2.50584	0.156754	0.513028	0.417432	0.464511	0.0311098	0.0672002	0.0308951	15.0701	6.34876	6.17132	11.1699	11.7306	11.1658		0.540185	0.822165	0.857625	0.000304878	0.0831551	0.000304878		1.90002	1.74637	2.54583	2.03366	1.76613	1.7864	1.96307	0.305131	2.2682	15.5436	1.7712	2.01601	0.0646422	1.84321
	1.24841	2.49508	2.5636	2.27571	1.76094	1.81895	2.02712	0.507774	2.53489	25.0491	0.257834	2.04733	1.77544	2.44024	0.157696	0.606383	0.218991	0.287812	0.0618019	0.0708492	0.0433327	15.8609	7.48516	7.11494	8.7336	12.0412	11.642		0.798923	0.447747	0.516264	0.228382	0.286392	0.228382		1.87433	1.73353	2.53376	2.03141	1.78056	1.7873	1.95681	0.301625	2.25844	15.4141	1.78225	2.01276	0.0607411	1.83081
	1.17121	2.34995	2.40284	2.14418	1.71979	1.98677	1.96246	0.46101	2.42347	23.4915	0.212531	2.06547	1.78653	2.29851	0.125329	0.626064	0.150151	0.193934	0.0330249	0.0588878	0.000590964	16.4817	8.30034	7.99841	9.52832	12.3285	10.5249		0.894261	0.284475	0.337361	0.0787089	0.345687	0.0787089		1.85115	1.7215	2.52261	2.03117	1.79512	1.78766	1.95153	0.298925	2.25046	15.3175	1.78952	2.01126	0.0583408	1.82313
	1.10872	2.23042	2.2501	2.06519	1.66435	1.93837	1.87619	0.433306	2.3095	23.095	0.187754	2.00178	1.73285	2.18912	0.116335	0.589017	0.12548	0.139806	0.0357222	0.044878	0.00386594	16.9931	9.00335	8.88567	10.0222	12.7209	10.8413		0.893064	0.228642	0.248317	0.0634132	0.337434	0.0634132		1.82634	1.71018	2.51146	2.03168	1.80956	1.78805	1.94621	0.296843	2.24306	15.2523	1.79343	2.01032	0.0570204	1.81795
	1.07178	2.08507	2.12238	1.97926	1.57658	1.80266	1.77295	0.398287	2.17124	22.4646	0.158633	1.89096	1.6331	2.05862	0.115263	0.491643	0.0974149	0.122095	0.0425641	0.0385639	0.00088235	17.2989	9.89677	9.66343	10.5737	13.3547	11.7534		0.81918	0.194106	0.231413	0.0883032	0.314385	0.0883032		1.79141	1.69848	2.50122	2.03165	1.81765	1.78522	1.93761	0.297548	2.23515	15.3565	1.78677	2.00814	0.0583327	1.80453
	1.01686	1.92448	2.06328	1.9256	1.46179	1.67313	1.67752	0.388428	2.06595	23.1549	0.150876	1.7988	1.51462	1.92532	0.119391	0.436481	0.0609891	0.148808	0.0615441	0.0465403	1.93395e-05	17.7589	10.9329	10.0343	10.9255	14.2068	12.6583		0.781948	0.125679	0.264475	0.1268	0.337013	0.125679		1.75652	1.68731	2.48802	2.02336	1.8231	1.77879	1.92618	0.297761	2.22395	15.4586	1.76208	1.99907	0.0630089	1.80095
	0.970356	1.83791	1.94638	1.88415	1.37627	1.57061	1.59761	0.375408	1.97302	23.4981	0.140931	1.70426	1.42485	1.87259	0.135782	0.393449	0.0577446	0.121639	0.0821021	0.0489926	0.000729285	18.1529	11.5129	10.7886	11.2013	14.8588	13.3983		0.733903	0.133653	0.24212	0.179887	0.327991	0.133653		1.72424	1.67709	2.47356	2.0153	1.86121	1.774	1.9209	0.295838	2.21674	15.401	1.73668	1.9917	0.0684003	1.81761
	0.916839	1.71093	1.80797	1.75971	1.27957	1.51969	1.49912	0.345207	1.84433	23.0273	0.119168	1.61531	1.3396	1.74751	0.132134	0.339051	0.0448653	0.0953911	0.0679057	0.0482024	0.00042333	18.6118	12.3907	11.717	12.0497	15.6137	13.7736		0.698475	0.0956197	0.19266	0.144392	0.335745	0.0956197		1.69383	1.66739	2.45983	2.00806	1.90465	1.77444	1.91803	0.29514	2.21317	15.3876	1.71398	1.98555	0.0734075	1.83955
	0.877135	1.61652	1.71388	1.71014	1.20858	1.48088	1.43452	0.331967	1.76649	23.1413	0.110202	1.5487	1.27665	1.68674	0.138383	0.310681	0.0331229	0.0780405	0.0759668	0.0510501	0.00214878	18.956	13.0643	12.37	12.3963	16.1797	14.0633		0.671563	0.0678211	0.165181	0.161445	0.340119	0.0678211		1.66509	1.65729	2.44729	2.0016	1.94987	1.77489	1.916	0.296833	2.21284	15.4923	1.69254	1.98867	0.0804439	1.86238
	0.840206	1.60112	1.60435	1.66468	1.16432	1.43283	1.38459	0.322747	1.70733	23.31	0.104165	1.51698	1.23145	1.60354	0.13125	0.296349	0.046886	0.0482982	0.078451	0.0485152	0.00232799	19.2789	13.1759	13.1524	12.7185	16.5377	14.4259		0.67677	0.0841413	0.0873781	0.147701	0.352652	0.0841413		1.6382	1.64818	2.435	1.9951	1.99475	1.76928	1.91342	0.300737	2.21415	15.7173	1.67845	1.99501	0.0861739	1.88201
	0.912433	1.56284	1.4987	1.54497	1.28124	1.33314	1.35555	0.245649	1.6012	18.1217	0.0603436	1.41592	1.29421	1.53341	0.0845916	0.196356	0.0429658	0.0204914	0.0358798	0.00552308	0.000502298	18.6499	13.4553	13.9299	13.5867	15.6005	15.1932		0.503488	0.146914	0.0827801	0.129052	0.134685	0.0827801		1.61337	1.64046	2.42498	1.98823	2.03796	1.75491	1.90998	0.307375	2.21736	16.0931	1.66907	2.02553	0.0964806	1.87157
	0.974409	1.50114	1.42978	1.43999	1.87031	1.25916	1.41246	0.294597	1.70706	20.8569	0.0867871	1.43488	1.30181	1.48585	0.0660185	0.191891	0.00786356	0.000299806	0.000757498	0.209621	0.0235021	18.1184	13.9117	14.4491	14.3716	11.2941	15.7754		0.460473	0.0662579	0.00510389	0.00510389	0.435425	0.175723		1.59058	1.63339	2.42727	1.99291	2.07823	1.74152	1.91065	0.319271	2.22992	16.7101	1.66042	2.0569	0.106656	1.86721
	0.90582	1.53442	1.33655	1.38594	2.05325	1.1797	1.39928	0.385168	1.78445	27.5261	0.148354	1.36124	1.21891	1.4973	0.102492	0.243503	0.0182639	0.00393455	0.000178072	0.427675	0.0482162	18.707	13.6645	15.1666	14.7844	10.098	16.4129		0.455425	0.173179	0.0246908	0.0246908	0.692004	0.181547		1.56961	1.62664	2.43135	1.99958	2.11708	1.72978	1.91234	0.332059	2.2444	17.364	1.65243	2.0877	0.11638	1.86468
	0.87865	2.07806	1.31139	1.36762	1.95702	1.12208	1.45247	0.471478	1.92395	32.4605	0.222292	1.3395	1.16941	1.80967	0.214918	0.329268	0.391364	0.0199033	0.00720006	0.254568	0.109156	18.9428	9.94091	15.3632	14.9256	10.7188	16.8831		0.460853	0.738557	0.028113	0.028113	0.617514	0.217421		1.54936	1.61809	2.42125	2.00654	2.15644	1.71052	1.91037	0.34249	2.25286	17.928	1.6412	2.11897	0.127061	1.85853
	0.855672	2.20333	1.78945	1.38403	1.81421	1.04781	1.51575	0.511622	2.02737	33.7537	0.261757	1.58674	1.13187	1.80802	0.229994	0.435704	0.47277	0.0749113	0.0173515	0.0890789	0.218967	19.1433	9.16664	11.8441	14.7991	11.6743	17.4989		0.731066	0.616596	0.202712	0.202712	0.227474	0.538926		1.52952	1.61783	2.39205	2.01425	2.19652	1.68439	1.90576	0.348211	2.25397	18.2715	1.63447	2.15095	0.136441	1.84932
	1.18285	2.07876	1.70881	2.0991	1.70394	1.00586	1.62989	0.452242	2.08213	27.7468	0.204523	1.70638	1.31312	1.98627	0.204022	0.19984	0.201486	0.00622884	0.220163	0.00548368	0.389411	16.3873	9.93649	12.4057	9.80866	12.44	17.8516		0.523522	0.372385	0.00243556	0.392728	0.00243556	0.700515		1.5154	1.62052	2.36068	2.02151	2.23699	1.65857	1.90228	0.353508	2.25579	18.5833	1.63003	2.18312	0.145047	1.84004
	1.37841	1.92063	1.58472	1.94078	1.61211	0.999621	1.57271	0.353384	1.9261	22.4697	0.12488	1.59841	1.42999	1.8435	0.12632	0.0377518	0.121044	0.000144092	0.135477	0.0015522	0.328432	14.8423	10.9585	13.2953	10.8254	13.0962	17.9044		0.219999	0.322213	0.0136971	0.342372	0.0136971	0.598791		1.50462	1.62286	2.33394	2.02897	2.27728	1.6349	1.90043	0.360745	2.26118	18.9823	1.62587	2.2152	0.153429	1.83193
	1.27721	1.78059	1.49911	1.8537	1.52707	1.30627	1.54066	0.237408	1.77807	15.4096	0.0563628	1.51309	1.35448	1.71721	0.118087	0.069403	0.0575658	0.00172644	0.0979965	0.000184706	0.0549373	15.6323	11.9052	13.9269	11.406	13.719	15.4034		0.235874	0.267499	0.0139799	0.340615	0.0139799	0.206816		1.49338	1.62581	2.31372	2.03843	2.31509	1.61824	1.90078	0.369468	2.27025	19.4377	1.62013	2.2449	0.161646	1.83212
	1.20619	1.65206	1.40626	1.79345	1.45463	1.31402	1.4711	0.217247	1.68835	14.7676	0.0471961	1.43045	1.33708	1.6027	0.0903526	0.0701801	0.0327455	0.00420394	0.103907	0.000271341	0.0246732	16.199	12.8087	14.6285	11.8166	14.2608	15.3426		0.22426	0.221612	0.0241827	0.363001	0.0241827	0.116422		1.48158	1.62916	2.29445	2.04865	2.35022	1.61371	1.90296	0.377021	2.27998	19.8123	1.61757	2.233	0.159828	1.8389
	1.51904	1.52366	1.46347	2.22763	1.39038	1.24846	1.56211	0.341715	1.90382	21.8753	0.116769	1.49126	1.40865	1.5225	0.0388413	0.00185464	0.00147818	0.00972892	0.44292	0.0294891	0.0983765	13.7785	13.7442	14.1941	9.02013	14.7502	15.8605		0.0277849	0.0324033	0.0277849	0.736373	0.100874	0.2428		1.47004	1.63225	2.27566	2.05968	2.38295	1.61583	1.90607	0.383913	2.28998	20.1416	1.61993	2.22166	0.156635	1.84596
	1.49132	1.42042	1.73379	2.64917	1.35149	1.17654	1.63712	0.528304	2.16543	32.2702	0.279105	1.45587	1.36873	1.67318	0.100085	0.0212593	0.0469591	0.00934551	1.02424	0.0815836	0.212137	13.9851	14.5204	12.2303	6.66575	15.0504	16.4385		0.0354473	0.0354473	0.277925	1.1933	0.104375	0.279331		1.45911	1.63331	2.25586	2.07053	2.41352	1.62012	1.90874	0.39059	2.29933	20.4632	1.62342	2.20953	0.152913	1.85192
	1.43886	1.36014	1.64305	2.57904	1.2882	1.12051	1.57163	0.522719	2.09435	33.2596	0.273236	1.3995	1.30618	1.592	0.0986191	0.0176292	0.0447299	0.00510009	1.01487	0.0803346	0.20351	14.3802	14.9834	12.8733	7.03278	15.5455	16.896		0.0393598	0.0393598	0.24355	1.17954	0.111299	0.278987		1.44897	1.62733	2.23181	2.0743	2.44164	1.62445	1.90808	0.39678	2.30486	20.7947	1.62517	2.19243	0.148592	1.85081
	1.37765	1.50692	1.53322	2.43665	1.47893	1.06346	1.56614	0.460043	2.02618	29.3744	0.211639	1.49292	1.40297	1.52665	0.0422159	0.0355274	0.00350692	0.00108347	0.757789	0.00760587	0.252684	14.8482	13.8686	13.6734	7.80829	14.0779	17.3682		0.115272	0.0139962	0.0402994	0.943726	0.0139962	0.429461		1.43971	1.62172	2.20786	2.07739	2.468	1.62826	1.90716	0.402919	2.31008	21.1267	1.62335	2.17524	0.145287	1.85283
	1.32492	1.67383	1.43724	2.31374	1.67728	1.04869	1.57928	0.429972	2.00926	27.2257	0.184876	1.55554	1.353	1.67642	0.10676	0.0647033	0.0089396	0.0201758	0.539429	0.00960262	0.281527	15.2573	12.6533	14.3924	8.51028	12.6288	17.4915		0.230622	0.118295	0.118295	0.758205	0.121739	0.506845		1.43083	1.6173	2.18592	2.07994	2.49242	1.63525	1.90694	0.408638	2.31558	21.4289	1.62179	2.15942	0.142185	1.8576
	1.22227	1.57791	1.36765	2.35221	1.55193	1.0034	1.51256	0.463755	1.97631	30.6603	0.215069	1.45979	1.25861	1.57141	0.110529	0.0842703	0.00427007	0.0209986	0.705005	0.00155037	0.259248	16.0698	13.345	14.9253	8.28735	13.5354	17.8725		0.237527	0.118113	0.0921417	0.892413	0.0921417	0.456397		1.42261	1.61351	2.16652	2.08294	2.51456	1.6467	1.90781	0.413754	2.32156	21.6874	1.62181	2.14562	0.139038	1.86482
	1.15343	1.51959	1.65268	2.6151	1.46002	0.972139	1.56216	0.573465	2.13563	36.7097	0.328862	1.48981	1.23008	1.61941	0.136632	0.167063	0.00181194	0.00819352	1.10868	0.010432	0.348125	16.6264	13.7744	12.8042	6.84283	14.2201	18.1377		0.336382	0.0297851	0.16287	1.12529	0.0297851	0.517669		1.41472	1.60916	2.15434	2.08937	2.53508	1.65801	1.91011	0.419977	2.33009	21.987	1.62137	2.1381	0.137446	1.87369
	1.06709	1.47949	1.63321	2.54959	1.39755	0.964813	1.51529	0.566168	2.08146	37.3637	0.320547	1.43852	1.1497	1.59478	0.162172	0.200885	0.00128185	0.0139061	1.06977	0.0138628	0.303024	17.338	14.0737	12.9439	7.18987	14.6952	18.2002		0.371431	0.0409688	0.194696	1.11107	0.0409688	0.473705		1.40661	1.60453	2.14315	2.09415	2.5538	1.67052	1.91212	0.425859	2.33798	22.2715	1.62103	2.1309	0.135896	1.88233
	1.00466	1.47038	1.55135	2.44225	1.36549	0.950925	1.46418	0.538254	2.00243	36.7616	0.289717	1.41793	1.09487	1.53111	0.166124	0.211154	3.84675e-05	0.00759927	0.956628	0.0097385	0.263427	17.8618	14.1421	13.5397	7.77702	14.942	18.3189		0.413274	0.052443	0.133415	1.02431	0.052443	0.46701		1.39903	1.60036	2.13384	2.09807	2.57077	1.68349	1.91426	0.431338	2.3456	22.5329	1.62114	2.12489	0.134476	1.89078
	0.983495	1.53025	1.4514	2.2598	1.35124	0.893243	1.41157	0.487998	1.89957	34.5713	0.238142	1.40132	1.07543	1.51054	0.168257	0.18325	0.0140852	0.00158619	0.719487	0.00363954	0.268665	18.0411	13.6954	14.2852	8.82793	15.0524	18.816		0.417826	0.128932	0.0500778	0.858477	0.0500778	0.508078		1.39159	1.59618	2.12559	2.10085	2.58618	1.69574	1.91602	0.436586	2.35261	22.7861	1.62107	2.1194	0.133226	1.8983
	0.939151	1.47306	1.36928	2.10034	1.33509	0.840986	1.34298	0.448628	1.79161	33.4053	0.201267	1.35219	1.03814	1.44712	0.164563	0.163081	0.0169201	0.000691467	0.573581	6.23107e-05	0.252002	18.4198	14.122	14.9127	9.80094	15.178	19.2721		0.413034	0.120876	0.0170947	0.74815	0.0170947	0.511199		1.38508	1.59246	2.11892	2.10393	2.60072	1.70778	1.91815	0.441638	2.35979	23.0242	1.62129	2.11517	0.13218	1.90585
	0.889486	1.42574	1.27156	2.03518	1.29835	0.792072	1.2854	0.443249	1.72865	34.4834	0.19647	1.28495	0.985003	1.39389	0.171881	0.156746	0.0196949	0.000191598	0.562179	0.000167803	0.24337	18.8486	14.4799	15.6771	10.2131	15.4656	19.7039		0.395468	0.140783	0.0133979	0.75023	0.0133979	0.492881		1.3833	1.58859	2.11384	2.10678	2.61178	1.7195	1.92063	0.444769	2.3654	23.1574	1.62132	2.11208	0.13145	1.91314
	1.41403	1.3399	1.78065	1.98086	1.22847	0.766452	1.41839	0.427756	1.84615	30.1578	0.182975	1.37697	1.25633	1.68899	0.146899	1.90419e-05	0.00616069	0.131228	0.316368	0.0360715	0.425027	14.5691	15.1405	11.9048	10.5633	16.0201	19.932		0.0370632	0.0370632	0.403681	0.603893	0.148498	0.610514		1.38164	1.58385	2.10964	2.10793	2.62186	1.73023	1.92253	0.447817	2.37034	23.2932	1.62044	2.10922	0.13105	1.91908
	1.40064	1.30727	2.35842	1.85883	1.2295	0.852008	1.50111	0.530228	2.03134	35.3224	0.281142	1.35396	1.24894	1.74429	0.165488	0.0100941	0.0375736	0.734969	0.127964	0.0737731	0.421336	14.6715	15.3955	8.25163	11.3714	16.0118	19.1754		0.046685	0.046685	1.00446	0.504875	0.124458	0.50195		1.37727	1.57832	2.10559	2.10837	2.63053	1.73996	1.92334	0.451315	2.37466	23.4652	1.61873	2.10768	0.131211	1.92278
	1.84531	1.25323	2.29928	1.72213	1.28982	1.53594	1.65762	0.391084	2.0487	23.5931	0.152947	1.62903	1.35135	1.81452	0.146299	0.0352279	0.16353	0.411733	0.00416169	0.135273	0.0148067	11.4628	15.8225	8.59484	12.312	15.5327	13.6533		0.216277	0.375803	0.67025	0.093097	0.339209	0.093097		1.38058	1.57261	2.10101	2.10812	2.63849	1.74965	1.92508	0.452745	2.37782	23.5183	1.61687	2.10634	0.131466	1.92533
	1.80744	1.16127	2.14201	1.61753	1.3729	1.5016	1.60046	0.343758	1.94421	21.4788	0.11817	1.55957	1.40507	1.75996	0.112128	0.0428403	0.192885	0.293275	0.000291586	0.0517841	0.00977237	11.7207	16.5625	9.54177	13.057	14.8848	13.9083		0.247869	0.398297	0.582438	0.0579656	0.186672	0.0579656		1.38142	1.56775	2.09508	2.10768	2.65	1.75892	1.92681	0.455761	2.38257	23.6537	1.61554	2.10453	0.131446	1.927
	1.69149	1.07657	2.06065	1.8821	1.38293	1.4532	1.59116	0.358421	1.94958	22.5258	0.128465	1.57234	1.4005	1.83445	0.134144	0.0100671	0.264801	0.220423	0.0846473	0.0433566	0.0190326	12.528	17.2591	10.051	11.215	14.8075	14.2717		0.119147	0.495776	0.488304	0.309754	0.189411	0.119147		1.38223	1.5636	2.08872	2.1074	2.6639	1.76778	1.92894	0.459541	2.38848	23.8235	1.61465	2.10273	0.131298	1.92825
	1.57371	1.0067	2.55583	1.80506	1.31109	1.40066	1.60884	0.534994	2.14383	33.2534	0.286218	1.48718	1.33348	1.74722	0.134301	0.00123409	0.36257	0.896789	0.0385005	0.088657	0.0433409	13.3756	17.8445	7.15643	11.737	15.3656	14.6714		0.0865275	0.48048	1.06865	0.317873	0.176096	0.0865275		1.38353	1.55938	2.08166	2.10722	2.67747	1.77546	1.93079	0.463244	2.39403	23.9925	1.6134	2.10083	0.131233	1.92856
	1.473	0.946357	2.56646	1.72407	1.33003	1.30885	1.55813	0.554969	2.1131	35.6176	0.30799	1.40152	1.31414	1.6613	0.116675	0.00724691	0.374264	1.01673	0.0275376	0.0520283	0.0621403	14.1224	18.358	7.09967	12.2984	15.2174	15.3831		0.0714842	0.455158	1.16495	0.322558	0.0714842	0.0926666		1.38472	1.55437	2.06526	2.1072	2.69035	1.78195	1.93064	0.466513	2.39715	24.1636	1.61127	2.09672	0.13092	1.9236
	1.37644	0.893684	2.37577	2.23995	1.24535	1.22049	1.55861	0.603281	2.1619	38.7062	0.363948	1.3109	1.2267	2.02407	0.245286	0.0331859	0.442133	0.667741	0.464217	0.0981333	0.114329	14.8574	18.8121	8.15223	8.94627	15.8852	16.0841		0.0655462	0.417214	1.06487	0.929051	0.0655462	0.0904103		1.38603	1.54964	2.04873	2.10574	2.70262	1.78892	1.93028	0.469554	2.39983	24.3257	1.60946	2.09148	0.130244	1.91882
	1.28061	0.865161	2.2133	3.34409	1.32386	1.17168	1.69978	0.923031	2.62281	54.3029	0.851987	1.30224	1.19892	1.99094	0.248295	0.175703	0.696594	0.263697	2.70373	0.141319	0.278891	15.6054	19.0604	9.10641	3.56037	15.2656	16.4779		0.0216225	0.437074	0.911062	2.04185	0.0216225	0.130554		1.38661	1.54523	2.03383	2.10268	2.7151	1.79723	1.93011	0.472849	2.40296	24.4985	1.60823	2.08547	0.129203	1.91553
	1.19091	0.824658	2.0469	3.3535	1.78002	1.09336	1.71489	0.922265	2.63716	53.7798	0.850574	1.48546	1.11775	1.98018	0.278389	0.274557	0.792515	0.110231	2.68503	0.00424148	0.386296	16.3222	19.4157	10.1384	3.52495	11.9091	17.1199		0.294554	0.660805	0.561438	1.86803	0.294554	0.392099		1.38436	1.54036	2.02268	2.09973	2.72849	1.8036	1.92987	0.477599	2.40747	24.7478	1.60617	2.08046	0.128653	1.91314
	1.13626	0.772468	1.95661	3.12263	1.73267	1.021	1.62361	0.859643	2.48325	52.9465	0.738986	1.43446	1.04981	1.90062	0.288367	0.237504	0.724435	0.11089	2.24707	0.0118948	0.363135	16.7667	19.8783	10.7215	4.44515	12.2382	17.724		0.298203	0.661997	0.522142	1.68816	0.298203	0.413467		1.38314	1.53554	2.01238	2.09658	2.74204	1.809	1.92978	0.482337	2.41212	24.9944	1.6039	2.07553	0.12818	1.91069
	1.961	0.727362	1.89721	2.90506	1.60606	1.31951	1.73603	0.728151	2.46419	41.9434	0.530204	1.75163	1.39115	1.94505	0.166028	0.0506082	1.01742	0.0259786	1.36663	0.0168945	0.17349	10.6928	20.2826	11.114	5.40989	13.1401	15.2996		0.209363	1.02427	0.145579	1.15343	0.145579	0.432121		1.38129	1.53471	2.00262	2.09405	2.75475	1.81405	1.93025	0.486452	2.4167	25.2016	1.60455	2.07119	0.126952	1.90834
	2.30289	1.0222	1.80413	2.75551	1.49024	1.95391	1.88815	0.607275	2.49542	32.1625	0.368783	1.87902	1.56871	2.21565	0.170949	0.172012	0.749867	0.0070594	0.752322	0.158328	0.00432517	8.57371	17.7138	11.7433	6.12794	13.9931	10.7392		0.42387	0.856822	0.0748931	0.876492	0.388778	0.0748931		1.37948	1.5362	1.9892	2.08603	2.76725	1.81848	1.92944	0.489782	2.41922	25.3847	1.60677	2.06182	0.124041	1.90384
	2.51326	1.57128	1.66847	2.64409	1.44456	2.11087	1.99209	0.508415	2.5005	25.5217	0.258486	1.88967	1.59558	2.41266	0.203851	0.271617	0.177081	0.104727	0.42511	0.299786	0.0141085	7.38602	13.3934	12.6915	6.69199	14.337	9.7351		0.623587	0.318392	0.221197	0.754422	0.44511	0.221197		1.37746	1.53733	1.97211	2.07564	2.77722	1.82248	1.92704	0.492292	2.41933	25.5465	1.60862	2.04976	0.120585	1.8973
	2.39493	1.50563	1.58349	2.62573	1.35081	2.0114	1.912	0.517785	2.42978	27.0808	0.268101	1.79744	1.5251	2.29904	0.202385	0.233221	0.165133	0.107917	0.509418	0.314935	0.00988021	8.04321	13.8782	13.3042	6.78732	15.0558	10.3657		0.597484	0.291811	0.213954	0.82829	0.446637	0.213954		1.37493	1.53809	1.95792	2.06583	2.77752	1.82652	1.92347	0.491867	2.41534	25.5718	1.6102	2.03885	0.117469	1.89222
	2.30132	1.43512	1.48654	3.0725	1.57264	1.92308	1.9652	0.633257	2.59846	32.2235	0.401015	1.74786	1.50807	2.20676	0.188082	0.112977	0.280988	0.229113	1.22612	0.154105	0.00177402	8.5829	14.4086	14.0208	4.65903	13.3835	10.9422		0.553461	0.312742	0.261317	1.32464	0.175221	0.175221		1.37241	1.53883	1.95062	2.05765	2.7749	1.83152	1.92099	0.490654	2.41164	25.5417	1.612	2.03089	0.114988	1.89107
	2.20656	1.80326	1.40268	3.10151	1.54372	1.90079	1.99309	0.61143	2.60452	30.6775	0.373847	1.85203	1.60861	2.13012	0.139489	0.0455706	0.0360344	0.348582	1.2286	0.201928	0.00851849	9.14712	11.7493	14.6559	4.53465	13.5959	11.0902		0.354534	0.0487658	0.449347	1.24948	0.308303	0.0487658		1.37027	1.5396	1.94449	2.0529	2.77295	1.83473	1.91916	0.489887	2.40904	25.5262	1.61338	2.02579	0.113325	1.88961
	2.10691	1.72637	1.31034	2.92402	1.72825	1.84505	1.94016	0.54628	2.48644	28.1565	0.298422	1.78665	1.72684	2.04144	0.0834866	0.027806	0.0457029	0.396666	0.967985	0.0449064	0.00904512	9.75983	12.2823	15.3714	5.32207	12.2692	11.4645		0.32026	0.0602737	0.476306	1.13737	0.0584027	0.0584027		1.37259	1.52255	1.93798	2.04836	2.77233	1.83432	1.91469	0.491539	2.40623	25.672	1.60049	2.02077	0.116058	1.88615
	2.03189	1.59736	1.25026	2.72988	2.5386	1.75442	1.98374	0.56688	2.55062	28.5764	0.321353	1.89316	1.63663	2.41192	0.191499	0.00231865	0.149283	0.537981	0.556726	0.307874	0.0525845	10.2342	13.2032	15.8461	6.25553	7.24892	12.0865		0.138733	0.295792	0.642891	0.836721	0.645444	0.138733		1.37512	1.50526	1.93052	2.04357	2.77287	1.83391	1.91021	0.493662	2.40387	25.8433	1.58742	2.0153	0.118766	1.88221
	1.92031	1.48468	1.65891	2.60358	2.88035	1.62161	2.02824	0.577229	2.60547	28.4596	0.333193	1.78961	1.63093	2.43276	0.197315	0.0116479	0.29546	0.136406	0.331017	0.726087	0.165347	10.9605	14.0348	12.7597	6.90323	5.52548	13.0276		0.130703	0.304934	0.130703	0.81397	1.09074	0.168		1.37736	1.48886	1.92118	2.03677	2.7774	1.83343	1.90583	0.497072	2.40291	26.0816	1.575	2.00787	0.120817	1.87731
	1.79472	1.37102	1.6811	2.55205	3.11138	1.51273	2.00383	0.680694	2.68453	33.9696	0.463345	1.73791	1.55482	2.36272	0.206224	0.0437267	0.400457	0.104159	0.300539	1.22666	0.241178	11.8079	14.8993	12.6017	7.17669	4.4927	13.8254		0.056814	0.366893	0.056814	0.814137	1.37347	0.225176		1.38001	1.474	1.91286	2.02566	2.78539	1.83256	1.90175	0.501253	2.403	26.3575	1.56364	1.99746	0.121823	1.87271
	1.72732	1.26887	1.58874	2.52511	3.04448	1.40023	1.92579	0.70305	2.62884	36.5071	0.49428	1.65803	1.44736	2.32566	0.232786	0.0393898	0.431546	0.113605	0.359184	1.25146	0.276216	12.2756	15.6983	13.2659	7.32173	4.7808	14.6747		0.0692921	0.389161	0.0692921	0.867081	1.38645	0.257802		1.38278	1.45993	1.90507	2.01521	2.79345	1.8297	1.89769	0.505498	2.40319	26.6375	1.55237	1.98768	0.122965	1.86739
	1.62151	1.19057	1.46835	2.45721	3.03376	1.32383	1.8492	0.732059	2.58126	39.5878	0.535911	1.54493	1.35996	2.24829	0.246195	0.0518456	0.433795	0.145051	0.369676	1.40316	0.276022	13.0283	16.3249	14.1574	7.69378	4.8278	15.2659		0.07658	0.354355	0.07658	0.912286	1.48883	0.221102		1.38572	1.44664	1.89837	2.00658	2.80086	1.82684	1.89417	0.509526	2.4037	26.8997	1.54169	1.97953	0.124342	1.86261
	1.48995	1.10514	1.42627	2.3268	2.88944	1.25803	1.74927	0.701616	2.45089	40.1091	0.492266	1.45811	1.30009	2.11759	0.239197	0.0672473	0.41491	0.104327	0.33354	1.29998	0.241322	13.9953	17.0226	14.4758	8.43427	5.48282	15.7844		0.0318378	0.352976	0.0318378	0.868688	1.43133	0.200086		1.38812	1.43455	1.89234	2.00616	2.81068	1.8245	1.89273	0.514725	2.40745	27.1949	1.53204	1.9778	0.127002	1.85842
	1.37238	1.02117	1.34141	2.2085	2.99036	1.1766	1.68507	0.760652	2.44572	45.1407	0.578591	1.35689	1.2178	1.99947	0.242959	0.0977759	0.440766	0.118103	0.273976	1.70379	0.258539	14.8888	17.7225	15.1288	9.13541	5.02036	16.438		0.0154846	0.335726	0.0154846	0.851603	1.63347	0.180292		1.39042	1.42391	1.88647	2.00541	2.82298	1.82229	1.89191	0.52061	2.41252	27.5176	1.52351	1.97704	0.12956	1.85438
	1.29921	0.981058	1.25658	2.06863	6.15489	1.27408	2.17241	1.98487	4.15727	91.3672	3.93969	1.28664	1.26095	1.87628	0.196136	0.762476	1.41931	0.838747	0.0107693	15.8602	0.806994	15.4588	18.0618	15.7959	10.0005	0.853605	15.6571		0.0125649	0.305585	0.0300674	0.781988	4.86825	0.0125649		1.39271	1.41382	1.88086	2.00369	2.83529	1.82018	1.89109	0.526401	2.41749	27.8358	1.51541	1.97554	0.131808	1.85052
	1.21648	0.963261	1.18653	1.93515	7.31153	1.73603	2.3915	2.43791	4.82941	101.941	5.94341	1.47626	1.19402	1.88537	0.224509	1.38066	2.03986	1.45194	0.208251	24.2067	0.429639	16.1162	18.2134	16.3576	10.8625	4.32869	12.2147		0.259774	0.512995	0.289723	0.458897	5.83527	0.259774		1.39481	1.40463	1.87567	2.00231	2.84709	1.81858	1.89051	0.531928	2.42244	28.1367	1.50812	1.97436	0.133881	1.84713
	1.13032	0.954953	1.14288	1.84468	8.21928	1.68457	2.49611	2.82522	5.32134	113.185	7.98188	1.41373	1.13346	1.80465	0.228444	1.8654	2.37517	1.83124	0.424368	32.7546	0.658598	16.8154	18.2844	16.7126	11.467	8.92992	12.577		0.283408	0.458773	0.270847	0.430952	6.80555	0.270847		1.397	1.39595	1.87078	2.00198	2.85802	1.81866	1.8904	0.537066	2.42747	28.4102	1.50242	1.97409	0.135674	1.84472
	1.05824	0.981277	1.07018	1.76305	8.07795	1.59836	2.42484	2.78802	5.21286	114.977	7.77305	1.33427	1.06123	1.72188	0.237379	1.8676	2.08389	1.8351	0.437966	31.9576	0.683082	17.4117	18.06	17.3122	12.0265	8.10524	13.196		0.276027	0.352993	0.264086	0.428784	6.74368	0.264086		1.40051	1.38756	1.86618	2.00674	2.86812	1.82198	1.89185	0.541769	2.43362	28.637	1.50587	1.97801	0.135521	1.84408
	1.02115	1.05808	1.52799	1.6905	7.68516	1.67579	2.44311	2.58503	5.02815	105.809	6.68239	1.60189	1.17556	1.68682	0.178615	2.02197	1.91831	0.837451	0.566419	27.479	0.588788	17.7227	17.4131	13.7121	12.535	6.02298	12.6394		0.580735	0.543805	0.0738989	0.0886165	6.08327	0.0738989		1.40254	1.38692	1.86191	2.01186	2.87608	1.82756	1.89448	0.544514	2.43899	28.7422	1.50879	1.98251	0.135686	1.84474
	0.955452	1.05098	2.68157	2.71596	7.28137	1.79665	2.747	2.34756	5.09455	85.459	5.51102	2.23911	1.23739	2.70736	0.372638	3.20963	2.87648	0.00428069	0.000963368	20.5606	0.903161	18.2801	17.4724	6.4995	6.32534	4.20412	11.7946		1.28366	1.18813	0.44246	0.476849	5.04227	0.44246		1.40365	1.38894	1.85777	2.01664	2.87704	1.83306	1.89619	0.544412	2.4406	28.7109	1.51101	1.98652	0.135958	1.84542
	0.891203	0.994803	2.71136	2.81416	7.07445	1.78309	2.71151	2.28772	4.99923	84.3707	5.23367	2.24723	1.19187	2.78846	0.401118	3.31352	2.94709	2.20331e-08	0.0105366	19.0352	0.861965	18.8337	17.9452	6.34848	5.84103	3.39837	11.888		1.35602	1.25242	0.464136	0.566933	4.82722	0.464136		1.40522	1.39007	1.85397	2.02154	2.87515	1.83823	1.89736	0.543402	2.44077	28.6399	1.51347	1.9905	0.136138	1.8461
	0.826327	1.0743	2.67585	2.76693	6.97012	1.93823	2.70863	2.23483	4.94346	82.508	4.99448	2.30704	1.29028	2.74416	0.360366	3.54305	2.67101	0.00107415	0.00339909	18.1604	0.593518	19.401	17.278	6.52868	6.07155	3.02462	10.8422		1.48071	1.23274	0.368814	0.45989	4.66309	0.368814		1.4094	1.38806	1.84979	2.02655	2.87394	1.84304	1.89846	0.542787	2.44125	28.5909	1.51781	1.99453	0.135727	1.84642
	0.813905	2.00252	2.54887	2.68188	6.86523	1.9698	2.8137	2.0915	4.9052	74.3326	4.37436	2.27569	1.97798	2.64863	0.144955	3.99918	0.658019	0.0701356	0.0173763	16.4149	0.712168	19.5106	10.423	7.19372	6.49791	2.67077	10.6353		1.46179	0.273176	0.273176	0.406188	4.58954	0.305893		1.41315	1.38438	1.84061	2.03064	2.87388	1.84875	1.89857	0.543055	2.44162	28.6034	1.52002	1.99762	0.135775	1.84468
	1.20053	2.41807	2.47527	2.50638	6.70745	1.90589	2.86893	1.94602	4.81495	67.8307	3.78698	2.44667	2.03394	2.4986	0.102518	2.78358	0.203273	0.154972	0.131442	14.7342	0.927443	16.2446	7.91245	7.59396	7.42344	2.17995	11.0562		1.24614	0.0285968	0.0285968	0.059713	4.26078	0.540776		1.41289	1.3806	1.8325	2.02641	2.87435	1.86137	1.89802	0.543768	2.44179	28.6492	1.51779	1.99431	0.13568	1.84694
	1.405	2.4404	2.58123	2.42281	6.50101	1.82396	2.8624	1.83805	4.70045	64.2137	3.37844	2.4316	1.97367	2.54602	0.126635	2.12402	0.178082	0.0790576	0.193243	13.2395	1.07836	14.6381	7.78733	7.02119	7.88585	1.61296	11.6078		1.0266	0.00879848	0.149624	0.00879848	4.0694	0.607645		1.4101	1.37702	1.82604	2.02369	2.87484	1.87719	1.89815	0.544996	2.44314	28.712	1.51408	1.99231	0.136386	1.85161
	1.32724	2.36676	2.94571	2.5444	6.10914	2.25828	2.92526	1.64882	4.57408	56.365	2.71861	2.45558	2.2854	2.84538	0.109141	2.55366	0.31192	0.000418445	0.145053	10.1371	0.44485	15.2392	8.20378	5.22246	7.21774	0.771171	8.83693		1.12834	0.0888196	0.490134	0.0888196	3.65357	0.197293		1.41081	1.37412	1.82019	2.02242	2.87501	1.8889	1.89858	0.545522	2.4441	28.7332	1.51316	1.99146	0.136477	1.85455
	1.24922	2.25658	2.82015	2.52687	5.80057	3.3695	3.00381	1.53972	4.54354	51.259	2.37075	2.67351	2.32415	3.23216	0.16342	3.0786	0.558365	0.033731	0.22748	7.82184	0.133725	15.8544	8.84709	5.81209	7.31224	0.324431	3.46512		1.42429	0.416934	0.146644	0.146644	3.12706	0.695988		1.41484	1.37186	1.81468	2.02125	2.87479	1.89877	1.89936	0.545254	2.44462	28.7072	1.5148	1.99078	0.135778	1.85672
	1.20118	2.13397	2.64444	2.49575	5.53661	3.90187	2.98564	1.52401	4.50964	51.0446	2.3226	2.5701	2.22441	3.58751	0.234535	3.18429	0.725343	0.116416	0.239985	6.50748	0.83948	16.2393	9.5915	6.6902	7.48146	0.0934118	1.76654		1.36892	0.43613	0.0743425	0.0743425	2.96652	1.33177		1.41603	1.36999	1.80823	2.01495	2.8743	1.90756	1.89851	0.545175	2.44369	28.7159	1.51408	1.98811	0.135351	1.8579
	1.14226	2.07638	2.54667	2.4361	5.22707	3.88026	2.88479	1.44795	4.33274	50.1926	2.09656	2.49138	2.16631	3.54686	0.241644	3.0364	0.653524	0.114326	0.201325	5.48626	0.990965	16.7176	9.9515	7.20553	7.81138	1.53226e-05	1.82444		1.34912	0.415002	0.0552858	0.0552858	2.73568	1.38888		1.41678	1.36833	1.79859	2.00707	2.87347	1.91534	1.8966	0.54511	2.44171	28.7414	1.51224	1.98414	0.13497	1.85697
	1.08888	2.3105	2.47362	2.28757	4.88142	3.7115	2.79225	1.31905	4.1113	47.2396	1.73989	2.39206	2.2933	3.40203	0.194673	2.90146	0.232079	0.101524	0.254703	4.36463	0.845027	17.157	8.5292	7.60304	8.66368	0.122194	2.30882		1.30318	0.0815593	0.0815593	0.104494	2.48936	1.31944		1.41779	1.36705	1.78965	1.99964	2.87445	1.9222	1.89513	0.545633	2.44076	28.7913	1.51076	1.98028	0.134494	1.85593
	1.03092	2.27655	2.36443	2.12792	4.62215	3.47863	2.6501	1.24024	3.89034	46.7998	1.5382	2.32049	2.16508	3.20008	0.192911	2.62175	0.139538	0.0816085	0.272667	3.88896	0.686467	17.6405	8.72864	8.21712	9.62896	0.370681	3.07072		1.28957	0.0439377	0.0439377	0.192566	2.30165	1.15814		1.41864	1.36352	1.78155	1.99267	2.87694	1.92847	1.89363	0.547194	2.44082	28.8965	1.50937	1.97662	0.134037	1.85501
	0.973816	2.20067	2.24839	2.02032	4.37189	3.56434	2.56324	1.21037	3.77361	47.2205	1.465	2.22453	2.06541	3.23535	0.220712	2.52627	0.131454	0.0991274	0.294757	3.27121	1.0022	18.1235	9.18277	8.89582	10.3083	0.73804	2.77769		1.25072	0.0238605	0.0238605	0.20421	2.14735	1.33981		1.41938	1.35756	1.77419	1.98579	2.87631	1.93393	1.89119	0.54814	2.43933	28.9838	1.50808	1.97283	0.133513	1.85406
	0.932554	2.1399	2.33748	1.97885	4.07487	3.81751	2.54686	1.19058	3.73744	46.7471	1.41749	2.23869	2.01911	3.44751	0.261293	2.60599	0.165621	0.0438385	0.322632	2.3348	1.61456	18.4765	9.55481	8.37232	10.5763	1.3366	1.99789		1.30614	0.0987947	0.0987947	0.259835	1.83618	1.57882		1.42097	1.35176	1.76757	1.97789	2.87904	1.93942	1.88944	0.5501	2.43954	29.1144	1.50762	1.96827	0.132529	1.85349
	0.875066	2.04376	3.12182	2.22011	3.80367	3.67113	2.62259	1.12201	3.7446	42.7824	1.2589	2.67096	2.08784	3.5338	0.257213	3.05384	0.335051	0.249227	0.161993	1.39495	1.09944	18.974	10.1584	4.44857	9.06536	2.03722	2.43313		1.7959	0.627208	0.450855	0.450855	1.13271	1.00017		1.42264	1.34646	1.76027	1.96804	2.88204	1.9447	1.88736	0.552064	2.43942	29.2506	1.50705	1.96221	0.131197	1.85248
	0.818163	1.92044	3.06597	2.18601	3.54275	3.62165	2.52583	1.08856	3.61439	43.0971	1.18496	2.62599	1.98683	3.42356	0.265549	2.91613	0.366498	0.291746	0.115477	1.03413	1.20083	19.473	10.9597	4.68729	9.27184	2.85012	2.58993		1.80783	0.705549	0.439977	0.439977	0.916763	0.995666		1.42737	1.34105	1.75289	1.96091	2.88461	1.94899	1.88597	0.553503	2.43947	29.3484	1.50875	1.95793	0.129571	1.85094
	0.774186	1.81196	2.9686	2.07718	3.33981	3.48251	2.40904	1.04606	3.4551	43.4221	1.09424	2.52289	1.87826	3.24701	0.267059	2.67275	0.356511	0.313109	0.110133	0.866338	1.15234	19.863	11.6897	5.11835	9.94647	3.57651	3.05714		1.74871	0.710935	0.445712	0.445712	0.816923	0.959621		1.43422	1.33546	1.74572	1.95408	2.88637	1.95281	1.88478	0.554382	2.43916	29.4137	1.5121	1.95376	0.127432	1.84927
	0.744927	1.70722	2.77975	1.91523	3.12642	3.23456	2.25135	0.968505	3.21986	43.0189	0.938002	2.34749	1.75922	3.03975	0.266834	2.26931	0.296077	0.279206	0.112978	0.765743	0.966698	20.1247	12.4169	6.00853	10.9942	4.42919	3.9857		1.60256	0.640268	0.432261	0.432261	0.778929	0.88707		1.44059	1.32888	1.74174	1.94868	2.88769	1.95644	1.884	0.555306	2.43931	29.4748	1.51588	1.9545	0.12639	1.84521
	0.819815	1.60099	2.64318	1.85276	2.98934	3.07098	2.16284	0.889279	3.05212	41.1162	0.790818	2.24797	1.66393	2.9028	0.271281	1.80373	0.315681	0.230727	0.096153	0.68309	0.824712	19.4584	13.1768	6.69669	11.4124	5.02497	4.6656		1.42816	0.646983	0.395213	0.395213	0.741366	0.823009		1.44609	1.32237	1.74133	1.94449	2.88846	1.96079	1.88392	0.556063	2.43998	29.5163	1.5199	1.95671	0.125643	1.84291
	1.22361	1.49297	2.55966	1.77806	2.847	2.94498	2.14105	0.736664	2.87771	34.4067	0.542674	2.16886	1.56424	2.77516	0.279051	0.841695	0.420002	0.175236	0.131757	0.498363	0.646316	16.059	13.9727	7.13596	11.9226	5.68339	5.22578		0.945254	0.67589	0.390797	0.390797	0.678134	0.776123		1.45143	1.31631	1.74129	1.94033	2.88868	1.96527	1.88389	0.556581	2.44047	29.5443	1.52389	1.95904	0.124936	1.84081
	1.17396	1.38888	2.41515	1.72486	2.65863	2.74947	2.01849	0.677836	2.69633	33.5813	0.459462	2.07001	1.47288	2.59776	0.27634	0.713238	0.396409	0.157337	0.0862179	0.409772	0.534334	16.4594	14.7617	7.92891	12.2929	6.61701	6.15788		0.896048	0.681124	0.345143	0.345143	0.588621	0.679468		1.45089	1.31326	1.73611	1.93571	2.88916	1.96932	1.88241	0.55776	2.44017	29.6301	1.5222	1.96091	0.125956	1.83591
	1.21243	1.29853	2.23585	1.63225	2.47731	2.54544	1.9003	0.594794	2.4951	31.3	0.35378	1.93405	1.38196	2.41695	0.272444	0.473173	0.362132	0.112594	0.0718519	0.332942	0.416206	16.1488	15.4642	8.97079	12.9509	7.58268	7.21211		0.721625	0.635523	0.301801	0.301801	0.543263	0.611392		1.44959	1.31526	1.72819	1.93142	2.889	1.97211	1.88093	0.557933	2.43886	29.6626	1.51924	1.96193	0.127169	1.8298
	2.39672	1.23558	2.08242	1.53452	2.38037	2.42889	2.00975	0.508579	2.51833	25.3056	0.258652	2.2314	1.67149	2.39264	0.177441	0.149749	0.599347	0.00528066	0.225845	0.137361	0.175679	8.03301	15.9633	9.91345	13.6638	8.12597	7.85171		0.165329	0.99582	0.148977	0.696877	0.148977	0.197496		1.44333	1.31917	1.72014	1.9274	2.88733	1.9673	1.87744	0.55773	2.43517	29.7069	1.51253	1.95732	0.128187	1.82377
	2.37618	1.19696	1.92713	1.43545	2.69434	2.32226	1.99205	0.582407	2.57446	29.2365	0.339198	2.12469	1.55837	2.3627	0.205129	0.147553	0.632178	0.00421492	0.309803	0.493209	0.109034	8.14989	16.2733	10.9154	14.406	6.43454	8.46067		0.251486	0.927737	0.197563	0.68924	0.569648	0.197563		1.43675	1.3231	1.71303	1.92395	2.88423	1.96218	1.87387	0.557033	2.43091	29.7263	1.50582	1.95262	0.129193	1.81849
	2.25022	1.17128	1.78499	1.34461	2.82744	2.20018	1.92978	0.619725	2.54951	32.1137	0.384059	1.99259	1.4547	2.23771	0.212058	0.102676	0.575329	0.0209643	0.342435	0.805776	0.0731126	8.88497	16.4812	11.8748	15.1039	5.77703	9.18577		0.257629	0.821306	0.207592	0.647981	0.834849	0.207592		1.4307	1.32679	1.70634	1.92033	2.89039	1.9572	1.87196	0.559673	2.43163	29.8978	1.49961	1.94798	0.130055	1.81333
	2.1295	1.1097	1.6626	1.27917	2.74188	2.03423	1.82618	0.602183	2.42836	32.975	0.362624	1.84842	1.37503	2.10568	0.209913	0.0920008	0.51335	0.0267573	0.299216	0.838513	0.0432836	9.61921	16.985	12.7333	15.6168	6.19561	10.2192		0.281081	0.73872	0.185812	0.569241	0.893468	0.185812		1.4264	1.33134	1.69477	1.9234	2.89629	1.95252	1.87079	0.56224	2.43303	30.0537	1.49349	1.94524	0.13137	1.80909
	1.98974	1.05611	1.56567	1.20417	2.57974	1.90192	1.71622	0.561351	2.27757	32.7085	0.315115	1.73379	1.29454	1.96779	0.206369	0.0748128	0.435754	0.0226675	0.2622	0.745656	0.0344831	10.5056	17.4296	13.4345	16.2152	7.0291	11.0827		0.25595	0.677686	0.168127	0.529624	0.845944	0.168127		1.42252	1.33791	1.6844	1.93059	2.90104	1.94828	1.87079	0.564028	2.43482	30.1492	1.48799	1.94386	0.132834	1.8075
	1.86162	1.00036	1.46823	1.16615	2.41604	2.33058	1.70716	0.594031	2.30119	34.7964	0.352873	1.66493	1.24167	2.21334	0.281234	0.0238573	0.499577	0.0570869	0.292693	0.502502	0.388647	11.3526	17.8982	14.1583	16.5228	7.92391	8.41233		0.196693	0.664572	0.196693	0.498776	0.751109	0.665651		1.42266	1.34828	1.675	1.93169	2.9064	1.94456	1.87143	0.564591	2.43602	30.169	1.48574	1.94134	0.13294	1.80335
	1.74036	0.965241	1.53333	1.0918	2.37001	2.35933	1.67668	0.603249	2.27993	35.9788	0.36391	1.63685	1.20219	2.20459	0.294238	0.00405507	0.506145	0.0205483	0.34208	0.480709	0.466011	12.1844	18.1965	13.6726	17.1328	8.18515	8.24638		0.103513	0.671605	0.103513	0.545042	0.733165	0.722484		1.42295	1.35834	1.66619	1.91992	2.91019	1.94858	1.87103	0.564598	2.43562	30.1758	1.48376	1.94141	0.133615	1.79305
	1.73789	0.898726	1.80751	1.06159	2.40745	2.28	1.69886	0.616356	2.31522	36.2806	0.379895	1.7727	1.23066	2.16188	0.274488	0.00152307	0.640214	0.0118043	0.406112	0.502101	0.337722	12.2017	18.7684	11.7202	17.3838	7.97232	8.7083		0.0348105	0.873971	0.0348105	0.711106	0.634754	0.507301		1.42347	1.36793	1.6588	1.90686	2.90894	1.95405	1.87001	0.562829	2.43284	30.0977	1.4823	1.94225	0.134309	1.78283
	1.81001	0.870756	1.74914	1.01621	2.40314	2.11858	1.66131	0.60504	2.26635	36.4195	0.366074	1.77957	1.19944	2.04144	0.259805	0.022113	0.624972	0.007714	0.416148	0.55032	0.209103	11.703	19.0116	12.1232	17.7643	7.99667	9.68701		0.0304375	0.908818	0.0304375	0.763362	0.623568	0.339011		1.42374	1.3769	1.6523	1.89537	2.90723	1.9599	1.86924	0.561115	2.43035	30.0184	1.48088	1.94377	0.135163	1.77383
	1.68373	1.25151	1.68121	1.01231	2.29672	1.96924	1.64912	0.466413	2.11553	28.2826	0.217541	1.68247	1.35893	1.89786	0.165477	0.0011978	0.158092	0.00102964	0.405524	0.419386	0.102476	12.583	15.8362	12.6009	17.7972	8.6099	10.639		0.00126064	0.430957	0.00126064	0.670156	0.614251	0.28677		1.4153	1.38559	1.64949	1.88546	2.9058	1.97015	1.86863	0.560923	2.42955	30.0179	1.47384	1.94898	0.138813	1.76748
	1.59769	1.42906	1.56405	1.06781	2.21403	1.81609	1.61479	0.383709	1.9985	23.7622	0.147233	1.58087	1.46281	1.76149	0.0926341	0.000292439	0.034494	0.00257421	0.29919	0.359092	0.0405228	13.2008	14.4546	13.4464	17.332	9.10199	11.6615		0.0168179	0.151807	0.0168179	0.513064	0.633161	0.235222		1.40278	1.39102	1.64642	1.8761	2.90493	1.97339	1.86577	0.562036	2.42781	30.1235	1.46369	1.94907	0.142226	1.76126
	1.4985	1.34869	1.48482	1.05026	2.16038	1.68073	1.53723	0.370362	1.90759	24.0928	0.137168	1.49166	1.38273	1.63517	0.0836497	0.0015	0.0355455	0.00274693	0.237142	0.388314	0.0205921	13.9314	15.0721	14.0337	17.4784	9.4286	12.6043		0.00684065	0.142965	0.00684065	0.441402	0.668719	0.18907		1.38877	1.39081	1.64363	1.86701	2.9035	1.97548	1.86153	0.564143	2.42568	30.3053	1.45401	1.94836	0.145296	1.75532
	1.40309	1.3034	1.70111	1.09838	2.06055	1.59869	1.52754	0.3374	1.86494	22.0878	0.113839	1.50089	1.32833	1.67551	0.115579	0.015487	0.0502369	0.0301278	0.184175	0.284105	0.00506241	14.6527	15.4259	12.46	17.0784	10.0516	13.1935		0.0977986	0.197488	0.200222	0.402508	0.559663	0.0977986		1.3779	1.3906	1.64164	1.85758	2.90215	1.98087	1.85846	0.565882	2.42434	30.449	1.45336	1.95027	0.145993	1.74961
	1.35107	1.24247	2.2034	1.1539	1.98107	1.62634	1.59304	0.42391	2.01695	26.6101	0.1797	1.48871	1.26962	1.89239	0.196954	0.0585483	0.122904	0.372532	0.192843	0.150564	0.00110904	15.0537	15.9083	9.16627	16.6226	10.5619	12.9934		0.137635	0.246244	0.714687	0.334806	0.492359	0.137635		1.36765	1.39033	1.6452	1.84353	2.89795	1.98737	1.85534	0.566188	2.42153	30.5167	1.45405	1.95436	0.146787	1.74437
	1.3662	1.18587	2.13093	1.4188	1.9461	2.08564	1.68892	0.412086	2.10101	24.3993	0.169815	1.68245	1.37935	2.05076	0.19574	0.104151	0.253063	0.195367	0.0729674	0.0661413	0.157386	14.9365	16.3629	9.61034	14.5327	10.7904	9.89316		0.316251	0.496581	0.448476	0.263652	0.263652	0.403191		1.358	1.38686	1.64922	1.83172	2.89372	1.99208	1.85193	0.566874	2.41881	30.6098	1.45245	1.95704	0.147997	1.74047
	1.74903	1.11611	1.98633	1.37946	1.9174	2.01794	1.69438	0.367757	2.06214	21.7045	0.135246	1.83322	1.47186	1.9691	0.144507	0.00298704	0.3344	0.0852342	0.0991728	0.0497397	0.104694	12.124	16.9322	10.5278	14.8342	10.9798	10.3236		0.0841851	0.717113	0.15311	0.453756	0.0841851	0.184725		1.34858	1.38454	1.65376	1.82161	2.8872	1.99575	1.84858	0.566465	2.41504	30.6433	1.45184	1.95896	0.14868	1.73769
	1.67632	1.08504	1.87151	1.27776	1.94439	1.9381	1.63219	0.367497	1.99968	22.5156	0.135054	1.77392	1.3774	1.92145	0.164922	0.00194796	0.299371	0.0572773	0.125621	0.0974721	0.0935816	12.6356	17.1888	11.286	15.628	10.8017	10.8431		0.0975956	0.688879	0.0975956	0.496162	0.170474	0.16418		1.33915	1.38276	1.65786	1.81229	2.87202	2.01277	1.84614	0.563657	2.4098	30.5316	1.45154	1.97111	0.151804	1.73508
	1.57241	1.07142	1.81297	1.20947	2.25863	1.84152	1.62774	0.439439	2.06718	26.9969	0.193107	1.69269	1.30021	1.83438	0.170413	0.0030607	0.309486	0.0343114	0.174949	0.398026	0.0457019	13.3851	17.3019	11.6828	16.1726	8.83486	11.4885		0.120278	0.621269	0.120278	0.483224	0.565938	0.148825		1.33082	1.3813	1.65681	1.80385	2.85277	2.04532	1.84515	0.560757	2.4059	30.3909	1.45018	1.99528	0.158209	1.73033
	1.51339	1.00881	1.73141	1.16473	2.55994	1.73149	1.6183	0.547816	2.16611	33.8514	0.300102	1.6224	1.2519	1.73147	0.160749	0.0110047	0.371474	0.0127956	0.205723	0.886702	0.0128121	13.8205	17.8267	12.247	16.5344	7.13443	12.2465		0.109011	0.613593	0.109011	0.457674	0.937541	0.109084		1.33384	1.38017	1.65453	1.79983	2.83446	2.08402	1.84781	0.557095	2.4049	30.1489	1.44876	2.02497	0.165875	1.72718
	1.44851	0.943374	1.62401	1.09893	2.52586	1.70121	1.55698	0.558947	2.11593	35.8994	0.312421	1.53626	1.18633	1.68191	0.172782	0.0117662	0.376515	0.00449284	0.209809	0.938723	0.0208004	14.3071	18.3836	13.0102	17.0738	7.31769	12.4593		0.0877504	0.592886	0.0877504	0.437327	0.989599	0.164945		1.33671	1.37973	1.65578	1.79962	2.81666	2.12219	1.85178	0.553782	2.40556	29.9054	1.44874	2.05459	0.172935	1.7277
	1.40275	0.901272	1.58065	1.20187	2.40556	1.65236	1.52408	0.510508	2.03458	33.4962	0.260619	1.4917	1.25209	1.63443	0.132458	0.0147207	0.387885	0.00320073	0.103818	0.777013	0.0164565	14.6554	18.7464	13.3249	16.2337	7.98301	12.8065		0.088952	0.590427	0.088952	0.289831	0.91386	0.16066		1.33936	1.3836	1.66277	1.80219	2.79864	2.15733	1.85731	0.549486	2.4068	29.585	1.45339	2.08232	0.17788	1.73248
	1.31156	0.876528	1.51944	1.93704	2.55821	1.56845	1.62854	0.572884	2.20142	35.1777	0.328196	1.54395	1.36353	1.8449	0.150032	0.100477	0.565522	0.0119023	0.0951754	0.864291	0.00361041	15.3619	18.9613	13.7755	10.85	7.14369	13.4141		0.232389	0.66742	0.0245056	0.393097	1.01426	0.0245056		1.34213	1.38946	1.67155	1.80718	2.7816	2.18965	1.86359	0.545132	2.40873	29.2516	1.45998	2.10813	0.181651	1.73936
	1.24678	0.860096	1.47625	1.85109	2.69225	1.45196	1.59641	0.626965	2.22337	39.2736	0.393086	1.46411	1.29808	1.75738	0.150322	0.122237	0.542152	0.0144371	0.0648642	1.20087	0.0208632	15.8738	19.1046	14.098	11.4237	6.44515	14.281		0.217326	0.604012	0.0121433	0.386982	1.22814	0.0121433		1.34498	1.39647	1.67961	1.81207	2.76295	2.22132	1.86957	0.54042	2.40999	28.9062	1.46726	2.13338	0.185002	1.74584
	1.1996	0.828572	1.38492	1.71239	2.6065	1.35945	1.51524	0.606977	2.12222	40.0582	0.368422	1.37219	1.23957	1.63052	0.136218	0.099626	0.471512	0.0169834	0.0388692	1.19085	0.0242701	16.252	19.3812	14.7922	12.3805	6.8879	14.9887		0.172581	0.543613	0.0127341	0.340207	1.23431	0.0127341		1.34749	1.40306	1.68735	1.81667	2.7124	2.25091	1.86965	0.525737	2.39538	28.1196	1.47413	2.15559	0.187745	1.75201
	1.12662	0.792503	1.28901	1.62105	2.46006	1.35994	1.44153	0.569202	2.01073	39.4859	0.32399	1.32447	1.16721	1.55577	0.142696	0.0991703	0.421235	0.0232626	0.0322284	1.0374	0.00665687	16.8458	19.7001	15.5391	13.0316	7.67802	14.985		0.197858	0.531971	0.0354657	0.296578	1.13558	0.0354657		1.34995	1.40926	1.69549	1.8215	2.65809	2.27421	1.86808	0.509901	2.37798	27.2954	1.48082	2.17267	0.189369	1.75849
	1.09651	0.748333	1.2247	1.6778	2.30181	1.48874	1.42298	0.537148	1.96013	37.748	0.288528	1.35672	1.12856	1.63054	0.181936	0.106583	0.455151	0.0393162	0.0649331	0.772331	0.00432427	17.0938	20.0941	16.0503	12.6251	8.58007	14.0044		0.260209	0.608387	0.132021	0.321082	0.945086	0.132021		1.35239	1.41834	1.70758	1.82612	2.59478	2.29737	1.8661	0.491545	2.35764	26.3408	1.49065	2.18955	0.189909	1.76685
	1.19068	0.762173	1.14509	2.13983	2.17393	1.76517	1.52948	0.582184	2.11166	38.0643	0.338938	1.47792	1.15649	2.04616	0.277794	0.114786	0.588755	0.147754	0.372526	0.415321	0.0555493	16.3241	19.9702	16.6945	9.55524	9.34556	12.0119		0.287245	0.715748	0.332831	0.661905	0.69601	0.287245		1.35466	1.42959	1.72609	1.83071	2.53203	2.31935	1.86541	0.47368	2.33909	25.3929	1.50372	2.20587	0.189279	1.7784
	1.11547	1.49914	1.07158	2.05708	2.07751	1.89115	1.61865	0.456899	2.07555	28.2271	0.208756	1.69514	1.21139	2.01559	0.249213	0.253192	0.0142842	0.29929	0.192216	0.210548	0.0742525	16.9374	13.9267	17.3006	10.0737	9.94439	11.1545		0.57967	0.196005	0.623563	0.361936	0.382367	0.196005		1.35692	1.43996	1.7394	1.83761	2.47237	2.33788	1.86403	0.457785	2.32181	24.5589	1.51482	2.21942	0.188685	1.78851
	1.08631	1.7031	1.01561	1.91799	1.96614	1.8092	1.58306	0.422668	2.00573	26.6994	0.178648	1.75615	1.24051	1.89079	0.207672	0.246759	0.0144101	0.321999	0.112179	0.146751	0.051141	17.1783	12.4459	17.7693	10.9759	10.6592	11.7086		0.669841	0.0530509	0.740542	0.161838	0.209989	0.0530509		1.35927	1.45015	1.73987	1.83359	2.41558	2.35263	1.85851	0.443887	2.3024	23.8839	1.52258	2.2291	0.188321	1.78673
	1.06252	1.64657	0.956076	1.87653	1.86464	1.69622	1.51709	0.405022	1.92211	26.6972	0.164043	1.6714	1.20853	1.82254	0.202571	0.206638	0.0167648	0.31474	0.129193	0.120792	0.0320867	17.3761	12.848	18.2748	11.2524	11.3322	12.4945		0.608878	0.0248244	0.71532	0.205131	0.193247	0.0248244		1.3614	1.45972	1.73871	1.82745	2.35963	2.36501	1.85199	0.431016	2.283	23.2732	1.52947	2.23272	0.186925	1.78308
	1.29653	1.87758	0.894147	1.86832	1.83545	1.60322	1.56254	0.396584	1.95913	25.3807	0.157279	1.71934	1.37321	1.8601	0.150587	0.0707601	0.0992469	0.446752	0.0935001	0.0744787	0.00165507	15.4799	11.2453	18.8081	11.3075	11.5296	13.1606		0.422803	0.15824	0.82519	0.148983	0.116113	0.116113		1.36356	1.46774	1.74397	1.82062	2.30365	2.37427	1.84563	0.418426	2.26406	22.6711	1.5368	2.18914	0.175083	1.78229
	1.23052	1.83507	0.871409	1.79331	1.80855	1.61888	1.52629	0.392743	1.91903	25.7319	0.154247	1.70609	1.32761	1.80474	0.152323	0.087478	0.0953442	0.428871	0.0712976	0.0796724	0.00857316	16.0037	11.5322	19.0059	11.8176	11.713	13.0473		0.47557	0.128975	0.834686	0.0872123	0.102459	0.0872123		1.3654	1.46543	1.76118	1.81331	2.24771	2.38167	1.83912	0.407948	2.24707	22.1817	1.53937	2.14557	0.164506	1.78725
	1.15687	1.70136	0.897552	1.67611	1.75119	2.26811	1.5752	0.484025	2.05922	30.7279	0.23428	1.68873	1.28668	1.73873	0.149419	0.174998	0.0159163	0.459204	0.0101826	0.0309736	0.480126	16.5984	12.4582	18.7786	12.6371	12.1089	8.77861		0.531862	0.0126256	0.79118	0.0126256	0.0624589	0.579377		1.36272	1.45844	1.77857	1.80653	2.19281	2.38795	1.83117	0.400636	2.23181	21.8787	1.53847	2.1024	0.15489	1.79255
	1.09937	1.56202	0.938352	1.66879	1.66119	2.58095	1.58511	0.576067	2.16118	36.3423	0.331853	1.61161	1.21503	1.66689	0.15679	0.235945	0.000533339	0.4183	0.00700176	0.00578819	0.991699	17.0702	13.4613	18.4267	12.6892	12.7434	7.02264		0.512235	0.0495871	0.673254	0.0571835	0.0495871	0.969348		1.35738	1.4514	1.79292	1.80036	2.14408	2.39326	1.82323	0.396132	2.21936	21.7269	1.53678	2.06387	0.146387	1.79664
	1.34859	1.49043	0.91476	1.72627	1.54381	2.47744	1.58355	0.516169	2.09972	32.5957	0.26643	1.51712	1.38405	1.68065	0.0967798	0.0552058	0.00867134	0.44728	0.0203679	0.00157936	0.799046	15.073	13.9917	18.6298	12.283	13.5952	7.58197		0.168528	0.0266895	0.602359	0.209147	0.0266895	0.960325		1.35243	1.44571	1.80062	1.7984	2.10112	2.39288	1.81519	0.39157	2.20676	21.5718	1.53388	2.02964	0.13912	1.79951
	1.60907	1.42591	0.854953	1.67695	1.43237	2.30083	1.55001	0.468119	2.01813	30.201	0.219136	1.52072	1.42753	1.65998	0.0752892	0.00348745	0.0154011	0.483109	0.0161136	0.0138412	0.563725	13.1182	14.4785	19.1496	12.6311	14.4295	8.58578		0.0883517	0.0948039	0.665763	0.156236	0.0883517	0.780113		1.3522	1.44055	1.80747	1.79763	2.06008	2.37982	1.80629	0.382987	2.18928	21.203	1.52982	1.99693	0.132449	1.80255
	1.63814	1.33695	0.81837	1.59782	1.34148	2.12793	1.47678	0.432676	1.90946	29.2986	0.187209	1.46965	1.33808	1.62806	0.0977608	0.0260357	0.0195519	0.433505	0.0146497	0.0183065	0.423995	12.9085	15.1635	19.4711	13.1999	15.1282	9.62892		0.168489	0.132695	0.651278	0.128169	0.128169	0.658282		1.35334	1.43554	1.81452	1.79537	2.02044	2.35986	1.79651	0.372699	2.16921	20.7457	1.5255	1.96896	0.126904	1.80495
	1.5664	1.25473	0.76993	1.86096	1.26813	1.95462	1.44579	0.440607	1.8864	30.4751	0.194135	1.41726	1.25808	1.78732	0.173784	0.0145453	0.0365061	0.456792	0.172363	0.031565	0.258903	13.4292	15.8106	19.901	11.357	15.7042	10.7345		0.149135	0.162535	0.647333	0.443696	0.149135	0.537356		1.35432	1.43	1.82158	1.79202	1.9828	2.33858	1.78655	0.362894	2.14944	20.3126	1.52051	1.94249	0.121856	1.8068
	1.53968	1.23161	0.74873	1.83561	1.38664	1.80674	1.42483	0.405879	1.83071	28.4861	0.164738	1.46316	1.27036	1.73997	0.155998	0.0131889	0.037337	0.457116	0.168739	0.00145867	0.14585	13.6257	15.995	20.0906	11.5285	14.7789	11.7254		0.0765178	0.231553	0.714429	0.372453	0.0765178	0.343578		1.35497	1.42148	1.82875	1.78849	1.94752	2.31753	1.77646	0.35456	2.13102	19.9588	1.51323	1.91782	0.117921	1.80862
	1.4625	1.15449	0.723784	1.73973	1.72734	1.68977	1.41627	0.406546	1.82281	28.7054	0.16528	1.57613	1.23149	1.71795	0.164933	0.00213754	0.0685303	0.479534	0.104628	0.0967665	0.0748014	14.2014	16.6178	20.3148	12.1888	12.2755	12.5402		0.113632	0.421649	0.85235	0.163596	0.151207	0.113632		1.35548	1.4147	1.8362	1.78514	1.91399	2.29754	1.76717	0.34689	2.11406	19.6296	1.50731	1.89454	0.11383	1.81067
	1.39869	1.07733	0.70091	1.62588	1.61423	1.59508	1.33535	0.374896	1.71025	28.0747	0.140547	1.49688	1.15767	1.60944	0.163263	0.00401133	0.0665734	0.402517	0.0844057	0.0777704	0.0674572	14.6865	17.2528	20.5215	12.9968	13.0809	13.2198		0.0981951	0.419548	0.795972	0.128996	0.117343	0.0981951		1.35585	1.40898	1.84358	1.78177	1.88236	2.27561	1.75803	0.339063	2.09709	19.2866	1.50218	1.87267	0.109779	1.81267
	1.38109	0.997828	0.705821	1.56224	1.82518	1.55178	1.33732	0.412444	1.74977	30.841	0.17011	1.46643	1.09364	1.55963	0.175626	0.00191566	0.115257	0.398796	0.0505897	0.238001	0.0459904	14.8216	17.9196	20.4771	13.4596	11.5995	13.5365		0.0853428	0.468606	0.760614	0.0958105	0.358743	0.0853428		1.35591	1.40322	1.84854	1.77809	1.85326	2.25028	1.74822	0.330754	2.07897	18.9195	1.49694	1.85208	0.106043	1.81331
	1.32122	0.990252	0.922666	1.63034	1.76041	1.50031	1.3542	0.341284	1.69548	25.2019	0.116475	1.41076	1.07299	1.59783	0.196508	0.00108784	0.132457	0.186219	0.0762524	0.165008	0.0213482	15.2863	17.9838	18.5616	12.9646	12.0449	13.9179		0.0895464	0.42051	0.488095	0.219574	0.349648	0.0895464		1.35595	1.39723	1.84413	1.77113	1.82657	2.22577	1.7368	0.322554	2.05935	18.5718	1.49071	1.83974	0.104801	1.79885
	1.53989	0.938618	0.895139	1.83676	1.65445	1.39365	1.37642	0.384587	1.76101	27.9412	0.147907	1.46677	1.05238	1.62581	0.214113	0.0267223	0.19167	0.23163	0.211915	0.077303	0.000297005	13.6242	18.4244	18.7995	11.5207	12.7916	14.7251		0.0731179	0.528153	0.571631	0.369991	0.187683	0.0731179		1.356	1.39135	1.8401	1.76347	1.80215	2.20092	1.72566	0.314534	2.0402	18.2269	1.48438	1.83061	0.104445	1.78281
	1.68997	0.910895	0.834587	1.75872	1.54122	1.33369	1.34485	0.394402	1.73925	29.3269	0.155553	1.43745	1.01659	1.65278	0.238329	0.119113	0.188314	0.260364	0.171288	0.0385621	0.000124501	12.5387	18.6631	19.3283	12.0566	13.6143	15.1889		0.25252	0.526558	0.602866	0.321262	0.103765	0.103765		1.35892	1.38569	1.83743	1.7559	1.77924	2.17719	1.71573	0.306479	2.02221	17.8629	1.47824	1.82288	0.104402	1.76757
	1.62002	0.872298	1.05337	1.72023	1.48307	1.2559	1.33415	0.332033	1.66618	24.8873	0.110246	1.36949	1.104	1.58578	0.179116	0.0817226	0.213306	0.0788391	0.149063	0.0221777	0.00612246	13.039	18.9981	17.4525	12.3253	14.0468	15.8012		0.250534	0.497189	0.316121	0.350748	0.113584	0.113584		1.36231	1.38058	1.83543	1.74894	1.75786	2.1556	1.70679	0.299146	2.00593	17.5269	1.47267	1.81604	0.104408	1.7534
	1.48911	0.822454	1.32819	1.68082	1.41221	1.27556	1.33472	0.288301	1.62303	21.6001	0.0831175	1.3702	1.28871	1.46989	0.0656753	0.0238361	0.26242	4.26869e-05	0.119784	0.00600366	0.00350084	14.0016	19.4351	15.2318	12.6036	14.583	15.6454		0.118914	0.547745	0.0420084	0.310624	0.0420084	0.0946428		1.36424	1.37945	1.8332	1.74217	1.73749	2.13505	1.6986	0.291779	1.99038	17.1776	1.46896	1.81044	0.104131	1.73983
	1.42327	0.819868	1.26734	1.6191	1.32069	1.24083	1.28185	0.264788	1.54664	20.6567	0.0701128	1.29402	1.24746	1.39763	0.0567727	0.0199996	0.213427	0.000210535	0.113736	0.00150885	0.00168264	14.4987	19.4579	15.7105	13.0457	15.2904	15.9213		0.129253	0.474148	0.0266769	0.32508	0.0266769	0.0531871		1.36166	1.37929	1.82991	1.73555	1.72163	2.11702	1.69084	0.286127	1.97697	16.9222	1.46487	1.80632	0.104379	1.72859
	1.3607	1.03436	1.26222	1.51897	1.2763	1.17085	1.27057	0.164723	1.43529	12.9645	0.0271335	1.26926	1.19369	1.3396	0.0575944	0.00812339	0.0557952	6.96276e-05	0.0617037	3.29082e-05	0.00994294	14.9791	17.6117	15.7511	13.779	15.6395	16.4847		0.0914337	0.234906	0.00704044	0.249706	0.00704044	0.0984104		1.3589	1.37947	1.8263	1.72893	1.70735	2.10034	1.68355	0.280919	1.96447	16.6861	1.46144	1.80196	0.104344	1.71814
	1.26993	1.50714	1.56667	1.42965	1.21385	1.13109	1.35306	0.173667	1.52672	12.8352	0.0301602	1.34979	1.22787	1.48777	0.0957066	0.00691053	0.0237426	0.045633	0.00586739	0.0193794	0.0492682	15.69	13.867	13.4271	14.4501	16.1374	16.8091		0.0798643	0.157352	0.216884	0.0798643	0.135945	0.218699		1.35515	1.38104	1.82304	1.72245	1.69471	2.085	1.6769	0.276167	1.95307	16.4689	1.45946	1.79789	0.103898	1.70858
	1.21954	1.64407	1.49461	1.32017	1.12274	1.05496	1.30935	0.225424	1.53477	17.2165	0.0508159	1.26986	1.14694	1.451	0.117038	0.00806521	0.112039	0.0343216	0.00011709	0.0348227	0.0647138	16.0916	12.8659	13.9605	15.2944	16.8776	17.4391		0.0503137	0.374215	0.224754	0.0503137	0.147116	0.214896		1.33896	1.38769	1.81997	1.71634	1.68263	2.07012	1.66929	0.27356	1.94285	16.3878	1.46143	1.79406	0.102175	1.69948
	1.1492	1.555	1.43054	1.27294	1.06294	0.989846	1.24341	0.218503	1.46191	17.5729	0.0477437	1.21107	1.0845	1.39114	0.123862	0.00887601	0.0970876	0.0350189	0.000871725	0.0325697	0.0642946	16.661	13.5128	14.4433	15.6661	17.3726	17.9872		0.0618688	0.343933	0.219477	0.0618688	0.148127	0.22122		1.3225	1.39382	1.8173	1.71083	1.66977	2.05568	1.66165	0.271561	1.93321	16.3428	1.46281	1.79069	0.100777	1.6903
	1.08638	1.44497	1.3914	1.52026	1.99912	0.955025	1.39953	0.36657	1.7661	26.1924	0.134373	1.41818	1.16264	1.50144	0.127175	0.0980589	0.00206487	6.61046e-05	0.0145775	0.359518	0.197582	17.1777	14.3339	14.7424	13.7694	10.4449	18.2838		0.331799	0.0267857	0.0267857	0.102082	0.580943	0.463157		1.30684	1.39877	1.81512	1.70576	1.65525	2.04213	1.65398	0.270165	1.92414	16.3343	1.46289	1.78778	0.099946	1.68051
	1.14403	1.46195	1.39933	2.11173	1.90073	0.932587	1.49173	0.446012	1.93774	29.8991	0.198927	1.43064	1.20785	1.79103	0.194465	0.120894	0.000886383	0.00853621	0.384401	0.167281	0.312636	16.7032	14.2056	14.6815	9.72975	11.0906	18.4762		0.286617	0.0313097	0.0313097	0.681083	0.470082	0.498057		1.29192	1.40312	1.81319	1.70081	1.64109	2.0297	1.64664	0.269284	1.91592	16.3536	1.46261	1.7851	0.0992965	1.67095
	1.08513	1.60372	1.52983	2.44306	1.80497	0.885032	1.55863	0.552032	2.11066	35.4179	0.304739	1.56678	1.19631	1.75466	0.189209	0.224195	0.0020339	0.000829014	0.782226	0.0606851	0.453728	17.1881	13.157	13.6985	7.7725	11.7376	18.8873		0.481645	0.0369457	0.0369457	0.876282	0.23819	0.681746		1.27819	1.40688	1.81113	1.69622	1.62831	2.01816	1.63981	0.268641	1.90845	16.3824	1.46224	1.7824	0.0986749	1.66226
	1.39	1.92982	1.43573	2.3501	1.78148	0.84804	1.62253	0.517272	2.1398	31.8806	0.26757	1.60861	1.40143	1.89273	0.149142	0.0540693	0.0944268	0.0348926	0.529363	0.0252653	0.599834	14.7531	10.8977	14.4039	8.29946	11.8991	19.2102		0.218606	0.321212	0.172873	0.741496	0.172873	0.760567		1.26536	1.41007	1.80939	1.69175	1.61644	2.0058	1.63313	0.267836	1.90097	16.4001	1.46166	1.77998	0.0981962	1.65409
	1.30986	1.87114	1.33159	2.16683	1.70285	1.57386	1.65936	0.328987	1.98834	19.8262	0.108233	1.63835	1.39216	1.82907	0.135635	0.122145	0.0448533	0.10743	0.257533	0.0018916	0.00731002	15.3752	11.2885	15.2052	9.38901	12.4477	13.3746		0.328489	0.232789	0.306762	0.52848	0.0644956	0.0644956		1.25493	1.4127	1.80745	1.68749	1.60413	1.99301	1.62662	0.266485	1.8931	16.3827	1.46056	1.77746	0.0978701	1.64581
	1.24313	1.78442	1.30808	2.04809	1.65472	1.64027	1.61312	0.300318	1.91344	18.6172	0.090191	1.6475	1.39112	1.752	0.114814	0.136892	0.0293451	0.0930505	0.189199	0.00173109	0.000737145	15.903	11.8788	15.3892	10.1308	12.7896	12.8932		0.404368	0.136926	0.33942	0.400592	0.00722796	0.00722796		1.24442	1.41521	1.80333	1.68535	1.59084	1.98042	1.61993	0.26519	1.88512	16.3705	1.45911	1.77383	0.0973471	1.63809
	1.16346	1.66873	1.30647	1.97277	1.56141	1.60641	1.54654	0.284535	1.83108	18.3981	0.08096	1.58391	1.3702	1.65315	0.0935881	0.146753	0.0149309	0.0576357	0.181675	0.000221003	0.00358388	16.5447	12.6896	15.4018	10.6159	13.4658	13.1375		0.420449	0.0848264	0.27744	0.388868	0.0224997	0.0224997		1.23289	1.41709	1.79995	1.68364	1.57707	1.96897	1.61327	0.264878	1.87815	16.4187	1.45709	1.77087	0.0972075	1.63035
	1.11626	1.5966	1.61635	1.91466	1.46341	2.34435	1.67527	0.417616	2.09289	24.9283	0.174403	1.60648	1.49671	1.84009	0.102907	0.312499	0.00618926	0.00347125	0.0573085	0.0448855	0.447662	16.931	13.2087	13.0655	10.998	14.1946	8.33265		0.490222	0.00987726	0.00987726	0.308187	0.143067	0.73787		1.22231	1.4144	1.79668	1.68128	1.56385	1.95998	1.60642	0.265718	1.87213	16.541	1.45177	1.76783	0.0981683	1.62257
	1.05091	1.56496	1.49712	1.81946	1.40384	2.27828	1.60243	0.414725	2.01716	25.881	0.171997	1.53104	1.42716	1.75584	0.10326	0.304177	0.00140383	0.0110896	0.0471034	0.039437	0.456775	17.473	13.4397	13.9417	11.6384	14.647	8.71843		0.480135	0.0339197	0.0339197	0.28842	0.1272	0.747239		1.21217	1.40936	1.79379	1.67776	1.55106	1.95236	1.59942	0.267172	1.86659	16.7044	1.44478	1.76478	0.0997019	1.61441
	1.11322	1.55026	1.3897	1.735	1.30156	2.31958	1.56822	0.424898	1.99312	27.0943	0.180538	1.46998	1.32359	1.68881	0.12124	0.207025	0.000322611	0.0318702	0.027816	0.0711087	0.564549	16.956	13.5477	14.7555	12.2219	15.4404	8.47623		0.356759	0.0802804	0.0802804	0.265023	0.16842	0.849607		1.20266	1.4046	1.7909	1.67436	1.54013	1.9459	1.59309	0.268693	1.86178	16.8662	1.43848	1.76176	0.101019	1.60724
	1.30744	1.48517	1.3847	1.68305	1.21526	2.55036	1.60433	0.490536	2.09487	30.5757	0.240626	1.43494	1.32676	1.63358	0.103645	0.0881435	0.0141987	0.0482365	0.00619659	0.151379	0.894976	15.3941	14.0311	14.7938	12.5878	16.126	7.1857		0.127497	0.050235	0.050235	0.248112	0.219681	1.11542		1.19384	1.39988	1.78502	1.67045	1.52981	1.93982	1.58647	0.269635	1.8561	16.9959	1.43236	1.75638	0.101612	1.60013
	1.27614	1.40838	1.84221	1.66748	1.15303	2.57286	1.65335	0.516523	2.16988	31.241	0.266796	1.53793	1.3092	1.79853	0.157454	0.142285	0.0600117	0.035668	0.000199631	0.250318	0.845498	15.6407	14.6123	11.4838	12.6985	16.6297	7.0656		0.261786	0.129551	0.304282	0.129551	0.384896	1.03493		1.1853	1.39518	1.77355	1.66581	1.52285	1.9332	1.57932	0.269364	1.84868	17.0557	1.42709	1.74662	0.100677	1.59433
	1.24163	1.4557	1.80497	1.91976	1.12049	2.3722	1.65246	0.469727	2.12218	28.4259	0.220643	1.63034	1.29515	1.89106	0.187029	0.168782	0.0387117	0.0232592	0.0714483	0.282988	0.518027	15.9149	14.2527	11.7376	10.9642	16.8961	8.17264		0.388709	0.174631	0.174631	0.28942	0.509844	0.741862		1.18103	1.39063	1.76863	1.66034	1.51762	1.92147	1.57329	0.26732	1.84061	16.9912	1.42238	1.74156	0.100882	1.58898
	1.16512	1.49423	1.76431	1.91386	1.07645	2.21242	1.6044	0.441559	2.04596	27.5218	0.194974	1.62927	1.2474	1.87648	0.201377	0.192964	0.0121381	0.0255723	0.095769	0.278735	0.369693	16.5312	13.9633	12.0178	11.0033	17.2602	9.11169		0.464147	0.135043	0.135043	0.284595	0.552824	0.583154		1.17227	1.38643	1.76593	1.66025	1.51165	1.91032	1.56781	0.267437	1.83524	17.058	1.41773	1.73951	0.101917	1.58595
	1.08891	1.42023	1.66024	1.7974	1.02032	3.45583	1.74049	0.894184	2.63467	51.3754	0.799565	1.54024	1.17174	1.76311	0.201498	0.424555	0.102563	0.00643947	0.00323849	0.51864	2.94239	17.1567	14.5218	12.7502	11.7895	17.7296	3.15116		0.451329	0.120004	0.120004	0.257158	0.519916	1.91559		1.16387	1.38298	1.76355	1.66078	1.50478	1.90523	1.56353	0.269072	1.8326	17.2092	1.41343	1.73785	0.10295	1.58278
	1.08732	1.33798	1.55417	1.75969	0.955568	4.87691	1.92861	1.47409	3.40269	76.4327	2.17293	1.44607	1.14999	1.70831	0.195335	0.707757	0.348845	0.140206	0.0285313	0.946803	8.6925	17.1699	15.1555	13.519	12.0498	18.2792	0.125365		0.358747	0.108095	0.108095	0.313624	0.490502	3.43084		1.156	1.37958	1.76054	1.66156	1.49411	1.90091	1.55878	0.270868	1.82965	17.3769	1.40821	1.73579	0.104193	1.57783
	2.09699	1.2582	1.45275	2.14985	1.27974	5.38234	2.26998	1.57501	3.84499	69.3843	2.48066	1.77487	1.32299	2.13663	0.235182	0.0299244	1.0237	0.667864	0.0144311	0.980569	9.68679	9.82189	15.783	14.275	9.49337	15.6123	0.0229096		0.322121	0.51667	0.322121	0.374979	0.495129	3.60747		1.1483	1.37661	1.75744	1.66449	1.47958	1.89726	1.55395	0.273136	1.82708	17.5769	1.40236	1.7342	0.105799	1.57204
	2.014	1.225	1.71351	2.5043	1.26444	5.2179	2.32319	1.49709	3.82028	64.4412	2.24128	1.86375	1.37671	2.38172	0.267403	0.0956002	1.20602	0.37171	0.0328	1.12095	8.37933	10.349	16.0479	12.3726	7.4348	15.7335	0.000171178		0.150244	0.638755	0.150244	0.640544	0.599314	3.35414		1.14103	1.37394	1.75437	1.6674	1.46462	1.89293	1.54905	0.275207	1.82426	17.7662	1.39661	1.73263	0.107381	1.56601
	1.88649	1.57715	2.16741	2.71407	1.23224	4.83705	2.4024	1.29587	3.69827	53.9405	1.67927	2.02695	1.65448	2.57741	0.218087	0.266168	0.68104	0.0552223	0.097138	1.36927	5.92752	11.1856	13.3505	9.38548	6.33483	15.9899	0.155181		0.14046	0.449797	0.14046	0.687124	0.794703	2.8101		1.13634	1.37138	1.75071	1.66829	1.45041	1.88827	1.54423	0.276207	1.82044	17.8863	1.39113	1.73011	0.108602	1.55935
	1.76678	1.69149	2.30398	2.82554	1.18554	4.4901	2.37724	1.17759	3.55483	49.536	1.38672	2.03538	1.71031	2.69515	0.223549	0.372657	0.470249	0.00536628	0.200972	1.42015	4.46418	12.0007	12.528	8.56732	5.78616	16.3656	0.548907		0.268601	0.343891	0.268601	0.790155	0.849846	2.45472		1.13847	1.36871	1.74812	1.66122	1.43408	1.88381	1.53907	0.274952	1.81402	17.8649	1.38505	1.72639	0.109704	1.54765
	1.65708	1.72233	2.14801	2.6977	1.1252	4.34416	2.28241	1.13888	3.42129	49.898	1.29704	1.93517	1.67339	2.56028	0.209483	0.391041	0.313694	0.0180653	0.172462	1.33914	4.25082	12.7728	12.3106	9.50473	6.41752	16.8574	0.786444		0.278087	0.212839	0.212839	0.762531	0.809966	2.409		1.14078	1.36611	1.74656	1.65419	1.41587	1.8801	1.53394	0.27429	1.80823	17.8815	1.37855	1.72347	0.11119	1.53503
	1.55026	1.63952	2.03049	2.52867	1.10032	4.23287	2.18036	1.11468	3.29504	51.1239	1.24252	1.83501	1.57258	2.40413	0.209105	0.397018	0.292501	0.0224584	0.121323	1.16649	4.21281	13.5477	12.8986	10.2431	7.30249	17.0624	0.996227		0.284746	0.195486	0.195486	0.693661	0.734693	2.39786		1.14264	1.36345	1.74524	1.64885	1.39823	1.87664	1.52918	0.274137	1.80331	17.9271	1.37215	1.72114	0.112823	1.52354
	1.46277	1.58358	2.00038	2.41806	1.88055	4.06552	2.23514	0.957672	3.19281	42.8462	0.917136	1.94046	1.65782	2.31364	0.165132	0.596558	0.424537	0.0551141	0.0334577	0.125735	3.35028	14.1994	13.3036	10.4368	7.91255	11.2254	1.35831		0.477694	0.356887	0.0599135	0.477592	0.0599135	2.12505		1.14437	1.36257	1.74411	1.65119	1.38165	1.8729	1.52613	0.274507	1.80064	17.9871	1.36734	1.72088	0.114479	1.51642
	1.3743	1.86287	2.35227	2.30659	1.88765	4.00118	2.29748	0.907171	3.20465	39.4856	0.822959	2.09712	1.86906	2.34085	0.112065	0.852258	0.188883	0.00300193	8.31539e-05	0.16796	2.90261	14.874	11.3442	8.287	8.55204	11.1779	1.51241		0.722823	0.234251	0.255145	0.209474	0.209474	1.90406		1.1457	1.36752	1.74281	1.65264	1.36649	1.86745	1.52377	0.273786	1.79755	17.9677	1.36675	1.72026	0.114518	1.51008
	1.28521	2.10687	2.92108	2.2225	1.80348	3.7965	2.35594	0.886128	3.24207	37.6125	0.785223	2.16469	1.87933	2.74644	0.187452	1.14647	0.0620359	0.319387	0.0178058	0.305212	2.07521	15.5691	9.76007	5.33563	9.05095	11.7478	2.05775		0.879478	0.0578158	0.756398	0.0578158	0.361206	1.63181		1.14553	1.37789	1.74147	1.64904	1.35879	1.85877	1.52192	0.270871	1.79279	17.7981	1.36357	1.71836	0.11512	1.51347
	1.24772	2.09504	2.85867	2.38055	1.71916	3.52874	2.30498	0.81424	3.11922	35.3252	0.662986	2.23779	1.81313	2.73914	0.203418	1.11779	0.0440769	0.306571	0.00571123	0.343189	1.49759	15.8663	9.83415	5.62786	8.12494	12.3329	2.89761		0.990069	0.142759	0.620875	0.142759	0.518637	1.29095		1.14569	1.37952	1.74028	1.64565	1.35401	1.84825	1.5189	0.26812	1.78702	17.6523	1.36039	1.71662	0.115773	1.51259
	1.18969	2.06957	2.72905	2.31328	1.60183	3.27142	2.19581	0.753139	2.94895	34.299	0.567219	2.19142	1.71877	2.62511	0.208648	1.01226	0.0159369	0.284348	0.0137994	0.352803	1.15694	16.332	9.99455	6.25966	8.51299	13.1707	3.83988		1.00173	0.121856	0.537628	0.121856	0.589587	1.08		1.14934	1.37799	1.73936	1.64239	1.34997	1.83825	1.51622	0.264862	1.78108	17.4686	1.35698	1.71512	0.116579	1.51019
	1.10438	1.95184	2.59486	2.20018	1.47922	3.02107	2.05859	0.705916	2.76451	34.2912	0.498317	2.07601	1.59738	2.49619	0.219567	0.910525	0.0113952	0.287585	0.0200464	0.33567	0.926364	17.0289	10.7527	6.94913	9.18577	14.0757	4.88371		0.971633	0.124167	0.518851	0.124167	0.596789	0.945059		1.1528	1.37668	1.73887	1.63863	1.34635	1.8296	1.51382	0.261967	1.77579	17.305	1.35394	1.71381	0.11731	1.50766
	1.04208	1.87598	3.20192	2.08428	1.37227	2.86445	2.0735	0.835896	2.90939	40.3134	0.698723	1.98013	1.4982	2.66941	0.281028	1.06382	0.0390139	1.27333	0.000116288	0.491717	0.625614	17.5469	11.2561	4.1171	9.90173	14.8896	5.60045		0.938049	0.104152	1.22179	0.104152	0.607858	0.884326		1.15298	1.37279	1.74068	1.6345	1.34227	1.8214	1.51077	0.260808	1.77158	17.2632	1.3499	1.71414	0.118874	1.50365
	0.998124	1.77201	4.27021	1.95102	1.27193	2.70979	2.16218	1.19064	3.35282	55.0665	1.41761	1.86151	1.39695	2.5201	0.286733	1.35503	0.152235	4.4438	0.0445897	0.792545	0.299875	17.9171	11.9645	0.923078	10.7582	15.6741	6.35641		0.863388	0.089505	2.4087	0.089505	0.589582	0.848277		1.15328	1.36899	1.74515	1.63093	1.33783	1.81263	1.50813	0.260098	1.76823	17.2464	1.34562	1.71659	0.121144	1.49996
	0.932523	1.71838	4.2139	1.82838	1.21739	2.5339	2.07408	1.18442	3.2585	57.1057	1.40285	1.77338	1.34264	2.35752	0.274281	1.30315	0.126521	4.57884	0.0603681	0.733918	0.211437	18.4767	12.3384	1.03445	11.5777	16.1089	7.27423		0.840859	0.0549994	2.44052	0.0549994	0.555991	0.760522		1.15418	1.36619	1.74985	1.62844	1.34029	1.79703	1.506	0.25688	1.76288	17.0572	1.34677	1.7195	0.121558	1.49731
	0.870886	1.73657	4.01616	1.80577	1.62728	2.35517	2.06864	1.06618	3.13482	51.5402	1.13674	1.77117	1.6546	2.21782	0.145443	1.43461	0.110269	3.79282	0.0690989	0.194797	0.0820981	19.0104	12.2109	1.4758	11.7321	12.9867	8.27031		0.900285	0.0346003	2.24498	0.0346003	0.143892	0.583995		1.15602	1.36385	1.7553	1.63358	1.34941	1.77808	1.50604	0.25285	1.75889	16.789	1.35302	1.72487	0.120814	1.49871
	0.832817	1.79811	3.71604	2.34821	1.81346	2.22007	2.12145	0.944864	3.06631	44.5386	0.892768	2.01676	1.80195	2.31617	0.124869	1.66058	0.10455	2.54271	0.0514189	0.0948563	0.0097251	19.3438	11.7846	2.29505	8.31038	11.6794	9.06561		1.18395	0.218656	1.69927	0.331443	0.203302	0.203302		1.15618	1.36148	1.76004	1.63683	1.35953	1.75985	1.50565	0.249319	1.75497	16.5589	1.36002	1.72909	0.119477	1.49916
	1.22548	1.74006	3.50505	2.44972	1.69676	2.06333	2.1134	0.794189	2.90759	37.5787	0.630736	1.9017	1.70758	2.35312	0.158972	0.7884	0.139381	1.93669	0.113109	0.173592	0.00250665	16.044	12.1865	2.97884	7.73542	12.4907	10.034		0.676217	0.161636	1.60335	0.548019	0.204942	0.161636		1.1536	1.35923	1.76474	1.63928	1.37006	1.74623	1.50552	0.247639	1.75316	16.4487	1.36193	1.71949	0.116036	1.50467
	1.31608	1.63347	3.3495	2.26988	1.57208	1.90546	2.00774	0.733181	2.74093	36.5176	0.537554	1.76946	1.58743	2.17877	0.157014	0.478397	0.140083	1.80031	0.0687141	0.189802	0.010463	15.3264	12.9421	3.53996	8.76813	13.3875	11.0591		0.453379	0.135994	1.58004	0.500417	0.19738	0.135994		1.14997	1.35739	1.7691	1.64112	1.38047	1.73615	1.5057	0.247	1.7527	16.4043	1.36316	1.71239	0.113552	1.5108
	1.23942	1.52252	3.25204	2.10115	1.46338	1.75256	1.88851	0.729235	2.61775	38.6143	0.531783	1.63754	1.47817	2.014	0.153439	0.421325	0.133949	1.85921	0.0452161	0.180734	0.0184834	15.9326	13.7527	3.91621	9.79583	14.1948	12.0994		0.398124	0.115018	1.6145	0.463613	0.174157	0.115018		1.14641	1.36166	1.77679	1.63902	1.39028	1.72741	1.50693	0.246403	1.75333	16.3514	1.36882	1.70531	0.109461	1.51465
	1.15456	1.45817	3.19086	1.9342	1.35306	1.60691	1.78296	0.737731	2.52069	41.3768	0.544247	1.53254	1.37934	1.85238	0.146373	0.39489	0.105486	1.98218	0.0228733	0.184813	0.030994	16.6172	14.2341	4.1621	10.8688	15.0383	13.1339		0.377984	0.0743675	1.65832	0.401658	0.17948	0.0743675		1.14302	1.36757	1.78377	1.63594	1.3973	1.71984	1.50791	0.245959	1.75387	16.3113	1.375	1.69887	0.10536	1.51662
	1.08114	1.59909	3.10993	1.79299	1.2697	1.47932	1.72203	0.723969	2.446	42.0416	0.524131	1.53921	1.32211	1.74452	0.137744	0.410733	0.0151146	1.92626	0.0050355	0.204601	0.0589063	17.2211	13.1906	4.49886	11.8198	15.6917	14.0749		0.458061	0.0598825	1.57072	0.253785	0.269504	0.0598825		1.14011	1.37299	1.78991	1.63308	1.40002	1.71286	1.50816	0.245895	1.75406	16.3043	1.37975	1.69292	0.101922	1.51655
	1.01098	1.6284	2.98597	1.68373	1.20899	1.37165	1.64829	0.702385	2.35067	42.613	0.493345	1.50003	1.24966	1.6699	0.143939	0.40616	0.000395387	1.7894	0.00125587	0.192979	0.0765298	17.8084	12.9786	5.04005	12.583	16.1764	14.8945		0.489044	0.128378	1.48595	0.183701	0.291031	0.128378		1.13704	1.37837	1.79522	1.63091	1.40309	1.70644	1.50851	0.245928	1.75444	16.3027	1.38455	1.68756	0.0986324	1.517
	0.938398	1.56404	2.83345	1.61094	1.16467	1.28464	1.56602	0.669711	2.23573	42.7651	0.448513	1.42434	1.19466	1.59921	0.1448	0.393911	3.91634e-06	1.60637	0.00201745	0.161085	0.0791781	18.4263	13.4464	5.74817	13.1047	16.5349	15.5736		0.485941	0.139704	1.40911	0.186599	0.259671	0.139704		1.13347	1.38368	1.79981	1.6289	1.40343	1.6998	1.50818	0.246262	1.75444	16.3284	1.38861	1.68208	0.0955692	1.51617
	0.87905	1.44442	2.68103	1.52452	1.13446	1.21932	1.48047	0.631541	2.11201	42.6583	0.398844	1.33187	1.15567	1.50449	0.131127	0.3617	0.00129958	1.44136	0.00194056	0.119722	0.0681967	18.9393	14.3381	6.50224	13.7379	16.7815	16.0934		0.452818	0.112548	1.34916	0.192649	0.197411	0.112548		1.12997	1.38812	1.80188	1.62567	1.40416	1.69341	1.5072	0.246026	1.75323	16.3234	1.39213	1.67647	0.0926629	1.51491
	0.823381	1.33243	2.66275	1.41904	1.10118	1.13659	1.41256	0.64648	2.05904	45.7665	0.417936	1.23451	1.11003	1.39739	0.114603	0.347133	0.00642165	1.56297	4.20102e-05	0.0969591	0.0761594	19.4269	15.1987	6.59583	14.5309	17.0553	16.764		0.411127	0.0979173	1.42824	0.184534	0.13333	0.0979173		1.12603	1.3921	1.80824	1.61939	1.40566	1.68786	1.50655	0.246861	1.75341	16.3859	1.39549	1.67074	0.0897708	1.51252
	1.06663	1.24599	2.70199	1.32055	1.04874	1.1104	1.41572	0.63908	2.0548	45.1418	0.408423	1.1782	1.07757	1.30191	0.0942806	0.121861	0.028806	1.6545	0.0090566	0.134673	0.0932194	17.3418	15.8801	6.3958	15.2915	17.4912	16.9792		0.111566	0.0677975	1.52379	0.142355	0.129458	0.0677975		1.11996	1.39542	1.81501	1.61302	1.40723	1.68254	1.50553	0.248644	1.75418	16.5154	1.39838	1.66516	0.0870845	1.51013
	1.08339	1.19634	2.57965	1.21942	0.988276	1.07481	1.35698	0.604991	1.96197	44.5836	0.366014	1.13987	1.07695	1.21365	0.0596783	0.0748514	0.0258059	1.49493	0.0189223	0.135944	0.0796228	17.2025	16.2783	7.02954	16.0926	18.0005	17.2738		0.0564739	0.0564739	1.43979	0.0795576	0.15159	0.0650591		1.11375	1.39824	1.8185	1.6065	1.40841	1.67789	1.50388	0.249911	1.75379	16.6177	1.40078	1.66005	0.084703	1.50746
	1.01347	1.48759	2.4201	1.17605	0.952355	1.01661	1.34436	0.56154	1.9059	41.77	0.315327	1.09633	1.01425	1.4097	0.163142	0.10949	0.0205133	1.15721	0.0283281	0.15367	0.107423	17.7874	14.013	7.90105	16.4424	18.3066	17.7609		0.0828604	0.391256	1.32377	0.0797223	0.143976	0.0797223		1.1081	1.40109	1.81837	1.60028	1.40966	1.67287	1.50173	0.250124	1.75185	16.6557	1.40323	1.65472	0.0822404	1.50497
	0.965057	1.4773	2.23041	1.11542	1.26084	1.14191	1.36516	0.457034	1.82219	33.4785	0.20888	1.20138	1.12205	1.42318	0.118314	0.16008	0.012575	0.748662	0.0623666	0.0108817	0.0498374	18.1981	14.0902	9.00343	16.9378	15.762	16.7205		0.236321	0.275917	1.02903	0.0859541	0.0594638	0.0594638		1.10378	1.40386	1.81846	1.59459	1.41105	1.66781	1.49992	0.25007	1.74999	16.6722	1.40565	1.64951	0.0798173	1.50282
	0.89849	1.40726	2.05475	1.0627	1.23042	1.08139	1.28917	0.412458	1.70163	31.9941	0.170121	1.15591	1.06737	1.36305	0.121659	0.15263	0.0139462	0.586118	0.0512894	0.00345134	0.0431719	18.7705	14.6208	10.0884	17.3746	16.0045	17.2191		0.257416	0.251357	0.898847	0.0932083	0.0745152	0.0745152		1.1084	1.40367	1.81843	1.58984	1.41223	1.67063	1.50053	0.248565	1.7491	16.5651	1.40581	1.65043	0.0800419	1.50103
	0.837627	1.45564	1.9093	0.984943	1.21328	1.01091	1.23528	0.39357	1.62885	31.8607	0.154897	1.11209	0.991434	1.39505	0.169127	0.158131	0.048559	0.454298	0.0626706	0.00048421	0.0503442	19.3016	14.2532	11.0336	18.0288	16.1419	17.809		0.274466	0.343551	0.797206	0.127151	0.101185	0.101185		1.12204	1.39817	1.81488	1.58633	1.42087	1.67677	1.50318	0.243833	1.74701	16.2212	1.40384	1.65416	0.0818556	1.5036
	0.777206	1.90047	1.77527	0.922763	1.1732	0.941354	1.24838	0.475559	1.72394	38.0942	0.226156	1.05728	0.927411	1.62475	0.273236	0.222002	0.425221	0.27762	0.106024	0.00565195	0.0942629	19.8361	11.0923	11.9419	18.5607	16.4656	18.4009		0.28007	0.843191	0.717998	0.134512	0.115922	0.115922		1.1349	1.39094	1.81143	1.58472	1.43576	1.68265	1.50673	0.239406	1.74614	15.889	1.40215	1.65817	0.0836595	1.51024
	0.730321	1.80969	1.66069	0.885207	1.40768	0.878028	1.2286	0.457282	1.68588	37.2197	0.209107	1.14644	0.879823	1.59744	0.28968	0.248284	0.337659	0.186699	0.11792	0.0320693	0.122902	20.2559	11.7053	12.747	18.8857	14.6176	18.9482		0.416123	0.663243	0.514244	0.261237	0.261237	0.268416		1.14939	1.38441	1.80802	1.58423	1.44988	1.70132	1.51288	0.236771	1.74965	15.6504	1.40078	1.67205	0.0882803	1.51706
	0.683871	1.66598	1.56642	0.837791	1.3752	0.844782	1.16234	0.42364	1.58598	36.4471	0.179471	1.10999	0.839539	1.51862	0.287969	0.228933	0.253655	0.163281	0.105332	0.0453077	0.100844	20.6762	12.7092	13.429	19.3001	14.8671	19.2387		0.426118	0.555993	0.456432	0.272198	0.265208	0.265208		1.16476	1.37848	1.80423	1.59046	1.45429	1.72005	1.51871	0.235075	1.75379	15.4786	1.39743	1.68765	0.0940716	1.52237
	0.63755	1.54461	1.46999	0.783921	1.32612	0.791684	1.09231	0.398539	1.49085	36.4858	0.158833	1.0589	0.785861	1.43402	0.291979	0.206808	0.20457	0.14264	0.0951049	0.0546663	0.0903768	21.0996	13.5894	14.1451	19.7763	15.2479	19.7074		0.421352	0.485704	0.411087	0.274981	0.267218	0.267218		1.17846	1.37213	1.79976	1.58997	1.47414	1.73845	1.52549	0.232948	1.75843	15.2704	1.39763	1.70133	0.0979999	1.53206
	0.616448	1.43219	1.35914	0.745022	1.30158	0.747726	1.03368	0.367608	1.40129	35.5629	0.135136	1.02465	0.745698	1.34475	0.286565	0.174086	0.15881	0.10592	0.0833257	0.0717666	0.0817718	21.2939	14.4308	14.9912	20.1238	15.4402	20.0996		0.408203	0.407542	0.334485	0.27963	0.276925	0.276925		1.19145	1.36421	1.79346	1.58509	1.51176	1.75579	1.53363	0.230558	1.76418	15.0335	1.4011	1.71311	0.100192	1.54842
	0.578719	1.31943	1.29426	0.719407	1.22904	1.0951	1.03933	0.315297	1.35462	30.3366	0.0994119	1.16207	0.813331	1.27795	0.222171	0.212159	0.078459	0.0649897	0.102348	0.0359925	0.00311072	21.6435	15.3002	15.4978	20.3543	16.0155	17.1055		0.583353	0.15736	0.132185	0.442665	0.0669715	0.0669715		1.20036	1.35255	1.7876	1.5801	1.54927	1.77207	1.54033	0.231233	1.77156	15.0119	1.40173	1.72408	0.103123	1.56469
	0.697467	1.22841	1.34007	0.665897	1.13934	1.08011	1.02522	0.280354	1.30557	27.3458	0.0785983	1.10972	0.793126	1.20614	0.206584	0.10742	0.0412883	0.0991361	0.12911	0.0130243	0.00301291	20.5528	16.0206	15.1391	20.84	16.7415	17.2298		0.412256	0.118688	0.230352	0.443826	0.029617	0.029617		1.2094	1.34314	1.78235	1.57785	1.58547	1.77999	1.54637	0.231359	1.77773	14.9615	1.40182	1.73136	0.105179	1.58166
	0.687649	1.14926	1.39512	0.846734	1.07864	1.02072	1.02969	0.245266	1.27495	23.8195	0.0601553	1.04968	0.89023	1.13161	0.119386	0.11699	0.0142989	0.133539	0.0334716	0.0023963	8.04577e-05	20.6419	16.6604	14.7139	19.2216	17.2419	17.7263		0.362029	0.0995868	0.345439	0.202944	0.0289609	0.0289609		1.21825	1.33506	1.77668	1.58543	1.61941	1.78682	1.55361	0.232257	1.78587	14.9495	1.39765	1.73737	0.10836	1.60242
	0.656758	1.05963	1.4111	0.845304	1.02604	0.973297	0.995355	0.251225	1.24658	25.2397	0.0631139	0.999667	0.877303	1.05123	0.0901875	0.114648	0.00413139	0.172847	0.0225152	0.00094135	0.000486548	20.9235	17.4002	14.5915	19.2342	17.6816	18.1279		0.342909	0.0599641	0.411437	0.154362	0.0263696	0.0263696		1.22677	1.33299	1.77092	1.59838	1.66201	1.79483	1.56432	0.234084	1.7984	14.964	1.39934	1.74369	0.109561	1.63019
	0.625141	0.982409	1.35408	0.776603	0.974892	1.07051	0.963939	0.250563	1.2145	25.9936	0.0627816	0.97865	0.826175	1.04848	0.118585	0.114784	0.000341145	0.152212	0.0350945	0.000119967	0.0113564	21.2138	18.0504	15.0303	19.8415	18.1143	17.3096		0.353509	0.00375858	0.375432	0.202047	0.00375858	0.091855		1.23444	1.3312	1.77274	1.61413	1.7066	1.7941	1.57554	0.237223	1.81276	15.0566	1.40194	1.75621	0.112177	1.66037
	0.58432	0.924505	1.27559	0.715479	0.93489	1.05414	0.914821	0.244553	1.15937	26.7323	0.0598063	0.929697	0.767735	1.02433	0.143182	0.109231	9.37798e-05	0.130157	0.0397374	0.000402747	0.0194095	21.5915	18.5457	15.6451	20.3898	18.4564	17.446		0.345377	0.00519228	0.345896	0.214219	0.00519228	0.124442		1.24564	1.3312	1.77807	1.62894	1.75198	1.79287	1.58812	0.240759	1.82888	15.16	1.40564	1.77155	0.115168	1.69046
	0.547193	0.872502	1.19563	0.710175	1.06694	1.0351	0.90459	0.242756	1.14735	26.836	0.0589304	0.953803	0.750757	1.05898	0.170314	0.127733	0.0010296	0.0847016	0.037797	0.0263577	0.0170336	21.9379	18.9963	16.2841	20.4377	17.3392	17.6054		0.40661	0.0813001	0.241823	0.243627	0.113138	0.0813001		1.26882	1.33417	1.7837	1.64238	1.83352	1.79062	1.60887	0.247502	1.85637	15.3836	1.41122	1.78889	0.118019	1.71304
	0.52094	0.831636	1.1128	0.707666	1.02914	0.990216	0.865399	0.222831	1.08823	25.749	0.0496538	0.910926	0.738658	1.01941	0.159692	0.118652	0.00113998	0.0612073	0.0248799	0.0268104	0.0155791	22.1845	19.3542	16.9594	20.4604	17.6555	17.9841		0.389985	0.07929	0.201875	0.20326	0.118213	0.07929		1.29521	1.33734	1.7885	1.6557	1.94283	1.78924	1.63481	0.263286	1.89809	16.1051	1.41693	1.78906	0.116072	1.7221
	0.497743	0.772119	1.05674	0.689743	1.28517	0.965005	0.877754	0.281621	1.15937	32.0843	0.0793105	0.868562	0.710337	1.03381	0.18546	0.144408	0.0111587	0.0320363	0.0353479	0.165989	0.00761276	22.4035	19.8814	17.4243	20.6228	15.5694	18.1986		0.370819	0.0964428	0.188178	0.178819	0.416609	0.0964428		1.32968	1.34011	1.78897	1.6695	2.0494	1.79227	1.66166	0.281876	1.94353	16.9636	1.42246	1.79144	0.114809	1.72924
	0.938579	0.731188	1.63929	0.871964	1.42286	0.912382	1.08604	0.358661	1.44471	33.0245	0.128638	0.92548	0.882068	1.30179	0.192194	0.0217462	0.125923	0.306083	0.0458305	0.113447	0.0301588	18.4247	20.2481	12.9002	19.001	14.5018	18.6503		0.0130986	0.194292	0.713812	0.0535162	0.497383	0.0130986		1.3619	1.34225	1.78965	1.68387	2.14843	1.79692	1.68717	0.303343	1.99051	17.9794	1.44239	1.7951	0.108945	1.73676
	0.873303	0.695807	1.71542	1.37086	1.32035	0.90263	1.14639	0.385088	1.53148	33.5912	0.148293	1.11149	0.880635	1.35823	0.21332	0.0745788	0.203029	0.323793	0.0503829	0.0302599	0.059421	18.9894	20.5678	12.3592	14.9006	15.293	18.7346		0.238186	0.415682	0.603933	0.259367	0.208859	0.208859		1.41426	1.34502	1.79004	1.6962	2.24449	1.80142	1.71524	0.322843	2.03808	18.8221	1.48474	1.79857	0.0955836	1.74312
	0.83647	0.740426	1.63346	1.33061	1.2577	1.42931	1.20466	0.34759	1.55225	28.8537	0.120819	1.29416	0.941777	1.40463	0.197262	0.135566	0.215516	0.183871	0.0158633	0.00281271	0.050465	19.3117	20.1651	12.9421	15.2129	15.787	14.4527		0.457685	0.553729	0.339309	0.0364573	0.0364573	0.135152		1.50129	1.34827	1.79009	1.70749	2.3402	1.79716	1.74742	0.339761	2.08718	19.4436	1.55284	1.7954	0.0724439	1.74879
	0.785138	0.731011	1.51239	1.287	1.19152	1.40901	1.15268	0.324819	1.4775	28.1795	0.105507	1.23926	0.886735	1.37851	0.217095	0.135085	0.177803	0.129391	0.0180413	0.00150904	0.0657067	19.7655	20.2497	13.8279	15.555	16.3172	14.6075		0.454122	0.508249	0.273127	0.0477358	0.0477358	0.169751		1.58699	1.3517	1.79	1.71688	2.43573	1.80376	1.78084	0.362027	2.14287	20.329	1.61946	1.80032	0.0528855	1.75344
	0.743685	0.712795	1.42105	1.45831	1.1066	1.36694	1.1349	0.338331	1.47323	29.8116	0.114468	1.23677	0.834413	1.40752	0.255631	0.153045	0.178169	0.0818828	0.104597	0.000800889	0.0538445	20.1358	20.414	14.5156	14.2331	17.0106	14.9308		0.493082	0.523972	0.18428	0.221542	0.130172	0.130172		1.65786	1.3551	1.78971	1.72125	2.53234	1.81283	1.81152	0.389909	2.20142	21.5239	1.67371	1.8125	0.0398132	1.75548
	0.721102	0.675819	1.31772	1.3901	1.02953	1.26857	1.06714	0.31047	1.37761	29.0936	0.0963916	1.14905	0.798209	1.30543	0.241118	0.119743	0.153133	0.0627912	0.104302	0.00141442	0.040574	20.339	20.7495	15.3136	14.7524	17.6522	15.7007		0.42795	0.473233	0.168671	0.241048	0.119519	0.119519		1.72269	1.35765	1.78623	1.73445	2.62937	1.82048	1.84181	0.420458	2.26227	22.8285	1.72563	1.83648	0.0311198	1.76034
	0.933471	0.644928	1.21453	1.2908	0.984678	1.18639	1.04247	0.238849	1.28132	22.912	0.057049	1.08553	0.946272	1.2075	0.121287	0.0118799	0.158037	0.0296071	0.0616682	0.00333948	0.020714	18.4686	21.0319	16.1319	15.5251	18.0311	16.3587		0.152063	0.440606	0.128999	0.205263	0.100856	0.100856		1.78492	1.35593	1.77758	1.74595	2.72228	1.82771	1.86906	0.452462	2.32152	24.208	1.75386	1.85872	0.029028	1.78125
	1.52494	0.610023	1.25999	1.22956	0.92572	1.12242	1.11211	0.314017	1.42613	28.2361	0.0986067	1.17599	0.974896	1.25238	0.124586	0.170431	0.252092	0.0218685	0.0137951	0.0347413	0.000106353	13.7347	21.3533	15.7688	16.0113	18.5353	16.8802		0.34895	0.56597	0.0839974	0.0535699	0.250273	0.0535699		1.86063	1.35262	1.76649	1.75467	2.8085	1.83454	1.89624	0.483671	2.37991	25.5068	1.75762	1.88082	0.0338587	1.80052
	1.4778	0.600187	1.32041	1.14791	0.871261	1.08088	1.08307	0.314448	1.39752	29.033	0.0988778	1.11439	0.923665	1.27728	0.160666	0.155808	0.23318	0.0563277	0.00420373	0.0448647	4.82636e-06	14.0864	21.4442	15.2926	16.6715	19.0072	17.2234		0.363406	0.514206	0.206015	0.0335165	0.243132	0.0335165		1.93851	1.34832	1.75597	1.76513	2.88889	1.8389	1.92262	0.514457	2.43708	26.7581	1.75826	1.90169	0.0391883	1.80202
	1.38591	0.562729	1.25279	1.17895	0.842421	1.0134	1.03937	0.300588	1.33995	28.9204	0.0903532	1.09617	0.885166	1.23433	0.164739	0.12009	0.227182	0.0455496	0.0194832	0.0387872	0.000674191	14.7846	21.7926	15.826	16.419	19.2595	17.788		0.289732	0.533444	0.156615	0.0827737	0.253753	0.0827737		2.0155	1.34394	1.74659	1.78358	2.96607	1.84574	1.95024	0.544781	2.49502	27.9341	1.75584	1.92411	0.0457286	1.81466
45°	1.29944	0.70457	1.17618	1.85487	0.801918	0.986091	1.13718	0.416006	1.55318	36.5824	0.173061	1.08113	0.847961	1.26862	0.198745	0.0263285	0.187149	0.00152095	0.515082	0.112399	0.022827	15.457	20.4884	16.4414	11.3981	19.6166	18.0191		0.218304	0.376564	0.0950427	0.773736	0.279216	0.0950427		2.08798	1.34037	1.74383	1.80191	3.0333	1.86026	1.97794	0.57132	2.54926	28.8846	1.75835	1.94852	0.0513021	1.83109
	1.22905	1.24248	1.0943	1.82326	0.78594	0.943822	1.18648	0.357281	1.54376	30.1128	0.12765	1.16168	0.981442	1.23913	0.116045	0.00181281	0.00313687	0.00849616	0.405492	0.16043	0.0588816	16.0154	15.9081	17.1121	11.6126	19.7584	18.3797		0.0673758	0.0808066	0.0673758	0.661581	0.375738	0.217857		2.15531	1.35505	1.74099	1.89158	3.09893	1.87165	2.01892	0.590066	2.60898	29.2268	1.77366	1.98708	0.0567514	1.88161
	1.17358	1.79969	1.01113	1.77963	1.4042	0.896928	1.34419	0.384908	1.7291	28.6349	0.148154	1.28889	1.05174	1.68577	0.231607	0.0291084	0.20748	0.11093	0.189605	0.00360036	0.200046	16.4625	11.7737	17.8071	11.9118	14.6443	18.784		0.115307	0.510804	0.277758	0.490741	0.115307	0.391961		2.22113	1.40394	1.73122	1.99159	3.16412	1.88229	2.06572	0.60326	2.66898	29.2035	1.76899	2.04718	0.0728985	1.93694
	1.13232	1.66244	0.953006	1.71778	1.599	0.838826	1.31723	0.388515	1.70574	29.4949	0.150944	1.36566	0.997834	1.64658	0.245326	0.0341906	0.11917	0.132658	0.160441	0.0793937	0.228868	16.799	12.7345	18.3011	12.3426	13.1913	19.291		0.233338	0.29678	0.412653	0.35212	0.233338	0.526832		2.29831	1.45924	1.72137	2.08738	3.22732	1.89944	2.11551	0.616936	2.73244	29.1625	1.76589	2.10848	0.0884252	1.99341
	1.4512	1.55001	0.924107	1.59253	1.56266	0.809264	1.31496	0.352335	1.6673	26.7944	0.12414	1.5006	1.05588	1.5595	0.19256	0.0185604	0.0552484	0.152767	0.0770432	0.061354	0.255729	14.2868	13.5495	18.5492	13.2383	13.4566	19.5516		0.0494067	0.0494067	0.576497	0.0919234	0.0620543	0.691339		2.39656	1.51349	1.71658	2.17883	3.28719	1.92342	2.16934	0.631969	2.80131	29.1318	1.76829	2.17646	0.103471	2.05112
	1.408	1.5152	0.906643	1.50054	1.50262	0.831364	1.27739	0.31954	1.59693	25.015	0.102106	1.45427	1.03198	1.5021	0.185519	0.0170574	0.0565497	0.137456	0.0497938	0.0507288	0.198943	14.6152	13.8071	18.6999	13.9162	13.9006	19.3566		0.0462706	0.060927	0.547626	0.0462706	0.0483558	0.622906		2.49864	1.56399	1.71737	2.26307	3.3443	1.94638	2.22229	0.648285	2.87058	29.1719	1.77462	2.25287	0.118747	2.10472
	1.31481	1.48902	1.07541	1.45509	1.42734	0.783354	1.2575	0.276675	1.53418	22.002	0.0765493	1.37108	1.13526	1.44815	0.121117	0.00328412	0.0535999	0.0331592	0.0390405	0.0288443	0.224818	15.3364	14.0023	17.2688	14.2573	14.4677	19.7814		0.0562645	0.117945	0.295668	0.0840151	0.0562645	0.587722		2.59676	1.61052	1.71202	2.34323	3.39965	1.9687	2.27181	0.667123	2.93894	29.3652	1.77619	2.32537	0.133896	2.15596
	1.26021	1.45438	1.31776	1.43582	1.36466	0.74126	1.26235	0.265347	1.52769	21.0201	0.0704091	1.34121	1.27459	1.41803	0.0532705	4.57877e-06	0.0368766	0.00307006	0.030094	0.0104674	0.271533	15.767	14.2627	15.3133	14.4032	14.9485	20.1576		0.080999	0.113174	0.0234511	0.0946171	0.0234511	0.599947		2.69144	1.66711	1.69559	2.4209	3.45136	1.98995	2.31939	0.686034	3.00542	29.5782	1.76918	2.39552	0.150393	2.20542
	1.24687	1.42131	1.36769	1.42713	1.99714	0.70851	1.36144	0.412675	1.77412	30.3116	0.170301	1.3945	1.27707	1.42567	0.054982	0.0131274	0.0035845	3.89987e-05	0.00431468	0.404119	0.426319	15.8732	14.5136	14.925	14.4693	10.4577	20.4527		0.147633	0.0268129	0.0268129	0.0326284	0.602646	0.685989		2.8353	1.77038	1.67848	2.49592	3.50124	2.00929	2.38177	0.704144	3.08591	29.5639	1.83011	2.46738	0.148291	2.25261
	1.28405	1.32886	1.48393	2.18254	2.57275	0.686231	1.58973	0.679226	2.26895	42.7259	0.461348	1.4064	1.29526	2.00789	0.215743	0.0934372	0.0680498	0.0111926	0.351424	0.966328	0.816306	15.5782	15.2265	14.0404	9.293	7.0662	20.6547		0.122346	0.0775342	0.0775342	0.776139	1.16635	0.720167		3.0058	1.87297	1.66204	2.56744	3.56603	2.02991	2.4507	0.734648	3.18535	29.9771	1.9122	2.53826	0.140672	2.29868
	1.36459	1.25318	1.3881	2.0517	2.55554	0.653937	1.54451	0.66547	2.20998	43.0862	0.44285	1.37634	1.28103	1.8858	0.19097	0.0323701	0.0848719	0.0244638	0.257247	1.02218	0.793116	14.949	15.8229	14.7677	10.1078	7.158	20.9493		0.011754	0.123165	0.011754	0.675358	1.17919	0.722408		3.17424	1.97106	1.64762	2.62801	3.6402	2.13085	2.532	0.762561	3.29456	30.117	2.01101	2.60401	0.128494	2.37943
	1.35064	1.20021	1.32519	1.9215	2.48621	0.93918	1.53715	0.565553	2.1027	36.7922	0.31985	1.33791	1.23145	1.77878	0.181824	0.0347884	0.113533	0.0449293	0.147723	0.900704	0.357571	15.0571	16.2472	15.2552	10.9527	7.53379	18.4196		0.0127244	0.137706	0.0127244	0.583588	1.1483	0.398732		3.3304	2.06559	1.63434	2.68118	3.72004	2.24437	2.61265	0.792235	3.40489	30.323	2.11028	2.66405	0.115988	2.46278
	1.27519	1.15317	1.25405	1.78219	2.3824	1.11987	1.49448	0.496771	1.99125	33.2404	0.246781	1.26462	1.17839	1.65544	0.168341	0.0480873	0.116491	0.0578058	0.0827793	0.788408	0.140335	15.6483	16.6285	15.816	11.8941	8.1144	16.9013		0.0105701	0.111449	0.0105701	0.517572	1.11778	0.144755		3.47432	2.1579	1.62317	2.73134	3.80576	2.35337	2.69098	0.82418	3.51516	30.6275	2.20677	2.72125	0.1044	2.54236
	1.21008	1.68248	1.53956	1.65086	2.24827	1.08098	1.56871	0.412027	1.98073	26.2654	0.169767	1.59521	1.29245	1.67457	0.128789	0.128611	0.0129437	0.000849464	0.0067498	0.461806	0.237872	16.1676	12.5919	13.6266	12.8172	8.89657	17.2225		0.385129	0.0872644	0.0556514	0.0556514	0.653058	0.514227		3.61914	2.24646	1.61491	2.77817	3.88996	2.45516	2.7673	0.858234	3.62554	31.0134	2.29863	2.77545	0.093972	2.61667
	1.20111	1.82248	1.44611	1.52828	2.08869	1.04967	1.52272	0.385561	1.90828	25.3205	0.148658	1.48719	1.26236	1.74893	0.161581	0.103433	0.0898541	0.00586998	3.08637e-05	0.320319	0.22378	16.2398	11.6179	14.3253	13.71	9.87399	17.4834		0.28608	0.335287	0.0410857	0.0410857	0.601498	0.437524		3.82874	2.32745	1.60686	2.82279	3.97023	2.55388	2.85166	0.907714	3.75937	31.8311	2.38405	2.84444	0.0880532	2.68833
	1.1709	1.69619	1.33827	1.45363	1.99948	0.991835	1.44172	0.363988	1.8057	25.2469	0.132487	1.39595	1.21274	1.63555	0.148443	0.0733428	0.0647569	0.0107018	0.000141915	0.3111	0.202394	16.4843	12.4947	15.1532	14.2684	10.4426	17.9704		0.22505	0.300242	0.0576811	0.0576811	0.603531	0.404113		4.0651	2.40431	1.59929	2.8797	4.06579	2.65085	2.94417	0.970039	3.91421	32.9477	2.46595	2.92805	0.085671	2.76527
	1.09205	1.61538	1.23188	1.40859	1.92112	0.952853	1.37031	0.356589	1.7269	26.0225	0.127156	1.32024	1.12701	1.56368	0.162291	0.0774312	0.060058	0.0191628	0.00146536	0.303389	0.174273	17.1308	13.0726	15.9928	14.6106	10.9552	18.3024		0.22819	0.295142	0.0883549	0.0883549	0.600882	0.367386		4.29239	2.51016	1.59269	2.97669	4.23237	2.74707	3.05856	1.04436	4.10292	34.1453	2.56939	3.03809	0.083586	2.86188
	1.02397	1.52831	1.16484	1.36142	1.85976	0.888003	1.30439	0.355899	1.66028	27.2848	0.126664	1.26313	1.05919	1.48659	0.167886	0.0786313	0.0501439	0.0194727	0.00325277	0.308445	0.173374	17.6989	13.7097	16.5335	14.9735	11.3651	18.8615		0.239157	0.265184	0.0982888	0.0982888	0.596634	0.375127		4.50534	2.63655	1.58682	3.08151	4.39848	2.86402	3.17879	1.11214	4.29093	34.9864	2.69342	3.15447	0.0788405	2.97277
	0.971213	1.43423	1.12927	1.3071	1.83318	0.860458	1.25591	0.352458	1.60837	28.064	0.124227	1.21819	1.01073	1.40245	0.162327	0.0810521	0.0317996	0.0160379	0.00262092	0.333241	0.156382	18.1456	14.4153	16.824	15.3968	11.5451	19.1015		0.246974	0.216047	0.0889179	0.0889179	0.614993	0.357729		4.717	2.76615	1.58099	3.17872	4.56198	2.99466	3.29992	1.17885	4.47876	35.7236	2.82327	3.26962	0.0732563	3.08669
	1.14582	1.33657	1.5318	1.20863	1.80409	0.839235	1.31103	0.332527	1.64355	25.3638	0.110574	1.2726	1.16153	1.48299	0.12156	0.0272917	0.000652631	0.048741	0.0104842	0.243113	0.222587	16.6885	15.1664	13.6839	16.1793	11.7436	19.2874		0.126779	0.0639696	0.259197	0.0639696	0.531488	0.433368		4.9266	2.89796	1.5801	3.27239	4.71982	3.11826	3.41919	1.24338	4.66257	36.3648	2.95304	3.38249	0.067785	3.19533
	1.08295	1.2438	1.51142	1.12195	1.6989	0.801916	1.24349	0.320849	1.56434	25.8023	0.102944	1.18287	1.0927	1.44451	0.138661	0.0257728	9.57331e-08	0.0717851	0.0147726	0.207405	0.194986	17.2062	15.8976	13.8352	16.8842	12.4756	19.6166		0.0999226	0.060926	0.328544	0.060926	0.516033	0.380955		5.12537	3.03368	1.58775	3.38099	4.86858	3.23559	3.53866	1.30108	4.83974	36.7677	3.08416	3.49924	0.0630503	3.30829
	0.998927	1.15403	1.40235	1.06862	1.60115	0.790865	1.16932	0.291003	1.46033	24.8864	0.0846826	1.11132	1.01635	1.34027	0.13745	0.0290348	0.000233931	0.0543005	0.0101408	0.186473	0.14323	17.9103	16.6215	14.6584	17.3252	13.1757	19.7146		0.112398	0.0427034	0.291023	0.0427034	0.489823	0.320459		5.30897	3.16767	1.6059	3.49388	5.00629	3.38129	3.66067	1.34897	5.00963	36.8503	3.22107	3.61897	0.0581717	3.43759
	0.924645	1.10767	1.31506	1.05868	1.53668	0.773098	1.11931	0.273527	1.39283	24.4372	0.0748169	1.08318	0.958154	1.26321	0.13733	0.0378929	0.000135297	0.0383197	0.00367552	0.174201	0.119861	18.5445	17.0017	15.3344	17.4081	13.6479	19.8727		0.158532	0.0244972	0.231883	0.0244972	0.453502	0.31008		5.48385	3.30063	1.62466	3.60542	5.1404	3.52601	3.78016	1.39457	5.17473	36.8917	3.35698	3.73648	0.0535001	3.56571
	0.990672	1.0961	1.27607	1.04984	1.45951	0.735404	1.10127	0.248054	1.34932	22.5244	0.0615306	1.07297	1.00546	1.23108	0.100877	0.012231	2.66824e-05	0.0305565	0.00264489	0.128339	0.133854	17.9802	17.0972	15.6413	17.482	14.224	20.2102		0.082297	0.0231315	0.203101	0.0231315	0.386542	0.337564		5.6521	3.425	1.64255	3.71423	5.3029	3.66489	3.90028	1.44565	5.34592	37.0652	3.48498	3.85377	0.0502524	3.68956
	1.82266	1.01556	1.25971	1.04413	1.39424	1.45263	1.33149	0.29913	1.63062	22.4658	0.0894789	1.32698	1.09803	1.43804	0.134069	0.241245	0.0998101	0.00515185	0.0825742	0.00393753	0.014676	11.6167	17.7698	15.771	17.5297	14.7206	14.2759		0.49568	0.311414	0.0672631	0.282844	0.0672631	0.125658		5.80905	3.55814	1.66064	3.81758	5.48156	3.79567	4.02044	1.4972	5.51764	37.2397	3.61752	3.96973	0.0464203	3.80662
	2.63417	0.957181	1.21109	1.07841	2.07833	1.74467	1.61731	0.656346	2.27365	40.5826	0.43079	1.47788	1.11158	1.99491	0.284349	1.034	0.435768	0.165012	0.290407	0.212539	0.0162205	6.74344	18.2654	16.1595	17.2438	9.93923	12.1544		1.15629	0.520699	0.266788	0.399465	0.600448	0.266788		5.95362	3.79285	1.67927	3.91361	5.65683	3.91759	4.1523	1.54049	5.69278	37.0997	3.82304	4.09362	0.0341782	3.9156
	2.50554	0.921676	1.14955	1.15959	2.61125	1.64363	1.6652	0.731575	2.39678	43.933	0.535202	1.40161	1.15206	2.29006	0.330611	0.706159	0.552835	0.265903	0.255645	0.895001	0.000465581	7.42804	18.5701	16.6581	16.5762	6.86299	12.8691		1.10393	0.479933	0.252062	0.242018	1.20964	0.242018		6.08647	4.05646	1.69846	4.0031	5.82403	4.03151	4.28334	1.58114	5.86448	36.9137	4.0102	4.22662	0.0262741	4.04398
	2.59887	0.901505	1.08969	1.22388	2.47512	2.85609	1.85753	0.87558	2.73311	47.1368	0.76664	1.8495	1.12324	2.56793	0.391391	0.549588	0.91398	0.589572	0.401503	0.381421	0.997136	6.92801	18.7444	17.1503	16.0568	7.59477	5.64009		0.749367	0.947998	0.759811	0.625618	0.625618	1.00659		6.20959	4.3171	1.71707	4.12148	5.9771	4.14284	4.4142	1.61922	6.03342	36.6821	4.12682	4.38992	0.0308925	4.22997
	2.62302	0.851971	1.01245	2.14267	2.44053	2.82824	1.98315	0.846177	2.82932	42.6684	0.716016	2.2916	1.29501	2.5774	0.331162	0.40944	1.27956	0.942251	0.025447	0.209201	0.714179	6.80144	19.1757	17.796	9.53767	7.7866	5.77317		0.331422	1.43963	1.27915	0.148932	0.148932	0.536638		6.32707	4.57571	1.73555	4.2622	6.1202	4.26021	4.54682	1.65602	6.20284	36.4215	4.2607	4.56848	0.0348595	4.41895
	2.51349	0.827103	0.952663	2.06289	3.88581	2.77296	2.16915	1.15951	3.32866	53.4545	1.34446	2.28819	1.23022	2.7081	0.375256	0.118567	1.8011	1.47985	0.0112923	2.94691	0.36459	7.38477	19.3941	18.304	10.0368	1.80949	6.04184		0.2253	1.46108	1.33552	0.2253	1.59762	0.484778		6.43683	4.83175	1.75327	4.39507	6.25873	4.38422	4.67665	1.69329	6.36994	36.2074	4.38693	4.79297	0.0442318	4.61341
	2.38443	0.811196	0.899738	1.95469	5.56703	2.61853	2.3726	1.73476	4.10736	73.1162	3.00939	2.16956	1.16348	2.56001	0.37506	0.000139869	2.43799	2.16933	0.174648	10.2043	0.0604823	8.10285	19.5345	18.7597	10.7341	0.112926	6.82488		0.214868	1.35837	1.26982	0.214868	3.39746	0.448973		6.54109	5.073	1.76999	4.52094	6.39265	4.50773	4.8009	1.73128	6.53219	36.0616	4.51103	5.00498	0.0519067	4.79697
	2.28162	0.764575	0.849634	1.85193	5.53264	2.47616	2.29276	1.74028	4.03304	75.9033	3.02858	2.06677	1.10021	2.42752	0.376252	0.000124194	2.33535	2.08261	0.19433	10.4968	0.0336356	8.69876	19.9488	19.1962	11.418	0.0909991	7.58904		0.214842	1.3022	1.21714	0.214842	3.46587	0.409386		6.63775	5.2974	1.79543	4.64169	6.52088	4.62891	4.92034	1.76528	6.68562	35.8772	4.63211	5.20314	0.0580592	4.96955
	2.2134	0.929506	0.806224	1.94185	5.32212	2.36595	2.26317	1.63553	3.8987	72.2671	2.67496	2.07762	1.18259	2.32781	0.326235	0.00247784	1.77867	2.1227	0.103247	9.35713	0.0105626	9.10582	18.5027	19.5785	10.8184	0.00830558	8.20841		0.135771	1.14812	1.2714	0.135771	3.24449	0.288324		6.72793	5.51303	1.8448	4.75394	6.6449	4.74372	5.03805	1.79039	6.82844	35.5373	4.74627	5.39429	0.0639032	5.13349
	2.12853	0.977067	0.74186	2.80518	5.04888	2.32338	2.33748	1.54991	3.88739	66.3066	2.40221	2.22596	1.26493	2.68473	0.359472	0.0436594	1.85073	2.54601	0.218738	7.35169	0.000198992	9.62517	18.0958	20.1522	5.88452	0.0331598	8.45416		0.0974209	1.24889	1.4841	0.579222	2.82293	0.0974209		6.81347	5.7343	1.91366	4.85685	6.7651	4.86894	5.15872	1.80862	6.96734	35.0594	4.85987	5.59041	0.069906	5.30162
	2.0146	1.46166	0.730156	3.26816	5.82109	2.40751	2.6172	1.7884	4.4056	68.3328	3.19839	2.21106	1.5999	3.053	0.3123	0.363121	1.33526	3.56092	0.42375	10.2649	0.0439674	10.3451	14.2078	20.2574	3.85268	0.348226	7.97198		0.196456	0.749394	1.4809	1.0571	3.61003	0.196456		6.89282	5.99953	1.98164	4.9539	6.87763	5.08965	5.29919	1.82707	7.12626	34.4782	4.98784	5.82445	0.0773755	5.54459
	1.88375	1.41779	1.79824	3.4896	5.92324	2.27135	2.79733	1.68897	4.4863	60.378	2.85263	2.07755	1.81962	3.18504	0.272831	0.83463	1.90313	0.998181	0.479245	9.77132	0.276652	11.204	14.5404	11.7837	3.03239	0.479224	8.7594		0.193802	0.659759	0.279311	1.41205	3.84569	0.193802		6.96743	6.27357	2.04876	5.04653	6.98193	5.33151	5.44162	1.84784	7.28946	33.9575	5.11777	6.06558	0.0847514	5.80254
	2.17039	1.56475	2.03017	3.3006	5.94137	2.15541	2.86045	1.61414	4.47459	56.4297	2.60546	2.1629	2.06148	3.01804	0.188317	0.476185	1.67884	0.689354	0.193732	9.49209	0.497077	9.36724	13.4413	10.2452	3.72638	0.504653	9.45913		0.00748754	0.598153	0.132724	1.1377	3.77847	0.00748754		7.03737	6.54668	2.11293	5.13598	7.07885	5.56993	5.58029	1.87205	7.45234	33.5475	5.24446	6.30508	0.0918321	6.0583
	3.43201	1.84663	1.9522	3.07859	9.45612	2.09464	3.64336	2.92023	6.56359	80.1519	8.52773	2.58661	1.98781	3.34365	0.254309	0.0446712	3.22827	2.86003	0.318971	33.7882	2.39856	3.2363	11.4539	10.7504	4.63279	17.8518	9.83666		0.845396	0.739986	0.634409	0.491976	6.86951	0.491976		7.10401	6.81709	2.19285	5.2235	7.16635	5.79859	5.71706	1.89232	7.60939	33.0996	5.36728	6.56247	0.100186	6.30784
	3.94632	1.80274	1.86534	3.01586	12.146	2.4121	4.19805	3.9749	8.17295	94.6843	15.7998	2.71398	2.00203	3.7137	0.299467	0.06337	5.73755	5.44156	1.39759	63.1694	3.18964	1.65035	11.7529	11.3275	4.90678	47.8171	7.9461		1.23234	0.91124	0.848638	0.301879	9.432	0.301879		7.17493	7.07713	2.33138	5.31895	7.24767	6.0116	5.86028	1.89224	7.75252	32.2893	5.49211	6.81075	0.107181	6.54437
	4.72326	1.68537	1.88941	3.04752	11.8096	2.87554	4.33844	3.81599	8.15443	87.9576	14.5618	2.96153	2.13594	4.30432	0.336691	0.148082	7.03881	5.99777	1.66649	55.8177	2.14007	0.257784	12.5714	11.1661	4.76752	43.2778	5.54808		1.76173	1.27616	1.07212	0.0859853	8.84803	0.0859853		7.24862	7.31935	2.46799	5.41146	7.32151	6.20839	5.99622	1.89267	7.88889	31.5643	5.61069	7.04161	0.113095	6.72851
	4.46366	1.66999	1.87221	3.35636	11.024	2.83768	4.20398	3.49352	7.69749	83.1002	12.2046	3.09702	2.11358	4.18683	0.329067	0.0674329	6.42108	5.43714	0.718456	46.5123	1.86678	0.588788	12.6806	11.2813	3.51421	33.5588	5.72791		1.36664	1.42703	1.22481	0.259342	7.92696	0.259342		7.31237	7.55345	2.59506	5.49558	7.38791	6.42169	6.12768	1.89683	8.02451	30.9551	5.72711	7.14635	0.110246	6.86703
	6.40067	1.77107	1.80322	3.14642	10.682	2.6622	4.41094	3.51317	7.92411	79.6469	12.3424	2.90431	2.01797	5.58711	0.469311	3.95905	6.96891	6.80018	1.599	39.3267	3.05809	1.36818	11.971	11.7495	4.34539	29.714	6.59865		3.49636	1.13324	1.10109	0.242112	7.77773	0.242112		7.3737	7.82644	2.71746	5.57177	7.45044	6.70376	6.27393	1.91469	8.18862	30.5182	5.85477	7.26377	0.107406	7.03873
	9.79181	1.74462	1.66581	2.92635	10.5919	3.03024	4.95846	4.10159	9.06005	82.719	16.823	2.9783	2.04005	8.10142	0.597681	23.3613	10.3288	10.8416	4.12946	31.736	3.71804	20.8012	12.1547	12.7105	5.31131	28.7398	4.84327		6.81352	1.23368	1.31249	0.0519428	7.61364	0.0519428		7.45973	8.12958	2.83445	5.67887	7.50924	6.97766	6.43159	1.94452	8.37611	30.2339	6.00357	7.37634	0.1026	7.2187
	9.65732	1.68136	1.54488	2.69925	10.508	5.53618	5.27116	4.00298	9.27413	75.9412	16.0238	4.11771	1.93583	8.62703	0.633465	19.2384	12.8867	13.8851	6.6147	27.424	0.0702367	19.5925	12.5998	13.5873	6.40966	27.8464	0.0931456		5.5396	2.43636	2.57283	1.41846	6.39024	1.41846		7.59754	8.43404	2.94325	5.86484	7.56724	7.23827	6.60753	1.98059	8.58812	29.9747	6.2082	7.485	0.0932432	7.40275
	9.1841	1.59804	1.42431	2.58639	10.9413	6.28977	5.33732	4.09808	9.43541	76.7816	16.7943	4.43808	1.84513	8.46052	0.641919	14.7977	13.9822	15.3117	7.56766	31.4049	0.90716	15.6272	13.1982	14.4908	6.99388	32.6081	1.12104		4.74602	2.84004	3.01377	1.85169	6.50325	1.85169		7.73263	8.72932	3.04851	6.14673	7.65964	7.47864	6.79924	2.01455	8.81379	29.629	6.47971	7.61439	0.0805072	7.56914
	8.49692	1.48044	1.36565	3.82463	10.9674	5.98287	5.35299	3.87388	9.22687	72.3684	15.0069	4.90375	2.06649	7.86841	0.583994	9.88427	14.9967	15.8989	2.3359	31.5221	0.396748	10.6663	14.0666	14.9408	1.97783	32.907	0.565338		3.59317	3.42331	3.5381	1.07912	6.0637	1.07912		7.85907	9.00849	3.15545	6.435	7.76346	7.70594	6.9879	2.04705	9.03495	29.2942	6.75273	7.74908	0.0687049	7.7347
	8.10925	1.40501	1.30179	3.86407	10.5233	5.55963	5.12717	3.69543	8.8226	72.0755	13.6562	4.71185	2.01978	7.47184	0.574408	8.89279	13.8544	14.6335	1.59542	29.1179	0.187019	8.28441	14.638	15.4385	1.86845	28.0083	0.108007		3.3974	3.30683	3.41005	0.847779	5.81142	0.847779		7.97679	9.26838	3.27036	6.70477	7.87437	7.9245	7.16986	2.07573	9.24559	28.9507	6.99717	7.91197	0.0613583	7.89943
	9.3383	1.3601	1.19557	3.69725	9.80683	5.17348	5.09525	3.77682	8.87207	74.1242	14.2644	4.43536	1.94439	8.29709	0.620291	18.0034	13.9514	15.2076	1.95441	22.199	0.00611854	16.87	14.9837	16.2846	2.35232	20.9384	0.00330685		4.90293	3.07526	3.2398	0.738112	5.37147	0.738112		8.08649	9.50939	3.38271	6.95994	7.98626	8.1343	7.34318	2.10317	9.44635	28.6411	7.21652	8.09729	0.0575147	8.03638
	9.44519	1.29236	1.096	3.74398	9.16419	4.78013	4.92031	3.67902	8.59932	74.7721	13.5352	4.26205	1.90526	8.06817	0.617932	20.4746	13.162	14.6253	1.38374	18.0105	0.0196504	17.7595	15.5128	17.0981	2.21117	15.4701	0.20327		5.18314	2.9697	3.16605	0.518073	4.90213	0.518073		8.19511	9.74102	3.49099	7.2129	8.097	8.33296	7.51166	2.13117	9.64283	28.3714	7.43392	8.27397	0.0534791	8.14606
	9.2491	1.20212	1.09175	4.3739	8.81868	4.91718	4.94212	3.54159	8.48371	71.6613	12.5429	4.64554	1.99506	7.84331	0.594432	18.5501	13.9876	14.8254	0.322877	15.0277	0.000622075	16.1453	16.2317	17.1332	0.73459	12.8716	0.0984713		4.60356	3.44342	3.55379	0.271641	4.17314	0.271641		8.30409	9.97037	3.59553	7.46433	8.2034	8.51684	7.67576	2.1605	9.83626	28.1471	7.6491	8.43848	0.0490677	8.25375
	8.71045	1.22582	1.72439	4.25137	8.60342	5.51672	5.00536	3.24202	8.24738	64.7709	10.5107	4.88405	2.35613	7.83174	0.537463	13.7277	14.2849	10.7648	0.568498	12.946	0.26149	12.1067	16.0413	12.2962	0.959628	11.3733	0.0816492		3.8264	3.65823	3.15966	0.632675	3.71937	0.632675		8.42239	10.1971	3.69741	7.7038	8.36608	8.6877	7.84574	2.19407	10.0398	27.9651	7.86937	8.6073	0.0447863	8.39424
	8.10776	3.33164	2.06884	11.2729	8.45063	5.14032	6.39534	3.48215	9.87749	54.4482	12.1254	6.62404	3.78381	8.36491	0.377085	2.93236	9.38628	18.7186	23.7902	4.22422	1.57509	8.27583	3.6075	9.99914	36.5044	10.3662	0.00822021		1.48372	3.2924	4.5552	4.64883	1.8266	1.48372		8.54313	10.4133	3.79359	7.93232	8.64644	8.85243	8.03021	2.23413	10.2643	27.8215	8.08502	8.80093	0.0423969	8.59479
	7.86715	6.99582	1.9441	12.2233	8.32269	4.86094	7.03566	3.46162	10.4973	49.201	11.9828	7.43148	5.39466	8.2088	0.206869	0.691366	0.001587	25.924	26.9112	1.65644	4.7294	6.94936	3.11467	10.8036	48.8921	9.55865	0.136928		0.435661	0.435661	5.48738	4.79178	0.891203	2.57054		8.65671	10.6141	3.89302	8.14335	8.9398	9.00999	8.2095	2.27124	10.4807	27.666	8.27169	8.99245	0.0417488	8.79826
	8.96547	7.62444	1.87315	11.9602	8.03881	5.24355	7.28426	3.42987	10.7141	47.0861	11.764	7.83163	5.83877	8.73381	0.198663	2.82645	0.11572	29.2802	21.864	0.569344	4.16452	13.9464	5.72865	11.275	45.2819	7.88392	0.000157965		1.13384	0.207186	5.95848	4.12853	0.207186	2.58808		8.76954	10.8022	4.01695	8.33684	9.22144	9.15866	8.38427	2.29656	10.6808	27.3912	8.44502	9.20575	0.043099	8.9641
	11.0148	7.49441	2.25055	11.458	7.58923	5.66902	7.57933	3.43216	11.0115	45.2832	11.7797	7.54182	6.12537	10.1584	0.247672	11.8024	0.00721054	28.3959	15.0438	9.8026e-05	3.64926	33.4525	5.12313	8.88299	38.7753	5.56134	0.191883		3.47297	0.0474079	5.29127	3.91614	0.0474079	1.8728		8.88885	10.9775	4.13837	8.52055	9.4838	9.29723	8.55105	2.31954	10.8706	27.1258	8.61262	9.43715	0.0456811	9.09304
	11.3124	7.00231	2.67318	10.6239	7.18998	5.31767	7.35325	3.2425	10.5957	44.0961	10.5138	7.09614	5.73883	9.76544	0.25971	15.6752	0.123161	21.903	10.6973	0.0266588	4.14358	36.9842	3.1376	6.54232	29.0839	3.83766	0.00751563		4.2163	0.0938339	4.42296	3.52779	0.0938339	1.77847		9.04659	11.1443	4.25515	8.69982	9.72595	9.42621	8.71634	2.34222	11.0586	26.8716	8.78652	9.65101	0.046888	9.2364
	10.8538	6.52875	2.66725	10.1003	6.90763	5.09651	7.02571	3.06876	10.0945	43.6789	9.41726	6.71819	5.45457	9.30217	0.260735	14.654	0.246968	18.9961	9.45338	0.0139423	3.72182	31.6157	1.6842	6.57271	23.7107	2.81115	0.0180835		4.13558	0.189441	4.05094	3.38215	0.189441	1.62168		9.2208	11.3048	4.36678	8.87423	9.95661	9.54637	8.87827	2.36509	11.2434	26.6391	8.96087	9.85405	0.0474716	9.38358
	10.4661	7.4311	2.62689	9.71801	6.44276	4.83465	6.91991	2.9554	9.87531	42.7086	8.73439	6.93693	5.23668	9.14628	0.271822	12.5752	0.261309	18.4301	7.82936	0.22767	4.34833	27.4061	4.84051	6.78131	20.1334	1.46842	0.15708		3.52914	0.494166	4.31004	2.78108	0.494166	2.10228		9.39399	11.4577	4.47409	9.0407	10.1817	9.66715	9.03588	2.38808	11.424	26.4288	9.12902	10.0531	0.0481727	9.53057
	15.3185	12.0452	2.50285	9.33109	6.20513	4.46749	8.31171	4.83801	13.1497	58.2072	23.4064	7.76811	4.9019	11.3667	0.397379	49.0949	13.9391	33.7429	1.03914	4.4377	14.778	101.758	46.4339	7.44272	16.8109	0.948957	0.582923		7.55038	4.27711	5.26526	1.56298	1.56298	3.30062		9.55866	11.604	4.57595	9.19554	10.3949	9.80783	9.18947	2.4119	11.6014	26.2463	9.28632	10.2481	0.049235	9.68324
	17.9217	11.9956	2.37297	8.95784	8.10616	4.41783	8.96201	5.55473	14.5167	61.9809	30.8551	8.532	5.33991	11.2361	0.355708	80.2754	9.20255	43.4155	1.73195e-05	0.732476	20.6495	161.053	45.7598	8.16825	13.8895	8.26664	0.661209		9.38966	3.46358	6.15904	0.425843	0.425843	4.11417		9.71277	11.7444	4.66813	9.32978	10.5949	9.9508	9.33347	2.43699	11.7705	26.1102	9.42553	10.4339	0.0507754	9.83178
	17.6768	11.6074	2.27383	8.40499	9.23034	12.3134	10.2511	5.08569	15.3368	49.611	25.8642	10.4189	8.61133	12.1369	0.169921	55.1412	1.83952	63.6374	3.40823	1.04202	4.25285	154.899	40.659	8.74476	10.0743	15.9949	50.1603		7.25796	1.18854	8.14505	2.01389	1.18854	1.8945		9.88012	11.8757	4.75717	9.45542	10.7861	10.0867	9.47352	2.46084	11.9344	25.976	9.56159	10.6112	0.0520313	9.9834
	16.8409	11.1926	2.17645	7.76637	9.68136	13.416	10.179	5.01988	15.1988	49.3163	25.1992	10.437	8.24512	12.8602	0.218668	44.3819	1.0275	64.0401	5.82057	0.247602	10.4785	134.791	35.541	9.33014	6.4282	19.8059	66.9947		6.40394	0.755626	8.26053	2.67061	0.755626	2.97903		10.1071	11.9965	4.86282	9.57577	10.9633	10.2122	9.61962	2.47681	12.0964	25.7475	9.70861	10.7755	0.052085	10.1597
	15.7085	10.8646	2.23246	7.28648	10.1434	12.8053	9.84013	4.6641	14.5042	47.3988	21.7539	10.504	8.00071	12.3201	0.212561	34.4378	1.04964	57.8766	6.5211	0.0919586	8.79221	109.779	31.7382	8.99111	4.22509	24.1316	57.3702		5.20449	0.360637	8.27155	3.21753	0.360637	2.30128		10.343	12.114	4.97599	9.69274	11.1295	10.3299	9.76419	2.48889	12.2531	25.4899	9.85202	10.9296	0.0518521	10.3364
	15.7212	10.3783	2.42657	6.78397	9.88409	11.9316	9.52094	4.53745	14.0584	47.6576	20.5885	10.1312	7.559	11.5433	0.208575	38.443	0.734988	50.3302	7.49104	0.131874	5.81123	110.044	26.4945	7.86474	2.41177	21.6514	44.8982		5.59002	0.247085	7.70461	3.34721	0.247085	1.80042		10.5741	12.2242	5.08564	9.8051	11.2845	10.4418	9.90257	2.50016	12.4027	25.2476	9.96428	11.0738	0.0527404	10.508
	22.1148	9.55721	2.38586	6.39572	9.37981	11.4787	10.2187	6.63647	16.8551	64.9445	44.0427	9.46851	7.14175	10.9983	0.2126	141.517	0.437536	61.353	14.615	0.703697	1.58764	285.062	18.7163	8.09469	1.35663	17.2128	39.0339		12.6462	0.0887008	7.08265	3.07279	0.0887008	2.01018		10.7939	12.3293	5.19461	9.90905	11.4283	10.5456	10.0335	2.50946	12.5429	25.0109	10.0682	11.2076	0.0535549	10.6698
	24.7172	9.28563	2.35284	7.48395	10.8261	11.1758	10.9736	7.46048	18.4341	67.9858	55.6588	10.0559	7.93437	11.0884	0.165802	188.887	2.84922	74.3173	12.1776	0.0217594	0.0409001	379.713	16.4402	8.28367	5.07589	31.3052	35.3412		14.6614	0.770226	7.70301	2.5719	0.770226	1.11998		10.9972	12.4273	5.29817	10.0067	11.5625	10.647	10.1565	2.5182	12.6747	24.7941	10.1667	11.3336	0.0542725	10.8221
	23.7397	12.2133	2.32617	11.3833	17.8664	10.9938	13.0871	7.21338	20.3005	55.1182	52.0328	11.7983	11.0912	16.4531	0.194665	113.477	0.763488	115.798	2.90307	22.8413	4.38172	342.571	48.7531	8.43792	37.8506	159.653	33.2106		11.9414	0.415031	9.47212	0.415031	6.06807	0.804447		11.1914	12.5212	5.39426	10.1006	11.6882	10.7855	10.2802	2.52962	12.8098	24.6067	10.2719	11.4625	0.0547817	10.9885
	22.2337	14.2032	2.24676	12.0929	17.7764	12.9802	13.5889	6.69175	20.2806	49.2444	44.7795	13.5917	12.3147	16.8831	0.156464	74.7329	0.377397	128.643	2.23798	17.5357	0.370425	289.092	80.5003	8.9056	47.0854	157.388	60.0508		8.64197	0.611476	11.3449	1.49884	4.18471	0.611476		11.3811	12.6114	5.48701	10.1985	11.8093	10.9305	10.403	2.54159	12.9445	24.4314	10.3815	11.5896	0.0549878	11.1558
	22.0444	14.4037	2.09739	11.2455	17.4838	14.2829	13.593	6.71354	20.3065	49.3898	45.0717	14.3433	12.0049	16.7138	0.163968	71.4274	0.657346	132.148	5.51056	15.1387	0.476027	282.693	84.1395	9.81938	36.1746	150.132	81.9376		7.70112	0.060411	12.2459	3.09782	3.14049	0.060411		11.5825	12.6981	5.58143	10.2953	11.9228	11.0749	10.5258	2.55299	13.0788	24.2545	10.4902	11.7108	0.0549813	11.3287
	21.7841	14.5142	2.57384	10.7863	16.8858	13.4966	13.3402	6.44532	19.7855	48.3152	41.5422	14.0054	11.4639	16.2929	0.173976	71.301	1.37849	115.913	6.52218	12.5714	0.0244809	274.007	86.179	7.06039	30.8616	135.834	68.3208		7.77871	0.508813	11.4316	3.21913	2.88035	0.508813		11.7823	12.7837	5.67078	10.3867	12.0293	11.2215	10.6457	2.56616	13.2119	24.1051	10.5954	11.8274	0.0549434	11.5019
	20.9428	14.8176	3.46744	12.1799	15.9248	12.8435	13.3627	5.75713	19.1198	43.0837	33.1446	13.8305	12.3458	15.648	0.11796	57.4579	2.11681	97.9154	1.3988	6.56439	0.26957	246.86	91.903	3.11009	48.2881	114.357	57.9498		7.11223	0.987064	10.3631	1.65057	2.09424	0.987064		11.9779	12.8875	5.75847	10.4727	12.1303	11.3675	10.7657	2.58279	13.3485	23.9908	10.6964	11.9396	0.0549216	11.6727
	19.4436	14.5952	4.39469	12.5088	14.7588	15.645	13.5577	5.0315	18.5892	37.1118	25.316	14.677	13.0304	15.4234	0.0841007	34.6438	1.07644	83.9604	1.10005	1.44273	4.35673	201.998	87.6885	0.699387	52.9673	90.7797	108.451		4.76657	0.0818114	10.2823	2.16816	0.0818114	0.967952		12.1633	12.9864	5.84651	10.5546	12.2251	11.5055	10.8802	2.59715	13.4774	23.8704	10.7923	12.0452	0.0548597	11.8344
	18.5022	14.7837	4.29563	12.3294	14.3632	15.4888	13.2938	4.84161	18.1354	36.42	23.4412	14.5734	12.8379	15.3125	0.0879093	27.1272	2.21973	80.9675	0.9301	1.14355	4.81798	176.125	91.2544	0.874873	50.3877	83.3973	105.223		3.92875	0.210252	10.2778	2.24404	0.210252	0.915368		12.336	13.0813	5.92941	10.6352	12.3139	11.6324	10.9881	2.61099	13.599	23.7621	10.8845	12.1436	0.0546737	11.9732
	17.7894	13.9148	4.01961	11.9965	17.5108	15.0294	13.3767	5.08023	18.457	37.978	25.8087	14.4721	12.4761	16.8904	0.15032	19.4713	0.289541	87.5559	1.90513	17.0904	2.73115	157.713	75.4093	1.46742	45.7719	150.794	96.0083		3.31727	0.557265	10.4525	2.47562	3.0387	0.557265		12.5012	13.1861	6.00813	10.7245	12.3978	11.7564	11.0957	2.62672	13.7224	23.6734	10.9825	12.2374	0.0540482	12.0771
	16.5939	14.7209	3.86349	11.3982	19.0965	14.1591	13.3054	5.28905	18.5944	39.7513	27.9741	14.44	12.0884	16.1257	0.143093	10.8146	2.0039	89.1489	3.63725	33.5368	0.728943	129.116	90.0594	1.87004	38.0346	192.251	79.7119		2.15387	0.280904	10.5766	3.04184	4.65641	0.280904		12.6529	13.2971	6.08595	10.8184	12.5043	11.8707	11.2049	2.64419	13.8491	23.5985	11.0815	12.3459	0.0539732	12.1875
	15.2946	24.9269	3.77237	10.5875	18.7408	13.2033	14.4209	7.20234	21.6233	49.9437	51.8737	14.249	11.2415	17.8793	0.227939	0.763345	110.375	113.392	14.6948	18.6613	1.48252	101.277	387.928	2.12754	28.6928	182.515	63.5585		1.04564	10.6779	10.4766	3.66144	4.49182	1.04564		12.7894	13.4081	6.16322	10.9172	12.5998	11.9773	11.3092	2.65869	13.9679	23.5091	11.1822	12.4442	0.0534107	12.2885
	14.0616	28.2608	3.6944	9.87196	17.8925	12.3329	14.3524	8.29224	22.6446	57.7761	68.7612	13.1972	10.4872	16.9348	0.235125	0.0845629	193.444	113.592	20.074	12.5329	4.07821	77.9791	530.372	2.36108	21.5387	160.315	50.4372		0.864331	15.0636	9.50283	3.32527	4.69531	0.864331		12.921	13.5118	6.23838	11.0122	12.698	12.0771	11.4097	2.6724	14.0821	23.4221	11.2784	12.5427	0.0530765	12.3875
	13.043	27.8744	3.52161	12.7234	16.7151	12.0114	14.3148	7.94447	22.2593	55.4982	63.1146	12.8832	12.1894	15.7971	0.128908	1.61748	183.862	116.494	2.53263	5.76139	5.30576	61.0281	512.725	2.92197	56.1364	131.885	45.9742		0.15981	14.9912	9.36161	0.15981	3.8319	0.871811		13.0435	13.609	6.30872	11.0986	12.838	12.1617	11.5099	2.68955	14.1995	23.3672	11.3644	12.6689	0.0542816	12.4998
	12.4312	27.5261	3.41481	14.9094	15.6848	12.5814	14.4246	7.77251	22.1971	53.8836	60.4119	13.7454	12.4688	15.491	0.108091	3.97372	171.649	121.216	0.234987	1.58808	3.3974	51.8434	497.074	3.29846	93.6716	109.283	54.0292		1.31419	13.7807	10.3306	1.16398	1.93942	1.16398		13.1571	13.7071	6.37795	11.1728	12.9752	12.2544	11.6074	2.70688	14.3143	23.3202	11.4432	12.795	0.0557734	12.6148
	11.614	27.149	3.2419	14.0711	15.1796	13.1928	14.0747	7.69856	21.7733	54.6978	59.2679	13.6319	12.0087	14.9025	0.107531	6.05506	170.935	117.35	1.32833e-05	1.22079	0.777836	40.7432	480.397	3.95645	78.1473	98.9754	63.3901		2.01791	13.517	10.39	0.439153	1.54769	0.439153		13.2696	13.8093	6.44385	11.25	13.0902	12.3861	11.7082	2.72563	14.4338	23.2797	11.534	12.9142	0.0564511	12.7382
	11.0421	25.5577	3.03081	13.3318	14.6938	13.0994	13.4593	7.24759	20.7069	53.8483	52.5275	13.2156	11.5564	14.3533	0.107946	5.84273	146.372	108.753	0.0162472	1.52397	0.129478	33.7691	413.176	4.84075	65.6235	89.5443	61.9128		2.17353	12.3421	10.1848	0.116183	1.47814	0.116183		13.3851	13.9068	6.50475	11.4001	13.1785	12.5699	11.8242	2.74373	14.5679	23.2044	11.6926	13.0264	0.0539572	12.8742
	10.2455	23.7589	3.83792	12.7951	14.0514	13.2132	12.9837	6.45719	19.4409	49.7332	41.6953	13.0041	10.8829	13.8419	0.119679	7.49779	116.106	83.6446	0.0355718	1.14014	0.0526922	25.145	343.284	1.94061	57.2153	77.8005	63.716		2.75868	10.7548	9.16621	0.209076	1.0473	0.209076		13.4972	14.0902	6.56126	11.5782	13.2573	12.7864	11.9618	2.77701	14.7388	23.2157	11.8802	13.1396	0.0503337	13.0218
	9.71455	22.7918	6.27764	11.8908	13.5412	12.5604	12.7961	5.5377	18.3338	43.2766	30.6661	12.2256	10.2586	13.296	0.128951	9.49577	99.9145	42.49	0.819509	0.555229	0.0555262	20.1024	308.382	1.09549	44.3532	69.0598	53.7208		2.51107	10.5662	5.94798	0.334814	1.31559	0.334814		13.6009	14.3121	6.61393	11.7518	13.3288	12.9948	12.1004	2.81691	14.9173	23.2795	12.0625	13.2453	0.046735	13.1618
	9.24191	23.2762	8.28092	11.137	13.0987	13.5432	13.0963	5.3984	18.4947	41.2207	29.1427	12.1179	9.71568	13.432	0.16055	14.8565	103.63	23.188	3.83895	5.76802e-06	0.199658	16.0875	325.631	9.30216	34.881	61.9014	69.0922		2.87595	11.1584	3.83693	0.980863	0.980863	1.42529		13.6978	14.5282	6.66322	11.9074	13.42	13.1881	12.2341	2.85878	15.0929	23.3673	12.2276	13.362	0.0443302	13.304
	8.59167	27.5824	8.20898	10.5511	12.279	23.0443	15.0429	8.2146	23.2575	54.6078	67.4797	11.415	9.08152	20.3529	0.382933	41.6184	157.24	46.7024	20.1766	7.63926	64.0218	11.2942	499.588	8.8685	28.3033	49.6742	317.313		2.82335	16.1674	3.20604	0.863957	0.863957	11.6292		13.7924	14.7263	6.70856	12.0477	13.5742	13.3733	12.3704	2.90476	15.2752	23.4815	12.3791	13.524	0.0441995	13.4737
	8.08674	28.3859	8.06598	10.0391	11.4049	25.2567	15.2065	9.13822	24.3448	60.094	83.507	10.722	8.57483	21.7938	0.435283	50.6917	173.695	50.9877	26.7024	14.4527	101.006	8.15534	536.149	8.03722	23.1181	38.117	401.03		2.63526	17.6639	2.65601	0.682881	0.682881	14.5347		14.0211	14.9085	6.7399	12.2057	13.7388	13.5946	12.5347	2.97003	15.5048	23.6943	12.5529	13.7027	0.0437931	13.6667
	7.57839	28.2359	7.69246	9.66019	10.6275	24.8953	14.7816	9.2621	24.0437	62.6596	85.7865	10.1438	8.18439	21.3283	0.445365	51.8865	181.018	50.2561	26.2291	17.2568	102.286	5.51032	529.227	6.05889	19.6179	29.1222	386.685		2.56545	18.0921	2.45137	0.483648	0.483648	14.7514		14.4252	15.0745	6.77415	12.3629	13.9107	13.8884	12.7393	3.05655	15.7958	23.9931	12.7443	13.9051	0.0435603	13.8995
	7.2104	27.914	9.18791	9.46303	9.81622	23.9014	14.5822	8.91007	23.4922	61.1025	79.3894	9.63963	9.25669	20.3801	0.375325	54.3429	177.737	29.098	26.2055	22.7142	86.8489	3.9181	514.519	15.6573	17.9103	21.0245	348.586		2.42923	18.2744	0.451722	0.176596	0.176596	14.2618		14.8153	15.2263	6.82495	12.5189	14.0375	14.2073	12.9384	3.1345	16.0729	24.2264	12.8986	14.1649	0.0467896	14.1224
	7.61312	26.8356	14.9663	10.2522	9.16194	22.2913	15.1867	7.80035	22.9871	51.3629	60.8455	12.6092	9.4345	20.4601	0.368815	57.3598	135.696	0.0485854	24.3501	36.2983	50.4751	5.67458	466.76	94.7769	25.2123	15.4524	291.055		4.99613	14.2264	2.35708	2.35708	3.44731	9.68208		15.1768	15.3712	6.87228	12.672	14.1254	14.518	13.1226	3.2093	16.3319	24.4563	13.0354	14.4198	0.050427	14.3217
	7.86704	24.9938	14.7172	9.94093	8.6686	20.6443	14.472	7.02427	21.4963	48.537	49.3403	12.3291	8.98668	19.1626	0.361498	43.6253	110.708	0.0601301	20.5305	33.6793	38.0981	6.94881	390.569	89.9883	22.1836	11.8172	237.572		4.46202	12.6647	2.38814	2.38814	3.66047	8.31529		15.5063	15.5135	6.91501	12.8172	14.2418	14.8136	13.3012	3.2847	16.5859	24.6947	13.1733	14.6706	0.0537747	14.5277
	7.31307	24.1408	14.3468	9.28387	8.06267	22.2418	14.2315	7.38608	21.6176	51.8995	54.5541	11.8153	8.36797	20.2681	0.415564	47.8647	98.1936	0.0132942	24.479	38.0546	64.1654	4.3351	357.58	83.0982	16.4259	8.01844	289.369		4.50227	12.3254	2.53147	2.53147	3.75267	10.4265		15.8214	15.6522	6.95336	12.9496	14.4003	15.0876	13.4774	3.36186	16.8393	24.9444	13.3122	14.9158	0.0568068	14.744
	7.00698	27.9948	13.9552	8.98963	7.57374	29.1098	15.7717	10.2042	25.9759	64.6996	104.126	11.4724	7.92771	24.4849	0.510826	76.8201	149.405	3.29954	45.9964	67.2064	177.904	3.15418	518.192	76.1125	14.1274	5.48853	570.196		4.46545	16.5224	2.4828	2.4828	3.89869	17.6373		16.1019	15.7795	6.98862	13.0948	14.5582	15.3457	13.6448	3.43304	17.0778	25.1601	13.4607	15.1488	0.0590063	14.952
	9.43921	31.0551	13.3326	12.041	7.13747	28.8196	16.9708	10.2929	27.2637	60.6507	105.944	12.6868	10.0896	24.9478	0.424065	56.725	198.367	13.2369	24.3034	96.6945	140.393	17.7092	666.884	65.6355	46.3758	3.63471	556.422		3.24755	18.3683	0.645796	0.645796	5.54928	16.1328		16.3333	15.8998	7.02414	13.2414	14.7071	15.5895	13.7992	3.49503	17.2942	25.3278	13.6078	15.3689	0.0607755	15.1483
	14.5659	31.177	12.392	19.8842	6.99169	27.4698	18.7468	9.2514	27.9982	49.3493	85.5883	17.225	12.9354	25.5734	0.328183	17.4795	154.512	40.3836	1.29367	138.182	76.0918	87.1408	673.197	51.2795	214.715	3.1001	494.566		2.65912	13.952	4.83308	2.65912	10.2333	10.2448		16.5522	16.0168	7.07528	13.3834	14.8428	15.7991	13.9449	3.5452	17.4901	25.4229	13.7483	15.56	0.0618178	15.321
	14.2529	30.2404	11.947	29.6474	10.3462	25.4041	20.3063	9.13953	29.4459	45.0083	83.531	19.8285	12.5235	28.5866	0.390734	36.6441	98.6857	69.8784	87.2559	99.204	25.9869	81.395	625.471	45.105	596.163	26.1656	406.954		5.57559	10.4119	7.88148	9.81894	9.48227	5.57559		16.7652	16.1265	7.12884	13.5161	14.9569	16.0078	14.0835	3.59222	17.6758	25.5065	13.8763	15.7451	0.06309	15.4824
	13.3652	28.5927	12.0122	30.2167	11.4121	23.998	19.9328	8.66892	28.6018	43.4906	75.1502	18.6816	12.3505	27.4441	0.379288	43.1335	74.9937	62.7362	105.758	72.6032	16.5259	66.166	545.771	45.9852	624.287	38.2061	352.203		5.31641	9.91109	6.66942	11.5351	7.26955	5.31641		16.9672	16.2284	7.18134	13.6262	15.0594	16.2602	14.2205	3.64261	17.8631	25.6153	13.9845	15.9361	0.0652262	15.6439
	12.7056	26.6344	12.7048	28.2674	12.0753	23.0426	19.2384	7.58117	26.8195	39.4065	57.4741	17.8741	12.705	25.7364	0.338995	42.6769	54.701	42.6876	81.524	51.3088	14.4725	55.87	458.105	55.8577	530.677	46.8452	317.255		5.16851	8.76025	5.16933	10.3933	5.79878	5.16851		17.1503	16.3253	7.23139	13.7331	15.1623	16.5094	14.352	3.6911	18.0431	25.7185	14.0904	16.0345	0.0645368	15.7438
	12.4943	24.7108	12.4953	26.747	12.1154	22.1026	18.4442	6.81816	25.2624	36.9663	46.4873	17.299	12.4945	24.0588	0.316366	35.402	39.2702	35.3895	68.9362	40.0547	13.3837	52.7556	379.465	52.7709	462.94	47.3948	284.652		4.80469	7.41186	4.80364	9.44805	5.18361	4.80364		17.2994	16.419	7.27943	13.8473	15.2695	16.7453	14.4767	3.73395	18.2106	25.7929	14.2029	16.1317	0.0635843	15.8443
	12.3405	23.7633	12.1488	26.4436	11.945	20.9465	17.9313	6.57408	24.5054	36.6626	43.2185	16.6435	12.1967	23.0591	0.308101	31.2564	34.0123	33.4369	72.4591	35.8361	9.09167	50.5458	343.446	47.8564	449.974	45.0775	246.978		4.30299	7.11975	4.49472	9.80004	4.69857	4.30299		17.4281	16.5122	7.32707	13.9555	15.3779	16.9627	14.5939	3.77234	18.3662	25.8487	14.3111	16.2286	0.0627874	15.945
	12.2835	23.4972	11.7066	26.3225	11.4827	19.4018	17.449	6.54811	23.9972	37.5271	42.8778	15.8426	11.8508	22.4734	0.309478	26.6829	36.5806	32.976	78.7384	35.5976	3.8132	49.7379	333.656	41.9332	444.853	39.0836	200.812		3.55915	7.6546	4.13607	10.4799	4.35997	3.55915		17.5419	16.6106	7.37335	14.082	15.4806	17.1574	14.7076	3.80622	18.5139	25.8792	14.4316	16.3281	0.0616547	16.0456
	13.13	23.3756	11.3641	25.8015	17.0695	18.0725	18.1355	5.62623	23.7618	31.0233	31.6545	17.571	14.1149	22.0498	0.219411	25.055	27.4581	45.8517	58.7671	1.13651	0.00397694	62.3949	329.226	37.6156	423.146	140.149	164.904		4.44093	5.80462	6.20682	8.23054	0.501504	0.501504		17.648	16.7087	7.41001	14.2388	15.5729	17.3263	14.8174	3.83819	18.6556	25.9032	14.5723	16.4248	0.0597619	16.1408
	13.303	22.8671	10.7127	24.6749	28.8221	17.4165	19.6327	6.99818	26.6309	35.6455	48.9745	20.1418	14.3314	24.223	0.256562	40.0651	10.4611	79.5668	25.4239	84.4442	4.91159	65.1578	311.032	30.0491	378.067	556.539	148.487		6.83878	2.72529	9.4291	4.53313	8.68027	2.72529		17.7514	16.785	7.43937	14.3176	15.6543	17.4871	14.9058	3.87159	18.7774	25.9737	14.6518	16.5023	0.0594007	16.2196
	12.5315	21.8781	10.954	22.8826	30.7403	16.6532	19.2733	7.38688	26.6602	38.3271	54.566	19.2656	13.5619	22.6315	0.250586	45.4515	6.78496	69.2098	13.0273	131.492	6.86486	53.2976	277.126	32.7533	311.58	650.723	130.467		6.73413	2.61244	8.3116	3.61698	11.4746	2.61244		17.8542	16.8187	7.46636	14.3732	15.7276	17.6464	14.9811	3.90214	18.8832	26.0471	14.7118	16.546	0.0586779	16.2732
	12.4147	20.4671	13.3461	21.0676	29.7632	15.7057	18.794	6.45297	25.247	34.3352	41.6409	18.0864	13.936	20.9174	0.200309	40.6962	2.79909	29.6801	5.16888	120.322	9.53819	51.6057	232.139	65.8551	250.797	601.829	109.719		5.67168	2.38072	4.74028	2.98119	11.6768	2.38072		17.9373	16.9065	7.50561	14.4211	15.7941	17.8328	15.0662	3.93426	19.0005	26.1132	14.7643	16.6284	0.0593776	16.3503
	13.3822	19.085	13.0655	19.9627	27.7979	14.6661	17.9932	5.61811	23.6113	31.2235	31.5632	16.8756	13.7032	19.7433	0.180589	21.2615	1.19198	24.283	3.87877	96.1311	11.0696	66.4426	191.934	61.3791	217.023	509.265	89.0222		3.49336	2.20944	3.81012	3.08712	10.9223	2.20944		17.9868	17.1261	7.55164	14.4689	15.8572	18.0108	15.1669	3.97074	19.1376	26.1803	14.816	16.8089	0.0630183	16.4917
	17.1819	18.1994	12.5848	19.4285	25.7182	13.7289	17.8069	4.68323	22.4902	26.3	21.9326	17.6907	14.5921	19.1212	0.134341	0.390672	0.154046	27.271	2.6294	62.5874	16.6305	142.825	168.181	54.0784	201.569	419.725	72.2144		0.508762	0.508762	5.10588	1.73782	8.0275	3.96178		18.0229	17.3821	7.58953	14.5226	15.9202	18.182	15.2699	4.01223	19.2821	26.2754	14.872	17.0166	0.0672529	16.6512
	18.736	17.5388	12.2387	18.8956	24.4929	12.7998	17.4503	4.51963	21.9699	25.9	20.427	18.1374	13.9846	18.8557	0.148328	1.65311	0.00782401	27.1605	2.08885	49.598	21.627	182.387	151.482	49.1087	186.722	371.021	57.2875		0.59864	0.59864	5.89867	0.75819	6.35549	5.33758		18.067	17.6397	7.62657	14.5767	15.9832	18.3402	15.3722	4.05495	19.4272	26.3785	14.9283	17.2256	0.0714451	16.8115
	18.579	16.7351	12.0483	18.0826	23.8753	12.8195	17.0233	4.31272	21.336	25.3342	18.5995	17.4089	13.7984	18.4549	0.144373	2.42013	0.0830627	24.7502	1.12214	46.95	17.6722	178.169	132.345	46.4764	165.164	347.611	57.5852		1.17013	0.673759	5.36051	0.673759	6.46645	4.58938		18.1169	17.8775	7.66617	14.625	16.046	18.4875	15.4698	4.09519	19.565	26.4721	14.9802	17.4196	0.0752905	16.9618
	17.7141	16.0581	11.5536	16.9111	23.3109	14.7758	16.7206	3.88265	20.6033	23.2208	15.075	16.4846	15.0964	17.5134	0.074118	0.987099	0.438927	26.6981	0.0362701	43.4325	3.78216	155.829	117.226	39.9754	136.424	326.885	91.1042		1.22956	0.426481	4.93098	0.426481	6.82637	1.70874		18.1115	18.0502	7.71021	14.6694	16.1054	18.6256	15.5454	4.11868	19.6641	26.4946	15.0284	17.564	0.077798	17.0778
	16.6948	15.372	10.7019	15.6068	22.5806	14.9832	15.9899	3.83248	19.8224	23.9682	14.6879	15.4894	15.0804	16.4228	0.0426108	0.496847	0.381767	27.9625	0.146771	43.4383	1.01345	131.418	102.84	29.9311	107.657	301.011	95.1053		1.20536	0.117383	4.78747	0.117383	7.09126	0.506212		18.0746	18.2075	7.76336	14.7563	16.1377	18.7804	15.62	4.13399	19.754	26.466	15.1017	17.6901	0.0789346	17.1062
	18.0998	14.3784	10.2925	14.6157	21.6682	14.242	15.5494	3.88669	19.4361	24.9957	15.1063	14.4971	14.2761	17.2287	0.0937197	6.50414	1.37123	27.6356	0.871852	37.4395	1.70936	165.605	83.676	25.6187	88.073	270.183	81.1986		3.60268	0.118632	4.2046	0.118632	7.17115	0.255063		18.1152	18.4202	7.81374	14.8837	16.1502	18.8528	15.706	4.15295	19.8589	26.4418	15.2003	17.8527	0.080247	17.1327
	24.049	13.2813	11.8901	13.957	20.2087	13.4961	16.147	4.83935	20.9864	29.9705	23.4193	13.7265	13.335	18.6458	0.166061	62.4415	8.21226	18.1216	4.79636	16.4973	7.02762	354.119	64.8081	44.3436	76.143	224.333	68.3117		10.3225	0.445191	1.83644	0.230453	6.4822	0.230453		18.1941	18.7181	7.86205	15.0048	16.1511	18.9018	15.8053	4.18652	19.9918	26.488	15.2914	18.0763	0.0834631	17.1726
	24.867	12.9025	12.5706	13.4791	19.0047	12.881	15.9508	5.00152	20.9524	31.3559	25.0152	13.1908	12.8864	17.6233	0.155258	79.4989	9.29215	11.4258	6.10965	9.32599	9.42359	385.575	58.8526	53.8705	68.0308	189.715	58.5235		11.6763	0.288266	0.620163	0.288266	5.81388	0.30975		18.2815	19.0375	8.00209	15.1205	16.1406	18.9427	15.9208	4.19079	20.1116	26.3227	15.3755	18.2422	0.0852728	17.2111
	24.3208	12.704	12.5049	12.8865	17.749	12.2788	15.4073	4.83339	20.2407	31.3707	23.3617	12.7952	12.5546	16.5333	0.136781	79.4507	7.30786	8.42428	6.35463	5.48323	9.78772	364.422	55.8462	52.9093	58.6067	156.7	49.6716		11.5256	0.0912328	0.290389	0.0912328	4.9537	0.516461		18.363	19.3533	8.19292	15.2673	16.1278	18.9799	16.0474	4.17608	20.2235	26.0235	15.4824	18.2669	0.0825043	17.2454
	23.183	12.3272	12.3429	11.9235	16.4658	11.4272	14.6116	4.57468	19.1863	31.3085	20.9277	12.3351	12.0245	15.4351	0.124206	73.469	5.21861	5.14695	7.22576	3.43801	10.1404	322.276	50.3562	50.5798	44.7904	126.221	38.3934		10.848	0.00786972	0.00786972	0.411519	4.13075	0.907842		18.3652	19.6579	8.38229	15.4075	16.1181	19.0102	16.1569	4.1541	20.311	25.711	15.5852	18.2969	0.0800344	17.2416
	21.4937	11.5042	11.6948	11.2142	15.4207	11.1279	13.7426	4.13107	17.8737	30.0603	17.0657	11.5995	11.2867	14.4892	0.124245	60.0796	5.01034	4.19337	6.39276	2.8161	6.83658	264.476	39.3535	41.7812	35.7989	103.831	34.7738		9.89418	0.0953035	0.0953035	0.385315	3.8212	0.471609		18.3439	19.9373	8.56416	15.5222	16.11	19.0329	16.2517	4.1315	20.3832	25.4219	15.6691	18.3376	0.0784678	17.2269
	20.5195	11.0012	10.8409	10.8077	14.4894	14.809	13.7446	3.7992	17.5438	27.6413	14.4339	12.7453	10.881	14.7291	0.150258	45.8986	7.5262	8.43142	8.62564	0.554661	1.13298	233.738	33.2958	31.4716	31.0996	85.718	91.7393		7.77417	1.74407	1.90437	1.93763	1.74407	2.06374		18.3553	20.167	8.73401	15.5894	16.0724	19.0467	16.3275	4.11141	20.4389	25.1809	15.7102	18.3669	0.0779626	17.2138
	19.9866	10.543	10.4395	11.1454	13.9768	15.3842	13.5793	3.7275	17.3067	27.4499	13.8942	12.5611	10.6936	15.0323	0.168653	41.0547	9.21878	9.85799	5.92376	0.158014	3.25788	217.73	28.2176	27.1288	34.98	76.4887	103.088		7.42558	2.01806	2.12156	1.41569	1.41569	2.82314		18.3772	20.3708	8.9076	15.6387	16.0722	19.0316	16.3997	4.08473	20.4844	24.9073	15.7471	18.3736	0.0769764	17.2247
	21.1156	10.1117	10.5717	10.9851	13.1775	15.3058	13.5446	4.18881	17.7334	30.9261	17.5462	12.0813	10.6751	14.7738	0.161056	57.3204	11.7849	8.83779	6.55077	0.134764	3.10211	252.321	23.821	28.5235	33.1101	63.1466	101.503		9.0343	1.96964	1.50957	1.09617	1.09617	3.22456		18.3918	20.5991	9.20607	15.6868	16.1022	18.9969	16.4971	4.01589	20.513	24.343	15.7906	18.372	0.0755595	17.247
	21.1193	9.89616	10.4663	10.3523	12.46	15.4929	13.2978	4.35798	17.6558	32.7721	18.992	11.4632	10.3808	14.7347	0.173355	61.1748	11.5713	8.01746	8.67615	0.701908	4.81837	252.437	21.7639	27.4087	26.2278	52.259	105.307		9.65609	1.56701	0.996856	1.11088	0.996856	4.02973		18.394	20.824	9.54084	15.7335	16.1364	18.9637	16.5987	3.93562	20.5344	23.7103	15.8342	18.3724	0.0742026	17.2652
	20.651	11.621	10.2807	9.72327	11.7966	15.3986	13.2452	4.13307	17.3783	31.2043	17.0823	11.7088	10.6158	14.4981	0.154588	54.8458	2.63816	8.78793	12.4039	2.09841	4.63712	237.777	40.8317	25.5001	20.1807	43.1074	103.38		8.94221	0.0878253	1.42803	1.9855	0.0878253	3.68981		18.3945	21.0355	9.85829	15.7566	16.1704	18.9293	16.6908	3.86309	20.5539	23.145	15.86	18.3697	0.0733174	17.2825
	19.5342	11.0402	10.2062	9.25629	11.0758	14.6005	12.6189	3.84056	16.4594	30.4351	14.7499	11.058	10.4147	13.7193	0.136928	47.8216	2.49224	5.82086	11.3069	2.381	3.92685	204.581	33.7467	24.7529	16.2031	34.162	87.7875		8.47618	0.0178161	0.85178	1.8017	0.0178161	3.54249		18.4035	21.2326	10.1457	15.7672	16.2056	18.8608	16.7692	3.79897	20.5682	22.6544	15.8768	18.3379	0.0719327	17.3045
	18.1988	10.6053	9.60531	9.12181	10.4225	13.4589	11.9021	3.43361	15.3357	28.8488	11.7897	10.5139	9.80961	12.7455	0.130163	39.6487	1.68178	5.27526	7.72999	2.18911	2.42349	168.165	28.8829	19.1347	15.1386	26.9523	67.698		7.68492	0.0913634	0.908595	1.39209	0.0913634	2.94496		18.4157	21.4048	10.4107	15.7734	16.2829	18.7872	16.8458	3.73886	20.5846	22.1947	15.9008	18.3019	0.0702018	17.3493
	17.5081	11.5723	9.14795	9.97235	9.84395	13.1398	11.8641	3.11785	14.9819	26.2797	9.72098	10.7723	9.87605	12.7479	0.126938	31.8555	0.0851381	7.37735	3.57862	4.0809	1.62739	150.729	40.2122	15.3426	22.4806	21.2795	62.5489		6.73582	0.79997	1.62437	0.79997	0.92837	2.36745		18.4199	21.564	10.6673	15.7796	16.4197	18.7168	16.9279	3.67942	20.6073	21.7359	15.9396	18.2696	0.0681093	17.4198
	16.9893	12.1154	9.04179	10.4392	12.0506	12.8822	12.2531	2.70148	14.9546	22.0473	7.29799	12.083	10.8421	12.6905	0.0785469	22.4317	0.0189515	10.3125	3.29009	0.0409931	0.395749	138.258	47.3956	14.5223	27.1259	46.5076	58.5408		4.90628	0.0324016	3.04124	1.64379	0.0324016	0.799152		18.4287	21.7084	10.9182	15.7883	16.6582	18.6533	17.0259	3.61974	20.6456	21.2602	16.0058	18.2464	0.0654148	17.5435
	16.2907	12.0591	8.93808	10.9602	11.6201	12.4038	12.0453	2.41515	14.4605	20.0505	5.83296	11.8396	11.1252	12.3176	0.0508637	18.023	0.00018892	9.65491	1.17743	0.180797	0.128478	122.317	46.6227	13.7426	32.8242	40.821	51.4487		4.45108	0.219474	2.90151	0.879367	0.219474	0.564167		18.4476	21.7457	11.1642	15.8032	16.9152	18.5946	17.1117	3.53783	20.6496	20.6749	16.0812	18.2239	0.06246	17.6814
	15.6632	11.2953	8.66494	10.6552	12.4321	11.618	11.7214	2.31145	14.0329	19.7199	5.34281	11.4566	10.8152	12.2285	0.0613339	15.5376	0.181627	9.34222	1.13697	0.504967	0.0106949	108.832	36.7755	11.7921	29.4217	51.8554	40.7943		4.20657	0.16138	2.79171	0.801489	0.975407	0.16138		18.4699	21.7397	11.4033	15.8357	17.1691	18.539	17.1928	3.44902	20.6418	20.0609	16.169	18.2025	0.0591605	17.8195
	14.8502	10.6149	8.12388	9.86541	16.4795	11.3135	11.8746	3.16437	15.039	26.6483	10.0133	10.9642	10.0528	13.966	0.162925	8.85457	1.5867	14.0677	4.03678	21.2057	0.314853	92.5302	28.987	8.36889	21.4779	126.53	36.9966		3.88604	0.349263	2.84031	1.09879	5.51535	0.349263		18.4963	21.7185	11.6256	15.8332	17.4067	18.482	17.2604	3.3676	20.628	19.5106	16.2266	18.2132	0.0576831	17.9444
	13.9836	10.6635	7.93584	9.55857	16.1604	12.0996	11.7336	3.00307	14.7367	25.5938	9.01844	11.3815	9.83479	13.5126	0.157526	5.06274	1.14517	14.4228	4.73066	19.5969	0.133942	76.6089	29.5117	7.31627	18.728	119.453	47.1774		2.60213	0.718054	3.44566	1.82294	4.77891	0.718054		18.5242	21.6809	11.8283	15.8008	17.6304	18.4474	17.3187	3.29551	20.6142	19.0287	16.2582	18.2431	0.0575315	18.0389
	13.7625	11.0453	7.54183	9.78871	15.3829	15.9483	12.2449	3.33035	15.5753	27.1978	11.0912	12.4039	10.1029	14.9778	0.19437	2.30312	1.43903	22.1192	6.03305	9.84658	13.7151	72.7875	33.8068	5.34004	20.7729	103.061	114.862		1.3586	1.3586	4.86211	2.61523	2.97892	3.54439		18.5536	21.6281	12.0158	15.7688	17.8562	18.4085	17.3718	3.22736	20.5992	18.5781	16.2906	18.2704	0.0572837	18.1324
	13.9336	10.5628	6.98992	16.9682	14.3987	20.9999	13.9755	4.87697	18.8525	34.8965	23.7849	14.1662	11.4055	16.3258	0.177427	0.0017546	11.6466	48.7988	8.9559	0.17908	49.3421	75.7364	28.4286	3.09387	137.762	84.0473	248.66		0.232533	3.60336	7.17626	2.802	0.232533	6.83375		18.5823	21.5751	12.1922	15.7387	18.1514	18.364	17.434	3.16852	20.6025	18.1744	16.3419	18.3109	0.0568212	18.2577
	13.4868	19.1062	6.50062	19.6587	13.416	24.1187	16.0478	6.19943	22.2473	38.631	38.433	16.2965	13.4337	19.5206	0.184705	6.55888	9.35344	91.1494	13.0383	6.92632	65.1385	68.1586	192.521	1.61197	208.159	66.9953	356.745		2.80969	2.80969	9.79587	3.36221	2.88044	7.82219		18.6094	21.5251	12.3508	15.7777	18.4839	18.3145	17.5102	3.11588	20.6261	17.7946	16.4119	18.4415	0.058232	18.3992
	12.5897	23.1133	6.07402	19.2982	12.4683	23.215	16.1264	6.87118	22.9976	42.6082	47.2131	15.944	12.4986	22.1595	0.278748	12.5086	48.8167	101.051	10.0605	13.3819	50.2474	54.1502	319.777	0.710716	197.888	52.3785	323.423		3.35429	7.16935	9.86993	3.35429	3.47567	7.271		18.6335	21.4712	12.4777	15.862	18.8125	18.2684	17.5876	3.07339	20.6609	17.4748	16.4636	18.6765	0.0629722	18.451
	11.8198	22.593	5.67069	18.3707	14.1648	21.6474	15.7111	6.45006	22.1611	41.0542	41.6033	16.2678	12.4061	20.8282	0.253417	15.1419	47.3611	100.809	7.07381	2.39091	35.2395	43.4127	301.44	0.193345	172.653	79.8133	269.497		4.44796	6.32524	10.5971	2.10296	2.10296	5.37958		18.6559	21.4062	12.5768	15.9522	19.1191	18.2103	17.6534	3.04014	20.6936	17.2213	16.5167	18.8919	0.0670784	18.4331
	11.4745	21.274	5.26369	17.2906	21.245	20.9275	16.2459	6.58265	22.8285	40.5189	43.3312	19.109	12.9285	21.1656	0.241599	22.766	25.2818	120.608	1.09138	24.9914	21.9176	38.9814	257.377	0.00107016	145.433	256.449	246.38		7.63453	2.16494	13.8453	1.81846	2.13598	1.81846		18.6774	21.3167	12.6653	16.0414	19.4029	18.0539	17.6929	3.00532	20.6983	16.986	16.5445	19.0657	0.0707997	18.3656
	24.7452	19.6327	4.93207	19.2907	22.3792	24.4041	19.2307	7.37161	26.6023	38.3326	54.3406	21.006	19.3762	23.8979	0.10449	30.4102	0.161652	204.45	0.00360082	9.9135	26.7643	380.805	207.41	0.0893482	197.675	294.063	367.608		3.73923	1.37326	16.0739	1.71531	1.37326	3.3981		18.6969	21.2277	12.7486	16.1219	19.6749	17.8734	17.7239	2.979	20.7029	16.8078	16.5598	19.2245	0.0744661	18.2852
	42.5853	18.1622	5.45574	19.0237	23.1365	31.5307	23.3157	12.6712	35.9869	54.3461	160.559	21.0801	18.3776	29.4322	0.23122	371.316	26.5584	318.978	18.4209	0.0321207	67.487	1395.34	167.217	0.0505151	190.24	320.607	691.677		21.5052	2.91789	15.6244	2.05637	2.05637	10.4506		18.7137	21.1366	12.8339	16.1927	19.9388	17.6931	17.7514	2.95922	20.7107	16.6703	16.5678	19.392	0.0785377	18.2034
90°	42.4374	17.0328	7.03205	18.6839	22.1343	33.991	23.5519	12.7024	36.2543	53.9335	161.35	20.4091	17.4456	31.0268	0.280186	356.663	42.4988	272.906	23.6978	2.00968	108.975	1384.32	139.283	3.24383	180.98	285.721	827.14		22.0284	3.37628	13.377	1.7252	1.7252	13.5819		18.7277	21.0372	12.8984	16.2587	20.1979	17.5185	17.7731	2.9518	20.7249	16.6083	16.5737	19.5917	0.0834497	18.1231
	40.0984	16.2897	6.5983	18.3207	20.9401	33.4761	22.6206	12.1772	34.7978	53.8326	148.285	19.6304	16.7974	30.3421	0.287331	305.477	40.0798	256.713	18.4888	2.824	117.843	1215.74	122.295	1.86955	171.34	246.776	797.788		20.4681	3.34069	13.0321	1.30969	1.30969	13.8457		18.7336	20.9412	12.8975	16.3642	20.4493	17.4392	17.8042	2.96592	20.7701	16.6586	16.633	19.788	0.086628	18.0864
	37.672	15.9132	6.16233	17.5684	23.4431	32.4391	22.1997	11.5235	33.7232	51.9082	132.79	20.5058	16.327	30.1901	0.298023	239.393	39.5206	257.197	21.449	1.54615	104.846	1052.42	114.109	0.867405	152.212	331.683	740.283		17.1663	4.59261	14.3434	2.93737	2.93737	11.9334		18.7344	20.9397	12.8887	16.4715	20.689	17.3715	17.8491	3.00438	20.8535	16.8321	16.6965	19.979	0.0895011	18.0529
	35.9802	15.5433	5.70735	16.5921	26.8763	30.2388	21.823	11.1651	32.9881	51.1621	124.66	21.7342	15.8055	29.3982	0.300698	200.425	39.4344	259.715	27.3627	25.536	70.8258	945.514	106.345	0.226929	129.075	468.522	625.392		14.246	6.19087	16.0269	5.14213	5.14213	8.50462		18.7356	21.0479	12.8773	16.5818	20.9162	17.2784	17.9062	3.06779	20.974	17.1326	16.7559	20.1637	0.0923031	18.007
	34.4429	14.5026	5.32872	17.6749	26.4749	28.4705	21.1491	10.6322	31.7813	50.2728	113.044	22.0749	15.2957	27.9716	0.292967	176.726	44.1752	250.284	12.0702	28.364	53.6028	853.338	85.9637	0.00955332	154.85	451.303	540.074		12.3681	7.57222	16.7461	4.40001	4.40001	6.39561		18.7361	21.1808	12.9104	16.6853	21.1256	17.1112	17.9582	3.12539	21.0836	17.4036	16.7918	20.3338	0.0954061	17.9237
	32.9372	13.7724	5.21805	17.5783	25.4838	27.406	20.3993	10.1439	30.5432	49.7265	102.898	21.531	14.7239	26.9255	0.29296	157.199	43.9153	230.47	7.95824	25.8522	49.0945	767.634	72.9564	0.000167295	152.455	410.177	491.733		11.4062	7.7586	16.313	3.95277	3.95277	5.87501		18.7483	21.279	12.9904	16.7448	21.3217	16.9463	18.0051	3.16631	21.1714	17.5857	16.7952	20.4605	0.0983835	17.8473
	31.5502	13.3835	6.65862	16.9035	24.0745	26.5006	19.8452	9.20306	29.0482	46.3743	84.6963	20.489	14.2635	25.8941	0.289624	137.007	41.7529	173.885	8.65341	17.8876	44.2954	692.7	66.4638	2.03815	136.248	355.079	452.398		11.0612	7.1055	13.8304	3.58552	3.58552	6.01163		18.7296	21.3576	13.0752	16.7196	21.5084	16.8168	18.0345	3.20626	21.2408	17.7784	16.7439	20.5268	0.101498	17.7732
	30.4792	12.5638	6.7808	15.8539	22.3487	27.1625	19.1981	9.05546	28.2536	47.1684	82.0014	19.1013	13.3863	25.959	0.319548	127.261	44.0149	154.19	11.1838	9.92624	63.4304	637.471	53.7699	2.40195	112.847	293.018	480.99		11.3778	6.53756	12.3205	3.2474	3.2474	8.06113		18.7128	21.4195	13.1503	16.5953	21.6516	16.7073	18.0395	3.24623	21.2857	17.9951	16.6233	20.5745	0.106221	17.71
	28.6964	11.6715	6.61521	14.8399	21.2164	31.2214	19.0435	9.72296	28.7664	51.0566	94.5359	18.0282	12.4636	26.8264	0.365558	93.1797	54.3455	154.462	17.6699	4.72163	148.301	550.628	41.4808	1.91608	92.3319	255.534	675.5		10.6683	6.35663	11.413	3.18824	3.18824	13.1932		18.6992	21.4935	13.2115	16.4922	21.769	16.6018	18.0445	3.28769	21.3322	18.2199	16.5196	20.6313	0.110675	17.6505
	26.4222	11.0952	6.30752	14.547	20.8167	30.4731	18.277	9.27684	27.5538	50.7571	86.0598	17.6818	11.9582	25.0208	0.353246	66.345	51.5776	143.267	13.9124	6.45007	148.747	449.068	34.3891	1.15894	86.7886	242.913	637.166		8.74036	6.58664	11.3743	3.13482	3.13482	12.7913		18.6865	21.6195	13.2557	16.4049	21.8665	16.5004	18.0556	3.34081	21.3964	18.5029	16.4288	20.7285	0.115717	17.5934
	24.2467	10.7346	5.99875	15.1204	20.53	28.7634	17.5656	8.54693	26.1126	48.6571	73.05	17.8252	11.831	23.3175	0.326798	44.637	46.6631	133.793	5.97936	8.78728	125.39	361.599	30.2898	0.58947	97.8	234.059	553.776		6.42156	7.09057	11.8264	2.7048	2.7048	10.9382		18.6689	21.7613	13.297	16.3215	21.957	16.4235	18.0715	3.39539	21.4669	18.7886	16.347	20.8389	0.120796	17.5462
	22.3187	10.6053	5.86089	14.5626	20.0016	26.5212	16.6451	7.72151	24.3666	46.3892	59.6217	17.2821	11.5946	21.7395	0.304338	32.1907	36.4787	116.298	4.33666	11.2667	97.5377	291.992	28.8833	0.396791	87.079	218.173	453.273		5.03662	6.67682	11.4212	2.71953	2.71953	9.23906		18.6657	21.9021	13.3393	16.2314	22.0467	16.3654	18.0918	3.45012	21.5419	19.0701	16.2649	20.9495	0.125881	17.5155
	20.6259	11.0455	5.71956	17.0209	19.0886	24.3921	16.3154	6.81242	23.1279	41.7544	46.409	18.0548	12.5394	20.2416	0.234961	18.5803	27.772	112.272	0.497691	7.69062	65.2321	237.004	33.8088	0.238711	139.002	192.034	367.147		2.57115	7.00925	12.3352	1.03386	1.03386	6.3373		18.6741	22.0277	13.3835	16.1438	22.1354	16.3162	18.1135	3.50124	21.6147	19.3295	16.1869	21.0491	0.130578	17.4952
	19.3179	11.0353	5.39031	19.9324	17.8383	22.4024	15.9861	6.45066	22.4368	40.3517	41.611	18.5781	12.7361	19.7788	0.2166	11.101	24.5104	112.271	15.5733	3.43061	41.1688	198.442	33.6902	0.0253843	216.132	158.944	294.857		0.739817	7.5428	13.1878	1.35429	0.739817	3.82428		18.6713	22.1276	13.4282	16.0655	22.1566	16.2704	18.1199	3.53028	21.6502	19.4829	16.1167	21.1257	0.134498	17.4708
	18.4532	10.9658	5.00493	19.1559	16.5821	21.2236	15.2309	6.1039	21.3348	40.0758	37.2576	17.5176	12.3698	18.9802	0.210857	10.383	18.1913	104.57	15.4055	1.82563	35.9122	174.826	32.8877	0.0510981	193.903	128.847	255.763		0.935553	6.55184	12.5127	1.63828	0.935553	3.70597		18.6791	22.2147	13.4716	16.001	22.048	16.224	18.1064	3.52705	21.6335	19.4796	16.0568	21.0626	0.134858	17.4516
	18.1447	10.3673	4.64267	17.7861	15.6553	20.7903	14.5644	5.98676	20.5512	41.1054	35.8413	16.7207	11.6893	18.055	0.214014	12.8182	17.6155	98.4408	10.3796	1.19004	38.7624	166.763	26.3819	0.346114	157.632	108.666	242.094		1.42394	6.3534	12.078	1.06542	1.06542	4.06964		18.6917	22.3027	13.5013	15.95	21.9715	16.177	18.099	3.5347	21.6337	19.5298	16.0067	21.0034	0.135009	17.4343
	17.275	16.3963	5.79819	16.7476	14.6856	23.8805	15.7972	5.831	21.6282	36.9116	34.0005	16.5719	15.1132	17.1432	0.0629313	2.18401	0.358869	99.9803	0.903268	1.23572	65.3405	145.059	124.663	0.321723	132.633	89.3893	347.806		0.703111	0.175673	10.7737	0.175673	1.88636	7.30861		18.6987	22.3941	13.4979	15.9071	21.9863	16.1323	18.1027	3.57102	21.6737	19.7264	15.9634	21.0154	0.136619	17.4155
	15.9608	29.4607	6.85414	16.2345	13.9081	23.4717	17.6483	7.85868	25.507	44.5293	61.7589	16.0977	14.4213	21.6624	0.200677	2.84788	139.532	116.515	1.99879	13.9893	33.9122	115.128	587.079	2.63463	121.078	75.2925	332.725		0.136889	13.363	9.24352	0.136889	2.18955	7.37409		18.6876	22.482	13.4908	15.9125	22.0185	16.0901	18.1136	3.60475	21.7183	19.9008	15.9569	21.0423	0.137446	17.3888
	14.9279	32.5991	6.46154	15.9998	13.4878	22.4351	17.6519	8.93319	26.5851	50.6077	79.802	15.4638	13.8478	20.8262	0.201257	7.42003	223.419	125.223	2.72929	17.3393	22.8789	94.03	749.012	1.51427	115.968	68.1753	295.98		0.535959	17.1352	9.00231	0.535959	1.97603	6.97121		18.6317	22.559	13.4851	15.9319	22.0622	16.0511	18.1202	3.63477	21.7549	20.0592	15.9617	21.0767	0.138101	17.3414
	15.2648	32.2854	6.37137	15.5059	13.2098	20.916	17.2589	8.73101	25.9899	50.5885	76.2306	15.3854	13.7236	19.5635	0.175442	3.97627	225.796	118.538	3.07299	16.3951	13.3748	100.678	731.941	1.30049	105.574	63.6615	246.021		0.120533	16.9	9.01399	0.120533	2.17556	5.53069		18.5582	22.6249	13.5958	15.9528	22.0989	16.02	18.1418	3.63016	21.7719	20.01	15.9696	21.1096	0.138624	17.2891
	15.4506	31.2169	6.58718	14.5482	12.7216	19.5698	16.6824	8.28567	24.9681	49.6672	68.6524	14.9994	13.1783	18.54	0.169042	1.5174	211.252	101.913	4.55459	15.6876	8.33733	104.44	675.267	1.83927	86.8114	56.1099	205.603		0.45116	16.2175	8.41223	0.45116	2.27777	4.57043		18.4852	22.6811	13.733	15.9749	22.1282	15.9848	18.1645	3.61654	21.7811	19.9099	15.9774	21.1373	0.139027	17.235
	14.7786	29.311	6.90707	13.768	12.1418	18.2792	15.8643	7.56712	23.4314	47.6991	57.2614	14.2733	12.5484	17.4041	0.162114	1.17876	180.814	80.2315	4.39426	13.8569	5.83197	91.1564	579.846	2.80929	72.8811	47.7593	170.257		0.505271	15.0377	7.36622	0.505271	2.1315	4.00593		18.4186	22.7327	13.865	15.9961	22.1588	15.9242	18.1826	3.6081	21.7907	19.8437	15.9422	21.1647	0.140743	17.2074
	14.2374	27.731	7.68721	17.6557	11.3337	19.8937	16.4231	7.04881	23.4719	42.9201	49.6857	15.9465	12.0596	19.3342	0.231721	4.77743	127.869	76.3157	1.51929	25.9025	12.0448	81.115	506.251	6.03308	154.374	37.2426	214.994		1.70916	11.7845	8.25932	1.70916	4.61288	3.94713		18.3591	22.7818	13.9871	16.0178	22.1947	15.8573	18.1996	3.60484	21.8045	19.8072	15.8974	21.1959	0.142842	17.1884
	21.7374	32.8774	7.31261	21.141	10.4822	19.5544	18.8508	9.09925	27.9501	48.2698	82.7963	20.3477	12.7502	21.5883	0.257381	8.33228	196.744	133.13	5.24506	70.0346	0.494982	272.462	764.323	4.33317	253.13	27.5748	205.159		1.38969	12.5297	13.0351	0.79333	9.86555	0.79333		18.2801	22.8304	14.0995	16.0447	22.2352	15.8086	18.2164	3.60292	21.8194	19.7784	15.8676	21.2305	0.144558	17.1624
	24.7288	40.975	7.007	19.8733	9.77681	18.3189	20.1133	12.1524	32.2657	60.4198	147.681	19.0961	11.9123	23.5149	0.327504	21.3028	435.209	171.775	0.0575964	106.843	3.21977	380.165	1277.63	3.15425	214.398	20.6645	171.294		5.63267	21.8788	12.0891	0.777189	9.31931	0.777189		18.1341	22.8752	14.1893	16.0776	22.2807	15.77	18.2211	3.60574	21.8269	19.7888	15.8469	21.2658	0.146013	17.1058
	24.4515	42.8094	16.2366	18.8587	9.09312	16.894	21.3905	11.5979	32.9884	54.2197	134.511	17.8764	16.4009	23.0533	0.16861	9.36941	458.766	26.5635	6.41013	151.227	20.2188	369.428	1412.13	121.123	185.715	14.9161	136.026		6.57513	24.933	1.6398	0.982354	8.78325	0.982354		17.9745	22.912	14.2696	16.1144	22.3217	15.7335	18.221	3.60891	21.8299	19.8064	15.8288	21.2965	0.147279	17.0444
	23.8666	41.9558	21.5096	21.4657	8.59999	15.6515	22.1749	11.1528	33.3277	50.2948	124.385	21.4877	17.1051	23.2773	0.152845	2.8618	391.287	0.442563	0.502877	184.278	42.5544	347.285	1348.72	264.994	263.567	11.3502	108.587		2.37888	20.4682	0.0219421	0.0219421	12.8877	5.83618		17.816	22.9417	14.3744	16.1536	22.3597	15.6966	18.2237	3.60612	21.8298	19.7881	15.8109	21.3257	0.148501	16.9848
	22.3339	40.0189	21.3224	20.4183	8.40677	14.5106	21.1685	10.6252	31.7937	50.1935	112.895	20.8703	15.9875	22.081	0.160067	1.3582	355.34	0.0236791	0.562699	162.861	44.3279	292.509	1210.2	258.932	230.656	10.0856	86.1105		1.46354	19.1486	0.452006	0.452006	12.4636	6.35979		17.6633	22.9661	14.4892	16.1941	22.4018	15.667	18.2302	3.60176	21.832	19.7571	15.7988	21.3589	0.149637	16.9287
	22.5856	37.229	20.5397	18.9515	10.0182	13.4389	20.4605	9.44801	29.9085	46.1768	89.2649	19.7456	14.817	22.0742	0.196717	4.51624	281.181	0.00627994	2.27702	109.041	49.3031	301.184	1023.87	234.358	188.253	22.9179	67.3696		2.84001	17.4833	0.794113	0.794113	9.72738	6.30675		17.523	22.9918	14.6036	16.2304	22.4497	15.7172	18.2526	3.59003	21.8426	19.6686	15.8455	21.4004	0.149142	16.8767
	24.8795	35.1784	19.312	18.1038	14.1096	12.3783	20.6603	8.34787	29.0081	40.4054	69.6869	18.7079	15.1082	23.4876	0.217107	17.8015	210.777	1.81788	6.53549	42.9109	68.5911	386.062	896.851	198.274	165.71	78.8303	51.084		6.17156	16.4706	0.604086	0.604086	4.59827	6.3296		17.3873	23.0144	14.712	16.2644	22.4993	15.7562	18.2723	3.58262	21.8549	19.6068	15.8832	21.4425	0.14894	16.8259
	24.4263	34.5896	19.6056	17.0254	17.7575	11.4658	20.8117	7.94179	28.7535	38.1602	63.072	18.6816	17.2085	23.2211	0.14872	13.0653	189.83	1.45458	14.3358	9.32815	87.3465	368.46	861.927	206.631	139.109	156.914	38.8726		5.74473	15.908	0.924071	1.65613	0.924071	7.21581		17.2517	23.0308	14.81	16.2908	22.543	15.7858	18.2854	3.57824	21.8636	19.5689	15.9121	21.4786	0.148875	16.7713
	23.5044	37.2295	31.9439	16.0529	20.4754	10.8155	23.3369	9.85029	33.1872	42.2091	97.0283	21.9899	17.1585	29.834	0.269734	0.0280363	193.003	74.08	53.0571	8.18845	156.785	333.916	1023.9	713.58	117.114	232.391	31.1872		1.51449	15.2396	9.95403	5.93697	1.51449	11.1743		17.1003	23.0429	14.8985	16.3167	22.581	15.8032	18.2904	3.57767	21.8681	19.5603	15.9316	21.5083	0.148951	16.7085
	22.0024	37.0093	36.0513	15.4537	20.3146	10.1753	23.5011	10.9061	34.4072	46.4069	118.944	21.1585	16.6689	32.5391	0.322512	2.24622	182.473	157.508	64.7612	10.1538	177.576	281.279	1009.86	949.893	104.503	227.515	24.4465		0.843884	15.8509	14.8928	5.70481	0.843884	10.9832		16.945	23.0491	15.0573	16.3485	22.6149	15.8071	18.3037	3.565	21.8687	19.477	15.9425	21.5371	0.149271	16.6467
	20.9996	35.9668	35.2124	14.4908	19.32	9.40606	22.566	10.871	33.437	48.1744	118.179	20.1598	15.6981	31.6592	0.337035	2.45341	179.583	159.932	65.2074	10.5361	173.183	248.65	944.69	898.884	85.7451	198.501	17.4313		0.839801	15.807	15.0526	5.66897	0.839801	10.7538		16.79	23.0303	15.3277	16.3848	22.6461	15.8059	18.3308	3.5288	21.8596	19.2506	15.9506	21.5673	0.149707	16.5874
	20.3378	34.3027	33.1326	13.5661	18.278	8.79655	21.4023	10.3463	31.7485	48.3418	107.045	19.3079	14.7441	29.9339	0.339985	1.13307	166.42	137.6	61.4058	9.76134	158.904	228.217	845.163	778.499	69.4741	170.224	12.7133		1.02993	14.9948	13.8247	5.7418	1.02993	10.5113		16.6432	23.0103	15.6166	16.42	22.6756	15.81	18.3626	3.49255	21.8552	19.0199	15.9625	21.5974	0.150024	16.5316
	19.7251	31.9989	30.797	12.9526	22.0937	8.12801	20.9492	9.48907	30.4383	45.2956	90.0424	20.9094	14.6457	28.6212	0.323006	1.49836	122.095	96.9793	63.9461	1.30978	164.383	210.081	716.521	653.623	59.6233	284.351	8.39279		1.18427	11.0895	9.88762	7.95682	1.18427	12.7814		16.5073	22.9898	15.8998	16.4477	22.7032	15.8649	18.4021	3.45415	21.8563	18.7704	16.0368	21.6279	0.148446	16.4775
	18.2081	29.8331	29.6844	12.6138	31.195	7.98829	21.5871	10.0274	31.6145	46.4506	100.548	23.9463	14.0124	29.7959	0.360286	11.4177	67.9959	65.5664	80.5199	92.3112	184.928	168.406	605.264	597.972	54.5066	674.13	7.60278		5.73816	5.88681	5.73816	11.3324	7.24872	15.958		16.3752	22.9553	16.1617	16.4643	22.7277	15.926	18.435	3.41905	21.8541	18.5465	16.2151	21.6545	0.143636	16.4197
	17.4725	29.1693	28.9538	12.2758	42.9445	7.80532	23.1035	13.0205	36.124	56.3572	169.534	23.2131	13.575	29.1154	0.364027	31.7087	36.7934	34.2254	117.24	393.665	234.035	149.854	573.042	562.771	49.6291	1422.31	6.62721		5.74065	5.95615	5.74065	10.9374	19.7314	15.4078		16.245	22.9104	16.4046	16.4753	22.722	15.9836	18.4568	3.38152	21.8383	18.3212	16.2849	21.6557	0.141558	16.4399
	17.1851	28.6563	28.3691	12.071	44.4372	7.3348	23.0089	13.5575	36.5664	58.9228	183.806	22.7771	13.3495	28.5845	0.363308	33.9168	31.8929	28.7312	119.638	459.172	245.678	142.901	548.745	535.371	46.7859	1537.13	4.42604		5.59198	5.87921	5.59198	10.7061	21.6601	15.4423		16.1189	22.8607	16.6454	16.4808	22.7116	16.0319	18.4749	3.34748	21.8224	18.1191	16.2094	21.6524	0.14376	16.5631
	16.2908	27.6611	27.6029	13.1209	43.2839	6.77651	22.456	13.1026	35.5586	58.3477	171.678	21.9469	13.9133	27.6466	0.330444	38.01	27.0931	26.4907	87.1455	433.802	245.847	122.32	503.112	500.505	62.2501	1448.03	2.38866		5.65607	5.71426	5.65607	8.82602	21.3371	15.1704		15.9965	22.8131	16.9382	16.4863	22.685	16.0772	18.4994	3.30905	21.8084	17.8873	16.1795	21.6386	0.144352	16.7123
	15.6808	25.7524	25.7535	12.4811	40.4782	6.31381	21.0766	12.1745	33.2512	57.7632	148.219	20.7166	13.281	25.7532	0.319519	29.1152	21.8625	21.8731	73.883	376.422	217.941	109.198	421.128	421.174	52.5644	1242.37	1.17251		5.0358	5.0358	5.03693	8.23547	19.7617	14.4028		15.8797	22.7671	17.2356	16.493	22.6115	16.119	18.5177	3.26413	21.7818	17.6271	16.2125	21.5881	0.142208	16.8643
	15.226	23.7651	23.6802	11.6658	38.0544	9.11337	20.2508	10.6214	30.8722	52.4494	112.815	19.4531	12.5559	23.7439	0.308212	25.249	12.3501	11.7607	73.702	316.969	124.043	99.8999	343.513	340.374	41.4073	1077.38	15.073		4.22712	4.31199	4.22712	7.78726	18.6013	10.3397		15.7692	22.7163	17.5228	16.4945	22.5351	16.1485	18.5311	3.22543	21.7565	17.4055	16.235	21.5341	0.140302	17.0087
	14.5544	21.8695	21.9914	10.8665	37.7604	9.3044	19.3911	10.4703	29.8615	53.9955	109.628	18.212	11.7885	21.961	0.301412	23.3934	6.14248	6.76171	72.6692	337.431	101.742	86.927	276.841	280.913	31.759	1058.16	16.5927		3.65754	3.65754	3.77946	7.34549	19.5484	8.90758		15.6654	22.6583	17.7904	16.4869	22.4604	16.1345	18.5327	3.19864	21.7313	17.2595	16.2226	21.4785	0.139409	17.1387
	13.9137	20.2536	20.6723	10.3256	44.2132	8.65695	19.6726	13.0035	32.6761	66.0997	169.091	17.0836	11.2226	20.5676	0.293957	33.1647	0.337599	0.999437	87.3653	602.245	121.344	75.3891	225.679	238.433	25.9552	1519.62	11.7372		3.16996	3.16996	3.58864	6.75802	27.1296	8.42668		15.584	22.6013	18.0386	16.4028	22.3893	16.0629	18.5132	3.19375	21.7069	17.2512	16.1479	21.4203	0.140343	17.2207
	12.953	18.7666	19.7024	16.7002	47.2957	8.25618	20.6123	13.7323	34.3447	66.6218	188.577	17.7334	13.8898	19.4685	0.167235	58.6653	3.40687	0.82795	15.3052	712.003	152.675	59.6299	183.212	209.423	131.542	1769.44	9.1518		4.78035	1.03321	1.96906	1.03321	29.5624	9.47719		15.5058	22.4556	18.2744	16.2889	22.3233	15.9515	18.4666	3.18302	21.6496	17.2366	16.0358	21.3591	0.142353	17.2816
	12.125	17.3954	18.9665	20.3194	46.4048	7.95262	20.5273	13.4956	34.0229	65.7447	182.131	18.181	13.4426	19.9812	0.195628	70.5993	9.80856	2.436	0.0432141	669.646	158.122	47.5268	147.974	188.665	227.661	1695.28	7.4073		6.05602	0.785546	0.785546	2.13844	28.2238	10.2284		15.4325	22.2671	18.5017	16.1762	22.2624	15.8394	18.4132	3.16829	21.5815	17.2066	15.9236	21.3223	0.144946	17.339
	11.4783	16.7782	18.194	20.155	43.7574	7.73579	19.6831	12.6531	32.3363	64.2841	160.102	17.4861	12.8033	19.6647	0.211329	67.3188	8.43844	2.21756	0.222667	579.572	142.739	39.0293	133.339	168.039	222.726	1484.29	6.27408		6.00778	0.707876	0.707876	2.6689	26.2713	9.75031		15.3633	22.0816	18.7224	16.0687	22.1798	15.7337	18.3582	3.15279	21.511	17.1737	15.8175	21.2418	0.14637	17.3955
	10.7391	18.6319	17.0571	19.4645	40.6639	7.40439	18.9935	11.6289	30.6224	61.2254	135.23	17.8445	12.3186	19.2564	0.219724	68.1352	0.130727	3.7495	0.221875	469.607	134.308	30.3394	179.586	139.858	202.594	1255.49	4.72369		7.10544	0.7874	0.7874	1.62	22.8194	10.4402		15.2958	21.9063	18.9347	15.966	22.0217	15.6278	18.2921	3.12642	21.4185	17.0917	15.7124	21.1634	0.147822	17.4503
	10.0421	19.4857	16.3908	18.094	38.5966	7.20769	18.3028	11.0298	29.3326	60.2626	121.655	17.2424	11.6293	19.1377	0.244043	68.2393	1.39915	3.65572	0.0436049	411.838	123.102	23.1469	203.196	124.542	165.457	1113.26	3.90736		7.2003	2.24326	0.851588	0.851588	21.3542	10.0347		15.1	21.7447	19.1363	15.8377	21.848	15.4807	18.1912	3.14115	21.3324	17.2674	15.5699	21.0926	0.150635	17.487
	9.25378	19.1227	16.2254	16.7371	37.0221	6.85768	17.5365	10.6509	28.1873	60.7355	113.441	16.4812	10.9967	18.5263	0.255044	68.6029	2.51627	1.71899	0.638955	379.69	114.036	16.1829	192.981	120.876	132.391	1010.68	2.64615		7.22746	2.6415	0.255878	0.255878	20.5409	9.62356		14.7259	21.5954	19.3165	15.7066	21.6632	15.2548	18.0437	3.21194	21.2557	17.8009	15.3678	21.0257	0.155464	17.5116
	8.61369	17.9756	15.6383	16.0697	35.7223	6.44508	16.7441	10.3493	27.0934	61.8086	107.108	15.854	10.3698	17.4991	0.255815	66.1036	1.51656	1.22287	0.454829	360.172	106.07	11.4427	162.425	108.312	117.478	929.72	1.47402		7.24029	2.12161	0.215713	0.215713	19.8683	9.4089		14.3526	21.4557	19.4625	15.5745	21.4852	14.997	17.8879	3.29717	21.1851	18.4323	15.1414	20.9574	0.161114	17.5185
	8.20857	17.239	14.8806	20.7999	34.3087	14.3652	18.3003	8.8619	27.1622	48.4248	78.5333	16.0598	14.4941	19.9097	0.157412	101.844	1.12652	11.6945	6.24774	256.269	15.485	8.86606	144.192	93.1155	242.391	845.516	83.4347		7.85122	1.17917	1.17917	4.7401	18.2489	1.69455		14.0001	21.3223	19.5964	15.4436	21.3164	14.7379	17.7361	3.38652	21.1227	19.0939	14.9144	20.8864	0.166814	17.52
	7.93942	24.8409	13.8341	20.673	32.6336	13.8664	18.9646	8.92367	27.8882	47.0544	79.6319	17.2697	13.8422	23.7989	0.264519	121.554	34.5315	26.3218	2.91883	186.842	25.9915	7.33562	384.55	74.0135	238.457	750.903	74.5702		9.33029	7.57121	3.43561	3.40332	15.3639	3.40332		13.6704	21.1907	19.7217	15.3184	21.1205	14.4833	17.5842	3.46837	21.0525	19.7244	14.6921	20.7708	0.17141	17.52
	7.43109	34.96	13.2018	20.3085	30.7892	12.9345	19.9375	10.9032	30.8407	54.6866	118.879	16.7551	13.0014	28.169	0.368412	156.411	225.676	45.3701	0.137616	117.758	49.0417	4.8405	883.817	63.5339	227.331	653.222	59.3449		9.32405	18.2049	3.55335	3.55335	14.034	3.8206		13.3642	21.0609	19.8411	15.2004	20.888	14.2451	17.4333	3.53835	20.9716	20.2965	14.4839	20.6262	0.174944	17.5208
	7.06182	41.2857	17.2735	19.3427	28.5131	12.3925	20.9782	12.2715	33.2497	58.4965	150.59	18.3081	13.6127	26.2205	0.316513	193.666	412.395	13.7251	2.67492	56.7741	73.7147	3.35196	1299.94	145.021	199.14	542.055	51.2871		11.2463	22.9777	1.03461	1.03461	10.205	5.9156		13.0737	20.9404	19.9539	15.068	20.6569	14.0195	17.2854	3.6102	20.8956	20.8858	14.2817	20.4811	0.178337	17.511
	10.6602	40.8754	21.3262	17.9888	26.7479	12.3291	21.6546	11.1065	32.7611	51.2893	123.354	19.6575	13.744	25.3925	0.297638	120.878	369.438	0.107824	13.4378	25.942	86.9656	29.4759	1270.52	259.057	162.763	462.979	50.3827		8.99738	21.2178	1.6687	1.6687	7.09039	7.32847		12.7951	20.8257	20.0572	14.9335	20.4334	13.8008	17.1409	3.68342	20.8244	21.489	14.084	20.3393	0.181719	17.4953
	12.6917	39.0383	20.8707	17.3698	25.6525	14.5182	21.6902	9.67888	31.3691	44.6233	93.6808	19.1202	15.2311	24.4571	0.232462	80.9724	300.956	0.671621	18.666	15.7002	51.4378	55.6626	1142.93	244.6	147.35	417.04	86.2519		6.4285	19.918	1.75045	1.75045	6.53232	4.60205		12.5269	20.7137	20.1346	14.8039	20.2217	13.5884	16.9982	3.75411	20.7523	22.0853	13.8923	20.1999	0.185016	17.4693
	12.5766	36.4315	19.4608	17.2172	24.673	14.4511	20.8017	8.73966	29.5414	42.0142	76.3816	18.339	15.1426	23.3699	0.213626	67.6528	244.292	1.79794	12.849	14.9867	40.3296	53.9576	973.475	202.489	143.668	377.991	85.0114		5.76243	18.0926	1.12184	1.12184	6.33397	3.88785		12.2665	20.6086	20.1996	14.6837	20.0256	13.3657	16.8583	3.82811	20.6864	22.7076	13.6952	20.1561	0.19086	17.3547
	12.0081	35.9929	18.1367	19.9045	23.1483	13.4496	20.44	8.65773	29.0977	42.3567	74.9562	19.0206	14.6214	22.3373	0.208773	71.0966	241.892	5.30531	0.286771	7.33471	48.866	45.9299	946.295	166.557	215.313	321.03	67.5457		7.01246	16.9723	0.883908	0.883908	4.12768	5.571		12.0214	20.5115	20.2555	14.5718	19.8392	13.0993	16.7164	3.90912	20.6256	23.3849	13.4674	20.1514	0.198817	17.2055
	11.4301	39.2364	17.119	19.538	21.8273	12.9041	20.3425	10.0497	30.3922	49.4024	100.996	18.3285	13.9578	21.255	0.207231	79.4299	356.978	10.3909	0.647177	2.20474	55.3297	38.4295	1156.37	141.325	204.691	275.438	58.8766		6.89837	20.9078	1.20951	1.20951	3.49881	5.42442		11.7961	20.4195	20.3061	14.4601	19.655	12.8384	16.5792	3.98649	20.5657	24.0452	13.2438	20.1433	0.206651	17.0575
	10.7383	38.891	16.6285	18.4047	21.1685	14.4092	20.04	9.89116	29.9312	49.357	97.8351	17.5166	14.9641	20.4776	0.155566	86.5232	355.36	11.6385	2.67447	1.27351	31.7059	30.33	1133	129.904	173.546	254.006	84.2403		6.77833	21.3745	0.888073	0.888073	3.65195	3.10735		11.5895	20.3307	20.3529	14.3406	19.4724	12.5917	16.4463	4.05923	20.5055	24.6817	13.0289	20.1161	0.213822	16.9065
	12.0191	37.8381	16.3761	17.4362	20.9134	15.1398	19.9538	9.23082	29.1846	46.261	85.208	16.9062	15.4489	20.0441	0.129467	62.9599	319.847	12.7995	6.33814	0.920846	23.1741	46.078	1063.22	124.215	148.968	245.938	98.1855		4.88713	20.9319	0.530038	0.530038	4.00721	1.76634		11.3996	20.2421	20.393	14.2258	19.2938	12.3664	16.3201	4.12416	20.4443	25.2704	12.8312	20.005	0.218473	16.7598
	13.1217	36.0563	16.1315	17.5621	20.3548	14.4848	19.6185	8.43442	28.0529	42.9921	71.1394	16.8468	14.8965	19.6566	0.137765	42.2089	270.202	12.1597	4.22894	0.542125	26.3554	62.2634	950.203	118.82	152.056	228.731	85.6329		3.72508	19.2096	0.715321	0.715321	3.50805	2.36199		11.2252	20.1521	20.4266	14.0851	19.138	12.1617	16.1981	4.18674	20.3849	25.8471	12.6426	19.8986	0.222979	16.6116
	12.8549	33.3702	15.8262	17.9644	19.1823	13.4864	18.7807	7.5572	26.3379	40.2391	57.1112	16.8953	14.0713	18.8778	0.145876	35.1158	212.853	8.72908	0.666432	0.161261	28.0302	58.1239	791.818	112.26	162.14	194.64	68.1517		4.04043	16.4749	1.06907	1.06907	2.287	3.40893		11.0635	20.0664	20.456	13.9145	18.9972	11.9751	16.0788	4.24867	20.3275	26.424	12.4599	19.7991	0.227508	16.4559
	14.0811	31.5771	15.0526	18.2345	17.9702	12.7832	18.2831	6.85816	25.1413	37.5108	47.0343	16.5114	14.324	18.1685	0.118318	17.6567	176.729	10.4363	0.00236031	0.0979408	30.249	78.3254	694.117	96.4644	169.093	162.287	57.0363		2.43025	15.0657	1.45878	1.72315	1.45878	3.72818		10.9093	19.98	20.4833	13.7506	18.867	11.7973	15.9646	4.30791	20.2725	26.9842	12.2856	19.7017	0.231845	16.3088
	13.7921	30.6748	13.923	17.7727	23.0865	11.9468	18.5327	7.15319	25.6858	38.5978	51.1682	15.8478	13.8248	21.758	0.22295	22.4725	147.431	21.2493	0.577479	20.7374	43.373	73.2934	647.387	75.5504	157.296	318.819	45.1027		2.0557	14.8269	1.92489	1.92489	7.23864	3.90101		10.757	19.8982	20.5091	13.5983	18.7445	11.6218	15.8548	4.36712	20.2219	27.5444	12.116	19.6097	0.236205	16.1714
	13.1109	29.6089	13.01	16.7786	31.2391	11.2386	19.1644	8.92096	28.0853	46.5497	79.5835	14.9448	13.0352	26.4014	0.338927	36.6446	109.089	37.8761	5.6917	145.799	62.8172	62.093	594.284	60.5134	133.349	676.423	36.092		1.83387	14.6642	1.93475	1.83387	16.2943	3.70612		10.6216	19.7549	20.5179	13.4544	18.6294	11.414	15.732	4.41435	20.1464	28.0596	11.9241	19.4735	0.240446	16.0419
	12.2752	27.8765	12.3533	20.5059	31.0209	10.4429	19.0791	8.81081	27.8899	46.1804	77.6304	16.4296	12.2947	26.0339	0.358458	46.2937	77.3944	45.2369	2.0358	142.607	74.5847	49.6208	512.821	50.7273	233.324	665.121	27.1639		4.15443	11.4469	4.07632	4.07632	14.5913	5.98673		10.4986	19.4798	20.5118	13.3146	18.521	11.2093	15.5892	4.43252	20.0217	28.4333	11.7356	19.2401	0.242271	15.9178
	11.5911	25.8961	12.0224	21.3651	30.0923	9.83721	18.4674	8.50908	26.9764	46.0763	72.4045	16.6937	11.6989	24.7633	0.358299	47.2826	55.1855	41.538	8.39679	135.14	74.4794	40.4514	427.045	46.1228	260.309	618.087	21.2173		5.1026	9.20233	4.67136	4.67136	13.3986	6.85651		10.3848	19.1727	20.5059	13.1763	18.4241	11.0134	15.4462	4.44465	19.8909	28.775	11.5541	18.9855	0.243336	15.8002
	11.3846	24.127	23.3015	20.986	28.1631	9.68918	19.6086	7.41833	27.0269	37.8321	55.0317	22.1438	13.7849	23.9206	0.268811	67.6335	20.4159	13.6379	1.8974	73.1797	98.3939	37.8669	357.058	326.544	248.221	525.88	19.8756		10.7592	1.98319	1.15775	1.15775	6.01931	12.4546		10.2661	18.8675	20.4967	13.0461	18.3316	10.8317	15.3066	4.45665	19.7633	29.1158	11.3853	18.7336	0.243974	15.6889
	11.2766	22.3597	25.7736	20.2933	26.8016	9.30017	19.3008	7.38784	26.6887	38.2773	54.5802	21.3265	13.5308	24.9201	0.296205	64.3879	9.35697	41.8964	0.984943	56.2615	100.013	36.5497	293.395	421.998	226.873	465.291	16.5583		10.0499	1.03324	4.44706	1.03324	5.47509	12.0263		10.1482	18.5719	20.482	12.9373	18.2428	10.6624	15.1741	4.46663	19.6407	29.4359	11.2311	18.4896	0.244224	15.59
	11.054	21.2184	24.7519	19.0379	26.3687	8.71014	18.5235	7.21058	25.7341	38.9266	51.9925	20.1282	13.05	23.8686	0.293038	55.7931	7.26254	38.7932	0.264595	61.5464	96.3026	33.9081	255.599	381.068	190.631	446.802	12.1045		9.07413	1.09026	4.62377	1.09026	6.2405	11.418		10.036	18.2941	20.4613	12.8371	18.1574	10.5039	15.0483	4.47585	19.5242	29.7432	11.0872	18.26	0.244409	15.4973
	10.7465	20.2807	22.9149	17.7697	26.1715	8.29578	17.6965	6.96301	24.6595	39.3468	48.4835	19.0252	12.5023	22.2564	0.280623	48.3028	6.67794	27.2318	0.00535448	71.8258	88.3739	30.4209	226.494	312.722	157.219	438.507	9.39297		8.27869	1.2555	3.88974	1.2555	7.14634	10.7294		9.92699	18.0323	20.4297	12.6964	18.0788	10.3278	14.9153	4.49409	19.4094	30.1307	10.9199	18.0672	0.246567	15.3643
	10.2058	19.235	21.5325	17.3118	25.7153	9.37264	17.2288	6.41273	23.6416	37.2209	41.1231	18.2734	11.9823	20.9581	0.272486	49.323	4.02478	18.5212	0.00688542	72.0197	61.7198	24.7488	196.113	265.738	145.947	419.606	17.1534		8.06762	0.961604	3.25905	0.961604	7.44186	8.90078		9.75415	17.7204	20.399	12.5182	18.0071	10.1535	14.7587	4.52571	19.2844	30.6646	10.7447	17.9355	0.250724	15.1193
	9.44353	17.7669	20.8658	17.2438	24.7601	9.6309	16.6185	6.10479	22.7233	36.7349	37.2685	17.5053	11.5341	20.0911	0.270574	51.4804	1.31873	18.0397	0.391006	66.2858	48.8267	17.7456	157.149	244.449	144.308	381.387	19.3593		8.06181	0.261528	3.36049	0.261528	7.25478	7.87444		9.55338	17.3521	20.369	12.3741	17.9404	9.99058	14.5966	4.55374	19.1503	31.1973	10.5865	17.7933	0.253942	14.8631
	8.90408	16.5846	20.6015	17.1618	23.1086	9.23702	15.9329	5.8217	21.7546	36.5388	33.8922	16.8732	11.0739	19.7415	0.281275	49.4049	0.424718	21.7953	1.51001	51.4908	44.8353	13.4916	128.906	236.252	142.344	319.611	16.0483		7.96912	0.288561	3.72828	0.288561	6.23545	7.63618		9.35268	16.9746	20.2438	12.2478	17.878	9.84052	14.4229	4.55562	18.9785	31.586	10.4423	17.6521	0.256627	14.6112
	8.47231	15.6712	22.9891	16.8084	21.5464	8.58721	15.6791	6.18659	21.8657	39.4576	38.2739	16.2398	10.3582	20.3619	0.32564	51.9377	6.26803e-05	53.4363	1.27523	34.4252	50.2948	10.5062	108.998	315.351	134.036	266.193	11.2643		7.76745	0.568588	6.74935	0.568588	5.30663	7.65255		9.15447	16.6049	20.0633	12.0927	17.8185	9.7014	14.2392	4.54712	18.7863	31.9338	10.2992	17.5151	0.25943	14.3488
	7.91928	14.7617	23.8133	15.967	20.6794	8.46718	15.268	6.37661	21.6446	41.7646	40.6612	15.3643	10.0408	19.5013	0.320238	54.0034	0.256353	73.023	0.48862	29.2837	46.2508	7.22693	90.8339	345.304	115.262	238.654	10.473		7.44505	0.602663	8.449	0.602663	5.31509	6.89714		8.9707	16.2514	19.8842	11.9438	17.7596	9.57416	14.064	4.53679	18.6008	32.2582	10.1666	17.3826	0.261932	14.0976
	7.45615	14.0814	23.1346	14.8461	20.2047	16.1418	15.9775	5.41495	21.3924	33.8912	29.3217	15.494	14.2726	19.189	0.146925	72.6128	3.59495	51.2245	1.27994	17.8692	0.0270187	4.95138	78.3305	320.539	92.451	224.211	119.047		8.03783	1.41255	7.64061	0.647859	4.71068	0.647859		8.78343	15.9268	19.7168	11.8055	17.6837	9.46651	13.8971	4.52728	18.4244	32.5771	10.0513	17.2445	0.263529	13.8662
	6.95747	13.2544	21.69	14.2068	19.4505	18.7124	15.7119	5.36026	21.0722	34.1159	28.7323	16.4596	13.4925	19.266	0.176243	76.6404	6.03934	35.7369	2.26535	13.9771	9.00262	2.98075	64.3754	270.898	80.5655	202.195	181.747		9.50212	3.20517	5.23037	2.25277	2.99094	2.25277		8.57067	15.6443	19.5611	11.6725	17.566	9.36926	13.7306	4.52214	18.2528	32.9347	9.94506	17.0856	0.264163	13.6584
	6.42109	12.187	20.2385	13.7904	18.3519	18.349	14.8896	5.15353	20.0432	34.6115	26.5588	16.0697	12.5878	18.3512	0.186281	71.7165	7.30443	28.6106	1.2084	11.9874	11.967	1.41636	48.3859	225.227	73.2632	172.159	172.082		9.64859	3.8827	4.16886	2.2793	2.28225	2.2793		8.35988	15.3644	19.4009	11.5487	17.4103	9.27965	13.5606	4.50787	18.0685	33.2423	9.84691	16.8988	0.263665	13.4566
	5.97996	11.326	19.4157	13.5685	16.9704	17.0477	14.0514	4.88024	18.9316	34.7314	23.8167	15.2695	11.8866	17.0284	0.177825	65.1478	7.42794	28.7755	0.233161	8.52097	8.97818	0.560969	37.1487	201.205	69.5144	137.815	139.636		9.28952	3.94353	4.14618	1.70097	1.70097	1.77826		8.15602	15.0531	19.1154	11.4331	17.228	9.19561	13.3635	4.45171	17.8152	33.3124	9.75497	16.6843	0.262084	13.2431
	5.5832	10.5113	26.3521	13.5346	15.855	15.881	14.6195	6.93513	21.5546	47.4374	48.096	14.6948	11.2671	15.8745	0.169753	81.6551	16.8777	137.652	1.17698	1.5263	1.59132	0.124056	27.8815	446.1	68.9506	112.869	113.423		9.1116	4.18352	11.6573	1.16016	1.16016	1.1862		7.96581	14.7391	18.7938	11.3209	17.0491	9.12084	13.1649	4.38258	17.5475	33.2898	9.67085	16.4716	0.260141	13.03
	5.15885	9.73905	37.3167	13.3511	14.9186	15.2734	15.9596	11.134	27.0937	69.7639	123.967	14.1348	10.642	15.1847	0.175891	116.657	38.6955	456.124	6.80458	1.08367	0.470837	0.00520277	20.3227	1029.49	65.9356	93.8504	100.851		8.97599	4.39579	23.1818	0.783783	0.783783	1.1386		7.7842	14.4311	18.4831	11.2161	16.8821	9.05282	12.9749	4.31618	17.2911	33.2656	9.59363	16.2694	0.25812	12.8236
	4.84579	9.0371	39.0952	12.7799	14.0263	15.0135	15.7996	12.0107	27.8103	76.0188	144.257	13.4031	9.9728	14.7667	0.193775	119.987	45.7319	542.683	9.11873	3.1447	0.617995	0.148373	14.4865	1146.78	56.9863	77.3577	95.6978		8.55732	4.36601	25.6921	0.623197	0.623197	1.6104		7.60957	14.1361	18.1905	11.1179	16.7251	8.98887	12.7947	4.25543	17.0501	33.2594	9.52112	16.0778	0.256133	12.627
	4.61012	8.56252	37.924	11.8943	13.1814	18.9518	15.854	11.8245	27.6785	74.5835	139.818	12.5378	9.39547	17.5092	0.301572	126.425	53.1658	487.082	15.679	7.14302	9.59606	0.38547	11.0991	1068.83	44.4002	63.2086	188.26		7.92773	3.97533	25.3861	0.643517	0.643517	6.41391		7.43979	13.8607	17.9191	11.0228	16.5288	8.93027	12.6169	4.1928	16.8097	33.2316	9.4534	15.8618	0.253143	12.4417
	4.29655	8.11795	35.3433	11.6258	12.2886	19.2486	15.1535	11.0673	26.2207	73.0345	122.485	11.9572	8.99492	17.5086	0.321228	117.873	49.4986	407.629	12.4443	8.20743	16.7701	0.87316	8.33462	906.752	40.894	49.8102	196.494		7.66067	3.83926	23.3861	0.331397	0.331397	7.29139		7.28291	13.6047	17.6576	10.9284	16.2407	8.87271	12.4312	4.11416	16.5453	33.0955	9.38663	15.5817	0.248118	12.2665
	3.97552	7.63052	33.3277	11.5416	11.4815	18.6384	14.4325	10.4633	24.8958	72.4977	109.48	11.5115	8.59326	16.8642	0.324893	109.349	46.2674	357.026	8.35744	8.7088	17.6895	1.57618	5.7578	789.424	39.8241	39.0686	179.76		7.53602	3.88102	21.8161	0.0300717	0.0300717	7.12688		7.13169	13.3532	17.4011	10.8349	15.8336	8.81631	12.2285	4.01448	16.2429	32.829	9.32095	15.2135	0.240175	12.0941
	3.68285	7.09044	33.0159	11.5062	10.5834	17.2318	13.8518	10.4307	24.2824	75.3021	108.799	11.0448	7.96368	15.8004	0.329771	103.407	45.7154	367.264	5.50152	10.6823	11.4245	2.39671	3.45759	772.001	39.3787	28.6483	144.019		7.36196	3.95437	21.9711	0.46142	0.46142	6.18696		6.98192	13.1066	17.1484	10.7411	15.4107	8.76347	12.0254	3.9141	15.9395	32.5487	9.25786	14.8347	0.231475	11.9238
	3.41511	6.53133	37.9512	11.2093	9.7741	16.1555	14.1728	12.4225	26.5953	87.6507	154.319	10.4917	7.34202	14.9189	0.340368	115.727	58.3914	565.415	8.78188	19.3482	3.93113	3.29739	1.69091	1070.61	35.7407	20.6399	119.344		7.07661	3.96038	27.4595	0.717618	0.717618	5.66375		6.84905	12.8688	16.9021	10.6346	14.9985	8.71872	11.8286	3.81481	15.6434	32.2507	9.19768	14.4661	0.222636	11.7517
	3.1775	6.01572	37.8582	10.5337	9.1287	15.4924	13.701	12.5501	26.2511	91.5996	157.505	9.83119	6.79397	14.2527	0.35439	110.745	59.0639	583.568	10.032	20.9062	3.20892	4.21678	0.615819	1064.53	28.1187	15.1922	105.296		6.65369	3.81547	28.027	0.702496	0.702496	5.66118		6.72083	12.6475	16.6736	10.5327	14.6136	8.68323	11.6453	3.72455	15.3698	31.9834	9.14561	14.1221	0.21388	11.5901
	2.92888	5.57906	36.6627	9.71148	8.51863	15.0472	13.0747	12.2595	25.3341	93.7652	150.295	9.11506	6.31396	13.7133	0.369463	102.937	56.1839	556.394	11.311	20.7574	3.89104	5.29965	0.121162	987.95	20.0749	10.8087	96.3587		6.18617	3.53599	27.5476	0.596425	0.596425	5.93217		6.59574	12.4435	16.4643	10.4381	14.2903	8.61888	11.4751	3.65505	15.1302	31.8519	9.07369	13.8286	0.207617	11.4408
	3.38717	5.24991	34.3016	9.02672	7.91224	14.5484	12.4043	11.3857	23.79	91.788	129.634	8.46948	5.91549	13.168	0.38004	81.3093	51.1859	479.49	11.4083	20.179	4.59695	3.39962	0.000358215	845.101	14.4076	7.18916	86.8141		5.08231	3.21957	25.8321	0.55724	0.55724	6.07891		6.47536	12.2564	16.2712	10.3507	13.9671	8.55078	11.3119	3.59101	14.9029	31.7453	9.00077	13.5394	0.201357	11.3036
	5.79252	4.86131	31.8103	8.55996	7.29146	13.8366	12.0254	10.1913	22.2167	84.7485	103.863	7.92571	6.16726	12.5175	0.33986	38.8482	51.3235	391.443	12.009	22.4098	3.28066	0.315331	0.136653	706.459	11.0821	4.24559	74.057		2.13319	3.0644	23.8846	0.634247	0.634247	5.91091		6.35951	12.0829	16.0902	10.2676	13.5757	8.48717	11.1438	3.52071	14.6646	31.5933	8.93229	13.2025	0.192918	11.1753
	5.66245	4.53553	30.076	8.26886	6.8171	12.9801	11.39	9.61391	21.0039	84.4066	92.4273	7.54298	5.95111	11.8023	0.329581	32.805	46.9839	349.166	9.74156	20.9115	2.52841	0.186162	0.483652	617.275	9.22871	2.51578	60.0489		1.88053	3.00745	22.533	0.72588	0.72588	5.43712		6.25222	11.9314	15.9305	10.1203	13.1502	8.42566	10.9684	3.45652	14.4249	31.5135	8.84931	12.8455	0.184201	11.0258
	5.26042	4.26671	28.8097	8.02827	6.37949	12.0074	10.792	9.23475	20.0268	85.5702	85.2805	7.20388	5.54019	11.0126	0.330604	30.5984	42.5794	324.639	7.63825	19.4703	1.47717	0.000866706	0.92981	555.958	7.82482	1.31907	45.9198		1.94346	2.93716	21.6059	0.824389	0.824389	4.80352		6.15239	11.796	15.7773	9.93638	12.7318	8.3657	10.7933	3.39909	14.1924	31.4927	8.75837	12.4979	0.175925	10.8662
	4.9007	4.04172	27.7338	7.61562	5.8995	11.0781	10.2116	8.9374	19.149	87.5223	79.8771	6.75756	5.1504	10.2124	0.329499	28.2054	38.067	307.029	6.73896	18.5939	0.750797	0.109088	1.41434	506.378	5.6865	0.446923	34.1883		1.85687	2.71584	20.9763	0.858057	0.858057	4.32049		6.05751	11.6655	15.6295	9.75342	12.3374	8.30676	10.625	3.3483	13.9733	31.5134	8.66842	12.1695	0.168013	10.7095
	4.72697	3.74459	26.4951	7.0239	5.43768	10.3368	9.62752	8.57876	18.2063	89.1067	73.5952	6.23079	4.90465	9.50861	0.319425	24.0153	34.6088	284.515	6.77883	17.5547	0.503151	0.254023	2.20934	452.163	3.21454	0.0427264	26.0699		1.50382	2.4862	20.2643	0.793106	0.793106	4.10606		5.96894	11.514	15.4978	9.57631	11.972	8.24993	10.4632	3.30489	13.7681	31.586	8.58153	11.8575	0.160281	10.5452
	5.16039	3.46689	25.0983	6.45675	5.00373	9.69134	9.14624	8.09076	17.237	88.46	65.4604	5.80857	5.04289	8.88269	0.275737	15.887	32.255	254.469	7.23335	17.1604	0.297134	0.00498323	3.11201	394.712	1.50251	0.0516435	19.8948		0.64818	2.34168	19.2898	0.64818	0.804841	3.88277		5.88611	11.3519	15.3715	9.41213	11.6248	8.19395	10.3067	3.26459	13.5713	31.6744	8.4985	11.5566	0.152483	10.382
	5.17356	3.2348	23.471	5.92337	4.65944	8.94551	8.56795	7.54293	16.1109	88.0366	56.8958	5.54847	4.78797	8.18998	0.262138	11.5219	28.4425	222.102	6.99381	15.2765	0.142551	0.00329693	3.98474	332.7	0.479405	0.326663	13.7977		0.374905	2.31367	17.9226	0.374905	0.88903	3.39705		5.8099	11.1912	15.2447	9.26102	11.2905	8.14522	10.1571	3.22447	13.3816	31.7461	8.42417	11.2657	0.144314	10.2261
	5.11691	3.06762	21.6323	5.46682	4.33629	8.21177	7.97195	6.90448	14.8764	86.6097	47.6718	5.29186	4.53144	7.52553	0.248328	8.15123	24.0524	186.604	6.27565	13.218	0.0575162	0.0130124	4.68013	269.002	0.0556202	0.800472	8.88511		0.174956	2.22424	16.3404	0.174956	0.955575	2.91991		5.73888	11.0415	15.1209	9.1158	10.9665	8.10422	10.0146	3.18667	13.2013	31.8202	8.35712	11.0227	0.137547	10.0411
	4.84134	2.9453	19.9927	5.23791	4.06308	7.56588	7.44104	6.33712	13.7782	85.1644	40.1591	5.03962	4.25765	6.98388	0.242515	6.75846	20.2117	157.545	4.85379	11.4106	0.0155835	0.151821	5.22435	217.91	4.80093e-05	1.36399	5.45174		0.198286	2.09433	14.9531	0.198286	0.976541	2.52625		5.67152	10.9001	15.0022	8.92277	10.6541	7.98324	9.85567	3.1654	13.0211	32.1176	8.21812	10.8386	0.137511	9.78845
	4.70507	2.75208	18.6879	5.03944	3.84421	6.97775	7.00108	5.89444	12.8955	84.1933	34.7444	4.87225	4.05943	6.49317	0.23063	5.27166	18.054	136.582	3.84803	9.96578	0.000544212	0.276586	6.14494	181.089	0.0366895	1.92312	3.05119		0.167185	2.12017	13.8157	0.167185	1.02804	2.1055		5.61975	10.6819	14.8926	8.73051	10.3563	7.86592	9.69117	3.14037	12.8315	32.4045	8.08207	10.6005	0.134801	9.54342
	5.36188	2.56614	17.6479	4.79748	3.62578	6.41643	6.73593	5.51142	12.2474	81.8212	30.3758	5.07968	3.91871	6.15279	0.221822	1.88803	17.3872	119.071	3.75759	9.67305	0.102085	0.0171341	7.10137	154.18	0.187919	2.57667	1.40528		0.282197	2.51354	12.5682	0.282197	1.4539	1.33675		5.58471	10.3608	14.7871	8.54112	10.0758	7.75659	9.5177	3.10847	12.6262	32.6599	7.95272	10.2896	0.128101	9.30848
	5.39042	2.4505	16.6108	4.43573	3.36841	5.91472	6.36176	5.17984	11.5416	81.4214	26.8307	4.91308	3.63524	5.78364	0.228095	0.943504	15.298	105.042	3.70958	8.96013	0.199847	0.0254208	7.73109	129.5	0.632419	3.46916	0.467497		0.477343	2.46258	11.6977	0.477343	1.54466	1.00164		5.55157	9.97553	14.6396	8.36166	9.81971	7.65145	9.33325	3.06201	12.3953	32.8076	7.829	9.93658	0.118633	9.09069
	5.07856	2.30802	15.5401	4.12408	3.13389	5.5303	5.95249	4.84632	10.7988	81.4167	23.4868	4.60132	3.38144	5.41736	0.231387	0.763761	13.2822	91.9224	3.34308	7.94454	0.178249	0.0232325	8.5437	106.278	1.22522	4.3978	0.0895906		0.477237	2.2933	10.9388	0.477237	1.46743	0.928976		5.48055	9.59309	14.4507	8.19907	9.58093	7.54755	9.14199	3.01384	12.1558	32.967	7.71043	9.59005	0.108645	8.89
	4.7272	2.17715	14.4062	3.95002	2.90164	5.26318	5.57091	4.47525	10.0462	80.3326	20.0279	4.33861	3.16374	5.12919	0.237003	0.711832	11.5176	78.0631	2.62725	7.12497	0.0946952	0.253791	9.32591	84.1853	1.64085	5.42583	0.00103674		0.38859	2.16147	10.0676	0.38859	1.43697	0.924565		5.38816	9.22747	14.265	8.0447	9.35278	7.42786	8.95099	2.97695	11.9279	33.2583	7.58207	9.32146	0.102901	8.63608
	4.44471	2.05915	13.2777	3.83355	2.74618	4.89424	5.20925	4.09061	9.29986	78.5259	16.7331	4.13913	3.01802	4.78186	0.226136	0.584513	9.92314	65.0993	1.89255	6.0667	0.0992334	0.618215	10.0605	64.7491	1.95281	6.17423	0.113397		0.305582	2.07998	9.13853	0.305582	1.39295	0.755103		5.29419	8.88729	14.0918	7.89205	9.13274	7.30864	8.76779	2.94804	11.7158	33.6235	7.4545	9.07138	0.0978396	8.38967
	4.17864	1.96042	12.2045	3.64118	2.57378	4.57949	4.85634	3.73107	8.58741	76.8289	13.9209	3.90991	2.84063	4.47928	0.223861	0.459276	8.38632	53.9956	1.4766	5.21005	0.0766454	1.10743	10.6965	48.6301	2.52746	7.0607	0.424443		0.268728	1.94949	8.2946	0.268728	1.33613	0.669578		5.21084	8.55058	13.9303	7.71138	8.93342	7.19906	8.58927	2.92452	11.5138	34.0486	7.32714	8.84738	0.0939901	8.13098
135°	3.89261	1.8927	11.3712	3.37935	2.39457	4.38539	4.55263	3.46599	8.01862	76.1315	12.0131	3.63598	2.64076	4.2622	0.234889	0.435636	7.07527	46.4926	1.37659	4.65725	0.0279692	1.79124	11.1441	37.7021	3.42852	8.04524	0.715016		0.256626	1.74328	7.73521	0.256626	1.24141	0.749414		5.14472	8.1907	13.7822	7.53687	8.75389	7.09405	8.41707	2.90456	11.3216	34.508	7.20475	8.66969	0.0922825	7.86378
	3.59131	1.85115	10.6716	3.17511	2.26776	4.09152	4.27475	3.24135	7.5161	75.8256	10.5064	3.38321	2.4946	3.96647	0.227806	0.467088	5.87383	40.9202	1.20921	4.02799	0.0335723	2.68852	11.4233	29.6008	4.2266	8.78066	1.29837		0.2081	1.53206	7.28843	0.2081	1.11545	0.708311		5.08426	7.83244	13.6381	7.37581	8.5805	6.97945	8.24842	2.88844	11.1369	35.0181	7.07854	8.49748	0.0910978	7.60412
	3.32607	1.75104	9.87598	3.07597	2.14728	3.98609	4.02707	2.97729	7.00437	73.9319	8.86427	3.20102	2.37945	3.82109	0.232501	0.491401	5.18032	34.2098	0.904597	3.53362	0.00167959	3.62867	12.11	21.5761	4.64407	9.50921	1.54975		0.125052	1.44998	6.67496	0.125052	1.05374	0.785069		5.00763	7.48244	13.4954	7.22436	8.40818	6.85696	8.07916	2.87953	10.9587	35.6415	6.94881	8.32592	0.0901564	7.3534
	3.18539	2.04392	9.0762	2.95879	3.50839	3.92815	4.11681	2.51025	6.62706	60.9756	6.30135	3.34689	3.01544	3.82321	0.118118	0.867538	4.29687	24.5956	1.341	0.370169	0.0355907	4.18444	10.1574	14.7857	5.16284	2.96731	1.69736		0.161501	1.30297	5.72931	0.3881	0.161501	0.581261		4.91749	7.14809	13.3653	7.07039	8.23903	6.73969	7.91333	2.88024	10.7936	36.3973	6.82237	8.15761	0.0891351	7.10924
	3.15407	2.46672	8.33559	2.8706	3.75658	3.73553	4.05318	2.15646	6.20965	53.2042	4.65033	3.4448	2.94147	3.75132	0.121002	0.808397	2.51686	18.339	1.39849	0.087976	0.100902	4.31354	7.64113	9.63861	5.57137	2.17387	2.23636		0.290729	0.978083	4.89079	0.574199	0.311772	0.290729		4.82778	6.83866	13.2376	6.91056	8.07884	6.63125	7.75412	2.88265	10.6368	37.1757	6.6831	7.99766	0.0895426	6.87461
	3.02668	2.32053	7.73356	2.7627	3.56102	3.44873	3.80887	1.97564	5.78451	51.8694	3.90315	3.23771	2.8287	3.53295	0.110703	0.611824	2.21517	15.4032	1.09446	0.0614287	0.129698	4.85894	8.47075	6.2629	6.09239	2.78876	3.1764		0.211028	0.917181	4.49585	0.475002	0.323316	0.211028		4.72363	6.546	13.1158	6.75239	7.92901	6.52909	7.59932	2.89075	10.4901	38.0396	6.53332	7.84659	0.0913268	6.6492
	2.91561	2.18642	7.22	2.55883	3.40224	3.24376	3.58781	1.83413	5.42194	51.1211	3.36403	3.07969	2.64802	3.36262	0.118889	0.451857	1.96388	13.1928	1.0588	0.0344359	0.11837	5.36095	9.26932	3.9562	7.1404	3.34429	3.94904		0.164077	0.89326	4.14032	0.520856	0.322557	0.164077		4.62115	6.26307	13.0033	6.61242	7.74143	6.43429	7.44595	2.90064	10.3466	38.9559	6.30587	7.66756	0.0974484	6.52336
	3.73439	2.06949	6.67953	2.35957	3.17668	3.09384	3.51892	1.66004	5.17896	47.1747	2.75573	3.13526	2.54314	3.59496	0.17136	0.0464299	2.10085	9.98946	1.34408	0.117128	0.180687	2.23978	9.99504	2.09829	8.24498	4.22016	4.56736		0.599133	1.06577	3.54427	0.775687	0.0414166	0.0414166		4.52404	5.99006	12.9042	6.48668	7.47647	6.34521	7.28778	2.91316	10.2009	39.9732	6.07885	7.42929	0.0999729	6.41594
	3.66278	1.95137	6.24564	2.24986	3.07567	3.00184	3.36453	1.53911	4.90363	45.7452	2.36885	3.03875	2.43785	3.516	0.181084	0.0889571	1.99702	8.30083	1.24248	0.0834379	0.131543	2.45925	10.7559	1.02954	8.88709	4.64537	4.96908		0.624029	1.08739	3.20689	0.788894	0.0369165	0.0369165		4.43289	5.73329	12.8391	6.32219	7.21072	6.26365	7.13364	2.94035	10.074	41.2181	5.86588	7.19145	0.101519	6.29292
	3.55233	1.88679	5.8682	2.16611	3.79682	2.85001	3.35338	1.44045	4.79382	42.9551	2.07489	3.20117	2.33709	3.7357	0.230308	0.0395812	2.15089	6.32435	1.4096	0.196644	0.253378	2.81788	11.1836	0.406053	9.39341	2.05681	5.66902		0.351159	1.31438	2.66703	1.03506	0.595654	0.351159		4.34613	5.49494	12.7761	6.14636	6.95157	6.18671	6.98364	2.9686	9.95223	42.5079	5.65779	6.97562	0.104313	6.16653
	3.39213	1.77208	5.45227	2.4899	3.95915	2.74793	3.30224	1.29389	4.59613	39.1822	1.67415	3.07003	2.55441	3.81739	0.198215	0.00807965	2.3414	4.6226	0.659893	0.431526	0.307267	3.38137	11.964	0.0489672	7.5135	1.61756	6.16556		0.322102	1.29795	2.38224	0.580123	0.889121	0.322102		4.25985	5.27858	12.5966	5.9718	6.70971	6.10984	6.82106	2.95076	9.77182	43.2596	5.45189	6.79322	0.10954	6.04082
	3.66307	1.64862	5.12039	3.66849	3.83889	2.63157	3.4285	1.17869	4.6072	34.3793	1.38932	3.66578	2.88945	3.79629	0.135639	0.0550192	3.168	2.86247	0.0575921	0.168419	0.635098	2.45836	12.8333	0.0122306	2.44138	1.9379	6.75691		0.00271094	2.01716	1.45461	0.00271094	0.173117	1.0342		4.17397	5.08621	12.3907	5.80296	6.47919	6.03581	6.66147	2.92077	9.58224	43.8458	5.2654	6.6159	0.113666	5.91939
	3.55054	1.53987	4.83114	3.75175	3.59971	2.43668	3.28495	1.14395	4.42889	34.8239	1.30861	3.57512	2.71514	3.71374	0.155329	0.0705375	3.04528	2.39071	0.217901	0.0990754	0.719558	2.8239	13.6243	0.159875	2.18814	2.66105	7.80812		0.0245868	2.03525	1.25602	0.176623	0.0245868	1.13844		4.08919	4.90414	12.1969	5.65163	6.25143	5.96649	6.50996	2.89408	9.40404	44.4562	5.09101	6.44533	0.117395	5.80906
	3.34021	1.54579	4.52777	3.58076	3.4774	2.2765	3.12474	1.0545	4.17924	33.7468	1.11197	3.40881	2.54243	3.55492	0.166054	0.0464294	2.49308	1.9685	0.207952	0.12437	0.719506	3.575	13.5806	0.494504	2.72324	3.07505	8.72895		0.0685933	1.86302	1.11896	0.171949	0.0685933	1.13231		4.00637	4.72994	12.0203	5.52956	6.02335	5.90016	6.36828	2.87227	9.24055	45.1027	4.92984	6.28205	0.120604	5.71486
	4.45308	1.68661	4.24642	3.3245	3.31423	2.12631	3.19186	1.10784	4.2997	34.7083	1.22731	3.31937	2.42329	4.01594	0.247335	1.59069	2.26578	1.1121	0.017593	0.0149757	1.1354	0.605124	12.5626	0.969359	3.63468	3.67392	9.63899		1.13372	1.63276	0.927055	0.00513172	0.00513172	1.19306		3.92852	4.56549	11.8545	5.41137	5.79724	5.822	6.22985	2.85399	9.08384	45.8114	4.77696	6.12789	0.123883	5.60431
	4.6524	4.1416	4.00867	5.4638	3.09861	2.02861	3.89895	1.20217	5.10112	30.8332	1.44521	4.07514	3.32612	4.5247	0.152669	0.567686	0.0588815	0.0120395	2.44875	0.640543	3.49817	0.33476	1.18675	1.49404	0.0542027	4.54702	10.2552		0.577259	0.0664651	0.0664651	1.38866	0.976529	2.04653		3.86179	4.41463	11.6926	5.29011	5.57871	5.74268	6.09675	2.83486	8.93161	46.498	4.6335	6.00823	0.129183	5.43441
	4.38113	5.06444	3.71596	6.22854	2.85564	1.88728	4.02216	1.55535	5.57751	38.6695	2.41911	4.04855	3.07072	4.89361	0.228883	0.128862	1.08634	0.0937628	4.86808	1.36079	4.55774	0.722238	0.0277369	2.2953	0.995114	5.64227	11.1804		0.33259	1.01589	0.33259	2.17999	1.19291	2.16127		3.80644	4.29029	11.5298	5.16797	5.37516	5.66841	5.97302	2.81077	8.78379	47.0579	4.50971	5.89687	0.133296	5.27156
	4.04569	4.98941	3.45646	5.95325	2.64796	1.73949	3.80538	1.53638	5.34176	40.3739	2.36046	3.75107	2.85009	4.75348	0.250329	0.057751	1.40194	0.121745	4.61336	1.33961	4.2679	1.40491	0.0583542	3.14893	0.521673	6.67198	12.1905		0.294617	1.23834	0.294617	2.20218	1.10311	2.01159		3.75366	4.18983	11.3426	5.04872	5.18616	5.59994	5.85348	2.77361	8.62709	47.3839	4.40455	5.7901	0.135909	5.11744
	3.95714	4.66223	3.41152	5.53249	2.52351	1.78668	3.64559	1.37553	5.02112	37.7313	1.89208	3.68433	2.74551	4.48596	0.240677	0.0970603	1.03355	0.0547929	3.56037	1.25907	3.45557	1.62267	0.323474	3.31045	0.090907	7.33038	11.8632		0.272812	0.977905	0.272812	1.84816	1.16082	1.89765		3.70417	4.09607	11.1667	4.93628	5.00414	5.53281	5.74003	2.73958	8.4796	47.7276	4.30612	5.68822	0.138288	4.97021
	3.85792	4.77535	3.80085	5.12098	2.42531	2.67462	3.77584	1.08189	4.85773	28.6529	1.17048	3.82939	2.95618	4.54599	0.211914	0.0067376	0.99902	0.000625619	1.80941	1.82393	1.21268	1.88529	0.207601	2.04527	0.0120997	7.87179	6.53499		0.0285352	0.945962	0.0285352	1.2916	1.40408	1.15477		3.65711	4.00569	10.9987	4.83326	4.82506	5.38962	5.61823	2.70898	8.32721	48.2176	4.21053	5.56108	0.138211	4.82916
	3.60365	6.92259	3.74	4.79582	2.33828	2.65324	4.00893	1.67177	5.6807	41.7013	2.79483	3.67183	2.89084	4.53187	0.221082	0.164255	8.48941	0.0723211	0.619196	2.79107	1.8379	2.64822	2.86154	2.22301	0.189365	8.36771	6.64475		0.0681791	3.25076	0.0681791	1.12399	1.33354	1.01859		3.61453	3.92203	10.8434	4.73319	4.65185	5.21981	5.49747	2.68263	8.1801	48.7976	4.10449	5.42805	0.138847	4.69252
	3.34748	6.60213	3.58565	4.65143	2.19114	2.5041	3.81365	1.61829	5.43194	42.434	2.61885	3.46657	2.71494	4.38498	0.23522	0.21732	7.77558	0.0519836	0.701865	2.63255	1.71494	3.54758	1.88004	2.7071	0.335882	9.24063	7.4359		0.119088	3.13556	0.119088	1.18486	1.27543	0.962471		3.58334	3.84689	10.6994	4.63508	4.49121	5.05266	5.38476	2.65805	8.04281	49.3625	4.00797	5.30174	0.13897	4.56314
	3.11818	6.09858	3.39277	4.48726	2.24014	2.4115	3.62474	1.4535	5.07824	40.0994	2.11266	3.25547	2.58817	4.21364	0.238975	0.256602	6.11991	0.0538116	0.743942	1.91711	1.47194	4.46392	0.752736	3.37903	0.55312	8.94511	7.94946		0.137293	2.84311	0.137293	1.23179	1.01533	0.843971		3.55509	3.77681	10.5623	4.53746	4.34906	4.89765	5.27973	2.63445	7.91418	49.8975	3.91987	5.18421	0.138876	4.44326
	2.98179	5.6075	3.89922	4.23743	2.42323	2.69819	3.64123	1.1913	4.83252	32.7169	1.41918	3.44051	2.76909	4.15288	0.199913	0.434855	3.86621	0.0665622	0.35546	1.48352	0.88932	5.05885	0.141764	1.77357	0.987139	7.88346	6.41503		0.458716	2.16699	0.458716	0.796924	1.01728	0.742318		3.52854	3.71251	10.3599	4.438	4.21729	4.76617	5.17039	2.58302	7.75341	49.9578	3.8387	5.06934	0.138149	4.32764
	2.83862	5.17227	4.14076	4.01014	2.62782	2.6041	3.56562	1.04328	4.6089	29.2596	1.08844	3.42438	2.68052	4.1081	0.21029	0.528524	2.58133	0.330784	0.197598	0.879461	0.924519	5.72338	0.00344688	1.18859	1.49046	6.77643	6.90051		0.585758	1.74789	0.716376	0.585758	0.796558	0.820281		3.50512	3.65329	10.0465	4.33845	4.09558	4.65314	5.04868	2.48504	7.53372	49.2216	3.76386	4.94979	0.136101	4.21701
	2.87442	4.79563	3.86905	3.74327	2.57434	2.40191	3.37644	0.920483	4.29692	27.2619	0.847288	3.30885	2.64936	3.83761	0.183175	0.25202	2.01412	0.242669	0.134568	0.643365	0.949705	5.55337	0.189527	1.85485	2.21327	7.05775	8.00364		0.434425	1.48679	0.560205	0.434425	0.734509	0.906937		3.4844	3.59851	9.71253	4.24297	3.9903	4.54168	4.9284	2.3766	7.30499	48.2225	3.69646	4.83172	0.133119	4.11663
	2.74708	4.46128	3.6546	3.44623	2.46214	2.26774	3.17318	0.833366	4.00654	26.2628	0.694499	3.09665	2.53337	3.60251	0.174243	0.181559	1.65921	0.231767	0.0745565	0.505576	0.819824	6.16977	0.592437	2.48498	3.18535	7.66649	8.78082		0.349574	1.36463	0.557946	0.349574	0.634515	0.828918		3.46492	3.54707	9.38701	4.15532	3.89966	4.38882	4.80713	2.27103	7.07816	47.2429	3.63522	4.70256	0.128012	4.02749
	2.52003	4.23605	3.54201	3.17253	2.39035	2.23311	3.01568	0.779751	3.79543	25.8566	0.608012	2.84628	2.42277	3.44964	0.174864	0.245667	1.4893	0.277024	0.0246028	0.391041	0.61242	7.34924	0.989886	2.85262	4.23721	8.0692	8.98724		0.32625	1.38977	0.695729	0.32625	0.455935	0.613175		3.4471	3.49916	9.08421	4.06864	3.8149	4.24886	4.69381	2.1734	6.86721	46.3035	3.5781	4.58258	0.123088	3.94177
	2.35117	4.02037	3.29921	2.92547	2.23272	2.16495	2.83231	0.731373	3.56369	25.8225	0.534907	2.63832	2.26233	3.20577	0.172536	0.231499	1.41148	0.217992	0.00867726	0.359519	0.445371	8.29331	1.46558	3.73174	5.3154	8.9896	9.40053		0.287148	1.38205	0.660892	0.287148	0.405603	0.473366		3.4315	3.45461	8.80003	3.98195	3.73549	4.12962	4.58887	2.0817	6.67057	45.3642	3.52483	4.47406	0.11867	3.85872
	2.20745	3.99238	3.09932	2.68909	2.14579	2.05043	2.69741	0.748529	3.44594	27.7499	0.560296	2.44827	2.1612	2.99676	0.161994	0.240058	1.67695	0.161532	6.91803e-05	0.304288	0.418585	9.14173	1.53414	4.54399	6.46121	9.51843	10.1159		0.24082	1.54411	0.651047	0.24082	0.302485	0.397844		3.41889	3.41401	8.51714	3.90154	3.66361	4.01982	4.48917	1.98863	6.47779	44.2983	3.48007	4.37183	0.113572	3.78257
	3.00416	3.88287	2.97471	2.4705	2.0635	2.30156	2.78288	0.654599	3.43748	23.5223	0.4285	2.7226	2.34379	2.9968	0.122272	0.0489648	1.20997	0.0367972	0.097583	0.517516	0.231671	4.95873	1.81741	5.09077	7.62026	10.033	8.58151		0.281558	1.16026	0.252104	0.252104	0.659108	0.421044		3.41128	3.37834	8.18274	3.82515	3.59862	3.91576	4.38532	1.87277	6.25809	42.7055	3.45812	4.26793	0.104816	3.71188
	2.85906	3.61889	2.90226	2.29789	1.99291	2.76546	2.73941	0.559858	3.29927	20.4372	0.313441	2.81226	2.41478	2.89146	0.0898324	0.0143157	0.773487	0.0265187	0.194938	0.55727	0.000678485	5.62601	2.59883	5.42296	8.603	10.4851	6.0788		0.0468003	0.806633	0.0899976	0.514366	0.819353	0.0468003		3.40516	3.3467	7.84643	3.75279	3.53839	3.81379	4.28388	1.75505	6.03893	40.9688	3.43846	4.16635	0.0957141	3.64559
	2.71666	3.36787	2.75525	2.20515	5.71861	2.67833	3.24031	1.26926	4.50957	39.171	1.61102	2.73596	2.68791	3.21472	0.0892496	0.274207	0.0162721	0.235285	1.07156	6.14196	0.315827	6.3218	3.47117	6.12925	9.15567	0.23778	6.51605		0.0192932	0.631917	0.0192932	0.530809	2.98265	0.0576304		3.39979	3.31739	7.52036	3.68738	3.48219	3.71216	4.18654	1.64067	5.82722	39.1892	3.42039	4.06795	0.0864759	3.58478
	2.51621	3.15629	2.67938	2.12878	5.43918	2.49428	3.06902	1.20806	4.27708	39.3631	1.45941	2.59779	2.49976	3.03706	0.0970414	0.305598	0.00761617	0.15182	0.884045	5.61765	0.330327	7.36998	4.30434	6.51068	9.62364	0.0433452	7.48954		0.0815839	0.558496	0.0815839	0.469012	2.84138	0.103516		3.3885	3.28956	7.21615	3.65966	3.43053	3.6125	4.09948	1.53318	5.63266	37.3993	3.39901	3.98953	0.0799236	3.52151
	2.32889	2.91128	2.56505	2.01658	5.07283	2.29567	2.86505	1.12232	3.98737	39.1727	1.2596	2.44697	2.30398	2.82472	0.101535	0.287463	0.00213686	0.0900016	0.719899	4.87429	0.324191	8.42211	5.38103	7.1072	10.3324	0.0250123	8.61604		0.118077	0.464305	0.118077	0.43039	2.62586	0.151298		3.36587	3.26385	6.93488	3.63272	3.38375	3.51717	4.01637	1.43553	5.4519	35.7419	3.37034	3.92046	0.0754535	3.45046
	2.2242	3.61364	3.74097	1.96112	4.75052	2.10484	3.06588	1.13546	4.20134	37.0353	1.28926	2.91892	2.13468	3.70914	0.269423	0.708429	0.300036	0.455749	1.2205	2.83801	0.923603	9.04073	2.6158	2.22012	10.692	0.230842	9.77276		0.694719	0.694719	0.822055	0.957798	1.8316	0.814079		3.35207	3.24006	6.66869	3.60405	3.34079	3.42988	3.93925	1.34264	5.2819	34.0837	3.34361	3.85545	0.0710991	3.39097
	2.14121	3.85883	3.64169	1.93216	4.56598	1.95749	3.01623	1.14583	4.16206	37.989	1.31294	2.89145	2.00342	3.80454	0.310112	0.76565	0.709977	0.391202	1.1752	2.40174	1.12092	9.54666	1.8828	2.52585	10.8822	0.442225	10.7157		0.750238	0.967378	0.750238	0.959291	1.67453	0.933959		3.33947	3.21794	6.41406	3.57393	3.30767	3.35204	3.86752	1.25308	5.12059	32.4	3.31562	3.79412	0.0673018	3.34575
	1.99049	3.72181	3.41224	1.85886	4.31857	1.84114	2.85718	1.09284	3.95002	38.2487	1.19429	2.70136	1.89177	3.64442	0.316581	0.751161	0.747582	0.308083	0.996647	2.13564	1.03235	10.5008	2.27759	3.30783	11.3712	0.8325	11.491		0.710874	1.02045	0.710874	0.8425	1.6172	0.860224		3.32796	3.19749	6.17027	3.54384	3.27782	3.28173	3.79985	1.16713	4.96698	30.715	3.2788	3.73585	0.0651567	3.30484
	1.88288	3.4877	3.89153	1.75312	4.12043	1.7216	2.80954	1.14082	3.95036	40.6052	1.30147	2.68529	1.78556	3.79057	0.359571	0.8587	0.4599	1.1707	1.11604	1.71841	1.18361	11.2098	3.03902	1.79412	12.0955	1.23333	12.3157		0.80241	0.80241	1.20624	0.932177	1.43513	0.963689		3.31538	3.17898	5.93833	3.51636	3.251	3.21611	3.73603	1.08547	4.8215	29.0541	3.22483	3.68111	0.0660703	3.28319
	1.75833	3.27069	3.76198	1.67604	3.87294	1.60996	2.65832	1.09016	3.74848	41.0094	1.18845	2.51451	1.69661	3.63916	0.364061	0.809994	0.374997	1.21806	0.964878	1.47528	1.09906	12.0593	3.84273	2.15797	12.6376	1.84429	13.1118		0.756183	0.756183	1.24747	0.838469	1.35843	0.904546		3.29571	3.16659	5.71867	3.49199	3.23056	3.15479	3.67638	1.00802	4.68441	27.4188	3.18259	3.63029	0.0657137	3.26314
	1.63267	3.05081	3.53977	1.62635	3.59724	1.98398	2.5718	0.931592	3.50339	36.2233	0.867864	2.5174	1.7205	3.41753	0.330289	0.88197	0.229446	0.93696	0.893886	1.05152	0.345534	12.9478	4.75315	2.86019	12.9934	2.66911	10.543		0.884725	0.533413	1.02238	0.891048	1.07984	0.533413		3.27382	3.17489	5.51318	3.46999	3.22733	3.09866	3.62631	0.932773	4.55909	25.7224	3.188	3.58723	0.0589249	3.25058
	1.51182	3.00959	3.26443	1.54715	3.31657	2.34562	2.4992	0.826929	3.32613	33.0878	0.683811	2.67761	1.74677	3.20072	0.293877	0.974905	0.260503	0.585576	0.906394	0.668094	0.0235849	13.8321	4.93457	3.86734	13.5706	3.66498	8.32529		1.16578	0.331984	0.586819	1.13046	0.63896	0.331984		3.25029	3.18354	5.32451	3.45202	3.22597	3.05245	3.58146	0.863622	4.44508	24.1137	3.19415	3.5491	0.0526382	3.23813
	1.47307	3.10249	3.00962	1.49697	3.07495	2.26709	2.40403	0.776263	3.1803	32.29	0.602584	2.63836	1.6895	3.05862	0.28835	0.866685	0.487847	0.36674	0.822761	0.45013	0.0187546	14.1219	4.53046	4.93443	13.9428	4.64846	8.78467		1.16528	0.464139	0.371269	1.14138	0.436596	0.371269		3.22773	3.19067	5.15079	3.44066	3.22533	3.01576	3.54182	0.799734	4.34156	22.5797	3.19934	3.51653	0.0472312	3.22653
	2.76186	3.01607	2.87015	1.44776	2.85412	2.13435	2.51405	0.606141	3.12019	24.1101	0.367407	2.80799	2.29123	2.86614	0.111474	0.0614098	0.252023	0.126806	1.13698	0.115644	0.144171	6.09655	4.90582	5.57352	14.3128	5.64948	9.5891		0.0461274	0.208082	0.0621604	1.36023	0.0461274	0.673636		3.20471	3.19695	4.98821	3.42903	3.22428	2.98388	3.50451	0.740422	4.24493	21.1277	3.19889	3.48564	0.0428975	3.2145
	3.92743	2.85299	2.65743	1.36862	2.73981	2.0014	2.59128	0.862911	3.45419	33.3006	0.744616	2.69862	2.16541	2.8247	0.132119	1.78529	0.0684941	0.00437573	1.4949	0.0220605	0.347955	1.69925	5.65483	6.62317	14.9179	6.20595	10.4302		1.22881	0.154375	0.0411893	1.33	0.0411893	0.697216		3.17337	3.20445	4.83442	3.41716	3.22261	2.95506	3.46784	0.68546	4.1533	19.7662	3.18114	3.45517	0.041293	3.21353
	3.74747	2.75619	2.51434	1.39743	2.90037	1.87846	2.53238	0.821949	3.35433	32.4576	0.675599	2.63527	2.03743	2.86433	0.168693	1.47645	0.050093	0.000325269	1.28811	0.135419	0.427604	2.20081	6.12458	7.38013	14.6961	5.43175	11.2394		1.1122	0.120925	0.120925	1.23784	0.265103	0.756804		3.14022	3.21202	4.69143	3.40702	3.22114	2.93082	3.43378	0.634973	4.06875	18.492	3.15817	3.42709	0.0408365	3.21658
	3.55888	2.63094	2.44322	1.72971	2.86924	1.93928	2.52855	0.660425	3.18897	26.1188	0.436162	2.53708	2.06527	2.80967	0.1527	1.06159	0.0104855	0.00728071	0.638145	0.116075	0.347232	2.79592	6.76019	7.77162	12.2589	5.5778	10.8353		1.0218	0.0938628	0.0938628	0.807376	0.332162	0.5978		3.10987	3.21948	4.58106	3.39806	3.21975	2.91789	3.40769	0.596024	4.00371	17.4906	3.13727	3.40528	0.0409632	3.21961
	3.45236	2.47648	2.29399	1.9325	2.83838	2.54917	2.59048	0.517655	3.10813	19.983	0.267967	2.51283	2.33962	2.76608	0.0835265	0.742833	0.0129963	0.087903	0.432942	0.0614537	0.00170629	3.1635	7.58729	8.62589	10.88	5.72455	7.1921		0.939532	0.0363469	0.21883	0.580329	0.325553	0.0363469		3.09084	3.22652	4.48059	3.3893	3.21861	2.90725	3.38552	0.559983	3.9455	16.5405	3.12278	3.38835	0.0407869	3.22256
	3.17924	2.41379	2.14643	1.95223	2.66883	2.52947	2.48166	0.429236	2.9109	17.2963	0.184243	2.47163	2.21327	2.63399	0.0867954	0.486615	0.00460717	0.112384	0.280296	0.0350297	0.00228514	4.20964	7.93658	9.51448	10.7502	6.56464	7.29818		0.707614	0.0578396	0.325201	0.519393	0.197199	0.0578396		3.07327	3.23334	4.38885	3.39647	3.21705	2.89793	3.36782	0.527581	3.8954	15.6654	3.10921	3.38931	0.0431011	3.22519
	3.67384	2.32147	1.98993	1.83709	3.21562	2.49079	2.58812	0.717636	3.30576	27.7281	0.515002	2.40613	2.07281	3.03441	0.188282	1.17879	0.0711048	0.357838	0.564048	0.393749	0.00947427	2.42467	8.46527	10.5044	11.5185	4.06169	7.50867		1.26772	0.0846595	0.4162	0.569036	0.80949	0.0846595		3.05645	3.23937	4.30595	3.41769	3.21545	2.88991	3.35414	0.499305	3.85344	14.8862	3.0962	3.4018	0.0470296	3.22741
	4.81747	3.24849	2.30212	2.08731	3.87487	2.4033	3.12226	1.06927	4.19153	34.2468	1.14335	2.82589	2.32742	3.71827	0.230057	2.87374	0.0159331	0.672621	1.07112	0.566418	0.516904	0.17099	3.93029	8.5782	9.88268	1.83905	7.99579		1.99158	0.422593	0.523767	0.738584	1.04897	0.422593		3.04136	3.24454	4.2304	3.4408	3.21437	2.88096	3.34207	0.474923	3.81699	14.2104	3.08461	3.41612	0.050995	3.22946
	4.69221	3.06525	2.2204	2.29863	3.82925	2.94947	3.17587	0.945743	4.12161	29.7791	0.894431	3.00736	2.46134	3.63825	0.192948	2.2993	0.0122368	0.91292	0.769543	0.426902	0.0512555	0.290273	4.6904	9.0636	8.59867	1.96486	5.20529		1.68485	0.0578884	0.78696	0.708727	0.821886	0.0578884		3.02888	3.24961	4.16121	3.46379	3.21309	2.87301	3.3316	0.453527	3.78513	13.6129	3.07494	3.43074	0.0546912	3.23135
	4.35651	2.83819	2.10414	2.29116	3.68146	2.89071	3.02703	0.85361	3.88064	28.1996	0.728651	2.86445	2.42792	3.48377	0.178604	1.76752	0.0356582	0.851719	0.541502	0.428275	0.0185828	0.764703	5.72543	9.77712	8.64255	2.40103	5.47687		1.49206	0.0262575	0.76031	0.573292	0.817004	0.0262575		3.0181	3.25477	4.09732	3.50097	3.21214	2.86498	3.32471	0.436101	3.76081	13.1169	3.06661	3.45691	0.0598294	3.23346
	4.1075	2.62089	3.12573	2.16493	3.44013	2.75823	3.03623	0.682309	3.71854	22.4722	0.465545	2.94198	2.65522	3.36153	0.11739	1.14762	0.172511	0.00800898	0.759171	0.163131	0.0772878	1.2622	6.81258	4.43209	9.40067	3.20715	6.11451		1.16553	0.321088	0.18375	0.777047	0.498152	0.18375		3.00795	3.25592	4.03906	3.54351	3.19669	2.85959	3.31712	0.423232	3.74035	12.759	3.05513	3.48692	0.0660011	3.2263
	3.88437	2.42725	3.05766	1.98135	3.1626	2.64217	2.85923	0.661317	3.52055	23.1292	0.437341	2.84992	2.48098	3.13636	0.116672	1.0509	0.186613	0.0393739	0.770673	0.0920294	0.0471142	1.81337	7.86093	4.72332	10.5601	4.27821	6.70192		1.03445	0.422673	0.207743	0.868565	0.312678	0.207743		2.99685	3.25244	3.98632	3.58602	3.17735	2.85449	3.30891	0.414743	3.72365	12.5341	3.04197	3.51674	0.0723879	3.21489
	3.66548	2.31165	2.87092	2.41809	2.98785	2.56711	2.80352	0.495554	3.29907	17.6762	0.245574	2.71901	2.45535	2.95862	0.0929584	0.742974	0.241932	0.00454354	0.148551	0.0339796	0.0558905	2.4508	8.52249	5.56988	7.91234	5.03163	7.09623		0.946463	0.407363	0.151909	0.300921	0.268839	0.151909		2.98573	3.2501	3.93765	3.62659	3.15873	2.85065	3.30158	0.40899	3.71057	12.3877	3.02898	3.54533	0.0785409	3.20442
	3.54427	2.38103	2.67217	3.77586	4.32863	2.46719	3.19486	0.801263	3.99612	25.0798	0.642022	3.10822	2.51843	3.71796	0.192343	0.122087	0.662318	0.273198	0.337564	1.28544	0.529505	2.845	8.12223	6.54749	2.11738	0.814238	7.63856		0.436047	0.727192	0.436047	0.667639	1.22041	0.641034		2.97536	3.24827	3.89213	3.66599	3.14111	2.84728	3.29502	0.405632	3.70065	12.3105	3.01679	3.57324	0.0844381	3.19469
	3.39984	2.308	3.10028	4.20449	4.74223	2.33016	3.3475	0.985809	4.33331	29.4491	0.97182	3.25006	2.52269	4.00333	0.226882	0.00273934	1.08057	0.061117	0.734434	1.94527	1.03497	3.35308	8.54383	4.53988	1.05368	0.238878	8.41473		0.149779	0.942064	0.149779	0.954431	1.49217	0.919896		2.95653	3.24632	3.85106	3.70557	3.12519	2.8438	3.28808	0.406654	3.69473	12.3675	2.9987	3.6012	0.0912895	3.18575
	3.1606	2.19991	5.84116	4.05692	4.44667	2.28748	3.66546	1.39991	5.06537	38.1919	1.95975	3.60876	2.50576	4.34924	0.268924	0.254881	2.14782	4.73366	0.153246	0.610298	1.89882	4.28648	9.18738	0.372312	1.37841	0.615138	8.66419		0.448162	1.40885	2.23239	0.448162	0.837912	1.32128		2.93755	3.24436	3.81413	3.74175	3.10995	2.84059	3.28139	0.409646	3.69103	12.4839	2.98065	3.62666	0.0977724	3.17715
	2.91485	2.06058	5.72672	3.78164	4.17692	2.14302	3.46729	1.39607	4.86336	40.2641	1.94902	3.34824	2.33598	4.0781	0.271609	0.305193	1.97882	5.10504	0.0988167	0.503574	1.75368	5.36447	10.0514	0.24576	2.10059	1.11105	9.53548		0.433397	1.28766	2.37848	0.433397	0.828675	1.20522		2.91841	3.24184	3.77994	3.77399	3.08684	2.83797	3.27317	0.414389	3.68755	12.6602	2.96052	3.64878	0.104136	3.16434
	2.75673	2.49179	5.34571	3.53015	3.97762	2.00146	3.35058	1.20965	4.56023	36.1027	1.46325	3.14344	2.55802	3.86576	0.203577	0.352654	0.737523	3.98055	0.0322466	0.393187	1.82011	6.12191	7.50319	0.0131625	2.89282	1.5709	10.4298		0.38671	0.651655	2.20227	0.38671	0.834183	1.14198		2.89985	3.2398	3.74885	3.79852	3.06118	2.8361	3.26405	0.419096	3.68315	12.8398	2.94018	3.62765	0.104672	3.15049
	2.68822	3.12185	5.18353	3.40984	3.74899	1.89756	3.34167	1.10669	4.44835	33.1178	1.22475	3.26585	2.79663	3.66421	0.134283	0.426999	0.0483175	3.39246	0.00464819	0.165916	2.08543	6.46565	4.44841	0.00225169	3.31654	2.19628	11.1117		0.577634	0.143995	1.91768	0.143995	0.483145	1.36829		2.87754	3.2381	3.71994	3.80719	3.04501	2.83353	3.25355	0.42085	3.6744	12.9351	2.91941	3.60334	0.104854	3.14156
	2.57591	3.01214	5.3702	3.90472	3.59327	1.77848	3.37245	1.23516	4.60761	36.625	1.52562	3.3027	2.68496	3.82685	0.175357	0.634482	0.129827	3.99099	0.283306	0.0487606	2.54074	7.04942	4.92328	0.0193811	1.75898	2.6821	11.9198		0.726795	0.290567	2.06749	0.602014	0.290567	1.52422		2.8559	3.23638	3.69313	3.81236	3.02987	2.83124	3.24315	0.422291	3.66544	13.021	2.89939	3.58063	0.10513	3.13313
	2.4646	2.86002	5.25872	5.5628	3.36286	1.66254	3.52859	1.56333	5.09192	44.3047	2.44401	3.11144	2.56345	4.78476	0.302292	1.13208	0.446991	2.99336	4.138	0.0274651	3.48214	7.65287	5.62148	0.000769611	0.110103	3.48986	12.7338		0.646842	0.251424	2.14728	2.45136	0.251424	1.4489		2.83687	3.23367	3.66891	3.81767	3.01473	2.83206	3.23398	0.423596	3.65758	13.0983	2.88133	3.56018	0.105387	3.1242
	2.42124	2.79015	4.95205	5.49292	3.10475	1.55643	3.38626	1.52341	4.90966	44.988	2.32077	2.94745	2.51347	4.49023	0.282245	0.931253	0.355348	2.45172	4.43802	0.0792449	3.34827	7.89464	5.95768	0.0778018	0.0686105	4.52085	13.5023		0.526207	0.157303	2.0046	2.54547	0.157303	1.39102		2.81881	3.23006	3.64662	3.82323	3.00016	2.83475	3.2256	0.425088	3.65069	13.1785	2.8761	3.54248	0.10382	3.11511
	2.76998	2.68082	4.67453	5.11788	2.90699	1.69857	3.30813	1.30973	4.61786	39.5913	1.71539	2.83849	2.70311	4.23264	0.220529	0.289601	0.393517	1.86705	3.2752	0.160913	2.59068	6.05651	6.50332	0.309639	0.0127914	5.40093	12.4779		0.0685035	0.157667	1.83604	2.2794	0.0685035	1.13992		2.79958	3.20159	3.62528	3.80557	2.99383	2.83761	3.21058	0.419779	3.63036	13.0749	2.87667	3.5216	0.100799	3.09771
	3.36953	4.15131	4.32843	4.94692	2.75357	1.81004	3.55997	1.15001	4.70998	32.304	1.32253	3.76042	2.90756	4.28415	0.191414	0.036266	0.349689	0.590539	1.92363	0.650281	3.06223	3.465	1.16569	0.814596	0.0806926	6.13758	11.7028		0.390891	0.390891	0.568011	1.1865	1.00685	1.95038		2.78206	3.1683	3.60584	3.7779	2.99919	2.84054	3.19564	0.410799	3.60644	12.855	2.8802	3.50329	0.0976097	3.08375
	3.19404	5.62459	4.26406	4.88387	2.64643	1.74076	3.72562	1.4577	5.18333	39.1264	2.1249	3.72905	2.78333	4.72891	0.258989	0.282585	3.60609	0.289914	1.34153	1.16467	3.9397	4.14915	0.154931	0.934938	0.120489	6.67993	12.1817		0.535012	1.89555	0.535012	1.15482	1.08262	1.98829		2.76654	3.13559	3.58816	3.75025	3.00478	2.84391	3.18154	0.402083	3.58362	12.638	2.88412	3.48651	0.0945561	3.07018
	2.97088	5.38547	6.22291	4.72281	2.47714	1.75371	3.92215	1.776	5.69816	45.2814	3.15419	3.84685	2.60057	5.21981	0.334924	0.904923	2.1413	5.29347	0.641056	2.08807	4.70214	5.10807	0.0238673	0.983917	0.258235	7.58365	12.0914		0.875967	1.53863	2.37606	0.875967	1.36971	2.09314		2.7505	3.10521	3.57449	3.72518	3.01127	2.84638	3.16884	0.395456	3.56429	12.4795	2.8876	3.47307	0.0920453	3.05824
	2.74983	5.0439	6.33132	4.54468	2.29668	1.82367	3.79835	1.77641	5.57476	46.7679	3.15562	3.64725	2.40997	4.9191	0.342353	1.09939	1.55141	6.41596	0.557007	2.25499	3.89936	6.15611	0.0349977	1.21075	0.471013	8.6101	11.6098		0.897423	1.39665	2.68407	0.897423	1.35057	1.82359		2.73377	3.07261	3.55843	3.70239	3.01824	2.8394	3.15414	0.391132	3.54527	12.4006	2.88411	3.45736	0.0903968	3.04543
	2.69976	4.8887	6.16248	4.19959	2.12933	1.73058	3.63508	1.73478	5.36985	47.7232	3.00945	3.44968	2.27194	4.71643	0.349793	0.874813	1.57158	6.38779	0.318681	2.26726	3.62711	6.40707	0.117155	0.867698	1.06376	9.62021	12.2528		0.749916	1.43902	2.71281	0.749916	1.32034	1.7191		2.71811	3.01963	3.54216	3.68099	3.02418	2.83102	3.13602	0.388763	3.52478	12.3967	2.87817	3.44063	0.0890132	3.02191
	3.30168	4.67226	5.8393	3.97937	2.28782	1.63471	3.61919	1.54785	5.16704	42.7677	2.39583	3.64052	2.54128	4.49904	0.278077	0.100811	1.10896	4.9289	0.129727	1.77255	3.93818	3.72219	0.312166	0.370056	1.56654	8.66221	12.9332		0.338842	1.03174	2.19878	0.338842	1.35271	2.00582		2.7044	2.97763	3.52637	3.66021	3.02971	2.8229	3.1202	0.386362	3.50657	12.3826	2.86158	3.42483	0.0895978	3.00367
	3.15525	4.31814	5.70557	3.80627	2.75588	1.54649	3.54793	1.42146	4.96939	40.0644	2.02054	3.48076	2.85572	4.19018	0.189394	0.154201	0.59322	4.65541	0.0667389	0.62735	4.00579	4.30866	0.833273	0.225239	2.02979	6.12612	13.5755		0.325512	0.837381	2.22481	0.325512	0.724881	1.93427		2.69264	2.93893	3.51153	3.63992	3.03339	2.81536	3.1053	0.384199	3.4895	12.3724	2.84625	3.40997	0.0901063	2.98616
	2.92783	4.08101	6.10865	3.58879	2.67783	2.73281	3.68615	1.30649	4.99264	35.4431	1.70691	3.25831	2.78156	3.95795	0.174552	0.575058	0.155911	5.86851	0.00947913	1.01672	0.90887	5.30452	1.32244	0.770308	2.69679	6.51859	6.24088		0.330482	0.822699	2.85034	0.330482	0.58048	0.525504		2.68523	2.90381	3.49112	3.62341	3.03401	2.80426	3.09031	0.38176	3.47207	12.3535	2.82915	3.39092	0.0903154	2.96891
	2.8172	3.81707	5.98052	3.39554	2.74797	3.97004	3.78806	1.18484	4.9729	31.2784	1.40385	3.6063	2.96179	3.9318	0.140712	0.942556	0.000841558	4.80689	0.154066	1.08178	0.0331181	5.82632	1.99916	0.561805	3.36883	6.16535	1.58997		0.789102	0.210761	2.37421	0.210761	0.858337	0.363735		2.67946	2.87188	3.46754	3.6142	3.03148	2.80431	3.07814	0.378854	3.457	12.3079	2.8212	3.37019	0.0886704	2.95168
	2.77315	3.55933	5.69913	3.23185	3.49808	3.86766	3.77153	1.01318	4.78472	26.864	1.02654	3.52871	3.29841	3.79058	0.0694271	0.996769	0.0450297	3.71563	0.291259	0.0747753	0.00923973	6.04093	2.79441	0.219165	3.99652	3.00293	1.85865		0.755557	0.0306244	2.17042	0.296858	0.0306244	0.33895		2.67249	2.84246	3.44755	3.6065	3.0288	2.81122	3.06817	0.376512	3.44468	12.2716	2.81903	3.3527	0.0864705	2.93563
	2.66305	3.41921	5.37158	3.12939	4.11717	3.66653	3.72782	0.942801	4.67062	25.2909	0.888873	3.54287	3.20185	4.00451	0.111382	1.13373	0.0952407	2.70193	0.358117	0.151591	0.00375682	6.59425	3.28251	0.0197671	4.41667	1.24058	2.44751		0.879816	0.123659	1.82871	0.413477	0.574298	0.123659		2.68416	2.81722	3.43789	3.59996	3.02645	2.81782	3.06392	0.372625	3.43654	12.1617	2.81737	3.3444	0.0855324	2.92214
	2.51429	3.32641	5.06346	2.95816	3.81324	5.25229	3.82131	1.12151	4.94283	29.349	1.2578	3.56983	3.05022	4.75091	0.218005	1.70831	0.244925	1.54294	0.745024	6.51043e-05	2.04771	7.38042	3.62739	0.0280622	5.1657	2.00999	0.00045425		1.05554	0.243415	1.49364	0.611664	0.243415	1.68247		2.69898	2.79374	3.4282	3.59494	3.02388	2.82353	3.06055	0.368833	3.42938	12.0512	2.80119	3.33629	0.0871857	2.92371
	2.41522	3.17531	4.90939	2.87253	3.54027	6.71468	3.9379	1.60297	5.54087	40.7062	2.56951	3.35779	2.94823	4.56711	0.215411	2.31855	0.581549	0.943787	1.13501	0.158112	7.71053	7.92849	4.2258	0.103423	5.56228	2.85851	2.20138		0.942564	0.18248	1.5516	0.485255	0.18248	3.3569		2.71406	2.77131	3.41942	3.59177	3.03396	2.82976	3.06005	0.365696	3.42574	11.9507	2.78592	3.32958	0.0888987	2.93186
	2.42223	3.03118	4.72726	3.46563	3.39489	6.25112	3.88205	1.38511	5.26716	35.6799	1.91853	3.43026	3.12211	4.41185	0.171191	2.13108	0.723988	0.714379	0.173404	0.237326	5.61248	7.88909	4.83914	0.253733	3.11645	3.37123	1.04068		1.00803	0.399085	1.297	0.0353718	0.0353718	2.82086		2.72929	2.74863	3.41112	3.59044	3.04398	2.83711	3.06009	0.363568	3.42366	11.8809	2.77075	3.32336	0.0906798	2.94054
	2.65422	2.96359	4.51148	3.57005	3.27529	5.74979	3.7874	1.15304	4.94044	30.4441	1.3295	3.42267	3.04152	4.27612	0.168716	1.28411	0.678662	0.524287	0.0472433	0.26226	3.85096	6.63971	5.14105	0.517682	2.7587	3.82473	0.269161		0.76845	0.459075	1.08881	0.147379	0.147379	2.32712		2.73545	2.72659	3.40257	3.59069	3.05298	2.8419	3.05836	0.364168	3.42253	11.9073	2.76206	3.31652	0.0912151	2.94744
	2.56468	2.85158	4.22664	3.29764	3.10604	5.29511	3.55695	1.022	4.57894	28.7324	1.04447	3.20184	2.9152	3.99439	0.156187	0.984593	0.497538	0.448482	0.0672408	0.203319	3.0212	7.10915	5.66153	1.00871	3.73781	4.51538	0.00411226		0.637158	0.350255	1.0248	0.0958006	0.0958006	2.09327		2.74072	2.70691	3.39326	3.59219	3.06141	2.84089	3.0559	0.365734	3.42163	11.9681	2.76577	3.3103	0.0896192	2.95115
	2.39216	2.64856	4.05549	3.17008	2.89843	4.88488	3.3416	0.948569	4.29017	28.3867	0.899783	3.03425	2.71102	3.83414	0.171595	0.90143	0.480308	0.509645	0.0294191	0.196402	2.38171	8.05889	6.66892	1.38177	4.24732	5.44081	0.119788		0.64209	0.385696	1.02124	0.135827	0.135827	1.85063		2.74778	2.69302	3.38449	3.59648	3.03112	2.83942	3.04872	0.36715	3.41587	12.0428	2.77069	3.30055	0.0872746	2.93527
	2.25853	2.46724	3.88045	6.25502	2.74603	4.58207	3.69822	1.53924	5.23746	41.6211	2.36926	3.31324	2.53694	4.40666	0.269273	2.07272	1.51531	0.033206	6.53721	0.906675	0.781185	8.83549	7.63826	1.82395	1.04865	6.175	0.42109		1.05471	0.845994	0.56721	2.94178	0.56721	1.26883		2.75819	2.68101	3.37587	3.60007	3.00166	2.84002	3.0428	0.367749	3.41055	12.0859	2.77865	3.29261	0.084655	2.92084
	3.52971	2.2904	3.68332	5.86579	2.61387	4.30356	3.71444	1.28449	4.99894	34.5811	1.64993	3.60652	2.84283	4.1485	0.186756	0.034126	2.0279	0.000968438	4.62831	1.21126	0.34706	2.89433	8.64703	2.39525	0.402985	6.84928	0.860111		0.0768063	1.31612	0.0768063	2.25928	0.992648	0.697044		2.76941	2.67031	3.36721	3.60766	2.9819	2.84468	3.0402	0.368976	3.40917	12.1366	2.78823	3.28546	0.0818658	2.91329
	4.28173	2.15588	3.45694	5.402	2.52049	4.251	3.67801	1.21413	4.89213	33.0105	1.47411	3.85397	2.7546	4.27405	0.216179	0.364485	2.31687	0.0488707	2.97215	1.33984	0.328319	0.901075	9.45626	3.14723	0.0292467	7.34675	0.960369		0.427764	1.69809	0.397029	1.54803	1.33348	0.397029		2.77966	2.65828	3.34608	3.63747	2.96662	2.85042	3.03976	0.375625	3.41538	12.3571	2.79735	3.2695	0.0778251	2.90852
	4.00094	2.05491	3.34692	5.01596	3.06796	4.22308	3.61829	1.02823	4.64653	28.4177	1.05727	3.67393	3.1377	4.16754	0.140974	0.14642	2.44416	0.0736451	1.95346	0.302872	0.365765	1.513	10.0874	3.5497	0.0462355	4.67868	1.01587		0.327013	1.61902	0.327013	1.34203	0.605974	0.549149		2.78823	2.64608	3.32501	3.66842	2.95157	2.85598	3.03922	0.383766	3.42298	12.6272	2.80517	3.25356	0.0740076	2.90377
	3.7493	1.99701	3.35494	4.60666	2.91423	4.04735	3.44491	0.915573	4.36049	26.5775	0.838274	3.55212	3.02441	3.97284	0.135544	0.0926521	2.09642	0.00809616	1.34964	0.281628	0.362932	2.19537	10.4586	3.51954	0.389782	5.36734	1.40098		0.197183	1.55511	0.197183	1.05454	0.637891	0.495233		2.79613	2.63462	3.30551	3.69743	2.93748	2.86087	3.03867	0.3922	3.43087	12.907	2.81231	3.2388	0.0704804	2.89917
	3.46961	1.89336	3.30146	4.27663	2.75552	3.77519	3.2453	0.832529	4.07782	25.6534	0.693104	3.38554	2.892	3.6988	0.122412	0.0503191	1.82773	0.00315463	1.06364	0.239881	0.280792	3.10241	11.1397	3.72305	0.910794	6.12791	2.11932		0.0840765	1.49218	0.0840765	0.891088	0.630019	0.389655		2.80363	2.62376	3.28214	3.7236	2.92373	2.86525	3.03702	0.399767	3.43678	13.1631	2.81903	3.22086	0.066529	2.89449
	3.19271	2.22813	3.13176	4.01912	2.96063	3.55885	3.18187	0.600715	3.78258	18.8793	0.360859	3.16224	3.00341	3.46732	0.0716928	0.000117634	0.909618	0.0025103	0.700985	0.0489463	0.142118	4.15453	9.01712	4.40671	1.46862	5.1545	2.79601		0.0304744	0.93411	0.0304744	0.856877	0.20161	0.396614		2.81084	2.61364	3.25941	3.74704	2.91115	2.86985	3.03532	0.406882	3.4422	13.4049	2.82559	3.20339	0.0626641	2.8905
	2.98513	4.06472	2.92224	3.72388	4.33605	3.33249	3.56075	0.578419	4.13917	16.2443	0.334568	3.52818	3.07197	3.97951	0.128703	0.331346	0.253988	0.407697	0.0266114	0.601092	0.0521048	5.04387	1.36016	5.33028	2.27135	0.800895	3.60428		0.543059	0.536539	0.605944	0.195697	0.807869	0.195697		2.8237	2.60436	3.23787	3.77063	2.90073	2.86959	3.03448	0.414198	3.44868	13.6497	2.83517	3.18703	0.0584263	2.88516
	2.7635	3.93245	2.76528	3.6692	4.19986	3.59059	3.48681	0.59914	4.08596	17.183	0.358969	3.62989	2.97161	3.86664	0.130885	0.523177	0.19859	0.520608	0.0332635	0.508437	0.0107697	6.08844	1.68619	6.07967	2.43917	1.06321	2.69088		0.86639	0.302554	0.864612	0.0393028	0.569968	0.0393028		2.83923	2.59423	3.21828	3.79893	2.8915	2.86449	3.03444	0.424132	3.45858	13.9772	2.84554	3.17232	0.0543011	2.878
	2.58583	3.65814	2.62077	4.10262	3.99968	3.89719	3.47737	0.693006	4.17038	19.929	0.480257	3.77767	2.88011	3.97406	0.159603	0.794847	0.0326771	0.73377	0.390935	0.272808	0.176249	6.99681	2.47382	6.8132	1.27319	1.51609	1.77899		1.19184	0.119526	1.1569	0.324954	0.222016	0.119526		2.85418	2.58175	3.20066	3.82548	2.88311	2.85975	3.03415	0.434561	3.46872	14.3223	2.85557	3.15903	0.0504547	2.87143
	2.4027	3.38007	2.43024	3.87579	3.73907	3.78986	3.26962	0.682171	3.95179	20.8639	0.465357	3.55957	2.6677	3.77716	0.172147	0.75156	0.0121994	0.704558	0.367437	0.220385	0.270646	7.99919	3.42586	7.84413	1.83655	2.22579	2.07683		1.15688	0.179501	1.12933	0.316214	0.179501	0.230285		2.8546	2.56897	3.18345	3.85052	2.87603	2.86378	3.03289	0.445286	3.47818	14.6819	2.8569	3.14581	0.0481306	2.86991
	2.22756	3.31638	2.26858	3.61052	3.45833	3.53433	3.06929	0.643621	3.71291	20.9697	0.414248	3.38736	2.53053	3.51533	0.162888	0.708494	0.0610579	0.641128	0.292937	0.151353	0.21627	9.02051	3.66568	8.77582	2.62589	3.1423	2.87861		1.15979	0.070971	1.11877	0.223167	0.070971	0.146979		2.84643	2.57063	3.16764	3.87436	2.87571	2.86814	3.03382	0.453104	3.48692	14.9351	2.85186	3.13418	0.0471639	2.87193
	2.07532	3.20771	2.31236	3.42236	3.22162	3.49041	2.95496	0.604461	3.55942	20.4558	0.365373	3.21467	2.5362	3.37217	0.14149	0.773774	0.0638828	0.41294	0.218457	0.071106	0.286704	9.95821	4.09362	8.51836	3.27113	4.03754	3.02959		1.13935	0.00695324	0.902308	0.20769	0.00695324	0.275743		2.84164	2.57316	3.1528	3.8982	2.87281	2.87673	3.03589	0.460657	3.49655	15.1737	2.84944	3.12357	0.0458957	2.87477
	2.04431	3.05342	4.50243	3.2278	2.99498	4.23792	3.34348	0.9	4.24348	26.9181	0.81	3.14061	3.00959	3.98539	0.1395	1.68783	0.0841344	1.34318	0.0133809	0.121451	0.800026	10.1549	4.74179	0.530784	4.01274	4.99971	0.986176		1.0963	0.0871917	1.36182	0.0871917	0.14563	1.09731		2.83642	2.57468	3.1381	3.91944	2.86855	2.89009	3.03788	0.467515	3.5054	15.3895	2.84446	3.11305	0.0450843	2.87932
	2.82378	2.88088	4.35922	3.07369	2.78791	4.19895	3.35407	0.72504	4.07911	21.6167	0.525682	2.97729	2.83806	3.91764	0.159803	0.281207	0.223912	1.01032	0.078612	0.320541	0.713822	5.7946	5.52298	0.75997	4.65388	5.9686	1.06508		0.153504	0.0964078	1.38193	0.0964078	0.189377	1.22167		2.83105	2.57636	3.1242	3.93575	2.86338	2.89588	3.03777	0.473289	3.51106	15.5801	2.83913	3.10259	0.0443401	2.87963
	2.68744	2.74145	4.10413	4.55073	2.58979	3.96171	3.43921	0.863037	4.30224	25.0941	0.744833	3.35158	2.70094	4.06852	0.202023	0.56516	0.486869	0.442118	1.23549	0.721515	0.273014	6.46963	6.19778	1.2698	0.46274	6.97591	1.61104		0.664145	0.610134	0.752546	1.19915	0.761794	0.610134		2.82658	2.57832	3.11111	3.94967	2.8588	2.90006	3.03742	0.478251	3.51567	15.7453	2.83464	3.09269	0.0435362	2.87943
	2.49679	2.5641	3.9147	5.76288	2.41434	3.77764	3.48841	1.29845	4.78686	37.2219	1.68598	3.17087	2.51361	3.88044	0.213765	0.983316	0.85435	0.181729	5.17321	1.15362	0.0836571	7.47583	7.11227	1.73258	0.282915	7.93347	2.11219		0.674085	0.606773	0.743834	2.59201	0.756531	0.606773		2.81531	2.58046	3.09909	3.96375	2.84802	2.9034	3.035	0.48453	3.51953	15.9647	2.82348	3.08307	0.0439479	2.87571
	2.38374	2.40952	3.8162	5.6906	2.28594	3.49023	3.34604	1.31649	4.66253	39.3447	1.73314	2.94988	2.39019	3.7347	0.219517	0.926015	0.877065	0.221048	5.49698	1.12381	0.0207906	8.10677	7.96063	2.00161	0.211253	8.67325	3.03022		0.566133	0.540353	0.866322	2.74073	0.663933	0.540353		2.79107	2.57232	3.08367	3.97324	2.83031	2.90676	3.02623	0.492771	3.519	16.2833	2.80088	3.06931	0.0457272	2.86854
	2.34371	2.35751	3.75211	5.47402	2.14036	3.29682	3.22742	1.2686	4.49602	39.3069	1.60934	2.82717	2.34716	3.63829	0.215711	0.780943	0.756745	0.275298	5.0472	1.18171	0.00481608	8.33631	8.25682	2.18705	0.0590689	9.55194	3.74097		0.483453	0.469655	0.924945	2.64686	0.686807	0.469655		2.76646	2.56482	3.07112	3.97918	2.81252	2.90415	3.01638	0.500099	3.51647	16.5795	2.77797	3.05744	0.0478907	2.85834
	2.24776	2.26765	3.487	6.79461	2.05189	3.18314	3.33867	1.78789	5.12656	53.5508	3.19654	2.72539	2.25273	3.41104	0.204512	1.1901	1.1471	0.0220016	11.9435	1.65581	0.0241918	8.89963	8.78136	3.04146	2.44493	10.1066	4.19366		0.477635	0.457746	0.761612	4.06922	0.673498	0.457746		2.74398	2.55843	3.06464	3.98428	2.80024	2.90075	3.00872	0.506521	3.51524	16.8351	2.75804	3.05066	0.0503751	2.85049
	2.17036	2.1589	3.2508	7.21295	1.96302	3.38949	3.35759	1.9833	5.34089	59.0692	3.93348	2.71058	2.16177	3.35482	0.216267	1.40952	1.43685	0.0114044	14.8638	1.94481	0.00101797	9.36742	9.43767	3.92113	3.9282	10.6795	3.39108		0.540219	0.551674	0.540219	4.50237	0.747553	0.678916		2.72295	2.5615	3.04721	3.98946	2.7896	2.89706	3.0013	0.510911	3.51221	17.023	2.73961	3.03573	0.0512723	2.84333
	2.04378	2.11851	3.06134	7.12122	1.82253	3.22521	3.2321	1.98965	5.22175	61.559	3.9587	2.58993	2.06246	3.18424	0.213806	1.4121	1.24007	0.0291599	15.1253	1.98688	4.74819e-05	10.1582	9.68745	4.70736	3.573	11.6175	4.02313		0.546144	0.471411	0.471411	4.53129	0.767393	0.635283		2.70324	2.56527	3.03022	3.99451	2.78248	2.8932	2.99482	0.514896	3.50972	17.1929	2.72305	3.02137	0.0519327	2.83784
	1.9153	2.08691	2.86619	6.81938	1.69917	3.06499	3.07532	1.91197	4.9873	62.1715	3.65564	2.47655	1.9582	3.01529	0.212545	1.34566	0.976964	0.0437351	14.018	1.89379	0.000106832	10.9938	9.8852	5.59222	2.523	12.4737	4.69153		0.561253	0.389643	0.389643	4.34283	0.777378	0.588436		2.68444	2.56812	3.01787	3.99402	2.78466	2.88919	2.98972	0.516236	3.50595	17.267	2.70949	3.01083	0.0526785	2.83693
	1.87777	2.00266	2.66832	6.49856	1.64046	2.90664	2.9324	1.81293	4.74534	61.8241	3.28673	2.33549	1.909	2.84706	0.197236	1.11225	0.864419	0.0697385	12.7175	1.66911	0.000663722	11.244	10.422	6.56721	1.60676	12.8918	5.40255		0.45772	0.332831	0.332831	4.16307	0.695029	0.571148		2.66808	2.56898	3.0099	3.97928	2.77263	2.88504	2.98065	0.513361	3.49401	17.2231	2.69422	3.00259	0.0541308	2.82883
	1.85209	1.87449	2.57271	6.31801	1.58436	2.74544	2.82452	1.76976	4.59428	62.6572	3.13206	2.2236	1.85769	2.70226	0.185214	0.94561	0.902554	0.0634061	12.2045	1.53799	0.00625294	11.4169	11.2661	7.06641	1.18163	13.2979	6.17791		0.371508	0.349111	0.349111	4.09441	0.639242	0.521842		2.66705	2.5695	2.99699	3.95963	2.7548	2.88092	2.97148	0.507249	3.47873	17.0706	2.68899	2.99061	0.0531056	2.81786
	1.76438	1.75547	2.55261	5.86804	1.55163	2.68076	2.69548	1.6214	4.31689	60.1526	2.62895	2.1585	1.7577	2.64872	0.20221	0.866957	0.883618	0.0204128	10.0651	1.30839	0.000216767	12.0173	12.0791	7.17367	0.40585	13.5376	6.50362		0.394116	0.40302	0.394116	3.70955	0.60686	0.522266		2.68155	2.57014	2.95589	3.94024	2.73775	2.8769	2.96041	0.499344	3.45976	16.8674	2.6956	2.95928	0.0466295	2.80732
	1.63852	1.63467	2.44924	5.38992	1.48594	2.58891	2.5312	1.47483	4.00602	58.2659	2.17511	2.04388	1.63563	2.55399	0.219198	0.796881	0.803762	0.00671748	8.17228	1.09257	0.00333057	12.9058	12.9334	7.73809	0.0252614	14.0254	6.98054		0.405361	0.409207	0.405361	3.34604	0.557941	0.545032		2.69545	2.57589	2.91484	3.92264	2.72246	2.87707	2.95139	0.491751	3.44314	16.6617	2.7022	2.94225	0.0425286	2.79976
	1.53621	1.56847	2.3428	4.94251	1.39357	2.5607	2.39071	1.33742	3.72813	55.9422	1.78868	1.95564	1.54428	2.50623	0.237488	0.730167	0.676078	0.00229595	6.51169	0.994288	0.0288972	13.6513	13.414	8.34161	0.0832129	14.7257	7.13038		0.41942	0.387162	0.387162	2.98688	0.562062	0.60507		2.70953	2.5767	2.87708	3.90631	2.73605	2.87756	2.94721	0.483322	3.43053	16.3993	2.71616	2.9298	0.0378384	2.80657
	1.43189	1.47896	2.22967	4.53628	2.22151	2.374	2.37872	1.13208	3.5108	47.5922	1.28161	2.22559	1.6646	2.33792	0.168224	0.896492	0.809559	0.0222167	4.65506	0.0247132	2.2211e-05	14.4331	14.0776	9.0079	0.482616	9.0569	8.16231		0.793704	0.746626	0.00407588	2.31069	0.00407588	0.148416		2.74009	2.56939	2.84049	3.89076	2.75497	2.87833	2.94567	0.475188	3.42086	16.1318	2.74381	2.92884	0.0326178	2.79773
	1.3864	1.36775	2.14991	4.26825	2.08607	2.20814	2.24442	1.06169	3.30611	47.3038	1.12719	2.11799	1.56132	2.19358	0.168383	0.736192	0.768554	0.0089324	4.0959	0.0250748	0.00131641	14.7808	14.9246	9.49302	0.926851	9.89048	9.1376		0.731585	0.750242	0.0319195	2.15026	0.0319195	0.0901484		2.77328	2.56182	2.80629	3.86939	2.77496	2.87881	2.94409	0.465478	3.40957	15.8106	2.7737	2.92777	0.0270229	2.79062
	1.437	1.27403	2.10606	4.11153	1.96279	2.35823	2.20827	1.01816	3.22644	46.1066	1.03665	2.03443	1.56845	2.29519	0.188098	0.594864	0.872815	0.010448	3.62238	0.0602604	0.0224879	14.3943	15.6575	9.76514	1.25317	10.681	8.25267		0.597426	0.760398	0.0716321	2.0771	0.0716321	0.323807		2.80384	2.55608	2.77642	3.83022	2.81106	2.87906	2.94278	0.448435	3.39122	15.2385	2.78328	2.92685	0.0251431	2.80745
	2.64755	1.32568	2.01698	3.88044	1.85759	2.39546	2.35395	0.875829	3.22978	37.2068	0.767076	2.20622	1.89744	2.58453	0.153302	0.0862031	1.05735	0.113549	2.33018	0.246375	0.00172298	6.6741	15.2514	10.3298	1.82395	11.3798	8.04019		0.441334	0.880543	0.18924	1.67422	0.348631	0.18924		2.83048	2.55062	2.75109	3.79076	2.84604	2.87916	2.94136	0.432578	3.37393	14.7067	2.77093	2.92581	0.0271862	2.83826
	2.72918	1.29541	1.87488	3.69786	2.46575	2.31481	2.39632	0.812425	3.20874	33.9031	0.660034	2.39028	1.98486	2.66332	0.145962	0.110797	1.21199	0.271898	1.69403	0.00482108	0.00664283	6.25902	15.4887	11.2634	2.35045	7.64651	8.50404		0.338897	1.09487	0.515403	1.30758	0.0754688	0.0754688		2.84989	2.54533	2.72798	3.755	2.8787	2.87695	2.93897	0.41971	3.35868	14.2808	2.75846	2.92391	0.0291159	2.86342
	2.6291	1.73534	1.77202	3.46181	3.39169	2.17966	2.52827	0.768028	3.2963	30.3776	0.589867	2.40438	1.87393	3.20104	0.261501	0.0101663	0.628737	0.571918	0.871498	0.74549	0.121525	6.7698	12.2195	11.9644	3.12997	3.38301	9.31053		0.224716	0.669042	0.632365	1.05743	0.987305	0.224716		2.8596	2.52396	2.70725	3.72134	2.90802	2.87276	2.93215	0.412164	3.34432	14.0567	2.74534	2.92612	0.031876	2.86618
	2.4939	1.7182	1.68863	3.18862	3.20643	2.07663	2.3954	0.686499	3.0819	28.659	0.471282	2.28527	1.80781	3.01494	0.250299	0.00970151	0.458603	0.499527	0.629189	0.657774	0.101613	7.49162	12.3396	12.5483	4.17125	4.09879	9.9499		0.208632	0.567067	0.596637	0.90335	0.921168	0.208632		2.8675	2.48633	2.69116	3.68846	2.93532	2.8687	2.92291	0.409031	3.33194	13.994	2.73524	2.93222	0.0347559	2.8681
	2.35288	1.62405	2.04386	3.02485	3.17263	2.03411	2.3754	0.60808	2.98348	25.5991	0.369761	2.19837	2.03655	2.85686	0.167637	0.000506899	0.564527	0.109914	0.421791	0.635586	0.116481	8.28344	13.01	10.1577	4.867	4.23679	10.22		0.154509	0.574326	0.154509	0.826478	0.97426	0.164269		2.87444	2.44969	2.65486	3.6571	2.9629	2.86406	2.91051	0.410197	3.32071	14.0936	2.70716	2.94981	0.0428929	2.86925
	2.18515	1.51529	2.19522	2.8428	3.12314	1.9762	2.3063	0.585959	2.89226	25.4069	0.343348	2.19018	2.02844	2.6809	0.138547	0.0146778	0.625701	0.0123387	0.287829	0.667232	0.108963	9.27711	13.8064	9.21585	5.70343	4.44299	10.5936		0.00503612	0.674897	0.00503612	0.652613	0.932959	0.21398		2.88245	2.41523	2.61637	3.63026	2.99188	2.85785	2.89901	0.414547	3.31355	14.2996	2.67674	2.96866	0.05171	2.87015
	2.03723	1.62473	2.11338	2.65578	2.93211	1.81519	2.1964	0.501329	2.69773	22.825	0.251331	2.0753	1.8707	2.52018	0.147916	0.0253376	0.326808	0.00689288	0.211028	0.541264	0.145322	10.2001	13.005	9.71944	6.63165	5.28481	11.6676		0.0380772	0.450571	0.0380772	0.580478	0.856807	0.260111		2.88969	2.38188	2.58537	3.60654	3.0211	2.85184	2.8894	0.42025	3.30965	14.5445	2.65198	2.98818	0.0596071	2.87076
	1.97729	2.40195	2.00621	2.57331	2.7437	1.69204	2.23242	0.403639	2.63606	18.0808	0.162924	2.20408	1.98452	2.53047	0.120919	0.0650888	0.0287395	0.0511685	0.11621	0.261409	0.292005	10.5865	8.00344	10.3991	7.06319	6.18656	12.5241		0.226786	0.197866	0.197866	0.369234	0.53962	0.512036		2.88873	2.34973	2.56712	3.58385	3.04567	2.85436	2.88158	0.424888	3.30646	14.745	2.63893	3.00464	0.0648016	2.87155
	1.94223	2.22893	1.90925	2.45792	2.60867	1.65736	2.13406	0.361584	2.49564	16.9435	0.130743	2.08558	1.91749	2.40067	0.111894	0.0367993	0.00900016	0.0505397	0.104884	0.225253	0.227237	10.8159	9.01233	11.0339	7.68989	6.87654	12.7707		0.14335	0.14335	0.176329	0.372339	0.52309	0.428213		2.88685	2.32027	2.54707	3.56168	3.07242	2.86851	2.87613	0.430334	3.30647	14.9623	2.62743	3.02335	0.0700649	2.87768
	2.24076	2.09562	1.85765	2.58648	2.48528	1.58865	2.14241	0.377984	2.52039	17.643	0.142872	2.16819	1.91714	2.42415	0.116787	0.00967279	0.00218922	0.0810862	0.197204	0.117563	0.306645	8.94144	9.8305	11.3794	6.99337	7.53887	13.2666		0.0725697	0.0725697	0.310537	0.418296	0.317093	0.579536		2.88498	2.29243	2.52012	3.54124	3.0987	2.87027	2.86796	0.437968	3.30593	15.2711	2.60766	3.04159	0.0768136	2.87763
	2.26079	1.97853	1.78314	3.0891	2.37446	2.60881	2.34914	0.464998	2.81414	19.7944	0.216224	2.31763	2.0491	2.55023	0.108957	0.00780496	0.13735	0.320355	0.547536	0.000641278	0.0674302	8.82201	10.5784	11.8876	4.58767	8.15969	6.87577		0.0568346	0.339097	0.534488	0.771468	0.0568346	0.291184		2.88228	2.27156	2.49954	3.52229	3.12133	2.86883	2.86097	0.443548	3.30452	15.5034	2.59187	3.0582	0.0825367	2.87555
	2.17835	1.85374	1.86951	2.97356	2.30644	3.09331	2.37915	0.537539	2.91669	22.5937	0.288949	2.2424	1.94672	2.80678	0.180931	0.0403199	0.27606	0.259736	0.353315	0.00528659	0.510026	9.31853	11.4058	11.2995	5.09597	8.55292	4.56962		0.0640446	0.38866	0.372889	0.731156	0.0640446	0.850914		2.87835	2.25354	2.49022	3.51174	3.13279	2.894	2.86011	0.448375	3.30848	15.6768	2.58725	3.07309	0.0858318	2.88617
	3.91333	1.93743	2.68938	2.79214	2.22701	2.92806	2.74789	0.6818	3.42969	24.8117	0.464852	2.74076	2.3426	2.89408	0.105311	1.35825	0.656845	0.003424	0.00195769	0.271318	0.0324615	1.73619	10.8475	6.45974	5.94795	9.02383	5.30342		1.17258	0.803325	0.0513804	0.0513804	0.513748	0.187305		2.87414	2.23625	2.48302	3.50142	3.1357	2.92842	2.85983	0.452434	3.31226	15.8203	2.5808	3.08388	0.088809	2.90128
	4.00215	1.88846	2.57303	2.67088	2.13317	2.80399	2.67861	0.734922	3.41354	27.4367	0.54011	2.62195	2.24313	2.77072	0.105225	1.75176	0.624348	0.011148	5.98157e-05	0.297513	0.0157204	1.51001	11.1725	7.06471	6.55412	9.59646	5.89026		1.3802	0.733498	0.0489249	0.0489249	0.488789	0.18204		2.86971	2.22215	2.47651	3.49323	3.1397	2.94314	2.85741	0.456092	3.3135	15.9618	2.57481	3.09056	0.0910365	2.90643
	3.85945	1.77675	2.42105	2.60747	3.24076	2.78734	2.78214	0.713114	3.49525	25.6319	0.508531	2.69741	2.46766	3.12741	0.117916	1.16059	1.01081	0.13038	0.0305069	0.210337	2.7061e-05	1.88111	11.9317	7.89568	6.88278	3.96097	5.97139		1.16204	0.920661	0.276352	0.0899321	0.543355	0.0899321		2.8647	2.20925	2.46953	3.49402	3.14354	2.93989	2.85349	0.461402	3.31489	16.1697	2.56832	3.09263	0.0926175	2.90229
	3.73083	1.72474	2.26867	2.55684	3.14791	2.78531	2.70238	0.696871	3.39925	25.7873	0.485629	2.67108	2.34071	3.05726	0.132743	1.0577	0.955789	0.188105	0.0211824	0.198494	0.00687691	2.25046	12.2937	8.77527	7.15102	4.33919	5.9813		1.05975	0.946337	0.402403	0.114234	0.476834	0.114234		2.85855	2.19661	2.46398	3.49249	3.14649	2.93794	2.84934	0.465711	3.31506	16.3445	2.56262	3.09435	0.0939956	2.89825
	3.61956	1.6788	2.12012	2.49568	2.96351	2.78052	2.6097	0.677265	3.28697	25.9518	0.458688	2.6381	2.21401	2.91776	0.137136	1.01983	0.866569	0.239685	0.0130004	0.125182	0.0291786	2.59666	12.618	9.67743	7.48187	5.14142	6.00477		0.981465	0.959296	0.517975	0.142418	0.325412	0.142418		2.84932	2.18366	2.46002	3.48838	3.14898	2.93834	2.84478	0.46918	3.31396	16.4927	2.55734	3.09632	0.0953327	2.89383
	3.38657	1.65092	1.97123	2.44721	2.83624	2.66527	2.49291	0.621193	3.1141	24.9184	0.38588	2.55624	2.09023	2.79349	0.144002	0.79864	0.708946	0.272142	0.00208845	0.117876	0.0297089	3.40184	12.8169	10.626	7.7494	5.7348	6.58288		0.830335	0.905321	0.585003	0.109031	0.279999	0.109031		2.83971	2.17072	2.45678	3.4859	3.15095	2.94086	2.84082	0.473042	3.31386	16.6516	2.55251	3.09843	0.0966062	2.89029
	3.42177	1.9789	1.87866	2.63467	2.6894	2.53069	2.52235	0.558433	3.08078	22.1394	0.311847	2.58268	2.11684	2.67572	0.116613	0.808963	0.295339	0.414339	0.0126168	0.0279067	6.95957e-05	3.27324	10.5761	11.2381	6.74082	6.45963	7.29157		0.83909	0.603785	0.704025	0.051991	0.10672	0.051991		2.83075	2.1593	2.45377	3.48439	3.15256	2.94512	2.83765	0.476772	3.31442	16.8017	2.54801	3.1007	0.0978427	2.88794
	3.55741	1.95562	1.81738	2.48752	2.4927	2.55447	2.47752	0.613281	3.0908	24.7538	0.376114	2.49011	2.0886	2.53903	0.0973359	1.16616	0.272376	0.435779	0.000100055	0.000230535	0.00592226	2.80085	10.728	11.6526	7.52657	7.49817	7.16368		1.0673	0.534489	0.672729	0.0025903	0.0025903	0.0643631		2.82215	2.15286	2.45152	3.45158	3.15396	2.94926	2.83022	0.470609	3.30083	16.628	2.54417	3.10279	0.0989224	2.8857
	3.45168	1.8412	1.69876	2.77555	3.09729	2.76139	2.60431	0.69533	3.29964	26.6992	0.483484	2.76847	2.07124	3.01685	0.185847	0.718032	0.582346	0.820019	0.0293236	0.243026	0.0246741	3.16591	11.4906	12.4766	6.02913	4.55265	6.09887		0.683207	0.927277	1.06971	0.00708067	0.328816	0.00708067		2.80099	2.15115	2.44889	3.42202	3.15527	2.95276	2.82185	0.464302	3.28615	16.4538	2.53692	3.10464	0.100632	2.87688
	3.24829	2.41025	1.62807	4.9422	3.22275	2.67962	3.02186	1.11474	4.1366	36.889	1.24264	2.95119	2.4776	3.24191	0.133632	0.0512688	0.374069	1.94267	3.68769	0.0403555	0.117129	3.93106	7.9565	12.981	0.0833938	4.03298	6.50942		0.297103	0.540934	1.32312	1.99101	0.271564	0.271564		2.77207	2.15407	2.44638	3.39535	3.1564	2.95532	2.81326	0.45773	3.271	16.2704	2.5278	3.10613	0.102651	2.86369
	2.99884	2.6391	1.53443	5.02722	3.0602	2.51319	2.96216	1.15063	4.11279	38.8443	1.32395	2.81897	2.54467	3.04486	0.0894878	0.0013454	0.104368	2.03842	4.26444	0.00961105	0.20158	4.98244	6.71783	13.6645	0.0415204	4.71229	7.38641		0.17987	0.17987	1.28454	2.20824	0.241226	0.305786		2.74506	2.15733	2.44281	3.37189	3.15724	2.96105	2.80589	0.452556	3.25845	16.1287	2.51837	3.10819	0.104828	2.85305
	2.78007	2.57573	1.46189	4.7597	2.90948	2.32976	2.80277	1.08763	3.89041	38.8056	1.18294	2.6779	2.39126	2.87713	0.0922244	0.000515326	0.0515476	1.79797	3.82956	0.0113867	0.223739	6.00695	7.05035	14.206	0.222106	5.38936	8.41707		0.10217	0.10217	1.21601	2.0818	0.231579	0.348139		2.72132	2.15955	2.43696	3.35256	3.15812	2.96612	2.79911	0.449295	3.2484	16.0514	2.50805	3.11012	0.107164	2.84372
	2.63306	2.40175	1.55527	4.36976	2.74547	2.15961	2.64415	0.945232	3.58939	35.748	0.893464	2.51741	2.22014	2.71737	0.100704	0.000123008	0.0587596	1.18567	2.97772	0.0102656	0.234786	6.74917	8.00454	13.5108	0.741699	6.17774	9.43333		0.115656	0.115656	0.962137	1.85235	0.228067	0.3578		2.70195	2.16154	2.43002	3.33898	3.15914	2.97139	2.79384	0.447828	3.24167	16.0291	2.49801	3.1122	0.109478	2.83667
	2.47922	2.25866	1.48903	4.02018	2.61553	2.06983	2.48874	0.847269	3.33601	34.0441	0.717865	2.36894	2.11704	2.58145	0.0988422	9.06821e-05	0.0529391	0.999426	2.34531	0.0160746	0.175482	7.5722	8.83472	14.0022	1.46603	6.8406	9.99284		0.110281	0.110281	0.879909	1.65124	0.246589	0.299102		2.68483	2.15892	2.43008	3.32568	3.15769	2.97859	2.7893	0.44645	3.23575	16.0058	2.49377	3.11291	0.11043	2.83171
	2.9186	2.12255	1.3858	3.98575	2.55485	1.95851	2.48768	0.901321	3.389	36.2314	0.812379	2.3387	1.99952	2.82766	0.171558	0.185695	0.133317	1.21413	2.24423	0.00451175	0.280018	5.3471	9.66234	14.7854	1.55059	7.16169	10.7091		0.579902	0.216148	0.952895	1.64705	0.216148	0.380189		2.66962	2.13762	2.4334	3.31368	3.14759	2.99053	2.78207	0.449267	3.23134	16.1486	2.49246	3.10833	0.109962	2.83008
	3.06473	1.99704	1.3049	4.37651	2.39424	1.83595	2.49556	1.09302	3.58858	43.7986	1.1947	2.19564	1.87622	2.89711	0.213873	0.323953	0.248528	1.41767	3.53797	0.0102659	0.435086	4.69264	10.4584	15.4141	0.730117	8.04709	11.5262		0.869092	0.198602	0.890738	2.18087	0.198602	0.359688		2.65632	2.11647	2.44179	3.30079	3.13768	3.02688	2.77999	0.453887	3.23387	16.327	2.49542	3.10998	0.109638	2.8416
	2.96798	1.85413	1.24771	4.15255	2.23563	1.79235	2.37506	1.04041	3.41547	43.8057	1.08246	2.04488	1.80779	2.78489	0.212751	0.351553	0.271367	1.27091	3.15947	0.0194391	0.339552	5.12118	11.4031	15.8664	1.16302	8.9721	11.8242		0.923096	0.190753	0.797168	2.10767	0.190753	0.252534		2.64386	2.0968	2.46973	3.2823	3.12796	3.05587	2.77942	0.454104	3.23352	16.3381	2.51326	3.10994	0.10611	2.84987
	2.8045	1.73848	1.14912	3.95175	2.14633	2.5377	2.38798	0.965021	3.353	40.4116	0.931265	2.34202	1.84044	2.7378	0.196005	0.17349	0.421854	1.53479	2.44539	0.0583941	0.0224168	5.8878	12.1976	16.6616	1.63642	9.51506	7.25375		0.462484	0.60354	1.1929	1.60974	0.195686	0.195686		2.63257	2.07891	2.49677	3.26464	3.12003	3.083	2.77932	0.455146	3.23447	16.3762	2.53072	3.11077	0.102819	2.85779
	3.11	3.01891	1.07596	3.75213	2.70762	2.43723	2.68364	0.903527	3.58717	33.668	0.816361	2.86326	2.50483	3.08723	0.104147	0.18178	0.112406	2.58465	1.14167	0.000574805	0.060717	4.49857	4.89325	17.2642	2.18699	6.36737	7.80503		0.246734	0.155648	1.78731	0.888869	0.155648	0.426031		2.62226	2.06049	2.52371	3.24859	3.11683	3.11014	2.78034	0.458318	3.23865	16.4843	2.54835	3.11516	0.100081	2.8662
180°	3.26895	3.00921	1.03052	3.78207	2.61028	2.73765	2.73978	0.935661	3.67544	34.1509	0.875461	2.87343	2.64213	3.20402	0.0961129	0.280021	0.0725925	2.92156	1.08636	0.0167696	4.52815e-06	3.84956	4.93626	17.6438	2.09935	6.86805	6.21668		0.395519	0.135779	1.84291	0.908633	0.263149	0.135779		2.61496	2.0424	2.54797	3.24218	3.11525	3.1341	2.78281	0.463998	3.24681	16.6737	2.56471	3.12939	0.0991681	2.8651
	3.03683	2.78295	0.973486	3.85396	2.44359	3.27551	2.72772	0.982361	3.71008	36.014	0.965032	2.90989	2.52843	3.21584	0.119669	0.0955503	0.00305017	3.07734	1.26842	0.0807311	0.300069	4.81428	5.99286	18.1263	1.89618	7.76956	3.82388		0.126942	0.126942	1.93641	0.944071	0.466302	0.365615		2.61061	2.02512	2.54862	3.24136	3.11365	3.14602	2.7809	0.471215	3.25211	16.9447	2.56412	3.13792	0.100631	2.86213
	2.91499	2.64468	0.903608	3.56302	2.32144	3.12794	2.57928	0.923052	3.50233	35.7872	0.852025	2.77984	2.40225	3.07471	0.122779	0.112703	0.00427695	2.80788	0.967748	0.066482	0.30103	5.36379	6.68895	18.7262	2.78208	8.46542	4.42277		0.135157	0.135157	1.87623	0.783186	0.458397	0.348106		2.59738	2.0089	2.5562	3.24061	3.11229	3.15509	2.77841	0.477764	3.25618	17.1956	2.56649	3.14439	0.101193	2.85483
	2.73245	2.60965	0.837866	3.34379	2.21009	2.94774	2.44693	0.872737	3.31967	35.6666	0.761669	2.67105	2.30998	2.89391	0.112211	0.0815202	0.0264767	2.58909	0.804364	0.0560934	0.250807	6.24267	6.8714	19.2995	3.56148	9.12579	5.21321		0.0614004	0.0614004	1.83318	0.672746	0.460958	0.27669		2.58571	1.99507	2.5634	3.22624	3.11172	3.16401	2.77436	0.481088	3.25545	17.3405	2.56898	3.15094	0.101743	2.84872
	2.54646	2.5348	0.787482	3.24579	2.13759	2.82446	2.3461	0.846969	3.19306	36.1012	0.717356	2.54063	2.23689	2.75496	0.103783	0.0401447	0.0356096	2.42927	0.809442	0.043476	0.228834	7.20667	7.26939	19.7447	3.941	9.56909	5.79134		0.00582814	0.00582814	1.75315	0.705157	0.403042	0.283832		2.5828	1.98476	2.57017	3.19972	3.11156	3.1737	2.77045	0.480807	3.25126	17.3548	2.57333	3.15817	0.10204	2.84718
	2.39381	2.43485	0.760371	3.03598	2.10446	2.73935	2.2448	0.79399	3.03879	35.3701	0.63042	2.41433	2.1768	2.66323	0.100501	0.0222024	0.0361161	2.20354	0.625963	0.0196961	0.24458	8.04955	7.81837	19.9864	4.81802	9.77512	6.2082		0.0205188	0.0205188	1.65396	0.621655	0.309866	0.325027		2.57973	1.97505	2.57635	3.17306	3.11099	3.18383	2.7665	0.480739	3.24724	17.3771	2.5772	3.15754	0.101198	2.84536
	2.23105	2.31582	0.965711	2.89255	2.04958	2.68889	2.1906	0.675069	2.86567	30.8166	0.455719	2.27344	2.09495	2.59563	0.106742	0.00163641	0.0156801	1.50036	0.492737	0.0198882	0.248294	8.99956	8.49815	18.1925	5.46824	10.1213	6.46221		0.0423838	0.0423838	1.30773	0.619116	0.223862	0.415455		2.57572	1.9748	2.58076	3.14737	3.11029	3.19311	2.76367	0.478099	3.24177	17.2994	2.57698	3.1381	0.0981833	2.84552
	2.10822	2.19858	1.45553	2.80129	2.45388	2.55001	2.26125	0.466617	2.72787	20.6353	0.217731	2.32623	2.13081	2.52598	0.0848579	0.0234183	0.00392724	0.649186	0.291638	0.037104	0.083382	9.75163	9.19543	14.254	5.90341	7.71231	7.1876		0.218008	0.127646	0.870699	0.475057	0.127646	0.223781		2.57138	1.98475	2.58517	3.1067	3.10919	3.20744	2.76077	0.471063	3.23183	17.0627	2.57483	3.10857	0.093913	2.84593
	2.00507	2.92792	1.3828	2.68285	2.37582	2.38943	2.29398	0.544541	2.83852	23.7378	0.296525	2.38263	2.09776	2.60949	0.108712	0.083469	0.401879	0.830251	0.151215	0.00669761	0.00911056	10.4065	5.30408	14.8085	6.49298	8.15193	8.0744		0.377554	0.545295	0.999825	0.30022	0.00680518	0.00680518		2.56687	1.99562	2.58897	3.06123	3.10798	3.21943	2.75668	0.463393	3.22008	16.8098	2.5724	3.09629	0.0924191	2.8251
	1.91287	2.80453	1.35909	2.48691	2.45068	2.2559	2.21166	0.510391	2.72206	23.0772	0.260499	2.35329	1.99863	2.47786	0.107054	0.0892779	0.351487	0.726881	0.0757617	0.0571302	0.00195681	11.0099	5.88767	14.9915	7.52991	7.73005	8.8511		0.440422	0.451236	0.9942	0.133621	0.0973917	0.0973917		2.56267	2.00573	2.59191	3.02072	3.10691	3.22963	2.75293	0.457097	3.21003	16.604	2.56998	3.08537	0.0911321	2.80632
	1.78555	2.59687	1.63597	2.36813	3.20648	2.16635	2.29322	0.572304	2.86553	24.9563	0.327532	2.26724	1.88075	2.53968	0.149065	0.257734	0.0921992	0.431985	0.00561067	0.834033	0.0160962	11.871	6.93855	12.9241	8.19592	4.09861	9.39194		0.481692	0.329626	0.631273	0.100888	0.939237	0.100888		2.55901	2.01608	2.59461	2.99032	3.10583	3.23944	2.75088	0.452366	3.20325	16.4444	2.56791	3.07695	0.0901784	2.79246
	1.90844	2.46708	1.87526	2.30207	3.12503	2.05191	2.2883	0.469692	2.75799	20.5258	0.220611	2.17699	1.9443	2.42583	0.110185	0.144294	0.0319618	0.170599	0.00018972	0.700128	0.0558812	11.0393	7.63917	11.2609	8.57851	4.43501	10.1065		0.268551	0.290088	0.301728	0.125083	0.948046	0.125083		2.55473	2.04483	2.59767	2.96193	3.10463	3.24852	2.75205	0.442217	3.19427	16.0686	2.56546	3.06895	0.0893601	2.7798
	3.29739	2.35994	1.80875	2.24024	2.95968	1.9187	2.43078	0.586722	3.0175	24.1372	0.344243	2.30009	1.99908	2.80974	0.168577	0.751005	0.00501876	0.386923	0.0363063	0.27973	0.262229	3.73878	8.24288	11.7117	8.94453	5.15882	10.9712		0.997298	0.0598495	0.491339	0.0598495	0.659587	0.381391		2.55008	2.07374	2.6007	2.93306	3.10306	3.25735	2.753	0.432459	3.18546	15.7086	2.56274	3.06056	0.0885285	2.76688
	4.61002	2.26387	1.73172	2.11793	2.74118	1.88539	2.55835	1.06392	3.62227	41.5862	1.13193	2.1909	1.94352	2.62185	0.148581	4.20934	0.0867192	0.683312	0.19397	0.033425	0.452881	0.385595	8.80375	12.2448	9.69108	6.19913	11.193		2.41912	0.0729692	0.459176	0.0729692	0.550276	0.305514		2.54572	2.10159	2.60216	2.90757	3.10145	3.26408	2.75376	0.423453	3.17721	15.3773	2.55983	3.05298	0.0878614	2.75486
	4.30461	2.63508	1.62113	2.02072	2.64833	2.15956	2.56491	0.936975	3.50188	36.5306	0.877922	2.39732	2.05543	2.64502	0.125434	3.02657	0.00492476	0.890705	0.296143	0.00696026	0.164306	0.858165	6.73869	13.031	10.3058	6.67007	9.43364		1.90729	0.237762	0.776187	0.376605	0.251013	0.237762		2.54171	2.12783	2.60285	2.88569	3.09992	3.26911	2.75452	0.415294	3.16981	15.0768	2.55699	3.04636	0.087335	2.74427
	4.1653	2.57318	1.57021	1.89789	5.33675	2.05116	2.93242	1.49213	4.42455	50.8841	2.22647	2.31217	1.93621	3.76727	0.321043	1.52	0.12905	1.85559	1.07024	5.78083	0.776613	1.13568	7.0639	13.4012	11.1095	0.0111876	10.1113		1.85313	0.261011	0.741956	0.41428	3.02458	0.261011		2.53808	2.1536	2.60832	2.86611	3.0985	3.27378	2.7564	0.407362	3.16376	14.7788	2.55564	3.0404	0.0866262	2.73722
	5.74352	2.39043	1.5242	1.85488	5.64043	1.97418	3.18794	1.95959	5.14753	61.469	3.84	2.1823	1.8847	4.82793	0.438461	6.53099	0.63602	2.76803	1.77705	6.01471	1.47321	0.262695	8.06873	13.7402	11.3981	0.167647	10.6068		3.56121	0.208125	0.658107	0.327428	3.45812	0.208125		2.53714	2.17911	2.61577	2.84819	3.08803	3.28004	2.75805	0.398423	3.15647	14.4458	2.5568	3.02807	0.0843832	2.73198
	5.89546	2.25521	1.95062	1.76768	5.59219	1.82622	3.21456	1.96872	5.18328	61.2436	3.87584	2.10292	1.85732	4.75795	0.438475	7.1872	0.920355	1.59755	2.09348	5.65312	1.9275	0.441533	8.8552	10.7608	11.9945	0.130474	11.5924		3.79254	0.152296	0.152296	0.33524	3.48928	0.276697		2.5402	2.20293	2.62206	2.83073	3.0785	3.2873	2.76029	0.390424	3.15071	14.1443	2.56067	3.01656	0.0817411	2.72639
	5.52075	2.28627	2.27194	1.64533	6.97304	1.68737	3.39745	2.27108	5.66853	66.8467	5.15782	2.2791	1.83351	4.71213	0.439776	4.50842	1.23473	1.26677	3.06994	12.7849	2.92437	0.0839689	8.67135	8.75592	12.8569	3.03478	12.5572		3.24165	0.00716257	0.00716257	0.633777	4.69394	0.591733		2.54199	2.22549	2.6272	2.81325	3.07993	3.29166	2.76325	0.384357	3.14761	13.9096	2.56329	3.01326	0.0806892	2.72022
	5.08485	2.24421	2.41819	1.54744	6.6024	1.56646	3.24392	2.0996	5.34352	64.7241	4.40832	2.3312	1.73589	4.41819	0.435856	3.38902	0.999429	0.681834	2.87807	11.2793	2.81389	0.0213532	8.9208	7.91178	13.5685	1.88078	13.4287		2.75365	0.0869911	0.0869911	0.783765	4.27119	0.764744		2.5305	2.24544	2.63127	2.79693	3.08433	3.29402	2.76375	0.380961	3.14471	13.7842	2.55569	3.01248	0.0820353	2.7141
	4.71147	2.15131	2.36392	1.54113	6.17335	1.47802	3.06987	1.9256	4.99546	62.7257	3.70793	2.25761	1.69368	4.12459	0.417807	2.69487	0.843753	0.498363	2.33703	9.63162	2.53398	0.269887	9.48439	8.22004	13.615	0.888066	14.0847		2.45386	0.106306	0.106306	0.71648	3.91574	0.779595		2.51708	2.26363	2.63565	2.78065	3.0813	3.30157	2.76331	0.378881	3.1422	13.7111	2.54673	3.00614	0.0827343	2.70815
	4.33976	2.01503	2.25548	1.58161	5.68525	1.39069	2.87797	1.73449	4.61246	60.268	3.00847	2.13525	1.68997	3.81869	0.386432	2.13683	0.744663	0.387495	1.68055	7.8808	2.212	0.794278	10.3423	8.85362	13.3179	0.206357	14.7478		2.2045	0.120224	0.120224	0.553644	3.54999	0.744564		2.51386	2.27505	2.64932	2.76538	3.0682	3.31905	2.76514	0.378258	3.1434	13.6795	2.54772	2.99249	0.0802798	2.70735
	3.98408	1.86165	2.65498	1.59531	5.37728	1.33525	2.80143	1.58384	4.38526	56.5368	2.50854	2.25831	1.6619	3.65181	0.374487	1.39868	0.883173	0.0214475	1.45471	6.63501	2.14967	1.55475	11.3524	6.6358	13.2181	0.0214027	15.1767		1.72577	0.396662	0.396662	0.663003	3.11896	0.923063		2.51188	2.28472	2.6684	2.75164	3.07006	3.33644	2.77052	0.38044	3.15096	13.7317	2.55101	2.99517	0.0800846	2.71002
	3.66501	1.72142	2.59315	1.58701	5.23516	1.29002	2.68196	1.52001	4.20197	56.6753	2.31043	2.15729	1.62061	3.39704	0.354036	0.966376	0.92264	0.00788705	1.19892	6.51882	1.9375	2.45227	12.317	6.95813	13.2785	1.74756e-05	15.5311		1.50772	0.435866	0.435866	0.570278	3.07787	0.867264		2.51043	2.29347	2.68203	2.74127	3.07139	3.35206	2.77511	0.382752	3.15786	13.7923	2.55333	2.99732	0.0799885	2.71165
	3.551	1.59758	2.48174	1.8605	5.19406	1.2021	2.64783	1.49262	4.14045	56.3716	2.22792	2.17112	1.66331	3.28368	0.327547	0.81571	1.10302	0.0275848	0.619886	6.48327	2.09013	2.82235	13.2016	7.55831	11.3601	0.00136338	16.2319		1.37987	0.573541	0.310621	0.310621	3.02294	0.969022		2.50946	2.30161	2.69198	2.73343	3.07177	3.36564	2.77898	0.384725	3.16371	13.8441	2.55509	2.99857	0.0798538	2.7127
	3.42425	1.55398	3.06252	1.8275	5.05171	1.12926	2.67487	1.46455	4.13942	54.7522	2.14491	2.44501	1.62236	3.33382	0.345318	0.561563	1.2564	0.150273	0.718033	5.64939	2.3889	3.26429	13.5204	4.70221	11.5837	0.0321363	16.8241		0.979234	0.891035	0.617509	0.617509	2.6067	1.31575		2.50845	2.30717	2.70044	2.72654	3.07185	3.37851	2.78216	0.387261	3.16942	13.9195	2.55645	2.99942	0.0797315	2.71349
	3.20547	1.45658	4.01479	1.71051	4.74425	1.88715	2.83646	1.35921	4.19567	47.9194	1.84746	2.54631	1.75467	3.81246	0.369633	0.136167	1.90405	1.38848	1.26776	3.63966	0.901188	4.10271	14.2461	1.47911	12.3937	0.23691	11.1812		0.659159	1.08972	1.46849	0.8358	2.19794	0.659159		2.50722	2.30318	2.70786	2.72012	3.0727	3.391	2.78368	0.392292	3.17597	14.0926	2.55738	3.00044	0.0797185	2.71399
	2.96755	1.37248	3.70033	1.5891	5.43146	2.96138	3.00372	1.48623	4.48994	49.4796	2.20887	2.96447	1.93217	3.51713	0.290857	0.0013076	2.66093	0.485269	2.00115	5.89392	0.00179242	5.1231	14.888	2.3429	13.2633	0.0401899	5.15109		0.00308812	1.59199	0.735862	1.37537	2.46699	0.00308812		2.50606	2.29932	2.71546	2.71588	3.0747	3.40435	2.78596	0.397699	3.18366	14.2751	2.55841	3.00251	0.0798616	2.71567
	2.74026	1.29665	3.41344	1.54555	5.30584	2.90906	2.86847	1.44752	4.31598	50.4632	2.09531	2.82466	1.84423	3.28734	0.281223	0.0164375	2.4706	0.296992	1.7501	5.94077	0.00164818	6.20371	15.479	3.30347	13.5824	0.00560324	5.3913		0.0844034	1.52801	0.588776	1.27911	2.48118	0.0844034		2.5014	2.29547	2.72346	2.70923	3.07697	3.41852	2.78751	0.404018	3.19153	14.4939	2.55336	3.0046	0.0811882	2.71634
	2.54739	1.73054	3.92335	1.49981	5.01062	3.82562	3.08956	1.38533	4.47488	44.839	1.91913	3.18651	1.93475	3.89892	0.336694	0.293944	1.84692	0.695207	2.52728	3.6905	0.541796	7.20166	12.2531	1.70991	13.9216	0.048558	1.97503		0.639117	1.45597	0.73684	1.68669	1.82412	0.639117		2.49587	2.29201	2.73204	2.69655	3.07891	3.42253	2.78632	0.407452	3.19377	14.6233	2.54604	3.00576	0.0828062	2.71429
	2.3797	1.75767	4.767	2.17765	4.64402	6.38523	3.68521	1.84782	5.53303	50.1415	3.41444	3.51186	2.22816	4.73626	0.36013	1.70438	3.71541	1.17026	2.27274	0.91932	7.29011	8.12983	12.0639	0.215279	9.32282	0.344517	1.3323		1.13216	1.75419	1.25514	1.33421	1.13216	2.87337		2.49029	2.28917	2.7392	2.68455	3.08066	3.42004	2.78398	0.408796	3.19278	14.6839	2.53886	3.00649	0.0843293	2.71188
	2.2425	1.69008	4.65154	2.09713	4.40795	7.10822	3.69957	2.08595	5.78552	56.3835	4.35118	3.32523	2.13347	4.59064	0.365427	2.12305	4.03807	0.906252	2.56782	0.501804	11.6189	8.93101	12.538	0.335749	9.82103	0.677378	3.52402		1.08272	1.63515	1.32632	1.2281	1.08272	3.78299		2.46635	2.28443	2.73676	2.67365	3.08213	3.41739	2.77678	0.413432	3.19022	14.8889	2.51818	3.00579	0.0882726	2.70521
	2.07114	1.91637	4.41178	2.13935	4.21395	6.72432	3.57949	1.90265	5.48213	53.1542	3.62006	3.17665	2.08819	4.36232	0.352551	2.27512	2.76595	0.692713	2.07398	0.402546	9.89001	9.98462	10.9866	0.67109	9.55815	1.03435	2.23007		1.10552	1.26028	1.23513	1.0373	1.0373	3.54767		2.44094	2.27963	2.73438	2.66288	3.08345	3.42531	2.7711	0.421702	3.1928	15.2178	2.49642	3.00536	0.0925047	2.69863
	1.91391	1.88521	4.21196	2.9507	3.92366	6.38988	3.54589	1.7	5.24589	47.943	2.89001	3.43718	2.17311	4.13988	0.311543	2.66333	2.75784	0.443648	0.354247	0.142712	8.08829	11.0029	11.1942	1.03841	5.19968	1.70909	1.34305		1.52327	1.55197	0.774776	0.48648	0.48648	2.9527		2.41717	2.27574	2.73257	2.65154	3.07222	3.45644	2.76761	0.435136	3.20275	15.7224	2.47576	2.99607	0.0950878	2.69205
	1.80789	1.76741	4.17191	3.31354	3.69027	6.0556	3.46777	1.60701	5.07478	46.3412	2.58247	3.50191	2.1843	4.0515	0.299431	2.7552	2.89121	0.495807	0.0237862	0.0495074	6.69684	11.7175	11.9963	1.12164	3.67657	2.37378	0.679991		1.69402	1.73449	0.669998	0.188365	0.188365	2.55369		2.39407	2.27168	2.74502	2.6396	3.06036	3.48563	2.76606	0.448022	3.21408	16.1971	2.45545	2.98679	0.0976313	2.69231
	1.73092	1.66843	4.11525	3.1584	3.52444	5.78971	3.33119	1.55254	4.88373	46.6062	2.41038	3.34142	2.08779	3.96754	0.31043	2.56087	2.76478	0.614744	0.0298551	0.0373448	6.04431	12.2505	12.6918	1.24486	4.29558	2.91229	0.312175		1.6105	1.67299	0.773825	0.183017	0.183017	2.44829		2.37096	2.27219	2.76303	2.62748	3.04938	3.51076	2.76563	0.459144	3.22478	16.6018	2.43509	2.97844	0.100368	2.69526
	1.60337	1.55684	3.90341	3.04962	3.30315	5.54781	3.1607	1.50201	4.66271	47.5215	2.25604	3.17639	1.96494	3.75335	0.312753	2.42527	2.57239	0.551618	0.0123389	0.0202928	5.6983	13.1595	13.4993	1.76244	4.75833	3.71652	0.100382		1.57301	1.61955	0.727024	0.126767	0.126767	2.37142		2.34944	2.27389	2.78111	2.61566	3.03861	3.53382	2.76542	0.46955	3.23497	16.9793	2.41599	2.97424	0.103566	2.69838
	1.49639	1.50721	3.75369	3.01934	3.05856	5.31064	3.02431	1.44198	4.46629	47.6798	2.07932	3.03895	1.88524	3.57991	0.310085	2.33451	2.30157	0.531999	2.46341e-05	0.00117324	5.22731	13.9471	13.8665	2.18239	4.89135	4.71942	0.00634501		1.54255	1.53174	0.714738	0.0196079	0.0196079	2.27169		2.32914	2.27182	2.7978	2.60309	3.02839	3.55584	2.76435	0.480685	3.24503	17.3887	2.39763	2.97074	0.106758	2.70044
	1.39827	1.82291	3.65559	2.97371	2.88661	4.99597	2.95551	1.29356	4.24907	43.7676	1.67329	2.93016	2.08884	3.48512	0.250501	2.42499	1.28278	0.490112	0.000331063	0.00474759	4.16349	14.6897	11.6149	2.48186	5.09529	5.49609	0.0552284		1.53188	1.10724	0.725434	0.0435489	0.0435489	2.06582		2.30916	2.26916	2.81323	2.59153	3.01934	3.57597	2.76307	0.491609	3.25467	17.7922	2.37976	2.96781	0.109967	2.70238
	1.41403	2.11963	3.42078	2.91023	2.74432	4.65358	2.87709	1.11216	3.98926	38.6557	1.2369	2.82727	2.2758	3.29314	0.182681	2.14056	0.573752	0.295596	0.00109806	0.0176301	3.15589	14.5691	9.6805	3.27682	5.38588	6.1835	0.333395		1.41324	0.707644	0.593508	0.0829576	0.0829576	1.8263		2.28943	2.26643	2.83911	2.57617	3.00333	3.59206	2.76109	0.501324	3.26241	18.1568	2.36111	2.96228	0.112929	2.70764
	1.38927	2.44801	3.20551	2.73514	2.63364	4.50734	2.81982	1.02206	3.84188	36.2455	1.0446	2.68439	2.49442	3.08792	0.106319	2.04646	0.138244	0.148761	0.0071706	0.0346624	2.84772	14.7587	7.74495	4.10251	6.22923	6.74618	0.52366		1.29511	0.236383	0.521125	0.0507495	0.0507495	1.82295		2.27088	2.25724	2.86505	2.53837	2.98504	3.60594	2.75375	0.513456	3.26721	18.6457	2.33775	2.95504	0.116629	2.70171
	1.30018	2.3808	2.98969	2.66935	3.15234	4.79545	2.8813	1.14408	4.02538	39.707	1.30891	2.82952	2.45293	3.11168	0.118381	2.49995	0.250505	0.0117489	0.044925	0.0734615	3.66398	15.4512	8.12355	5.02337	6.56197	4.32075	0.189685		1.52934	0.448723	0.160174	0.160174	0.322819	1.96593		2.25412	2.24484	2.88951	2.499	2.9673	3.61856	2.74556	0.526317	3.27187	19.1698	2.31534	2.94786	0.120177	2.69425
	1.37509	2.21874	2.77084	2.6743	3.00219	4.55452	2.76595	1.04854	3.81448	37.9088	1.09943	2.72257	2.33263	2.94435	0.115924	1.93449	0.299438	2.39592e-05	0.00839853	0.0558124	3.19899	14.8679	9.07362	6.05229	6.5366	4.9675	0.457601		1.34749	0.503835	0.0482692	0.0482692	0.279621	1.83195		2.24251	2.232	2.91205	2.46156	2.95034	3.63108	2.73826	0.538689	3.27694	19.6727	2.29727	2.94076	0.12285	2.6868
	1.53322	2.09291	2.60733	2.91848	2.85726	4.30238	2.7186	0.935577	3.65417	34.414	0.875304	2.7323	2.22151	2.90317	0.133015	1.40511	0.391487	0.0123793	0.0399522	0.0192272	2.50837	13.6734	9.84752	6.88353	5.34768	5.63456	0.862305		1.19907	0.63939	0.124962	0.186181	0.124962	1.57008		2.23204	2.22001	2.93269	2.4272	2.93464	3.6432	2.73163	0.550748	3.28238	20.1619	2.28083	2.93415	0.125278	2.67995
	1.48091	1.96543	3.1372	2.6893	2.81575	4.27904	2.72794	0.971507	3.69944	35.6132	0.943826	2.75252	2.1464	3.05684	0.174976	1.55509	0.581417	0.167497	0.00149287	0.00771015	2.40593	14.0631	10.6638	4.38391	6.46014	5.83336	0.906187		1.27162	0.787092	0.384679	0.0632225	0.0632225	1.52652		2.22208	2.20906	2.95134	2.39571	2.9199	3.65368	2.72529	0.561999	3.28729	20.6216	2.26549	2.94348	0.130159	2.6578
	1.46378	1.93484	3.2547	2.52316	3.32639	4.52665	2.83825	1.10155	3.9398	38.8107	1.2134	2.88893	2.08192	3.30847	0.227544	1.88919	0.816159	0.17343	0.0992808	0.238277	2.85068	14.1918	10.8646	3.90568	7.33227	3.62747	0.496085		1.42516	0.954095	0.365769	0.365769	0.437456	1.63772		2.20687	2.20463	2.96879	2.36417	2.90496	3.66281	2.7187	0.5728	3.2915	21.0689	2.24619	2.95283	0.135917	2.63457
	1.43353	1.81736	3.60363	2.38032	3.20884	7.22517	3.27814	2.09916	5.3773	64.0349	4.40646	2.79458	1.9581	3.50493	0.283145	3.40258	2.13388	0.105942	0.806082	0.00480304	15.579	14.4206	11.6528	2.64826	8.12625	4.08905	3.97679		1.36105	0.977217	0.80905	0.414258	0.414258	4.43059		2.18938	2.20078	2.98495	2.32832	2.89092	3.67079	2.71086	0.584375	3.29523	21.5568	2.23266	2.96144	0.140308	2.60962
	1.34026	1.69106	5.4147	2.25386	3.02743	6.79584	3.42052	2.20017	5.62069	64.3225	4.84073	2.64065	1.83176	4.81788	0.449065	4.32751	2.99105	3.97673	1.3611	0.154522	11.3927	15.1377	12.5311	0.0337524	8.86323	4.85563	2.44877		1.30039	0.949589	2.77405	0.386784	0.386784	4.15519		2.17207	2.19739	2.99963	2.29519	2.8777	3.67714	2.70319	0.595199	3.29839	22.0184	2.22184	2.96915	0.143963	2.58645
	1.27304	1.59137	5.13476	2.10998	2.94615	6.50367	3.25983	2.10663	5.36646	64.6241	4.4379	2.52806	1.72102	4.58761	0.454392	3.94732	2.78376	3.51538	1.32215	0.0983955	10.5225	15.6653	13.2468	0.0092583	9.74066	5.22047	1.61973		1.25502	0.936696	2.6067	0.418084	0.418084	3.9756		2.15576	2.19435	3.01359	2.26912	2.86481	3.67455	2.69536	0.602103	3.29747	22.3384	2.21305	2.9764	0.147097	2.56697
	1.19708	1.47485	4.96216	2.00525	3.13815	6.24744	3.17082	2.03991	5.21073	64.3337	4.16122	2.5717	1.60745	4.50616	0.474141	3.89566	2.87634	3.20891	1.35855	0.00106758	9.46559	16.2723	14.1085	0.0722621	10.4053	4.37994	1.0332		1.37462	1.09686	2.39046	0.566447	0.566447	3.67574		2.13576	2.17781	3.02676	2.24442	2.8458	3.67222	2.68379	0.611599	3.29539	22.7886	2.19446	2.98152	0.152058	2.54511
	1.34463	1.3988	4.73851	2.78157	3.06366	5.88693	3.20235	1.81477	5.01712	56.6699	3.29339	2.92262	1.7445	4.3198	0.424667	3.45112	3.25279	2.3598	0.177053	0.019236	7.20694	15.1037	14.6856	0.242523	5.99959	4.69729	0.430264		1.57798	1.52381	1.8159	0.141041	0.141041	2.96431		2.1157	2.16057	3.03872	2.21906	2.82741	3.66576	2.6712	0.62006	3.29126	23.2127	2.1752	2.98589	0.157079	2.52324
	1.6095	1.32463	4.56787	3.14593	2.83474	5.42933	3.152	1.61308	4.76508	51.1765	2.60204	2.99034	1.91581	4.21239	0.374756	2.37931	3.33928	2.0047	3.68871e-05	0.100652	5.18622	13.1151	15.2596	0.439711	4.34745	5.74195	0.0393417		1.38084	1.6657	1.57754	0.155592	0.155592	2.43899		2.1007	2.14462	3.04995	2.19198	2.81021	3.65255	2.65834	0.625658	3.284	23.5357	2.15646	2.99002	0.161966	2.5011
	1.5005	1.25926	5.11692	2.99837	2.65248	5.1068	3.10572	1.68833	4.79405	54.3619	2.85046	2.82543	1.7885	4.57969	0.438303	2.57674	3.40941	4.04491	0.0115245	0.205426	4.0043	13.9165	15.7745	0.0130104	4.98455	6.64865	0.0154217		1.32493	1.56616	2.29149	0.172943	0.172943	2.28137		2.08612	2.12934	3.06145	2.16746	2.79377	3.64253	2.64678	0.631968	3.27875	23.8769	2.13887	2.99453	0.166685	2.48061
	1.52117	1.35798	4.82419	3.11375	2.53276	4.85345	3.03388	1.54081	4.57469	50.7868	2.3741	2.82325	1.77407	4.39658	0.424999	2.2883	2.80865	3.20522	0.00637834	0.251127	3.31081	13.7627	15.0001	0.165475	4.48268	7.28042	0.142533		1.30208	1.46527	2.00094	0.290495	0.290495	2.03019		2.0724	2.11402	3.07712	2.14486	2.778	3.63421	2.63677	0.639141	3.27591	24.2396	2.12173	3.00234	0.171858	2.46143
	2.20543	1.53339	4.59179	3.11089	2.39857	4.74661	3.09778	1.31783	4.41561	42.5411	1.73667	2.75473	2.25371	4.22157	0.303902	0.796289	2.44732	2.23208	0.00017178	0.48889	2.71863	9.15396	13.6722	0.408561	4.4948	8.02254	0.23462		0.5493	1.22134	1.83706	0.356157	0.356157	1.99188		2.05966	2.09882	3.09762	2.12278	2.76269	3.62637	2.62799	0.647106	3.27509	24.6236	2.10481	3.01389	0.1776	2.44273
	2.07727	1.43891	4.43439	3.02414	2.22872	4.50277	2.95103	1.27948	4.23051	43.3569	1.63706	2.62643	2.11513	4.08183	0.317364	0.763459	2.28652	2.20035	0.0053442	0.521733	2.40788	9.94588	14.3798	0.634556	4.87016	9.01356	0.530293		0.549158	1.18752	1.80796	0.397707	0.397707	1.87634		2.04765	2.08394	3.11776	2.10224	2.74734	3.61839	2.61955	0.654792	3.27435	24.9963	2.08852	3.02515	0.183163	2.42479
	1.94181	2.33223	4.19245	2.90559	2.0701	4.22556	2.94462	1.03391	3.97853	35.1117	1.06897	2.61891	2.13563	3.87073	0.288877	1.00563	0.375026	1.55707	0.00152366	0.764785	1.64079	10.8186	8.40276	1.07855	5.40745	9.99115	1.01088		0.677098	0.28668	1.57354	0.28668	0.548806	1.60665		2.03701	2.06969	3.1342	2.08262	2.7322	3.60986	2.61093	0.661484	3.27241	25.3352	2.07292	3.0337	0.188143	2.40741
	1.8141	3.26221	3.92804	2.72763	1.94229	4.61597	3.04837	1.10694	4.15532	36.3127	1.22533	2.99492	2.13862	3.76158	0.275069	1.52343	0.0457275	0.773817	0.102878	1.22342	2.45736	11.6751	3.87606	1.69766	6.26679	10.8155	0.378243		1.18082	0.267293	0.933121	0.267293	1.05263	1.62105		2.02713	2.05649	3.14487	2.06363	2.71415	3.60176	2.60134	0.667038	3.26837	25.6421	2.05827	3.03719	0.192116	2.38889
	1.71958	3.24626	3.63113	2.6656	1.84153	4.5884	2.94875	1.10087	4.04962	37.3334	1.21191	2.95593	2.04755	3.53491	0.266436	1.51085	0.0885122	0.465645	0.080174	1.22594	2.68844	12.3299	3.93912	2.55952	6.58118	11.4884	0.412915		1.23635	0.29033	0.675202	0.29033	1.1144	1.63247		2.01752	2.03606	3.15664	2.04532	2.70007	3.59392	2.59159	0.674135	3.26572	26.0124	2.03838	3.04249	0.197627	2.37269
	1.62411	3.13007	3.35521	3.0707	1.71619	4.24525	2.85692	1.01165	3.86857	35.4104	1.02343	3.10039	2.05482	3.29893	0.232381	1.51983	0.0746128	0.248293	0.045701	1.30127	1.92745	13.0095	4.41381	3.51851	4.66682	12.3538	0.971671		1.47628	0.0296878	0.254825	0.0296878	1.3842	1.14486		2.00851	2.01668	3.16934	2.02851	2.68475	3.58619	2.58233	0.680992	3.26332	26.3712	2.01964	3.04819	0.202957	2.35663
	1.5485	3.12148	3.13594	3.77914	1.59038	4.04563	2.87018	1.07018	3.94035	37.2861	1.14528	3.12871	1.97315	3.61834	0.29423	1.74683	0.0631542	0.0706307	0.826209	1.63789	1.38168	13.5607	4.44999	4.38919	2.10785	13.254	1.40507		1.58021	0.00722969	0.00722969	0.650426	1.53834	0.916914		2.00037	1.9989	3.17871	2.01283	2.66133	3.57853	2.57178	0.686593	3.25837	26.6972	2.00349	3.04936	0.206987	2.33708
	1.4497	4.8773	2.97498	3.65987	1.52058	3.81517	3.0496	1.35663	4.40623	44.4854	1.84043	3.31742	1.88418	3.77634	0.334274	2.55969	3.34049	0.00556805	0.372428	2.3379	0.5861	14.2981	0.12509	5.08954	2.4684	13.7671	2.00452		1.86773	1.55988	0.342444	0.342444	1.79684	0.497747		1.99045	1.98195	3.18416	1.99764	2.63815	3.57147	2.56064	0.691887	3.25252	27.0201	1.99224	3.04766	0.209412	2.31789
	1.3877	4.76554	2.87593	3.43093	1.42734	3.62844	2.91931	1.32264	4.24195	45.3065	1.74937	3.15343	1.78949	3.57906	0.333344	2.34585	3.40855	0.0018821	0.261753	2.22598	0.502861	14.7708	0.216638	5.54627	3.24019	14.4677	2.56814		1.76573	1.61211	0.2775	0.2775	1.72609	0.47501		1.96653	1.96563	3.18853	1.98713	2.6161	3.56486	2.54813	0.698675	3.24681	27.4191	1.97168	3.04542	0.214016	2.30161
	1.328	4.54034	2.69785	3.31849	1.39047	3.35309	2.77137	1.246	4.01738	44.9598	1.55252	3.00817	1.71732	3.34444	0.321454	2.08333	3.12926	0.00540588	0.299333	1.90689	0.338395	15.2333	0.47698	6.41676	3.65764	14.7495	3.52647		1.68017	1.53218	0.310319	0.310319	1.6177	0.344923		1.92936	1.94991	3.19214	1.97743	2.59574	3.55763	2.5337	0.70729	3.24099	27.9153	1.95679	3.04304	0.217257	2.28658
	1.23746	4.25899	2.51878	3.20184	1.33346	3.09241	2.60716	1.16824	3.77539	44.8088	1.36477	2.8056	1.62979	3.17448	0.321524	1.87608	2.72856	0.00781064	0.353648	1.6223	0.235474	15.9482	0.944762	7.35603	4.11741	15.1906	4.57347		1.56814	1.45339	0.286817	0.396244	1.47213	0.286817		1.8946	1.9302	3.19577	1.96793	2.5797	3.54725	2.51924	0.715436	3.23468	28.3989	1.93963	3.04175	0.221248	2.27382
	1.17348	4.14507	2.88983	2.9854	1.25156	3.02766	2.57883	1.15354	3.73237	44.731	1.33065	2.93762	1.66112	3.01709	0.289847	1.97502	2.4531	0.0967192	0.165298	1.76166	0.201445	16.4633	1.1792	5.48099	5.04263	15.8358	4.85463		1.76414	1.20746	0.0477855	0.0477855	1.68606	0.0900431		1.86114	1.91568	3.19908	1.95921	2.53661	3.53734	2.50151	0.72224	3.22375	28.8721	1.92656	3.03346	0.223165	2.24791
	1.33831	4.0301	2.97489	2.74331	1.17472	2.99986	2.54353	1.09273	3.63626	42.9611	1.19406	2.8591	1.68956	2.99362	0.278456	1.45255	2.20988	0.18607	0.0399098	1.87364	0.208238	15.1529	1.44212	5.08995	6.18853	16.4533	4.97789		1.52079	1.171	0.115792	0.115792	1.68438	0.140764		1.8142	1.90395	3.20171	1.95136	2.49026	3.52761	2.48151	0.731168	3.21268	29.4646	1.9158	3.02385	0.224316	2.22081
	1.69245	3.74966	2.7786	2.52241	1.13285	2.9339	2.46831	0.932012	3.40033	37.7591	0.868647	2.65051	1.89994	2.89508	0.207535	0.601959	1.64184	0.096278	0.00292681	1.78345	0.216773	12.5212	2.19432	6.01417	7.33634	16.7947	5.27657		0.958054	1.09915	0.128093	0.128093	1.51765	0.283396		1.76747	1.89285	3.19906	1.94404	2.44378	3.51872	2.46099	0.739571	3.20056	30.0518	1.90565	3.01454	0.225376	2.19391
	1.61559	3.53028	2.61949	2.36392	2.10553	2.79418	2.50483	0.650917	3.15575	25.9865	0.423692	2.4917	2.17013	2.7505	0.117947	0.790754	1.05155	0.0131467	0.0198565	0.159438	0.0837208	13.0711	2.89239	6.81989	8.22005	9.76843	5.93802		0.876116	1.03858	0.127786	0.127786	0.386171	0.302472		1.72393	1.88072	3.19238	1.93744	2.38285	3.51076	2.43801	0.747526	3.18554	30.6613	1.8949	3.00379	0.226365	2.16015
	1.49844	3.32068	2.42462	2.24873	2.29752	2.63142	2.40357	0.59126	2.99483	24.5993	0.349588	2.36107	2.26093	2.57972	0.065857	0.819266	0.841096	0.000443255	0.0239738	0.0112466	0.0519164	13.9319	3.64924	7.87565	8.89379	8.6052	6.75771		0.862635	0.959611	0.0635518	0.112337	0.0635518	0.27035		1.68654	1.86883	3.18343	1.93436	2.32519	3.50354	2.41698	0.754109	3.17109	31.2004	1.88521	2.99181	0.2269	2.12977
	1.38762	3.1142	2.31263	2.06979	2.16288	3.07069	2.35297	0.654898	3.00786	27.8328	0.428891	2.23775	2.09306	2.88117	0.158438	0.931902	0.579482	0.00162747	0.0801875	0.0361342	0.515121	14.7714	4.48074	8.5168	9.99311	9.41326	4.66687		0.850135	0.876453	0.074874	0.167958	0.074874	0.832935		1.65243	1.86259	3.17452	1.93082	2.27132	3.49658	2.39804	0.759827	3.15787	31.6853	1.87965	2.9804	0.226489	2.10107
	2.30657	2.87776	3.1394	1.93483	2.08127	3.92674	2.7111	0.755239	3.46633	27.8573	0.570386	2.59217	2.1376	3.07399	0.179675	0.16364	0.027778	0.183441	0.602595	0.396675	1.4778	8.55217	5.53764	4.37473	10.8646	9.92066	1.70104		0.285596	0.285596	0.547229	0.657342	0.510893	1.33458		1.62136	1.85718	3.16574	1.92591	2.22318	3.48991	2.38055	0.76537	3.14592	32.151	1.87436	2.96944	0.226078	2.07454
	2.29588	2.68517	3.59635	1.81469	3.39245	3.81658	2.93352	0.793701	3.72722	27.0563	0.629961	3.03881	2.3932	3.54538	0.194016	0.406587	0.0616772	0.439351	1.25178	0.210617	0.779789	8.61483	6.48115	2.672	11.6711	3.3802	2.00054		0.742932	0.353639	0.557545	1.22412	0.353639	0.777766		1.59326	1.85233	3.15188	1.92054	2.17772	3.48342	2.36319	0.769555	3.13275	32.5642	1.86938	2.95471	0.224982	2.04913
	2.20805	2.49923	3.40669	1.98748	3.30583	3.596	2.83388	0.685815	3.51969	24.2006	0.470343	2.90253	2.28085	3.38147	0.194377	0.39166	0.111991	0.328108	0.716391	0.222736	0.580827	9.1381	7.46247	3.32805	10.5203	3.70621	2.67317		0.694476	0.4033	0.504158	0.915048	0.4033	0.693471		1.56766	1.84801	3.13878	1.91542	2.13355	3.47689	2.34672	0.773533	3.12025	32.9623	1.86486	2.94077	0.223884	2.02448
	2.08834	2.32916	3.19043	2.05854	3.16143	3.33414	2.69367	0.596399	3.29007	22.1407	0.355692	2.74529	2.14854	3.18318	0.194053	0.36643	0.132871	0.246769	0.403394	0.218795	0.4102	9.8762	8.42056	4.16384	10.0644	4.28304	3.598		0.656955	0.416135	0.445138	0.686754	0.416135	0.588848		1.5424	1.84408	3.12641	1.90783	2.08946	3.47101	2.3302	0.778294	3.10849	33.4003	1.86001	2.92736	0.22295	1.99864
	1.93603	2.18037	2.95878	1.9675	2.9397	3.1017	2.51401	0.541933	3.05594	21.5565	0.293691	2.56004	2.02071	2.95401	0.187607	0.334061	0.111316	0.197815	0.29868	0.181211	0.345373	10.8567	9.30622	5.16291	10.6503	5.24997	4.53385		0.624004	0.379665	0.398741	0.59254	0.379665	0.54166		1.51801	1.83963	3.10778	1.90012	2.0464	3.46576	2.31295	0.782069	3.09502	33.8126	1.85475	2.90907	0.221317	1.97326
	1.8545	2.00348	2.74906	1.93036	2.82893	2.94127	2.3846	0.504525	2.88913	21.1576	0.254546	2.37627	1.94864	2.80896	0.180831	0.281002	0.145252	0.132831	0.206336	0.19743	0.309878	11.4006	10.4168	6.15993	10.8941	5.76984	5.24279		0.521767	0.37279	0.37279	0.445913	0.45266	0.564996		1.49548	1.8354	3.0792	1.89277	2.006	3.45331	2.29369	0.781335	3.07503	34.0645	1.84974	2.88282	0.218291	1.94939
	1.82575	1.84274	2.66909	2.03436	2.80847	2.9924	2.36213	0.52069	2.88282	22.0432	0.271118	2.35172	1.89064	2.77362	0.189307	0.287709	0.269773	0.0942202	0.107435	0.199213	0.397239	11.5956	11.4802	6.5633	10.2184	5.86858	5.01123		0.525975	0.508987	0.317363	0.317363	0.456743	0.640679		1.4748	1.83155	3.0529	1.88604	1.95853	3.43255	2.27273	0.7789	3.05163	34.2716	1.84517	2.85785	0.215326	1.92229
	1.77551	1.71075	2.65695	1.92115	2.71221	3.00588	2.29708	0.558817	2.85589	24.3273	0.312277	2.28905	1.81192	2.6984	0.196544	0.27203	0.343779	0.129509	0.14132	0.172338	0.502407	11.9403	12.392	6.62564	10.955	6.3442	4.95106		0.513539	0.5783	0.3679	0.3679	0.423162	0.716833		1.45576	1.82834	3.02873	1.87905	1.91201	3.417	2.25348	0.778295	3.03178	34.5374	1.84101	2.83492	0.212557	1.89553
	1.7071	1.63193	2.64164	1.82112	2.56877	3.00942	2.23	0.581376	2.81137	26.0707	0.337999	2.19495	1.73561	2.62342	0.203673	0.273419	0.357679	0.169449	0.167183	0.11477	0.607494	12.4177	12.9531	6.7047	11.6272	7.08735	4.93535		0.487843	0.563011	0.446693	0.373828	0.373828	0.814471		1.4383	1.82284	2.99885	1.87205	1.86839	3.39142	2.23198	0.773494	3.00547	34.6551	1.83423	2.80713	0.209615	1.87022
	1.6205	1.56965	2.58573	1.77418	2.48148	2.84399	2.14592	0.554918	2.70084	25.8592	0.307934	2.12783	1.65892	2.55967	0.213518	0.276066	0.332088	0.19343	0.13819	0.112598	0.487297	13.0355	13.4053	6.99734	11.9494	7.55975	5.69772		0.507328	0.55818	0.457899	0.353648	0.353648	0.716158		1.42203	1.81742	2.95999	1.86004	1.83218	3.33978	2.20524	0.758815	2.96405	34.4097	1.82111	2.7713	0.206904	1.84611
	1.51935	1.4635	2.44509	1.70226	2.3737	2.66307	2.02783	0.525411	2.55324	25.91	0.276057	2.03798	1.56508	2.42724	0.215957	0.258553	0.318466	0.174107	0.105996	0.119629	0.403535	13.7762	14.1939	7.76118	12.4519	8.16403	6.59415		0.518633	0.57448	0.40711	0.335722	0.335722	0.625092		1.40652	1.81192	2.92173	1.84891	1.79816	3.28043	2.17794	0.741654	2.9196	34.053	1.8016	2.73578	0.205887	1.83042
	1.46096	1.40921	2.33534	1.59358	2.26581	3.59642	2.11022	0.832291	2.94251	39.441	0.692709	1.92969	1.49411	2.31796	0.216115	0.421543	0.491411	0.0506804	0.266918	0.0242084	2.20878	14.2131	14.6059	8.38472	13.2307	8.79224	2.6718		0.468738	0.520482	0.405648	0.336116	0.336116	1.66672		1.39234	1.80345	2.88531	1.83691	1.76556	3.22447	2.15134	0.725964	2.8773	33.7447	1.77503	2.70182	0.207018	1.82018
	1.48299	1.38763	2.23931	1.47301	2.11752	5.90028	2.43345	1.73643	4.16989	71.3566	3.01519	1.80025	1.4755	2.20886	0.199046	0.903382	1.09376	0.0376926	0.92246	0.0998156	12.0189	14.0474	14.7714	8.9501	14.1224	9.69365	0.447959		0.317264	0.412629	0.439054	0.327248	0.317264	4.10002		1.38042	1.79501	2.85086	1.8165	1.7353	3.17133	2.1249	0.711618	2.83652	33.4894	1.75023	2.66937	0.207971	1.80575
	1.42094	1.31818	3.5145	1.36283	1.96223	5.70433	2.54717	1.75653	4.3037	68.9601	3.0854	1.69159	1.37736	3.12643	0.388356	1.26839	1.51041	0.935726	1.40266	0.342149	9.96766	14.5164	15.31	2.94631	14.9626	10.6847	0.224058		0.270646	0.373406	1.82291	0.328757	0.270646	4.01274		1.37061	1.78755	2.81681	1.79244	1.70691	3.12081	2.09919	0.697798	2.79698	33.2413	1.72707	2.6374	0.208578	1.78999
	1.30857	1.73045	3.92044	1.28441	1.86471	5.29366	2.56704	1.65458	4.22162	64.4548	2.73764	1.79758	1.41404	3.4065	0.413327	1.58374	0.699885	1.83168	1.64514	0.493269	7.43448	15.3853	12.2537	1.71753	15.5754	11.3318	0.00392917		0.489005	0.0671303	2.12286	0.51317	0.0671303	3.49608		1.36118	1.78116	2.78301	1.77091	1.68208	3.07284	2.0752	0.684063	2.75926	32.9638	1.70428	2.60606	0.209211	1.77604
	1.23406	1.82093	3.77974	1.26455	1.76006	4.97116	2.47175	1.54124	4.01299	62.3543	2.37543	1.7905	1.38843	3.29004	0.406461	1.53187	0.423565	1.71084	1.45734	0.506503	6.24704	15.9754	11.6284	2.1061	15.7326	12.0473	0.0675074		0.556433	0.0304359	1.98924	0.525948	0.0304359	3.18066		1.35505	1.77531	2.75158	1.74981	1.66151	3.0271	2.05339	0.670271	2.72366	32.6421	1.68359	2.57703	0.209699	1.76256
	1.39165	1.77152	3.54729	1.37813	1.66686	4.73262	2.41468	1.39639	3.81107	57.8294	1.94991	1.71919	1.46045	3.10334	0.359983	1.04658	0.413654	1.2828	1.07443	0.559232	5.37287	14.7404	11.9679	2.83483	14.8445	12.703	0.24836		0.327537	0.0523295	1.8281	0.34106	0.0523295	3.01343		1.3496	1.7693	2.72122	1.73114	1.64281	2.9833	2.03289	0.656757	2.68965	32.3065	1.66489	2.54914	0.209833	1.75022
	1.55988	1.68943	3.36107	1.33158	1.58781	4.5671	2.34948	1.31275	3.66223	55.8741	1.72331	1.63862	1.56686	2.94316	0.305166	0.623472	0.43566	1.02332	1.03611	0.580147	4.91785	13.477	12.5426	3.49655	15.2053	13.2727	0.440733		0.0787425	0.0508142	1.72245	0.307037	0.0508142	2.92848		1.3446	1.75959	2.69149	1.7212	1.62498	2.9421	2.01399	0.643468	2.65746	31.9499	1.64904	2.52211	0.209313	1.74039
	1.47806	1.56801	4.28582	1.23917	1.49682	4.3705	2.4064	1.49294	3.89934	62.0405	2.22888	1.53242	1.48275	3.60637	0.417285	0.861805	0.702889	3.53223	1.36242	0.827328	3.85769	14.0844	13.4173	0.893326	15.9346	13.9439	0.740429		0.054354	0.0355955	2.7534	0.293249	0.0355955	2.83808		1.33887	1.74651	2.66387	1.71126	1.60806	2.90393	1.99542	0.631828	2.62724	31.664	1.63386	2.49675	0.208903	1.72888
	1.39319	1.49153	4.22216	1.16204	1.39345	4.06744	2.2883	1.44294	3.73124	63.0574	2.08208	1.44249	1.39326	3.42346	0.421491	0.801219	0.634842	3.73981	1.26847	0.800761	3.16532	14.7286	13.9835	1.01772	16.5563	14.7267	1.35384		0.0492975	0.0490413	2.77967	0.280451	0.0490413	2.62495		1.33288	1.72972	2.63818	1.70219	1.59402	2.86691	1.97732	0.620858	2.59818	31.399	1.62106	2.47297	0.208085	1.71596
	1.32347	1.39919	3.98059	1.09047	1.28652	3.77568	2.14265	1.34972	3.49237	62.9927	1.82173	1.36133	1.29576	3.18156	0.421191	0.671068	0.552736	3.37802	1.10709	0.732965	2.66679	15.2687	14.6826	1.56348	17.1438	15.5588	2.1179		0.0378625	0.0378625	2.61926	0.270858	0.0748088	2.41435		1.32738	1.71513	2.61902	1.69234	1.5796	2.82699	1.96008	0.610325	2.5704	31.1378	1.60779	2.45428	0.20839	1.70374
	1.61921	1.29195	3.71624	1.0154	1.21253	3.58147	2.0728	1.23698	3.30978	59.6768	1.53012	1.45558	1.23239	3.0909	0.429885	0.205742	0.609721	2.70089	1.1181	0.740066	2.27608	13.0449	15.5159	2.29444	17.7711	16.148	2.72089		0.163629	0.163629	2.26066	0.440184	0.243054	2.12589		1.32177	1.70501	2.60258	1.68141	1.56612	2.79161	1.94475	0.601369	2.54612	30.9227	1.59494	2.43813	0.209068	1.69321
	1.58538	1.20213	3.61921	0.934634	1.17559	3.37143	1.98139	1.19363	3.17502	60.2419	1.42475	1.39375	1.18222	2.92492	0.424309	0.156829	0.607257	2.68243	1.0957	0.649325	1.93221	13.2904	16.2317	2.59782	18.4586	16.4462	3.45792		0.191625	0.191625	2.22545	0.459117	0.218165	1.97768		1.3142	1.69545	2.58845	1.6672	1.55321	2.76364	1.93036	0.595614	2.52597	30.8551	1.58171	2.42393	0.210258	1.68132
	1.48378	1.1637	3.35406	0.870222	1.1421	3.11784	1.85528	1.08955	2.94484	58.7271	1.18713	1.32374	1.1475	2.70932	0.404951	0.138013	0.478288	2.24632	0.970345	0.508629	1.59405	14.0415	16.5428	3.52285	19.0162	16.7189	4.46537		0.160041	0.160041	2.03031	0.453519	0.18164	1.7941		1.30658	1.68644	2.56829	1.65427	1.54018	2.73489	1.91511	0.588201	2.50331	30.7137	1.5687	2.405	0.210457	1.67035
	1.39694	1.6804	3.13022	0.83259	1.0605	2.87164	1.82872	0.95629	2.78501	52.293	0.91449	1.53867	1.14461	2.57383	0.384361	0.186428	0.0219964	1.6939	0.992265	0.590159	1.0877	14.6998	12.6066	4.41322	19.3458	17.3929	5.56647		0.14173	0.14173	1.59154	0.706083	0.478176	1.33297		1.29891	1.67713	2.54713	1.64276	1.52122	2.70308	1.89837	0.580398	2.47877	30.5735	1.55161	2.38494	0.211692	1.65994
	1.31646	1.6114	2.92089	0.79129	0.9907	2.63438	1.71085	0.877127	2.58798	51.2684	0.769352	1.46393	1.07214	2.37864	0.37861	0.155547	0.00989156	1.4642	0.845598	0.518622	0.852906	15.3235	13.1014	5.3365	19.7109	17.98	6.74232		0.147469	0.147469	1.45697	0.672639	0.473228	1.17045		1.29119	1.66823	2.52895	1.63493	1.5025	2.6458	1.8786	0.565981	2.44458	30.1278	1.53561	2.36636	0.212906	1.65158
	1.23638	1.51489	2.71606	0.839142	0.913807	2.4275	1.60796	0.789836	2.3978	49.1203	0.623841	1.37563	0.994449	2.19935	0.377262	0.138076	0.00866282	1.22788	0.591087	0.481854	0.671643	15.9569	13.8093	6.32481	19.2883	18.638	7.8595		0.139255	0.139255	1.34043	0.536492	0.461827	1.05187		1.28404	1.66025	2.4923	1.6309	1.48655	2.60184	1.85931	0.550221	2.40954	29.5927	1.52264	2.33405	0.210391	1.64557
	1.17424	1.4354	2.54533	1.34514	0.856799	2.27795	1.60581	0.660111	2.26592	41.1076	0.435747	1.39027	1.21697	2.06732	0.258915	0.186255	0.0290387	0.882699	0.0679478	0.56102	0.451773	16.4572	14.4064	7.21271	15.0997	19.1335	8.72037		0.216035	0.0451303	1.15506	0.0451303	0.533475	0.887679		1.27731	1.65284	2.45767	1.62751	1.4722	2.5599	1.84124	0.535134	2.37637	29.0638	1.51102	2.30356	0.207766	1.64017
	1.10916	1.36483	2.39238	1.28167	0.806487	2.20454	1.52651	0.630579	2.15709	41.3085	0.39763	1.32325	1.15229	1.99461	0.267668	0.174181	0.02614	0.749727	0.0599479	0.518434	0.459721	16.9894	14.9471	8.05766	15.5971	19.5761	9.15936		0.214089	0.041582	1.06913	0.041582	0.516763	0.881288		1.27118	1.64614	2.42382	1.62386	1.45532	2.5189	1.8232	0.520746	2.34395	28.5622	1.49745	2.27366	0.20583	1.635
	1.26356	1.28516	2.22689	1.24649	0.771949	2.09183	1.48098	0.560863	2.04184	37.8711	0.314567	1.27436	1.25076	1.89016	0.203571	0.0472691	0.0383461	0.55638	0.0549852	0.502723	0.373134	15.7404	15.5695	9.02458	15.8762	19.883	9.8543		0.0107964	0.0107964	0.952527	0.027871	0.502412	0.817465		1.26342	1.64137	2.39108	1.61155	1.43823	2.48139	1.80451	0.508533	2.31304	28.1813	1.48156	2.24444	0.204745	1.62646
	1.53699	1.18788	2.09673	1.1457	0.723484	1.9548	1.44093	0.523313	1.96424	36.3178	0.273857	1.36243	1.15624	1.85035	0.230861	0.00922722	0.0640337	0.430069	0.0871622	0.514728	0.264065	13.6456	16.3467	9.82356	16.6895	20.3175	10.7334		0.174554	0.174554	0.734292	0.216737	0.63895	0.592367		1.25491	1.63751	2.35962	1.595	1.42273	2.45154	1.78688	0.498904	2.28579	27.9203	1.4658	2.21644	0.203854	1.61625
	1.45699	1.11645	2.05377	1.11087	0.676999	2.12608	1.42353	0.572935	1.99646	40.2475	0.328254	1.28672	1.11226	1.90458	0.26263	0.00111974	0.0942959	0.39721	0.0977559	0.557305	0.493585	14.243	16.9294	10.0946	16.9753	20.7387	9.64038		0.170269	0.170269	0.767053	0.175853	0.609722	0.839363		1.24749	1.63402	2.32234	1.5789	1.40822	2.42442	1.76923	0.488313	2.25754	27.6003	1.45089	2.18406	0.2017	1.60646
	1.36016	1.07754	2.40486	1.0839	0.63334	2.11559	1.4459	0.678591	2.12449	46.9322	0.460485	1.22203	1.07913	1.92673	0.281985	0.00735125	0.135689	0.919602	0.131044	0.660247	0.448493	14.9833	17.2511	7.98699	17.1983	21.1383	9.70565		0.13813	0.144491	1.18283	0.13813	0.588687	0.893565		1.24	1.62971	2.28827	1.56078	1.39399	2.39845	1.75187	0.479024	2.23089	27.3436	1.43569	2.15417	0.200141	1.59525
	1.27208	1.01458	2.8374	1.03809	0.605905	2.04048	1.46809	0.821585	2.28968	55.9628	0.675001	1.15509	1.02046	1.84838	0.288592	0.0384195	0.205673	1.87502	0.184899	0.743365	0.327633	15.6729	17.778	5.72921	17.5803	21.3913	10.1793		0.116995	0.140508	1.68232	0.116995	0.549182	0.885396		1.22856	1.62624	2.25621	1.54199	1.3816	2.3721	1.73445	0.470749	2.2052	27.1411	1.4217	2.12577	0.198473	1.58412
	1.19335	0.947387	2.77382	0.982244	0.57002	1.94063	1.40124	0.811246	2.21249	57.8947	0.658119	1.0878	0.956101	1.75381	0.294367	0.0432174	0.205985	1.88397	0.175559	0.690931	0.290938	16.3024	18.3492	6.03764	18.0518	21.7246	10.8264		0.105555	0.140412	1.68602	0.105555	0.517779	0.85283		1.22199	1.62311	2.22496	1.52307	1.37164	2.34674	1.71859	0.461587	2.18017	26.8585	1.4095	2.09837	0.196378	1.57309
	1.16706	0.890638	2.60973	0.930122	0.535442	1.83608	1.32818	0.762184	2.09036	57.3856	0.580925	1.04859	0.900509	1.66883	0.299034	0.0259581	0.191443	1.64237	0.15845	0.628434	0.257966	16.5154	18.8386	6.87095	18.4974	22.0481	11.5253		0.118471	0.157956	1.56114	0.118471	0.513151	0.78749		1.21604	1.61119	2.19571	1.50594	1.36249	2.32291	1.70238	0.453296	2.15568	26.6272	1.39835	2.07238	0.194203	1.55857
	1.11984	0.878154	2.52294	0.902474	0.648786	1.73986	1.30201	0.704495	2.0065	54.1083	0.496313	1.01115	0.884234	1.58485	0.283756	0.033187	0.179653	1.49068	0.159628	0.426701	0.191714	16.9015	18.9471	7.33347	18.736	20.9965	12.1879		0.108681	0.133001	1.51179	0.108681	0.362369	0.728705		1.21076	1.59115	2.16881	1.49241	1.3557	2.29382	1.68544	0.443617	2.12906	26.3205	1.38988	2.04797	0.191426	1.54178
	1.04385	0.885512	2.55942	0.851649	0.967534	1.60551	1.31891	0.667277	1.98619	50.593	0.445259	1.00569	0.906017	1.46509	0.235786	0.0756597	0.187836	1.53886	0.218335	0.123466	0.082137	17.5321	18.8831	7.13724	19.1786	18.177	13.1441		0.0381575	0.12018	1.55373	0.154043	0.0381575	0.599816		1.21299	1.57135	2.14423	1.47911	1.35088	2.26416	1.67045	0.432384	2.10284	25.8842	1.38294	2.02578	0.188588	1.52523
	1.01184	0.866115	2.62905	0.80649	0.919406	1.48332	1.28604	0.701213	1.98725	54.5252	0.491699	0.965621	0.879438	1.36545	0.216497	0.0751853	0.176333	1.80368	0.229964	0.134417	0.0389211	17.8012	19.0521	6.77007	19.5761	18.5897	14.045		0.0462149	0.0995062	1.66342	0.159131	0.0462149	0.517698		1.21946	1.55217	2.12171	1.46086	1.34651	2.23683	1.65626	0.421772	2.07803	25.4654	1.3751	2.00534	0.186438	1.50652
	0.972188	0.819425	2.57292	0.799359	0.863832	1.4006	1.23805	0.690901	1.92895	55.8054	0.477344	0.91801	0.830526	1.2935	0.217968	0.0706844	0.17525	1.78187	0.192453	0.140042	0.0264209	18.1373	19.4618	7.06529	19.6393	19.072	14.6718		0.0541783	0.0985852	1.65491	0.118651	0.0541783	0.482589		1.22573	1.53239	2.10114	1.43489	1.34621	2.21045	1.6418	0.41222	2.05402	25.1078	1.36838	1.98631	0.184198	1.48364
	0.915823	0.771795	2.42082	0.782899	0.80741	1.34541	1.17403	0.648031	1.82206	55.1973	0.419944	0.861617	0.789027	1.23801	0.221499	0.0666693	0.16179	1.5545	0.152981	0.134407	0.0293724	18.6206	19.8843	7.89699	19.7854	19.568	15.0977		0.0542061	0.0898214	1.55921	0.0787175	0.0542061	0.483794		1.23149	1.49463	2.08197	1.40975	1.35544	2.18581	1.62651	0.403522	2.03004	24.809	1.36901	1.9681	0.179523	1.45219
	0.905975	0.728232	2.24536	1.18995	0.754391	1.25742	1.18022	0.565934	1.74615	47.9515	0.320281	1.04796	0.792287	1.24055	0.220511	0.075211	0.204294	1.13452	9.4724e-05	0.181331	0.0059591	18.7057	20.2747	8.91394	16.3299	20.0399	15.7892		0.141989	0.319732	1.19739	0.141989	0.293573	0.209452		1.23651	1.45762	2.06342	1.38692	1.36421	2.16214	1.6118	0.395806	2.00761	24.5567	1.36989	1.95051	0.174865	1.42227
	0.892685	0.691375	2.09267	1.14756	0.705203	1.16266	1.11536	0.520764	1.63612	46.6903	0.271195	1.02012	0.752074	1.15888	0.212883	0.0495832	0.179761	0.955131	0.00103694	0.168227	0.00223735	18.8208	20.608	9.84902	16.6743	20.4827	16.5512		0.127437	0.328747	1.07254	0.127437	0.314919	0.142536		1.24122	1.42216	2.04597	1.36565	1.37222	2.14074	1.59799	0.389467	1.98746	24.3723	1.36729	1.93397	0.171656	1.39719
	0.828872	0.664134	1.9845	1.07126	1.04439	1.1222	1.11923	0.457825	1.57705	40.9055	0.209604	1.05782	0.882752	1.10946	0.1138	0.084305	0.207109	0.748696	0.00230076	0.00560039	8.84984e-06	19.3786	20.8561	10.5397	17.3033	17.5275	16.8821		0.228952	0.393691	0.926673	0.0134348	0.0134348	0.0643759		1.24603	1.39024	2.03152	1.34474	1.38051	2.12159	1.58577	0.384627	1.9704	24.2549	1.35368	1.92009	0.173013	1.38537
	0.818931	1.12077	1.9012	1.02597	1.0284	1.06014	1.15924	0.377489	1.53672	32.5636	0.142498	1.04427	1.02658	1.10562	0.0370691	0.115807	0.00147924	0.550507	0.0177595	0.0171181	0.00981977	19.4662	16.8938	11.0875	17.6821	17.6617	17.3959		0.225339	0.0765046	0.856927	0.0182994	0.0158707	0.0158707		1.2504	1.36287	2.01335	1.32521	1.38952	2.10277	1.57402	0.378907	1.95293	24.0725	1.33463	1.90352	0.175684	1.37619
	1.04951	1.21817	1.78743	1.06892	1.0046	1.00071	1.18822	0.304072	1.49229	25.5905	0.0924598	1.05921	1.01583	1.18086	0.0751265	0.0192417	0.000896743	0.359049	0.0142328	0.033717	0.0351618	17.4847	16.1027	11.8581	17.3227	17.8623	17.8952		0.00970662	0.158954	0.728215	0.00970662	0.0546141	0.0585068		1.25225	1.33587	1.99412	1.30749	1.39905	2.08387	1.56211	0.373492	1.9356	23.9095	1.31458	1.88612	0.178565	1.36746
	1.22319	1.14507	1.6851	1.03606	0.944099	0.937558	1.16185	0.279779	1.44162	24.0805	0.078276	1.09057	0.967089	1.20366	0.108981	0.0037627	0.000281275	0.273794	0.0158225	0.0474139	0.0503054	16.0624	16.6946	12.5733	17.5974	18.3774	18.4335		0.13262	0.0545081	0.594533	0.0545081	0.146468	0.153009		1.24942	1.3109	1.97625	1.29129	1.40801	2.06495	1.55014	0.369182	1.91932	23.8161	1.29619	1.86972	0.181159	1.35946
	1.16627	1.07271	1.60453	0.985601	0.880991	0.891219	1.10022	0.269936	1.37016	24.5348	0.0728655	1.02915	0.914815	1.14288	0.110835	0.0043626	0.000757016	0.254329	0.0131373	0.048061	0.043681	16.5219	17.2913	13.1511	18.0232	18.9224	18.8335		0.137116	0.0435522	0.575376	0.0435522	0.148162	0.137934		1.24619	1.28772	1.95945	1.2762	1.40584	2.04949	1.53748	0.366889	1.90437	23.863	1.27908	1.85396	0.183488	1.34678
	1.34591	1.05595	1.5224	1.23925	0.835619	0.843887	1.1405	0.277803	1.41831	24.358	0.0771748	1.1476	0.896904	1.31924	0.190573	0.042191	0.00714841	0.145849	0.00975012	0.0929545	0.087981	15.0938	17.4308	13.7535	15.9339	19.3192	19.2466		0.198307	0.0916455	0.374804	0.0916455	0.311982	0.303713		1.24327	1.26619	1.94417	1.26184	1.4011	2.04037	1.52616	0.366678	1.89283	24.0263	1.26292	1.83967	0.185891	1.33364
	1.3001	1.52726	1.47293	1.18747	0.786808	0.781998	1.17609	0.326739	1.50283	27.7817	0.106759	1.24378	0.886973	1.42972	0.234277	0.0153764	0.12332	0.0881113	0.000129395	0.151543	0.155312	15.4519	13.7175	14.123	16.35	19.7507	19.7935		0.0563132	0.283482	0.229147	0.0563132	0.456974	0.461785		1.24076	1.24583	1.92971	1.24861	1.39722	2.02658	1.51479	0.365018	1.8798	24.097	1.24653	1.82598	0.188592	1.32291
	1.23307	1.47358	1.37789	1.09067	0.870584	0.724148	1.12832	0.29109	1.41941	25.7984	0.0847332	1.16187	0.925606	1.34169	0.183514	0.010971	0.119204	0.0622843	0.00141781	0.06643	0.163359	15.9833	14.118	14.8463	17.1422	19.0131	20.3115		0.0711982	0.311715	0.216024	0.0711982	0.291285	0.437721		1.22851	1.22775	1.90676	1.23646	1.39347	2.00366	1.49943	0.359931	1.85936	24.0044	1.2305	1.80493	0.189241	1.31496
	1.17454	1.37664	1.26949	1.05747	0.832274	0.686693	1.06618	0.263915	1.3301	24.7533	0.0696514	1.116	0.888572	1.24575	0.16735	0.0117412	0.0963808	0.0413331	7.59745e-05	0.0547131	0.144013	16.4547	14.856	15.6934	17.4182	19.3486	20.6506		0.0585365	0.260632	0.153485	0.0585365	0.283728	0.42931		1.21603	1.21246	1.87951	1.22513	1.37806	1.98082	1.482	0.354124	1.83613	23.895	1.21831	1.78014	0.187373	1.3016
	1.10454	1.28993	1.2831	1.07532	0.81741	0.636944	1.03454	0.260306	1.29485	25.1615	0.067759	1.08993	0.881887	1.23846	0.168167	0.00489998	0.0652231	0.061782	0.00166279	0.0471452	0.158082	17.0275	15.5319	15.5858	17.2695	19.4796	21.1052		0.0146112	0.199999	0.193171	0.0146112	0.272518	0.452984		1.2076	1.19891	1.85865	1.21161	1.36543	1.95926	1.46691	0.349405	1.81631	23.8191	1.2086	1.76072	0.185939	1.28852
	1.02521	1.20376	1.24468	1.10164	0.785168	0.613889	0.995725	0.247983	1.24371	24.9048	0.0614956	1.06342	0.845179	1.17823	0.164598	0.00086954	0.0432788	0.0619803	0.011217	0.0443341	0.145799	17.6885	16.2185	15.8906	17.0515	19.7653	21.3175		0.0382113	0.140336	0.181259	0.0382113	0.278256	0.449535		1.20559	1.1864	1.83896	1.19699	1.35403	1.93933	1.45355	0.344413	1.79796	23.6946	1.19914	1.74261	0.184744	1.27981
	0.984718	1.10966	1.19919	1.05696	0.745892	0.603943	0.950059	0.228756	1.17882	24.0781	0.0523294	1.02084	0.805598	1.09648	0.152929	0.00120121	0.0254713	0.0620669	0.0114267	0.0416845	0.119796	18.0308	16.9853	16.2553	17.4225	20.116	21.4095		0.0361187	0.0888203	0.178355	0.0361187	0.274945	0.416893		1.20429	1.17466	1.82097	1.18541	1.34402	1.92089	1.44171	0.339518	1.78122	23.5497	1.19013	1.72615	0.183802	1.27416
	0.95261	1.0336	1.15626	0.975281	0.704219	0.642722	0.910783	0.197879	1.10866	21.7262	0.039156	0.963946	0.766317	1.01902	0.141544	0.00174955	0.0150841	0.0602614	0.00415998	0.0426686	0.0718567	18.3045	17.618	16.6033	18.111	20.4916	21.0521		0.0113351	0.0696544	0.192319	0.0113351	0.259726	0.321224		1.2027	1.16435	1.80467	1.17626	1.33447	1.90493	1.43123	0.335162	1.76639	23.4178	1.18287	1.71131	0.182586	1.26858
	0.89992	0.98722	1.07045	0.915905	0.684447	0.885169	0.907185	0.129062	1.03625	14.2267	0.0166571	0.907913	0.888857	0.969391	0.0433389	5.27794e-05	0.00640565	0.0266543	7.60552e-05	0.0496119	0.000484676	18.7581	18.0095	17.3101	18.6199	20.671	18.8861		0.00799295	0.0793073	0.162533	0.00799295	0.223465	0.0227434		1.20073	1.15517	1.78892	1.16547	1.32479	1.89816	1.42221	0.333699	1.75591	23.4635	1.17428	1.69724	0.182118	1.26276
	0.835659	0.975477	0.997046	0.846222	0.654165	1.3542	0.943795	0.23553	1.17932	24.9556	0.0554743	0.91085	0.8383	0.991654	0.083802	0.0116933	0.00100376	0.00283565	0.00952053	0.0838853	0.168433	19.3189	18.1093	17.9262	19.2261	20.9472	15.0294		0.0751903	0.0646277	0.0861963	0.0646277	0.256684	0.443351		1.19864	1.14689	1.77841	1.15528	1.31546	1.89114	1.4143	0.333115	1.74742	23.5533	1.16612	1.68738	0.182674	1.25705
	0.801488	1.18112	0.935111	0.800323	0.648432	1.26752	0.939	0.240472	1.17947	25.6094	0.0578269	0.8683	0.800614	1.11962	0.166129	0.0189093	0.0586241	1.51222e-05	0.0192312	0.0844294	0.107925	19.6204	16.4013	18.4545	19.6307	20.9998	15.709		0.0668113	0.312824	0.0668113	0.0679768	0.219867	0.39922		1.19643	1.13917	1.76762	1.14576	1.30731	1.88254	1.40647	0.331794	1.73826	23.5905	1.15842	1.67733	0.182987	1.25187
	0.752683	1.21543	0.880594	0.976013	1.02242	1.22123	1.01139	0.184973	1.19637	18.2889	0.0342148	0.999217	0.904448	1.16718	0.126824	0.0669316	0.0416315	0.017109	0.00125186	0.000121578	0.0440287	20.0551	16.1246	18.9259	18.1047	17.712	16.0781		0.246534	0.216216	0.118624	0.0232039	0.0232039	0.222008		1.19442	1.13184	1.75674	1.1365	1.30237	1.87438	1.39938	0.330282	1.72966	23.6021	1.15098	1.6674	0.183233	1.24839
	0.692057	1.13988	0.825672	0.984794	1.00593	1.17289	0.970204	0.184183	1.15439	18.9839	0.0339232	0.995363	0.865452	1.10639	0.12219	0.0773657	0.028789	0.0208896	0.000212865	0.00127648	0.0410825	20.6018	16.7371	19.4067	18.0301	17.851	16.4681		0.303306	0.144514	0.169691	0.010569	0.010569	0.177529		1.19249	1.12534	1.74621	1.12783	1.2973	1.86705	1.3927	0.328876	1.72158	23.6142	1.144	1.65783	0.183393	1.2449
	0.65336	1.06936	0.770389	0.938764	0.954459	1.12821	0.919091	0.179263	1.09835	19.5044	0.0321353	0.946612	0.812483	1.04064	0.123119	0.070613	0.0225813	0.0221125	0.000387031	0.00125089	0.0437319	20.9546	17.3191	19.8969	18.4231	18.2886	16.8327		0.293252	0.12275	0.176223	0.0078474	0.0078474	0.181601		1.19033	1.11903	1.73579	1.11981	1.29184	1.85049	1.38455	0.324768	1.70932	23.4566	1.13744	1.64798	0.183289	1.24108
	0.72193	1.04092	0.76707	0.910178	0.897687	1.0756	0.902231	0.141529	1.04376	15.6866	0.0200306	0.903932	0.799724	1.00823	0.115328	0.0325085	0.0192338	0.0182685	6.31551e-05	2.0645e-05	0.0300582	20.3315	17.5566	19.9265	18.6693	18.7774	17.2672		0.182003	0.136984	0.136863	0.00624534	0.00624534	0.171671		1.18983	1.11245	1.7278	1.1124	1.28695	1.81078	1.37337	0.314415	1.68779	22.8937	1.1318	1.63919	0.183109	1.23839
	0.82627	1.02171	0.765953	0.907269	0.85116	1.00392	0.896048	0.101354	0.997401	11.3112	0.0102726	0.879214	0.832492	0.979758	0.0812614	0.00486895	0.0157918	0.0169246	0.000125916	0.00201491	0.0116367	19.4015	17.7179	19.9365	18.6945	19.1828	17.868		0.0529446	0.142499	0.113261	0.0280545	0.0280545	0.124707		1.19238	1.10614	1.71512	1.10665	1.28267	1.77186	1.36247	0.302789	1.66526	22.2235	1.12808	1.62696	0.181077	1.23752
	0.787898	1.02985	0.735814	1.00568	1.04108	0.993087	0.932236	0.134081	1.06632	14.3827	0.0179777	0.999385	0.839195	1.02381	0.0990946	0.0208334	0.00952875	0.0385815	0.00539433	0.0118476	0.00370286	19.741	17.6495	20.2065	17.8531	17.5552	17.9597		0.211486	0.0304667	0.26357	0.0062975	0.0416982	0.0062975		1.19542	1.09522	1.69755	1.10167	1.279	1.7359	1.35079	0.291625	1.64242	21.5892	1.12511	1.61086	0.177545	1.23721
	0.990443	0.971372	0.760283	0.939713	1.24677	0.973438	0.980337	0.155751	1.13609	15.8875	0.0242583	0.972405	0.947627	0.986192	0.0199421	0.000102143	8.03697e-05	0.0484237	0.00165029	0.0709874	4.75915e-05	17.9822	18.1443	19.9871	18.415	15.8739	18.1267		0.0180384	0.00103313	0.212122	0.032692	0.274366	0.00103313		1.19824	1.08303	1.68076	1.09827	1.27604	1.70218	1.33975	0.281404	1.62116	21.0042	1.12326	1.59551	0.173698	1.23714
	0.95117	0.906626	0.717294	1.15166	1.18878	0.930324	0.974309	0.173528	1.14784	17.8104	0.0301119	0.940747	0.91255	1.10154	0.0938337	0.00053543	0.00458103	0.0660569	0.0314544	0.0459972	0.00193473	18.3168	18.7	20.3734	16.6408	16.3394	18.4957		0.0104231	0.0341208	0.223453	0.210916	0.248032	0.0104231		1.19848	1.0711	1.66494	1.09808	1.27463	1.66964	1.32948	0.271557	1.60103	20.4259	1.12318	1.58107	0.169324	1.23655
	0.898628	0.851258	0.682688	1.97996	1.10332	0.876711	1.06543	0.467675	1.5331	43.8955	0.21872	0.887669	0.857621	1.05215	0.10186	0.0278223	0.0458686	0.14649	0.836368	0.0014361	0.0356143	18.7693	19.182	20.687	10.5691	17.0376	18.9597		0.0109587	0.0364108	0.204981	1.09229	0.215655	0.0109587		1.19604	1.0598	1.65059	1.09749	1.27486	1.63767	1.31941	0.262612	1.58202	19.9038	1.12212	1.55811	0.162666	1.23545
	0.840722	0.811797	0.658777	1.91646	1.05176	0.836691	1.01937	0.456994	1.47636	44.8311	0.208843	0.838706	0.818021	0.999001	0.0996026	0.0319144	0.0430855	0.130025	0.804772	0.00104929	0.0333709	19.2744	19.5292	20.905	10.9861	17.4659	19.3098		0.00201553	0.0269089	0.179929	1.07775	0.213054	0.00201553		1.19362	1.04938	1.62956	1.09675	1.27499	1.60686	1.30853	0.25235	1.56087	19.2851	1.12096	1.53228	0.155022	1.23431
	0.790626	0.769427	0.637296	1.82848	1.22992	0.804462	1.01004	0.448426	1.45846	44.3971	0.201086	0.797544	0.774727	1.12356	0.183761	0.0481408	0.0578924	0.138935	0.669853	0.0483501	0.0422605	19.7168	19.9055	21.1019	11.577	16.0085	19.5941		0.00691816	0.0281166	0.160248	1.03094	0.432378	0.00691816		1.1913	1.041	1.60855	1.09611	1.27545	1.5788	1.29853	0.242482	1.54102	18.6735	1.11991	1.50873	0.147919	1.23337
	0.750198	0.922001	1.07329	1.68405	1.71095	0.803689	1.15736	0.432941	1.5903	37.4075	0.187437	0.997645	0.833267	1.53136	0.295223	0.165783	0.0553951	0.00706829	0.277397	0.30646	0.125085	20.0774	18.5673	17.2864	12.5807	12.3906	19.6009		0.247447	0.0756442	0.0756442	0.686402	0.713305	0.193956		1.1903	1.03351	1.5888	1.09535	1.27648	1.55293	1.28956	0.233327	1.52289	18.0935	1.11909	1.48709	0.141202	1.23339
	0.813762	1.20602	1.12725	1.58107	1.65337	1.01713	1.2331	0.326232	1.55933	26.4562	0.106427	1.16663	1.04466	1.48731	0.174826	0.175844	0.00073318	0.0112051	0.121086	0.176623	0.0466434	19.5118	16.2003	16.8406	13.3218	12.7993	17.7565		0.352872	0.0393885	0.0393885	0.41444	0.486732	0.149505		1.19296	1.02706	1.57034	1.09469	1.27762	1.52831	1.28183	0.224427	1.50626	17.5083	1.11925	1.46669	0.134357	1.23529
	0.77634	1.13715	1.19407	1.49748	1.56693	1.50535	1.27955	0.30393	1.58348	23.7529	0.0923737	1.34577	1.15138	1.50338	0.132594	0.253222	0.0202794	0.00730696	0.0474922	0.0825842	0.0509839	19.8438	16.7595	16.2966	13.939	13.4253	13.8803		0.569434	0.208629	0.151704	0.151704	0.221152	0.159573		1.1956	1.0214	1.55133	1.09446	1.2784	1.50503	1.27437	0.215636	1.49001	16.921	1.11974	1.44838	0.127966	1.237
	0.718587	1.06456	1.12128	1.3963	1.51255	1.40376	1.20284	0.294615	1.49746	24.4933	0.0867981	1.25879	1.07874	1.4019	0.130272	0.234501	0.0191217	0.00665143	0.0374262	0.0959198	0.0403701	20.3617	17.3591	16.8896	14.7048	13.8267	14.6476		0.540204	0.194232	0.137507	0.137507	0.253758	0.144972		1.19798	1.01567	1.53398	1.09472	1.27912	1.48362	1.26752	0.207825	1.47534	16.3963	1.12054	1.43249	0.12219	1.23855
	0.697701	1.00424	1.13827	1.37182	1.4305	1.34526	1.16463	0.279531	1.44416	24.0016	0.0781373	1.24177	1.03775	1.36518	0.136264	0.218026	0.0257253	0.000694975	0.0429275	0.0706848	0.0326275	20.5506	17.8653	16.7503	14.8931	14.4437	15.0988		0.544067	0.237525	0.103497	0.130055	0.188732	0.103497		1.19987	1.00466	1.52043	1.09505	1.28	1.4641	1.26068	0.202928	1.46361	16.0967	1.12125	1.41808	0.116892	1.23993
	0.660731	0.927155	1.78551	1.5983	1.33647	1.49704	1.30087	0.427208	1.72808	32.8402	0.182506	1.41676	1.02949	1.57299	0.208841	0.409777	0.139662	0.234875	0.0884664	0.0012678	0.0384841	20.8872	18.5229	11.8713	13.1964	15.1672	13.9423		0.756028	0.489604	0.368749	0.181543	0.0802838	0.0802838		1.20149	0.996094	1.50896	1.09547	1.28073	1.44639	1.25486	0.198561	1.45342	15.8234	1.12198	1.40497	0.111992	1.24111
	0.625397	0.893028	1.74997	1.84998	1.43283	2.40075	1.49199	0.653268	2.14526	43.7849	0.42676	1.5914	1.02798	1.82498	0.279359	0.75099	0.35876	0.0665525	0.128156	0.00350004	0.82584	21.2114	18.8178	12.1174	11.4311	14.4259	8.0102		0.966005	0.698374	0.158569	0.258581	0.158569	0.809349		1.20324	0.99613	1.49859	1.09536	1.28165	1.43011	1.25085	0.192761	1.44361	15.4105	1.12233	1.393	0.107607	1.24244
	0.600483	0.850088	1.67194	1.77104	1.5104	2.30883	1.45213	0.628506	2.08064	43.2817	0.39502	1.59117	1.01517	1.74627	0.264754	0.725301	0.362454	0.0483156	0.101705	0.00339554	0.733927	21.4415	19.1922	12.6668	11.9712	13.8427	8.539		0.990686	0.741081	0.0807685	0.179873	0.0807685	0.717656		1.20567	1.00183	1.4888	1.08975	1.28249	1.41515	1.24728	0.186836	1.43412	14.9795	1.11873	1.38198	0.105271	1.24408
	0.584195	0.804864	1.57658	1.64026	1.45064	2.14766	1.36737	0.576854	1.94422	42.1872	0.332761	1.51361	0.966309	1.62434	0.254003	0.61336	0.316411	0.0437713	0.0744706	0.00693478	0.608858	21.5926	19.5905	13.3546	12.8933	14.2909	9.50686		0.929419	0.70875	0.0629703	0.126647	0.0629703	0.634048		1.20817	1.00771	1.47986	1.08879	1.28487	1.40049	1.24498	0.180549	1.42553	14.5022	1.11863	1.37158	0.101579	1.24652
	0.568093	0.921851	1.46535	1.55093	1.35476	2.1365	1.33291	0.541335	1.87425	40.6129	0.293044	1.41005	1.03008	1.52954	0.19513	0.584952	0.168973	0.0175381	0.0475327	0.000477409	0.645746	21.7425	18.5686	14.18	13.5427	15.0251	9.57583		0.841962	0.488203	0.0552909	0.140879	0.0552909	0.726442		1.20896	1.01305	1.47203	1.08829	1.28779	1.38658	1.24278	0.174956	1.41774	14.0778	1.11846	1.36188	0.0981404	1.24837
	0.758651	0.938694	1.42159	1.49069	1.2847	2.44348	1.38963	0.588953	1.97859	42.3819	0.346865	1.35314	1.0252	1.47342	0.179388	0.39814	0.203348	0.00102088	0.0102129	0.0110111	1.1106	20.0017	18.4237	14.5115	13.9898	15.5731	7.77015		0.594492	0.414449	0.0684426	0.13755	0.0684426	1.09034		1.20666	1.01853	1.46485	1.0891	1.29125	1.37463	1.24084	0.169846	1.41068	13.6881	1.11849	1.35378	0.0951743	1.24895
	0.758124	0.91067	1.38856	1.38877	1.20135	2.39482	1.34038	0.57611	1.91649	42.981	0.331903	1.29495	0.98334	1.38872	0.170896	0.339025	0.184653	0.00232099	0.00234111	0.0193298	1.11185	20.0065	18.6651	14.7642	14.7626	16.2379	8.04379		0.536831	0.384285	0.0936041	0.0938125	0.0936041	1.09987		1.20428	1.02409	1.45782	1.08949	1.29858	1.36036	1.2391	0.164868	1.40397	13.3054	1.11819	1.34491	0.0920487	1.25143
	0.772477	0.926542	1.41738	1.30191	1.11013	2.2572	1.29761	0.526076	1.82368	40.542	0.276756	1.20602	0.97244	1.38852	0.176232	0.275763	0.13769	0.0143464	1.8509e-05	0.0351464	0.920817	19.8783	18.5282	14.5435	15.4376	16.9814	8.84337		0.433546	0.27948	0.211362	0.095888	0.095888	1.05118		1.20249	1.03086	1.44689	1.08918	1.30596	1.34591	1.23688	0.158873	1.39575	12.8446	1.11751	1.33592	0.089023	1.25422
	1.06108	1.1866	1.386	1.23192	1.15886	2.11167	1.35602	0.385194	1.74121	28.4062	0.148374	1.20926	1.16579	1.34748	0.0722905	0.0869902	0.0287024	0.000898708	0.0154019	0.0388738	0.571005	17.3881	16.357	14.7839	15.9925	16.5822	9.73011		0.14818	0.0226567	0.176739	0.0226567	0.0504035	0.90241		1.20104	1.03874	1.43105	1.08895	1.31274	1.33182	1.23406	0.151558	1.38562	12.2812	1.11698	1.32705	0.0859543	1.25689
	1.42111	1.12522	1.30937	1.13164	1.23358	1.96645	1.36456	0.315344	1.67991	23.1096	0.099442	1.27147	1.15713	1.39317	0.0925564	0.00319743	0.0572864	0.00304591	0.054251	0.0171565	0.362273	14.5151	16.8573	15.379	16.8046	15.9792	10.6571		0.149632	0.146259	0.0378966	0.139832	0.0378966	0.694977		1.1997	1.04669	1.41497	1.09092	1.31956	1.31848	1.23172	0.144159	1.37588	11.7039	1.11811	1.31929	0.0825384	1.25909
	1.34655	1.14083	1.2674	1.19263	1.15472	1.84247	1.3241	0.265324	1.58942	20.038	0.0703968	1.23002	1.16419	1.32676	0.0652636	0.000503991	0.0335864	0.00321454	0.017284	0.0286912	0.268704	15.0888	16.7293	15.7099	16.3083	16.6159	11.482		0.116532	0.0891832	0.0373858	0.0373858	0.0753021	0.612449		1.19823	1.054	1.4002	1.0979	1.32645	1.30589	1.23045	0.136723	1.36717	11.1117	1.12298	1.32131	0.0811414	1.25206
	1.28559	1.2581	1.23775	1.37493	1.26287	1.70717	1.3544	0.179369	1.53377	13.2434	0.0321732	1.27423	1.25929	1.3526	0.0357234	0.00473527	0.00927422	0.0136077	0.000421501	0.00837871	0.124449	15.5661	15.7838	15.9459	14.8691	15.7459	12.4172		0.011361	0.0161284	0.0364778	0.100705	0.011361	0.432947		1.19659	1.06054	1.39238	1.10445	1.33133	1.29383	1.22986	0.131382	1.36124	10.6827	1.12749	1.32196	0.0793941	1.24521
	1.9428	1.26653	1.17307	1.33524	1.36009	1.62191	1.44994	0.284256	1.73419	19.6047	0.0808017	1.34766	1.28371	1.55645	0.0960329	0.242909	0.0336389	0.0766569	0.0131561	0.00807337	0.0295748	10.8122	15.7169	16.4667	15.1768	14.9838	13.0254		0.595133	0.0811331	0.174594	0.0124241	0.0124241	0.274249		1.19501	1.06649	1.38504	1.11119	1.33236	1.28281	1.22882	0.125994	1.35481	10.2533	1.13215	1.31998	0.076599	1.23891
	2.27083	1.21222	1.10304	1.24552	1.27931	1.51234	1.43721	0.430007	1.86722	29.9196	0.184906	1.26242	1.22054	1.45409	0.087317	0.694917	0.0506203	0.11167	0.0367457	0.0249315	0.00564496	8.76251	16.1504	17.0399	15.8839	15.6157	13.8283		1.00841	0.0501953	0.159377	0.0168974	0.0168974	0.249927		1.19303	1.07188	1.37575	1.11787	1.34133	1.2741	1.22899	0.122082	1.35107	9.93351	1.13666	1.32452	0.0763297	1.23356
	2.17616	1.14347	1.07977	1.18287	1.56009	1.40803	1.42506	0.409842	1.83491	28.7595	0.16797	1.29545	1.15332	1.52208	0.137833	0.564144	0.079296	0.119231	0.0586584	0.0182331	0.000290258	9.33193	16.7078	17.2326	16.3872	13.4754	14.615		0.880711	0.151979	0.215682	0.112579	0.264646	0.112579		1.19085	1.07674	1.36586	1.12359	1.35817	1.2707	1.23099	0.120732	1.35172	9.80771	1.1404	1.3363	0.0790975	1.23078
	2.02587	1.10057	1.0571	1.14552	2.44309	1.35086	1.5205	0.577415	2.09792	37.9753	0.333408	1.24819	1.11181	1.85711	0.251036	0.255393	0.176345	0.214741	0.140608	0.851176	0.0287786	10.2728	17.0603	17.4213	16.691	7.77231	15.0553		0.777674	0.147624	0.191092	0.102668	1.1949	0.102668		1.18865	1.08265	1.35644	1.13529	1.37442	1.26734	1.23413	0.118766	1.3529	9.62345	1.14863	1.33417	0.0747293	1.228
	1.88981	1.06432	1.02101	1.1482	2.30497	1.26143	1.44829	0.526081	1.97437	36.3244	0.276761	1.20481	1.08529	1.73271	0.229745	0.194938	0.147432	0.18257	0.0900517	0.733898	0.0349165	11.1635	17.3611	17.7239	16.6691	8.56156	15.7574		0.684991	0.140496	0.183809	0.0566133	1.10015	0.0566133		1.18634	1.08999	1.34796	1.14501	1.38931	1.2642	1.23714	0.117382	1.35452	9.48824	1.15534	1.32702	0.0691594	1.22527
	1.79845	0.994625	0.953015	1.19115	2.191	1.21353	1.3903	0.495255	1.88555	35.6223	0.245277	1.20234	1.04376	1.65222	0.225693	0.16659	0.156554	0.191214	0.0396589	0.641123	0.0312448	11.7823	17.9467	18.301	16.3202	9.2415	16.1399		0.596109	0.207716	0.249326	0.0111917	0.988655	0.0111917		1.18379	1.09668	1.34035	1.15552	1.40327	1.26173	1.24022	0.116648	1.35687	9.40544	1.16259	1.32069	0.0636676	1.22276
	1.71824	1.06714	1.07443	1.11083	2.16255	1.17737	1.38509	0.454179	1.83927	32.7905	0.206279	1.1441	1.08353	1.58302	0.187317	0.110986	0.101096	0.0965094	0.0752211	0.604434	0.0431469	12.3394	17.3376	17.2769	16.9757	9.41529	16.4317		0.574137	0.0769652	0.0696682	0.0332732	1.01845	0.0332732		1.18212	1.10829	1.33292	1.16596	1.41279	1.26022	1.24372	0.11401	1.35773	9.16689	1.17	1.31474	0.0582501	1.22117
	1.61107	1.40828	1.07263	1.03276	2.15227	1.14575	1.40379	0.428282	1.83208	30.5089	0.183425	1.27701	1.09091	1.56037	0.17707	0.0429621	2.01184e-05	0.10967	0.137663	0.560224	0.0665876	13.1038	14.6131	17.2919	17.625	9.47843	16.6891		0.334053	0.131266	0.204385	0.244249	0.875261	0.131266		1.18017	1.11498	1.32544	1.1753	1.42141	1.25889	1.24603	0.112911	1.35894	9.06163	1.17652	1.3088	0.0532271	1.21953
	1.52318	1.33019	1.05187	0.970736	2.12829	1.10917	1.35224	0.430537	1.78278	31.8388	0.185362	1.21968	1.0662	1.47493	0.160848	0.0292208	0.000486155	0.0902203	0.145547	0.602255	0.0590828	13.7478	15.2161	17.4649	18.1497	9.62668	16.9893		0.3035	0.11051	0.167808	0.248947	0.90861	0.11051		1.17753	1.11966	1.31822	1.18331	1.42918	1.25827	1.24769	0.112681	1.36038	9.03113	1.17897	1.30323	0.0500594	1.22079
	1.40962	1.25282	0.991768	0.902386	2.02861	1.04254	1.27129	0.414623	1.68591	32.6144	0.171913	1.14768	1.00446	1.37042	0.154097	0.0191355	0.000341124	0.0781328	0.136091	0.573534	0.0523286	14.6028	15.8258	17.9709	18.7367	10.2552	17.5431		0.261943	0.105142	0.155911	0.245293	0.880932	0.105142		1.17449	1.12445	1.31268	1.19312	1.43677	1.26203	1.25059	0.112832	1.36342	9.02231	1.17914	1.30001	0.0487544	1.22757
	1.29241	1.21149	0.938909	0.855488	1.88837	1.24794	1.2391	0.364007	1.60311	29.3767	0.132501	1.22971	1.00705	1.2813	0.119843	0.0028423	0.000762438	0.0901154	0.147159	0.421547	7.81058e-05	15.5123	16.1563	18.4219	19.1449	11.1731	15.8646		0.0627005	0.018225	0.290805	0.374226	0.658654	0.018225		1.17391	1.12944	1.31037	1.20753	1.44415	1.26596	1.25523	0.112746	1.36797	8.9821	1.18231	1.29927	0.0471279	1.23674
	1.206	1.16773	0.897263	0.812054	1.82381	1.71893	1.27096	0.417478	1.68844	32.8474	0.174288	1.18686	0.96488	1.5907	0.244882	0.00422072	0.0106569	0.139652	0.210599	0.30564	0.200671	16.2005	16.51	18.7811	19.5269	11.6088	12.3345		0.0191327	0.0191327	0.289601	0.374811	0.636947	0.532063		1.17107	1.1341	1.30811	1.2183	1.45098	1.26994	1.25875	0.113466	1.37222	9.01422	1.18288	1.29857	0.04662	1.24412
	1.13723	1.07883	0.866064	0.747012	1.77465	1.69196	1.21596	0.425689	1.64165	35.0085	0.181211	1.10803	0.919255	1.55328	0.256427	0.00619768	0.0188044	0.122427	0.219911	0.312137	0.226581	16.7588	17.2404	19.0525	20.106	11.9462	12.5246		0.0292019	0.0292019	0.241968	0.36102	0.666619	0.583932		1.16834	1.13317	1.30548	1.22816	1.4574	1.27416	1.26112	0.115526	1.37664	9.16056	1.18329	1.29765	0.0460948	1.25116
	1.08126	1.0694	0.844216	0.720156	1.70604	1.63472	1.17597	0.407328	1.58329	34.6377	0.165916	1.07533	0.900511	1.49636	0.248594	0.00896869	0.0113566	0.110058	0.207762	0.280976	0.210459	17.2202	17.3188	19.2437	20.3475	12.4252	12.9331		0.00593197	0.00593197	0.231115	0.355174	0.630707	0.559393		1.16577	1.1368	1.30524	1.23801	1.46218	1.28204	1.26501	0.116447	1.38145	9.20523	1.18383	1.29944	0.0465549	1.26003
	1.04828	1.15574	0.872166	0.681301	1.85213	1.5328	1.1904	0.432893	1.6233	36.3652	0.187396	1.10201	0.916194	1.43853	0.221826	0.0202	0.00120132	0.101275	0.259184	0.437887	0.117234	17.495	16.6076	18.9993	20.6996	11.4166	13.6766		0.0537333	0.0537333	0.229843	0.420708	0.750124	0.430788		1.16435	1.14044	1.3057	1.24889	1.46717	1.28986	1.2694	0.11742	1.38682	9.25005	1.18548	1.30174	0.0467407	1.26938
	1.36495	1.14439	1.32054	0.635216	2.04237	1.44013	1.3246	0.455612	1.78021	34.3962	0.207582	1.34275	1.18843	1.42134	0.0892463	0.0016284	0.0324755	1.6505e-05	0.47525	0.515192	0.0133482	14.9462	16.7002	15.2916	21.1211	10.1672	14.3705		0.022208	0.198355	0.022208	0.707529	0.699623	0.097389		1.17583	1.14433	1.30535	1.26092	1.47178	1.30519	1.27723	0.116304	1.39354	9.10595	1.1971	1.30531	0.0432413	1.28306
	1.88741	1.07865	1.22149	0.596681	2.02144	1.34055	1.3577	0.528586	1.88629	38.9323	0.279403	1.28102	1.11436	1.7507	0.222104	0.280592	0.0778734	0.0185537	0.579157	0.440546	0.000294191	11.1794	17.2419	16.076	21.4767	10.3011	15.1354		0.606391	0.202376	0.05953	0.684342	0.740418	0.05953		1.18721	1.14811	1.30483	1.27343	1.47671	1.32285	1.28552	0.11577	1.40129	9.00567	1.20876	1.31835	0.0433626	1.28913
	1.8057	1.00608	1.15916	0.810178	1.93936	1.25766	1.32969	0.448814	1.77851	33.7532	0.201434	1.20841	1.04435	1.66869	0.230125	0.226586	0.104722	0.0290801	0.269895	0.371699	0.00518833	11.7325	17.8498	16.5797	19.5435	10.8347	15.7873		0.59729	0.202329	0.0492495	0.398235	0.730951	0.0492495		1.19745	1.15161	1.30419	1.28595	1.49071	1.34106	1.29516	0.118885	1.41405	9.17912	1.21958	1.33185	0.0440025	1.29507
	1.69512	0.972759	1.11881	1.01524	1.87336	1.34558	1.33681	0.374117	1.71093	27.9857	0.139964	1.2322	1.04113	1.60774	0.213905	0.128385	0.132535	0.0475238	0.103411	0.287886	7.69345e-05	12.5023	18.1325	16.9099	17.7725	11.2736	15.0963		0.462922	0.25944	0.113385	0.216962	0.641164	0.113385		1.20699	1.15502	1.30369	1.29831	1.51688	1.35823	1.30652	0.12638	1.4329	9.67306	1.22982	1.3453	0.0448475	1.301
	1.6288	0.925076	1.09431	0.955004	1.84052	2.3158	1.45992	0.562241	2.02216	38.5118	0.316115	1.36156	0.98983	1.78759	0.28723	0.0285219	0.286055	0.13367	0.254938	0.144855	0.732533	12.9757	18.5408	17.1121	18.284	11.4952	8.49828		0.267247	0.436479	0.267247	0.406551	0.478961	0.954244		1.21589	1.15867	1.30347	1.31013	1.54839	1.37152	1.31801	0.135671	1.45368	10.2936	1.23778	1.35814	0.0463657	1.3068
	1.56632	0.881926	1.60579	0.902491	1.77917	2.30339	1.50651	0.543644	2.05016	36.0862	0.295548	1.58605	1.06845	1.73582	0.237985	0.00357675	0.39011	0.009855	0.364844	0.0743392	0.635017	13.4297	18.9143	13.142	18.7358	11.915	8.57077		0.0197332	0.704127	0.0197332	0.683562	0.193113	0.717341		1.2242	1.16235	1.30319	1.35161	1.57815	1.40656	1.33768	0.146679	1.48436	10.9652	1.24395	1.39282	0.0564617	1.3274
	1.48668	0.860621	1.56304	0.868459	1.75382	2.1491	1.44695	0.506097	1.95305	34.9767	0.256134	1.52486	1.02302	1.70612	0.250301	0.0015785	0.343785	0.013476	0.334655	0.0941647	0.49301	14.0198	19.1	13.4538	19.0316	12.0907	9.49799		0.0381778	0.66424	0.0381778	0.656402	0.228955	0.624238		1.23163	1.16542	1.30292	1.40833	1.60627	1.47375	1.36472	0.163333	1.52805	11.9683	1.24945	1.45739	0.0768198	1.35562
	1.41902	0.836718	1.49758	0.848525	1.98785	2.02848	1.43636	0.522286	1.95865	36.3618	0.272783	1.4583	0.991149	1.86528	0.306022	0.000300793	0.359572	0.00374743	0.345551	0.304135	0.350608	14.5311	19.3095	13.9383	19.2059	10.5179	10.256		0.0392798	0.621579	0.0392798	0.609773	0.529548	0.570185		1.23832	1.17241	1.30386	1.46233	1.63642	1.54955	1.39382	0.183897	1.57771	13.1938	1.25471	1.52774	0.0981274	1.3831
	1.32701	0.813379	1.39212	0.83555	1.86622	1.9302	1.36075	0.481112	1.84186	35.3565	0.231469	1.35957	0.958414	1.74769	0.291666	0.00113836	0.299611	0.000984536	0.275831	0.255499	0.324281	15.241	19.5152	14.7368	19.3198	11.3216	10.8951		0.0325584	0.546186	0.0325584	0.524015	0.50665	0.570638		1.24496	1.18202	1.30971	1.51414	1.6644	1.62225	1.42291	0.204395	1.62731	14.3645	1.26115	1.59522	0.116958	1.41192
	1.24432	0.77825	1.29344	0.791824	1.72006	1.94025	1.29469	0.473245	1.76793	36.5528	0.223961	1.26888	0.904947	1.61341	0.281318	0.00253752	0.266709	1.56476e-06	0.252873	0.180942	0.416743	15.8935	19.8268	15.5042	19.7061	12.3266	10.8289		0.0245615	0.490627	0.0245615	0.477053	0.451185	0.671369		1.25242	1.19135	1.31516	1.56218	1.69132	1.69153	1.45066	0.225064	1.67572	15.5146	1.26811	1.65904	0.133552	1.43867
	1.43349	0.729739	1.44049	0.73183	1.62824	1.92931	1.31552	0.487421	1.80294	37.0517	0.237579	1.43699	0.907246	1.5813	0.270863	0.0139181	0.343135	0.0156189	0.34069	0.0977944	0.37674	14.4209	20.2612	14.3678	20.2424	12.9798	10.901		0.00350022	0.707253	0.00350022	0.705162	0.191246	0.492316		1.25905	1.19961	1.31969	1.60813	1.71653	1.75695	1.47666	0.245818	1.72248	16.6469	1.27421	1.68943	0.140104	1.46391
	1.67536	0.68708	2.24675	0.787979	1.53487	1.81195	1.45733	0.607257	2.06459	41.6691	0.368761	1.60511	0.974701	1.7778	0.291772	0.0475367	0.593287	0.623184	0.448032	0.00601154	0.125755	12.6424	20.647	8.90563	19.7403	13.6613	11.6898		0.0702475	0.918033	0.641639	0.817133	0.0702475	0.206838		1.2642	1.20939	1.3241	1.65249	1.73976	1.81783	1.50129	0.265607	1.7669	17.6919	1.27917	1.71794	0.146396	1.48829
	1.61271	0.638031	2.16341	0.78582	1.49704	1.6978	1.39914	0.580337	1.97947	41.4783	0.336792	1.55488	0.963625	1.67653	0.270023	0.0456158	0.579282	0.584119	0.376157	0.00958541	0.0891987	13.0918	21.0952	9.40997	19.7595	13.9423	12.4834		0.0578367	0.916848	0.608535	0.769058	0.0578367	0.14292		1.27708	1.22795	1.32955	1.69406	1.75854	1.87356	1.52679	0.280178	1.80697	18.3508	1.2902	1.74242	0.14912	1.5118
	1.51649	0.602021	2.10023	0.924717	1.46426	1.59891	1.36777	0.529909	1.89768	38.7425	0.280804	1.49038	1.0596	1.57831	0.196634	0.022118	0.586375	0.536494	0.196298	0.00931021	0.0534252	13.7974	21.4273	9.8016	18.5439	14.1882	13.1919		0.0261158	0.888356	0.609852	0.565661	0.0261158	0.108534		1.29716	1.24786	1.33381	1.73557	1.77313	1.92766	1.55253	0.292837	1.84537	18.8619	1.30632	1.76374	0.148994	1.53469
	1.41518	0.57863	1.96508	1.35901	1.52581	1.47913	1.38714	0.450992	1.83813	32.5124	0.203394	1.44716	1.37305	1.51414	0.0488675	0.000786237	0.653688	0.334012	0.000791408	0.0192292	0.00846299	14.5603	21.6444	10.6661	14.9922	13.7283	14.0764		0.0319773	0.868527	0.517921	0.0881492	0.0786523	0.0319773		1.31977	1.26711	1.33834	1.78323	1.78722	2.0131	1.5848	0.314867	1.89966	19.868	1.32441	1.78623	0.148464	1.56079
	1.3157	0.55895	1.92635	1.2724	1.61095	1.37038	1.34245	0.454599	1.79705	33.8633	0.20666	1.34304	1.28322	1.55081	0.0944172	0.000715918	0.613877	0.34093	0.00490742	0.0720892	0.00077988	15.3295	21.8279	10.9206	15.6704	13.1046	14.9042		0.0273415	0.784088	0.583307	0.0706378	0.267909	0.0273415		1.34088	1.29256	1.34342	1.82224	1.803	2.12091	1.6205	0.342613	1.96311	21.1424	1.34152	1.81743	0.150655	1.57321
	1.23684	0.525922	2.18277	1.16501	1.50968	1.28912	1.31822	0.537174	1.8554	40.7499	0.288556	1.26298	1.18296	1.45454	0.102967	0.00662369	0.627739	0.747439	0.0234751	0.0366545	0.000846659	15.9532	22.1376	9.2916	16.5322	13.8481	15.5382		0.0261443	0.737058	0.919787	0.0979741	0.246695	0.0261443		1.36052	1.31737	1.34835	1.8596	1.84133	2.22575	1.65882	0.373363	2.03218	22.5077	1.35139	1.85503	0.157073	1.60092
	1.16065	0.654211	2.12127	1.0986	1.43962	1.26136	1.28929	0.48411	1.7734	37.5487	0.234362	1.211	1.11411	1.39506	0.111966	0.0165475	0.403319	0.692203	0.0363603	0.0226009	0.000779984	16.5676	20.9468	9.67028	17.0766	14.3744	15.7579		0.0503545	0.556792	0.91027	0.112401	0.228619	0.0503545		1.37886	1.34409	1.35289	1.89456	1.89234	2.32816	1.69848	0.404896	2.10338	23.8387	1.35938	1.89401	0.164328	1.6356
	1.22383	0.650313	2.00571	1.01452	1.38983	1.18847	1.24545	0.449462	1.69491	36.0885	0.202016	1.20615	1.058	1.34833	0.120651	0.000467072	0.354183	0.57801	0.0533282	0.0208467	0.0032467	16.0572	20.9825	10.4023	17.7786	14.7544	16.3419		0.017684	0.555837	0.799565	0.191633	0.18368	0.017684		1.39673	1.38488	1.3616	1.92774	1.93655	2.42918	1.73945	0.43266	2.17211	24.8735	1.38784	1.93435	0.164503	1.66224
	1.88513	0.646433	1.86968	0.948808	1.326	1.12032	1.2994	0.500073	1.79947	38.485	0.250073	1.22316	0.991686	1.73376	0.272277	0.343087	0.426362	0.325226	0.122912	0.000707963	0.0320688	11.1947	21.0181	11.2983	18.337	15.2488	16.8975		0.661972	0.576729	0.646521	0.274354	0.102843	0.102843		1.41258	1.43261	1.37237	1.96031	1.97826	2.52511	1.78021	0.458006	2.23821	25.7277	1.41759	1.97377	0.164001	1.69646
	1.84943	0.636377	1.71869	0.911765	1.254	1.04325	1.23559	0.471474	1.70706	38.158	0.222288	1.14862	0.944636	1.60252	0.258282	0.376804	0.359051	0.233393	0.10486	0.000339032	0.036993	11.4349	21.1104	12.3362	18.6556	15.8164	17.5371		0.700805	0.512247	0.570069	0.236859	0.105374	0.105374		1.42757	1.48034	1.38154	2.00675	2.03833	2.60884	1.82389	0.482978	2.30687	26.4806	1.44076	2.03043	0.169877	1.74354
	1.72198	0.590555	1.61909	0.89683	1.2139	0.976117	1.16974	0.437322	1.60707	37.3861	0.191251	1.09501	0.916652	1.51779	0.246931	0.30496	0.335461	0.201909	0.0744821	0.00194988	0.0374917	12.3131	21.5336	13.0458	18.7849	16.1369	18.1039		0.626967	0.504455	0.524078	0.198179	0.118893	0.118893		1.45675	1.52535	1.39034	2.07694	2.11091	2.68834	1.87477	0.507942	2.38271	27.0936	1.4739	2.10241	0.175742	1.80115
	1.58535	0.579919	1.77475	0.864829	1.14816	0.920504	1.14558	0.455787	1.60137	39.7864	0.207742	1.03433	0.878747	1.47605	0.253653	0.193393	0.319977	0.395847	0.0788234	6.61549e-06	0.050661	13.2906	21.6324	11.9455	19.0633	16.6695	18.5802		0.551018	0.454411	0.740418	0.169501	0.113826	0.113826		1.49882	1.56818	1.39792	2.16499	2.18639	2.76972	1.931	0.534044	2.46505	27.6563	1.51616	2.18104	0.179832	1.86659
	1.47883	0.754382	1.7743	0.833767	1.06402	0.862864	1.12803	0.410203	1.53823	36.3647	0.168267	0.963443	0.841041	1.37513	0.240995	0.123061	0.139611	0.417666	0.0865886	0.0040966	0.070311	14.0787	20.0399	11.9487	19.3355	17.3635	19.0804		0.515384	0.209062	0.810855	0.129676	0.100579	0.100579		1.55378	1.6102	1.39769	2.24868	2.26191	2.92534	1.9996	0.583187	2.58279	29.1652	1.56789	2.2586	0.18051	1.92944
	1.41154	1.51841	1.67896	0.8282	1.0054	0.800016	1.20709	0.377182	1.58427	31.2472	0.142266	1.20847	0.8725	1.4917	0.261905	0.0418017	0.0969222	0.222664	0.143557	0.0406782	0.165709	14.5881	13.7832	12.6168	19.3845	17.8555	19.6334		0.203072	0.30994	0.47049	0.380272	0.203072	0.408456		1.60797	1.67312	1.39704	2.32292	2.33128	3.13559	2.07799	0.646714	2.7247	31.1222	1.62426	2.32919	0.178309	1.99802
	1.4166	2.00588	1.56593	0.784226	0.941612	0.781185	1.24924	0.496136	1.74537	39.715	0.246151	1.17911	0.823572	1.5286	0.299734	0.0280107	0.572504	0.100293	0.216237	0.0946347	0.219074	14.5495	10.4013	13.4326	19.7736	18.3987	19.8007		0.237496	0.826772	0.386823	0.394882	0.237496	0.397922		1.65978	1.77502	1.39626	2.39165	2.41017	3.34466	2.16292	0.707297	2.87022	32.701	1.68859	2.40554	0.175118	2.08333
	1.35932	1.95251	1.4986	1.185	1.04362	0.738975	1.29634	0.415294	1.71163	32.036	0.172469	1.27216	1.07897	1.46378	0.151336	0.00396637	0.43056	0.0409087	0.0123955	0.0638637	0.310652	14.9898	10.7484	13.9307	16.37	17.534	20.1781		0.0871571	0.680349	0.226437	0.0871571	0.228535	0.533184		1.70784	1.89143	1.39608	2.45837	2.55563	3.54791	2.25954	0.771043	3.03059	34.1238	1.75374	2.53131	0.181461	2.1749
	1.34284	1.81889	1.44465	1.1973	1.06391	0.700734	1.26139	0.376421	1.63781	29.8418	0.141693	1.27007	1.09725	1.41919	0.127934	0.00663462	0.310809	0.0335845	0.00410686	0.0389983	0.31433	15.1177	11.6424	14.3363	16.2706	17.3645	20.5231		0.072769	0.548818	0.174576	0.072769	0.206164	0.569335		1.75361	2.00359	1.39773	2.52304	2.71201	3.73737	2.35456	0.832848	3.1874	35.3717	1.8161	2.66477	0.189397	2.26331
	1.30693	1.73599	1.37863	1.22594	1.06963	0.759644	1.24613	0.325406	1.57153	26.1134	0.105889	1.26644	1.10871	1.36071	0.102049	0.00369708	0.239966	0.0175571	0.000407422	0.0311527	0.236667	15.3982	12.215	14.8406	16.0403	17.3169	19.9929		0.0404941	0.469554	0.112194	0.0404941	0.196811	0.506793		1.80894	2.10812	1.40127	2.58516	2.8628	3.90998	2.44604	0.888571	3.33462	36.3268	1.88374	2.79339	0.194489	2.34664
	1.21923	1.67211	1.35052	1.15018	1.41044	0.69881	1.25021	0.32519	1.5754	26.0108	0.105749	1.28488	1.16744	1.39546	0.0889691	0.0009601	0.177996	0.0100621	0.0100076	0.0256711	0.304047	16.0942	12.6656	15.0579	16.653	14.5966	20.5406		0.0656477	0.387233	0.0656477	0.1347	0.12556	0.586066		1.86375	2.20807	1.40409	2.64463	3.00432	4.07674	2.5336	0.942938	3.47654	37.2173	1.94983	2.9144	0.198299	2.42635
	1.18096	1.75512	1.31151	1.05314	1.37086	0.670792	1.22373	0.360111	1.58384	29.4273	0.12968	1.24624	1.0851	1.35602	0.110984	0.00182937	0.282374	0.00770579	0.0291005	0.0216465	0.305742	16.4027	12.0816	15.3622	17.4543	14.9005	20.7953		0.0652769	0.508883	0.0652769	0.193094	0.124622	0.575445		1.92264	2.3053	1.4057	2.70084	3.14237	4.24368	2.62009	0.997557	3.61765	38.0734	2.01831	3.03199	0.200717	2.50307
	1.12737	1.80235	1.25357	1.01539	1.28418	0.631864	1.18579	0.383068	1.56886	32.305	0.146741	1.19047	1.04338	1.27653	0.100496	0.00341254	0.380153	0.00459473	0.0290358	0.00968036	0.306831	16.8396	11.7555	15.8198	17.7712	15.5773	21.1519		0.0631007	0.611882	0.0631007	0.175083	0.0937051	0.558607		1.97795	2.39739	1.40652	2.75331	3.27753	4.42649	2.70653	1.05858	3.76511	39.1119	2.08281	3.14648	0.203405	2.57535
	1.05897	1.74292	1.16585	1.17861	1.25259	0.606174	1.16752	0.364786	1.53231	31.2445	0.133069	1.17223	1.08569	1.2341	0.0639756	0.0117834	0.331089	2.79004e-06	0.000122958	0.00723782	0.315109	17.4057	12.1666	16.5253	16.4217	15.8276	21.3888		0.11326	0.570694	0.00637949	0.00637949	0.0803663	0.566055		2.02756	2.48881	1.40699	2.804	3.4068	4.60699	2.79019	1.11954	3.90973	40.1242	2.14287	3.2561	0.206193	2.6464
	1.02	1.62127	1.13264	1.62809	1.22433	0.577768	1.20068	0.39634	1.59702	33.0096	0.157086	1.17848	1.04816	1.52203	0.184371	0.0326454	0.176892	0.00462969	0.18268	0.000558951	0.388023	17.7323	13.03	16.7964	12.9808	16.0533	21.6524		0.158481	0.442785	0.045842	0.44961	0.045842	0.600715		2.07347	2.60168	1.40917	2.85298	3.52868	4.77973	2.87428	1.17657	4.05085	40.9344	2.20552	3.36508	0.208157	2.72733
	0.956346	1.53209	1.74152	1.55779	1.13681	0.533426	1.243	0.45346	1.69646	36.4812	0.205626	1.33445	1.00146	1.55136	0.215409	0.0821687	0.0835746	0.248527	0.0990933	0.0112758	0.50349	18.2725	13.6818	12.1763	13.4924	16.7622	22.067		0.378104	0.19764	0.407072	0.223338	0.19764	0.801023		2.11793	2.72746	1.41169	2.89745	3.6411	4.9402	2.95597	1.22876	4.18474	41.5689	2.27032	3.46981	0.208967	2.81245
	0.885017	1.4801	1.82479	1.5259	1.07053	0.503928	1.21504	0.484596	1.69964	39.883	0.234834	1.27531	0.931394	1.51445	0.238386	0.108918	0.0702551	0.371794	0.09663	0.0208852	0.505686	18.8874	14.0691	11.6021	13.7276	17.3094	22.345		0.390297	0.204787	0.54948	0.250584	0.204787	0.771386		2.15515	2.84858	1.41439	2.93947	3.74431	5.09268	3.03243	1.27918	4.31161	42.1833	2.32851	3.56634	0.209985	2.89402
	0.814231	1.405	1.70058	1.47395	1.81568	0.611696	1.30352	0.485249	1.78877	37.226	0.235467	1.43947	0.961923	1.64393	0.26172	0.239407	0.0102971	0.157658	0.0290462	0.262301	0.478624	19.5077	14.6381	12.4637	14.1153	11.6643	21.3378		0.625244	0.0344774	0.261109	0.0344774	0.376202	0.827779		2.18774	2.96082	1.41753	2.97896	3.84075	5.24048	3.10438	1.3287	4.43308	42.8008	2.38101	3.65666	0.211282	2.96989
	0.754062	1.3063	1.58351	1.37146	2.54844	1.06114	1.43749	0.614136	2.05162	42.7229	0.377164	1.33888	1.12243	1.5305	0.153816	0.467069	0.0172088	0.0213219	0.00435942	1.23422	0.141634	20.0428	15.4031	13.3041	14.8959	7.19601	17.3875		0.58482	0.0325783	0.244624	0.0325783	1.20956	0.277739		2.21928	3.06856	1.421	3.01729	3.92673	5.38261	3.17258	1.37584	4.54842	43.3667	2.41878	3.73819	0.214296	3.04293
	0.696365	1.36281	1.47906	1.95288	2.43209	1.00934	1.48876	0.629122	2.11788	42.2582	0.395795	1.42094	1.09771	1.83442	0.251257	0.627885	0.0158626	9.39756e-05	0.215405	0.889882	0.229844	20.5627	14.9627	14.0769	10.746	7.83377	17.8223		0.724572	0.0581263	0.0581263	0.531938	1.01116	0.4116		2.25064	3.17483	1.42416	3.10496	4.0002	5.51597	3.24513	1.41819	4.66332	43.7022	2.46422	3.81143	0.214672	3.1399
	0.6744	1.46162	1.39758	2.16252	2.24392	0.94347	1.48058	0.631411	2.112	42.646	0.39868	1.4296	1.057	1.9873	0.305589	0.649934	0.000359728	0.00689043	0.465042	0.582681	0.288492	20.7624	14.2081	14.695	9.41543	8.92253	18.3828		0.755197	0.032021	0.032021	0.732927	0.814323	0.486127		2.28194	3.28572	1.44055	3.20166	4.07714	5.63889	3.32098	1.45434	4.77533	43.7926	2.51187	3.8881	0.215036	3.24369
	0.63808	1.36064	1.33089	2.19814	2.10052	0.915298	1.42393	0.623877	2.0478	43.8138	0.389222	1.34576	1.01919	1.91555	0.305429	0.617558	0.0040051	0.00865684	0.599411	0.457775	0.258705	21.0947	14.9795	15.2107	9.1981	9.79979	18.6251		0.707684	0.0148782	0.0148782	0.85238	0.754755	0.430467		2.31181	3.40634	1.47549	3.29552	4.15236	5.75299	3.39908	1.48334	4.88242	43.6393	2.55774	3.96585	0.21585	3.35093
	0.662145	1.82537	1.24142	2.11574	1.99617	0.971061	1.46865	0.59564	2.06429	40.5569	0.354787	1.53339	1.03865	1.95347	0.305743	0.650451	0.127246	0.051635	0.418728	0.278279	0.247595	20.8743	11.5982	15.9166	9.70471	10.464	18.1469		0.871246	0.291974	0.291974	0.582351	0.46278	0.56233		2.33885	3.5312	1.50869	3.3871	4.22229	5.86042	3.47476	1.51108	4.98584	43.4873	2.60091	4.04952	0.217822	3.45915
	0.62387	1.78902	1.1537	1.95923	1.89062	0.927188	1.3906	0.564064	1.95467	40.5625	0.318168	1.47136	0.983816	1.86522	0.309369	0.587881	0.158736	0.0561236	0.32333	0.250016	0.214754	21.2255	11.8471	16.6242	10.7044	11.158	18.5226		0.84749	0.31766	0.31766	0.487865	0.41926	0.544172		2.3462	3.55265	1.5131	3.41088	4.2432	5.90805	3.49568	1.52582	5.0215	43.6488	2.61237	4.07056	0.218197	3.48176
	0.784685	1.68635	1.06492	1.87055	1.78203	0.939141	1.35461	0.477551	1.83216	35.2537	0.228055	1.37564	0.970585	1.75811	0.288608	0.324816	0.110052	0.0839217	0.266189	0.182683	0.172616	19.7695	12.5644	17.3561	11.2925	11.8953	18.4199		0.59095	0.310717	0.310717	0.494911	0.40639	0.436495		2.3546	3.59205	1.51781	3.43578	4.26478	5.95702	3.52034	1.54097	5.06131	43.7734	2.62489	4.0966	0.218955	3.51392
	0.919194	1.62467	1.13118	2.01681	1.70339	1.31299	1.45137	0.404512	1.85588	27.871	0.16363	1.46883	1.17663	1.68371	0.177279	0.283213	0.0300327	0.102522	0.319714	0.063515	0.0191508	18.5915	13.0055	16.8083	10.3309	12.4439	15.3507		0.549635	0.155843	0.337646	0.547976	0.234565	0.155843		2.36434	3.60331	1.52323	3.4619	4.28783	6.00768	3.54138	1.55617	5.09755	43.9425	2.63873	4.1167	0.218783	3.5326
	1.10887	1.57181	1.37384	2.42607	1.61889	1.28424	1.56395	0.462128	2.02608	29.5488	0.213562	1.47282	1.30664	1.60712	0.103123	0.207103	6.17169e-05	0.0361429	0.743249	0.00301776	0.078238	16.9918	13.3896	14.8776	7.86753	13.0472	15.5768		0.363957	0.0989845	0.0989845	0.953247	0.146063	0.188582		2.3755	3.62772	1.52932	3.48905	4.31283	6.05726	3.56528	1.57094	5.13622	44.0621	2.65389	4.14155	0.21892	3.55838
	1.06221	1.52154	1.29613	2.31666	1.51789	1.24237	1.4928	0.439771	1.93257	29.4595	0.193399	1.40701	1.25581	1.52063	0.095378	0.185407	0.000825771	0.0386778	0.678739	0.000629531	0.0627135	17.3786	13.76	15.483	8.49328	13.787	15.909		0.344801	0.114524	0.110879	0.909644	0.110879	0.164639		2.38781	3.65308	1.53597	3.51723	4.33903	6.10293	3.58934	1.58426	5.1736	44.1379	2.67017	4.16754	0.218988	3.58515
	1.02632	1.43421	1.21034	2.17372	1.42933	1.20413	1.41301	0.403394	1.8164	28.5487	0.162727	1.31983	1.20568	1.43299	0.0861459	0.149528	0.000449503	0.0410755	0.578685	0.000266513	0.0436311	17.6792	14.4155	16.1656	9.34684	14.4525	16.2156		0.293516	0.114374	0.109498	0.853886	0.109498	0.115708		2.40274	3.66027	1.96454	3.52235	4.32504	6.0895	3.66074	1.47099	5.13173	40.1828	2.68264	4.15896	0.215786	3.59131
	0.976352	1.83669	1.35376	2.0759	1.34839	1.51154	1.5171	0.390379	1.90748	25.7319	0.152396	1.43265	1.34973	1.7554	0.130645	0.292414	0.102135	0.0266824	0.312253	0.0284641	3.10067e-05	18.1019	11.5212	15.0329	9.95453	15.0745	13.8343		0.456295	0.404044	0.0788896	0.643254	0.0842552	0.0788896		2.50788	3.75947	2.43771	3.52941	4.31428	6.07783	3.7711	1.34523	5.11633	35.6722	2.76326	4.17849	0.203871	3.64444
	1.03217	1.74077	1.31507	2.14531	1.33171	1.46912	1.50569	0.388983	1.89467	25.8342	0.151308	1.40041	1.31923	1.67286	0.118188	0.224224	0.0552629	0.0363355	0.40911	0.0302705	0.00133743	17.63	12.1816	15.3344	9.52139	15.2044	14.1516		0.368246	0.340358	0.0853412	0.744894	0.0687068	0.0687068		2.67517	3.90996	3.01982	3.54087	4.30401	6.07169	3.92025	1.20673	5.12698	30.7819	3.15008	4.20807	0.143785	3.72542
	2.25268	1.67828	1.24817	2.27796	1.27774	2.16993	1.81746	0.481764	2.29922	26.5075	0.232096	1.9241	1.37787	2.232	0.236608	0.18942	0.0193725	0.324089	0.212062	0.291302	0.124236	8.87025	12.6217	15.8628	8.72032	15.6281	9.37003		0.328582	0.245828	0.675931	0.353859	0.646366	0.245828		2.69344	3.92692	3.38132	3.54529	4.28447	6.06156	3.98217	1.15161	5.13377	28.9191	3.42232	4.20889	0.103073	3.73611
	2.16348	1.58189	1.19318	2.35219	1.27836	2.37982	1.82482	0.539895	2.36471	29.5862	0.291486	1.87269	1.35424	2.30501	0.259826	0.114691	0.0590133	0.398967	0.278117	0.29862	0.308023	9.40956	13.3158	16.3038	8.28745	15.6232	8.12913		0.290794	0.290794	0.679506	0.479501	0.594328	0.507131		2.70128	3.93244	3.81743	3.55521	4.26669	6.05263	4.05428	1.11258	5.16686	27.442	3.62077	4.21359	0.0756696	3.87494
	2.00915	1.45995	1.13542	2.30919	2.1463	2.42529	1.91421	0.508518	2.42273	26.5654	0.258591	2.07772	1.59725	2.26846	0.173633	0.0090126	0.206356	0.606525	0.156003	0.0538618	0.261195	10.3802	14.2207	16.7736	8.53688	9.51528	7.87192		0.0685734	0.617772	0.942305	0.231465	0.0685734	0.347564		2.71081	3.96292	3.84571	3.58442	4.29145	6.10364	4.08316	1.12505	5.20821	27.5533	3.64974	4.23938	0.0747409	3.90432
	1.90586	1.37429	1.10542	2.21136	3.32055	2.3597	2.0462	0.78813	2.83433	38.5168	0.621149	2.05861	1.50718	2.32262	0.212918	0.0196934	0.45146	0.885062	0.0272786	1.62396	0.0982866	11.0564	14.8741	17.0203	9.11811	3.64976	8.24423		0.152748	0.684322	0.953192	0.152748	1.26193	0.301092		2.72173	3.9944	3.87503	3.61204	4.31745	6.1548	4.11258	1.13737	5.24994	27.6559	3.67779	4.26623	0.0740739	3.93472
	1.79003	1.35214	1.04849	2.09801	3.83606	2.21396	2.05645	0.977402	3.03385	47.5286	0.955315	1.94402	1.46161	2.18498	0.198367	0.0709809	0.496046	1.01599	0.00172746	3.16702	0.024811	11.8402	15.0454	17.4933	9.81549	1.9458	9.10239		0.153993	0.591876	0.895532	0.153993	1.89204	0.269945		2.73361	4.02705	3.90526	3.64092	4.34438	6.19653	4.14129	1.14594	5.28724	27.6712	3.70701	4.29361	0.0733193	3.96615
	1.66702	1.34381	0.969037	4.9944	3.63023	4.85817	2.91045	1.81241	4.72285	62.2725	3.28482	2.64862	1.42462	4.55119	0.523205	1.54611	2.45433	3.76907	4.34287	0.518087	3.79365	12.7018	15.1101	18.1642	0.0559698	2.56241	0.138985		0.981605	1.30481	1.67959	2.34578	0.981605	2.20955		2.74644	4.06087	3.93053	3.67101	4.37257	6.23931	4.17012	1.1548	5.32492	27.6923	3.73589	4.32195	0.0727318	3.9957
	1.5445	1.48817	0.909018	6.47174	3.4604	7.98643	3.64338	2.94693	6.59031	80.8847	8.68442	2.50245	1.50225	5.71891	0.58393	4.40529	4.6449	7.47672	7.99964	0.0334793	18.8621	13.5902	14.0086	18.6794	1.53948	3.13495	7.59248		0.957953	1.01428	1.59343	3.96929	0.957953	5.48398		2.76044	4.09565	3.95683	3.70215	4.40166	6.28476	4.20025	1.16422	5.36447	27.718	3.76582	4.35131	0.0721296	4.02624
	1.42176	1.91494	0.974253	6.37649	4.03694	8.80066	3.92084	3.12435	7.04519	79.6857	9.76156	2.97594	1.54505	5.7916	0.578813	6.24542	4.02364	8.68238	6.03021	0.0134795	23.8127	14.5102	10.9961	18.1197	1.31219	1.42573	12.7426		1.55418	1.061	2.00169	3.40055	1.061	5.82472		2.77551	4.13147	3.98446	3.73422	4.42878	6.33258	4.23117	1.17403	5.4052	27.7471	3.79678	4.37938	0.0712562	4.05797
	1.35585	2.10049	1.41024	6.16534	3.80447	8.4433	3.87995	2.88756	6.76751	74.4226	8.33799	2.95248	1.5828	5.57512	0.557748	6.37108	3.16649	6.09944	5.22302	0.0056974	20.8242	15.0167	9.8	14.598	0.873028	2.03494	10.319		1.59663	0.85199	1.54223	3.21286	0.85199	5.49083		2.79197	4.16833	4.01392	3.76716	4.4579	6.38261	4.26365	1.18419	5.44784	27.7741	3.82885	4.40934	0.0704636	4.09113
	1.39984	2.00236	1.3157	5.74278	3.64636	8.05597	3.69383	2.72058	6.41441	73.6518	7.40154	2.82436	1.55047	5.21868	0.541901	5.26241	2.8611	5.65551	4.1982	0.00225424	19.0282	14.6776	10.424	15.3294	0.261943	2.51104	7.98056		1.42452	0.822	1.50865	2.91843	0.822	5.23161		2.80976	4.20643	4.04519	3.80136	4.48937	6.43367	4.29763	1.19428	5.49191	27.7893	3.86232	4.44144	0.0697423	4.12581
	1.38489	1.86689	1.22041	5.50578	3.41893	7.61754	3.50241	2.58152	6.08392	73.7069	6.66423	2.64291	1.50539	4.98407	0.53605	4.48388	2.67491	5.20752	4.01352	0.0069693	16.9343	14.7924	11.3171	16.0847	0.0755173	3.28355	5.69568		1.25802	0.776017	1.4225	2.86288	0.776017	4.97464		2.82576	4.24593	4.07548	3.83705	4.52264	6.48605	4.33215	1.20526	5.53741	27.8212	3.89666	4.47502	0.0690858	4.16071
	1.34082	1.99992	1.20644	5.34274	3.17324	7.09213	3.35921	2.38577	5.74499	71.0218	5.69192	2.58658	1.5056	4.80036	0.522484	4.0739	1.84767	4.63444	3.93436	0.0345881	13.9346	15.1333	10.4397	16.1969	0.0124894	4.23431	3.46387		1.24576	0.586656	1.38014	2.75616	0.586656	4.50555		2.8393	4.28684	4.09699	3.87292	4.55779	6.54104	4.36581	1.21821	5.58402	27.9033	3.92894	4.5098	0.0688326	4.19192
	2.07575	2.88594	1.28113	5.16284	2.9198	6.56595	3.4819	1.99141	5.47332	57.1933	3.96573	2.90287	2.2783	4.60208	0.33774	1.97725	0.355172	4.84338	2.82554	0.315961	9.51136	9.95547	5.49923	15.6013	0.00464385	5.34157	1.78214		0.827115	0.0169296	1.62173	2.25997	0.0169296	3.66308		2.8539	4.32927	4.12001	3.90967	4.59423	6.59869	4.40096	1.23176	5.63273	27.9885	3.96226	4.54591	0.0685996	4.22464
	2.99873	2.9623	1.18621	5.09125	2.70591	6.38394	3.55472	1.86311	5.41783	52.4121	3.47116	2.98052	2.77001	4.56812	0.245037	0.309127	0.350966	5.60986	2.36091	0.720482	8.00447	4.98293	5.14691	16.3602	0.0195249	6.37597	1.32932		0.0182161	0.0182161	1.79431	2.11073	0.274604	3.40342		2.87001	4.37312	4.14435	3.94563	4.63194	6.65893	4.43733	1.24592	5.68325	28.0782	3.99531	4.58329	0.0685399	4.25873
	3.21159	2.83121	1.17041	5.91746	2.59776	9.47445	4.20048	3.01216	7.21264	71.71	9.07313	3.0214	2.65612	5.24099	0.327318	0.977909	1.87491	9.18134	2.94803	2.5687	27.8148	4.07796	5.75892	16.4883	0.471253	6.93384	18.007		0.19019	0.19019	1.85099	2.89606	0.423633	6.45305		2.88775	4.41829	4.17092	3.97718	4.66982	6.7221	4.47434	1.26097	5.73532	28.1823	4.02561	4.62095	0.0688524	4.29461
	3.01038	3.39614	1.19074	5.88056	2.68094	11.6573	4.636	3.76083	8.39683	81.1223	14.1438	3.20326	2.7633	5.25945	0.311135	2.64266	1.53726	11.8699	1.54891	3.82229	49.2983	4.93108	3.36664	16.3236	0.421947	6.50273	41.2973		0.192882	0.192882	2.01252	2.6773	0.522323	8.45402		2.90716	4.46479	4.19864	4.01057	4.70759	6.78817	4.51282	1.27645	5.78926	28.2849	4.05759	4.65889	0.068985	4.33171
	2.80406	3.29272	1.15129	5.65262	4.88508	11.3205	4.85105	3.54414	8.3952	73.0593	12.561	4.0889	2.92623	5.46074	0.302197	4.19017	2.4284	13.6882	0.642518	0.00115768	41.8543	5.88994	3.75686	16.6439	0.177783	0.11965	37.0827		1.28484	0.796179	2.93761	1.56373	0.796179	7.23164		2.92804	4.51282	4.22383	4.04614	4.74756	6.85691	4.55255	1.29253	5.84508	28.3914	4.09056	4.69881	0.0692021	4.36833
	2.62455	3.44202	1.092	5.32482	6.3306	11.0455	4.97659	3.51465	8.49124	70.6237	12.3528	4.38342	2.82892	6.07916	0.364865	5.53211	2.35489	15.09	0.121264	1.83335	36.8322	6.7935	3.20036	17.1311	0.00880578	1.20917	33.8092		1.75888	0.941398	3.29142	0.941398	1.94718	6.66212		2.95041	4.56046	4.25045	4.08345	4.78943	6.92774	4.59366	1.30887	5.90253	28.493	4.1252	4.74049	0.069401	4.40545
	2.5377	5.00034	1.94419	5.00176	6.13203	10.9058	5.25364	3.19921	8.45285	60.8952	10.235	5.00105	3.15336	5.84946	0.299472	7.37628	0.0641599	10.9525	0.0634399	0.771568	31.9469	7.25374	0.0531963	10.803	0.0525409	0.811881	32.2035		2.46335	0.000712633	3.05686	0.000712633	1.13098	5.90475		2.97255	4.60934	4.27923	4.1228	4.83302	7.00132	4.63637	1.32605	5.96242	28.6009	4.1619	4.78386	0.0695247	4.44428
	2.39872	5.97913	2.20391	4.83771	5.82464	10.6103	5.30906	3.07089	8.37995	57.8424	9.43034	5.33118	3.00847	5.94051	0.32764	8.4701	0.448992	9.64197	0.222171	0.265826	28.1027	8.02171	0.559727	9.16316	0.154661	0.352436	28.9366		2.93246	0.647953	3.12727	0.493466	0.493466	5.27908		2.98667	4.6595	4.31052	4.16402	4.87856	7.07769	4.67949	1.34602	6.02552	28.7643	4.20064	4.82879	0.0695672	4.48501
	2.27493	5.90997	2.11113	6.14156	7.5735	9.87799	5.64818	3.02654	8.67472	53.5843	9.15994	6.02577	3.18369	7.21552	0.387706	11.3788	0.0685358	12.5108	0.243427	3.70688	17.8913	8.73827	0.46103	9.7335	0.82916	5.48742	21.5947		3.75084	0.115795	3.91464	0.115795	1.54774	3.85222		3.00163	4.71108	4.34462	4.20681	4.92625	7.1571	4.72458	1.36667	6.09126	28.9269	4.24126	4.87584	0.0696025	4.52785
	3.63739	5.56611	2.0014	8.41558	8.77011	9.35384	6.29074	3.03343	9.32417	48.2206	9.20171	6.99084	4.11957	8.68147	0.35637	7.04025	0.52509	18.3984	4.51494	6.14726	9.38262	2.53953	0.112309	10.4302	10.1417	12.5254	16.998		3.35345	1.42474	4.98944	1.42474	1.77926	2.363		3.0187	4.76459	4.38096	4.25094	4.97575	7.23951	4.77174	1.38771	6.15945	29.0818	4.28345	4.92475	0.0696446	4.57278
	4.90458	5.28742	1.89565	10.1767	8.9788	9.48332	6.78774	3.2644	10.0521	48.0926	10.6563	7.13311	5.00029	9.35719	0.303459	3.54629	2.25096	23.9325	11.4848	4.80077	7.26617	0.106537	0.00318513	11.1244	24.4597	14.0462	18.0824		2.22853	1.84569	5.23746	3.04355	1.84569	2.35021		3.03806	4.81965	4.41618	4.2967	5.02748	7.3249	4.8205	1.40924	6.22974	29.2343	4.32657	4.97573	0.0697848	4.61792
	6.15667	5.12861	1.76294	9.96764	8.88883	17.0596	8.16072	5.23692	13.3976	64.1723	27.4254	7.52275	5.38563	9.69794	0.285895	4.01619	9.19364	40.9316	3.26498	0.530149	79.1902	0.856901	0.0104791	12.0273	22.4359	13.3798	139.916		1.36608	2.39414	5.75981	2.44489	1.36608	9.53685		3.05942	4.87386	4.45237	4.34414	5.08177	7.41342	4.87083	1.43129	6.30212	29.385	4.3712	5.02979	0.0700559	4.66312
	6.04399	7.18538	1.68452	9.27364	8.37016	23.425	9.33045	7.39519	16.7256	79.2587	54.6888	7.77777	6.32934	9.04777	0.176785	10.8008	4.60133	58.4603	0.00322663	0.922151	198.656	0.660986	3.81966	12.5774	16.3431	9.85445	331.022		1.73378	0.592393	6.09325	1.49588	0.592393	15.6472		3.08231	4.9192	4.49089	4.39297	5.13839	7.50527	4.92151	1.45398	6.37549	29.5434	4.41745	5.08417	0.0701685	4.70505
	5.78126	11.0397	1.59426	8.64431	9.39924	23.2158	9.94577	7.29897	17.2447	73.3876	53.275	9.02177	6.49702	10.6296	0.241296	17.3432	1.19675	69.7478	1.69382	0.298702	176.095	0.302811	33.7417	13.2257	11.6508	17.3744	323.455		3.24051	2.01796	7.42751	0.377465	0.377465	14.1941		3.10577	4.95911	4.53209	4.4438	5.1975	7.59998	4.97304	1.47734	6.45038	29.7069	4.46587	5.14138	0.0703126	4.7456
	5.39103	12.4463	1.55827	8.31253	15.9959	22.4727	11.0295	7.56966	18.5991	68.6313	57.2997	10.3794	6.1214	15.1085	0.423322	31.7918	2.00737	89.7034	7.3817	24.6656	130.949	0.0256158	52.0604	13.4888	9.49592	115.883	297.278		4.98837	2.06687	8.82113	2.06687	5.6165	12.0933		3.13072	5.00087	4.57542	4.49035	5.25684	7.69799	5.02537	1.5017	6.52706	29.8824	4.51162	5.19897	0.0707834	4.78815
	5.14459	12.1376	1.63034	8.01762	16.9929	21.0829	10.8343	7.3441	18.1784	67.7856	53.9359	10.0776	5.86285	15.7791	0.458195	32.373	1.69855	84.7133	7.93375	37.928	105.033	0.00746399	47.7014	12.9647	7.76538	138.342	251.282		4.93303	2.05999	8.44728	2.05999	6.91528	11.0052		3.15663	5.04568	4.6208	4.53808	5.3176	7.7994	5.0797	1.52687	6.60657	30.0583	4.55876	5.25813	0.0712415	4.83324
	6.2921	11.3915	1.77616	7.70234	16.3637	19.7045	10.5384	6.65629	17.1947	63.1623	44.3062	9.54693	6.64466	15.1207	0.389427	18.031	0.727833	76.7767	8.04322	33.9346	84.0177	1.12597	37.9523	11.9358	6.1076	123.938	209.483		3.25483	1.84459	7.77077	1.84459	6.8168	10.1576		3.18383	5.09297	4.66848	4.58679	5.38007	7.90293	5.13584	1.55232	6.68816	30.2252	4.60721	5.31902	0.0717098	4.88072
	6.23852	10.9057	1.67013	7.33631	15.3536	19.0706	10.0958	6.36135	16.4572	63.0097	40.4667	9.12101	6.51297	14.2416	0.372384	14.8788	0.655914	70.9923	7.61489	27.6445	80.5472	1.01513	32.2025	12.6797	4.43241	102.468	191.536		2.88249	1.7847	7.45088	1.7847	6.23262	9.94962		3.21316	5.14254	4.718	4.63808	5.43932	8.01045	5.19359	1.57827	6.77186	30.3887	4.65806	5.37789	0.0717253	4.93027
	6.662	10.6499	1.57859	6.92254	14.9156	18.9509	9.94658	6.26449	16.2111	62.9814	39.2438	8.78622	6.72714	13.8492	0.346128	10.7884	0.494657	70.0232	9.14485	24.6911	81.0769	2.04783	29.3647	13.3399	2.86136	93.7918	188.235		2.12421	1.86368	7.20762	1.86368	6.12938	10.1646		3.24395	5.19236	4.76961	4.6924	5.50097	8.12166	5.25349	1.60491	6.8584	30.5493	4.7117	5.4391	0.0716591	4.98099
	6.59193	10.3956	1.46817	6.4791	14.6747	20.3929	10.0004	6.73537	16.7358	67.351	45.3652	8.49377	6.5073	13.6049	0.352901	11.6177	0.156196	72.799	12.3996	21.849	108.004	1.85217	26.6735	14.1587	1.55779	89.1839	229.884		1.90185	1.90185	7.0256	2.01468	6.18093	11.8991		3.27651	5.24296	4.82371	4.74896	5.56584	8.23689	5.31581	1.63234	6.94816	30.7073	4.76765	5.50333	0.0716272	5.03333
	6.38176	10.2668	1.35622	6.20084	14.16	20.0171	9.73046	6.62606	16.3565	68.096	43.9046	8.3243	6.24607	13.1867	0.357161	11.2138	0.287714	70.1278	12.4582	19.6207	105.815	1.32429	25.36	15.0137	0.940626	79.7272	218.629		1.94255	1.94255	6.96808	2.12346	5.83569	11.6928		3.31116	5.29599	4.88086	4.80475	5.63323	8.35612	5.38035	1.66064	7.04099	30.8649	4.82378	5.57001	0.0717962	5.08842
	5.93792	12.4277	1.48544	6.0905	13.3429	19.116	9.7334	6.3879	16.1213	65.6286	40.8053	9.25909	5.97606	13.1141	0.37391	14.4057	7.25918	68.029	13.2707	13.0281	88.0336	0.49976	51.7926	14.0291	0.738773	65.8024	192.795		3.32118	3.16859	7.77366	3.16859	4.08376	9.85693		3.34753	5.35252	4.94035	4.85517	5.70322	8.47958	5.4464	1.69032	7.13671	31.0355	4.87647	5.63901	0.0725161	5.14644
	5.73177	13.8368	1.49023	5.82146	12.5046	17.7542	9.52318	6.12947	15.6527	64.3637	37.5704	9.16301	5.75419	13.5038	0.402409	14.3748	18.6076	64.5283	13.7027	8.88867	67.7501	0.250792	74.0606	13.9932	0.348664	52.905	156.832		3.43124	4.67382	7.67279	3.34155	3.34155	8.59121		3.38609	5.41221	4.99195	4.90836	5.77687	8.60775	5.51387	1.72151	7.23539	31.2215	4.92926	5.71112	0.0734808	5.20208
	5.66455	13.378	1.44253	5.53761	11.6812	16.8695	9.09556	5.80445	14.9	63.8163	33.6916	8.67288	5.56934	12.9538	0.398661	11.7718	18.3392	58.5688	12.659	6.68555	60.4338	0.187982	66.3737	14.3524	0.0940205	41.6053	135.455		3.00833	4.70511	7.23034	3.13527	3.00833	8.1966		3.4271	5.47463	5.04387	4.96381	5.85402	8.7406	5.584	1.75372	7.33772	31.4061	4.98382	5.78652	0.0745281	5.25925
	5.52938	12.4367	1.41683	5.19469	10.9235	16.2929	8.63234	5.5121	14.1444	63.8541	30.3833	8.22644	5.27836	12.0584	0.391079	9.62835	14.4735	52.0635	11.8174	5.24937	58.6842	0.0890431	51.9229	14.5477	0.00131695	32.4047	122.366		2.69705	4.2103	6.8096	3.03174	2.69705	8.06647		3.47064	5.54027	5.09959	5.02197	5.92133	8.87608	5.65498	1.7855	7.44048	31.5739	5.04138	5.85474	0.074647	5.31993
	5.33002	11.9171	1.42685	5.01621	10.1583	15.6204	8.24482	5.23357	13.4784	63.4771	27.3903	7.74414	5.09467	11.4774	0.385151	8.49605	13.4859	46.4847	10.4239	3.66123	54.3996	0.00980892	44.7047	14.4714	0.0461245	24.278	107.941		2.41412	4.173	6.31728	2.72792	2.41412	7.87629		3.51669	5.60968	5.15919	5.08385	5.97849	9.00854	5.72607	1.81477	7.54085	31.6932	5.10268	5.91539	0.0737613	5.38443
	5.16259	11.728	1.37355	9.91222	9.78975	14.6873	8.77557	4.77136	13.5469	54.371	22.7659	9.85099	6.31938	11.2741	0.281621	13.0536	8.71686	54.7899	1.29197	1.02855	34.9487	0.00467699	42.2113	14.8797	21.914	20.7824	89.4223		4.68839	1.87702	8.47743	0.0612369	0.0612369	4.83633		3.56531	5.68046	5.22264	5.13783	6.03964	9.14645	5.79872	1.84587	7.64459	31.8323	5.15903	5.97941	0.073653	5.45155
	5.01969	12.1534	2.65941	10.8183	9.99893	13.5531	9.0338	4.26656	13.3004	47.2288	18.2035	10.4086	6.2645	11.8196	0.307182	16.1131	9.73179	40.6328	3.18444	0.931488	20.4239	0.044644	47.9196	6.61298	31.2181	22.7334	69.2572		5.38893	1.74476	7.74921	0.409682	0.409682	3.14446		3.61603	5.75196	5.28974	5.19003	6.10623	9.29036	5.87406	1.87872	7.75278	31.9834	5.21496	6.04819	0.0739787	5.52085
	4.78547	13.0566	4.44722	10.5768	9.71307	12.6234	9.20041	3.76373	12.9641	40.9083	14.1656	10.1449	6.01737	12.1117	0.336164	19.4917	14.8699	22.5928	1.8944	0.262826	11.7166	0.198483	61.2397	0.614288	28.5776	20.0892	54.6472		5.35946	2.91163	5.69771	0.431853	0.431853	2.47843		3.66921	5.82768	5.36044	5.24345	6.17776	9.43992	5.95308	1.91286	7.86593	32.1323	5.2727	6.12159	0.0745015	5.59406
360°	4.42167	13.5531	4.39511	10.269	9.15589	11.9213	8.95269	3.82237	12.7751	42.6952	14.6105	9.71242	5.60523	11.5082	0.344934	20.5301	21.1642	20.7715	1.73256	0.0412935	8.81294	0.654978	69.2583	0.698684	25.3812	15.4049	44.761		5.29075	3.84071	5.31732	0.55653	0.55653	2.20892		3.72388	5.89789	5.43533	5.30032	6.25379	9.5939	6.03419	1.94798	7.98216	32.2823	5.33407	6.19889	0.0749865	5.66661
									mean CV =	42.8614	15.5872										77935.8						275977		1611.1	1833.42	2443.68	1214.46	1717.68	1843.83
	X =	5.23098				noemer CV	5.23621			teller CV	3.94806									teller VR	15.5872					noemer VR	46.0039
	median	2.36744						CV (Burden)	0.753991														VR =	0.338823							1214.46
							MD =	2.51032														(Xij-X)² trail 1 1	(Xij-X)² trail 1 2	(Xij-X)² trail 2 1	(Xij-X)² trail 2 2	(Xij-X)² trail 3 1	(Xij-X)² trail 3 2
	X	median	mean CV	CV (Burden)	MD	VR															0°	120.952	83.7607	3.76795	3.38476	51.016	43.5674
entry	2.55534	1.77667	41.58	1.2332	0.445552	0.416603											teller entry	3.52531	noemer entry	8.46203		109.892	72.1038	3.93645	7.67867	48.1793	35.8033
pull	11.0693	10.692	45.7958	1.39121	0.684137	0.525532											teller pull	33.4388	noemer pull	63.6285		92.1599	59.0934	3.54249	7.26021	41.5222	29.508
push	16.9413	15.7535	56.1722	1.77055	0.876295	0.949464											teller push	87.4211	noemer push	92.0742		81.5637	51.7439	3.57941	6.43628	33.7177	24.2301
exit	3.10002	2.78903	35.6637	1.0549	0.18573	0.477928											teller exit	1.61884	noemer exit	3.38721		73.2193	45.9695	3.71253	5.24566	30.2558	19.9486
recovery	2.63282	1.61415	42.6517	1.53914	0.333102	0.492187											teller recovery	4.15006	noemer recovery	8.43187		61.5502	40.721	3.75273	3.96722	29.551	39.8361
																						49.4919	35.867	3.6442	2.86741	27.9809	42.3245
																						41.2188	30.1913	2.27415	6.93848	23.6563	35.5607
																						56.3588	24.1272	2.41689	61.8082	23.6145	29.2509
																						76.7363	19.0051	2.61387	227.54	55.9745	23.165
																						74.9458	14.7522	1.5101	323.222	69.3762	18.1742
																						68.0855	11.5881	0.185885	301.269	64.3678	15.3936
																						56.7874	8.61149	0.193639	257.417	56.3021	14.2208
																						51.911	6.38815	0.321209	228.225	46.7395	13.9524
																						50.1002	4.90244	0.497982	218.995	40.7934	13.1823
																						47.5548	3.51699	0.563472	216.699	38.8212	11.9807
																						49.8667	2.45462	0.652321	324.493	36.1774	9.67421
																						47.7494	1.68946	0.832554	360.078	31.1378	8.15836
																						39.8914	1.12778	1.0697	327.262	26.3932	34.7895
																						32.4813	0.783668	1.31308	277.898	21.8584	43.0748
																						27.1644	0.47995	1.44056	256.388	17.4627	60.1938
																						23.9005	0.220217	1.62113	239.458	13.9821	56.7906
																						21.2676	0.0832223	1.78523	219.7	11.4807	49.8555
																						18.8921	0.0111083	1.82453	200.654	9.06358	40.7668
																						15.9576	0.00368381	1.41158	179.239	7.2519	44.6716
																						12.8946	0.0610462	0.465155	153.831	6.95682	110.132
																						10.0651	0.159942	0.575935	130.353	6.75645	120.676
																						7.60398	0.312313	0.0754496	107.482	6.23074	109.997
																						6.24207	0.413256	0.0747335	90.9544	5.21866	93.5925
																						5.84119	0.502646	0.143714	80.8284	3.88419	75.8203
																						5.21489	0.655772	0.253303	74.4765	3.52211	62.4152
																						4.13178	0.840225	0.393297	67.3721	5.90466	54.3329
																						3.09591	1.06648	0.0659305	56.8891	6.35366	48.2288
																						2.44957	1.21489	0.104548	46.1997	4.90035	42.6148
[truncated: 967 more rows]
[truncated: 3 more columns]

## Sheet: 2
							mean	SD	mean + 1 SD	CV	SD²	median	Q1	Q3	CQV (unsmoothed)	(Xij-Xi)² trail 1 1	(Xij-Xi)² trail 1 2	(Xij-Xi)² trail 2 1	(Xij-Xi)² trail 2 2	(Xij-Xi)² trail 3 1	(Xij-Xi)² trail 3 2	(Xij-X)² trail 1 1	(Xij-X)² trail 1 2	(Xij-X)² trail 2 1	(Xij-X)² trail 2 2	(Xij-X)² trail 3 1	(Xij-X)² trail 3 2		abs P50-trail 1 1	abs P50-trail 1 2	abs P50-trail 2 1	abs P50-trail 2 2	abs P50-trail 3 1	abs P50-trail 3 2								mean	SD	mean + 1 SD	CV	Q1	Q3	CQV	SL P50
[truncated: 2,006 more rows]
[truncated: 3 more columns]

[truncated: 13 more sheets: 3, 4, 5, 6, 7, 8, 9, 10, 11, 12, 13, 14, 15]
