# Supplementary material for: Intra-Individual Variability of Surface Electromyography in Front Crawl Swimming
Source: PLoS One. 2015 Dec 16;10(12):e0144998. doi: 10.1371/journal.pone.0144998 (PMC4682934; doi:10.1371/journal.pone.0144998)
Supplement: S2 File — (ZIP) [file pone.0144998.s002.zip]

Archive with 8 entries (8 files):
- left deltoid dyn peak event synch.xls
- left deltoid dyn peak non event synch.xls
- left RA dyn peak event synch.xls
- left RA dyn peak non event synch.xls
- right deltoid dyn peak event synch.xls
- right deltoid dyn peak non event synch.xls
- right RA dyn peak event synch.xls
- right RA dyn peak non event synch.xls
