# Supplementary material for: Intra-Individual Variability of Surface Electromyography in Front Crawl Swimming
Source: PLoS One. 2015 Dec 16;10(12):e0144998. doi: 10.1371/journal.pone.0144998 (PMC4682934; doi:10.1371/journal.pone.0144998)
Supplement: S2 File — (ZIP) [file pone.0144998.s002.zip › left deltoid dyn peak event synch.xls]

## Sheet: summary table intra
Intrasubject variability left deltoid event synchronized dynamic maximum
	mean	median	mean CV	CV (Burden)	MD	VR		average	mean	median	mean CV	CV (Burden)	MD	VR
1	25.0777	22.1596	48.2489	0.535403	11.0499	0.430733		entry	13.8758	7.03056	54.525	1.24999	2.522	0.536934
2	26.3944	19.5146	46.2849	0.499487	10.4025	0.290953		pull	6.29384	2.91621	49.2903	2.0636	0.447231	0.678327
3	13.3134	4.76551	49.778	0.639553	5.84037	0.237989		push	31.4087	27.1907	43.7703	1.378	1.37536	0.811665
4	22.8326	16.7667	49.17	0.542975	10.1173	0.337275		exit	39.5446	40.1671	36.8882	1.01585	2.06424	0.844718
5	25.8016	21.4014	67.7003	0.634961	14.0313	0.501329		recovery	39.8137	36.1212	43.8504	0.820977	4.03317	0.683705
6	27.53	24.1557	45.7023	0.489869	11.4178	0.372095
7	30.6499	24.182	43.2255	0.405645	10.265	0.210333		SD	mean	median	mean CV	CV (Burden)	MD	VR
8	23.2244	18.8919	48.1679	0.566156	10.6216	0.42578		entry	7.80786	7.31885	9.16313	0.400881	1.26143	0.163154
9	18.6179	10.694	48.4823	0.560364	8.11485	0.259965		pull	5.12437	0.864979	11.4346	0.627341	0.320223	0.271896
10	30.7582	29.1418	44.6057	0.473443	12.3194	0.392661		push	9.70843	9.92177	11.9564	0.406641	0.288586	0.203999
11	34.5308	34.6841	40.2715	0.438153	13.3236	0.493772		exit	8.34427	8.84345	6.08095	0.164099	0.478291	0.188803
12	29.9745	27.381	42.6674	0.44868	11.1052	0.301677		recovery	8.615	11.4965	9.22869	0.126818	0.530957	0.246634
13	27.6487	25.081	40.2882	0.456314	10.4878	0.333898
14	20.5322	14.3274	47.8701	0.512833	8.32718	0.298861
15	23.0971	13.6802	46.3887	0.539608	9.20627	0.269579
average	25.3322	20.4551	47.2568	0.51623	10.442	0.343793
SD	5.37026	7.65551	6.42238	0.0679659	2.05697	0.0898597

## Sheet: 1
							mean	SD	mean + 1 SD	CV	SD²	median	Q1	Q3	CQV (unsmoothed)	(Xij-Xi)² trail 1 1	(Xij-Xi)² trail 1 2	(Xij-Xi)² trail 2 1	(Xij-Xi)² trail 2 2	(Xij-Xi)² trail 3 1	(Xij-Xi)² trail 3 2	(Xij-X)² trail 1 1	(Xij-X)² trail 1 2	(Xij-X)² trail 2 1	(Xij-X)² trail 2 2	(Xij-X)² trail 3 1	(Xij-X)² trail 3 2		abs P50-trail 1 1	abs P50-trail 1 2	abs P50-trail 2 1	abs P50-trail 2 2	abs P50-trail 3 1	abs P50-trail 3 2								mean	SD	mean + 1 SD	CV	Q1	Q3	CQV	SL P50
0°	14.9546	38.4815	46.9746	47.458	54.9417	52.2595	42.5117	14.6256	57.1373	34.4038	213.909	47.2163	40.6047	51.0592	0.114052	759.39	16.2427	19.918	24.4665	154.507	95.0208	102.477	179.66	479.475	500.879	891.86	738.851		32.2617	8.73488	0.241697	0.241697	7.72541	5.0432		45.4585	23.7226	44.2108	32.5596	34.274	38.7772	36.5005	8.10731	44.6078	22.2115	32.9882	38.208	0.0733158	36.5256
	14.039	36.9328	43.4128	45.1508	51.5492	50.7507	40.3059	13.9281	54.234	34.5559	193.991	44.2818	38.5528	49.3507	0.122838	689.948	11.3777	9.65312	23.4735	126.412	109.093	121.852	140.543	336.177	402.93	700.739	659.1		30.2428	7.34903	0.868998	0.868998	7.26734	6.46882		45.4163	23.9102	44.4012	32.5269	34.2566	38.7322	36.5406	8.07739	44.618	22.1053	32.9594	38.1843	0.0734422	36.4944
	13.0653	34.772	40.0736	42.2442	48.0492	47.5528	37.6262	13.0067	50.6329	34.5683	169.175	41.1589	36.0974	46.2257	0.12303	603.236	8.14646	5.98998	21.326	108.639	98.5375	144.297	93.9791	224.878	294.688	527.69	505.13		28.0936	6.38692	1.08528	1.08528	6.89029	6.39388		45.341	24.0558	44.5437	32.4588	34.2009	39.398	36.6664	8.09409	44.7605	22.075	32.8943	38.7151	0.0812856	36.7995
	12.4337	32.1701	37.2893	39.9505	45.7981	44.2171	35.3098	12.2309	47.5407	34.6388	149.595	38.6199	33.4499	43.1505	0.126639	523.317	9.85761	3.91828	21.5364	110.004	79.3407	159.871	50.3023	149.122	221.201	429.333	366.318		26.1862	6.44978	1.33063	1.33063	7.17816	5.59724		45.2207	24.1534	44.6572	32.3737	34.1267	40.2203	36.792	8.13653	44.9285	22.1149	32.812	39.3632	0.0907692	37.1735
	11.586	30.0578	34.3231	37.7583	44.1388	41.3074	33.1952	11.7001	44.8954	35.2464	136.893	36.0407	31.1241	40.4202	0.129934	466.959	9.84349	1.27201	20.8217	119.762	65.8077	182.026	24.8013	85.4767	160.798	363.325	263.404		24.4547	5.98289	1.71762	1.71762	8.0981	5.26674		45.1616	24.2103	44.7443	32.2832	34.1012	40.9811	36.9136	8.20508	45.1187	22.2278	32.7377	39.9642	0.0993993	37.5411
	10.9476	27.8634	31.6848	36.2151	41.4851	38.5117	31.118	11.008	42.126	35.3752	121.177	33.9499	28.8188	37.9376	0.136598	406.844	10.5919	0.32129	25.9808	107.478	54.668	199.661	7.76033	43.6534	124.041	269.203	180.473		23.0024	6.08649	2.26515	2.26515	7.53518	4.5618		45.5189	24.2361	44.781	32.1799	34.1113	41.6237	37.0752	8.3541	45.4293	22.5329	32.6627	40.4866	0.106957	37.8675
	18.1209	26.2618	29.1897	34.6286	39.905	37.4547	30.9268	8.07086	38.9976	26.0967	65.1388	31.9091	26.9938	36.7481	0.153029	163.99	21.7622	3.01733	13.7031	80.6087	42.6131	48.3966	1.40203	16.9088	91.2187	219.849	153.189		13.7882	5.64736	2.71941	2.71941	7.99587	5.54551		45.865	24.2321	44.7883	32.0479	34.0886	42.1977	37.2033	8.5092	45.7125	22.8722	32.5581	40.9491	0.114152	38.1431
	25.4383	24.7339	27.31	32.7326	39.168	37.2053	31.098	6.19642	37.2944	19.9255	38.3957	30.0213	25.9062	36.0871	0.164226	32.0328	40.5015	14.349	2.6719	65.1249	37.2984	0.129997	0.118182	4.98313	58.5974	198.537	147.077		4.58304	5.28737	2.7113	2.7113	9.1467	7.18395		46.1367	24.1982	44.7593	31.9023	34.0485	42.75	37.2992	8.6579	45.9571	23.2121	32.4388	41.3873	0.12121	38.3993
	24.2835	22.9291	25.7566	30.4694	36.956	35.6594	29.3423	5.97868	35.321	20.3756	35.7446	28.113	24.6518	34.3619	0.16454	25.5914	41.13	12.8578	1.27037	57.9679	39.9053	0.630718	4.61671	0.460826	29.0707	141.094	111.972		3.82946	5.18394	2.35644	2.35644	8.843	7.5464		46.3644	24.1412	44.6883	31.752	34.0084	43.2599	37.369	8.79786	46.1669	23.5432	32.3161	41.7872	0.127809	38.6342
	23.7281	21.4533	24.3432	28.3026	35.0835	33.6186	27.7549	5.58491	33.3398	20.1223	31.1912	26.3229	23.8819	32.2896	0.14968	16.2152	39.7099	11.6392	0.299975	53.7087	34.383	1.82158	13.1364	0.539443	10.3997	100.116	72.9462		2.59485	4.86962	1.97966	1.97966	8.76058	7.29566		46.5548	24.0624	44.6011	31.5921	33.9655	43.7199	37.416	8.93337	46.3494	23.8758	32.1854	42.1439	0.133978	38.8427
	22.1612	20.3623	53.5595	26.4531	33.8813	32.2217	31.4398	12.0791	43.5189	38.4197	145.905	29.3374	23.2342	33.4664	0.180461	86.0934	122.711	489.279	24.8681	5.96064	0.61131	8.50608	22.2347	811.212	1.89156	77.503	51.0367		7.17619	8.97503	24.2221	2.88433	4.54391	2.88433		46.7196	23.9658	44.5065	31.4172	33.908	44.1188	37.4393	9.06592	46.5053	24.215	32.0399	42.4489	0.139739	39.0134
	20.992	19.1278	69.4119	25.0216	32.0795	31.0555	32.9481	18.605	51.553	56.4675	346.144	28.0386	21.9994	31.8235	0.182525	142.946	190.999	1329.61	62.8284	0.754457	3.58165	16.6927	35.4013	1965.52	0.00314594	49.0246	35.7344		7.04654	8.91077	41.3733	3.01696	4.04089	3.01696		46.8744	23.859	44.3963	31.224	33.8235	44.4344	37.4353	9.19221	46.6275	24.5549	31.8738	42.6561	0.14467	39.1099
	29.1976	18.5582	66.916	23.6635	30.4835	30.1357	33.1591	17.1748	50.3339	51.7952	294.975	29.6667	25.047	30.3965	0.096485	15.6932	213.186	1139.53	90.1655	7.15894	9.14076	16.9736	42.5044	1750.44	1.99994	29.222	25.5833		0.469045	11.1085	37.2493	6.00314	0.816794	0.469045		46.9997	23.7409	44.2539	31.0147	33.7258	44.6992	37.4057	9.30861	46.7143	24.8855	31.6925	42.5418	0.14615	38.9898
	28.8534	19.5618	64.8073	22.2365	28.9141	30.4233	32.4661	16.4131	48.8792	50.5548	269.391	28.8838	23.8908	30.046	0.11412	13.0511	166.521	1045.95	104.643	12.6165	4.17281	14.2561	30.4256	1578.44	8.07227	14.7179	28.5756		0.0303345	9.322	35.9235	6.64724	0.0303345	1.53955		47.0688	23.7564	44.0752	30.7992	33.7115	44.9344	37.3909	9.36091	46.7518	25.0352	31.5273	42.4041	0.14712	38.8934
	28.1778	18.8369	63.8041	24.081	26.955	29.7553	31.935	16.0783	48.0133	50.3468	258.511	27.5664	24.7995	29.3609	0.0842203	14.1166	171.562	1015.64	61.6852	24.8008	4.75119	9.61074	38.948	1499.74	0.993353	3.52419	21.8799		0.611419	8.72954	36.2377	3.48537	0.611419	2.1889		47.0762	24.0651	43.9406	30.5783	33.8351	45.1262	37.4369	9.3076	46.7445	24.8621	31.3925	42.3146	0.148183	38.8878
	27.5233	23.6683	60.6857	26.4817	25.1486	28.2381	31.9576	14.1694	46.127	44.3381	200.772	27.0025	25.4819	28.0594	0.04814	19.663	68.713	825.302	29.9851	46.3626	13.8351	5.98095	1.9865	1267.93	1.97131	0.00502583	9.98775		0.520782	3.33425	33.6831	0.520782	1.85392	1.23553		47.1087	24.3423	44.0212	30.3486	33.9405	45.2711	37.5054	9.2971	46.8025	24.7887	31.2466	42.3922	0.151356	38.9808
	26.5065	23.3962	56.6779	25.2002	23.4394	34.8781	31.683	12.9646	44.6477	40.9197	168.081	25.8534	23.8796	32.7852	0.157163	26.7966	68.6725	624.743	42.0271	67.9579	10.2083	2.04144	2.82763	998.572	0.0150058	2.68413	96.0474		0.653146	2.4572	30.8246	0.653146	2.41398	9.02473		47.4191	24.5692	44.1963	30.1166	34.0136	45.3726	37.6146	9.37018	46.9848	24.911	31.0908	42.5509	0.155619	39.105
	29.971	22.5936	53.2558	36.4562	22.3458	44.2442	34.8111	12.3286	47.1397	35.4157	151.994	33.2136	24.438	42.2972	0.267613	23.4263	149.266	340.205	2.70628	155.383	88.9831	23.9447	6.17057	794.002	129.47	7.46317	367.354		3.24257	10.62	20.0421	3.24257	10.8678	11.0306		47.7563	24.7591	44.397	29.8821	34.0778	45.4235	37.716	9.45873	47.1747	25.0788	30.931	42.7268	0.160143	39.2374
	28.8833	21.3862	50.0561	47.2191	21.4037	44.3397	35.548	13.1835	48.7315	37.0865	173.805	36.6115	23.2736	46.4992	0.332874	44.4181	200.557	210.484	136.213	200.061	77.2936	14.4826	13.6274	623.918	490.239	13.4982	371.024		7.72819	15.2253	13.4446	10.6076	15.2078	7.72819		48.0688	24.9735	44.5546	29.6434	34.125	45.4399	37.8009	9.52884	47.3297	25.208	30.7638	42.8661	0.164367	39.3398
	43.0062	19.9363	46.5643	44.7776	20.1902	44.1446	36.4365	12.7352	49.1717	34.9516	162.184	43.5754	25.8942	44.6193	0.265554	43.1602	272.258	102.572	69.5733	263.943	59.4142	321.429	26.4345	461.674	388.084	23.8878	363.545		0.56921	23.6391	2.98895	1.20221	23.3852	0.56921		48.3226	25.1904	44.7341	29.4004	34.1513	45.4403	37.8732	9.59183	47.465	25.3262	30.5881	43.0189	0.16888	39.4427
	46.2106	18.6974	43.2622	41.9425	19.0555	42.0443	35.2021	12.7399	47.9419	36.1906	162.304	41.9934	24.7772	42.9577	0.268406	121.187	272.405	64.965	45.4336	260.712	46.8166	446.597	40.7088	330.674	284.421	36.2672	287.866		4.21713	23.2961	1.26873	0.0509129	22.9379	0.0509129		48.5364	25.3886	45.1091	29.1612	34.1592	45.4253	37.9633	9.68096	47.6443	25.5008	30.4107	43.3226	0.175116	39.6341
	43.2397	17.8015	40.9621	39.1702	18.0049	42.4965	33.6125	12.2482	45.8607	36.4396	150.019	40.0661	23.2962	42.1129	0.287677	92.6839	249.987	54.0161	30.8877	243.596	78.9264	329.859	52.9431	252.312	198.597	50.0243	303.415		3.17363	22.2646	0.89595	0.89595	22.0612	2.43044		48.7618	25.5619	45.4459	29.0285	34.1467	45.3818	38.0544	9.75471	47.8092	25.6336	30.3081	43.55	0.179289	39.7643
	39.9362	17.1257	39.593	36.9916	17.0795	48.8649	33.2651	13.1472	46.4123	39.5224	172.848	38.2923	22.0921	39.8504	0.286689	44.5028	260.483	40.0418	13.8861	261.974	243.353	220.774	63.235	210.694	141.94	63.9708	565.832		1.64391	21.1666	1.30073	1.30073	21.2127	10.5727		48.9746	25.6982	45.7282	28.9599	34.1144	45.2997	38.1292	9.81334	47.9425	25.7371	30.2485	43.5071	0.179763	39.707
	37.6152	20.4331	38.4791	34.6439	16.4135	49.0045	32.7649	12.1891	44.954	37.2018	148.575	36.1295	23.9858	38.2631	0.229359	23.5252	152.072	32.6526	3.53065	267.368	263.726	157.188	21.5722	179.598	91.5118	75.0686	572.492		1.48564	15.6964	2.3496	1.48564	19.716	12.875		49.144	25.8011	45.943	28.8744	34.0582	45.1861	38.1678	9.86284	48.0307	25.8407	30.1703	43.4315	0.180175	39.6222
	36.8018	21.3603	37.1119	32.5162	17.1641	48.9716	32.321	11.5774	43.8983	35.82	134.035	34.659	24.1493	37.0343	0.210597	20.0777	120.136	22.9526	0.0381102	229.73	277.243	137.454	13.8191	144.821	55.3309	62.6251	570.916		2.1428	13.2987	2.45288	2.1428	17.4949	14.3126		49.254	25.8857	46.0932	28.7986	33.9789	45.0572	38.1779	9.89302	48.071	25.9129	30.0937	43.3374	0.180356	39.5181
	37.0459	20.376	35.2957	31.0499	16.6364	46.7224	31.1877	11.1461	42.3338	35.7386	124.235	33.1728	23.0445	36.6083	0.22738	34.318	116.894	16.8756	0.0189857	211.74	241.326	143.237	22.1063	104.408	35.6675	71.2551	468.493		3.87306	12.7969	2.12289	2.12289	16.5364	13.5496		49.3038	25.9568	46.1826	28.7674	33.8933	44.9291	38.1722	9.89654	48.0687	25.9261	30.0489	43.2398	0.179986	39.4112
	37.1545	21.2112	32.8297	29.6132	18.4645	44.4093	30.6137	9.74699	40.3607	31.8386	95.0039	31.2215	23.3117	36.0733	0.214895	42.781	88.4069	4.91059	1.00104	147.603	190.316	145.848	14.9496	60.0936	20.5708	43.7343	373.709		5.93299	10.0102	1.60825	1.60825	12.7569	13.1878		49.3044	26.0191	46.2145	28.8488	33.8343	44.7998	38.1701	9.85871	48.0288	25.8283	30.0951	43.1424	0.178149	39.317
	36.7867	22.409	30.9791	28.2241	23.2289	50.2636	31.9819	10.3989	42.3808	32.5151	108.138	29.6016	24.4777	35.3348	0.18152	23.0863	91.6401	1.00563	14.1213	76.6155	334.222	137.101	7.12194	34.8262	9.8995	3.41822	634.33		7.18515	7.19256	1.37751	1.37751	6.3727	20.6621		49.2705	26.0592	46.1999	28.9217	33.8308	44.6523	38.1557	9.80562	47.9614	25.6989	30.149	43.0281	0.176	39.2416
	36.154	20.9999	30.4133	27.1786	22.1579	57.0667	32.3284	13.331	45.6594	41.2363	177.716	28.796	23.4131	34.7188	0.194485	14.6355	128.335	3.66766	26.5201	103.44	611.983	122.685	16.6287	28.4683	4.41383	8.52554	1023.29		7.35808	7.79607	1.61733	1.61733	6.63809	28.2707		49.212	26.076	46.1496	28.9701	33.8567	44.4864	38.1251	9.74671	47.8718	25.565	30.1917	42.8961	0.173823	39.1716
	34.9339	20.0326	29.3365	25.8336	24.1811	55.6018	31.6532	12.7625	44.4157	40.3196	162.881	27.585	24.5942	33.5346	0.153803	10.763	135.039	5.36737	33.8687	55.8333	573.532	97.1452	25.4529	18.1371	0.571301	0.80397	931.718		7.34892	7.5524	1.75146	1.75146	3.40395	28.0167		49.1306	26.0744	46.163	29.1775	33.9111	44.2994	38.126	9.6632	47.7892	25.3454	30.3609	42.7561	0.169525	39.1053
	33.4178	19.6457	27.6804	24.0697	24.2685	51.9467	30.1715	11.6084	41.7799	38.4748	134.755	25.9744	24.1194	31.9835	0.140172	10.5388	110.792	6.20548	37.2313	34.8454	474.162	69.5576	29.5068	6.774	1.01602	0.654853	721.945		7.44339	6.32874	1.70596	1.90471	1.70596	25.9723		49.0261	26.0542	46.4904	29.4962	33.9484	44.0912	38.1844	9.61241	47.7968	25.1737	30.6093	42.6145	0.163953	39.0198
	58.1881	19.5248	25.9617	22.8649	23.1197	49.0884	33.1246	16.2766	49.4012	49.1376	264.928	24.5407	22.9286	43.3068	0.307663	628.177	184.954	51.3068	105.261	100.099	254.844	1096.3	30.8348	0.781476	4.89646	3.83396	576.514		33.6474	5.01589	1.42103	1.67577	1.42103	24.5477		48.895	26.016	46.8395	29.7783	33.963	43.8695	38.2269	9.57591	47.8028	25.0502	30.8245	42.4588	0.158759	38.9162
	94.394	18.4971	24.3494	23.78	22.0574	46.68	38.293	29.2513	67.5443	76.3882	855.638	24.0647	22.488	41.0973	0.292666	3147.33	391.878	194.423	210.627	263.594	70.3417	4804.75	43.305	0.530423	1.68411	9.12238	466.657		70.3293	5.56764	0.284716	0.284716	2.00731	22.6153		48.735	25.9744	47.1542	30.0115	34.1743	43.639	38.2814	9.52291	47.8043	24.8761	31.0522	42.2996	0.153335	38.9067
	99.8781	17.7108	22.792	31.2033	21.7255	45.3907	39.7834	31.0433	70.8267	78.0308	963.685	26.9977	21.9921	41.8438	0.310981	3611.37	487.199	288.708	73.6172	326.088	31.4416	5595.1	54.2715	5.22462	37.5234	11.2375	412.616		72.8804	9.28686	4.20569	4.20569	5.27218	18.393		48.5488	25.9332	47.4457	30.1978	34.4763	43.4105	38.3354	9.46568	47.8011	24.6918	31.2674	42.1417	0.148134	38.9434
	97.6397	17.2823	21.104	30.3756	21.3862	44.3666	38.6924	30.4743	69.1667	78.7603	928.68	25.8809	21.1745	40.8689	0.317428	3474.79	458.391	309.353	69.1697	299.504	32.1968	5265.25	60.7678	15.7906	28.0674	13.627	372.063		71.7588	8.59857	4.77694	4.49467	4.49467	18.4857		48.3498	25.8829	48.0162	30.3395	34.7489	43.3375	38.4458	9.49544	47.9412	24.6983	31.4418	42.1145	0.145096	39.0432
	90.7389	17.0689	19.5986	29.3942	20.3417	42.1214	36.5439	28.1007	64.6447	76.8957	789.651	24.8679	19.7844	38.9396	0.32619	2937.09	379.277	287.143	51.119	262.514	31.1078	4311.39	64.1411	30.0204	18.6319	22.4303	290.486		65.871	7.79901	5.26929	4.52626	4.52626	17.2535		48.1464	25.8292	48.6089	30.4493	34.987	43.2835	38.5507	9.54793	48.0987	24.7672	31.5837	42.1003	0.142726	39.1353
	86.8195	16.8325	18.2316	28.2521	19.373	39.905	34.9023	26.871	61.7732	76.9891	722.048	23.8125	18.5169	36.9918	0.332828	2695.4	326.518	277.912	44.2247	241.16	25.0273	3812.05	67.9839	46.8693	10.0768	32.5442	219.849		63.007	6.98006	5.58094	4.43957	4.43957	16.0925		47.9387	25.8405	49.1318	30.5439	35.1865	43.205	38.6411	9.57794	48.219	24.787	31.7045	42.064	0.140432	39.1958
	87.6207	16.1014	16.9089	26.7469	31.0149	38.0349	36.0713	26.6071	62.6784	73.7626	707.94	28.8809	19.3684	36.2799	0.303899	2657.34	398.795	367.196	86.9442	25.5673	3.85575	3911.62	80.5734	66.729	2.78618	35.2499	167.889		58.7398	12.7794	11.972	2.13399	2.13399	9.15401		47.7245	25.8558	49.5725	30.6249	35.3412	43.1163	38.7059	9.59814	48.304	24.7976	31.804	42.0137	0.13831	39.2288
	86.7043	15.0622	15.9778	32.1673	58.0696	35.6349	40.6027	27.5136	68.1163	67.763	756.997	33.9011	20.0252	52.461	0.447475	2125.36	652.318	606.383	71.1564	305.094	24.6783	3797.83	100.311	82.8077	50.2616	1088.47	111.455		52.8032	18.8389	17.9233	1.73385	24.1685	1.73385		47.5041	25.8656	49.9318	30.6906	35.4581	43.0232	38.7456	9.60963	48.3552	24.8019	31.8825	41.9538	0.136401	39.2406
	83.6044	14.1703	15.0579	32.6292	64.9967	33.8694	40.7213	27.9437	68.665	68.6218	780.85	33.2493	19.4508	57.2149	0.492582	1838.96	704.956	658.611	65.4822	589.295	46.9492	3425.37	118.971	100.396	57.0254	1593.53	77.2935		50.3551	19.079	18.1914	0.620077	31.7474	0.620077		47.2727	25.8616	50.2296	30.7356	35.5483	42.9221	38.7616	9.61682	48.3785	24.8102	31.9387	41.882	0.134695	39.2352
	79.1242	13.4881	53.4935	31.4026	62.6466	32.8361	45.4985	23.9681	69.4666	52.6789	574.471	43.1648	31.761	60.3583	0.310437	1130.69	1024.66	63.9189	198.694	294.056	160.337	2921.02	134.318	807.454	40.0048	1411.42	60.1928		35.9594	29.6766	10.3287	11.7621	19.4818	10.3287		47.0594	25.8379	50.4808	30.7539	35.6212	42.7997	38.7588	9.62819	48.387	24.8413	31.9707	41.7895	0.133118	39.2104
	73.4516	12.7489	77.9901	29.7183	60.0144	31.1221	47.5076	26.6526	74.1602	56.1018	710.362	45.5682	30.0692	70.0923	0.399586	673.095	1208.16	929.186	316.46	156.421	268.485	2340.04	151.999	2799.72	21.5347	1220.57	36.5341		27.8834	32.8193	32.4219	15.85	14.4462	14.4462		47.051	25.7955	50.6974	30.7539	35.6883	42.6562	38.7737	9.67503	48.4487	24.9526	31.9875	41.6856	0.131637	39.1722
	68.9083	13.3982	76.496	28.046	57.8946	29.0209	45.6273	25.5694	71.1967	56.0396	653.793	43.4578	28.2897	66.1549	0.400925	542.005	1038.72	952.875	309.104	150.486	275.773	1921.12	136.412	2643.84	8.81051	1076.95	15.5487		25.4506	30.0596	33.0382	15.4118	14.4368	14.4368		47.126	25.741	50.8852	30.7923	35.7413	42.4945	38.7967	9.72668	48.5234	25.0709	32.0296	41.57	0.129627	39.1179
	65.5755	28.993	71.9174	26.5414	55.7818	27.0751	45.9807	20.8644	66.8451	45.3764	435.323	42.3874	27.5546	63.1271	0.392278	383.955	288.581	672.712	377.886	96.0613	357.42	1640.07	15.3297	2193.96	2.14242	942.741	3.98975		23.1881	13.3944	29.53	15.846	13.3944	15.3123		47.1926	25.6824	51.0344	30.9346	35.7731	42.3163	38.8222	9.7527	48.5749	25.1214	32.1442	41.4428	0.126362	39.0447
	62.8423	41.632	73.7527	35.9931	53.1207	25.954	48.8825	17.7527	66.6351	36.317	315.157	47.3764	37.4028	60.4119	0.235231	194.876	52.5689	618.527	166.136	17.9626	525.713	1426.16	274.045	2369.25	119.145	786.409	0.767955		15.4659	5.74434	26.3763	11.3833	5.74434	21.4223		47.2297	25.6211	51.1311	31.0808	35.7896	42.1228	38.8292	9.76201	48.5912	25.1409	32.258	41.2994	0.122917	38.9562
	60.002	41.3169	77.4386	40.7483	50.1137	25.4081	49.1712	17.9698	67.141	36.5453	322.913	45.7153	40.8904	57.5299	0.169065	117.305	61.6914	799.045	70.9461	0.888157	564.689	1219.7	263.71	2741.66	245.567	626.799	0.109127		14.2867	4.3984	31.7234	4.96697	4.3984	20.3072		47.25	25.5534	51.1921	31.2142	35.7901	41.9182	38.8196	9.76488	48.5845	25.1545	32.3582	41.1435	0.119526	38.8541
	56.674	39.5469	75.8181	38.3559	47.3478	25.2112	47.159	17.4874	64.6464	37.0819	305.811	43.4474	38.6537	54.3424	0.168703	90.535	57.9435	821.342	77.4936	0.0356459	481.703	998.324	209.358	2574.58	176.311	495.957	0.0178319		13.2266	3.90043	32.3707	5.09142	3.90043	18.2361		47.403	25.4808	51.2203	31.323	35.7683	41.703	38.8164	9.7898	48.6062	25.2208	32.4343	40.9814	0.11642	38.7357
	52.8007	36.7917	71.4531	38.0293	44.477	25.283	44.8058	15.9084	60.7142	35.5053	253.078	41.2532	37.1011	50.7198	0.155073	63.9182	64.226	710.077	45.9204	0.108104	381.139	768.564	137.217	2150.67	167.745	376.333	0.0421528		11.5475	4.46149	30.1999	3.22383	3.22383	15.9702		47.5557	25.4455	51.2186	31.423	35.7615	41.4777	38.8137	9.79843	48.6121	25.2448	32.5076	40.8117	0.113259	38.6196
	49.0722	35.766	65.8309	37.76	41.4041	25.7753	42.6014	13.6835	56.285	32.1199	187.24	39.582	36.2645	47.1552	0.130553	41.8713	46.7225	539.611	23.4395	1.43366	283.12	575.736	114.24	1660.83	160.84	266.55	0.486574		9.4902	3.81599	26.2489	1.82204	1.82204	13.8068		47.679	25.4153	51.1918	31.5257	35.8441	41.2481	38.8173	9.78968	48.607	25.2199	32.6053	40.6404	0.109701	38.5461
	46.4771	35.7526	61.1601	35.6774	38.5488	25.466	40.5137	12.1506	52.6643	29.9914	147.637	37.1507	35.6962	44.495	0.109723	35.5623	22.6673	426.275	23.3895	3.86063	226.433	457.932	113.954	1301.94	112.353	181.47	0.150734		9.32635	1.39808	24.0094	1.47333	1.39808	11.6848		47.7584	25.3767	51.1327	31.6144	35.9149	41.0205	38.8029	9.7716	48.5745	25.1826	32.6895	40.4661	0.106302	38.4677
	44.7044	34.9922	57.3817	33.1175	35.9714	24.0259	38.3655	11.4199	49.7855	29.7661	130.415	35.4818	33.5862	42.5212	0.1174	40.1815	11.379	361.614	27.5418	5.73172	205.625	385.208	98.298	1043.55	64.6383	118.673	1.10632		9.22258	0.489592	21.8999	2.36434	0.489592	11.4559		48.1453	25.2018	51.0792	31.5321	35.7732	40.677	38.7348	9.8844	48.6192	25.5182	32.5923	40.1915	0.104407	38.2251
	43.2595	33.4802	54.1091	30.8637	33.3663	36.44	38.5865	8.72195	47.3084	22.6036	76.0724	34.9601	33.3948	41.5547	0.108872	21.8374	26.0745	240.952	59.6409	27.2499	4.60731	330.579	70.6013	842.823	33.4781	68.7015	129.102		8.29944	1.47993	19.149	4.09636	1.59375	1.47993		48.5195	25.0329	51.03	31.4557	35.6375	40.339	38.6691	9.99781	48.6669	25.8548	32.5012	39.9215	0.102459	37.9882
	41.4259	31.6244	51.953	28.9149	31.303	74.0217	43.2071	17.3744	60.5815	40.2118	301.868	36.5251	31.3833	49.3212	0.222267	3.17289	134.16	76.4905	204.269	141.71	949.539	267.262	42.859	722.282	14.7236	38.7536	2395.52		4.90074	4.90074	15.4279	7.61028	5.22218	37.4966		48.8656	24.8848	50.9861	31.3868	35.5083	40.024	38.6093	10.1047	48.7139	26.1717	32.4171	39.6703	0.100617	37.7661
	38.8443	29.3265	50.671	27.8638	30.199	83.8012	43.451	21.5386	64.9896	49.57	463.913	34.5217	29.5447	47.7143	0.235179	21.2211	199.5	52.1288	242.959	175.616	1628.14	189.52	18.0526	655.017	7.76243	26.2272	3448.45		4.32269	5.19511	16.1493	6.65783	4.32269	49.2795		49.1976	24.7749	50.9422	31.3187	35.3796	39.7371	38.5583	10.2024	48.7607	26.4596	32.3339	39.4424	0.0990373	37.5584
	41.9743	27.2852	49.4483	27.3957	32.7191	82.0609	43.4806	20.7998	64.2803	47.8369	432.63	37.3467	28.7266	47.5798	0.247072	2.26884	262.291	35.613	258.722	115.81	1488.44	285.496	4.87299	593.923	5.37327	58.3906	3247.09		4.62762	10.0615	12.1016	9.95096	4.62762	44.7142		49.5248	24.6927	50.9011	31.2498	35.2519	39.4705	38.5152	10.2959	48.8111	26.7321	32.2504	39.2317	0.0976649	37.3612
	65.1665	25.6531	46.8011	26.4963	34.672	76.9704	45.9599	21.2126	67.1725	46.1546	449.974	40.7366	28.5402	60.5752	0.359477	368.893	412.368	0.707663	378.833	127.416	961.653	1607.11	0.331041	471.907	2.01233	92.0513	2692.85		24.4299	15.0835	6.06455	14.2403	6.06455	36.2338		49.8334	24.6239	50.8619	31.1757	35.1369	39.2212	38.4755	10.3854	48.8609	26.9922	32.166	39.0348	0.096471	37.179
	65.2506	24.0078	45.1949	24.6605	32.8148	74.3395	44.378	21.3141	65.6921	48.0285	454.291	39.0049	26.6991	60.2367	0.385775	435.665	414.946	0.667307	388.78	133.708	897.689	1613.86	1.14468	404.702	0.174054	59.8626	2426.72		26.2458	14.997	6.19005	14.3443	6.19005	35.3346		50.0425	24.559	50.8246	31.1048	35.0226	38.9753	38.4215	10.4542	48.8756	27.2092	32.0842	38.8368	0.0952127	36.9989
	61.622	22.2633	43.1064	23.5997	31.7654	74.2334	42.765	21.2348	63.9998	49.6546	450.917	37.4359	25.6411	56.9931	0.379406	355.585	420.323	0.116547	367.309	120.992	990.259	1335.49	7.9211	325.035	2.18441	44.725	2416.28		24.1861	15.1726	5.67052	13.8362	5.67052	36.7975		50.1646	24.4951	50.7854	31.1455	34.8991	38.7327	38.3704	10.4894	48.8598	27.3373	32.0839	38.6422	0.0927272	36.8159
	59.5693	20.8362	40.573	23.0366	31.6786	72.8339	41.4213	20.8494	62.2707	50.335	434.697	36.1258	25.1971	54.8202	0.370209	329.352	423.745	0.719636	337.996	94.9195	986.754	1189.67	17.9902	240.103	4.16605	43.572	2280.66		23.4435	15.2896	4.44718	13.0892	4.44718	36.7081		50.3172	24.4371	50.7438	31.3125	34.7787	38.5681	38.3596	10.514	48.8735	27.409	32.1791	38.5159	0.0896367	36.6734
	57.7912	19.4159	39.4583	22.1579	31.4329	70.8595	40.186	20.4175	60.6034	50.8074	416.872	35.4456	24.4767	53.208	0.369845	309.943	431.394	0.529499	325.011	76.6157	940.868	1070.17	32.0557	206.801	8.52524	40.3887	2095.98		22.3456	16.0297	4.01269	13.2877	4.01269	35.4139		50.4905	24.3858	50.7033	31.4819	34.6586	38.4181	38.3564	10.5432	48.8996	27.4875	32.2761	38.4027	0.0866817	36.5383
	56.6086	18.1716	38.829	20.9239	30.4635	68.0492	38.841	19.9361	58.7771	51.3275	397.448	34.6462	23.3088	52.1637	0.382324	315.69	427.224	0.000142564	321.023	70.1826	853.122	994.2	47.6947	189.099	17.2545	29.0063	1846.55		21.9624	16.4747	4.18278	13.7224	4.18278	33.403		50.6624	24.3407	50.5179	31.639	34.5338	38.2711	38.3275	10.5406	48.868	27.5013	32.3627	38.3134	0.0841966	36.4024
	56.3165	17.339	37.6753	19.4347	28.6664	63.6889	37.1868	19.2365	56.4233	51.7294	370.043	33.1708	21.7426	51.6562	0.407549	365.947	393.936	0.238647	315.137	72.5978	702.361	975.863	59.8883	158.699	31.8436	12.8783	1490.82		23.1457	15.8319	4.50447	13.7361	4.50447	30.518		50.8195	24.3056	50.3883	31.7815	34.4118	38.1268	38.3056	10.5485	48.8541	27.5376	32.4391	38.2609	0.0823451	36.2693
	54.7677	16.4218	35.4221	18.0419	27.6689	61.1175	35.5733	18.7487	54.322	52.7043	351.513	31.5455	20.4487	49.9313	0.418907	368.425	366.782	0.0228681	307.35	62.4798	652.505	881.497	74.925	107.007	49.5022	6.71435	1298.87		23.2222	15.1237	3.8766	13.5036	3.8766	29.572		50.8818	24.2753	50.2646	31.9081	34.2916	38.0101	38.2719	10.5371	48.809	27.5321	32.504	38.2065	0.0806452	36.1509
	51.4228	24.7344	32.8157	17.2222	32.8125	59.7532	36.4601	16.1284	52.5885	44.2357	260.125	32.8141	26.7539	46.7711	0.27225	223.882	137.493	13.2817	370.096	13.3054	542.565	694.065	0.117878	59.8771	61.7083	59.8267	1202.39		18.6087	8.07973	0.00162697	15.5919	0.00162697	26.9391		50.9434	24.2334	50.2127	32.0313	34.1748	37.8868	38.2471	10.5461	48.7932	27.5737	32.5672	38.157	0.0790366	36.0308
	47.5458	43.8171	35.3259	16.44	41.7411	57.3957	40.3776	13.8074	54.185	34.1956	190.643	42.7791	36.9297	46.6136	0.115915	51.383	11.8301	25.52	573.008	1.85917	289.616	504.815	351.165	105.025	74.6096	277.669	1044.45		4.76669	1.03799	7.45323	26.3391	1.03799	14.6166		51.0087	24.1935	50.2695	32.1233	34.0674	37.8054	38.2446	10.5836	48.8282	27.6735	32.6093	38.1348	0.0781052	35.9364
	49.226	42.3642	49.2601	15.4162	40.7948	54.6922	41.9589	13.9592	55.9181	33.2686	194.858	45.7951	41.1872	49.2515	0.0891696	52.8107	0.164272	53.3069	704.517	1.35511	162.136	583.14	298.823	584.786	93.3455	247.027	877.016		3.4309	3.4309	3.46495	30.3789	5.00029	8.89706		51.0704	24.0951	50.3253	32.1744	33.9691	37.7524	38.2311	10.6398	48.8709	27.8301	32.6231	38.1114	0.0775911	35.8608
	67.902	39.5463	55.7564	14.8057	38.8394	52.0709	44.8201	18.2724	63.0925	40.7682	333.879	45.8086	39.0161	54.835	0.168553	532.775	27.8134	119.603	900.864	35.7688	52.5731	1833.92	209.34	941.184	105.514	189.385	728.63		22.0935	6.26229	9.94786	31.0028	6.96915	6.26229		51.1205	23.9926	50.3778	32.2191	33.8804	37.6305	38.2035	10.6943	48.8978	27.993	32.6344	38.0602	0.0767495	35.7555
	70.3484	37.4778	57.8447	14.1706	38.3737	48.8332	44.5081	19.3479	63.856	43.4706	374.342	43.6034	37.7018	55.5918	0.191761	667.723	49.4246	177.865	920.361	37.6308	18.707	2049.44	153.762	1073.67	118.965	176.783	564.324		26.745	6.12564	14.2412	29.4328	5.22977	5.22977		51.1176	23.8965	50.4177	32.1356	33.7953	37.4083	38.1285	10.7471	48.8756	28.1865	32.5505	37.9485	0.0765675	35.6018
	69.3204	39.557	55.2667	13.4159	37.3376	46.5583	43.576	18.8311	62.407	43.2143	354.609	43.0576	37.8924	53.0896	0.167035	662.773	16.1525	136.674	909.631	38.9175	8.89437	1957.41	209.648	911.378	135.998	150.305	461.416		26.2627	3.50068	12.2091	29.6417	5.72005	3.50068		51.1191	23.8217	50.447	31.9269	33.711	37.1723	38.033	10.8076	48.8406	28.4163	32.373	37.8178	0.0775724	35.4417
	65.8313	40.154	57.126	12.6307	35.9644	45.4636	42.8617	18.4752	61.3368	43.1042	341.333	42.8088	37.0118	54.2104	0.188535	527.605	7.33127	203.471	913.912	47.5728	6.76997	1660.86	227.295	1027.09	154.929	118.519	415.583		23.0225	2.65477	14.3172	30.1781	6.84444	2.65477		50.9754	23.7588	50.4729	31.7273	33.633	36.9274	37.9158	10.8284	48.7442	28.5591	32.2037	37.6687	0.0782134	35.2802
	63.5049	39.2623	71.354	12.4199	34.7138	44.3797	44.2724	21.1394	65.4118	47.7484	446.873	41.821	35.8509	58.7236	0.241848	369.887	25.1011	733.412	1014.58	91.3676	0.011502	1476.65	201.203	2141.5	160.221	92.8538	372.566		21.6839	2.55867	29.533	29.4011	7.10722	2.55867		50.7892	23.7004	50.4979	31.5515	33.5666	36.7467	37.8087	10.8336	48.6423	28.6536	32.0553	37.5432	0.0788512	35.1567
	64.7637	37.8681	69.3599	19.6041	33.2595	42.2951	44.5251	19.0978	63.6228	42.8922	364.724	40.0816	34.4117	59.1465	0.26438	409.601	44.3152	616.768	621.053	126.913	4.97269	1574.97	163.594	1960.91	29.9602	66.9418	296.439		24.6821	2.21351	29.2783	20.4775	6.82209	2.21351		50.6162	23.6431	50.5173	31.3969	33.5277	36.6076	37.7181	10.8355	48.5536	28.7275	31.9296	37.4405	0.0794421	35.0677
	64.3005	35.5096	66.0517	24.023	31.7857	39.3868	43.5095	17.5418	61.0514	40.3172	307.716	37.4482	32.7167	58.072	0.279279	432.262	63.9998	508.149	379.724	137.449	16.9969	1538.42	108.823	1678.87	1.11235	44.997	204.751		26.8523	1.93863	28.6035	13.4252	5.6625	1.93863		50.4562	23.5894	50.5233	31.2484	33.5084	36.3948	37.6201	10.8363	48.4564	28.8045	31.8134	37.3138	0.0795686	34.9516
	61.5104	33.3168	61.6272	22.6283	29.9604	36.8912	40.9891	16.6221	57.6111	40.5524	276.293	35.104	30.7995	55.3556	0.285022	421.126	58.864	425.934	337.116	121.63	16.7927	1327.34	67.882	1335.87	5.99951	23.841	139.558		26.4064	1.7872	26.5233	12.4756	5.14352	1.7872		50.3018	23.502	50.5143	31.1151	33.4927	36.1648	37.5151	10.8426	48.3577	28.9019	31.7095	37.1775	0.0793773	34.8288
	57.394	32.1418	57.2066	23.1935	28.1068	35.5225	38.9275	14.815	53.7426	38.058	219.485	33.8322	29.1156	51.7856	0.280219	341.011	46.0462	334.124	247.561	117.088	11.594	1044.34	49.9013	1032.26	3.55043	9.1754	109.094		23.5619	1.69037	23.3744	10.6387	5.72536	1.69037		50.1398	23.4032	50.4926	30.9984	33.4617	35.9289	37.4041	10.847	48.2511	28.9994	31.6142	37.0353	0.078967	34.6953
	53.038	31.2922	52.8856	26.4278	27.4781	35.3159	37.7396	12.1995	49.9391	32.3254	148.828	33.304	28.4316	48.4931	0.260794	234.04	41.5691	229.401	127.956	105.298	5.87433	781.775	38.6196	773.277	1.82278	5.76201	104.82		19.7339	2.01185	19.5815	6.87622	5.8259	2.01185		50.0015	23.3067	50.461	30.8866	33.4393	35.7075	37.3004	10.8529	48.1533	29.0959	31.5248	36.9022	0.0785863	34.5734
	49.3452	30.751	48.6421	35.0296	29.3478	34.9737	38.0149	8.80178	46.8167	23.1535	77.4713	35.0017	31.8067	45.239	0.174342	128.375	52.7643	112.938	8.91178	75.1194	9.24863	588.909	32.1862	555.281	99.0409	18.2333	97.9315		14.3435	4.25069	13.6404	0.0279484	5.65394	0.0279484		49.9859	23.1974	50.4294	30.7766	33.4068	35.4965	37.2154	10.8914	48.1069	29.2659	31.4342	36.7857	0.0784456	34.4517
	46.6644	29.1486	45.0784	34.5353	33.5643	33.295	37.0477	7.09788	44.1455	19.1588	50.3799	34.0498	33.3623	42.4426	0.119785	92.4826	62.3957	64.4926	6.31201	12.1338	14.0827	465.987	16.5718	400.027	89.4457	72.0222	67.5232		12.6147	4.90123	11.0286	0.485493	0.485493	0.754833		49.973	23.0861	50.3969	30.6674	33.3259	35.2112	37.1101	10.9371	48.0472	29.4721	31.332	36.6354	0.0780278	34.2685
	44.6462	27.3874	42.2216	32.7452	35.8761	31.5503	35.7378	6.59755	42.3354	18.461	43.5276	34.3107	31.8491	40.6353	0.121215	79.3592	69.7293	42.0398	8.9557	0.0191305	17.5351	382.926	5.33478	293.914	58.7907	116.606	41.8949		10.3355	6.92326	7.91096	1.56546	1.56546	2.76034		49.9486	23.0062	50.3539	30.5597	33.254	34.8432	36.9942	10.9725	47.9668	29.6601	31.2332	36.4565	0.0771643	34.0486
	42.7057	25.9487	47.2226	45.5678	38.2074	29.5238	38.196	8.73342	46.9294	22.8648	76.2726	40.4565	31.6947	44.8522	0.171889	20.3373	149.997	81.4793	54.3433	0.000130393	75.2067	310.745	0.75857	490.394	419.842	172.389	19.7677		2.24914	14.5079	6.76603	5.11123	2.24914	10.9327		49.9306	22.9356	50.3037	30.5039	33.1571	34.4766	36.8846	11.0023	47.8869	29.829	31.1672	36.2826	0.0758406	33.8168
	40.6605	24.4349	72.6807	54.9914	36.9273	27.4362	42.8552	18.1871	61.0423	42.4385	330.771	38.7939	29.809	51.4087	0.265949	4.81652	339.306	889.56	147.288	35.1393	237.745	242.824	0.41318	2266.04	894.83	140.413	5.56239		1.86659	14.359	33.8867	16.1975	1.86659	11.3577		49.9195	22.8651	50.2507	30.4838	33.0514	34.1346	36.7842	11.0297	47.8139	29.9849	31.1257	36.1218	0.0742935	33.593
	38.2786	22.9236	75.1218	52.6229	35.1525	25.907	41.6677	19.457	61.1247	46.6955	378.573	36.7155	28.2184	49.0368	0.269476	11.4863	351.341	1119.17	120.016	42.4487	248.4	174.263	4.64011	2504.41	758.738	101.501	0.687752		1.56306	13.7919	38.4062	15.9074	1.56306	10.8085		49.6506	22.7878	50.196	30.4654	32.9474	33.8096	36.6428	10.9972	47.64	30.0119	31.0859	35.9345	0.0723446	33.3785
	35.6171	22.5656	72.9528	49.1351	51.5001	24.7425	42.7522	19.0374	61.7896	44.5295	362.421	42.3761	27.4611	50.9089	0.299193	50.9103	407.499	912.079	40.7408	76.5265	324.349	111.078	6.3108	2292.03	578.756	698.145	0.112362		6.759	19.8105	30.5768	6.759	9.12408	17.6335		49.0052	22.7157	50.1405	30.426	32.8461	33.4972	36.4384	10.8784	47.3168	29.854	31.031	35.7031	0.0700109	33.1716
	33.089	22.5132	71.6434	45.6593	59.5377	24.4474	42.815	19.8138	62.6288	46.2778	392.588	39.3741	26.6078	56.0681	0.356334	94.5941	412.164	831.076	8.08982	279.649	337.367	64.1814	6.57691	2168.36	423.6	1187.49	0.397256		6.28511	16.861	32.2692	6.28511	20.1635	14.9267		48.2875	22.6594	50.0855	30.3111	32.7409	33.1883	36.2121	10.7515	46.9637	29.6904	30.9186	35.4562	0.0683634	32.9646
	31.6366	21.6508	95.9349	42.2425	57.6458	37.1999	47.7184	26.4657	74.1841	55.4622	700.431	39.7212	33.0274	53.795	0.239196	258.624	679.522	2324.83	29.9858	98.5534	110.639	43.0192	11.744	5020.74	294.629	1060.68	146.947		8.08457	18.0704	56.2137	2.5213	17.9246	2.5213		47.5748	22.638	50.0336	30.2072	32.6337	32.8798	35.9945	10.6216	46.6161	29.5088	30.8138	35.2158	0.0666674	32.7567
	30.8577	21.268	98.9936	39.7847	55.226	38.6993	47.4716	27.6164	75.088	58.1747	762.668	39.242	32.8181	51.3657	0.220323	276.021	686.625	2654.52	59.0879	60.1319	76.9525	33.4081	14.5136	5463.56	216.296	908.922	185.548		8.38432	17.974	59.7516	0.542696	15.984	0.542696		46.9234	22.6179	49.9878	30.1021	32.5335	32.584	35.7914	10.5097	46.3011	29.3637	30.71	34.9896	0.0651389	32.5587
	30.0781	26.8111	94.0979	38.6772	52.3483	36.4512	46.4106	24.9769	71.3875	53.8172	623.844	37.5642	31.6713	48.9305	0.214129	266.752	384.142	2274.07	59.8055	35.2558	99.1904	25.0036	3.00451	4763.78	184.946	743.683	129.355		7.48611	10.7531	56.5337	1.11302	14.7841	1.11302		46.3056	22.598	49.9495	30.0017	32.4561	32.3017	35.6021	10.4084	46.0105	29.2353	30.5767	34.8156	0.0648227	32.3789
	29.088	27.1845	87.9178	37.674	48.7983	35.401	44.3439	22.6723	67.0163	51.1284	514.035	36.5375	30.6663	46.0172	0.200186	232.743	294.447	1898.68	44.4874	19.841	79.9757	16.0824	4.43842	3948.88	158.668	562.664	106.571		7.44953	9.35306	51.3803	1.13651	12.2607	1.13651		45.673	22.5801	49.9177	29.9081	32.303	32.0302	35.402	10.3127	45.7147	29.1301	30.4387	34.6273	0.0643747	32.1666
	28.1076	26.7323	81.5447	36.4711	45.7457	34.8268	42.238	20.4235	62.6615	48.3534	417.12	35.649	29.7874	43.427	0.186297	199.669	240.428	1545.01	33.2572	12.3035	54.9261	9.1803	2.73758	3188.52	129.81	427.164	95.045		7.54136	8.9167	45.8957	0.822157	10.0967	0.822157		45.0345	22.5635	49.946	29.7861	31.8874	31.7755	35.1655	10.2552	45.4207	29.1628	30.2834	34.346	0.062859	31.8314
	26.677	25.5058	76.7365	34.7403	43.5718	33.9288	40.1934	19.0484	59.2418	47.3919	362.841	34.3346	28.49	41.3639	0.184298	182.691	215.723	1335.4	29.736	11.4136	39.2449	2.55787	0.183302	2668.63	93.3657	342.031	78.3417		7.6575	8.8287	42.4019	0.405752	9.23723	0.405752		44.4113	22.5526	49.9967	29.6572	31.3984	31.531	34.9245	10.217	45.1415	29.2544	30.0925	34.0762	0.0620815	31.4647
	27.8668	23.7004	73.0916	32.3999	42.1849	31.7807	38.504	18.0256	56.5296	46.8148	324.922	32.0903	28.8452	39.7386	0.158833	113.152	219.148	1196.3	37.2602	13.5484	45.2033	7.77881	1.89699	2305.33	53.6148	292.654	44.93		4.22355	8.38991	41.0013	0.309616	10.0945	0.309616		43.8189	22.5606	49.6541	29.5318	30.9246	31.2913	34.6302	10.0668	44.697	29.0694	29.88	33.7955	0.0614917	31.1079
	46.2831	21.9452	70.4042	30.7568	41.7933	29.5944	40.1295	17.2435	57.373	42.9697	297.339	36.275	29.885	45.1606	0.203551	37.8663	330.668	916.556	87.848	2.76826	110.987	449.666	9.81256	2054.49	32.2516	279.411	20.4008		10.008	14.3298	34.1291	5.51827	5.51827	6.68059		43.2686	22.5747	49.0562	29.4101	30.4719	31.0655	34.3078	9.84572	44.1535	28.6982	29.6755	33.4972	0.0604963	30.7687
	54.0305	20.7212	68.1669	34.3276	40.6176	27.6167	40.9134	17.5659	58.4793	42.9342	308.56	37.4726	29.2945	50.6773	0.26738	172.057	407.727	742.753	43.3731	0.0874925	176.802	838.262	18.9794	1856.68	85.5604	241.489	6.44666		16.5579	16.7514	30.6943	3.14502	3.14502	9.85588		42.7495	22.5788	48.4676	29.2958	30.0378	30.8569	33.9977	9.63347	43.6312	28.3356	29.4813	33.2125	0.0595147	30.4473
	53.3817	20.2347	64.9086	44.1656	38.7361	25.75	41.1961	16.7547	57.9509	40.6707	280.721	41.4509	28.9965	51.0777	0.275759	148.488	439.382	562.284	8.818	6.05177	238.583	801.114	23.455	1586.5	364.348	186.551	0.451943		11.9308	21.2162	23.4578	2.71477	2.71477	15.7009		42.2511	22.4191	47.9163	29.1921	29.6248	30.6629	33.6777	9.47242	43.1501	28.1267	29.3003	32.924	0.0582364	30.1438
	50.7186	19.8626	60.222	44.8231	37.3336	23.9332	39.4822	15.5964	55.0785	39.5023	243.247	41.0783	27.2833	49.2447	0.286972	126.256	384.926	430.139	28.5251	4.61637	241.77	657.453	27.197	1235.12	389.879	150.207	1.30982		9.64023	21.2157	19.1436	3.74473	3.74473	17.1451		41.7693	22.1235	47.3388	28.9923	29.2368	30.4775	33.323	9.34621	42.6692	28.0473	29.0535	32.6116	0.0577019	29.8571
	49.1757	19.1142	56.9864	43.8903	35.837	22.476	37.9133	14.9825	52.8958	39.5178	224.475	39.8636	25.8163	47.8544	0.299144	126.843	353.405	363.785	35.7247	4.31106	238.308	580.715	35.5634	1018.17	353.913	115.761	6.76875		9.31212	20.7494	17.1228	4.02666	4.02666	17.3876		41.3053	21.8243	46.7207	28.7442	28.8746	30.2943	32.9606	9.21495	42.1755	27.9575	28.7768	32.294	0.0575925	29.5844
	62.0899	18.5119	53.9301	41.7687	33.6756	21.0522	38.5047	17.507	56.0118	45.4673	306.497	37.7221	24.208	50.8897	0.355293	556.262	399.714	237.942	10.6536	23.3209	304.591	1369.91	43.1101	832.46	278.589	73.9229	16.2049		24.3678	19.2102	16.208	4.04658	4.04658	16.67		40.8658	21.5373	46.1124	28.5159	28.5319	30.1082	32.6119	9.08547	41.6974	27.8594	28.5199	31.986	0.057285	29.3201
	62.3748	22.0286	51.0449	41.1212	35.1048	19.6163	38.5484	16.5751	55.1235	42.9981	274.733	38.113	25.2976	48.564	0.314999	567.695	272.906	156.161	6.61932	11.8584	358.426	1391.07	9.29734	674.293	257.394	100.543	29.8275		24.2617	16.0845	12.9319	3.0082	3.0082	18.4968		40.4557	21.2727	45.5367	28.282	28.2097	29.9174	32.279	8.96522	41.2443	27.7741	28.2278	31.6886	0.057761	29.0997
	59.7585	22.4468	48.5727	41.5939	43.9405	18.7533	39.1776	15.7317	54.9094	40.1549	247.488	42.7672	27.2336	47.4147	0.270349	423.573	279.919	88.2676	5.83834	22.6854	417.154	1202.76	6.92147	552.015	272.784	355.806	39.9986		16.9913	20.3204	5.80549	1.17332	1.17332	24.014		40.0763	21.0136	45.0082	28.0404	27.9135	29.7178	31.9616	8.86247	40.8241	27.7285	27.9452	31.4007	0.0582257	28.8791
	55.6222	21.5589	45.276	40.3892	42.9288	18.489	37.3774	14.4371	51.8144	38.6252	208.429	41.659	26.2665	44.6892	0.259638	332.874	250.224	62.3892	9.07131	30.8185	356.77	932.965	12.3822	407.972	234.442	318.661	43.4111		13.9632	20.1001	3.61703	1.26979	1.26979	23.17		39.7173	20.7488	44.5203	27.814	27.642	29.5188	31.6602	8.77362	40.4338	27.7118	27.685	31.1249	0.0584903	28.6664
	53.6439	20.9915	41.6239	39.2264	40.7632	17.9101	35.6932	13.6233	49.3164	38.1677	185.593	39.9948	25.5502	41.4087	0.236839	322.229	216.138	35.1739	12.4836	25.7047	316.238	816.028	16.6968	273.777	200.185	246.033	51.3748		13.6491	19.0032	1.62916	0.768383	0.768383	22.0847		39.3712	20.4847	44.0657	27.6095	27.3916	29.3324	31.3758	8.69267	40.0685	27.705	27.446	30.865	0.0586329	28.4709
	51.453	20.0407	38.4978	37.5148	37.9836	16.9412	33.7385	12.95	46.6885	38.3834	167.703	37.7492	24.4092	38.3693	0.222369	313.801	187.63	22.6506	14.2605	18.0209	282.149	695.654	25.3715	180.099	154.682	166.563	66.2022		13.7037	17.7085	0.74855	0.234398	0.234398	20.808		39.0355	20.2295	43.6386	27.4234	27.1616	29.0204	31.0848	8.62216	39.707	27.7375	27.2271	30.5687	0.0578186	28.2219
	47.6817	19.9625	35.6836	35.3497	35.1241	16.0599	31.6436	11.6507	43.2943	36.8185	135.738	35.2369	23.7529	35.6001	0.199606	257.222	136.448	16.3218	13.735	12.1142	242.851	510.941	26.1655	112.485	105.513	100.931	81.3207		12.4448	15.2744	0.446709	0.112762	0.112762	19.177		38.7151	19.9877	43.2265	27.2526	26.9463	28.3304	30.7431	8.57309	39.3162	27.8862	27.0228	30.1399	0.0545299	27.7915
	45.6266	21.1811	32.8944	33.1421	32.9337	15.5288	30.2178	10.5636	40.7814	34.9584	111.59	32.914	24.1094	33.09	0.157006	237.432	81.6623	7.16414	8.55173	7.37637	215.766	422.257	15.1839	61.1002	65.0346	61.717	91.1816		12.7125	11.733	0.0196781	0.228064	0.0196781	17.3852		38.4173	19.7637	42.8196	27.0874	26.7355	27.5391	30.3938	8.53509	38.9289	28.0817	26.8235	29.6801	0.050556	27.3132
	44.3106	21.8443	30.2162	30.8759	31.3708	14.642	28.8767	10.023	38.8996	34.7096	100.46	30.5461	23.9373	31.2471	0.132462	238.208	49.4543	1.79447	3.99697	6.22099	202.625	369.906	10.4551	26.4044	33.6189	39.6035	108.904		13.7646	8.70179	0.329832	0.329832	0.82478	15.904		38.0848	19.5553	42.4171	26.922	26.4929	26.7622	30.0391	8.49575	38.5348	28.2824	26.5603	29.2598	0.0483614	26.8421
	41.8037	20.9765	27.766	28.7977	29.9782	13.5842	27.1511	9.46539	36.6164	34.862	89.5937	28.2819	22.6739	29.6831	0.133873	214.701	38.1252	0.378173	2.71154	7.99271	184.06	279.759	16.82	7.22695	13.8385	24.0147	132.101		13.5218	7.30538	0.51586	0.51586	1.69632	14.6977		37.517	19.36	42.0338	26.7615	26.2252	26.0342	29.6553	8.41758	38.0729	28.3848	26.082	28.9318	0.0518027	26.4933
	39.0383	19.7739	25.4591	27.5396	28.4791	12.8618	25.5253	8.81852	34.3438	34.5482	77.7664	26.4994	21.1952	28.2442	0.142579	182.601	33.0789	0.00437517	4.0575	8.72496	160.365	194.897	28.1308	0.145494	6.06098	11.5694	149.23		12.5389	6.72552	1.04023	1.04023	1.97971	13.6376		36.9431	19.1776	41.6596	26.6161	25.9721	25.3322	29.2835	8.33858	37.622	28.4754	25.4922	28.6166	0.0577438	26.2941
	37.6455	18.3398	23.3886	36.808	26.8151	12.9514	25.9914	9.88796	35.8794	38.0432	97.7718	25.1019	19.602	34.3098	0.272813	135.817	58.5475	6.77428	117	0.67846	170.042	157.948	45.4001	2.85295	137.6	3.01843	147.048		12.5436	6.76211	1.71322	11.7062	1.71322	12.1505		36.4015	19.0086	41.2999	26.478	25.7258	24.6331	28.9245	8.27062	37.1951	28.5938	24.9063	28.3129	0.0640101	26.1019
	39.5383	17.1292	21.6001	47.1668	24.9191	19.1907	28.2574	12.2174	40.4748	43.2363	149.266	23.2596	19.7931	35.8835	0.288998	127.26	123.836	44.3192	357.566	11.1442	82.2038	209.109	63.179	12.0937	487.928	0.0251622	34.6564		16.2787	6.13041	1.65949	23.9072	1.65949	4.06886		35.8819	18.8504	40.9608	26.3397	25.476	23.9475	28.576	8.21439	36.7904	28.7457	24.3296	28.0169	0.0704408	25.9078
	41.0657	16.3248	20.2943	45.2451	23.073	18.6218	27.4375	12.4428	39.8803	45.3498	154.824	21.6836	19.0399	36.5675	0.315202	185.729	123.491	51.0246	317.112	19.0485	77.7156	255.616	76.6133	22.881	406.724	4.0189	41.6787		19.3821	5.35883	1.38935	23.5615	1.38935	3.06184		35.4574	18.7045	40.6297	26.205	25.2236	23.2801	28.25	8.17754	36.4276	28.947	23.7659	27.7388	0.0771352	25.7143
	39.3431	15.8524	35.0166	42.1592	21.4003	17.5229	28.5491	11.6401	40.1892	40.7722	135.492	28.2085	18.4923	38.2615	0.348333	116.511	161.205	41.8287	185.234	51.1047	121.576	203.501	85.1058	98.7817	291.776	13.5231	57.0748		11.1346	12.356	6.80814	13.9507	6.80814	10.6856		35.1237	18.5698	40.3024	26.1363	24.9763	22.6383	27.9578	8.15326	36.1111	29.1628	23.2228	27.5024	0.0843689	25.5563
	36.7108	15.6165	56.4556	39.2758	19.8775	16.625	30.7602	16.2219	46.9821	52.7366	263.149	28.2941	17.4381	38.6346	0.378017	35.4098	229.331	660.253	72.5156	118.434	199.803	135.329	89.5146	984.571	201.586	27.0427	71.4482		8.41668	12.6776	28.1615	10.9817	8.41668	11.6691		34.7939	18.4424	39.9834	26.1479	24.7428	22.0378	27.6914	8.12555	35.8169	29.3433	22.714	27.3055	0.0917933	25.4454
	35.4221	15.5275	54.5442	36.3233	18.4694	18.4667	29.7922	15.1457	44.9379	50.8379	229.393	26.9458	18.4674	36.098	0.32311	31.6957	203.481	612.661	42.6549	128.205	128.268	107.006	91.2057	868.274	126.463	43.6691	43.7059		8.47633	11.4182	27.5984	9.3775	8.47633	8.4791		34.4752	18.3227	39.6829	26.1929	24.5153	21.4608	27.4417	8.10393	35.5456	29.5315	22.2244	27.1295	0.0993851	25.3541
	35.0127	15.3748	59.6148	34.5572	17.2351	18.0973	29.982	16.9791	46.961	56.6309	288.289	26.3272	17.4506	34.8988	0.333302	25.3081	213.371	878.104	20.9328	162.483	141.246	98.7037	94.1473	1192.81	89.8609	61.5065	48.7266		8.68545	10.9525	33.2875	8.22997	9.09214	8.22997		34.1804	18.1173	39.4042	26.2461	24.2327	20.8958	27.1794	8.11937	35.2988	29.8732	21.73	26.9461	0.10716	25.2394
	34.7076	14.8452	69.4819	33.2758	16.2074	21.6072	31.6875	20.3223	52.0097	64.1334	412.994	27.4415	17.5573	34.3496	0.323508	9.12097	283.664	1428.41	2.52272	239.634	101.613	92.7344	104.705	1971.73	67.2086	78.683	12.0447		7.2661	12.5963	42.0404	5.83432	11.2341	5.83432		33.9118	17.72	39.0972	26.3	23.8577	20.3536	26.8734	8.18141	35.0548	30.4443	21.2297	26.73	0.114688	25.0788
	33.6965	13.8307	66.2708	31.5895	15.327	22.9387	30.6089	19.2673	49.8762	62.9468	371.229	27.2641	17.2299	33.1697	0.316268	9.53326	281.506	1271.78	0.961665	233.535	58.8321	74.2829	126.495	1696.87	42.4035	95.0762	4.57555		6.43238	13.4334	39.0067	4.32543	11.9371	4.32543		33.6514	17.3371	38.6493	26.353	23.4898	19.8383	26.5532	8.19941	34.7526	30.8792	20.7512	26.5031	0.121724	24.9214
	31.5167	13.1465	61.921	29.6749	14.5677	22.6883	28.9192	17.8326	46.7518	61.6635	318.001	26.1816	16.5978	31.0562	0.303404	6.74718	248.776	1089.12	0.57107	205.966	38.824	41.4607	142.353	1357.43	21.1338	110.461	5.70937		5.33513	13.035	35.7394	3.49329	11.6139	3.49329		33.2711	16.9838	38.1357	26.4579	23.1397	19.3485	26.2228	8.17035	34.3931	31.1574	20.2963	26.3991	0.130694	24.7988
	29.6801	12.9865	57.2518	28.1049	13.8364	22.029	27.3148	16.2318	43.5465	59.4248	263.47	25.0669	15.8846	29.2863	0.29669	5.59491	205.3	896.224	0.624211	181.666	27.9397	21.1824	146.197	1035.17	9.16364	126.366	9.29469		4.61322	12.0804	32.1849	3.03793	11.2305	3.03793		32.8742	16.6521	37.5985	26.6054	22.7923	18.8904	25.9021	8.12782	34.03	31.3789	19.8659	26.4296	0.141779	24.6989
	29.0287	13.9034	52.9836	26.3525	12.9745	20.7387	25.9969	14.7043	40.7012	56.5618	216.217	23.5456	15.6122	28.3597	0.2899	9.19199	146.253	728.28	0.12647	169.584	27.6483	15.6106	124.865	778.738	1.62518	146.489	18.8266		5.4831	9.64224	29.4379	2.8069	10.5712	2.8069		32.4789	16.2973	37.0852	26.7488	22.453	18.4542	25.5862	8.10004	33.6863	31.6578	19.4539	26.4582	0.152558	24.6009
	28.6417	13.6463	49.1501	24.8139	12.3883	19.6526	24.7155	13.51	38.2255	54.662	182.519	22.2333	15.1479	27.6848	0.292696	15.4154	122.528	597.051	0.00969015	151.96	25.6327	12.7022	130.678	579.481	0.0695828	161.022	29.4317		6.40846	8.587	26.9168	2.58066	9.84499	2.58066		32.1018	15.9347	36.5588	26.8838	22.1317	18.028	25.2731	8.07661	33.3497	31.9573	19.0539	26.4812	0.16311	24.5078
	27.5906	12.8585	45.7701	24.3643	12.4157	23.9756	24.4958	12.1969	36.6927	49.7917	148.764	24.17	15.6378	26.784	0.262749	9.57801	135.427	452.595	0.0172916	145.93	0.270568	6.31471	149.31	428.173	0.508974	160.328	1.2146		3.42067	11.3115	21.6001	0.194332	11.7543	0.194332		31.7275	15.5799	35.9019	27.0044	21.836	17.611	24.9435	8.01817	32.9616	32.1454	18.6672	26.4892	0.173219	24.4202
	25.9338	12.0702	42.8998	23.7055	14.1151	28.586	24.5517	11.1379	35.6896	45.365	124.053	24.8196	16.5127	27.9229	0.25678	1.91004	155.788	336.651	0.71616	108.922	16.2752	0.732814	169.196	317.626	1.8831	120.178	12.3079		1.11415	12.7494	18.0802	1.11415	10.7045	3.76637		31.3257	15.2378	35.2628	27.0355	21.5581	17.2149	24.6058	7.95369	32.5595	32.3245	18.3007	26.428	0.181704	24.2968
	23.943	11.755	40.1878	22.1475	15.1431	27.5875	23.4607	10.0497	33.5104	42.8366	100.997	23.0453	16.8942	26.6764	0.224512	0.232657	137.022	279.797	1.72429	69.1813	17.0306	1.28754	177.494	228.314	8.58586	98.6957	6.29898		0.897734	11.2902	17.1425	0.897734	7.90214	4.54221		30.9181	14.9167	34.654	27.0081	21.2944	16.8757	24.2779	7.8808	32.1586	32.4609	17.9804	26.3256	0.188353	24.1513
	22.1737	11.6974	37.5799	21.3093	14.8443	26.0062	22.2685	9.12364	31.3921	40.9711	83.2408	21.7415	16.4606	25.0481	0.206884	0.00898481	111.748	234.439	0.919923	55.1177	13.9707	8.43347	179.034	156.304	14.2007	104.722	0.862073		0.432169	10.0441	15.8384	0.432169	6.89717	4.26469		30.5297	14.6154	34.1075	26.9828	21.0464	16.5659	23.9746	7.81987	31.7945	32.6173	17.686	26.2307	0.194566	24.0146
	20.6029	11.4741	34.942	20.8485	14.066	25.3729	21.2177	8.39311	29.6108	39.5571	70.4442	20.7257	15.7002	24.2418	0.21385	0.377967	94.9385	188.355	0.136325	51.1478	17.2653	20.0237	185.059	97.3039	17.8862	121.259	0.08712		0.122784	9.25163	14.2163	0.122784	6.65976	4.64716		30.1734	14.3244	33.6208	26.9417	20.8149	16.2689	23.6907	7.77537	31.466	32.8204	17.4054	26.129	0.200384	23.8783
	23.2179	10.7293	32.1381	19.8723	14.3925	24.5897	20.8233	7.64319	28.4665	36.705	58.4184	21.5451	15.7625	24.2468	0.212059	5.73402	101.889	128.024	0.904477	41.3548	14.1862	3.45899	205.877	49.8485	27.0968	114.173	0.238109		1.67281	10.8158	10.593	1.67281	7.15254	3.04468		29.8499	14.0409	33.1766	26.8597	20.5968	15.9715	23.4159	7.74318	31.1591	33.068	17.1279	25.9988	0.205695	23.7283
	35.5858	10.2833	29.6662	18.6114	15.2217	23.3116	22.1133	9.3776	31.4909	42.407	87.9395	20.9615	16.0691	28.0775	0.272012	181.508	139.95	57.0455	12.2632	47.4948	1.43585	110.42	218.876	21.054	41.8126	97.1413	3.11916		14.6243	10.6783	8.70465	2.35008	5.73984	2.35008		29.5512	13.7617	32.7706	26.6837	20.3734	15.6741	23.1358	7.71694	30.8527	33.355	16.8489	25.7967	0.209817	23.5286
	35.5046	11.2768	27.733	17.3026	15.1326	21.729	21.4464	8.91841	30.3648	41.5846	79.5381	19.5158	15.6751	26.232	0.251912	197.632	103.422	39.5213	17.1716	39.8639	0.0798332	108.72	190.466	7.05065	60.4531	98.9045	11.2141		15.9888	8.239	8.21726	2.21321	4.38313	2.21321		29.2665	13.4967	32.397	26.5019	20.1084	15.3918	22.8604	7.69777	30.5581	33.673	16.5709	25.5915	0.213948	23.3051
	33.7099	13.0057	26.1093	16.4038	14.9684	20.2615	20.7431	7.86398	28.6071	37.9113	61.8422	18.3326	15.3272	24.6474	0.233151	168.139	59.8674	28.7961	18.8299	33.3473	0.231905	74.5151	145.734	1.06416	75.2375	102.198	23.1956		15.3773	5.32695	7.77665	1.92889	3.36426	1.92889		28.9892	13.2475	32.0818	26.3255	19.8177	15.1266	22.598	7.68987	30.2879	34.0289	16.2993	25.3936	0.218125	23.0716
	33.1368	12.9796	24.3236	20.2551	14.4907	18.9499	20.6893	7.33791	28.0272	35.4672	53.8449	19.6025	15.6055	23.3064	0.197908	154.941	59.4386	13.2081	0.188527	38.4227	3.02548	64.9488	146.364	0.568745	23.2579	112.086	37.5504		13.5343	6.62285	4.72109	0.652596	5.11181	0.652596		28.7184	13.0111	31.7209	26.0097	19.4997	14.8906	22.3084	7.65161	29.96	34.2992	16.0429	25.0843	0.219842	22.7547
	32.3072	12.5968	22.3755	22.0676	13.7013	17.7403	20.1314	7.22313	27.3546	35.8798	52.1736	19.9039	14.7111	22.2985	0.205013	148.248	56.7713	5.03584	3.74867	41.3465	5.71759	52.265	155.774	7.30189	9.06082	129.422	53.8377		12.4032	7.30717	2.47157	2.16365	6.20262	2.16365		28.4564	12.7888	31.1008	25.5904	19.1905	14.6765	21.9672	7.53352	29.5008	34.2944	15.805	24.6846	0.219307	22.3904
	31.2935	11.7942	20.4895	21.0237	12.7204	16.5893	18.9851	7.136	26.1211	37.5874	50.9225	18.5394	13.6876	20.8901	0.2083	151.498	51.7091	2.26331	4.1557	39.247	5.73975	38.6366	176.452	21.0514	16.4354	152.704	72.0527		12.7541	6.74523	1.9501	2.48423	5.81907	1.9501		28.2091	12.5808	30.4485	25.1882	18.8962	14.4751	21.633	7.40629	29.0392	34.2361	15.5803	24.2994	0.218633	22.0422
	29.8618	11.2802	18.8079	19.8361	11.9236	15.4387	17.8581	6.83	24.6881	38.246	46.6489	17.1233	12.8024	19.579	0.209275	144.09	43.2686	0.902212	3.91257	35.2173	5.8532	22.8877	190.372	39.3105	27.4747	173.03	92.9102		12.7385	5.84314	1.68459	2.71277	5.19967	1.68459		27.9807	12.3755	29.8105	24.8156	18.4361	14.2817	21.2834	7.30099	28.5844	34.3037	15.3203	23.9325	0.219403	21.6259
	28.1062	12.0854	17.2907	19.7185	11.2049	14.5065	17.152	6.23919	23.3912	36.3758	38.9276	15.8986	12.6907	19.1115	0.201901	119.994	25.6712	0.019232	6.5867	35.3683	6.99867	9.17172	168.801	60.6373	28.7213	192.455	111.75		12.2076	3.81326	1.39209	3.81987	4.69371	1.39209		27.7706	12.1698	29.18	24.474	17.8932	14.0898	20.9296	7.21343	28.143	34.4653	15.0406	23.5879	0.221268	21.1836
	26.3715	15.1382	15.9078	19.9765	10.6724	13.5107	16.9295	5.54127	22.4708	32.7314	30.7057	15.523	13.9176	18.9593	0.153352	89.1517	3.20896	1.04381	9.28396	39.152	11.6882	1.67397	98.7947	84.0864	26.0226	207.514	133.795		10.8485	0.384844	0.384844	4.45347	4.85064	2.01228		27.569	11.9716	28.3031	24.1641	17.3665	13.7697	20.524	7.10114	27.6251	34.5992	14.6689	23.2541	0.226386	20.7653
	25.5935	15.0579	15.018	18.8921	10.3196	12.5418	16.2372	5.4063	21.6434	33.2959	29.2281	15.0379	13.1609	17.9335	0.153489	87.5419	1.39072	1.48641	7.04868	35.0173	13.6553	0.266073	100.397	101.199	38.262	217.802	157.148		10.5556	0.0199499	0.0199499	3.85417	4.71831	2.49607		27.3707	11.7762	27.3929	23.8748	16.8618	13.4338	20.1184	6.99296	27.1113	34.7591	14.2908	22.9357	0.232225	20.3683
	25.0404	14.8501	14.4025	18.2083	11.6345	11.6787	15.9691	5.06372	21.0328	31.7095	25.6413	14.6263	12.3596	17.3688	0.168496	82.2895	1.25213	2.45431	5.01418	18.7888	18.4073	0.00138925	104.604	113.961	47.1886	180.721	179.533		10.4142	0.223819	0.223819	3.58204	2.9918	2.94757		27.1764	11.5243	26.5282	23.5901	16.3837	13.1188	19.7203	6.9109	26.6312	35.0447	13.935	22.6227	0.237641	19.9869
	24.3607	14.3101	13.7304	17.3914	15.7006	10.8848	16.063	4.60597	20.669	28.6744	21.215	15.0054	13.8753	16.9687	0.100292	68.8516	3.07259	5.4412	1.76463	0.131328	26.8135	0.514114	115.941	128.762	59.0793	87.9299	201.438		9.35532	0.695244	1.275	2.38603	0.695244	4.12054		26.9876	11.2679	25.721	23.3126	15.9393	12.812	19.3401	6.84579	26.1858	35.397	13.5938	22.3195	0.242966	19.626
	22.8568	13.3981	18.8102	19.9624	16.5132	10.1598	16.9501	4.61172	21.5618	27.2077	21.268	17.6617	14.1769	19.6743	0.162401	34.8898	12.6169	3.46018	9.07387	0.190846	46.1085	4.93223	136.414	39.2811	26.1666	73.3503	222.545		5.19511	4.26367	1.14851	2.30064	1.14851	7.50197		26.8038	11.0148	24.9722	23.0463	15.5242	12.5079	18.9782	6.79599	25.7742	35.8094	13.262	22.0293	0.248426	19.2853
	21.2787	13.0784	20.132	19.7362	16.0942	9.42697	16.6244	4.65418	21.2786	27.9961	21.6614	17.9152	13.8324	20.033	0.183097	21.6625	12.574	12.3031	9.68311	0.281116	51.8032	14.4324	143.983	24.4602	28.532	80.7034	244.946		3.36351	4.83677	2.21679	1.82099	1.82099	8.48823		26.628	10.7729	24.2678	22.794	15.1294	12.2101	18.6337	6.75714	25.3908	36.263	12.9399	21.7539	0.25405	18.9617
	19.8905	14.29	19.2309	18.8626	15.2666	8.86126	16.067	4.1992	20.2662	26.1356	17.6333	17.0646	14.5342	19.1389	0.136747	14.6196	3.15765	10.0106	7.81539	0.640633	51.9226	26.9067	116.374	34.1847	38.6277	96.258	262.973		2.82595	2.77458	2.16635	1.798	1.798	8.20334		26.4372	10.5486	23.5952	22.5577	14.7462	11.9435	18.3047	6.71567	25.0204	36.6882	12.6441	21.4945	0.259247	18.6519
	18.4166	14.1584	18.1964	17.5486	14.747	8.54578	15.2688	3.75182	19.0206	24.5718	14.0762	16.1478	14.3056	18.0344	0.115301	9.90845	1.23292	8.57059	5.19761	0.272243	45.199	44.3708	119.231	47.3531	56.6871	106.723	273.305		2.26874	1.9894	2.04853	1.4008	1.4008	7.60205		26.083	10.3417	22.9462	22.3451	14.3659	11.7192	17.9669	6.63292	24.5998	36.9175	12.3809	21.2505	0.263732	18.3555
	16.9991	13.8068	17.6407	16.6196	14.486	8.15417	14.6177	3.50055	18.1183	23.9473	12.2539	15.5528	13.9766	16.9042	0.0948038	5.67075	0.657615	9.13842	4.00769	0.0173567	41.7776	65.2647	127.034	55.3091	71.5389	112.185	286.406		1.44624	1.74602	2.08789	1.06683	1.06683	7.39864		25.6581	10.1468	22.3158	22.1684	13.9968	11.5128	17.6331	6.53639	24.1695	37.0688	12.1338	21.0346	0.268351	18.0826
	15.7403	13.0267	16.7856	16.1723	14.4811	7.67603	13.9803	3.36678	17.3471	24.0822	11.3352	15.1107	13.3903	16.0643	0.0907832	3.09749	0.909463	7.86939	4.80455	0.250815	39.7442	87.1873	145.228	68.7596	79.3071	112.287	302.819		0.629578	2.08405	1.67485	1.06154	0.629578	7.43469		25.2384	9.95617	21.7149	21.9395	13.6447	11.3212	17.3025	6.43541	23.7379	37.1936	11.9021	20.6118	0.267875	17.6798
	14.6546	12.0747	15.9973	16.0154	14.3197	7.41704	13.4131	3.27284	16.686	24.4003	10.7115	14.4872	12.636	15.6616	0.106921	1.54122	1.79133	6.6777	6.77205	0.821909	35.9531	108.642	169.078	82.4548	82.1247	115.734	311.899		0.167434	2.41243	1.5101	1.52829	0.167434	7.07011		24.8437	9.76851	21.1583	21.6948	13.3044	11.1444	16.9857	6.34187	23.3276	37.3366	11.6844	20.1152	0.265124	17.2313
	13.6105	11.3941	15.6348	15.9335	13.8898	7.08875	12.9252	3.29243	16.2177	25.4729	10.8401	13.7502	11.9482	15.1986	0.119735	0.469543	2.34449	7.34189	9.04941	0.930467	34.0645	131.498	187.242	89.1681	83.6175	125.169	323.603		0.139688	2.35609	1.88467	2.1833	0.139688	6.6614		24.46	9.58753	20.633	21.4542	12.9775	10.9803	16.6821	6.25214	22.9342	37.4781	11.4796	19.6453	0.262352	16.8053
	12.7179	10.844	14.9832	15.5299	13.0778	6.60549	12.293	3.25449	15.5475	26.4743	10.5917	12.8978	11.3125	14.5069	0.123722	0.180511	2.09979	7.23717	10.4771	0.615769	32.3482	152.765	202.599	101.898	91.1612	143.999	341.223		0.179922	2.05385	2.08541	2.63205	0.179922	6.29234		23.9412	9.41237	20.1376	21.3104	12.6717	10.8293	16.3837	6.14343	22.5272	37.4971	11.2899	19.1991	0.259411	16.4046
	11.7913	10.3334	13.8865	14.6385	12.2639	6.20144	11.5192	3.0215	14.5407	26.2302	9.12945	12.0276	10.6979	13.4808	0.115099	0.0740494	1.40601	5.60413	9.73032	0.554583	28.2781	176.529	217.395	125.244	108.977	164.195	356.314		0.236291	1.69417	1.85889	2.61093	0.236291	5.82613		23.4331	9.2017	19.6687	21.1681	12.3506	10.6918	16.0857	6.05125	22.1369	37.6189	11.1065	18.773	0.256581	16.0097
	11.1292	9.85286	12.9751	13.6014	11.7791	5.81798	10.8593	2.80508	13.6643	25.8312	7.86846	11.4541	10.1719	12.6761	0.109601	0.0728585	1.01285	4.47684	7.51906	0.846079	25.4146	194.561	231.796	146.473	131.707	176.853	370.937		0.324951	1.60128	1.52098	2.14722	0.324951	5.63616		22.9693	8.98626	19.2217	21.0109	11.9397	10.56	15.7813	5.98406	21.7654	37.9187	10.9049	18.3616	0.254786	15.5807
	10.5768	9.28016	12.3786	13.0388	11.4042	5.55774	10.3727	2.70611	13.0788	26.0887	7.32304	10.9905	9.60432	12.135	0.116411	0.0416391	1.1937	4.02358	7.10821	1.06397	23.1841	210.277	249.563	161.267	144.934	186.965	381.029		0.413715	1.71034	1.38811	2.04835	0.413715	5.43276		22.5434	8.77939	18.8062	20.8484	11.5368	10.4274	15.4903	5.92873	21.419	38.274	10.7047	17.9772	0.253555	15.1715
	10.1001	8.57901	11.9204	12.6583	10.9232	5.38682	9.92797	2.64146	12.5694	26.6062	6.97729	10.5116	8.95928	11.6711	0.131449	0.02962	1.81969	3.96997	7.45478	0.990383	20.622	224.33	272.207	173.114	154.241	200.352	387.731		0.411538	1.9326	1.40883	2.1467	0.411538	5.12479		22.1307	8.57824	18.4257	20.6807	11.1538	10.2979	15.2112	5.87754	21.0887	38.6396	10.5119	17.622	0.252727	14.7897
	9.68962	7.96068	11.3971	12.2587	10.3731	5.24546	9.48743	2.5486	12.036	26.863	6.49538	10.0314	8.39291	11.1411	0.140686	0.0408822	2.33097	3.64668	7.67969	0.784411	17.9943	236.793	292.993	187.16	164.328	216.226	393.318		0.341738	2.07068	1.3657	2.22729	0.341738	4.7859		21.7329	8.38828	18.0741	20.5167	10.7974	10.175	14.9474	5.8285	20.7759	38.9934	10.3306	17.2924	0.252029	14.4357
	9.38853	7.44209	10.7451	11.8346	9.76679	5.01926	9.03273	2.45301	11.4857	27.1569	6.01725	9.57766	7.9287	10.5005	0.139552	0.126592	2.53014	2.93227	7.85046	0.538844	16.108	246.15	311.015	205.423	175.38	234.424	402.341		0.189131	2.13557	1.16746	2.25694	0.189131	4.5584		21.3667	8.20046	17.7479	20.3652	10.469	10.0577	14.7012	5.78837	20.4895	39.3735	10.1605	16.9862	0.251436	14.1084
	9.05971	6.93383	9.97377	11.341	9.12719	4.66845	8.51733	2.36989	10.8872	27.8243	5.61638	9.09345	7.4653	9.76212	0.133324	0.294174	2.50746	2.12121	7.97326	0.371932	14.8139	256.576	329.2	228.129	188.696	254.419	416.538		0.033742	2.15962	0.880317	2.24758	0.033742	4.425		21.0148	7.99998	17.4473	20.2273	10.1622	9.94291	14.4657	5.75772	20.2235	39.8024	9.99774	16.7019	0.251096	13.8048
	8.72835	6.43918	9.20397	10.8556	8.45777	4.37516	8.01001	2.2768	10.2868	28.4245	5.18383	8.59306	6.94383	9.08506	0.133586	0.516013	2.46749	1.42554	8.0975	0.200489	13.2121	267.302	347.395	251.976	202.268	276.223	428.596		0.135291	2.15387	0.610909	2.26256	0.135291	4.2179		20.6683	7.79208	17.1713	20.1022	9.87087	9.83508	14.24	5.73322	19.9732	40.2615	9.84403	16.4385	0.250907	13.5211
	8.38526	6.12424	8.46642	10.4443	7.90203	4.16842	7.58179	2.16797	9.74975	28.5944	4.70008	8.14365	6.56869	8.44613	0.125039	0.645578	2.12444	0.782578	8.19422	0.102555	11.6511	278.638	359.234	275.935	214.136	295.004	437.198		0.241618	2.01941	0.322774	2.30069	0.241618	3.97522		20.3432	7.59263	16.9186	19.9868	9.59399	9.73659	14.0286	5.71376	19.7424	40.7293	9.62964	16.1961	0.254261	13.3276
	7.85667	5.77008	7.7799	10.127	7.49806	4.14017	7.19532	2.04112	9.23644	28.3673	4.16617	7.63898	6.20207	7.83747	0.116485	0.437384	2.03131	0.341736	8.59487	0.0916566	9.3339	296.564	372.785	299.214	223.523	309.044	438.381		0.217685	1.8689	0.140917	2.48804	0.140917	3.49881		20.0509	7.40614	16.6884	19.8726	9.3321	9.64404	13.8324	5.69916	19.5315	41.2017	9.41008	15.9744	0.258595	13.1662
	7.46066	5.35595	7.13875	9.7851	7.14123	4.32387	6.86759	1.88508	8.75267	27.4489	3.55351	7.13999	5.80165	7.3808	0.119792	0.351731	2.28507	0.0735274	8.51184	0.0748748	6.47052	310.36	388.948	321.806	233.864	321.718	430.722		0.320673	1.78404	0.00123668	2.64511	0.00123668	2.81612		19.7942	7.23368	16.4779	19.6542	9.08602	9.54877	13.6324	5.66771	19.3002	41.5752	9.2017	15.7665	0.262927	13.0133
	7.60855	5.0204	6.65987	9.20633	6.69467	4.2707	6.57675	1.77427	8.35102	26.978	3.14805	6.67727	5.43026	7.38008	0.152206	1.0646	2.42224	0.00690796	6.9147	0.013904	5.31788	305.172	402.296	339.217	251.901	337.936	432.932		0.931281	1.65687	0.0174005	2.52907	0.0174005	2.40657		19.5348	7.07281	16.2835	19.3211	8.8578	9.38882	13.4098	5.61719	19.027	41.8887	8.99056	15.5651	0.267739	12.8361
	15.3414	4.82718	6.3472	8.69011	6.19465	4.11764	7.58636	4.11039	11.6968	54.1813	16.8953	6.27092	5.16904	8.10438	0.221144	60.1408	7.61312	1.53552	1.21825	1.93688	12.0321	94.7955	410.084	350.832	268.554	356.57	439.325		9.07049	1.44375	0.0762775	2.41919	0.0762775	2.15329		19.2542	6.9195	16.1021	18.9966	8.64922	9.2322	13.1923	5.5601	18.7524	42.1465	8.79497	15.3746	0.272229	12.6671
	23.241	4.69774	6.09925	14.0555	5.73519	3.87115	9.61664	7.6154	17.232	79.1898	57.9943	5.91722	4.95711	12.0664	0.417617	185.624	24.1956	12.3721	19.7033	15.0656	33.0107	3.37334	415.343	360.182	121.49	374.133	449.718		17.3238	1.21948	0.182025	8.13826	0.182025	2.04607		18.9814	6.77046	15.7757	18.6938	8.46088	9.08488	12.9612	5.48873	18.4499	42.3474	8.61688	15.0721	0.272498	12.4303
	23.3379	4.60042	5.77474	20.5944	5.31632	3.63913	10.5438	8.91933	19.4631	84.593	79.5544	5.54553	4.77939	16.8895	0.558871	163.687	35.324	22.7441	101.015	27.3268	47.6747	3.02711	419.32	372.605	20.0997	390.513	459.613		17.7923	0.94511	0.229211	15.0489	0.229211	1.9064		18.7287	6.62512	15.2344	18.4124	8.28857	8.94517	12.7057	5.40117	18.1069	42.5097	8.45272	14.6023	0.266733	12.0898
	22.8998	4.45697	5.378	22.5446	4.91862	3.41973	10.603	9.41063	20.0136	88.7547	88.5599	5.14831	4.57238	18.253	0.599359	151.213	37.7732	27.3002	142.603	32.3117	51.5987	4.74324	425.215	388.079	6.41659	406.389	469.068		17.7515	0.691341	0.229694	17.3963	0.229694	1.72858		18.4855	6.48175	14.7122	18.1544	8.13064	8.78625	12.4585	5.32512	17.7836	42.743	8.29454	14.1488	0.260845	11.7492
	21.9446	4.19177	4.94346	22.5423	4.55184	3.24849	10.2371	9.31896	19.556	91.0314	86.843	4.74765	4.28179	17.6943	0.610324	137.066	36.5458	28.0223	151.418	32.3219	48.8403	9.8163	436.223	405.388	6.42843	421.311	476.515		17.197	0.555885	0.195811	17.7946	0.195811	1.49916		18.2433	6.34141	14.1573	17.9101	7.98467	8.63035	12.2112	5.24962	17.4608	42.9902	8.14609	13.6708	0.25323	11.3938
	20.6851	4.08167	4.62607	21.8254	4.23991	3.18456	9.77378	8.91335	18.6871	91.1965	79.4478	4.43299	4.12123	16.6704	0.603568	119.057	32.4002	26.499	145.241	30.6237	43.4178	19.2948	440.834	418.27	10.5778	434.214	479.31		16.2521	0.351319	0.193077	17.3924	0.193077	1.24843		18.0005	6.20582	13.5037	17.6769	7.84775	8.43845	11.9455	5.17638	17.1219	43.3332	7.99542	13.1141	0.242483	10.9711
	23.1817	4.07993	4.47165	20.7212	4.00859	3.1543	9.93623	9.34931	19.2855	94.0931	87.4096	4.27579	4.02642	16.6588	0.610696	175.443	34.2962	29.8616	116.315	35.137	45.9946	3.59478	440.907	424.61	18.9793	443.908	480.636		18.9059	0.195857	0.195857	16.4454	0.267206	1.12149		17.761	6.07963	12.8794	17.4687	7.7186	8.23183	11.6899	5.11609	16.806	43.7652	7.84691	12.582	0.231785	10.5556
	29.8768	4.21235	4.39432	25.2915	3.82937	3.09369	11.783	12.3332	24.1162	104.669	152.107	4.30334	3.92512	20.0672	0.672802	327.386	57.3148	54.5926	182.479	63.2602	75.5042	23.0313	435.363	427.803	0.0456963	451.492	483.297		25.5735	0.090986	0.090986	20.9881	0.473963	1.20965		17.5369	5.9597	12.2972	17.2842	7.59684	8.02636	11.4502	5.06986	16.5201	44.2775	7.70422	12.0854	0.221389	10.1618
	30.6498	4.30684	4.1208	28.923	3.63391	3.02448	12.4431	13.4525	25.8956	108.111	180.968	4.21382	3.75564	22.7689	0.716818	331.483	66.1993	69.2612	271.585	77.6024	88.7112	31.0484	431.429	439.192	14.786	459.837	486.345		26.436	0.0930188	0.0930188	24.7091	0.579908	1.18935		17.3275	5.84333	11.7614	17.1106	7.4821	7.82656	11.2252	5.03366	16.2589	44.8423	7.56822	11.6274	0.211464	9.794
	29.7927	4.08346	3.94039	27.7532	3.40907	2.93854	11.9862	13.0252	25.0114	108.668	169.657	4.01192	3.5419	21.8358	0.720865	317.069	62.4536	64.7354	248.597	73.5674	81.8604	22.2307	440.759	446.787	7.15815	469.53	490.143		25.7807	0.0715361	0.0715361	23.7413	0.602852	1.07338		17.1196	5.72168	11.2678	16.9659	7.37564	7.63866	11.0149	5.00814	16.023	45.467	7.4414	11.2046	0.201823	9.45324
	28.1192	3.89148	4.4846	26.1358	3.82985	2.84144	11.5504	12.0938	23.6442	104.704	146.259	4.18804	3.84526	20.723	0.686973	274.525	58.6588	49.9253	212.733	59.6067	75.8459	9.25059	448.856	424.076	1.11949	451.472	494.452		23.9311	0.29656	0.29656	21.9477	0.358196	1.34661		16.9104	5.60633	10.8112	16.8782	7.27453	7.46033	10.8235	4.9967	15.8202	46.1653	7.32098	10.8204	0.192898	9.13575
	26.0814	3.78605	5.6601	24.4791	5.14526	2.67787	11.305	10.8873	22.1923	96.3057	118.534	5.40268	4.12585	19.7744	0.654744	218.343	56.5341	31.8646	173.558	37.9421	74.4268	1.00742	453.335	377.044	0.358303	397.303	501.753		20.6787	1.61663	0.257421	19.0764	0.257421	2.72481		16.7071	5.49862	10.386	16.8325	7.17216	7.23801	10.6391	5.00508	15.6441	47.0444	7.18863	10.5758	0.190671	8.81198
	24.5854	3.65218	5.44843	22.7081	5.47074	2.68397	10.7581	10.0581	20.8163	93.4933	101.166	5.45959	4.10125	18.3987	0.635444	191.193	50.4945	28.1929	142.801	27.9565	65.1921	0.242376	459.053	385.309	5.61529	384.433	501.48		19.1258	1.8074	0.0111547	17.2485	0.0111547	2.77562		16.5163	5.39771	9.98797	16.8222	7.05151	6.96935	10.4575	5.03604	15.4936	48.1572	6.98989	10.3401	0.19332	8.51974
	23.5372	3.40276	5.17575	21.2892	5.41461	5.47476	10.7157	9.12061	19.8363	85.1144	83.1856	5.44469	5.23547	17.3356	0.53609	164.391	53.4792	30.6911	111.798	28.1016	27.4675	2.37319	469.804	396.088	14.3531	386.638	384.276		18.0925	2.04193	0.268933	15.8445	0.0300751	0.0300751		16.3405	5.29908	9.616	16.8239	6.91933	6.7104	10.2849	5.07621	15.3611	49.3561	6.76263	10.1177	0.198754	8.26767
	22.6685	3.18101	6.97404	20.0938	5.15574	5.90843	10.6636	8.43323	19.0968	79.0844	71.1194	6.44124	5.34391	16.8138	0.517649	144.119	55.989	13.6128	88.9284	30.3364	22.6115	5.80411	479.466	327.743	24.8396	396.885	367.461		16.2273	3.26023	0.532805	13.6525	1.2855	0.532805		16.178	5.20222	9.26889	16.8213	6.78962	6.46634	10.1211	5.11776	15.2388	50.5654	6.54716	9.90803	0.204244	8.02925
	21.7605	3.04333	8.53634	19.0869	4.96409	5.81851	10.5349	7.90629	18.4412	75.0482	62.5095	7.17742	5.1777	16.4493	0.521181	126.013	56.1244	3.99443	73.136	31.0344	22.2448	11.0038	485.514	273.617	35.8898	404.558	370.917		14.5831	4.1341	1.35892	11.9095	2.21333	1.35892		16.0275	5.1108	8.9469	16.8405	6.66644	6.22792	9.97002	5.16668	15.1367	51.8222	6.33755	9.71424	0.210362	7.80667
	20.6948	2.944	8.46571	18.2303	5.66274	5.58323	10.2635	7.37783	17.6413	71.8843	54.4323	7.06422	5.6031	15.7892	0.476157	108.813	53.5746	3.23194	63.4711	21.1667	21.9047	19.21	489.901	275.959	46.8865	376.941	380.035		13.6306	4.12022	1.40149	11.1661	1.40149	1.481		15.8467	5.02794	8.65123	16.9291	6.53935	5.99754	9.83198	5.22616	15.0581	53.1547	6.13299	9.5368	0.217221	7.59529
	19.4697	2.82738	8.04288	17.4276	7.01196	5.22917	10.0014	6.80897	16.8104	68.0799	46.3621	7.52742	5.67486	15.0814	0.453191	89.6476	51.4672	3.83598	55.148	8.93707	22.7747	31.4499	495.077	290.185	58.5239	326.372	393.965		11.9423	4.70004	0.515464	9.9002	0.515464	2.29825		15.5384	4.94937	8.37851	17.0231	6.40368	5.78428	9.67955	5.25785	14.9374	54.3192	5.93913	9.35429	0.223309	7.39109
	18.1947	2.64896	7.72122	16.3535	7.05612	5.06493	9.50658	6.29781	15.8044	66.2469	39.6625	7.38867	5.56272	14.1954	0.436919	75.4842	47.027	3.18752	46.8806	6.00476	19.7283	47.3753	503.049	301.248	76.1116	324.778	400.512		10.8061	4.73971	0.332549	8.96485	0.332549	2.32374		15.2275	4.86005	8.12415	17.1144	6.26798	5.58779	9.53031	5.29058	14.8209	55.5132	5.75784	9.17877	0.22903	7.19607
	16.9235	2.46751	10.7059	15.1029	6.80592	5.02725	9.50549	5.73888	15.2444	60.3744	32.9348	8.75589	5.47192	14.0036	0.438072	55.027	49.5331	1.44092	31.3306	7.28766	20.0546	66.4911	511.221	206.55	99.4976	333.858	402.021		8.16761	6.28838	1.94997	6.34697	1.94997	3.72864		14.9312	4.75189	7.88516	17.1946	6.13745	5.40544	9.38429	5.32632	14.7106	56.7579	5.58844	9.0095	0.234352	7.0113
	15.6262	2.31195	11.1271	13.9847	6.41488	5.92536	9.2317	5.17344	14.4051	56.04	26.7645	8.77099	6.04774	13.2703	0.373876	40.89	47.8829	3.59259	22.5906	7.93448	10.9319	89.3305	518.28	194.619	123.056	348.301	366.813		6.85524	6.45904	2.35612	5.21366	2.35612	2.84564		14.6375	4.65083	7.66304	17.2203	6.01831	5.23516	9.23753	5.34385	14.5814	57.8493	5.43095	8.84391	0.239089	6.84068
	14.4592	2.20302	10.6763	13.0675	6.00294	6.02457	8.73892	4.74938	13.4883	54.3474	22.5566	8.35043	6.00835	12.4697	0.349677	32.7218	42.718	3.75337	18.7366	7.48561	7.36771	112.752	523.251	207.401	144.245	363.847	363.022		6.10879	6.1474	2.32586	4.71708	2.34749	2.32586		14.3493	4.56143	7.45899	17.2138	5.90693	5.07607	9.09441	5.34915	14.4436	58.818	5.28379	8.68556	0.243517	6.68296
	13.5403	2.12672	9.88975	12.3966	5.71968	5.76798	8.24018	4.42555	12.6657	53.707	19.5855	7.82887	5.73176	11.7699	0.345004	28.0915	37.3743	2.7211	17.2759	6.35289	6.11176	133.111	526.748	230.674	160.811	374.733	372.866		5.71145	5.70214	2.06089	4.56774	2.10918	2.06089		14.0686	4.47942	7.27233	17.2045	5.80425	4.92829	8.95956	5.35175	14.3113	59.7324	5.14728	8.53775	0.24775	6.53829
	12.78	2.03938	9.15426	11.8779	5.49814	5.40883	7.79309	4.18246	11.9756	53.6688	17.493	7.3262	5.43116	11.197	0.346752	24.8695	33.1052	1.85277	16.6859	5.2668	5.68471	151.233	530.765	253.556	174.234	383.36	386.865		5.45382	5.28682	1.82806	4.55173	1.82806	1.91737		13.7996	4.40148	7.10156	17.1941	5.70783	4.79145	8.83267	5.35373	14.1864	60.6128	5.02055	8.3999	0.251806	6.4047
	12.0832	1.94266	8.58933	11.4997	5.24617	5.24842	7.43492	3.9799	11.4148	53.5299	15.8396	6.91887	5.24674	10.7721	0.344931	21.6065	30.1649	1.33266	16.5227	4.79061	4.78077	168.857	535.231	271.867	184.361	393.29	393.201		5.16433	4.97621	1.67045	4.58086	1.6727	1.67045		13.5466	4.31414	6.94519	17.1728	5.61695	4.66291	8.70978	5.35531	14.0651	61.4862	4.90142	8.26863	0.255672	6.28107
	11.4752	1.83127	8.24604	11.2567	4.96913	5.19308	7.16191	3.8379	10.9998	53.5878	14.7295	6.71956	5.02512	10.504	0.352816	18.6045	28.4157	1.17534	16.7675	4.80828	3.87626	185.028	540.397	283.305	191.02	404.355	395.398		4.75564	4.88829	1.52648	4.53716	1.75043	1.52648		13.3097	4.19435	6.80212	17.1375	5.53016	4.54309	8.58614	5.35897	13.9451	62.4142	4.78986	8.14014	0.259109	6.16614
	11.0293	1.721	7.97073	10.8558	4.75723	5.11257	6.90777	3.7001	10.6079	53.5643	13.6907	6.54165	4.84607	10.1345	0.35302	16.9869	26.9026	1.1299	15.5868	4.6248	3.22271	197.358	545.536	292.649	202.263	412.922	398.607		4.48763	4.82066	1.42908	4.31412	1.78442	1.42908		13.0786	4.07411	6.66747	17.1017	5.44624	4.43183	8.46666	5.36224	13.8289	63.3336	4.68543	8.01686	0.26227	6.05685
	10.6494	1.62768	7.62635	10.205	4.54451	4.94994	6.60047	3.52472	10.1252	53.4011	12.4237	6.28815	4.64586	9.56031	0.345937	16.3936	24.7287	1.05244	12.9924	4.22698	2.72424	208.177	549.904	304.55	221.199	421.613	405.127		4.36122	4.66047	1.33821	3.91681	1.74364	1.33821		12.8515	3.95709	6.53816	17.0619	5.34852	4.32821	8.34756	5.36515	13.7127	64.2721	4.58328	7.89521	0.265411	5.94334
	10.2027	1.53621	7.2019	9.92733	4.35176	4.71877	6.32311	3.4114	9.7345	53.9513	11.6376	5.96034	4.44351	9.24597	0.350814	15.051	22.9143	0.772285	12.9904	3.88622	2.57389	221.267	554.202	319.545	229.534	429.565	414.486		4.24233	4.42412	1.24157	3.96699	1.60858	1.24157		12.6296	3.84776	6.41451	17.0195	5.20972	4.23181	8.22548	5.37065	13.5961	65.2928	4.47629	7.77274	0.269119	5.81211
	9.72503	1.42832	6.66744	9.83538	4.24219	4.41985	6.05303	3.33172	9.38475	55.0421	11.1003	5.54364	4.2866	8.96063	0.352831	13.4835	21.388	0.377498	14.3062	3.27917	2.66731	235.705	559.294	338.938	232.329	434.119	426.747		4.18138	4.11532	1.1238	4.29174	1.30146	1.1238		12.4212	3.74945	6.23919	16.9412	5.06216	4.14214	8.09257	5.36886	13.4614	66.3431	4.37214	7.62922	0.271392	5.65067
	9.10336	1.31748	6.29455	9.50918	4.08686	4.15013	5.74359	3.18263	8.92622	55.4118	10.1291	5.22234	4.10267	8.40116	0.343773	11.288	19.5905	0.303559	14.1796	2.74478	2.53912	255.18	564.549	352.807	242.379	440.616	437.964		3.88101	3.90486	1.07221	4.28684	1.13549	1.07221		12.2278	3.65408	6.0498	16.8567	4.9179	4.0591	7.9609	5.36705	13.328	67.4177	4.2738	7.48312	0.272973	5.48385
	8.78785	1.26999	5.8338	8.77622	3.86242	5.11651	5.6078	2.90885	8.51665	51.8715	8.4614	5.47515	4.17594	8.04062	0.316347	10.1127	18.8166	0.0510755	10.0389	3.04635	0.241366	265.36	566.807	370.328	265.739	450.089	398.45		3.3127	4.20516	0.358645	3.30107	1.61273	0.358645		12.0472	3.5446	5.86859	16.7731	4.7808	3.98095	7.83255	5.36821	13.2008	68.5373	4.18092	7.34156	0.274302	5.32469
	10.863	1.25673	5.50536	9.49168	3.7672	7.16467	6.34144	3.58403	9.92548	56.5176	12.8453	6.33502	4.20174	8.90993	0.359084	20.4446	25.8543	0.699033	9.924	6.62674	0.677705	202.058	567.439	383.077	242.924	454.138	320.877		4.528	5.07829	0.829655	3.15667	2.56782	0.829655		11.8803	3.43459	5.69777	16.6955	4.64816	3.90557	7.71031	5.37228	13.0826	69.6765	4.09122	7.20718	0.275788	5.17296
	11.5346	1.23007	5.1243	16.6604	3.70954	6.98191	7.54013	5.65284	13.193	74.97	31.9546	6.0531	4.06323	10.3964	0.437991	15.9557	39.8169	5.83626	83.1791	14.6735	0.311611	183.416	568.71	398.139	70.8513	456.599	327.458		5.48149	4.82304	0.928807	10.6073	2.34357	0.928807		11.7273	3.32751	5.53351	16.6203	4.51747	3.83395	7.59333	5.3779	12.9712	70.824	4.00483	7.07838	0.277315	5.02549
	11.4108	1.16904	4.81231	21.2782	3.52392	6.59098	8.13087	7.30321	15.4341	89.8208	53.3369	5.70164	3.84601	10.2058	0.452597	10.7579	48.467	11.0128	172.851	21.224	2.37125	186.785	571.624	410.687	14.4366	464.566	341.759		5.70915	4.5326	0.889337	15.5765	2.17773	0.889337		11.5864	3.22751	5.37791	16.5428	4.3861	3.76706	7.48129	5.38251	12.8638	71.9463	3.92182	6.95545	0.278896	4.88201
	11.2554	1.09609	4.57023	20.3501	3.30041	6.2456	7.80296	7.03533	14.8383	90.1624	49.4959	5.40791	3.61786	10.0029	0.468773	11.919	44.982	10.4505	157.43	20.2729	2.42537	191.058	575.118	420.557	22.3508	474.251	354.649		5.84744	4.31182	0.837683	14.9421	2.1075	0.837683		11.4553	3.13619	5.22988	16.4603	4.25572	3.70255	7.37333	5.38475	12.7581	73.0301	3.84084	6.83747	0.280627	4.7428
	10.8021	1.01634	4.45303	19.8314	3.15497	6.0669	7.55412	6.85863	14.4128	90.7933	47.0409	5.25996	3.47948	9.6183	0.468692	10.5494	42.7426	9.61678	150.731	19.3525	2.21182	203.793	578.95	425.378	27.524	480.607	361.411		5.54214	4.24363	0.806937	14.5714	2.10499	0.806937		11.334	3.05461	5.08465	16.3733	4.12918	3.64062	7.26939	5.38457	12.654	74.0718	3.76276	6.7232	0.282324	4.60692
	10.2073	0.99659	4.385	27.3853	3.08907	5.95758	8.67015	9.67857	18.3487	111.631	93.6747	5.17129	3.41305	9.14489	0.456431	2.36292	58.8835	18.3625	350.258	31.1484	7.35807	221.128	579.9	428.188	5.32514	483.5	365.58		5.03604	4.1747	0.786288	22.2141	2.08222	0.786288		11.2209	2.98115	4.94516	16.2855	4.01051	3.58294	7.17103	5.38235	12.5534	75.0569	3.68983	6.61456	0.283833	4.47783
	11.5672	0.961345	4.16214	26.8962	3.00232	5.85831	8.74125	9.59509	18.3363	109.768	92.0657	5.01023	3.29228	10.14	0.509796	7.98607	60.5269	20.9682	329.601	32.9353	8.31132	182.534	581.599	437.461	3.30675	487.323	369.385		6.55698	4.04888	0.848086	21.8859	2.0079	0.848086		11.1161	2.91168	4.816	16.2023	3.89989	3.52901	7.07917	5.38015	12.4593	75.9997	3.62173	6.51338	0.285311	4.35795
	13.3771	0.903067	3.87055	25.8683	2.84731	5.57368	8.73999	9.43143	18.1714	107.911	88.9518	4.72212	3.10312	11.4262	0.572848	21.5024	61.4174	23.7115	293.378	34.7238	10.0255	136.905	584.413	449.744	0.625007	494.191	380.407		8.65495	3.81905	0.851568	21.1462	1.87481	0.851568		11.0172	2.84488	4.69539	16.1248	3.79394	3.47883	6.9925	5.37871	12.3712	76.9211	3.55761	6.41822	0.286754	4.24467
	13.0316	0.871814	3.72204	24.1401	2.64055	5.23001	8.27268	8.84173	17.1144	106.879	78.1762	4.47603	2.91092	11.0812	0.58392	22.6475	54.7729	20.7083	251.774	31.7209	9.25784	145.108	585.926	456.065	0.879184	503.426	393.931		8.55559	3.60422	0.753985	19.664	1.83548	0.753985		10.9228	2.78222	4.5802	16.0491	3.69331	3.43123	6.90981	5.37663	12.2864	77.8116	3.49675	6.32741	0.288132	4.13676
	12.3799	0.875852	3.57468	22.4552	2.46195	4.9607	7.7847	8.22315	16.0079	105.632	67.6203	4.26769	2.74013	10.5251	0.586869	21.1156	47.7322	17.7243	215.222	28.3317	7.97499	161.235	585.73	462.38	6.87775	511.473	404.694		8.11218	3.39184	0.693011	18.1875	1.80574	0.693011		10.8325	2.72562	4.46911	15.9747	3.62193	3.38506	6.83481	5.37073	12.2055	78.579	3.44427	6.24339	0.288936	4.04552
	11.6701	1.04485	3.33616	21.1205	2.34364	4.65391	7.36152	7.70048	15.062	104.604	59.2974	3.99503	2.59177	9.91604	0.585576	18.5637	39.9004	16.2036	189.309	25.1791	7.33115	179.764	577.578	472.695	15.6596	516.838	417.132		7.67505	2.95018	0.658879	17.1255	1.65139	0.658879		10.7455	2.67458	4.36284	15.9017	3.56257	3.33989	6.76452	5.36307	12.1276	79.2823	3.39556	6.1641	0.289607	3.96271
	11.0635	1.18021	3.07034	20.197	2.27742	4.33446	7.02048	7.34015	14.3606	104.553	53.8779	3.7024	2.47565	9.38124	0.582412	16.346	34.1088	15.6036	173.62	22.4966	7.21473	196.398	571.091	484.324	23.8217	519.853	430.283		7.3611	2.52219	0.632058	16.4946	1.42498	0.632058		10.661	2.62892	4.26284	15.8303	3.50837	3.29662	6.69801	5.35416	12.0522	79.9365	3.34956	6.08922	0.290256	3.8856
	10.4294	1.1334	2.83363	19.3461	2.26289	4.04479	6.67503	7.02142	13.6964	105.189	49.3003	3.43921	2.40558	8.83326	0.571917	14.0954	30.7097	14.7563	160.555	19.467	6.91816	214.573	573.33	494.799	32.8519	520.516	442.384		6.9902	2.30581	0.60558	15.9068	1.17632	0.60558		10.5791	2.59364	4.1702	15.761	3.45822	3.25818	6.63674	5.3431	11.9798	80.508	3.30819	6.0201	0.290719	3.81421
	9.66517	1.05456	2.618	18.3698	2.23299	3.8599	6.30007	6.64184	12.9419	105.425	44.1141	3.23895	2.32924	8.21385	0.558149	11.3239	27.5153	13.5576	145.678	16.5411	5.95442	237.546	577.112	504.439	44.9963	521.881	450.196		6.42622	2.18439	0.620951	15.1308	1.00596	0.620951		10.5001	2.56478	4.08492	15.6934	3.41201	3.22411	6.57988	5.33041	11.9103	81.0107	3.27108	5.95614	0.290993	3.74847
	9.29113	1.03102	2.4932	17.2618	2.29017	3.73471	6.01701	6.22159	12.2386	103.4	38.7082	3.11395	2.34092	7.90202	0.54292	10.7199	24.8601	12.4172	126.446	13.8893	5.20888	249.216	578.243	510.06	61.0882	519.272	455.524		6.17718	2.08293	0.620758	14.1479	0.823786	0.620758		10.4245	2.53904	4.00669	15.6276	3.36969	3.19159	6.52652	5.31715	11.8437	81.4699	3.23611	5.89656	0.291311	3.68819
	9.81153	1.12494	2.43793	16.1139	2.29002	3.60637	5.89745	5.87713	11.7746	99.6555	34.5407	3.02215	2.327	8.26024	0.560414	15.32	22.7769	11.9682	104.376	13.0135	5.24903	233.056	573.735	512.56	80.3499	519.279	461.018		6.78937	1.89721	0.584219	13.0917	0.732132	0.584219		10.3548	2.51471	3.93519	15.5634	3.33054	3.15872	6.47623	5.30418	11.7804	81.9023	3.20168	5.84097	0.291872	3.63286
	11.9703	1.09358	2.33615	14.9672	2.20713	3.42453	5.99982	5.90882	11.9086	98.4834	34.9142	2.88034	2.23939	9.83387	0.629033	35.6468	24.0712	13.4224	80.414	14.3844	6.63213	171.804	575.239	517.178	102.222	523.063	468.861		9.08998	1.78676	0.544186	12.0869	0.673205	0.544186		10.2885	2.49322	3.86992	15.5011	3.29553	3.12343	6.42863	5.29121	11.7198	82.307	3.16645	5.78895	0.29284	3.58272
	13.6046	1.04265	2.16041	13.8636	2.0976	3.19635	5.9942	6.03445	12.0287	100.671	36.4146	2.67838	2.1133	11.0025	0.677747	57.9177	24.5179	14.698	61.9281	15.1835	7.82797	131.633	577.684	525.203	125.755	528.085	478.794		10.9262	1.63573	0.517974	11.1853	0.580779	0.517974		10.2271	2.48213	3.80921	15.4431	3.26494	3.08831	6.38579	5.27789	11.6637	82.6505	3.13246	5.74165	0.294022	3.53707
	13.0042	0.994212	2.15476	12.7956	2.21512	2.95984	5.6873	5.62254	11.3098	98.8614	31.613	2.58748	2.16985	10.3367	0.653006	53.5376	22.0251	12.4789	50.5284	12.056	7.43904	145.769	580.015	525.462	150.85	522.698	489.2		10.4168	1.59327	0.432723	10.2081	0.37236	0.37236		10.1031	2.47885	3.75129	15.3879	3.2385	3.05444	6.33568	5.25451	11.5902	82.9353	3.10046	5.68958	0.294552	3.4949
	12.0592	0.948321	2.38151	11.8763	2.5665	2.7907	5.43708	5.09989	10.537	93.7983	26.0089	2.6786	2.42776	9.60489	0.596471	43.8519	20.149	9.33648	41.4634	8.24022	7.00333	169.483	582.228	515.117	174.278	506.755	496.711		9.38056	1.73028	0.297087	9.19768	0.112099	0.112099		9.90069	2.47606	3.70013	15.2772	3.21486	3.02318	6.26535	5.1997	11.4651	82.9915	3.0711	5.62404	0.293605	3.4575
	11.4477	1.08262	2.32646	11.1299	2.64632	2.65406	5.21452	4.74151	9.95603	90.9291	22.4819	2.65019	2.40643	9.01094	0.578462	38.853	17.0725	8.34086	34.9917	6.59562	6.55594	185.776	575.764	517.619	194.542	503.167	502.82		8.79754	1.56757	0.32373	8.4797	0.00386822	0.00386822		9.70173	2.4722	3.66212	15.0997	3.19309	2.99543	6.18738	5.12083	11.3082	82.7624	3.04484	5.55607	0.291972	3.42761
	11.0949	1.1898	2.32181	10.5323	2.67619	2.57475	5.06496	4.48779	9.55275	88.6046	20.1402	2.62547	2.38505	8.56828	0.564507	36.3602	15.0168	7.52486	29.8919	5.70623	6.20115	195.519	570.632	517.831	211.569	501.828	506.383		8.46943	1.43567	0.303657	7.90684	0.05072	0.05072		9.50704	2.46722	3.62992	14.9017	3.17336	2.96933	6.10809	5.03472	11.1428	82.427	3.02034	5.48855	0.290075	3.40164
	10.7998	1.34133	4.12537	10.1274	2.6384	2.5072	5.25658	4.13461	9.39119	78.6558	17.095	3.38188	2.54	8.62688	0.545083	30.7274	15.3292	1.27964	23.7247	6.8549	7.55909	203.858	563.416	439.001	223.512	503.523	509.428		7.41793	2.04055	0.743487	6.7455	0.743487	0.874681		9.32125	2.46199	3.60074	14.7018	3.1555	2.94446	6.03095	4.94867	10.9796	82.0546	2.99722	5.4234	0.288123	3.37812
	10.4197	1.28549	4.118	9.95308	2.5151	2.41684	5.11804	4.03102	9.14906	78.7611	16.2492	3.31655	2.44141	8.49431	0.553499	28.1079	14.6885	1.00008	23.3776	6.77528	7.29647	214.857	566.07	439.309	228.754	509.071	513.515		7.10317	2.03107	0.801449	6.63653	0.801449	0.899712		9.14622	2.45562	3.57332	14.5071	3.13969	2.92166	5.95727	4.86555	10.8228	81.6741	2.97617	5.36128	0.286073	3.35651
	9.74825	1.21222	3.84594	10.7697	2.41241	2.2771	5.04426	4.13792	9.18218	82.0323	17.1224	3.12917	2.31093	8.27267	0.563301	22.1275	14.6845	1.43597	32.7802	6.92667	7.65719	234.993	569.562	450.788	204.72	513.716	519.868		6.61907	1.91695	0.716769	7.64048	0.716769	0.852075		8.97933	2.44744	3.54635	14.3219	3.12565	2.89933	5.88666	4.78685	10.6735	81.317	2.95591	5.30158	0.284066	3.336
	9.11015	1.15381	3.69712	11.2206	2.39146	2.14084	4.95234	4.17243	9.12477	84.2518	17.4092	3.04429	2.20349	7.75689	0.557549	17.2874	14.4288	1.57557	39.2916	6.55808	7.90453	254.963	572.353	457.13	192.019	514.666	526.1		6.06586	1.89048	0.652829	8.17634	0.652829	0.903454		8.75397	2.43633	3.51932	14.0895	3.11286	2.87721	5.7982	4.68447	10.4827	80.7917	2.93612	5.22848	0.280768	3.31609
	8.73499	1.3491	3.67643	10.7453	2.36239	2.04934	4.81958	3.93718	8.75677	81.6913	15.5014	3.01941	2.1276	7.47035	0.556655	15.3304	12.0442	1.30679	35.1135	6.03782	7.67426	267.085	563.047	458.015	205.419	515.986	530.306		5.71558	1.67031	0.657024	7.72584	0.657024	0.97007		8.51855	2.42281	3.49421	13.8197	3.10126	2.85522	5.70196	4.56783	10.2698	80.1099	2.91673	5.15002	0.276851	3.29773
	8.24529	1.73799	3.62298	11.8837	2.32855	1.94855	4.96118	4.16877	9.12995	84.0278	17.3787	2.97577	2.04355	7.08971	0.552504	10.7854	10.389	1.79077	47.9215	6.93072	9.07595	283.33	544.743	460.305	174.082	517.524	534.958		5.26952	1.23778	0.647215	8.90795	0.647215	1.02722		8.28772	2.41017	3.46998	13.5606	3.09101	2.83377	5.60887	4.4554	10.0643	79.4349	2.89808	5.07415	0.272956	3.28049
	7.71858	2.11202	3.4849	16.0485	2.277	1.81915	5.57669	5.57911	11.1558	100.043	31.1265	2.88095	2.15327	6.66016	0.511367	4.5877	12.0039	4.37557	109.658	10.8879	14.1191	301.339	527.423	466.25	81.5272	519.872	540.961		4.83763	0.768929	0.603949	13.1675	0.603949	1.0618		8.06883	2.39781	3.4394	13.3168	3.07548	2.81835	5.51945	4.35061	9.87006	78.8232	2.88263	4.99944	0.26856	3.25744
	7.26444	2.08688	3.24788	19.7869	2.17913	1.74415	6.05156	7.03219	13.0837	116.205	49.4516	2.71351	2.10994	6.2603	0.495847	1.4711	15.7187	7.86059	188.658	14.9957	18.5537	317.312	528.578	476.541	27.9932	524.345	544.455		4.55094	0.626626	0.534378	17.0733	0.534378	0.969354		7.86723	2.38451	3.39609	13.0887	3.04549	2.8127	5.43245	4.25543	9.68788	78.3335	2.8709	4.92336	0.26333	3.22079
	6.84873	1.97901	3.10152	22.6833	2.04924	1.71965	6.39691	8.20496	14.6019	128.264	67.3214	2.57538	1.99657	5.91193	0.495083	0.204144	19.5178	10.8596	265.246	18.9022	21.8767	332.296	533.55	482.953	5.73323	530.311	545.599		4.27335	0.596368	0.526142	20.1079	0.526142	0.855727		7.67789	2.37067	3.35384	12.8774	3.01075	2.80686	5.34956	4.16848	9.51804	77.9219	2.85783	4.85063	0.258521	3.1823
	6.36769	1.89229	2.99072	22.3185	1.92589	1.6925	6.19793	8.09042	14.2883	130.534	65.4549	2.45831	1.90069	5.52345	0.487971	0.0288206	18.5385	10.2862	259.872	18.2503	20.2989	350.065	537.564	487.835	7.61343	536.007	546.868		3.90939	0.566018	0.532412	19.8602	0.532412	0.765809		7.49549	2.35753	3.31343	12.68	2.97537	2.77284	5.26578	4.09079	9.35657	77.6864	2.82347	4.77769	0.257095	3.1444
	5.92388	2.0115	2.86854	21.0493	1.87271	1.60043	5.88773	7.59627	13.484	129.019	57.7032	2.44002	1.90741	5.16004	0.460227	0.00130687	15.0251	9.11549	229.873	16.1203	18.3809	366.869	532.05	493.247	16.2282	538.472	551.183		3.48386	0.428519	0.428519	18.6093	0.567304	0.839587		7.31771	2.34499	3.25411	12.4943	2.94155	2.74832	5.1835	4.01843	9.20192	77.5235	2.79663	4.70115	0.254012	3.09783
	5.55439	2.33235	2.7434	22.7667	1.74856	1.53058	6.11266	8.28675	14.3994	135.567	68.6703	2.53788	1.89451	4.85164	0.438344	0.311667	14.2907	11.3519	277.356	19.0454	20.9955	381.16	517.351	498.821	5.34088	544.249	554.468		3.01651	0.205525	0.205525	20.2288	0.78932	1.0073		7.14557	2.33242	3.17839	12.3182	2.90915	2.73316	5.10281	3.9507	9.05351	77.422	2.77716	4.62171	0.249302	3.04377
	5.13846	2.443	2.57099	28.7288	1.68284	1.55224	7.0194	10.7139	17.7333	152.633	114.788	2.507	1.87288	4.4966	0.41192	3.53791	20.9434	19.7883	471.3	28.4788	29.8898	397.574	512.33	506.552	13.3307	547.32	553.448		2.63147	0.0639948	0.0639948	26.2218	0.824159	0.954762		6.98119	2.31998	3.10275	12.1499	2.86936	2.71927	5.02375	3.88759	8.91133	77.3842	2.75679	4.5435	0.244744	2.98606
	4.74951	2.42611	2.3938	28.0102	1.65519	1.98543	6.87004	10.4139	17.2839	151.584	108.448	2.40996	2.08752	4.16866	0.332654	4.49664	19.7485	20.0368	446.906	27.1946	23.8594	413.236	513.095	514.56	8.59949	548.614	533.254		2.33956	0.0161592	0.0161592	25.6002	0.754763	0.424528		6.82586	2.30829	3.03098	11.9889	2.81694	2.70747	4.9464	3.82896	8.77536	77.409	2.73483	4.46754	0.240575	2.92396
	4.41677	2.34532	2.29735	26.4346	1.563	2.08031	6.52289	9.80363	16.3265	150.296	96.1112	2.32133	2.13457	3.89891	0.292425	4.43573	17.4521	17.8552	396.476	24.6005	19.7365	426.874	516.762	518.945	1.84112	552.942	528.881		2.09544	0.0239879	0.0239879	24.1133	0.758333	0.241026		6.68046	2.29778	2.96197	11.8383	2.76418	2.69583	4.87308	3.77499	8.64807	77.4663	2.71292	4.3953	0.236681	2.86307
	4.08204	2.18899	2.20976	24.4201	1.91516	2.02609	6.14036	8.99142	15.1318	146.431	80.8456	2.19938	2.06682	3.61397	0.272349	4.23665	15.6133	15.4496	334.149	17.8523	16.9272	440.818	523.894	522.943	0.432462	536.504	531.377		1.88267	0.0103844	0.0103844	22.2207	0.284216	0.173284		6.54568	2.28804	2.86275	11.7005	2.71351	2.68236	4.79881	3.73001	8.52882	77.7279	2.69015	4.31479	0.231929	2.78813
	3.76746	2.87416	2.11235	22.8269	2.57678	1.92188	6.01326	8.26272	14.276	137.408	68.2726	2.72547	2.22845	3.54414	0.227919	5.04362	9.85392	15.2171	282.7	11.8094	16.7394	454.127	492.998	527.408	5.06602	506.292	536.193		1.04199	0.148692	0.613126	20.1015	0.148692	0.803597		6.42205	2.27945	2.75888	11.5736	2.6659	2.66366	4.72726	3.69103	8.41829	78.0798	2.66422	4.23516	0.227694	2.71239
	3.4836	3.65655	1.97027	21.4152	2.56283	1.83152	5.82	7.67708	13.4971	131.909	58.9375	3.02322	2.11841	3.61332	0.260812	5.45875	4.6805	14.8204	243.211	10.6091	15.908	466.306	458.866	533.954	13.4138	506.92	540.386		0.460385	0.633335	1.05295	18.392	0.460385	1.1917		6.30825	2.27167	2.65908	11.4551	2.62131	2.66269	4.66302	3.65359	8.3166	78.3524	2.63075	4.16293	0.22553	2.66088
	3.22041	3.59289	1.82362	20.0969	2.4529	1.81094	5.4996	7.18765	12.6873	130.694	51.6623	2.83665	1.98094	3.49977	0.277123	5.19472	3.63556	13.5129	213.08	9.2824	13.6062	477.742	461.598	540.753	24.8089	511.882	541.343		0.383756	0.756232	1.01304	17.2602	0.383756	1.02571		6.20173	2.264	2.56669	11.3429	2.57938	2.66354	4.60303	3.61817	8.2212	78.604	2.56986	4.11816	0.231504	2.62146
	2.96842	3.48635	1.731	18.7949	2.2813	1.75541	5.16956	6.71045	11.88	129.807	45.0301	2.62486	1.88688	3.35686	0.280331	4.84505	2.83322	11.8237	185.65	8.34204	11.6565	488.821	466.187	545.069	39.4737	519.676	543.93		0.343556	0.861487	0.893856	16.17	0.343556	0.869454		6.10103	2.25625	2.48202	11.2356	2.54668	2.66518	4.54779	3.58347	8.13125	78.7958	2.49818	4.07713	0.240133	2.60593
	2.80434	3.35184	1.6539	17.5952	2.11707	1.65157	4.86232	6.27347	11.1358	129.022	39.3564	2.46071	1.76969	3.21497	0.289945	4.23527	2.28153	10.2939	162.126	7.53638	10.3089	496.103	472.013	548.675	55.9883	527.191	548.784		0.343635	0.891139	0.806805	15.1345	0.343635	0.809138		6.00609	2.24853	2.40394	11.1316	2.51826	2.66446	4.49548	3.5498	8.04528	78.9637	2.43252	4.03773	0.24809	2.59136
	2.67669	3.15874	1.59998	16.4399	1.99359	1.52909	4.56634	5.85112	10.4175	128.136	34.2355	2.33514	1.69838	3.03823	0.28287	3.57077	1.98133	8.79929	140.982	6.61902	9.22489	501.806	480.441	551.204	74.6111	532.877	554.538		0.341548	0.823598	0.735164	14.1048	0.341548	0.806054		5.91618	2.24141	2.32911	11.0294	2.49237	2.66058	4.44484	3.51705	7.96188	79.1265	2.36993	3.99877	0.255758	2.57647
	2.49218	3.03417	1.55338	15.3103	1.92691	1.41587	4.2888	5.43304	9.72184	126.68	29.5179	2.20955	1.64677	2.89867	0.27542	3.22782	1.5741	7.48248	121.473	5.57853	8.25371	510.106	485.918	553.394	95.4028	535.96	559.883		0.282639	0.824621	0.65616	13.1007	0.282639	0.793675		5.82912	2.23498	2.25654	10.9305	2.46809	2.65424	4.39557	3.48571	7.88129	79.3005	2.30943	3.96024	0.263302	2.56117
	2.32627	3.14815	1.47097	14.2285	1.86262	1.31633	4.05881	5.02583	9.08463	123.825	25.2589	2.09445	1.56888	2.94268	0.304505	3.00168	0.829299	6.69689	103.422	4.82322	7.52115	517.628	480.906	557.278	117.706	538.94	564.603		0.231824	1.0537	0.623477	12.134	0.231824	0.778112		5.74505	2.22977	2.18691	10.8374	2.44493	2.64633	4.34839	3.45654	7.80493	79.49	2.28356	3.92288	0.264132	2.54563
	2.16743	3.37724	1.36545	13.155	1.82026	1.24536	3.85512	4.61984	8.47496	119.836	21.3429	1.99385	1.47915	3.07479	0.350386	2.8483	0.228376	6.1985	86.4877	4.14065	6.81087	524.881	470.911	562.272	142.151	540.909	567.981		0.173585	1.38339	0.628404	11.1612	0.173585	0.748489		5.66905	2.2427	2.12104	10.7465	2.43161	2.63797	4.30814	3.42534	7.73348	79.5085	2.28993	3.8906	0.258986	2.53479
	2.02381	3.56642	1.27818	12.1367	1.75809	1.19235	3.65925	4.24074	7.89999	115.891	17.9838	1.89095	1.39816	3.18077	0.389308	2.67467	0.00861745	5.66951	71.8664	3.61442	6.08559	531.482	462.736	566.418	167.471	543.805	570.51		0.132861	1.67547	0.612772	10.2457	0.132861	0.698597		5.60365	2.25887	2.06202	10.6562	2.42186	2.63071	4.27222	3.39368	7.6659	79.4359	2.29962	3.86185	0.253548	2.52629
	1.93733	3.54197	1.19394	11.2791	1.66789	1.12294	3.45719	3.9312	7.38839	113.711	15.4543	1.80261	1.31243	3.14081	0.410575	2.30997	0.00718794	5.12231	61.1817	3.2016	5.4487	535.477	463.788	570.435	190.403	548.02	573.831		0.134721	1.73936	0.608671	9.47646	0.134721	0.679665		5.54398	2.27459	2.00676	10.569	2.41258	2.62493	4.23864	3.36318	7.60182	79.3457	2.30909	3.83522	0.248381	2.51876
	1.83108	3.34215	1.10939	10.5043	1.55635	1.04712	3.23174	3.65919	6.89093	113.227	13.3897	1.69372	1.22113	2.96438	0.416497	1.96183	0.0121908	4.50436	52.8906	2.80693	4.77256	540.406	472.435	574.481	212.383	553.255	577.469		0.137367	1.64843	0.584326	8.81062	0.137367	0.646597		5.48608	2.28874	1.95555	10.4886	2.40352	2.6085	4.20517	3.33621	7.54137	79.3358	2.31744	3.806	0.243093	2.50601
	1.72643	3.15753	1.11414	9.78514	1.48308	1.00702	3.04556	3.39122	6.43678	111.35	11.5004	1.60476	1.20638	2.79976	0.397736	1.74009	0.0125387	3.73037	45.422	2.44134	4.15564	545.282	480.494	574.253	233.863	556.707	579.398		0.121677	1.55278	0.490615	8.18038	0.121677	0.597738		5.40549	2.30126	1.90739	10.4006	2.39324	2.57014	4.16302	3.3068	7.46983	79.4328	2.32425	3.7648	0.23658	2.48169
	1.69265	3.09837	1.21459	9.10181	1.41722	0.992583	2.91954	3.1188	6.03834	106.825	9.72694	1.55494	1.26525	2.74694	0.369297	1.50525	0.0319803	2.90684	38.2205	2.25695	3.71316	546.861	483.092	569.448	255.229	559.819	580.093		0.137714	1.54343	0.340345	7.54687	0.137714	0.562355		5.31744	2.31237	1.86275	10.2404	2.38171	2.53167	4.10773	3.24961	7.35734	79.1098	2.3297	3.71371	0.229012	2.45669
	1.65191	3.02682	1.22604	8.42377	1.34405	0.987385	2.77666	2.85922	5.63589	102.973	8.17516	1.49798	1.25555	2.68309	0.362446	1.26507	0.0625761	2.40442	31.8898	2.05237	3.20152	548.768	486.242	568.902	277.354	563.286	580.344		0.153927	1.52883	0.271937	6.92579	0.153927	0.510597		5.23024	2.32319	1.82157	10.0338	2.37093	2.49498	4.04579	3.1744	7.22018	78.4618	2.33512	3.65808	0.220744	2.43295
	1.54706	2.94295	1.194	7.76789	1.28195	0.965472	2.61655	2.61983	5.23638	100.125	6.8635	1.4145	1.21599	2.59397	0.36168	1.14382	0.106533	2.02365	26.5363	1.78117	2.72606	553.692	489.948	570.432	299.63	566.238	581.4		0.132556	1.52844	0.220501	6.35338	0.132556	0.44903		5.1438	2.33451	1.78284	9.83663	2.36144	2.46034	3.98659	3.10221	7.0888	77.8161	2.34124	3.60503	0.212535	2.41089
	1.47789	3.23517	1.11197	7.22818	1.23563	0.896239	2.53085	2.45081	4.98166	96.8378	6.00649	1.35676	1.14288	2.79585	0.419671	1.10872	0.49608	2.01322	22.0649	1.67758	2.67194	556.952	477.096	574.357	318.606	568.445	584.744		0.121128	1.87842	0.244793	5.87142	0.121128	0.460519		5.06068	2.3463	1.74777	9.64483	2.35263	2.42629	3.92975	3.03174	6.96149	77.1484	2.34788	3.55388	0.204346	2.38946
	1.40583	3.49855	1.03437	6.7574	1.21044	0.836902	2.45725	2.31887	4.77611	94.3685	5.37714	1.30813	1.07839	2.97537	0.467956	1.10548	1.0843	2.02457	18.4913	1.55453	2.62552	560.358	465.66	578.082	335.634	569.647	587.617		0.0976946	2.19041	0.273761	5.44927	0.0976946	0.471231		4.98186	2.35734	1.72004	9.37724	2.34343	2.39184	3.86196	2.93228	6.79424	75.9274	2.3469	3.49443	0.196449	2.37459
	1.31927	3.38675	0.970856	6.31522	1.20202	0.808175	2.33371	2.16591	4.49962	92.8094	4.69115	1.26064	1.02865	2.86988	0.47229	1.02909	1.10888	1.85738	15.8524	1.28074	2.32727	564.463	470.498	581.141	352.031	570.049	589.01		0.0586284	2.1261	0.289789	5.05458	0.0586284	0.45247		4.88808	2.36728	1.69453	9.11414	2.33367	2.35692	3.79243	2.83344	6.62587	74.713	2.33948	3.43614	0.189878	2.3621
	1.23219	3.1723	0.913674	5.84823	1.18464	0.800834	2.19198	1.99171	4.18369	90.8634	3.9669	1.20842	0.981415	2.68727	0.464978	0.921186	0.961031	1.63406	13.3682	1.01474	1.93528	568.609	479.847	583.901	369.773	570.879	589.367		0.0237787	1.96388	0.294742	4.63982	0.0237787	0.407581		4.77537	2.37682	1.67088	8.86091	2.32421	2.32361	3.72197	2.73656	6.45853	73.5247	2.32376	3.38568	0.185993	2.35051
	1.14291	3.01379	0.859997	5.46868	1.34108	0.797772	2.10404	1.83893	3.94297	87.4	3.38166	1.24199	0.930725	2.59561	0.472129	0.923769	0.827645	1.54764	11.3208	0.582105	1.70633	572.875	486.817	586.498	384.514	563.428	589.515		0.0990856	1.77179	0.381997	4.22669	0.0990856	0.444222		4.66489	2.38635	1.64781	8.62475	2.31575	2.29234	3.65532	2.64602	6.30133	72.3882	2.29819	3.33807	0.184499	2.35105
	1.06592	2.91911	0.810964	5.21618	3.785	0.768973	2.42769	1.84819	4.27588	76.1296	3.41581	1.99251	0.874703	3.56853	0.606276	1.85442	0.241488	2.61381	7.77569	1.8423	2.75135	576.566	491.004	588.875	394.48	453.379	590.915		0.926593	0.926593	1.18155	3.22367	1.79249	1.22354		4.55939	2.39553	1.62542	8.40508	2.30866	2.26235	3.59274	2.56186	6.1546	71.3065	2.27393	3.29344	0.183123	2.3521
	0.994076	2.85752	0.770358	4.96075	4.43685	0.728605	2.45803	1.91422	4.37225	77.8764	3.66425	1.9258	0.826287	4.04202	0.660544	2.14315	0.159592	2.84823	6.26362	3.91576	2.9909	580.022	493.737	590.847	404.692	426.045	592.879		0.93172	0.93172	1.15544	3.03495	2.51106	1.19719		4.45964	2.40241	1.60456	8.19841	2.30187	2.23405	3.53349	2.48294	6.01643	70.2686	2.25101	3.25072	0.181709	2.35214
	0.937008	2.87608	0.744382	4.69801	4.34703	0.692448	2.38249	1.84899	4.23148	77.6072	3.41875	1.90654	0.792539	3.9793	0.667826	2.08943	0.243625	2.68341	5.36163	3.85942	2.85626	582.774	492.913	592.111	415.332	429.761	594.641		0.969535	0.969535	1.16216	2.79147	2.44049	1.2141		4.36485	2.40732	1.5857	8.00069	2.2951	2.2076	3.47688	2.40755	5.88443	69.2447	2.22948	3.20949	0.180184	2.35121
	0.870836	3.40512	0.710406	4.41462	4.11164	0.824204	2.38947	1.77055	4.16002	74.0979	3.13485	2.13798	0.835862	3.93501	0.649598	2.30626	1.03155	2.81926	4.10123	2.96587	2.45007	585.973	469.701	593.766	426.963	439.576	588.233		1.26714	1.26714	1.42757	2.27664	1.97366	1.31378		4.27559	2.41238	1.56875	7.81126	2.28836	2.18285	3.4232	2.33532	5.75852	68.2205	2.20923	3.17049	0.178683	2.35037
	0.823094	3.55388	0.675798	4.08865	3.83733	0.968259	2.3245	1.65675	3.98125	71.2733	2.74482	2.26107	0.859385	3.76647	0.628442	2.25423	1.51138	2.71822	3.11223	2.28864	1.8394	588.287	463.275	595.453	440.541	451.154	581.266		1.43798	1.29281	1.58527	1.82758	1.57625	1.29281		4.19331	2.41778	1.55358	7.63181	2.28181	2.15901	3.37288	2.26705	5.63993	67.214	2.18971	3.13411	0.177391	2.3498
	0.829818	3.55021	0.643078	3.86265	3.66986	0.916614	2.24537	1.59274	3.83811	70.9343	2.53682	2.23341	0.851517	3.63995	0.620829	2.00379	1.70261	2.56734	2.61558	2.02917	1.7656	587.96	463.433	597.051	450.079	458.296	583.759		1.4036	1.3168	1.59033	1.62923	1.43645	1.3168		4.11413	2.42253	1.53923	7.46529	2.27421	2.13605	3.32524	2.2039	5.52914	66.2779	2.17059	3.09956	0.176271	2.34837
	0.88771	3.33637	0.630233	3.70861	3.58266	0.853637	2.16654	1.51468	3.68121	69.9124	2.29425	2.11204	0.862155	3.52109	0.606613	1.6354	1.36851	2.36023	2.37799	2.00541	1.72371	585.156	472.686	597.679	456.639	462.037	586.806		1.22433	1.22433	1.48181	1.59657	1.47062	1.2584		4.02911	2.43779	1.5248	7.31125	2.26608	2.11376	3.28047	2.14431	5.42478	65.366	2.15184	3.0698	0.175798	2.35193
	0.831379	3.20762	0.611603	3.56204	3.64019	0.79409	2.10782	1.50109	3.60891	71.2152	2.25327	2.0195	0.803412	3.47344	0.624297	1.6293	1.20955	2.23867	2.11476	2.34817	1.72589	587.885	478.301	598.591	462.924	459.567	589.694		1.18812	1.18812	1.4079	1.54255	1.6207	1.22541		3.93338	2.47158	1.51067	7.16974	2.25803	2.09263	3.23934	2.08736	5.3267	64.4379	2.13398	3.0474	0.176289	2.3648
	1.46614	3.91072	0.589203	3.39835	3.63558	0.758847	2.29314	1.52194	3.81508	66.3694	2.31631	2.43225	0.935672	3.57627	0.585247	0.683922	2.61656	2.9034	1.22149	1.80214	2.35406	557.506	448.042	599.687	469.995	459.765	591.407		0.966103	1.47847	1.84304	0.966103	1.20333	1.6734		3.82219	2.505	1.4977	7.03892	2.25819	2.07319	3.1992	2.03283	5.23203	63.5418	2.11944	3.02565	0.176131	2.38159
	2.93622	4.49957	0.555063	3.17584	3.5515	0.730737	2.57482	1.58937	4.16419	61.7273	2.52609	3.05603	1.28211	3.45759	0.458991	0.130608	3.70464	4.07942	0.361227	0.953903	3.40065	490.246	423.46	601.36	479.692	463.378	592.775		0.119812	1.44353	2.50097	0.119812	0.49547	2.32529		3.71598	2.53619	1.48435	6.91881	2.26294	2.05573	3.16233	1.98287	5.1452	62.7027	2.10753	3.0058	0.175672	2.39957
	3.00348	4.41885	0.983149	2.97911	3.37118	0.745291	2.58351	1.43262	4.01613	55.4524	2.0524	2.99129	1.48214	3.27925	0.377434	0.176372	3.36849	2.56115	0.156498	0.62042	3.37904	487.272	426.788	580.548	488.348	471.174	592.067		0.0121841	1.42756	2.00814	0.0121841	0.379885	2.246		3.61839	2.5657	1.46824	6.81514	2.26484	2.03954	3.12864	1.94094	5.06958	62.0379	2.09586	2.98791	0.175469	2.41527
	3.44157	4.21385	1.97389	2.85142	3.13892	0.864085	2.74729	1.17827	3.92556	42.8886	1.38833	2.99517	2.19327	3.36591	0.210937	0.48203	2.15079	0.598144	0.0108435	0.153372	3.54646	468.123	435.301	533.787	494.008	481.311	586.3		0.446404	1.21868	1.02128	0.143748	0.143748	2.13108		3.52669	2.59296	1.45248	6.72347	2.26558	2.02399	3.09753	1.90458	5.0021	61.4869	2.08439	2.97139	0.175443	2.42927
	3.43085	3.95901	2.15776	2.74032	2.94608	0.809643	2.67394	1.09953	3.77348	41.1202	1.20897	2.8432	2.3034	3.30966	0.179271	0.572911	1.65139	0.266449	0.00440593	0.0740587	3.47562	468.586	446	525.324	498.959	489.809	588.939		0.587652	1.11581	0.685444	0.10288	0.10288	2.03356		3.4378	2.61805	1.43662	6.63697	2.26484	2.00893	3.0672	1.87109	4.93829	61.003	2.07291	2.95491	0.175425	2.44145
	3.36524	3.66929	2.02544	2.54894	2.7658	0.76192	2.52277	1.0423	3.56507	41.3157	1.08639	2.65737	2.15632	3.21538	0.197157	0.709759	1.3145	0.247338	0.00068457	0.059063	3.1006	471.431	458.321	531.407	507.546	497.821	591.258		0.707875	1.01192	0.631927	0.108432	0.108432	1.89545		3.35043	2.63998	1.40253	6.55341	2.26305	1.99945	3.03481	1.84217	4.87698	60.7015	2.06535	2.9361	0.1741	2.45152
	3.18236	3.44424	1.88474	2.36159	2.65882	0.904204	2.40599	0.924516	3.33051	38.4256	0.85473	2.51021	2.00396	3.05147	0.207206	0.60274	1.07795	0.2717	0.0019715	0.0639233	2.25537	479.407	468.007	537.914	516.022	502.607	584.358		0.672149	0.934029	0.625463	0.148616	0.148616	1.606		3.26594	2.66029	1.36801	6.47046	2.26188	1.99881	3.00423	1.81332	4.81756	60.359	2.06458	2.91825	0.171321	2.46108
	6.49222	3.2618	1.77448	2.19607	2.60464	0.920992	2.87503	1.93893	4.81396	67.4402	3.75945	2.40035	1.87988	3.09751	0.244633	13.084	0.149592	1.21122	0.460994	0.0731152	3.81828	345.42	475.934	543.041	523.57	505.039	583.547		4.09187	0.861453	0.62587	0.204284	0.204284	1.47936		3.18721	2.67886	1.33575	6.3789	2.26289	2.00157	2.9742	1.78107	4.75527	59.8841	2.0669	2.90036	0.167791	2.47087
	7.34079	3.10217	1.69076	2.05679	2.55011	0.881943	2.9371	2.28567	5.22277	77.8208	5.22429	2.30345	1.78227	2.96416	0.249005	19.3925	0.0272498	1.55334	0.774933	0.149757	4.22365	314.598	482.924	546.949	529.963	507.493	585.435		5.03734	0.798719	0.612687	0.246659	0.246659	1.42151		3.11368	2.69623	1.30459	6.28247	2.26675	2.00472	2.94474	1.74723	4.69197	59.334	2.07023	2.88261	0.164024	2.48149
	7.10851	2.95462	1.60954	1.94154	2.4742	0.825508	2.81899	2.22459	5.04357	78.9144	4.94878	2.20787	1.69254	2.83451	0.252256	18.4	0.0183962	1.46276	0.769917	0.118874	3.97395	322.892	489.431	550.755	535.283	510.919	588.169		4.90064	0.746748	0.598332	0.266334	0.266334	1.38236		3.04297	2.71061	1.2732	6.19024	2.27023	2.00718	2.91574	1.71585	4.63159	58.8479	2.07294	2.86446	0.16031	2.49042
	6.70953	2.81913	1.51834	1.83935	2.38325	0.793813	2.67724	2.09563	4.77287	78.2759	4.39167	2.1113	1.5986	2.71016	0.257978	16.2594	0.0201338	1.34303	0.70205	0.0864292	3.54729	337.39	495.444	555.044	540.021	515.039	589.708		4.59823	0.70783	0.592956	0.271948	0.271948	1.31749		2.97651	2.72001	1.24212	6.08556	2.27308	2.00949	2.88446	1.68043	4.56489	58.258	2.07539	2.84335	0.15613	2.49655
	6.22997	2.65548	1.42565	1.76431	2.2775	1.29874	2.60861	1.84684	4.45545	70.7979	3.41082	2.0209	1.51032	2.56098	0.258066	13.1143	0.00219675	1.39938	0.712842	0.109635	1.71576	355.237	502.757	559.42	543.515	519.85	565.44		4.20907	0.634575	0.595248	0.256594	0.256594	0.722164		2.91459	2.72416	1.21225	5.93821	2.27521	2.01264	2.84618	1.62916	4.47533	57.2402	2.07828	2.81567	0.150674	2.49969
	5.9212	2.45614	1.32966	1.6634	2.14616	2.11372	2.60505	1.67238	4.27743	64.1978	2.79687	2.12994	1.77598	2.37865	0.145058	10.9969	0.0221739	1.62661	0.886698	0.21058	0.2414	366.972	511.736	563.97	548.23	525.856	527.345		3.79126	0.326198	0.800279	0.466539	0.0162175	0.0162175		2.85624	2.72698	1.1845	5.75275	2.27668	2.01612	2.80221	1.56367	4.36588	55.8013	2.08126	2.7834	0.144335	2.50183
	5.65216	2.26786	1.22342	1.57567	1.99693	2.09926	2.46921	1.60512	4.07433	65.0052	2.5764	2.04809	1.68098	2.22571	0.139434	10.1311	0.0405448	1.55201	0.798424	0.223056	0.136867	377.352	520.29	569.027	552.346	532.723	528.009		3.60406	0.219764	0.824675	0.472424	0.0511665	0.0511665		2.80118	2.72926	1.15818	5.53782	2.27858	2.01918	2.75404	1.48762	4.24166	54.0161	2.08403	2.74784	0.137382	2.50392
	5.29673	2.08871	1.13457	1.55396	1.87586	2.07304	2.33714	1.49419	3.83133	63.9322	2.23259	1.97445	1.63443	2.08479	0.121089	8.75915	0.0617178	1.44619	0.613376	0.212785	0.0697524	391.287	528.494	573.274	553.367	538.326	529.215		3.32228	0.114266	0.839881	0.420486	0.0985899	0.0985899		2.75238	2.73128	1.13351	5.32587	2.28124	2.02142	2.70761	1.41338	4.121	52.2004	2.08637	2.72537	0.132799	2.50626
	4.89046	1.92703	1.04262	1.52224	1.77374	3.45644	2.43542	1.45188	3.8873	59.6151	2.10796	1.85038	1.58512	3.07409	0.319576	6.02721	0.258464	1.93991	0.833893	0.43782	1.04248	407.525	535.954	577.686	554.86	543.075	467.479		3.04007	0.0766428	0.807769	0.328141	0.0766428	1.60606		2.71378	2.73156	1.11312	5.126	2.284	2.02339	2.66531	1.34377	4.00907	50.4169	2.08854	2.71499	0.130415	2.49889
	4.54702	1.78711	0.964132	1.47432	1.72425	4.30276	2.4666	1.54625	4.01285	62.6876	2.39089	1.75568	1.5368	3.67385	0.41013	4.32816	0.461701	2.2574	0.984617	0.551086	3.37148	421.509	542.452	581.465	557.12	545.384	431.599		2.79134	0.0314332	0.791547	0.28136	0.0314332	2.54708		2.67857	2.72857	1.09418	4.90882	2.28761	2.02483	2.62043	1.2686	3.88903	48.412	2.09052	2.70153	0.127505	2.48309
	4.25597	1.69919	0.901646	1.4062	1.68447	4.19395	2.35691	1.47564	3.83254	62.6092	2.17751	1.69183	1.47577	3.57026	0.415077	3.60646	0.432588	2.11778	0.903842	0.452166	3.37473	433.545	546.555	584.482	560.341	547.244	436.132		2.56414	0.00735945	0.790186	0.285633	0.00735945	2.50212		2.64646	2.72393	1.07676	4.63187	2.29119	2.02497	2.56586	1.17348	3.73934	45.7344	2.09152	2.68441	0.12414	2.46882
	3.93679	1.65882	0.865696	1.32077	1.76932	4.04882	2.2667	1.37402	3.64072	60.6176	1.88793	1.71407	1.40528	3.39492	0.414491	2.78919	0.369518	1.96281	0.894792	0.24739	3.17594	446.939	548.444	586.222	564.392	543.281	442.214		2.22272	0.0552485	0.848373	0.393303	0.0552485	2.33475		2.62771	2.71809	1.06079	4.36168	2.29382	2.01991	2.51367	1.08378	3.59745	43.1156	2.08839	2.66699	0.121673	2.46077
	3.65481	1.59753	0.819897	1.2941	1.78057	3.90178	2.17478	1.28631	3.46109	59.1467	1.65459	1.68905	1.36995	3.18625	0.398643	2.1905	0.333219	1.83571	0.775606	0.155405	2.98253	458.941	551.319	588.442	565.66	542.757	448.42		1.96577	0.0915181	0.86915	0.394952	0.0915181	2.21273		2.61606	2.71232	1.04543	4.10678	2.29718	2.01291	2.46511	1.00271	3.46783	40.6761	2.08398	2.65052	0.119662	2.45662
	3.44615	1.49423	0.784613	1.32538	1.73829	3.67964	2.07805	1.19437	3.27242	57.4754	1.42651	1.61626	1.36759	3.01918	0.376494	1.8717	0.340841	1.67298	0.566519	0.115439	2.5651	467.925	556.18	590.155	564.173	544.729	457.877		1.82989	0.122027	0.831648	0.290886	0.122027	2.06338		2.60704	2.70774	1.04201	3.87601	2.2992	2.0059	2.42298	0.929799	3.35278	38.3742	2.07922	2.63655	0.118184	2.45312
	3.26292	1.45273	0.740149	1.29439	1.65429	4.05514	2.0766	1.28744	3.36404	61.9972	1.6575	1.55351	1.33398	2.86076	0.363976	1.40734	0.389215	1.78611	0.611857	0.178346	3.9146	475.885	558.14	592.317	565.646	548.657	441.949		1.70941	0.10078	0.813365	0.259122	0.10078	2.50163		2.59925	2.69563	1.04212	3.66658	2.29454	1.99933	2.38291	0.865455	3.24836	36.3193	2.07314	2.61745	0.116043	2.4469
	3.07899	1.42458	0.695813	1.21904	1.54389	5.92789	2.31503	1.94149	4.25653	83.8646	3.76939	1.48424	1.27043	2.69521	0.359282	0.583626	0.792901	2.62187	1.2012	0.594667	13.0527	483.944	559.47	594.477	569.236	553.841	366.716		1.59475	0.0596517	0.788422	0.265193	0.0596517	4.44365		2.59278	2.6751	1.04305	3.47049	2.28883	1.99311	2.34389	0.807357	3.15125	34.4451	2.06704	2.5923	0.112732	2.4408
	2.88852	1.36013	0.650549	1.17199	1.52644	5.8534	2.24184	1.91977	4.16161	85.6337	3.68552	1.44328	1.21903	2.548	0.352791	0.418198	0.777415	2.53221	1.14457	0.511796	13.0434	492.36	562.524	596.686	571.483	554.662	369.574		1.44524	0.0831563	0.792736	0.271289	0.0831563	4.41012		2.58829	2.65498	1.04415	3.28654	2.28304	1.99227	2.30821	0.755528	3.06374	32.7322	2.06496	2.56829	0.108634	2.43566
	2.71001	1.26425	0.687175	1.14842	2.22888	5.57213	2.26848	1.78181	4.05028	78.5464	3.17484	1.74656	1.17737	2.58973	0.374917	0.19495	1.00847	2.50051	1.25453	0.001568	10.9141	500.314	567.081	594.898	572.611	522.069	380.468		0.963445	0.482315	1.05939	0.598147	0.482315	3.82557		2.58572	2.63583	1.04488	3.11456	2.27856	1.99223	2.2753	0.7106	2.9859	31.2311	2.06381	2.54651	0.104699	2.43214
	2.58885	1.17123	0.782003	1.10369	2.40385	5.17673	2.20439	1.63246	3.83685	74.0547	2.66491	1.78754	1.12058	2.5426	0.388194	0.147809	1.06743	2.02319	1.21154	0.0397832	8.8348	505.749	571.52	590.282	574.754	514.104	396.049		0.801315	0.616312	1.00554	0.683844	0.616312	3.38919		2.58383	2.61742	1.04589	2.95352	2.27558	1.99231	2.24476	0.672036	2.91679	29.938	2.06313	2.53196	0.102029	2.4297
	2.48434	1.11874	0.762975	1.03348	2.37967	4.80516	2.0974	1.51207	3.60946	72.0927	2.28635	1.74921	1.0548	2.45817	0.399483	0.149724	0.957758	1.78068	1.13191	0.0796784	7.33201	510.461	574.032	591.206	578.125	515.201	410.976		0.735131	0.630462	0.986232	0.715725	0.630462	3.05596		2.582	2.60395	1.05017	2.80345	2.27375	1.99343	2.21779	0.638994	2.85679	28.8122	2.06351	2.5214	0.0998691	2.42788
	2.32342	1.07777	0.713474	0.965323	2.32916	4.47896	1.98135	1.40942	3.39077	71.1342	1.98646	1.7006	0.993435	2.32772	0.401754	0.117012	0.816456	1.60751	1.03231	0.120971	6.23804	517.758	575.997	593.616	581.407	517.497	424.309		0.622825	0.622825	0.987122	0.735273	0.628564	2.77836		2.58087	2.60126	1.05466	2.66434	2.27247	1.99506	2.19478	0.613281	2.80806	27.9427	2.06441	2.51906	0.0991927	2.42667
	2.24257	1.10652	0.663246	0.894796	2.2291	4.15872	1.88249	1.30347	3.18597	69.242	1.69905	1.66781	0.947727	2.2392	0.405241	0.129654	0.602131	1.48656	0.975542	0.120139	5.18121	521.444	574.618	596.066	584.813	522.059	437.604		0.574755	0.561291	1.00457	0.773015	0.561291	2.49091		2.58037	2.59684	1.05906	2.53553	2.27129	1.99673	2.1733	0.593064	2.76637	27.2886	2.06537	2.46947	0.089111	2.40341
	2.60226	2.82993	0.614672	0.839406	3.01959	3.88247	2.29806	1.29367	3.59172	56.2939	1.67357	2.7161	1.28012	2.97218	0.397916	0.0925421	0.282893	2.83378	2.12766	0.520611	2.51037	505.146	494.964	598.44	587.495	486.561	449.238		0.113835	0.113835	2.10143	1.87669	0.303492	1.16637		2.58013	2.58883	1.06316	2.41698	2.26941	1.99904	2.15292	0.577421	2.73035	26.8203	2.06663	2.38008	0.0704907	2.34319
	3.1855	3.04489	0.765523	0.809832	3.26764	3.69409	2.46125	1.31438	3.77563	53.4031	1.7276	3.1152	1.3686	3.2471	0.406982	0.524547	0.340638	2.87548	2.72717	0.650269	1.51991	479.269	485.445	591.083	588.93	475.679	457.259		0.070307	0.070307	2.34967	2.30536	0.152443	0.578897		2.58013	2.57729	1.06703	2.30812	2.26769	2.00155	2.13363	0.565632	2.69927	26.5103	2.06809	2.29801	0.0526606	2.2879
	3.13627	2.88976	0.768433	0.787333	3.15846	3.57244	2.38545	1.26438	3.64983	53.0038	1.59866	3.01302	1.31294	3.15291	0.412009	0.563736	0.254327	2.61474	2.55398	0.597541	1.40895	481.427	492.305	590.941	590.023	480.454	462.477		0.123258	0.123258	2.24458	2.22568	0.145442	0.559428		2.58088	2.56494	1.0712	2.20762	2.2716	2.0038	2.11667	0.557577	2.67425	26.3421	2.05476	2.25561	0.0465963	2.23961
	2.99817	2.68511	0.71356	0.737221	2.95585	3.47266	2.26043	1.21579	3.47622	53.7857	1.47814	2.82048	1.22419	2.98759	0.418682	0.54426	0.180354	2.3928	2.32016	0.483613	1.46951	487.506	501.429	593.612	592.46	489.377	466.778		0.177688	0.135371	2.10692	2.08326	0.135371	0.652181		2.58893	2.55363	1.07536	2.11655	2.2786	2.00595	2.10317	0.554199	2.65737	26.3506	2.0336	2.23809	0.0478694	2.19757
	2.80317	2.50817	0.688854	0.691382	2.73991	3.32947	2.12683	1.14485	3.27167	53.8288	1.31067	2.62404	1.14558	2.78736	0.417443	0.457443	0.145424	2.06777	2.0605	0.375867	1.44636	496.155	509.384	594.816	594.693	498.978	472.986		0.179133	0.115867	1.93519	1.93266	0.115867	0.705435		2.59813	2.54261	1.0784	2.03209	2.2863	2.00767	2.09087	0.554083	2.64495	26.5002	2.01378	2.23744	0.0526118	2.1592
	2.72957	2.34102	0.659942	0.64284	2.55602	3.13477	2.01069	1.08466	3.09535	53.9443	1.17648	2.44852	1.08021	2.68619	0.426396	0.51679	0.109112	1.82453	1.87103	0.297381	1.26355	499.439	516.957	596.227	597.063	507.227	481.493		0.281057	0.107503	1.78858	1.80568	0.107503	0.686253		2.6073	2.53068	1.07988	1.95592	2.29344	2.00868	2.07932	0.556313	2.63563	26.7546	1.96911	2.23991	0.0643377	2.15106
	2.69112	2.25105	0.695194	0.614401	2.44588	2.92183	1.93658	1.01858	2.95516	52.5968	1.0375	2.34847	1.08416	2.62981	0.416172	0.56933	0.0988928	1.54104	1.74816	0.259391	0.970712	501.16	521.056	594.507	598.454	512.2	490.883		0.342651	0.0974159	1.65327	1.73407	0.0974159	0.573359		2.61605	2.51846	1.08034	1.89106	2.30022	2.00903	2.06919	0.559903	2.6291	27.059	1.92055	2.24246	0.0773274	2.15462
	2.61108	2.22804	0.69699	0.632411	2.35223	2.78147	1.8837	0.964072	2.84778	51.1796	0.929435	2.29014	1.07975	2.54637	0.404459	0.529077	0.118566	1.40829	1.56573	0.219518	0.805988	504.75	522.108	594.42	597.573	516.447	497.122		0.320946	0.0620968	1.59315	1.65772	0.0620968	0.491337		2.62426	2.50684	1.08054	1.83232	2.3066	2.00913	2.05995	0.564382	2.62433	27.3978	1.87652	2.24494	0.0893894	2.15787
	2.49004	2.19571	0.945914	0.651469	2.27317	2.66156	1.86964	0.850695	2.72034	45.5004	0.723682	2.23444	1.25836	2.43582	0.318733	0.384894	0.10632	0.853279	1.48395	0.162832	0.627133	510.203	523.586	582.344	596.641	520.047	502.484		0.255602	0.0387279	1.28853	1.58297	0.0387279	0.427121		2.63183	2.49186	1.08114	1.77742	2.31212	2.00939	2.05063	0.568702	2.61933	27.7331	1.83541	2.24675	0.100764	2.16075
	2.32572	2.10035	1.61143	0.625868	2.16907	2.51245	1.89081	0.689209	2.58002	36.4504	0.475008	2.13471	1.73366	2.28655	0.137528	0.189139	0.043905	0.0780542	1.60009	0.0774269	0.386429	517.653	527.959	550.666	597.893	524.806	509.191		0.191005	0.0343609	0.523278	1.50884	0.0343609	0.377738		2.64309	2.47291	1.08209	1.72581	2.32259	2.00929	2.04263	0.574144	2.61677	28.1081	1.79668	2.2526	0.112593	2.16594
	2.18886	1.95521	1.6116	0.585992	2.02636	2.36664	1.78911	0.641284	2.43039	35.8437	0.411245	1.99079	1.6975	2.14824	0.117204	0.159801	0.0275897	0.0315114	1.44749	0.0562865	0.333543	523.899	534.65	550.659	599.844	531.365	515.793		0.198077	0.0355731	0.379189	1.40479	0.0355731	0.375857		2.6576	2.46839	1.08658	1.67792	2.33277	2.00914	2.03873	0.581673	2.62041	28.5311	1.76073	2.25926	0.124014	2.17096
	2.10624	1.85734	1.5051	0.545505	1.90147	2.24303	1.69311	0.615763	2.30888	36.3687	0.379164	1.8794	1.59316	2.05505	0.126607	0.170676	0.0269695	0.0353492	1.31701	0.0434109	0.302409	527.688	539.186	555.668	601.829	537.138	521.423		0.226841	0.0220646	0.374302	1.3339	0.0220646	0.363629		2.68343	2.46848	1.09119	1.63425	2.34149	2.00924	2.03801	0.592332	2.63035	29.0642	1.728	2.26562	0.134622	2.17537
	1.98388	1.82527	1.41513	0.524372	1.79461	2.10272	1.60766	0.57957	2.18723	36.0505	0.335901	1.80994	1.51	1.94423	0.12571	0.141538	0.0473547	0.0370702	1.17352	0.0349484	0.245079	533.325	540.676	559.918	602.867	542.103	527.85		0.173937	0.0153332	0.394814	1.28557	0.0153332	0.292777		2.71326	2.46776	1.09553	1.59323	2.35522	2.00947	2.03908	0.604676	2.64376	29.6544	1.69729	2.27619	0.14569	2.18235
	1.83034	1.79367	1.33608	0.488399	1.75298	1.96179	1.52721	0.551067	2.07828	36.0833	0.303675	1.77332	1.44031	1.82117	0.116776	0.0918852	0.0709993	0.0365295	1.07913	0.0509718	0.188864	540.441	542.147	563.665	604.634	544.043	534.346		0.0570126	0.0203438	0.43724	1.28492	0.0203438	0.188472		2.74106	2.46574	1.10016	1.55426	2.34296	2.01801	2.03703	0.613875	2.65091	30.1357	1.6702	2.26647	0.151467	2.18048
	1.6946	1.73236	1.25005	0.453594	1.66429	1.8242	1.43652	0.521001	1.95752	36.2684	0.271442	1.67944	1.35361	1.72292	0.120039	0.0666053	0.0875222	0.0347676	0.966134	0.0518815	0.1503	546.77	545.006	567.757	606.347	548.188	540.726		0.0151525	0.052914	0.429388	1.22585	0.0151525	0.144758		2.76841	2.46379	1.10456	1.51747	2.32225	2.026	2.03375	0.62256	2.65631	30.6115	1.6446	2.25013	0.155474	2.17413
	1.585	1.6713	1.18438	0.424922	1.60083	1.68931	1.35929	0.4938	1.85309	36.3278	0.243838	1.59291	1.28453	1.65369	0.125639	0.0509439	0.0973529	0.0305951	0.873043	0.0583411	0.108914	551.908	547.86	570.892	607.76	551.164	547.017		0.00791574	0.078391	0.408538	1.16799	0.00791574	0.0963982		2.80212	2.46146	1.10875	1.48285	2.30494	2.03302	2.03219	0.633398	2.66559	31.1683	1.62039	2.23696	0.159844	2.16898
	1.50244	1.63956	1.13872	0.402329	1.58893	1.56965	1.30694	0.478334	1.78527	36.5995	0.228803	1.53605	1.22965	1.58411	0.125973	0.0382218	0.110638	0.0282973	0.818322	0.0795193	0.0690172	555.793	549.347	573.075	608.875	551.723	552.629		0.0336036	0.103515	0.397326	1.13372	0.052884	0.0336036		2.83669	2.45335	1.11255	1.45088	2.2912	2.0378	2.03041	0.644261	2.67467	31.7306	1.59761	2.22785	0.16475	2.1645
	1.43789	1.5943	1.10098	0.424987	1.57834	1.47579	1.26871	0.450197	1.71891	35.4845	0.202677	1.45684	1.18521	1.5527	0.134224	0.0286196	0.106008	0.0281345	0.711876	0.0958648	0.0428817	558.841	551.471	574.884	607.757	552.221	557.051		0.0189529	0.137462	0.355859	1.03185	0.121494	0.0189529		2.87029	2.44185	1.12398	1.42496	2.27928	2.04271	2.03051	0.651914	2.68243	32.1059	1.57939	2.22014	0.168638	2.161
	1.37284	1.50628	1.05859	0.609414	1.52987	1.43861	1.2526	0.358222	1.61082	28.5983	0.128323	1.40572	1.13715	1.48936	0.134096	0.0144566	0.0643518	0.0376387	0.413689	0.0768796	0.0345995	561.921	555.613	576.918	598.698	554.501	558.807		0.0328869	0.100554	0.34713	0.796309	0.124149	0.0328869		2.90087	2.44089	1.13847	1.40051	2.28015	2.05302	2.03565	0.660491	2.69614	32.4462	1.56364	2.22337	0.174209	2.16659
	1.30979	2.65082	0.994985	0.710392	1.47682	1.37798	1.42013	0.665769	2.0859	46.8808	0.443248	1.34388	1.07369	1.45211	0.149822	0.0121743	1.5146	0.180749	0.50373	0.00321336	0.00177696	564.914	502.966	579.978	593.766	557.002	561.677		0.0340916	1.30693	0.3489	0.633493	0.132932	0.0340916		2.92832	2.44208	1.15249	1.38535	2.30877	2.06253	2.04659	0.669252	2.71584	32.7008	1.55465	2.24721	0.182165	2.18565
	2.39692	4.47309	0.922917	0.816141	1.40176	1.31112	1.88699	1.385	3.27199	73.3973	1.91823	1.35644	1.01997	2.14813	0.3561	0.260026	6.68789	0.92944	1.14672	0.235449	0.331623	514.418	424.551	583.454	588.624	560.551	564.851		1.04048	3.11664	0.433526	0.540302	0.0453182	0.0453182		2.95546	2.44275	1.16529	1.38464	2.33333	2.08733	2.06147	0.675339	2.7368	32.7601	1.56031	2.27183	0.185672	2.21033
	2.4859	4.38468	0.863037	0.781259	2.11362	1.25274	1.98021	1.3616	3.34181	68.7605	1.85395	1.68318	0.960464	2.39283	0.427152	0.255727	5.7815	1.24807	1.43748	0.0177984	0.529202	510.39	428.202	586.351	590.318	527.35	567.629		0.802721	2.7015	0.820144	0.901922	0.430437	0.430437		2.98679	2.43393	1.17846	1.38445	2.35235	2.11967	2.07594	0.68114	2.75708	32.8112	1.56825	2.29418	0.187945	2.23601
	2.38337	4.11313	0.819645	0.78519	2.69068	1.2132	2.00087	1.30976	3.31063	65.4596	1.71547	1.79829	0.918034	2.61385	0.480145	0.146309	4.46163	1.39529	1.47788	0.475838	0.620418	515.033	439.514	588.454	590.127	501.179	569.515		0.585085	2.31484	0.978644	1.0131	0.892391	0.585085		3.0027	2.44102	1.19706	1.38417	2.36793	2.14994	2.09047	0.683023	2.77349	32.6732	1.57561	2.31343	0.189716	2.25893
	2.29973	3.89909	0.770279	1.5093	2.75607	1.17163	2.06768	1.15583	3.22352	55.8999	1.33595	1.90451	1.25605	2.64199	0.355549	0.0538459	3.35406	1.68326	0.311798	0.473883	0.802913	518.836	448.534	590.851	555.47	498.255	571.501		0.395218	1.99458	1.13423	0.395218	0.851562	0.732884		3.0158	2.4515	1.21047	1.38451	2.38162	2.17622	2.10335	0.685637	2.78899	32.5974	1.58243	2.33027	0.19113	2.27892
	2.27829	3.80876	0.751145	1.96286	2.72058	1.09942	2.10351	1.1114	3.21491	52.8356	1.23521	2.12057	1.31528	2.61001	0.329843	0.0305479	2.90788	1.82889	0.0197829	0.38078	1.00819	519.814	452.368	591.782	534.297	499.841	574.958		0.157716	1.68819	1.36943	0.157716	0.60001	1.02115		3.02117	2.46024	1.21188	1.39031	2.39543	2.20089	2.11332	0.688059	2.80138	32.5582	1.59296	2.3468	0.191342	2.29816
	2.20573	3.69849	0.735974	1.88223	2.60271	1.06869	2.03231	1.07361	3.10591	52.827	1.15263	2.04398	1.27208	2.50347	0.326148	0.0300773	2.77617	1.68048	0.0225215	0.325361	0.928547	523.127	457.071	592.52	538.03	505.126	576.433		0.16175	1.6545	1.30801	0.16175	0.558726	0.97529		3.02464	2.46763	1.20945	1.39603	2.40769	2.23778	2.12387	0.691233	2.8151	32.5459	1.60646	2.36521	0.191039	2.32273
	2.06209	3.53481	0.715793	1.77184	2.45887	1.55898	2.01706	0.944886	2.96195	46.8446	0.892809	1.91697	1.61219	2.35968	0.188194	0.00202757	2.30354	1.69331	0.0601325	0.195194	0.209844	529.719	464.097	593.503	543.163	511.612	553.131		0.145124	1.61784	1.20118	0.145124	0.541903	0.357992		3.03369	2.48265	1.20707	1.40151	2.41808	2.27331	2.13605	0.696681	2.83273	32.6154	1.61946	2.38189	0.190544	2.3457
	1.97098	3.31577	0.666342	1.65789	2.3984	2.35348	2.06048	0.881988	2.94247	42.805	0.777903	2.16223	1.73616	2.38717	0.157885	0.00801008	1.57577	1.94362	0.162079	0.114193	0.0858523	533.921	473.582	595.915	548.488	514.351	516.391		0.191252	1.15354	1.49589	0.504343	0.236171	0.191252		3.04825	2.50293	1.20576	1.40595	2.4278	2.3032	2.14898	0.703879	2.85286	32.7541	1.63027	2.39665	0.190315	2.3655
	1.87555	3.06948	0.619729	1.61346	2.51307	2.55276	2.04068	0.868643	2.90932	42.5664	0.754541	2.19431	1.67898	2.54284	0.204617	0.0272656	1.05844	2.01909	0.182515	0.22316	0.262231	538.34	484.362	598.193	550.571	509.163	507.373		0.31876	0.875169	1.57459	0.580855	0.31876	0.358448		3.02797	2.52335	1.20471	1.41061	2.43719	2.33107	2.15582	0.702216	2.85803	32.5731	1.64073	2.41066	0.190042	2.38413
	1.75709	2.89121	0.581141	1.5771	2.77749	2.45561	2.00661	0.878302	2.88491	43.7705	0.771415	2.10635	1.6221	2.69702	0.248875	0.0622584	0.782522	2.03195	0.184477	0.594256	0.201607	543.851	492.241	600.082	552.279	497.3	511.759		0.349262	0.784857	1.52521	0.529253	0.671135	0.349262		2.99594	2.54084	1.20918	1.42744	2.44411	2.35753	2.16251	0.693432	2.85594	32.0661	1.65996	2.42247	0.186778	2.40082
	1.66421	2.78647	0.537778	1.5231	2.71092	2.2951	1.9196	0.854463	2.77406	44.5126	0.730106	1.97965	1.55838	2.60697	0.251741	0.0652239	0.751474	1.90943	0.157207	0.626195	0.141002	548.192	496.899	602.208	554.82	500.273	519.047		0.315446	0.80682	1.44188	0.45655	0.731268	0.315446		2.96442	2.55852	1.21394	1.44654	2.44928	2.3809	2.16893	0.684393	2.85332	31.5544	1.68013	2.43219	0.18288	2.41509
	1.5987	2.67875	0.514733	1.41561	2.61301	2.17972	1.83342	0.825938	2.65936	45.049	0.682174	1.88921	1.46138	2.50469	0.263059	0.0550933	0.71458	1.73894	0.174568	0.607767	0.119923	551.264	501.714	603.34	559.895	504.663	524.318		0.290509	0.789539	1.37448	0.473603	0.723804	0.290509		2.93516	2.5782	1.21807	1.4642	2.45464	2.40085	2.17519	0.676841	2.85203	31.1165	1.69836	2.44119	0.179448	2.42774
	1.52711	2.52644	0.497606	1.31319	2.49051	2.13416	1.74817	0.788384	2.53655	45.0977	0.621549	1.83064	1.36667	2.40142	0.274609	0.0488663	0.605707	1.56391	0.189208	0.551067	0.148988	554.631	508.56	604.182	564.753	510.182	526.407		0.303524	0.695805	1.33303	0.517446	0.659872	0.303524		2.90899	2.59761	1.22179	1.47985	2.4608	2.41275	2.1803	0.670406	2.8507	30.7483	1.71307	2.44879	0.176776	2.43677
	1.42959	2.36855	0.473593	1.24067	2.32583	2.09278	1.65517	0.744181	2.39935	44.961	0.553805	1.76119	1.2879	2.26757	0.27554	0.0508859	0.508914	1.39612	0.171813	0.449785	0.191507	559.234	515.706	605.363	568.205	517.648	528.307		0.331597	0.607364	1.28759	0.520521	0.564642	0.331597		2.88444	2.6157	1.22504	1.51406	2.46609	2.41422	2.18659	0.65999	2.84658	30.1835	1.7391	2.45313	0.17032	2.44016
	1.34267	2.20798	0.469553	1.19063	2.23899	2.02513	1.57916	0.702536	2.28169	44.488	0.493557	1.6839	1.22864	2.16227	0.275332	0.0559275	0.395412	1.23122	0.150954	0.435373	0.198895	563.352	523.025	605.561	570.593	521.607	531.421		0.341233	0.524075	1.21435	0.493271	0.555085	0.341233		2.86033	2.63185	1.22809	1.56567	2.47162	2.4139	2.19524	0.64636	2.8416	29.4437	1.77773	2.45719	0.160443	2.44276
	1.48724	2.0942	0.522816	1.12282	2.19164	1.91627	1.55583	0.645498	2.20133	41.489	0.416667	1.70175	1.21392	2.04972	0.256093	0.00470445	0.289841	1.06712	0.187502	0.404257	0.129915	556.51	528.242	602.943	573.837	523.772	536.453		0.214513	0.392445	1.17894	0.578938	0.489888	0.214513		2.83788	2.64676	1.23082	1.61337	2.48789	2.4349	2.2086	0.636794	2.8454	28.8324	1.81875	2.47464	0.152767	2.46139
	2.06406	2.03882	0.82961	1.06322	2.14939	1.79726	1.65706	0.567583	2.22465	34.2524	0.322151	1.91804	1.24673	2.05775	0.245429	0.165651	0.145739	0.684678	0.352643	0.242388	0.0196565	529.628	530.791	587.97	576.696	525.708	541.979		0.146022	0.120778	1.08843	0.854817	0.23135	0.120778		2.8188	2.66229	1.2339	1.65835	2.50609	2.43948	2.21982	0.628021	2.84784	28.2915	1.85363	2.48944	0.146395	2.47279
	2.03323	2.03348	0.850122	1.04839	2.10903	1.67467	1.62482	0.548302	2.17312	33.7454	0.300635	1.85395	1.20496	2.03342	0.255825	0.166796	0.167003	0.600155	0.332274	0.234461	0.00248504	531.048	531.037	586.976	577.408	527.56	547.702		0.179278	0.179531	1.00383	0.805561	0.255083	0.179278		2.80263	2.67813	1.23718	1.70331	2.52301	2.43413	2.22973	0.619569	2.8493	27.7867	1.88602	2.50079	0.140141	2.47857
	1.92739	1.97884	0.828185	1.03328	2.04087	1.56665	1.56254	0.520506	2.08304	33.3116	0.270926	1.74702	1.16662	1.96598	0.255172	0.13312	0.173308	0.539273	0.280111	0.228804	1.69239e-05	535.937	533.558	588.04	578.135	530.696	552.77		0.180371	0.231817	0.918837	0.71374	0.293849	0.180371		2.78774	2.69208	1.24062	1.74647	2.53805	2.4292	2.23903	0.611774	2.8508	27.3232	1.91715	2.51084	0.134075	2.48362
	2.87476	1.84289	0.797665	0.991871	1.91849	1.47928	1.65083	0.748074	2.3989	45.3152	0.559615	1.66109	1.11372	1.89959	0.260799	1.49801	0.0368905	0.727883	0.434221	0.0716438	0.0294289	492.971	539.857	589.521	580.128	536.35	556.886		1.21367	0.181809	0.863421	0.669215	0.257403	0.181809		2.77372	2.70324	1.24896	1.78561	2.56763	2.42425	2.25057	0.604763	2.85533	26.8715	1.94527	2.53178	0.131004	2.49594
	3.25207	1.76806	0.760815	0.944315	1.89876	1.38068	1.66745	0.894629	2.56208	53.6525	0.800361	1.57437	1.05341	1.86608	0.278363	2.51103	0.0101232	0.821988	0.522924	0.0535027	0.0822389	476.359	543.34	591.312	582.421	537.264	561.549		1.6777	0.193694	0.813556	0.630055	0.324386	0.193694		2.76081	2.7135	1.25659	1.82041	2.59587	2.41705	2.26071	0.599004	2.85971	26.4963	1.96957	2.55116	0.12865	2.50646
	3.17994	1.73091	1.86741	1.34275	2.11678	1.32439	1.92703	0.68591	2.61294	35.5942	0.470473	1.79916	1.43979	2.05444	0.175905	1.56978	0.0384637	0.00355457	0.341387	0.0360067	0.363172	479.512	545.073	538.718	563.349	527.204	564.22		1.38078	0.0682508	0.0682508	0.456412	0.317625	0.474767		2.75619	2.72475	1.27332	1.85234	2.62056	2.40914	2.27272	0.59215	2.86487	26.0547	1.99154	2.56771	0.126373	2.51485
	2.98862	1.66277	2.12366	1.88411	2.1116	1.26572	2.00608	0.578137	2.58422	28.8192	0.334243	1.99785	1.71811	2.12064	0.104862	0.965387	0.117861	0.0138243	0.0148769	0.0111344	0.548129	487.928	548.259	526.889	537.943	527.442	567.011		0.990767	0.335084	0.125802	0.113745	0.113745	0.732132		2.77869	2.73487	1.29567	1.88372	2.64161	2.39443	2.28816	0.587366	2.87553	25.6698	2.0114	2.57982	0.123806	2.51802
	2.83584	1.60411	2.06335	1.80595	1.99119	1.20946	1.91832	0.544432	2.46275	28.3807	0.296406	1.89857	1.65457	2.04531	0.105609	0.841849	0.0987262	0.0210344	0.0126262	0.0053112	0.502482	494.701	551.01	529.661	541.575	532.987	569.694		0.937267	0.294463	0.164776	0.0926222	0.0926222	0.689116		2.80161	2.75298	1.31663	1.91324	2.6615	2.36608	2.30201	0.584537	2.88654	25.3925	2.02645	2.58764	0.121626	2.51379
	2.77162	1.58058	1.93405	1.70208	1.87401	1.72647	1.93147	0.430564	2.36203	22.292	0.185385	1.80024	1.70818	1.91904	0.0581318	0.705854	0.123124	6.64947e-06	0.0526177	0.00330166	0.0420228	497.562	552.115	535.629	546.42	538.412	545.28		0.971379	0.219662	0.133806	0.0981581	0.0737673	0.0737673		2.82244	2.77412	1.33596	1.94114	2.68078	2.34335	2.3163	0.583294	2.89959	25.1822	2.04169	2.59642	0.119603	2.51207
	2.71183	1.57115	1.804	1.59704	1.83369	1.75179	1.87825	0.422309	2.30056	22.4842	0.178345	1.7779	1.63573	1.82627	0.0550363	0.694848	0.0943092	0.00551324	0.0790776	0.00198576	0.0159914	500.233	552.558	541.666	551.342	540.285	544.098		0.93393	0.206744	0.0261029	0.180853	0.0557922	0.0261029		2.84957	2.79441	1.35416	1.96817	2.69111	2.3208	2.3297	0.582974	2.91268	25.0235	2.05633	2.60076	0.116903	2.50595
	2.61466	1.51089	1.75425	1.49151	1.81927	1.65916	1.80829	0.415765	2.22406	22.9921	0.17286	1.70671	1.54796	1.80301	0.0761136	0.650227	0.0884448	0.0029199	0.100348	0.000120498	0.0222405	504.589	555.395	543.984	556.309	540.955	548.429		0.907951	0.195812	0.0475482	0.215194	0.112562	0.0475482		2.87964	2.81248	1.371	1.99256	2.69693	2.30284	2.34258	0.583585	2.92616	24.9121	2.07013	2.60834	0.115039	2.49988
	2.49441	1.81177	2.02853	1.43275	1.81005	1.64103	1.86976	0.36486	2.23462	19.5138	0.133123	1.81091	1.68328	1.97434	0.0795761	0.390191	0.00336288	0.0252103	0.19097	0.00356536	0.0523166	510.006	541.304	531.265	559.084	541.384	549.278		0.683503	0.000860155	0.217628	0.37815	0.000860155	0.169878		2.90941	2.82883	1.38755	2.01546	2.70197	2.28976	2.3555	0.584429	2.93993	24.8113	2.08404	2.61536	0.113062	2.49587
	2.37897	2.7653	2.0023	1.39902	1.79904	1.57939	1.98734	0.511239	2.49858	25.7248	0.261366	1.90067	1.63431	2.2848	0.165981	0.153379	0.60523	0.000223819	0.346121	0.0354564	0.166418	515.233	497.844	532.475	560.681	541.897	552.171		0.478305	0.864634	0.10163	0.501651	0.10163	0.321274		2.93789	2.84948	1.40445	2.03638	2.70613	2.28059	2.36915	0.585997	2.95515	24.7345	2.09743	2.62189	0.11113	2.49336
	2.27655	2.7062	1.9105	1.34793	1.74477	1.48277	1.91145	0.50873	2.42018	26.6148	0.258806	1.82764	1.54827	2.18504	0.170563	0.133295	0.631622	9.11201e-07	0.317559	0.0277823	0.183769	519.893	500.485	536.72	563.103	544.426	556.721		0.448913	0.878564	0.0828629	0.479707	0.0828629	0.344866		2.96318	2.87295	1.42027	2.05648	2.70908	2.2721	2.38234	0.588005	2.97035	24.6818	2.11039	2.6274	0.109124	2.49059
	2.14313	2.57605	1.77563	1.29952	1.63171	1.47675	1.81713	0.469492	2.28662	25.837	0.220423	1.70367	1.51549	2.05125	0.15021	0.106274	0.575956	0.00172268	0.267921	0.0343795	0.11586	525.995	506.325	542.987	565.402	549.715	557.005		0.439458	0.872379	0.071956	0.404149	0.071956	0.226921		2.98246	2.87828	1.44482	2.07591	2.70245	2.29677	2.39678	0.580944	2.97773	24.2385	2.13113	2.62603	0.104033	2.49961
	2.02385	2.41226	1.66497	1.25044	1.58689	1.44361	1.73034	0.421551	2.15189	24.3624	0.177705	1.62593	1.47943	1.93413	0.133203	0.0861506	0.465014	0.0042732	0.2303	0.0205758	0.0822112	531.481	513.723	548.157	567.739	551.819	558.571		0.39792	0.786325	0.0390365	0.37549	0.0390365	0.182319		2.99469	2.87868	1.47541	2.0946	2.731	2.34022	2.4191	0.573037	2.99214	23.688	2.15601	2.65302	0.10335	2.53561
	2.01198	2.30768	1.61123	1.22974	2.05857	1.34799	1.7612	0.430265	2.19146	24.4302	0.185128	1.8116	1.4138	2.04692	0.182944	0.06289	0.298645	0.0224916	0.282444	0.0884286	0.170739	532.028	518.474	550.676	568.726	529.881	563.1		0.200375	0.496081	0.200375	0.581858	0.246966	0.463609		3.01726	2.88842	1.511	2.12136	2.76672	2.37818	2.44716	0.567298	3.01445	23.1819	2.18556	2.68683	0.102879	2.57245
	2.63666	2.2105	1.52513	1.39697	2.25608	1.26206	1.88123	0.559339	2.44057	29.7326	0.31286	1.86782	1.42901	2.24468	0.222032	0.570671	0.10842	0.126808	0.234514	0.140508	0.383379	503.601	522.909	554.724	560.778	520.827	567.186		0.768842	0.342686	0.342686	0.470852	0.388258	0.605761		3.04666	2.90538	1.54509	2.14752	2.79936	2.41194	2.47599	0.564477	3.04047	22.798	2.21363	2.71852	0.102367	2.60565
	2.64564	2.05549	1.41838	1.33957	2.25325	1.17879	1.81519	0.587873	2.40306	32.3863	0.345595	1.73694	1.35927	2.20381	0.237024	0.689653	0.057746	0.157457	0.226209	0.191902	0.405006	503.198	530.023	559.764	563.499	520.956	571.159		0.908706	0.318556	0.318556	0.397362	0.516318	0.558149		3.07528	2.9215	1.57564	2.17156	2.84957	2.44453	2.50635	0.564971	3.07132	22.5416	2.2398	2.76376	0.104718	2.64705
	2.61011	1.90523	1.36304	1.48448	2.13102	1.09296	1.76447	0.558524	2.323	31.6539	0.311949	1.69485	1.3934	2.07457	0.196419	0.715098	0.0198116	0.161149	0.0783965	0.13436	0.450928	504.793	536.964	562.386	556.641	526.551	575.268		0.915255	0.210374	0.331814	0.210374	0.436171	0.601892		3.10132	2.93854	1.60447	2.19329	2.89842	2.47582	2.53531	0.566005	3.10131	22.3249	2.26392	2.80764	0.10721	2.68712
	2.52665	1.8055	1.2713	1.93754	2.02255	1.02256	1.76435	0.542735	2.30708	30.7612	0.294561	1.87152	1.40485	2.0013	0.175108	0.5811	0.00169353	0.243097	0.0299941	0.066667	0.550253	508.55	541.596	566.745	535.468	531.541	578.65		0.655129	0.0660177	0.600219	0.0660177	0.151029	0.848961		3.12743	2.95342	1.63428	2.21419	2.94127	2.50375	2.56239	0.566002	3.12839	22.0888	2.28658	2.84655	0.10909	2.72251
	2.36878	1.78053	1.21455	1.89431	1.91988	0.975757	1.6923	0.509842	2.20214	30.1271	0.259939	1.83742	1.35604	1.91349	0.170498	0.457622	0.00778442	0.22825	0.0408088	0.0517929	0.513436	515.696	542.759	569.451	537.47	536.285	580.904		0.531357	0.0568913	0.622876	0.0568913	0.08246	0.861665		3.15891	2.96767	1.66491	2.23399	2.98012	2.5267	2.58872	0.566573	3.15529	21.8862	2.30717	2.87294	0.109219	2.74719
45°	2.23442	1.73771	1.17185	1.73841	1.78784	0.921801	1.59867	0.473106	2.07178	29.5937	0.223829	1.73806	1.31331	1.77548	0.149628	0.404172	0.0193315	0.182179	0.0195285	0.0357841	0.458153	521.816	544.756	571.49	544.723	542.418	583.508		0.496354	0.000353396	0.566215	0.000353396	0.0497758	0.816261		3.19107	2.97946	1.69117	2.2565	3.01462	2.54576	2.61309	0.567649	3.18074	21.7233	2.32881	2.88786	0.107166	2.76261
	2.53223	1.60357	1.12896	1.59575	2.25676	0.827759	1.65751	0.647891	2.3054	39.0883	0.419763	1.59966	1.24566	2.09346	0.2539	0.765146	0.00290876	0.279358	0.003814	0.359106	0.688481	508.299	551.035	573.543	551.403	520.796	588.06		0.932572	0.00391233	0.470698	0.00391233	0.6571	0.771902		3.2236	2.98966	1.70812	2.27827	3.04501	2.56138	2.63434	0.571336	3.20567	21.688	2.34905	2.90083	0.105104	2.77552
	2.76996	2.93409	1.42014	1.52644	2.22026	0.793179	1.94401	0.838092	2.7821	43.1114	0.702397	1.87335	1.44671	2.63254	0.290696	0.682195	0.980255	0.274446	0.174362	0.0763118	1.32442	497.636	490.34	559.681	554.662	522.463	589.739		0.896612	1.06074	0.453215	0.346906	0.346906	1.08017		3.25509	2.99846	1.7231	2.3014	3.07128	2.57595	2.65421	0.574644	3.22886	21.6503	2.37003	2.9124	0.102673	2.7872
	3.81486	3.18203	1.37517	1.48109	2.05709	0.810048	2.12005	1.15615	3.2762	54.534	1.33668	1.76909	1.40165	2.9008	0.34844	2.8724	1.12781	0.55484	0.408275	0.00396386	1.7161	452.109	479.421	561.81	556.801	529.949	588.92		2.04578	1.41295	0.393915	0.288002	0.288002	0.95904		3.284	3.00546	1.73669	2.33556	3.09384	2.6075	2.67717	0.575444	3.25262	21.4944	2.40355	2.92338	0.0975869	2.80648
	4.12604	2.94112	1.29396	1.36679	2.71392	0.821292	2.21052	1.26003	3.47055	57.0013	1.58767	2.04036	1.31217	2.88432	0.374635	3.66923	0.533775	0.840083	0.711882	0.253411	1.92996	438.972	490.029	565.667	562.208	500.139	588.374		2.08569	0.900765	0.746394	0.673565	0.673565	1.21906		3.33142	3.01066	1.7488	2.36898	3.11286	2.63959	2.70205	0.580282	3.28233	21.4756	2.43663	2.93351	0.0925254	2.82513
	3.84648	2.71774	1.27317	1.31929	2.55835	1.62303	2.22301	1.00715	3.23016	45.3057	1.01435	2.09069	1.39522	2.67789	0.31491	2.63566	0.244754	0.902194	0.816709	0.112452	0.359976	450.765	499.969	566.656	564.463	507.122	550.122		1.75579	0.627047	0.817518	0.771399	0.46766	0.46766		3.39046	3.01406	1.7596	2.39964	3.12931	2.66836	2.7269	0.588371	3.31528	21.5765	2.46682	2.94227	0.0878984	2.84121
	3.72914	2.66188	1.21053	1.2812	2.36663	1.52758	2.12949	0.982335	3.11183	46.13	0.964982	1.94711	1.3428	2.58806	0.316793	2.55886	0.283433	0.844488	0.7196	0.0562334	0.362297	455.762	502.47	569.642	566.274	515.793	554.609		1.78203	0.714771	0.736573	0.665905	0.419523	0.419523		3.44962	3.02223	1.76991	2.42783	3.14352	2.69927	2.75206	0.597554	3.34962	21.7129	2.49569	2.95469	0.0842141	2.86075
	4.30736	2.643	1.16397	1.23614	2.61614	1.39451	2.22685	1.22125	3.4481	54.8419	1.49145	2.00533	1.27573	2.63629	0.347789	4.3285	0.173179	1.12971	0.981519	0.151546	0.692799	431.408	503.316	571.867	568.421	504.522	560.894		2.30203	0.637676	0.841351	0.769188	0.610818	0.610818		3.50611	3.03269	1.78374	2.4554	3.15652	2.74336	2.77964	0.605324	3.38496	21.7771	2.52739	2.96943	0.080418	2.88803
	4.32783	2.59467	1.08975	1.21786	2.73764	1.30148	2.21154	1.26304	3.47457	57.1112	1.59526	1.94807	1.23876	2.7019	0.371292	4.4787	0.146789	1.25841	0.987402	0.276786	0.828202	430.558	505.487	575.423	569.293	499.079	565.309		2.37976	0.646593	0.858328	0.730218	0.789568	0.646593		3.55778	3.04146	1.79736	2.48915	3.16966	2.78676	2.80703	0.611715	3.41874	21.7923	2.56355	2.98285	0.0755986	2.91411
	4.1835	2.40367	1.81945	1.49644	2.64526	1.45953	2.33464	1.02502	3.35966	43.9049	1.05067	2.11156	1.57719	2.58486	0.24211	3.41828	0.0047656	0.265425	0.702587	0.0964824	0.765814	436.568	514.112	540.947	556.077	503.215	557.818		2.07194	0.292114	0.292114	0.615124	0.533697	0.652028		3.60657	3.04928	1.8092	2.52078	3.18118	2.82604	2.83218	0.618403	3.45058	21.8349	2.5971	2.995	0.0711554	2.93766
	3.88752	3.45411	2.09157	1.41809	3.75684	1.94798	2.75935	1.06336	3.82271	38.5367	1.13074	2.77284	1.98387	3.68116	0.299607	1.27277	0.482685	0.445932	1.79899	0.994992	0.658328	449.024	467.58	528.363	559.778	454.579	534.985		1.11468	0.681268	0.681268	1.35475	0.984006	0.824861		3.65393	3.05982	1.81961	2.54706	3.20367	2.86172	2.85764	0.627481	3.48512	21.9581	2.62573	3.0103	0.0682339	2.96077
	3.63232	3.45575	2.03284	2.19264	6.44466	1.8042	3.2604	1.73687	4.99727	53.2715	3.01671	2.82419	2.07279	3.58818	0.26769	0.138324	0.0381602	1.5069	1.14012	10.1395	2.12052	459.905	467.509	531.066	523.727	347.191	541.656		0.808129	0.631556	0.791349	0.631556	3.62047	1.01999		3.69876	3.05822	1.82887	2.5692	3.2249	2.89674	2.87945	0.636057	3.51551	22.0895	2.65109	3.01785	0.0646978	2.97748
	3.5458	3.27393	1.89087	3.49084	6.09622	3.27408	3.59529	1.36964	4.96493	38.0953	1.8759	3.38246	3.27397	3.53206	0.0379213	0.00244884	0.10327	2.90506	0.01091	6.25464	0.103177	463.623	475.405	537.63	465.993	360.297	475.398		0.163346	0.108525	1.49159	0.10838	2.71376	0.10838		3.72911	3.03687	1.83728	2.58852	3.24279	2.9322	2.89446	0.640452	3.53491	22.1268	2.67444	3.0107	0.0591469	2.98453
	4.59954	3.02958	1.90634	3.37911	5.53669	3.99278	3.74067	1.26713	5.0078	33.8743	1.60561	3.68594	3.11696	4.44785	0.175931	0.737649	0.505651	3.36478	0.130726	3.22568	0.0635567	419.356	486.12	536.913	470.829	381.852	444.575		0.913593	0.656363	1.77961	0.306832	1.85074	0.306832		3.7573	3.01489	1.84552	2.61626	3.25146	2.96575	2.90853	0.64312	3.55165	22.1115	2.70363	3.00261	0.0523947	2.99032
	4.5265	5.20847	2.41497	3.14839	5.10949	3.75819	4.02767	1.11893	5.1466	27.7811	1.252	4.14235	3.30084	4.96374	0.201209	0.248829	1.39429	2.6008	0.773136	1.17035	0.0726167	422.352	394.787	513.6	480.895	398.73	454.522		0.384151	1.06613	1.72738	0.993958	0.967149	0.384151		3.78593	2.99349	1.86102	2.64822	3.25263	2.99518	2.92275	0.642931	3.56568	21.9975	2.73454	2.99476	0.0454199	2.99434
	4.31363	5.4667	2.32394	3.01256	4.74079	3.37279	3.87174	1.17279	5.04453	30.2912	1.37545	3.84321	3.10262	4.634	0.197939	0.19527	2.54391	2.39566	0.738186	0.755252	0.248943	431.147	384.592	517.734	486.871	413.59	471.103		0.470418	1.62349	1.51927	0.830653	0.897576	0.470418		3.81287	2.97262	1.88486	2.67071	3.25295	3.02953	2.93726	0.641047	3.5783	21.8247	2.74619	3.0153	0.0467084	3.00107
	3.97891	5.08741	2.1155	3.43217	4.52003	3.33121	3.74421	1.03748	4.78168	27.7089	1.07636	3.70554	3.35645	4.38475	0.132834	0.0550843	1.80421	2.65268	0.097364	0.601897	0.170562	445.16	399.612	527.263	468.529	422.618	472.91		0.273366	1.38187	1.59004	0.273366	0.814486	0.374326		3.83671	2.95182	1.9071	2.68523	3.25318	3.06468	2.94979	0.640167	3.58995	21.7021	2.75188	3.03647	0.0491657	3.00825
	3.77822	4.69844	1.91453	3.31166	4.17164	4.49845	3.72882	1.01948	4.7483	27.3405	1.03934	3.97493	3.4283	4.41675	0.125996	0.00243986	0.940154	3.29166	0.174024	0.196084	0.592329	453.668	415.315	536.533	473.761	437.064	423.506		0.19671	0.723511	2.0604	0.663266	0.19671	0.523525		3.8677	2.93078	1.92724	2.69863	3.25201	3.09654	2.96215	0.642427	3.60458	21.6879	2.75667	3.06294	0.0526275	3.01366
	4.26952	5.17079	1.78744	3.09698	3.80531	4.31547	3.74092	1.17379	4.91471	31.3772	1.37779	4.03741	3.27406	4.30398	0.135908	0.279416	2.04455	3.81609	0.414656	0.00414681	0.330107	432.981	396.285	542.437	483.153	452.515	431.071		0.232101	1.13338	2.24998	0.940435	0.232101	0.278053		3.9019	2.91407	1.94603	2.72915	3.25008	3.11978	2.97683	0.64478	3.62161	21.6599	2.77538	3.08404	0.052678	3.01692
	4.63852	5.47215	1.75417	2.80624	3.63027	3.89338	3.69912	1.31519	5.01431	35.5542	1.72973	3.76182	3.01225	4.45223	0.192911	0.882462	3.14364	3.78284	0.79723	0.00474109	0.0377362	417.761	384.378	543.988	496.018	459.993	448.776		0.876693	1.71033	2.00765	0.955579	0.131557	0.131557		3.93446	2.90368	1.96399	2.76299	3.25525	3.13109	2.99191	0.647139	3.63905	21.6296	2.79816	3.0963	0.0505796	3.01739
	4.46396	5.30403	1.66944	2.66189	3.54395	3.70811	3.55856	1.28544	4.844	36.1224	1.65236	3.62603	2.88241	4.275	0.194567	0.819747	3.04665	3.56879	0.804018	0.000213639	0.0223639	424.927	390.999	547.947	502.469	463.703	456.66		0.837934	1.678	1.95659	0.964135	0.0820811	0.0820811		3.96398	2.89399	1.98269	2.79312	3.25835	3.13862	3.00513	0.648693	3.65382	21.5862	2.81834	3.10525	0.0484352	3.01631
	4.13769	4.85095	2.13727	3.73904	3.24253	3.52801	3.60591	0.910568	4.51648	25.2521	0.829135	3.63352	3.3139	4.03803	0.0984956	0.282789	1.55012	2.15692	0.0177214	0.132051	0.00606875	438.484	409.122	526.264	455.339	476.775	464.39		0.50417	1.21743	1.49626	0.105512	0.390999	0.105512		3.99102	2.88477	2.00935	2.82127	3.25631	3.16759	3.02172	0.648026	3.66974	21.4456	2.83714	3.13112	0.0492572	3.02618
	3.95658	4.72266	2.08544	3.85156	2.99115	3.16185	3.46154	0.915677	4.37722	26.4529	0.838464	3.50671	3.03382	3.93032	0.128731	0.245062	1.59042	1.89364	0.152116	0.221271	0.0898131	446.102	414.328	528.644	450.55	487.816	480.305		0.449872	1.21595	1.42126	0.344855	0.515561	0.344855		4.01584	2.87568	2.036	2.84839	3.25491	3.19516	3.03766	0.647181	3.68485	21.3052	2.85521	3.15579	0.0500039	3.03542
	3.78394	4.78717	1.93191	3.60549	2.91905	2.78875	3.30272	0.981564	4.28428	29.7199	0.963468	3.26227	2.82133	3.73933	0.139925	0.231575	2.2036	1.87913	0.0916701	0.147201	0.264163	453.425	411.706	535.728	461.056	491.006	496.798		0.521671	1.5249	1.33036	0.343219	0.343219	0.47352		4.03937	2.8662	2.06045	2.87394	3.25379	3.22044	3.05236	0.647053	3.69942	21.1984	2.86814	3.17842	0.0513166	3.04719
	3.6128	4.59689	1.79771	3.32932	2.89346	2.48875	3.11982	0.966034	4.08586	30.9644	0.933221	3.11139	2.58993	3.54193	0.155255	0.24303	2.18172	1.74798	0.0438892	0.0512398	0.39825	460.742	419.464	541.958	472.993	492.141	510.261		0.501413	1.4855	1.31368	0.21793	0.21793	0.622638		4.0608	2.85719	2.08454	2.89665	3.25163	3.24489	3.06595	0.64678	3.71273	21.0956	2.86705	3.20015	0.0549015	3.07077
	3.46673	4.26468	1.65471	5.08501	2.6752	2.26134	3.23461	1.28803	4.52265	39.8204	1.65903	3.07097	2.36481	4.06519	0.264445	0.0538768	1.06104	2.49609	3.42396	0.312937	0.947254	467.035	433.182	548.637	399.708	501.872	520.587		0.395761	1.19372	1.41625	2.01404	0.395761	0.809623		4.08196	2.84837	2.10814	2.91743	3.24941	3.26626	3.07859	0.646824	3.72542	21.0104	2.86563	3.20671	0.0561686	3.08342
	3.24044	3.88297	1.52789	6.73615	2.54929	2.06711	3.33397	1.86374	5.19771	55.9013	3.47351	2.89486	2.18766	3.72233	0.259675	0.00874943	0.301392	3.26195	11.5748	0.615726	1.60494	476.867	449.217	554.594	336.413	507.53	529.488		0.345572	0.988102	1.36698	3.84128	0.345572	0.82775		4.10198	2.84019	2.13087	2.93743	3.24625	3.28377	3.09008	0.646788	3.73687	20.9311	2.8645	3.20721	0.0564435	3.09184
	3.05196	3.57957	1.40803	6.32406	3.50289	4.17234	3.67314	1.60193	5.27507	43.612	2.56618	3.54123	3.16469	4.02415	0.119554	0.385862	0.00875639	5.13072	7.02737	0.0289865	0.2492	485.134	462.17	560.254	351.699	465.473	437.035		0.489263	0.0383394	2.1332	2.78283	0.0383394	0.631115		4.11778	2.83196	2.15245	2.95662	3.24184	3.2997	3.10006	0.645929	3.74599	20.836	2.86312	3.2064	0.0565571	3.09923
	2.98256	3.48074	1.35022	6.02047	3.59438	3.91539	3.55729	1.51024	5.06754	42.4549	2.28084	3.53756	3.1071	3.83514	0.10487	0.330324	0.00585999	4.87116	6.06725	0.00137537	0.128231	488.196	466.429	562.994	363.178	461.534	447.844		0.555006	0.0568182	2.18734	2.48291	0.0568182	0.377826		4.1253	2.82351	2.17036	2.98136	3.23641	3.31466	3.1086	0.643467	3.75207	20.6996	2.86297	3.20446	0.0562817	3.10888
	2.92959	3.37065	1.2922	5.9706	3.41568	3.76748	3.4577	1.50919	4.96689	43.6471	2.27765	3.39317	3.03985	3.67953	0.0951987	0.278903	0.00757774	4.68937	6.31465	0.00176549	0.095963	490.539	471.197	565.75	365.082	469.244	454.126		0.463578	0.0225163	2.10096	2.57743	0.0225163	0.374313		4.13173	2.81934	2.18609	3.01677	3.23634	3.3286	3.11981	0.64092	3.76073	20.5436	2.8687	3.20721	0.0557128	3.12655
	2.76743	3.09416	1.24608	5.72201	3.18859	3.70069	3.28649	1.45482	4.74132	44.2668	2.11651	3.14137	2.84911	3.57267	0.112673	0.26943	0.0369932	4.16327	5.93173	0.0095846	0.171561	497.749	483.277	567.947	374.643	479.134	456.977		0.373948	0.0472176	1.89529	2.58063	0.0472176	0.559318		4.13904	2.81505	2.20104	3.05071	3.24817	3.34302	3.13284	0.639671	3.77251	20.4183	2.87397	3.21933	0.0566799	3.14944
	2.5352	2.77499	1.69964	5.23483	4.72711	3.55414	3.42099	1.35489	4.77588	39.6053	1.83573	3.16456	2.59515	4.43386	0.261589	0.784612	0.417314	2.96302	3.29004	1.70595	0.0177305	508.165	497.412	546.534	393.74	414.147	463.264		0.629362	0.389577	1.46492	2.07027	1.56254	0.389577		4.13655	2.81077	2.2328	3.08109	3.26081	3.36933	3.14856	0.631621	3.78018	20.0606	2.87835	3.23275	0.0579923	3.17095
	2.36368	2.62381	1.58218	4.77366	4.60465	3.18174	3.18829	1.27262	4.4609	39.9153	1.61955	2.90278	2.42871	4.24892	0.272584	0.679982	0.318633	2.57959	2.51341	2.00609	4.28231e-05	515.927	504.178	552.04	412.255	419.146	479.434		0.539101	0.278966	1.3206	1.87089	1.70187	0.278966		4.12894	2.82235	2.27573	3.10995	3.27477	3.39449	3.1677	0.617268	3.78497	19.4863	2.89425	3.248	0.0575934	3.19236
	2.98379	2.6192	2.45754	4.51875	4.2081	2.88837	3.27929	0.866033	4.14533	26.4091	0.750014	2.93608	2.6865	3.90202	0.184492	0.0873226	0.435717	0.675274	1.53625	0.862688	0.152819	488.141	504.385	511.672	422.671	435.541	492.367		0.0477084	0.316877	0.478538	1.58267	1.27202	0.0477084		4.12185	2.8553	2.30545	3.15111	3.29089	3.41746	3.19034	0.604355	3.7947	18.9433	2.92925	3.26575	0.0543175	3.221
	5.51279	2.46404	2.97543	4.43215	3.75922	2.58385	3.62125	1.19054	4.81179	32.8765	1.41739	3.36732	2.68174	4.26392	0.227793	3.57794	1.33912	0.417082	0.657562	0.0190365	1.07619	382.786	511.378	488.511	426.239	454.478	505.974		2.14547	0.903279	0.391896	1.06483	0.391896	0.783475		4.12225	2.88823	2.32861	3.19359	3.3039	3.44716	3.21396	0.596291	3.81025	18.5532	2.96457	3.28141	0.0507273	3.24874
	5.37077	3.23599	2.79225	4.17107	3.53233	3.0931	3.69925	0.943306	4.64256	25.4999	0.889826	3.38416	3.12882	4.01138	0.123604	2.79397	0.214612	0.822654	0.22261	0.0278618	0.367418	388.364	477.061	496.642	437.088	464.203	483.323		1.98661	0.148172	0.591913	0.786906	0.148172	0.29106		4.12537	2.91777	2.35064	3.23153	3.31531	3.47572	3.23606	0.589897	3.82595	18.2289	2.99621	3.2955	0.047569	3.27342
	4.97169	3.47382	2.58327	3.96186	3.45469	3.5809	3.67104	0.781454	4.45249	21.287	0.610671	3.52736	3.45948	3.86662	0.0555745	1.6917	0.0388953	1.18325	0.0845767	0.0468052	0.00812538	404.252	466.728	506	445.879	467.555	462.113		1.44434	0.053539	0.944091	0.434501	0.0726652	0.053539		4.12734	2.96857	2.37319	3.26728	3.32499	3.49502	3.2594	0.580198	3.8396	17.8008	3.04325	3.31056	0.0420713	3.29614
	5.42346	3.29328	2.50718	3.85187	3.26142	3.31704	3.60904	0.987017	4.59606	27.3484	0.974202	3.30516	3.26938	3.71816	0.064225	3.29213	0.0997044	1.2141	0.0589649	0.120841	0.0852669	386.29	474.561	509.429	450.536	475.951	473.527		2.1183	0.0118775	0.797981	0.546709	0.0437391	0.0118775		4.12758	3.03061	2.39672	3.30199	3.3347	3.51234	3.28399	0.568879	3.85287	17.3228	3.09846	3.32652	0.0354964	3.31834
	5.5954	2.97846	2.46605	3.54284	2.98596	3.38054	3.49154	1.09651	4.58805	31.4048	1.20234	3.18325	2.98033	3.50227	0.0805128	4.42624	0.263253	1.05164	0.00263186	0.255615	0.0123221	379.56	488.377	511.287	463.751	488.046	470.767		2.41216	0.204788	0.7172	0.359596	0.197289	0.197289		4.12692	3.08717	2.41875	3.33537	3.34762	3.5405	3.30939	0.559737	3.86913	16.9136	3.14922	3.34456	0.0300804	3.3415
	5.46188	2.75371	2.41772	3.32313	2.88436	3.49685	3.38961	1.0876	4.47721	32.0864	1.18288	3.10375	2.78638	3.45342	0.106901	4.2943	0.404363	0.944563	0.00441918	0.255274	0.0114995	384.781	498.361	513.475	473.262	492.545	465.734		2.35813	0.350033	0.686025	0.219385	0.219385	0.393097		4.12708	3.13785	2.43454	3.36575	3.35845	3.56835	3.332	0.553711	3.88572	16.618	3.193	3.36393	0.0260677	3.3621
	5.17142	3.14267	2.40375	3.05718	2.74517	3.56214	3.34706	0.97493	4.32199	29.128	0.950489	3.09993	2.82317	3.45728	0.100965	3.32829	0.0417742	0.88982	0.0840262	0.362267	0.0462631	396.261	481.146	514.108	484.904	498.742	462.92		2.07149	0.0427426	0.696173	0.0427426	0.354756	0.462219		4.12744	3.17726	2.44736	3.39257	3.36767	3.59269	3.35083	0.54955	3.90038	16.4004	3.22486	3.38635	0.0244266	3.38012
	4.77129	3.45319	2.24468	2.90528	2.52358	3.31005	3.20134	0.894673	4.09602	27.9468	0.800439	3.10766	2.619	3.4174	0.132264	2.46473	0.0634247	0.915203	0.0876533	0.459369	0.0118168	412.351	467.62	521.347	491.617	508.689	473.831		1.66362	0.345522	0.862983	0.202384	0.584089	0.202384		4.12706	3.21238	2.46035	3.41799	3.38887	3.62397	3.37177	0.546367	3.91814	16.2042	3.2565	3.41071	0.0231289	3.40343
	4.52987	3.36384	3.07001	2.78227	2.3563	6.34927	3.74193	1.47339	5.21532	39.3752	2.17089	3.21692	2.85421	4.23836	0.195155	0.620848	0.142947	0.451476	0.920933	1.91997	6.79825	422.214	471.492	484.339	497.087	516.263	350.754		1.31294	0.146918	0.146918	0.434651	0.860629	3.13235		4.13174	3.24563	2.47644	3.44148	3.40808	3.66395	3.39455	0.544702	3.93925	16.0464	3.28624	3.43313	0.0218603	3.42478
	4.40852	3.08453	3.82487	2.67884	6.12251	8.0388	4.69301	2.03551	6.72852	43.3732	4.1433	4.1167	3.26962	5.69402	0.270471	0.0809341	2.58722	0.753667	4.05691	2.04347	11.1943	427.215	483.7	451.683	501.71	359.3	290.324		0.291825	1.03217	0.291825	1.43786	2.00581	3.9221		4.15079	3.27762	2.49302	3.46165	3.42627	3.70335	3.41878	0.546932	3.96572	15.9979	3.31478	3.45281	0.0203954	3.44396
	5.39331	3.86385	4.32759	3.46258	6.73097	7.36834	5.19111	1.59044	6.78155	30.6378	2.5295	4.86045	3.97979	6.39655	0.232911	0.0408865	1.76161	0.745663	2.9878	2.37117	4.74036	387.476	450.028	430.568	467.214	336.603	313.622		0.532861	0.9966	0.532861	1.39787	1.87052	2.50789		4.16916	3.30535	2.50919	3.4789	3.43767	3.74045	3.44012	0.549182	3.9893	15.964	3.33843	3.46921	0.0192112	3.45829
	5.93868	4.38142	4.12254	3.35414	6.21959	6.84878	5.14419	1.38009	6.52427	26.828	1.90463	5.16005	4.18726	6.14936	0.189821	0.63121	0.581823	1.04378	3.20427	1.15648	2.90562	366.303	428.337	439.119	471.913	355.629	332.294		0.77863	0.77863	1.03751	1.8059	1.05954	1.68873		4.17884	3.32871	2.52366	3.49163	3.44379	3.79547	3.46035	0.552177	4.01253	15.9573	3.35748	3.48381	0.0184661	3.46771
	5.66543	4.12018	3.74381	3.09489	7.76104	6.58847	5.1623	1.81179	6.97409	35.0965	3.28257	4.8928	3.8379	6.35771	0.247146	0.253133	1.08602	2.01213	4.27418	6.75344	2.03395	376.837	439.218	455.135	483.244	299.867	341.852		0.772623	0.772623	1.14899	1.79791	2.86824	1.69567		4.19253	3.34951	2.53768	3.50281	3.46636	3.86234	3.48521	0.558465	4.04367	16.0239	3.37873	3.49841	0.0174031	3.48459
	5.3336	4.0443	3.54209	2.81552	7.44139	6.26407	4.90683	1.7566	6.66343	35.7991	3.08565	4.68895	3.66765	6.03145	0.243714	0.182132	0.743951	1.8625	4.37357	6.42398	1.8421	389.83	442.404	463.783	495.605	311.04	353.953		0.644648	0.644648	1.14686	1.87343	2.75244	1.57512		4.20764	3.36901	2.55181	3.51071	3.48703	3.92591	3.50868	0.565369	4.07405	16.1134	3.39851	3.5102	0.0161667	3.49887
	5.30192	3.73881	3.67695	2.70461	6.73083	5.71488	4.64467	1.51329	6.15796	32.5813	2.29006	4.52037	3.69241	5.61164	0.206279	0.431985	0.820572	0.936483	3.76383	4.35207	1.14536	391.082	455.349	457.993	500.556	336.608	374.919		0.781555	0.781555	0.843421	1.81576	2.21046	1.19452		4.22169	3.38775	2.5661	3.51778	3.51298	3.98247	3.53146	0.571476	4.10294	16.1824	3.41906	3.52804	0.0156872	3.51538
	5.75851	3.65403	3.75926	2.61264	6.23674	5.0768	4.51633	1.39697	5.9133	30.9316	1.95153	4.41803	3.68034	5.58808	0.205833	1.54301	0.743566	0.573147	3.62402	2.95981	0.314123	373.232	458.974	454.476	504.679	354.982	400.037		1.34048	0.764004	0.658766	1.80539	1.81871	0.658766		4.23405	3.40481	2.5791	3.52484	3.55252	4.03596	3.55521	0.57763	4.13284	16.2474	3.43482	3.55454	0.0171289	3.53868
	5.70591	3.37376	3.57255	2.90217	5.72296	4.56666	4.30733	1.21764	5.52497	28.269	1.48264	4.0696	3.42345	5.4211	0.225862	1.95602	0.871568	0.539916	1.97447	2.00398	0.0672507	375.267	471.062	462.472	491.754	374.607	420.703		1.63631	0.695847	0.497059	1.16743	1.65335	0.497059		4.24485	3.42094	2.59017	3.53133	3.59514	4.08832	3.57846	0.584477	4.16294	16.3332	3.44854	3.59097	0.0202338	3.56324
	5.5789	3.12098	3.30588	2.80293	5.20812	4.07518	4.01533	1.15275	5.16808	28.7087	1.32883	3.69053	3.16721	4.92489	0.21721	2.44474	0.799864	0.503317	1.46992	1.42275	0.00358137	380.204	482.098	474.013	496.166	394.801	441.107		1.88837	0.56955	0.384646	0.8876	1.51759	0.384646		4.25019	3.4371	2.59953	3.54823	3.62828	4.13831	3.60027	0.590503	4.19078	16.4016	3.46488	3.62128	0.0220707	3.58826
	5.3378	2.83521	3.10997	2.89876	4.65353	3.82301	3.77638	1.0305	4.80688	27.2882	1.06194	3.46649	2.95156	4.4459	0.202007	2.43802	0.8858	0.444097	0.77022	0.769387	0.00217474	389.664	494.729	482.582	491.906	417.147	451.762		1.8713	0.631283	0.35652	0.567736	1.18703	0.35652		4.25227	3.43817	2.60426	3.58183	3.65698	4.18369	3.61953	0.597514	4.21705	16.508	3.47408	3.64761	0.0243664	3.6194
	4.99746	2.55668	2.86419	3.96211	4.1576	5.39799	3.98934	1.12678	5.11612	28.2447	1.26963	4.05985	3.13867	4.7875	0.208024	1.01631	2.0525	1.26596	0.000741686	0.0283114	1.98431	403.216	507.197	493.441	445.869	437.651	387.291		0.937611	1.50317	1.19566	0.097747	0.097747	1.33814		4.24309	3.43386	2.60776	3.61405	3.68503	4.22635	3.63502	0.603007	4.23803	16.5888	3.47891	3.67253	0.0270746	3.64954
	6.72613	2.34582	2.62609	3.86628	3.69657	5.31221	4.09552	1.6633	5.75882	40.6127	2.76656	3.78143	2.89371	4.95073	0.262226	6.92011	3.06144	2.1592	0.0525498	0.159157	1.48034	336.781	516.739	504.075	449.925	457.153	390.675		2.9447	1.43561	1.15533	0.0848536	0.0848536	1.53078		4.23044	3.43018	2.61063	3.64342	3.74487	4.26502	3.65409	0.608721	4.26281	16.6586	3.48349	3.72217	0.0331251	3.69414
	7.73415	2.13365	2.41579	3.55435	3.39781	4.83868	4.0124	2.05915	6.07156	51.3197	4.24012	3.47608	2.66129	4.5176	0.258578	13.8514	3.52974	2.54918	0.20981	0.377732	0.682731	300.799	526.43	513.563	463.255	470.018	409.618		4.25807	1.34243	1.06029	0.0782743	0.0782743	1.3626		4.21988	3.45605	2.61237	3.67141	3.88323	4.29159	3.68909	0.615855	4.30494	16.694	3.50989	3.8347	0.0442241	3.77732
	7.6104	2.5496	2.28126	3.27268	3.08598	4.91531	3.95254	2.01402	5.96656	50.9551	4.05628	3.17933	2.6837	4.50465	0.25332	13.3799	1.96823	2.79318	0.462207	0.750917	0.926925	305.107	507.516	519.678	475.459	483.636	406.523		4.43107	0.629729	0.898076	0.0933484	0.0933484	1.73598		4.20939	3.50873	2.61349	3.70779	4.01896	4.31481	3.72886	0.624718	4.35358	16.7536	3.5585	3.94644	0.0516912	3.86337
	7.23388	2.71746	2.56774	3.18125	2.90007	6.09846	4.11648	2.01775	6.13423	49.0164	4.07132	3.04066	2.76312	5.36916	0.320457	9.71821	1.95725	2.39858	0.874654	1.47964	3.92826	318.402	499.981	506.699	479.455	491.848	360.212		4.19322	0.3232	0.472919	0.140588	0.140588	3.0578		4.20362	3.55788	2.61413	3.75086	4.1403	4.3354	3.76703	0.636581	4.40361	16.8987	3.60613	4.04699	0.0576055	3.94558
	6.66937	2.51606	2.50034	3.77767	2.90373	5.90924	4.04607	1.8144	5.86047	44.8436	3.29206	3.3407	2.61298	5.37635	0.345882	6.8817	2.34091	2.38928	0.0720359	1.30495	3.47141	338.867	509.028	509.738	453.692	491.686	367.43		3.32867	0.824635	0.840362	0.436974	0.436974	2.56854		4.19772	3.60389	2.61441	3.79019	4.2968	4.35392	3.80949	0.656573	4.46606	17.2352	3.65046	4.17497	0.0670259	3.99395
	6.31746	2.37638	2.28524	3.58826	2.73032	5.40398	3.78361	1.69818	5.48178	44.8824	2.8838	3.15929	2.46486	4.95005	0.335161	6.42041	1.9803	2.2451	0.0381596	1.10941	2.62562	351.947	515.351	519.497	461.796	499.406	387.056		3.15817	0.782916	0.874051	0.428971	0.428971	2.24469		4.19228	3.7079	2.6117	3.82403	4.45619	4.3684	3.86008	0.679265	4.53935	17.5972	3.73693	4.24132	0.0632208	4.00816
	6.10841	2.56024	2.09954	3.23752	3.77821	5.00676	3.79845	1.51858	5.31702	39.9789	2.30608	3.50787	2.72956	4.69962	0.265178	5.33591	1.53315	2.88627	0.314634	0.000409583	1.46001	359.835	507.036	527.996	476.994	453.669	402.843		2.60054	0.947623	1.40832	0.270342	0.270342	1.49889		4.18698	3.79808	2.61268	3.85721	4.59287	4.37545	3.90388	0.701112	4.60499	17.9594	3.81287	4.25756	0.0551016	4.0221
	5.79349	2.49133	1.92068	2.92427	3.59989	4.87984	3.60158	1.48022	5.0818	41.0991	2.19105	3.26208	2.59956	4.55986	0.273806	4.80445	1.23267	2.82543	0.458752	2.87922e-06	1.63395	371.881	510.145	536.248	490.775	461.297	407.954		2.53141	0.770753	1.3414	0.337808	0.337808	1.61777		4.18335	3.87959	2.61302	3.88603	4.68465	4.38218	3.93814	0.717868	4.656	18.2286	3.8812	4.27117	0.0478349	4.03469
	5.43106	2.3371	1.7642	2.74803	3.19096	4.85682	3.38803	1.45059	4.83862	42.8151	2.10421	2.9695	2.43983	4.44036	0.290766	4.17397	1.10446	2.63682	0.409593	0.0388357	2.15736	385.991	517.136	543.52	498.615	479.03	408.884		2.46156	0.6324	1.2053	0.221464	0.221464	1.88732		4.18007	3.95206	2.61474	3.89978	4.7692	4.3725	3.96472	0.733032	4.69776	18.4889	3.91285	4.27056	0.0437116	4.06606
	5.30537	2.18726	1.68689	3.55476	2.98065	4.60838	3.38722	1.39248	4.7797	41.1097	1.93899	3.2677	2.38561	4.34498	0.291114	3.67932	1.4399	2.89112	0.0280697	0.165301	1.49124	390.945	523.973	547.131	463.237	488.28	418.993		2.03767	1.08044	1.58081	0.287056	0.287056	1.34068		4.16397	4.04	2.6171	3.91128	4.85322	4.36435	3.99166	0.749545	4.7412	18.7778	3.94346	4.28327	0.0413051	4.10198
	5.24653	1.97332	2.36928	3.98156	2.80773	4.15631	3.42246	1.24623	4.66869	36.4133	1.55309	3.39465	2.47889	4.11262	0.247853	3.32725	2.09999	1.10918	0.312595	0.377886	0.538547	393.276	533.813	515.673	445.048	495.952	437.705		1.85189	1.42132	1.02536	0.586913	0.586913	0.761669		4.14642	4.14891	2.61296	3.92587	4.93787	4.3577	4.02162	0.771718	4.79334	19.1892	3.98101	4.3055	0.039159	4.14767
	4.99346	1.81134	3.15472	3.75868	2.78795	4.60572	3.51864	1.18285	4.70149	33.6167	1.39913	3.4567	2.87964	4.39396	0.208193	2.17508	2.91489	0.132443	0.0576153	0.533909	1.18174	403.377	541.324	480.618	454.501	496.833	419.102		1.53676	1.64536	0.30198	0.30198	0.668743	1.14902		4.14343	4.24989	2.6109	3.94109	5.01659	4.35231	4.05237	0.794636	4.84701	19.6092	3.99168	4.32671	0.0402758	4.19666
	4.662	1.72873	2.97495	3.41476	2.7437	4.61504	3.35653	1.13687	4.4934	33.8705	1.29248	3.19485	2.80151	4.31497	0.212669	1.70426	2.64973	0.145606	0.00339051	0.375559	1.58385	416.801	545.175	488.532	469.284	498.808	418.721		1.46715	1.46612	0.219906	0.219906	0.451151	1.42019		4.1432	4.34407	2.60981	3.94955	5.08597	4.34655	4.07986	0.81673	4.89659	20.0186	3.99796	4.34593	0.0417026	4.24363
	5.30504	1.59545	2.75029	3.22215	2.48605	4.2542	3.26886	1.32673	4.5956	40.587	1.76022	2.98622	2.55211	3.99619	0.220528	4.146	2.8003	0.268916	0.00218221	0.612804	0.970896	390.959	551.416	498.514	477.666	510.383	433.618		2.31881	1.39077	0.235928	0.235928	0.500175	1.26798		4.14399	4.4288	2.609	3.95595	5.15345	4.3297	4.10348	0.838611	4.94209	20.4366	4.00296	4.40403	0.0477065	4.23685
	5.48262	1.86329	2.59435	4.82345	2.26578	3.88276	3.48537	1.47308	4.95845	42.2646	2.16997	3.23856	2.34792	4.58828	0.322995	3.98898	2.63117	0.793921	1.79044	1.48741	0.157917	383.968	538.91	505.502	410.235	520.384	449.226		2.24406	1.37527	0.644205	1.58489	0.972778	0.644205		4.13932	4.5335	2.61131	3.98162	5.21479	4.34396	4.13742	0.861804	4.99922	20.8295	4.02104	4.48611	0.0546681	4.24164
	5.22647	2.27643	2.46211	5.04179	2.91532	3.48539	3.56792	1.28425	4.85217	35.9945	1.64931	3.20036	2.57541	4.65269	0.287389	2.75079	1.66793	1.22282	2.17229	0.425883	0.00681092	394.072	519.898	511.466	401.438	491.172	466.228		2.02611	0.923923	0.738248	1.84143	0.285034	0.285034		4.12912	4.68333	2.61924	4.01727	5.26976	4.44118	4.19332	0.891417	5.08473	21.258	4.04523	4.6228	0.0666312	4.28515
	4.82762	2.10124	2.49048	4.62649	2.823	3.30522	3.36234	1.13047	4.49281	33.6215	1.27796	3.06411	2.57361	4.29617	0.250745	2.14705	1.59038	0.760138	1.59807	0.290893	0.00326307	410.066	527.918	510.183	418.252	495.272	474.041		1.76352	0.962869	0.573625	1.56238	0.241111	0.241111		4.11793	4.85533	2.62733	4.05018	5.35523	4.53972	4.25762	0.93402	5.19164	21.9376	4.06712	4.77643	0.0802068	4.32883
	4.46142	1.96852	3.24701	4.3921	2.57315	5.35271	3.66582	1.28501	4.95083	35.0537	1.65124	3.81956	2.74162	4.44409	0.236926	0.632984	2.88082	0.175398	0.527488	1.19393	2.84559	425.031	534.035	476.579	427.894	506.455	389.076		0.641864	1.85104	0.572544	0.572544	1.24641	1.53315		4.10784	5.01895	2.64416	4.06704	5.43973	4.6288	4.31775	0.975203	5.29296	22.5859	4.07724	4.92141	0.0938105	4.36832
	4.14559	1.87804	3.20288	4.23549	2.57148	5.05223	3.51429	1.17874	4.69303	33.5414	1.38943	3.67424	2.72933	4.21302	0.213715	0.398547	2.67732	0.0969739	0.520137	0.888876	2.36528	438.154	538.225	478.508	434.398	506.53	401.02		0.471356	1.7962	0.471356	0.561256	1.10275	1.378		4.09729	5.19565	2.6626	4.09996	5.61577	4.77833	4.40827	1.04442	5.45269	23.6923	4.09796	5.09132	0.108101	4.43915
	3.95173	1.73055	2.95921	3.97053	2.50059	4.70804	3.30344	1.10229	4.40573	33.368	1.21505	3.45547	2.61524	3.96583	0.205223	0.420279	2.474	0.118493	0.445009	0.644573	1.97289	446.307	545.09	489.228	445.513	509.727	414.924		0.496259	1.72492	0.496259	0.515059	0.954883	1.25257		4.08702	5.43866	2.6796	4.17019	5.83273	4.97603	4.5307	1.13766	5.66837	25.1101	4.10781	5.323	0.128853	4.57311
	3.67009	1.62527	2.90711	3.58414	2.27441	4.57848	3.10658	1.06195	4.16853	34.1837	1.12773	3.24562	2.43259	3.6486	0.199963	0.31754	2.19428	0.0397903	0.228058	0.692507	2.16647	458.286	550.017	491.536	461.974	519.99	420.219		0.424467	1.62035	0.338514	0.338514	0.971209	1.33285		4.08436	5.66924	2.70521	4.23974	6.03302	5.16418	4.64929	1.22364	5.87293	26.3188	4.12321	5.54298	0.14688	4.70196
	3.54563	1.48652	2.83294	3.31884	2.1044	4.23013	2.91974	0.999458	3.9192	34.231	0.998916	3.07589	2.28653	3.48893	0.208191	0.391729	2.05412	0.00753429	0.159276	0.664792	1.71713	463.631	556.544	494.83	473.449	527.773	434.621		0.469736	1.58937	0.242947	0.242947	0.971495	1.15425		4.08151	5.87485	2.75236	4.28267	6.21565	5.34404	4.75851	1.29782	6.05634	27.2737	4.1318	5.74215	0.163091	4.81336
	3.34464	1.38986	2.74297	3.19038	1.9223	3.77632	2.72774	0.909177	3.63692	33.3308	0.826604	2.96668	2.12747	3.30607	0.216913	0.380557	1.78994	0.000231849	0.214033	0.648743	1.09951	472.327	561.114	498.841	479.055	536.173	453.749		0.377962	1.57682	0.223705	0.223705	1.04438	0.809645		4.07992	6.06447	2.80373	4.30511	6.39169	5.51999	4.86082	1.36946	6.23027	28.1734	4.13621	5.92835	0.178064	4.91255
	3.06725	1.27115	2.68115	3.04152	1.75107	3.50946	2.5536	0.86262	3.41622	33.7805	0.744114	2.86133	1.98359	3.06082	0.213548	0.263833	1.64468	0.0162683	0.238067	0.644048	0.913671	484.461	566.752	501.606	485.594	544.132	465.189		0.205912	1.59019	0.180187	0.180187	1.11026	0.648127		4.0938	6.24411	2.85702	4.33067	6.55581	5.65824	4.95661	1.43191	6.38852	28.889	4.15302	6.09764	0.189707	4.99445
	2.81647	1.19381	2.62003	3.53788	1.60594	3.293	2.51119	0.930091	3.44128	37.0379	0.86507	2.71825	1.85946	3.17387	0.261141	0.0931939	1.73548	0.0118463	1.05411	0.819481	0.611236	495.563	570.441	504.348	463.964	550.924	474.573		0.098218	1.52444	0.098218	0.819638	1.11231	0.574757		4.10649	6.40933	2.90765	4.35702	6.71152	5.7863	5.04639	1.49068	6.53706	29.5395	4.16912	6.25357	0.199992	5.07166
	2.6763	1.61727	2.42319	4.58888	2.10208	3.06848	2.74603	1.02936	3.7754	37.4854	1.05959	2.54974	2.18236	2.97044	0.152942	0.00486254	1.27411	0.104231	3.39609	0.414672	0.103972	501.823	550.392	513.228	419.792	527.88	484.406		0.126558	0.932474	0.126558	2.03914	0.44766	0.518737		4.11815	6.56231	2.95497	4.37955	6.85264	5.90366	5.12855	1.54501	6.67356	30.1257	4.1835	6.39765	0.209254	5.14161
	2.65792	1.5496	2.32327	4.42736	3.2237	3.00826	2.86502	0.96507	3.83009	33.6846	0.931359	2.83309	2.40693	3.16984	0.136801	0.0428896	1.73032	0.293492	2.44093	0.128652	0.0205168	502.647	553.572	517.765	426.437	477.598	487.061		0.175167	1.28349	0.509819	1.59428	0.390611	0.175167		4.13069	6.70704	3.03172	4.43575	7.04306	6.02182	5.22835	1.59797	6.82632	30.5635	4.20696	6.53573	0.216777	5.22879
	2.62572	1.41476	3.97402	4.03052	3.18303	4.11033	3.22306	1.06128	4.28434	32.9276	1.12631	3.57852	2.76505	4.01639	0.184525	0.356824	3.26995	0.563931	0.651984	0.00160254	0.787248	504.092	559.935	445.366	442.984	479.377	439.631		0.952808	2.16376	0.395493	0.451994	0.395493	0.531809		4.14524	6.83741	3.11709	4.58525	7.21274	6.13117	5.33815	1.63179	6.96994	30.5685	4.25524	6.66085	0.220372	5.35821
	2.49125	2.92569	5.05325	3.83017	3.29437	3.89684	3.58193	0.897608	4.47954	25.0593	0.805699	3.56227	3.01786	3.88018	0.125008	1.18958	0.430644	2.16478	0.0616239	0.0826921	0.0991708	510.148	490.712	400.979	451.458	474.514	448.629		1.07102	0.636574	1.49098	0.267902	0.267902	0.334574		4.15896	6.98343	3.20192	4.72509	7.36414	6.23128	5.44414	1.66564	7.10977	30.595	4.30049	6.79539	0.224849	5.47818
	2.47061	5.02632	4.83926	5.45877	3.72882	3.62135	4.19086	1.11563	5.30648	26.6205	1.24462	4.28404	3.64822	4.97956	0.154309	2.95925	0.698006	0.420424	1.60762	0.213474	0.32434	511.081	402.058	409.595	384.903	455.775	460.376		1.81343	0.742284	0.555217	1.17473	0.555217	0.662693		4.20395	7.13589	3.27095	4.8566	7.50159	6.32554	5.54909	1.69776	7.24685	30.5953	4.36711	6.9333	0.227088	5.59107
	3.02922	4.95587	4.44039	6.13163	3.41266	4.23547	4.36754	1.1121	5.47964	25.4627	1.23676	4.33793	3.61836	4.827	0.143113	1.79109	0.346136	0.00530719	3.112	0.911797	0.0174432	486.136	404.888	425.899	358.954	469.374	434.399		1.30871	0.617944	0.102462	1.7937	0.925269	0.102462		4.23383	7.283	3.34018	5.00233	7.62295	6.40895	5.64854	1.72601	7.37455	30.5567	4.42596	7.06449	0.229628	5.70564
	3.14787	4.55742	4.26635	5.60017	3.13236	4.06612	4.12838	0.930228	5.05861	22.5325	0.865324	4.16624	3.37743	4.48465	0.14083	0.961413	0.18407	0.0190361	2.16617	0.992056	0.00387614	480.918	421.083	433.113	379.374	481.598	441.487		1.01837	0.391177	0.100115	1.43393	1.03388	0.100115		4.26206	7.40806	3.41401	5.1457	7.73645	6.48064	5.74115	1.74726	7.48841	30.4339	4.48297	7.17621	0.230997	5.81317
	2.96858	6.66135	4.18881	5.27713	2.84209	3.65609	4.26567	1.47301	5.73869	34.5318	2.16977	3.92245	3.14046	5.00505	0.228911	1.68246	5.73925	0.00590793	1.02305	2.02661	0.371592	488.814	339.163	436.346	392.063	494.423	458.886		0.953873	2.7389	0.26636	1.35468	1.08037	0.26636		4.28867	7.60115	3.48377	5.27557	7.83919	6.5585	5.84114	1.78279	7.62393	30.5212	4.5354	7.34049	0.236201	5.91704
	2.73546	7.77495	4.15747	5.06817	2.80414	3.48357	4.33729	1.89891	6.2362	43.781	3.60585	3.82052	2.97399	4.84049	0.238851	2.56587	11.8175	0.0323358	0.534182	2.35057	0.728841	499.176	299.386	437.657	400.382	496.112	466.307		1.08506	3.95443	0.33695	1.24765	1.01638	0.33695		4.3071	7.90689	3.5516	5.40449	7.97663	6.63028	5.96283	1.85189	7.81472	31.0572	4.58145	7.58774	0.247041	6.01739
	2.54918	7.16687	3.95696	4.82956	3.11156	4.47564	4.3483	1.61936	5.96766	37.2413	2.62234	4.2163	3.32291	4.74108	0.175865	3.23681	7.94437	0.153142	0.23162	1.52952	0.0162156	507.535	320.798	446.086	409.988	482.512	424.446		1.66712	2.95057	0.259337	0.613266	1.10474	0.259337		4.32679	8.21097	3.64961	5.54283	8.1398	6.69892	6.09482	1.92014	8.01496	31.5044	4.6308	7.77958	0.253721	6.12088
	2.50994	6.88007	3.6072	4.47074	2.89311	4.42627	4.13122	1.5617	5.69293	37.8025	2.43892	4.01673	3.07163	4.45962	0.184298	2.62855	7.5562	0.274601	0.115273	1.53292	0.0870525	509.304	331.154	460.983	424.647	492.157	426.482		1.50679	2.86334	0.409535	0.454008	1.12362	0.409535		4.38865	8.5055	3.76572	5.68038	8.30041	6.76563	6.23438	1.97568	8.21006	31.6901	4.71158	7.91671	0.253805	6.22301
	2.41462	6.70542	3.28419	4.08121	2.72116	4.01284	3.86991	1.5418	5.4117	39.8407	2.37715	3.64851	2.86192	4.06412	0.173577	2.11785	8.04011	0.343065	0.0446484	1.31962	0.0204306	513.616	337.541	474.958	440.853	499.815	443.729		1.23389	3.0569	0.364326	0.432692	0.927355	0.364326		4.45514	8.78006	3.875	5.81446	8.45382	6.83023	6.36812	2.02795	8.39606	31.8453	4.79497	8.04792	0.253288	6.32234
	2.23878	6.21852	3.20985	3.88905	3.86509	4.61108	4.00539	1.3455	5.35089	33.5922	1.81037	3.87707	3.37366	4.43057	0.135428	3.12094	4.89793	0.632892	0.0135358	0.0196856	0.366855	521.617	355.669	478.203	448.959	449.975	418.883		1.63829	2.34145	0.667221	0.011981	0.011981	0.73401		4.51772	9.03921	3.9849	5.94145	8.6014	6.89565	6.49672	2.07784	8.57456	31.9828	4.87366	8.17496	0.253	6.41855
	2.61106	5.90083	3.38498	3.64858	3.55263	5.4744	4.09541	1.29332	5.38874	31.5798	1.67269	3.60061	3.42689	5.01795	0.188406	2.2033	3.25953	0.504716	0.199659	0.294619	1.90161	504.75	367.753	470.575	459.208	463.329	384.29		0.989542	2.30023	0.215624	0.0479779	0.0479779	1.8738		4.57575	9.29039	4.09508	6.05933	8.74575	6.92822	6.61575	2.12665	8.7424	32.1453	4.94664	8.29136	0.25266	6.49377
	3.92921	5.61134	3.3225	3.26821	3.40583	5.3843	4.15356	1.06993	5.2235	25.7594	1.14476	3.66752	3.34333	5.02053	0.200529	0.0503327	2.12511	0.69067	0.783858	0.559108	1.5147	447.259	378.94	473.289	475.655	469.671	387.831		0.261693	1.94382	0.345023	0.399315	0.261693	1.71677		4.63138	9.53545	4.19496	6.16844	8.85045	6.93939	6.72001	2.17053	8.89054	32.2995	5.01564	8.37268	0.250744	6.55392
	3.84875	5.0805	3.22793	2.9548	3.198	5.05753	3.89459	0.956431	4.85102	24.558	0.914761	3.53834	3.20548	4.75534	0.194686	0.00210071	1.40639	0.444436	0.88319	0.485233	1.35245	450.669	399.888	477.413	489.423	478.722	400.808		0.310413	1.54216	0.310413	0.583535	0.34034	1.51919		4.67485	9.76382	4.2836	6.26224	8.96948	6.97277	6.82113	2.22062	9.04175	32.555	5.0717	8.4703	0.250967	6.6175
	3.6046	4.5466	2.97251	2.66952	2.86882	6.76364	3.90428	1.55842	5.4627	39.9157	2.42867	3.28855	2.89474	4.3111	0.196558	0.0898083	0.412579	0.868203	1.52464	1.07218	8.17593	461.095	421.526	488.64	502.127	493.235	335.405		0.316047	1.25805	0.316047	0.619036	0.419736	3.47509		4.73713	9.9781	4.36537	6.35083	9.16055	7.05215	6.94069	2.28044	9.22113	32.8561	5.14055	8.63345	0.253586	6.70149
	4.01479	4.13636	2.8202	2.45774	4.51018	7.86579	4.30084	1.92098	6.22183	44.6653	3.69018	4.07557	3.11884	4.41672	0.172234	0.0818278	0.0270553	2.19231	3.39701	0.0438216	12.7089	443.647	438.54	495.397	511.663	423.023	296.25		0.0607853	0.0607853	1.25538	1.61783	0.434607	3.79022		4.80135	10.1868	4.44201	6.4383	9.37026	7.1464	7.06419	2.34366	9.40786	33.1767	5.21058	8.8143	0.256951	6.79235
	4.12109	3.85443	2.77578	2.27449	4.19816	7.45004	4.11233	1.80988	5.92221	44.0109	3.27565	3.98776	3.04544	4.17889	0.156893	7.67859e-05	0.0665147	1.78637	3.37764	0.00736583	11.1403	439.18	450.428	497.376	519.987	435.956	310.735		0.133334	0.133334	1.21198	1.71327	0.210395	3.46228		4.86272	10.3888	4.51286	6.52438	9.58377	7.24186	7.18574	2.40797	9.5937	33.5104	5.27814	8.99829	0.26058	6.88312
	3.9318	3.68019	2.70093	2.64421	4.61753	6.67899	4.04227	1.49535	5.53762	36.9927	2.23606	3.806	2.94574	4.4461	0.202975	0.0122038	0.131105	1.79921	1.95459	0.33092	6.95226	447.149	457.854	500.721	503.262	418.619	338.513		0.125807	0.125807	1.10507	1.16179	0.811534	2.87299		4.9143	10.5862	4.57731	6.60651	9.79745	7.33727	7.30318	2.47481	9.77798	33.8867	5.33735	9.18241	0.264815	6.97189
	3.60456	3.48622	2.51425	2.60043	5.87302	6.32441	4.06715	1.64138	5.70853	40.3569	2.69412	3.54539	2.82188	5.3059	0.305621	0.213987	0.337477	2.41149	2.15126	3.26115	5.09523	461.096	466.192	509.11	505.228	368.82	351.686		0.0591699	0.0591699	1.03114	0.94496	2.32762	2.77902		4.95834	10.7788	4.63516	6.68486	10.0041	7.43188	7.41553	2.54224	9.95777	34.2827	5.38997	9.36105	0.269207	7.05837
	3.31472	3.35031	2.27876	2.38787	6.05065	6.15806	3.9234	1.74817	5.67157	44.5576	3.0561	3.33252	2.61959	5.37557	0.344706	0.370484	0.32843	2.70482	2.35784	4.52521	4.99372	473.628	472.08	519.792	514.829	362.029	357.953		0.0177927	0.0177927	1.05375	0.944643	2.71814	2.82555		5.08683	10.9722	4.69595	6.75822	10.2045	7.54633	7.544	2.59219	10.1362	34.3609	5.50468	9.53995	0.26822	7.15228
	3.06559	3.22022	2.0652	3.28514	5.57078	5.82665	3.83893	1.50891	5.34784	39.3054	2.2768	3.25268	3.10425	4.99937	0.233861	0.598045	0.382807	3.14613	0.306681	2.9993	3.95103	484.533	477.75	529.576	474.916	380.52	370.603		0.187083	0.0324627	1.18748	0.0324627	2.3181	2.57397		5.22717	11.167	4.78659	6.8317	10.4034	7.82271	7.70642	2.63438	10.3408	34.1842	5.6283	9.75822	0.268412	7.3272
	2.97814	3.04072	1.89312	4.88645	5.08947	5.33093	3.86981	1.41745	5.28725	36.6284	2.00915	3.96359	2.99378	5.03872	0.254582	0.795071	0.687381	3.90728	1.03357	1.48758	2.13488	488.391	485.629	537.525	407.687	399.53	389.935		0.985449	0.922866	2.07047	0.922866	1.12588	1.36734		5.35675	11.362	4.88824	6.89962	10.6065	8.24768	7.89346	2.68219	10.5756	33.9799	5.74247	10.0168	0.271226	7.57365
	2.89669	2.75091	1.72463	4.70371	4.86277	5.07601	3.66912	1.3925	5.06163	37.952	1.93907	3.8002	2.78735	4.82301	0.267484	0.596647	0.843113	3.78106	1.07038	1.4248	1.97935	491.998	498.486	545.367	415.1	408.644	400.068		0.903511	1.04929	2.07558	0.903511	1.06257	1.27581		5.47247	11.5532	4.99352	6.95655	10.853	8.6681	8.0828	2.7454	10.8282	33.9659	5.84349	10.3068	0.27636	7.81233
	2.8615	2.57288	1.58188	4.30306	8.69748	4.6886	4.11757	2.51911	6.63668	61.1795	6.34591	3.58228	2.64504	4.59222	0.269049	1.57771	2.38605	6.42969	0.0344071	20.9756	0.326079	493.56	506.467	552.054	431.586	268.312	415.716		0.720781	1.00939	2.00039	0.720781	5.1152	1.10632		5.55669	11.7351	5.09986	7.05335	11.1441	9.07475	8.27731	2.82158	11.0989	34.0882	5.93086	10.6267	0.283609	8.06405
	2.79053	5.30503	1.44632	4.11822	16.3948	4.27996	5.72247	5.39645	11.1189	94.3028	29.1217	4.19909	3.12245	5.04876	0.235743	8.59628	0.17426	18.2855	2.57362	113.898	2.08083	496.718	390.959	558.443	439.3	75.3935	432.546		1.40856	1.10593	2.75277	0.0808711	12.1957	0.0808711		5.61781	11.9142	5.20257	7.17865	11.4497	9.46451	8.47124	2.90547	11.3767	34.2981	6.00802	10.9534	0.291565	8.32158
	2.67996	7.93042	1.32261	4.91912	15.9395	3.84982	6.10691	5.31309	11.42	87.0012	28.2289	4.38447	2.97243	7.1776	0.414301	11.744	3.32518	22.8895	1.41084	96.6805	5.09448	501.659	294.03	564.305	406.369	83.5062	450.624		1.70451	3.54595	3.06186	0.534653	11.5551	0.534653		5.66958	12.1466	5.30034	7.3041	11.757	9.8445	8.67035	3.00727	11.6776	34.6846	6.07821	11.2789	0.299627	8.5743
	3.73095	7.55778	1.22829	5.54323	14.7505	3.45334	6.04401	4.76651	10.8105	78.8633	22.7196	4.63709	3.52274	7.05414	0.333879	5.35027	2.2915	23.1911	0.250781	75.8026	6.71159	455.684	306.948	568.795	381.596	106.652	467.614		0.906143	2.92069	3.4088	0.906143	10.1134	1.18375		5.72596	12.4754	5.50162	7.42345	12.0618	10.2073	8.89925	3.10783	12.0071	34.9223	6.15034	11.5982	0.306947	8.81538
	3.73704	7.1951	1.11804	5.15082	18.3867	3.15317	6.45682	6.18688	12.6437	95.8193	38.2774	4.44393	3.29914	6.68403	0.33906	7.39717	0.545062	28.5025	1.70563	142.323	10.9141	455.424	319.788	574.066	397.081	44.7693	480.686		0.706889	2.75117	3.32589	0.706889	13.9428	1.29076		5.84126	12.8875	5.73175	7.5353	12.3565	10.5656	9.15298	3.20917	12.3621	35.0614	6.26477	11.9088	0.310561	9.05044
	3.64025	12.805	1.54802	4.88114	18.5842	2.90842	7.3945	6.77053	14.165	91.5617	45.8401	4.26069	3.09138	10.824	0.555689	14.0945	29.2732	34.1813	6.31699	125.21	20.1249	459.565	150.62	553.646	407.901	42.1655	491.477		0.620449	8.54428	2.71267	0.620449	14.3235	1.35227		5.95546	13.3465	5.95656	7.64779	12.6381	10.9175	9.4103	3.32126	12.7316	35.2939	6.37937	12.2079	0.313577	9.28263
	3.35689	12.4725	2.18974	4.73623	17.4249	2.65274	7.13883	6.30785	13.4467	88.3597	39.789	4.04656	2.82878	10.5384	0.576758	14.303	28.4477	24.4934	5.77248	105.803	20.125	471.794	158.892	523.859	413.776	58.5657	502.88		0.689667	8.42591	1.85682	0.689667	13.3783	1.39382		6.06155	13.8013	6.16558	7.76159	12.9025	11.2595	9.65866	3.4347	13.0934	35.5609	6.56458	12.4917	0.311033	9.51052
	3.27004	11.6066	2.06641	5.07399	15.6228	2.47685	6.6861	5.61075	12.2969	83.9167	31.4806	4.17202	2.67515	9.97342	0.577004	11.6695	24.2109	21.3416	2.5989	79.8641	17.7178	475.575	181.472	529.52	400.149	89.3958	510.799		0.901978	7.43454	2.10561	0.901978	11.4508	1.69517		6.15881	14.2487	6.36541	7.87217	13.1979	11.5858	9.9048	3.55616	13.461	35.9034	6.7421	12.7949	0.309811	9.72898
	3.21715	10.5208	2.06283	4.86569	14.5514	2.30644	6.25405	5.12545	11.3795	81.9541	26.2703	4.04142	2.53412	9.10702	0.564627	9.22275	18.2051	17.5664	1.92755	68.846	15.5836	477.884	211.904	529.685	408.526	110.803	518.531		0.824268	6.47938	1.97859	0.824268	10.51	1.73498		6.32896	14.6811	6.56003	7.9787	13.5655	11.8937	10.168	3.67254	13.8405	36.1186	6.9147	13.1475	0.310675	9.93621
	2.98938	11.824	2.14316	4.52929	13.9393	3.17781	6.43382	5.09684	11.5307	79.2195	25.9778	3.85355	3.03649	10.0003	0.534166	11.8642	29.0536	18.4097	3.62724	56.3325	10.6016	487.894	175.662	525.994	422.238	124.064	479.606		0.864169	7.97041	1.71039	0.675739	10.0858	0.675739		6.50806	15.0978	6.74681	8.07535	13.9522	12.1842	10.4274	3.7885	14.2159	36.3321	7.07895	13.5102	0.312362	10.1298
	2.77231	16.0995	2.00053	4.60786	13.5743	3.09289	7.02457	6.16239	13.187	87.7262	37.975	3.85037	2.85246	11.3327	0.597825	18.0817	82.3547	25.241	5.84051	42.8992	15.4581	497.531	80.608	532.556	419.015	132.328	483.333		1.07806	12.2491	1.84984	0.757485	9.72395	0.757485		6.67955	15.5069	6.91717	8.16619	14.337	12.4636	10.6784	3.90731	14.5857	36.5908	7.22942	13.8686	0.314683	10.3149
	4.0146	15.5647	2.11762	4.53462	12.6128	2.83424	6.94643	5.6749	12.6213	81.6952	32.2044	4.27461	3.12933	10.5933	0.543916	8.59562	74.2745	23.3174	5.81681	32.1078	16.9101	443.655	90.4976	527.166	422.019	155.374	494.772		0.260012	11.2901	2.15699	0.260012	8.33819	1.44037		6.8368	15.9159	7.06914	8.2544	14.7147	12.7258	10.9195	4.03056	14.95	36.9117	7.36546	14.2175	0.317474	10.4901
	3.95503	14.505	2.00646	4.27823	11.4581	2.75446	6.49287	5.18258	11.6755	79.8196	26.8592	4.11663	3.0546	9.6631	0.51963	6.44064	64.194	20.1279	4.90464	24.6531	13.9757	446.168	111.783	532.283	432.618	185.495	498.328		0.161599	10.3884	2.11017	0.161599	7.34143	1.36217		6.9773	16.3543	7.21074	8.33833	15.0812	12.979	11.1568	4.16457	15.3214	37.3276	7.49264	14.5556	0.320342	10.6587
	3.85788	13.1715	1.83359	3.9509	10.9197	2.81402	6.09127	4.73036	10.8216	77.658	22.3763	3.90439	3.07498	9.17749	0.498063	4.98803	50.1303	18.1279	4.58116	23.3136	10.7404	450.281	141.757	540.289	446.342	200.45	495.672		0.0465121	9.26715	2.0708	0.0465121	7.01529	1.09037		7.09386	16.8525	7.3418	8.42682	15.4333	13.229	11.3962	4.31728	15.7135	37.8835	7.61305	14.8822	0.323142	10.8279
	3.80247	15.6403	2.01919	5.66379	9.93874	5.74125	7.1343	4.93124	12.0655	69.1202	24.3171	5.70252	4.2678	8.88937	0.351259	11.1011	72.3526	26.1643	2.16237	7.86491	1.94058	452.636	89.0643	531.695	376.9	229.188	373.899		1.90005	9.9378	3.68333	0.0387268	4.23622	0.0387268		7.19616	17.3437	7.46799	8.50692	15.7687	13.4735	11.6262	4.47009	16.0963	38.4485	7.72773	15.1949	0.325756	10.9902
	3.61801	20.456	2.54654	6.37208	9.12743	13.6154	9.28925	6.77607	16.0653	72.9453	45.9151	7.74975	4.30653	12.4934	0.487316	32.1629	124.697	45.4641	8.5099	0.0261844	18.7157	460.519	21.3601	507.654	349.901	254.411	131.384		4.13174	12.7063	5.20321	1.37768	1.37768	5.86566		7.30605	17.8216	7.63326	8.5805	16.0837	13.71	11.8559	4.60786	16.4637	38.8657	7.87007	15.4903	0.326203	11.1452
	3.34513	22.5038	2.47901	5.9525	12.0908	13.5623	9.98893	7.62418	17.6131	76.3263	58.1281	9.02165	3.99697	13.1944	0.535003	44.14	156.622	56.3989	16.2928	4.41791	12.7691	472.305	6.62504	510.701	365.774	168.66	132.604		5.67652	13.4821	6.54265	3.06916	3.06916	4.54066		7.41613	18.2884	7.8366	8.65371	16.3918	13.9343	12.0868	4.73437	16.8212	39.1697	8.04088	15.7774	0.324816	11.294
	3.12846	21.2124	3.81964	5.42537	11.6931	12.4355	9.61906	6.92801	16.5471	72.0237	47.9973	8.55922	4.22107	12.2499	0.487452	42.1279	134.404	33.6333	17.5871	4.3015	7.93221	481.77	14.941	451.906	386.215	179.149	159.826		5.43076	12.6531	4.73958	3.13385	3.13385	3.87626		7.51813	18.7376	8.02836	8.84534	16.6992	14.1261	12.3258	4.84094	17.1667	39.2749	8.2326	16.0559	0.322099	11.4857
	2.90175	22.3933	3.93008	7.14373	20.5948	18.1155	12.5132	8.82266	21.3359	70.5068	77.8394	12.6296	4.73349	19.975	0.616853	92.3801	97.6172	73.67	28.8313	65.3126	31.3856	491.773	7.20581	447.222	321.628	20.0963	48.4725		9.72786	9.76374	8.69953	5.48588	7.96522	5.48588		7.61738	19.1646	8.20745	9.09452	17.011	14.3111	12.5677	4.93724	17.5049	39.2852	8.42922	16.336	0.31927	11.7028
	2.75714	29.0876	3.63106	10.6284	24.6151	22.5587	15.5463	11.3535	26.8998	73.0298	128.901	16.5935	5.38039	24.101	0.634997	163.564	183.367	141.974	24.1862	82.2418	49.1735	498.208	16.0794	459.959	208.783	0.21405	6.34535		13.8364	12.4941	12.9625	5.96516	8.02151	5.96516		7.71106	19.5759	8.37855	9.3427	17.3382	14.49	12.8061	5.03517	17.8413	39.3185	8.61959	16.6262	0.317146	11.9164
	3.34703	27.6555	4.35895	10.284	22.9227	21.3032	14.9786	10.3337	25.3122	68.9897	106.785	15.7936	5.84021	22.5178	0.588109	135.293	160.705	112.776	22.039	63.1087	40.0016	472.223	6.64506	429.267	218.854	4.64422	14.2466		12.4466	11.8619	11.4347	5.50963	7.12904	5.50963		7.79615	19.9802	8.54344	9.58261	17.6723	14.6588	13.0389	5.13647	18.1754	39.3933	8.80323	16.9189	0.315514	12.1207
	3.18146	24.8256	6.36983	9.3781	20.9384	20.2477	14.1569	8.9537	23.1106	63.2464	80.1688	14.8129	7.1219	20.7657	0.489243	120.459	113.823	60.6378	22.8365	45.9891	37.0987	479.446	0.0635473	349.985	246.478	17.1341	23.3288		11.6315	10.0127	8.44308	5.43481	6.12547	5.43481		7.87281	20.3812	8.70264	9.8104	18.0025	14.8214	13.2652	5.24084	18.506	39.5083	8.97958	17.2072	0.31419	12.3159
	3.0811	22.8445	6.66513	8.97969	20.1525	19.6622	13.5642	8.30933	21.8735	61.2593	69.0449	14.321	7.24377	20.0299	0.468808	109.895	86.1237	47.5969	21.0175	43.4053	37.1863	483.851	4.98738	339.023	259.146	24.2582	29.3274		11.2399	8.5235	7.65583	5.34127	5.83148	5.34127		7.94708	20.7777	8.85867	10.0347	18.322	14.9798	13.4867	5.34399	18.8306	39.6243	9.15267	17.4865	0.31284	12.5072
	4.44014	21.5435	6.73714	8.88004	19.9151	17.9969	13.2521	7.41441	20.6666	55.9487	54.9735	13.4385	7.27286	19.4356	0.455388	77.6515	68.7471	42.4454	19.1154	44.3951	22.5129	425.91	12.4904	336.377	262.365	26.6524	50.1375		8.99835	8.10505	6.70135	4.55845	6.47663	4.55845		8.01713	21.1673	9.00918	10.2581	18.6271	15.1359	13.7024	5.44506	19.1475	39.7379	9.3214	17.7543	0.311456	12.697
	4.25167	20.0031	6.41312	8.65559	19.166	16.7218	12.5352	6.90526	19.4405	55.0869	47.6827	12.6887	6.97374	18.555	0.453655	68.6172	55.7697	37.4801	15.0515	43.9677	17.5272	433.724	25.7514	348.367	269.686	34.948	69.8218		8.43701	7.31445	6.27556	4.03309	6.47735	4.03309		8.08635	21.547	9.15266	10.4745	18.9168	15.2924	13.9116	5.54349	19.4551	39.8479	9.48313	18.0107	0.310162	12.8834
	4.09591	18.6689	6.02453	8.22405	17.5267	15.5031	11.6739	6.31017	17.984	54.0538	39.8182	11.8636	6.57441	17.0208	0.442734	57.4254	48.9309	31.9151	11.9012	34.2557	14.6628	440.236	41.0725	363.024	284.046	57.0177	91.6737		7.76765	6.80537	5.83904	3.63951	5.66314	3.63951		8.25907	21.9104	9.29992	10.7124	19.1881	15.4562	14.1377	5.60991	19.7476	39.6805	9.65303	18.2551	0.308228	13.0843
	4.02155	17.5664	8.92075	11.3421	22.231	15.5165	13.2664	6.5111	19.7775	49.0797	42.3945	13.4293	9.5261	17.0539	0.283214	85.4672	18.4903	18.8846	3.70276	80.3646	5.06284	443.362	56.4193	261.048	188.666	8.10362	91.4174		9.40775	4.13713	4.50856	2.08716	8.80172	2.08716		8.45662	22.2611	9.47415	10.9506	19.4403	15.6497	14.3721	5.66119	20.0333	39.3902	9.84326	18.4926	0.305245	13.3001
	3.99007	15.8123	10.2362	20.184	21.6952	14.4892	14.4012	6.548	20.9492	45.4685	42.8763	15.1507	11.2995	19.0911	0.256382	108.391	1.99118	17.3467	33.4412	53.2036	0.00774943	444.689	85.8486	220.27	23.9483	11.4411	112.117		11.1607	0.66153	4.9145	5.03328	6.54452	0.66153		8.65407	22.5984	9.62217	11.1896	19.6909	15.8375	14.5988	5.71291	20.3117	39.1328	10.014	18.7275	0.303167	13.5136
	3.73515	17.2258	10.0654	18.7576	19.745	13.1927	13.7869	6.12002	19.907	44.39	37.4546	15.2092	10.8472	18.3747	0.257596	101.038	11.8258	13.8498	24.7079	35.498	0.353164	455.505	61.6524	225.369	39.9433	28.4382	141.254		11.4741	2.01657	5.14383	3.5484	4.53572	2.01657		8.84189	22.9028	9.75128	11.4214	20.0427	16.0233	14.8306	5.77989	20.6105	38.9728	10.1688	19.0379	0.303666	13.7224
	7.48313	17.865	9.3606	17.6699	17.9529	12.3149	13.7744	4.70234	18.4767	34.1382	22.112	14.9924	10.0992	17.8162	0.276444	39.5802	16.7331	19.4817	15.1748	17.4598	2.13013	309.569	52.023	247.028	54.8758	50.763	162.889		7.50928	2.87262	5.6318	2.67749	2.9605	2.67749		9.01367	23.1678	10.0033	11.622	20.4684	16.2048	15.08	5.83513	20.9151	38.6945	10.408	19.4025	0.301725	13.9134
	8.50108	17.1756	9.89807	19.005	15.895	10.9243	13.5665	4.33872	17.9052	31.9811	18.8245	13.4097	10.1546	16.8555	0.248087	25.6586	13.0256	13.4575	29.5772	5.42197	6.98137	274.785	62.4431	230.421	36.8777	84.3216	200.319		4.90858	3.76596	3.51159	5.59535	2.48537	2.48537		9.1706	23.4181	10.3757	11.8193	20.9234	16.4102	15.3529	5.87664	21.2295	38.2771	10.7366	19.7951	0.29669	14.1148
	8.19356	15.7417	10.1754	18.5089	14.8825	10.2624	12.9607	3.99936	16.9601	30.8575	15.9949	12.5725	10.1971	15.5269	0.207189	22.7261	7.73365	7.75824	30.7824	3.69308	7.28093	285.075	87.1614	222.079	43.1489	103.943	219.493		4.3789	3.16923	2.39707	5.93648	2.31003	2.31003		9.32008	23.6577	10.7522	12.0579	21.3718	16.6435	15.6339	5.91282	21.5467	37.8206	11.0786	20.1897	0.291384	14.3507
	7.63255	22.7824	9.5597	16.9489	13.7288	11.3672	13.6699	5.52157	19.1915	40.3921	30.4878	12.548	10.0116	16.1439	0.234456	36.45	83.0371	16.894	10.7519	0.00346384	5.30251	304.334	5.26847	240.809	66.077	128.798	187.978		4.91545	10.2344	2.98829	4.40094	1.18079	1.18079		9.46513	23.8623	11.1145	12.3584	21.8045	16.8771	15.9137	5.93408	21.8477	37.2892	11.4254	20.5726	0.285867	14.6178
90°	7.26657	33.868	9.28956	16.7437	17.0052	10.4947	15.778	9.71747	25.4954	61.5889	94.4293	13.6192	9.59083	16.9399	0.277001	72.4439	327.251	42.0994	0.932684	1.50622	27.9133	317.237	77.2699	249.266	69.4554	65.1647	212.665		6.35262	20.2489	4.32963	3.12453	3.38606	3.12453		9.60347	24.0436	11.4476	12.6641	22.2131	17.1067	16.1798	5.95149	22.1312	36.7836	11.7517	20.9365	0.280982	14.8854
	7.56436	33.386	12.2677	17.3768	19.3025	10.2448	16.6904	9.27821	25.9686	55.5902	86.0852	14.8223	10.7505	18.8211	0.272915	83.2838	278.743	19.5597	0.47118	6.82337	41.5451	306.717	69.0268	164.096	59.3043	33.3529	220.015		7.25789	18.5637	2.55453	2.55453	4.48026	4.57744		9.73411	24.2221	11.7663	12.9695	22.6031	17.3186	16.4356	5.96947	22.4051	36.3204	12.0671	21.2819	0.276316	15.1441
	11.6476	32.2072	14.0284	17.0783	18.9452	10.1675	17.3457	7.98116	25.3269	46.0123	63.699	15.5533	12.2428	18.4785	0.202977	32.4685	220.865	11.0047	0.0715002	2.55849	51.5266	180.368	50.83	122.088	63.9905	37.6073	222.315		3.90575	16.6539	1.52497	1.52497	3.3919	5.38584		9.88348	24.3977	12.0812	13.2675	22.9873	17.5204	16.6896	5.98393	22.6735	35.8542	12.3778	21.6206	0.271859	15.3939
	11.8211	30.5984	13.3314	16.4643	18.0863	10.0221	16.7206	7.41464	24.1352	44.3444	54.9769	14.8979	12.1986	17.6808	0.183476	24.0055	192.592	11.4867	0.0656751	1.86514	44.8693	175.739	30.4776	137.976	74.1905	48.8799	226.67		3.0768	15.7005	1.56647	1.56647	3.18844	4.87571		10.2065	24.5716	12.3927	13.5478	23.3701	17.7144	16.9672	5.9617	22.9289	35.1366	12.6815	21.9562	0.267763	15.6311
	11.0294	29.3676	13.2355	15.605	17.2821	9.85195	16.0619	7.07981	23.1417	44.0783	50.1238	14.4202	11.5809	16.8628	0.185698	25.3266	177.042	7.98881	0.208786	1.48885	38.5636	197.356	18.4034	140.239	89.7325	60.7715	231.824		3.39087	14.9474	1.18476	1.18476	2.86188	4.56827		10.5615	24.749	12.697	13.8162	23.7396	17.8901	17.2422	5.93324	23.1754	34.4111	12.9768	22.2772	0.263813	15.8531
	10.3321	28.4821	14.0872	14.5701	16.7907	9.60632	15.6448	6.84656	22.4913	43.7627	46.8754	14.3286	11.2709	16.2356	0.180491	28.2239	164.796	2.426	1.15487	1.31321	36.4626	217.432	11.5896	120.792	110.41	68.6745	239.364		3.99651	14.1534	0.241458	0.241458	2.46206	4.72232		10.8877	24.9435	12.9898	14.0812	24.1083	18.0458	17.5094	5.91817	23.4275	33.8	13.2627	22.5926	0.260212	16.0635
	9.97154	27.5908	13.8137	13.5902	16.5927	9.15567	15.1191	6.69053	21.8096	44.2521	44.7632	13.702	10.8762	15.898	0.18756	26.4974	155.543	1.70403	2.33751	2.17152	35.5626	228.196	6.31551	126.878	131.963	71.9953	253.512		3.73043	13.8888	0.111754	0.111754	2.89075	4.5463		11.237	25.1408	13.2691	14.3471	24.4695	18.193	17.7761	5.89993	23.676	33.1903	13.5386	22.9004	0.256917	16.27
	9.74088	26.7012	13.1915	12.8416	18.6337	10.707	15.3027	6.38106	21.6837	41.699	40.7179	13.0166	11.2407	17.2732	0.211564	30.9334	129.927	4.45693	6.05671	11.0961	21.1199	235.218	2.63569	141.282	149.722	41.5248	206.517		3.27569	13.6846	0.174947	0.174947	5.61716	2.30955		11.7255	25.3374	13.5276	14.6128	24.8197	18.3348	18.0596	5.85288	23.9125	32.4086	13.7989	23.1985	0.254059	16.4738
	12.1662	25.8095	12.2991	12.2138	25.3275	14.7863	17.1004	6.63576	23.7362	38.8047	44.0333	13.5427	12.2352	22.6922	0.299395	24.3468	75.8478	23.0527	23.8785	67.6857	5.35492	166.708	0.535477	163.293	165.479	0.0624165	105.912		1.37655	12.2668	1.24362	1.32887	11.7848	1.24362		12.2297	25.5301	13.7803	14.8759	25.157	18.4536	18.3378	5.80188	24.1397	31.639	14.0542	23.4812	0.251149	16.6648
	12.0874	24.9946	11.4075	11.8413	28.732	16.0138	17.5128	7.5229	25.0357	42.9566	56.5941	14.0506	11.9028	22.7494	0.313012	29.4348	55.9773	37.2743	32.1654	125.872	2.24685	168.748	0.00691173	186.874	175.202	13.354	82.154		1.96322	10.944	2.6431	2.20928	14.6814	1.96322		12.7273	25.724	14.0296	15.1325	25.4602	18.5563	18.605	5.74833	24.3533	30.8967	14.3053	23.7464	0.248112	16.8444
	11.4711	24.2416	10.6277	11.4236	28.792	15.8096	17.0609	7.68319	24.7441	45.0338	59.0314	13.6404	11.4355	22.1336	0.318689	31.2464	51.562	41.3867	31.779	137.617	1.56577	185.14	0.699071	208.803	186.434	13.7956	85.8974		2.16927	10.6012	3.01268	2.21671	15.1516	2.16927		13.2005	25.9354	14.2705	15.3776	25.7484	18.6573	18.8649	5.70566	24.5706	30.2448	14.5473	24.0276	0.245763	17.0174
	10.4595	23.4782	10.1221	10.9179	28.0989	15.2562	16.3888	7.65542	24.0442	46.7113	58.6055	13.087	10.5741	21.4227	0.339054	35.157	50.2598	39.2709	29.9307	137.126	1.28287	213.693	2.55843	223.669	200.5	9.12751	96.463		2.62757	10.3912	2.96488	2.16913	15.0119	2.16913		13.6435	26.1506	14.4984	15.6025	26.0185	18.7587	19.112	5.67225	24.7843	29.6789	14.7745	24.2919	0.243622	17.1806
	10.1631	22.9169	9.54354	10.4476	26.9023	14.5378	15.7519	7.41697	23.1688	47.0863	55.0114	12.4927	10.2342	20.8221	0.340925	31.2347	51.3372	38.5432	28.1349	124.333	1.47405	222.447	4.66927	241.31	214.039	3.32921	111.091		2.32963	10.4242	2.94915	2.04506	14.4096	2.04506		14.1831	26.3575	14.7119	15.8172	26.2682	18.8547	19.3654	5.6196	24.985	29.0187	14.9882	24.5425	0.241692	17.3359
	18.5549	22.7069	9.6516	10.2384	25.7615	16.0114	17.1541	6.51618	23.6703	37.9861	42.4607	17.2832	11.6817	21.6689	0.299462	1.96215	30.8331	56.2878	47.8271	74.0874	1.30575	42.5472	5.62083	237.965	220.205	0.467599	82.1975		1.27173	5.42372	7.63156	7.04475	8.47836	1.27173		14.7269	26.5534	14.9112	16.0291	26.5099	18.9441	19.6124	5.56795	25.1804	28.3899	15.1906	24.7855	0.240016	17.4866
	19.6126	22.6001	12.3706	10.1504	25.0984	31.7132	20.2575	8.06135	28.3189	39.7943	64.9854	21.1063	14.1811	24.4738	0.266272	0.415985	5.48758	62.2044	102.153	23.4334	131.232	29.8677	6.13856	161.472	222.823	0.000426015	44.0299		1.49376	1.49376	8.73577	10.9559	3.99201	10.6069		15.2632	26.7391	15.0974	16.2516	26.7501	19.029	19.855	5.51941	25.3745	27.7985	15.5103	25.0181	0.234596	17.6403
	18.296	22.3384	13.2749	9.69083	24.9619	46.3202	22.4804	12.9641	35.4444	57.6685	168.068	20.3172	14.5302	24.306	0.25172	17.509	0.0201593	84.7408	163.572	6.15797	568.338	45.9919	7.50397	139.307	236.756	0.0134163	451.243		2.0212	2.0212	7.04229	10.6264	4.64471	26.003		15.765	26.9171	15.2748	16.5218	26.9892	19.1132	20.0968	5.47329	25.5701	27.2346	15.9542	25.212	0.224889	17.8175
	16.5695	21.6734	13.3919	9.65482	28.8116	47.4404	22.9236	13.7448	36.6684	59.9591	188.919	19.1215	14.1863	27.027	0.311568	40.3747	1.56297	90.8537	176.061	34.6684	601.074	72.3897	11.5893	136.559	237.866	13.9419	500.09		2.55196	2.55196	5.72957	9.46664	9.69014	28.319		16.2276	27.0908	15.4418	16.7958	27.2269	19.1962	20.3299	5.43647	25.7663	26.7413	16.3697	25.4006	0.216205	17.996
	15.1482	20.5394	13.2605	13.5468	32.8026	45.9772	23.5458	13.2226	36.7684	56.1569	174.836	17.8438	13.9471	29.7368	0.361452	70.5188	9.03853	105.787	99.9804	85.6883	503.17	98.5946	20.5966	139.646	132.963	59.6735	436.79		2.69557	2.69557	4.58328	4.29704	14.9588	28.1334		16.6653	27.2594	15.5971	17.0589	27.4232	19.282	20.5477	5.39768	25.9453	26.2691	16.7637	25.5815	0.208236	18.1704
	13.8461	20.0483	12.6868	16.0846	33.9558	43.8141	23.406	12.6409	36.0468	54.0072	159.792	18.0665	14.4057	30.4789	0.358102	91.3915	11.2735	114.9	53.6027	111.299	416.494	126.15	25.2945	153.535	80.8767	78.8205	351.054		4.2204	1.98189	5.37966	1.98189	15.8893	25.7477		17.076	27.3943	15.7491	17.3103	27.537	19.3771	20.7406	5.3373	26.0779	25.7335	17.1345	25.7309	0.200543	18.3437
	12.7871	25.7847	12.0583	15.8175	33.819	42.914	23.8634	12.5898	36.4532	52.7576	158.503	20.8011	13.5447	31.8104	0.402727	122.685	3.69138	139.361	64.7376	99.1127	362.925	151.059	0.499873	169.505	85.7522	76.4095	318.134		8.014	4.98363	8.74279	4.98363	13.0179	22.1129		17.4561	27.4958	15.9061	17.5457	27.6448	19.4752	20.9206	5.27402	26.1946	25.2097	17.4785	25.852	0.193248	18.5104
	12.8723	35.5926	22.6957	15.1163	33.383	42.3803	27.0067	11.9203	38.927	44.1384	142.094	28.0393	17.0111	35.0402	0.346372	199.78	73.7187	18.5848	141.382	40.6568	236.347	148.971	110.564	5.67409	99.2304	68.9771	299.378		15.167	7.55333	5.34364	12.923	5.34364	14.3409		17.7991	27.5923	16.0891	17.7842	27.752	19.5736	21.0984	5.21014	26.3085	24.6945	17.7879	25.9688	0.186962	18.6863
	18.1986	43.7306	25.5131	14.9627	32.3707	41.7359	29.4186	11.9614	41.38	40.6594	143.076	28.9419	20.0272	39.3946	0.32593	125.888	204.834	15.2528	208.974	8.7147	151.716	47.3218	347.931	0.189577	102.314	53.1871	277.495		10.7433	14.7887	3.42877	13.9792	3.42877	12.794		18.1146	27.6858	16.2724	18.0635	27.8118	19.671	21.2699	5.13281	26.4027	24.1318	18.0763	26.0818	0.181292	18.8928
	17.7383	48.2727	24.7665	14.8373	30.8872	40.5919	29.5156	13.0622	42.5779	44.2552	170.621	27.8268	19.4953	38.1658	0.323796	138.706	351.827	22.5546	215.454	1.88107	122.685	53.867	538.006	0.0968742	104.867	33.7497	240.692		10.0885	20.4459	3.06035	12.9895	3.06035	12.7651		18.3995	27.7222	16.4465	18.3469	27.8618	19.8629	21.44	5.03865	26.4786	23.5012	18.36	26.1516	0.175046	19.1312
	16.7171	48.0413	23.0015	14.6171	30.2219	39.2069	28.6343	13.1237	41.758	45.8323	172.233	26.6117	18.2882	36.9606	0.337971	142.02	376.632	31.7283	196.482	2.52045	111.78	69.9007	527.326	4.31072	109.425	26.4623	199.634		9.89462	21.4296	3.61019	11.9946	3.61019	12.5952		18.6634	27.8362	16.6056	18.6257	27.9167	20.1783	21.6376	4.96424	26.6019	22.9426	18.6351	26.2866	0.170328	19.4208
	15.5198	47.2376	21.9035	13.9822	33.1412	37.5125	28.2162	13.2374	41.4536	46.9144	175.229	27.5224	17.1157	36.4197	0.360583	161.198	361.817	39.8497	202.604	24.2563	86.4227	91.3538	491.062	10.0757	123.11	65.0201	154.625		12.0026	19.7153	5.61886	13.5401	5.61886	9.99018		18.9124	27.9829	16.7534	18.887	27.9823	20.5602	21.8464	4.9044	26.7508	22.4495	18.8933	26.4483	0.166624	19.7363
	22.4459	45.5752	21.2256	13.4019	39.9484	35.6486	29.7076	12.51	42.2176	42.1105	156.501	29.0472	21.5307	38.8734	0.287112	52.733	251.782	71.9444	265.874	104.873	35.2955	6.92668	420.149	14.8388	136.324	221.137	111.744		6.60137	16.528	7.82163	15.6453	10.9011	6.60137		19.1394	28.1392	16.892	19.1315	28.0511	20.9508	22.0507	4.85579	26.9064	22.021	19.1335	26.551	0.162363	20.0451
	23.2155	43.8575	20.3658	13.2189	41.6569	33.6583	29.3288	12.3211	41.6499	42.0102	151.809	28.4369	21.0783	39.6572	0.3059	37.3723	211.083	80.3349	259.53	151.981	18.7441	3.46771	352.681	22.2017	140.632	274.869	73.6259		5.22137	15.4206	8.07105	15.218	13.22	5.22137		19.3557	28.2804	17.0215	19.37	28.12	21.325	22.2454	4.81014	27.0556	21.6231	19.3592	26.6514	0.158488	20.3475
	22.3954	42.8862	19.4047	13.0661	41.2796	32.0909	28.5205	12.1768	40.6973	42.6948	148.274	27.2432	20.1524	38.9824	0.318426	37.5165	206.374	83.0979	238.837	162.794	12.748	7.19471	317.143	32.1832	144.278	262.5	49.1852		4.84776	15.643	7.83849	14.177	14.0364	4.84776		19.6528	28.3706	17.155	19.6277	28.1888	21.6827	22.4462	4.74138	27.1876	21.1233	19.6339	26.7532	0.153475	20.6677
	20.7183	42.7101	18.3521	12.5794	40.5601	30.8348	27.6258	12.3713	39.9971	44.7816	153.048	25.7766	18.9436	38.1288	0.336155	47.7134	227.536	86.0022	226.395	167.297	10.2979	19.0044	310.901	45.2344	156.209	239.705	33.1444		5.05826	16.9335	7.42451	13.1972	14.7836	5.05826		19.9835	28.4545	17.3977	19.9457	28.2652	22.029	22.6793	4.63924	27.3185	20.4559	19.9551	26.8687	0.14765	21.0062
	18.7122	45.5606	17.1345	11.8079	39.3935	29.9299	27.0898	13.4421	40.5318	49.6205	180.689	24.3211	17.5289	37.0276	0.357404	70.1831	341.17	99.1082	233.535	151.383	8.06641	40.5193	419.547	63.0953	176.088	204.943	23.5438		5.60884	21.2395	7.18661	12.5132	15.0725	5.60884		20.2909	28.537	17.792	20.2651	28.3505	22.3965	22.9387	4.50709	27.4458	19.6484	20.2716	26.9975	0.142291	21.3437
	16.9609	51.4251	15.8562	12.0708	37.6995	29.2511	27.2106	15.2559	42.4665	56.0662	232.744	23.106	16.1324	35.5874	0.376163	105.057	586.344	128.922	229.214	110.017	4.16358	65.8833	694.186	85.0366	169.181	159.309	17.4169		6.1451	28.3192	7.24978	11.0352	14.5935	6.1451		20.5708	28.6261	18.1924	20.5814	28.4366	22.851	23.2097	4.37792	27.5876	18.8624	20.5735	27.1299	0.137441	21.7162
	15.7126	50.9776	15.2142	12.8343	35.8064	28.3405	26.4809	14.9642	41.4451	56.5094	223.928	22.0265	15.3388	33.94	0.377469	115.958	600.087	126.939	186.231	86.9654	3.45796	87.7062	670.804	97.2891	149.902	115.106	10.6457		6.31397	28.9511	6.81233	9.19225	13.7799	6.31397		20.8387	28.6942	18.5643	20.8683	28.5257	23.2865	23.4629	4.25778	27.7207	18.1468	20.8461	27.26	0.133328	22.0774
	16.2157	50.0685	18.9885	12.3995	34.4166	27.1268	26.5359	13.9968	40.5327	52.7465	195.909	23.0576	16.9089	32.5941	0.316853	106.506	553.784	56.9635	199.84	62.1043	0.349074	78.5344	624.542	37.0784	160.738	87.214	4.19856		6.84188	27.0109	4.06912	10.6582	11.3589	4.06912		21.0992	28.7771	18.9072	21.1323	28.617	23.6397	23.6954	4.15418	27.8496	17.5316	21.1075	27.3866	0.129482	22.386
	15.8358	48.7766	22.8248	11.9477	33.6321	25.7406	26.4596	13.3168	39.7764	50.3287	177.336	24.2827	17.583	31.6593	0.285857	112.866	498.047	13.212	210.595	51.4452	0.516891	85.4138	561.635	5.07577	172.397	73.1781	0.439479		8.44695	24.4939	1.45794	12.335	9.34943	1.45794		21.3459	28.9317	19.2383	21.3801	28.6742	23.9811	23.9252	4.06739	27.9926	17.0004	21.3545	27.5009	0.125809	22.6806
	14.6611	46.8878	22.4225	23.5552	33.3082	24.5352	27.5616	11.1765	38.7381	40.5509	124.914	24.0452	22.7056	31.115	0.156247	166.425	373.5	26.4112	16.0518	33.0228	9.15931	108.507	475.679	7.05032	2.31812	67.7409	0.294303		9.38414	22.8426	1.62273	0.49002	9.263	0.49002		21.5691	29.178	19.5487	21.6184	28.728	24.3118	24.159	4.01263	28.1716	16.6093	21.5814	27.6239	0.122802	22.9651
	14.0704	44.5825	21.1127	29.1532	33.7514	23.5532	27.7039	10.6781	38.382	38.5436	114.021	26.3532	21.7228	32.6018	0.20026	185.872	284.889	43.4442	2.1005	36.572	17.2285	121.161	380.438	15.7216	16.6096	75.2324	2.32421		12.2828	18.2293	5.24052	2.80001	7.39818	2.80001		21.7759	29.411	19.8481	21.8302	28.6867	24.5608	24.3521	3.94229	28.2944	16.1887	21.7895	27.6552	0.118633	23.1955
	13.32	42.8644	20.069	28.7885	35.2278	22.5989	27.1448	10.7424	37.8872	39.5746	115.4	25.6937	20.7015	33.618	0.237788	191.124	247.108	50.0669	2.70178	65.3353	20.6647	138.243	316.368	25.0873	13.7699	103.025	6.1443		12.3737	17.1707	5.62473	3.09478	9.53409	3.09478		21.9715	29.5688	20.1451	22.0031	28.6054	24.7447	24.5064	3.85228	28.3587	15.7195	21.9794	27.6403	0.114086	23.3739
	12.1786	42.056	19.396	27.5746	35.6802	21.452	26.3896	11.0308	37.4204	41.8	121.679	24.5133	19.91	33.6538	0.256587	201.951	245.437	48.9101	1.40441	86.3153	24.3795	166.387	288.262	32.2819	6.2347	112.412	13.1457		12.3347	17.5427	5.11733	3.06132	11.1668	3.06132		22.1469	29.7264	20.4281	22.2147	28.5955	24.9234	24.6725	3.77966	28.4522	15.3193	22.1638	27.6775	0.110624	23.569
	11.2117	41.5847	18.7529	26.0984	35.1221	20.4933	25.5439	11.1928	36.7367	43.818	125.279	23.2958	19.188	32.8662	0.262767	205.41	257.309	46.1166	0.307474	91.7429	25.5083	192.265	272.481	40.0027	1.04174	100.89	21.0169		12.0841	18.2889	4.54288	2.80254	11.8263	2.80254		22.3151	29.8925	20.6713	22.4874	28.6946	25.0962	24.8595	3.73462	28.5941	15.0229	22.3582	27.795	0.108404	23.7918
	10.7722	41.0372	18.3459	25.6157	33.8748	19.6142	24.8767	11.063	35.9397	44.4715	122.391	22.615	18.663	31.8101	0.260476	198.936	261.161	42.6505	0.546184	80.9665	27.6933	204.648	254.704	45.3167	0.289459	77.3892	29.8495		11.8428	18.4222	4.26904	3.00074	11.2598	3.00074		22.4801	30.0582	20.894	22.7692	28.8165	25.261	25.0465	3.69844	28.7449	14.7663	22.5524	27.9276	0.106483	24.0151
	10.0722	40.2258	17.7324	25.3815	32.2595	19.1202	24.1319	10.8663	34.9982	45.0287	118.076	22.2508	18.0793	30.54	0.256291	197.676	259.013	40.9543	1.56155	66.0573	25.1177	225.166	229.464	53.9542	0.0923103	51.5778	35.4924		12.1787	17.9749	4.51849	3.13069	10.0086	3.13069		22.628	30.2278	21.1057	23.0465	28.9392	25.4332	25.2301	3.6695	28.8996	14.5442	22.7326	28.0627	0.104933	24.2398
	9.7381	39.1641	16.9683	25.1855	30.5743	18.9389	23.4282	10.4984	33.9266	44.8108	110.215	22.0622	17.4609	29.2271	0.252016	187.419	247.62	41.7305	3.08795	51.0668	20.1536	235.304	198.427	65.7629	0.0116081	30.2124	37.6848		12.3241	17.1019	5.09391	3.12327	8.51211	3.12327		22.778	30.435	21.3083	23.3102	29.062	25.6122	25.4176	3.65481	29.0724	14.3791	22.9111	28.1995	0.103471	24.4612
	19.9485	37.9633	17.149	28.3727	29.2329	19.4564	25.3538	7.93065	33.2844	31.2799	62.8952	24.1606	19.5794	29.0178	0.194216	29.2174	159	67.3187	9.11365	15.0472	34.7791	26.309	166.039	62.8646	10.8568	17.2653	31.599		4.2121	13.8027	7.01158	4.2121	5.07229	4.70416		22.918	30.7251	21.5036	23.5581	29.1878	25.8021	25.6158	3.66939	29.2852	14.3247	23.078	28.3414	0.102362	24.6801
	22.4126	36.6215	19.7457	28.2486	28.4429	22.3558	26.3045	6.14084	32.4454	23.3452	37.7099	25.3306	22.37	28.3943	0.118672	15.1469	106.44	43.0182	3.7795	4.5726	15.5923	7.10257	133.26	28.4301	10.0548	11.3246	7.40856		2.918	11.2909	5.58492	2.918	3.11227	2.9748		23.1503	31.0592	21.6597	23.7677	29.2533	26.0133	25.8172	3.68569	29.5029	14.2761	23.3046	28.4433	0.0993009	24.8905
	22.3711	35.1441	18.7764	27.9325	28.2418	22.8897	25.8926	5.78496	31.6776	22.3421	33.4658	25.4111	22.5008	28.1645	0.111787	12.4008	85.5904	50.6405	4.161	5.51879	9.01723	7.32556	101.333	39.7065	8.14964	10.0116	4.78719		3.03997	9.73302	6.63471	2.52136	2.83072	2.52136		23.3988	31.4133	21.8095	23.8874	29.3177	26.2402	26.0112	3.71909	29.7302	14.2981	23.5209	28.5484	0.0965525	25.0638
	21.2728	33.3586	17.9639	27.01	38.4822	22.4795	26.7612	7.83347	34.5946	29.2718	61.3633	24.7448	21.5745	31.7715	0.191149	30.1225	43.5263	77.3915	0.0619185	137.382	18.3324	14.4775	68.5736	50.6058	3.73379	179.679	6.75045		3.472	8.61385	6.78085	2.26523	13.7374	2.26523		23.6386	31.7446	21.9642	24.0494	29.4221	26.4691	26.2147	3.7503	29.965	14.3061	23.7413	28.6838	0.0942778	25.2592
	19.6488	31.5285	30.0394	25.5213	46.2971	21.7708	29.1343	9.57458	38.7089	32.8636	91.6726	27.7803	22.7084	31.1562	0.156835	89.9745	5.7322	0.819137	13.0539	294.561	54.2218	29.473	41.6127	24.6179	0.196754	450.262	10.936		8.13151	3.74818	2.25904	2.25904	18.5168	6.00957		23.8236	32.0511	22.1108	24.2614	29.5582	26.6888	26.4156	3.78418	30.1998	14.3255	23.9331	28.8408	0.0929958	25.4751
	18.7224	29.9868	41.6855	25.8605	48.9057	24.7715	31.6554	11.3947	43.0501	35.996	129.839	27.9236	25.0437	38.7609	0.214986	167.263	2.78436	100.604	33.581	297.574	47.3882	40.3901	24.0988	275.82	0.612751	567.774	0.0937662		9.20124	2.06314	13.7619	2.06314	20.9821	3.15213		23.9947	32.3397	22.2359	24.5201	29.7098	26.9031	26.6172	3.81743	30.4346	14.3419	24.1261	29.0081	0.0918815	25.7116
	18.0951	28.5189	41.9148	29.4591	47.9778	27.3978	32.2272	10.8294	43.0567	33.6033	117.276	28.989	27.678	38.8009	0.167314	199.716	13.7519	93.8488	7.66263	248.079	23.3239	48.7563	11.8417	283.487	19.1965	524.412	5.38261		10.8938	0.470104	12.9258	0.470104	18.9888	1.59123		24.3251	32.6214	22.3472	24.7769	29.8589	27.1081	26.8396	3.83084	30.6704	14.2731	24.438	29.1712	0.0882899	25.9425
	17.4741	27.1203	40.4136	35.3272	46.1098	27.0195	32.2441	10.3943	42.6384	32.2363	108.042	31.2238	27.0447	39.142	0.182775	218.153	26.2529	66.7409	9.50563	192.259	27.2963	57.8149	4.17237	235.19	105.053	442.351	3.77064		13.7497	4.10344	9.18983	4.10344	14.8861	4.20427		24.6736	32.8158	22.5305	25.0265	30.0042	27.2917	27.0571	3.79994	30.857	14.0442	24.7618	29.3261	0.0843863	26.1591
	16.5699	25.9035	37.4701	35.6355	43.667	26.4413	30.9479	9.78542	40.7333	31.619	95.7545	31.0384	26.0379	37.0115	0.174046	206.727	25.4458	42.5395	21.9737	161.777	20.3097	72.3831	0.681944	153.572	111.467	345.563	1.85927		14.4685	5.13487	6.43174	4.59712	12.6287	4.59712		24.9992	32.8842	22.7804	25.2624	30.1013	27.4808	27.2514	3.71273	30.9641	13.624	25.065	29.4462	0.0803719	26.3716
	15.6123	25.0195	35.8248	35.3752	42.1052	25.6666	29.934	9.59083	39.5248	32.04	91.984	30.5209	25.1813	35.7124	0.172943	205.109	24.1516	34.7025	29.6075	148.139	18.2102	89.5935	0.00338503	115.501	106.039	289.936	0.346808		14.9086	5.5014	5.30391	4.85431	11.5843	4.85431		25.3027	32.9458	23.0004	25.489	30.165	27.7708	27.4456	3.63134	31.077	13.231	25.3492	29.5665	0.0767945	26.6299
	17.4472	24.4408	35.1052	34.2639	41.3153	24.6055	29.5296	8.81511	38.3448	29.8517	77.7061	29.4347	24.4819	34.8948	0.17537	145.985	25.8968	31.0864	22.4128	138.903	24.2468	58.2244	0.405721	100.55	84.3854	263.66	0.222949		11.9875	4.99395	5.67046	4.82916	11.8806	4.82916		25.557	33.0139	23.1921	25.7151	30.2271	28.1674	27.6454	3.5687	31.2141	12.9088	25.5965	29.7122	0.074412	26.9413
	34.7119	24.0992	34.4321	32.1182	41.0071	23.4131	31.6303	6.77863	38.4089	21.4308	45.9499	33.2751	26.104	34.642	0.140552	9.49654	56.7165	7.85019	0.238068	87.9255	67.5226	92.8179	0.957409	87.5044	49.5684	253.746	2.77107		1.43678	9.1759	1.15695	1.15695	7.73199	9.86208		25.805	33.0942	23.3721	25.9412	30.2952	28.6379	27.8576	3.52076	31.3784	12.6384	25.839	29.8809	0.0725383	27.2896
	37.7388	23.9509	33.6348	30.7213	40.8094	22.1815	31.5061	7.41045	38.9166	23.5207	54.9148	32.1781	25.6435	36.7128	0.177517	38.8466	57.0812	4.53111	0.615901	86.5509	86.9484	160.304	1.26966	73.2233	31.8505	247.486	8.38795		5.56078	8.22713	1.45672	1.45672	8.63135	9.99654		26.0442	33.1766	23.531	26.1646	30.3689	29.1061	28.0652	3.48635	31.5516	12.4223	26.0743	30.0532	0.0708913	27.6353
	35.2374	25.3493	32.6691	30.1543	40.4215	21.042	30.8123	6.9441	37.7564	22.5368	48.2205	31.4117	26.5505	34.5953	0.131567	19.582	29.8442	3.44793	0.432904	92.3368	95.4585	103.22	0.0737528	57.6296	25.7719	235.431	16.2871		3.8257	6.06243	1.25741	1.25741	9.00975	10.3697		26.2632	33.2546	23.7138	26.3821	30.4423	29.5655	28.2702	3.45237	31.7226	12.212	26.2929	30.2231	0.0695412	27.9738
	38.8533	25.3451	31.2504	29.8558	39.5323	20.1027	30.8233	7.56821	38.3915	24.5536	57.2778	30.5531	26.4727	36.9526	0.165231	64.4819	30.0108	0.18246	0.935992	75.8473	114.931	189.768	0.071474	38.1023	22.8301	208.935	24.7508		8.30022	5.20805	0.69731	0.69731	8.97919	10.4504		26.5301	33.3279	24.0196	26.593	30.5068	30.0073	28.4974	3.38227	31.8797	11.8687	26.5458	30.3819	0.0673857	28.3001
	52.7028	24.7427	29.083	29.5278	38.2137	19.2405	32.2517	11.8062	44.0579	36.6063	139.386	29.3054	25.8278	36.0422	0.165095	418.245	56.3857	10.0407	7.41977	35.5446	169.294	763.144	0.112234	16.0426	19.8034	172.553	34.0736		23.3974	4.56273	0.222393	0.222393	8.90825	10.065		26.8387	33.3958	24.3377	26.7952	30.5418	30.4111	28.7201	3.30124	32.0213	11.4946	26.8061	30.5091	0.0646084	28.6249
	54.0255	23.8176	28.2337	28.9809	36.6011	18.6412	31.7167	12.446	44.1627	39.2413	154.904	28.6073	24.9216	34.6961	0.163953	497.683	62.3957	12.1311	7.48438	23.8582	170.968	837.972	1.58798	9.96016	15.2349	132.789	41.4287		25.4182	4.78973	0.373608	0.373608	7.99385	9.96609		27.1096	33.4596	24.6574	26.9845	30.5074	30.7646	28.9139	3.21632	32.1302	11.1238	27.0158	30.7003	0.0638382	28.8085
	53.7727	23.5197	27.752	28.117	34.8329	18.133	31.0212	12.4391	43.4603	40.0988	154.732	27.9345	24.5778	33.1539	0.148552	517.63	56.2726	10.6878	8.43438	14.5289	166.107	823.402	2.42743	7.15169	9.23725	95.1633	48.2296		25.8382	4.4148	0.18251	0.18251	6.89839	9.80153		27.3527	33.5195	24.9584	27.1614	30.4977	31.1003	29.0983	3.14486	32.2432	10.8077	27.2092	30.9496	0.0643141	28.9252
	51.4392	24.994	26.868	26.783	33.0167	17.5493	30.1084	11.5664	41.6748	38.4159	133.782	26.8255	25.4413	31.4796	0.106083	455.003	26.1568	10.4999	11.058	8.45864	157.731	694.927	0.00700752	3.20518	2.90805	63.0282	56.6775		24.6137	1.83151	0.0425005	0.0425005	6.19123	9.27625		27.5809	33.5734	25.2492	27.3748	30.4928	31.6059	29.3128	3.10069	32.4135	10.578	27.4263	31.3276	0.0664016	29.0368
	48.2349	25.2018	25.4956	25.1328	31.6268	16.827	28.7531	10.6429	39.3961	37.0148	113.272	25.3487	25.1501	30.094	0.089493	379.538	12.612	10.6118	13.1069	8.25804	142.233	536.254	0.0154	0.174612	0.0030354	42.8909	68.0744		22.8862	0.146885	0.146885	0.215887	6.27814	8.5217		27.8072	33.6157	25.6485	27.7035	30.4863	32.1348	29.566	3.02506	32.5911	10.2315	27.7295	31.7227	0.0671671	29.1467
	57.5666	24.1789	23.863	24.0661	30.8396	15.9227	29.4062	14.5838	43.99	49.5944	212.687	24.1225	23.9138	29.1745	0.0990936	793.011	27.3238	30.7267	28.5162	2.05488	181.805	1055.53	0.807792	1.47556	1.02335	33.1999	83.8149		33.4441	0.0564175	0.259537	0.0564175	6.71712	8.19986		28.0214	33.7459	26.0923	28.0306	30.4755	32.6269	29.8321	2.96826	32.8004	9.94987	28.0237	32.0891	0.0676284	29.2531
	57.6937	22.9432	22.2004	23.5775	30.2233	15.1003	28.6231	15.0299	43.653	52.5098	225.899	23.2604	22.3861	28.5618	0.121216	845.1	32.2608	41.2504	25.4578	2.56068	182.864	1063.8	4.55605	8.27874	2.25061	26.477	99.5478		34.4333	0.317143	1.05993	0.317143	6.96293	8.16002		28.1372	34.0011	26.5238	28.3322	30.592	33.066	30.1087	2.96727	33.076	9.85518	28.186	32.4475	0.070283	29.4621
	56.6941	21.7867	20.6926	25.5352	29.5878	14.3077	28.1007	14.9089	43.0095	53.0551	222.274	23.6609	20.9661	28.5747	0.153581	817.584	39.8662	54.8798	6.5819	2.21159	190.246	999.597	10.8306	19.2292	0.209269	20.3412	115.993		33.0332	1.87422	2.96834	1.87422	5.92688	9.35324		28.2237	34.319	26.8928	28.6033	30.7258	33.4253	30.365	2.99585	33.3608	9.86612	28.3186	32.7505	0.0725717	29.6646
	53.1608	20.8383	19.635	31.9071	28.9981	13.7589	28.0497	13.9527	42.0024	49.7427	194.677	24.9182	19.9358	31.1799	0.219974	630.568	52.005	70.8078	14.8798	0.899487	204.227	788.661	17.973	29.6235	46.6411	15.3696	128.115		28.2426	4.07993	5.28322	6.98896	4.07993	11.1593		28.3003	34.6257	27.2364	28.8603	30.8395	33.6584	30.5868	3.00815	33.5949	9.83481	28.4403	32.9537	0.0735146	29.8499
	49.1573	20.1274	18.4221	32.1045	28.6339	13.3743	26.9699	12.8541	39.824	47.6609	165.228	24.3807	18.8484	31.2368	0.247346	492.281	46.8196	73.0651	26.3637	2.76882	184.842	579.828	24.5054	44.2973	49.3753	12.6464	136.971		24.7767	4.25323	5.95856	7.72381	4.25323	11.0064		28.4071	34.9085	27.6734	29.1143	30.8828	33.85	30.806	2.98437	33.7904	9.68763	28.5839	33.1082	0.0733376	29.9985
	46.6292	19.4325	17.1112	30.6147	28.3294	13.2686	25.8976	12.1364	38.034	46.8629	147.291	23.881	17.6915	30.0433	0.258759	429.801	41.7981	77.2005	22.2506	5.91385	159.492	464.468	31.8689	63.465	30.6577	10.5738	139.455		22.7483	4.44849	6.76973	6.7337	4.44849	10.6124		28.6262	35.1691	28.1127	29.3361	30.8659	33.9975	31.0179	2.93674	33.9546	9.4679	28.8037	33.2526	0.0716919	30.101
	43.8574	18.7956	16.6483	29.2584	27.7782	13.7911	25.0215	11.0936	36.1151	44.3361	123.067	23.2869	17.1851	28.8883	0.254012	354.791	38.7614	70.1107	17.951	7.59942	126.121	352.677	39.4645	71.0552	17.4778	7.29267	127.387		20.5705	4.49129	6.63863	5.97144	4.49129	9.4958		28.8611	35.4225	28.5135	29.5221	30.8877	34.1271	31.2224	2.8981	34.1205	9.28214	29.0264	33.4009	0.0700737	30.2049
	40.692	18.0783	17.0163	28.4592	26.7214	13.6548	24.1037	9.96703	34.0707	41.3507	99.3417	22.3998	17.2818	28.0247	0.237117	275.172	36.3052	50.2306	18.9706	6.85242	109.178	243.805	48.9922	64.9865	11.4343	2.70159	130.482		18.2921	4.32155	5.38352	6.05936	4.32155	8.74497		29.0798	35.7747	28.8843	29.6914	30.9315	34.2463	31.4347	2.90115	34.3358	9.22914	29.2327	33.5434	0.068667	30.3114
	38.0303	17.2019	19.5288	29.3977	25.4629	13.2907	23.8187	9.04238	32.8611	37.9633	81.7647	22.4959	17.7836	28.414	0.230107	201.97	43.7826	18.4033	31.1249	2.7034	110.84	167.77	62.0287	30.7902	18.6622	0.148389	138.934		15.5345	5.29399	2.96705	6.90182	2.96705	9.20519		29.2806	36.0978	29.1168	29.8456	30.9558	34.3511	31.6079	2.92702	34.5349	9.26039	29.4218	33.6653	0.0672636	30.4007
	35.2864	16.5505	19.4543	33.0813	24.3707	12.8966	23.6066	9.03887	32.6455	38.2895	81.7013	21.9125	17.2764	30.9036	0.282839	136.417	49.789	17.2422	89.7691	0.583831	114.705	104.218	72.7133	31.6231	64.0573	0.49983	148.379		13.3739	5.36199	2.45823	11.1688	2.45823	9.01589		29.5208	36.323	29.2818	29.9917	30.971	34.4455	31.7556	2.93044	34.6861	9.22808	29.6385	33.773	0.0652007	30.4814
	32.1311	16.4434	18.9572	33.216	23.584	22.096	24.4046	6.87599	31.2806	28.175	47.2793	22.84	19.7419	29.9943	0.206135	59.6978	63.3805	29.6742	77.6406	0.673427	5.3297	49.7497	74.5508	37.4604	66.2319	2.23119	8.89058		9.29106	6.39657	3.88278	10.376	0.743995	0.743995		29.952	36.4621	29.4205	30.1374	30.9839	34.5155	31.9119	2.8824	34.7943	9.03239	29.9983	33.8646	0.06054	30.5606
	29.7469	23.8723	18.0928	32.6172	22.9157	34.1951	26.9067	6.27085	33.1775	23.3059	39.3235	26.8096	23.1549	31.8996	0.158837	8.06704	9.20727	77.6849	32.6097	15.9274	53.1212	21.8015	1.45298	48.7896	56.8432	4.6741	83.1267		2.9373	2.9373	8.71686	5.80754	3.89387	7.38548		30.3794	36.5791	29.5526	30.2799	30.9824	34.5642	32.0562	2.83318	34.8894	8.83816	30.3048	33.9372	0.0565426	30.6809
	28.1759	26.2768	16.8507	31.2001	22.184	40.666	27.5589	8.13187	35.6908	29.5072	66.1273	27.2264	23.2072	30.4441	0.134888	0.380696	1.64379	114.667	13.2584	28.8902	171.796	9.59892	1.43784	67.6844	37.484	8.37379	242.996		0.949555	0.949555	10.3757	3.97376	5.04241	13.4397		30.7789	36.7149	29.6801	30.4148	30.9298	34.6199	32.1897	2.80747	34.9972	8.72163	30.5058	34.0124	0.0543498	30.8544
	25.9099	26.1483	15.9227	29.3244	21.4253	41.3666	26.6829	8.56614	35.249	32.1035	73.3788	26.0291	22.5465	28.5303	0.117154	0.597447	0.285763	115.781	6.9775	27.6416	215.611	0.692572	1.14616	83.8139	18.034	13.3398	265.327		0.119189	0.119189	10.1064	3.29525	4.60377	15.3375		31.1496	36.8754	29.7962	30.5365	30.8084	34.6745	32.3068	2.81066	35.1174	8.69992	30.6045	34.0826	0.0537675	30.979
	24.6196	25.9479	15.0944	28.372	20.8328	40.5958	25.9104	8.55753	34.4679	33.0274	73.2312	25.2837	21.7795	27.766	0.120828	1.66624	0.00140432	116.986	6.05937	25.7824	215.661	0.209874	0.757218	99.666	10.8523	18.0194	240.812		0.664151	0.664151	10.1893	3.08826	4.45096	15.3121		31.5781	37.0187	29.8939	30.6456	30.7402	34.7238	32.4334	2.81124	35.2446	8.66773	30.6692	34.1512	0.0537174	31.1591
	32.4816	25.1149	15.3461	30.3776	20.4586	38.8637	27.1071	8.5357	35.6428	31.4888	72.8581	27.7463	21.6227	31.9556	0.192857	28.8856	3.96889	138.321	10.6964	44.202	138.217	54.818	0.00138226	94.7039	28.0893	21.3358	190.053		4.73537	2.63138	12.4001	2.63138	7.28763	11.1174		31.9992	37.1355	29.98	30.7443	30.6635	34.7535	32.546	2.81461	35.3606	8.64809	30.6837	34.2017	0.0542179	31.3718
	37.0876	23.9581	26.3941	36.3381	20.2462	37.4661	30.2484	7.6213	37.8697	25.1957	58.0843	31.3661	24.5671	36.9002	0.200645	46.7747	39.5675	14.8553	37.0847	100.043	52.096	144.237	1.25352	1.73294	126.796	23.3433	153.473		5.72147	7.40801	4.97199	4.97199	11.1199	6.10002		32.3932	37.2314	30.0649	30.8408	30.5748	34.774	32.6465	2.82237	35.4689	8.64524	30.6413	34.2421	0.0554967	31.617
	34.6944	22.7517	41.4335	36.2214	19.9893	39.5102	32.4334	8.93459	41.368	27.5475	79.827	35.4579	25.7374	38.688	0.201018	5.11214	93.7358	81.0012	14.3486	154.856	50.0812	92.4813	5.41033	267.512	124.181	25.8917	208.298		0.763477	12.7062	5.97559	0.763477	15.4686	4.05233		32.7724	37.2667	30.1473	30.9369	30.5921	34.7837	32.7499	2.80196	35.5518	8.55564	30.6783	34.2753	0.0553769	31.8547
	31.8523	22.0856	41.8759	35.5754	19.5266	48.2582	33.1957	11.1353	44.3309	33.5443	123.994	33.7139	24.5273	40.3007	0.243312	1.80449	123.433	75.3458	5.66309	186.843	226.879	45.8956	8.95273	282.178	110.201	30.8149	537.333		1.86152	11.6283	8.16199	1.86152	14.1873	14.5443		33.1491	37.2124	30.2307	31.0162	30.6597	34.7747	32.8405	2.7512	35.5917	8.37748	30.7488	34.2912	0.0544644	32.0826
	30.5906	22.4472	39.2116	34.3524	18.8499	49.2949	32.4578	11.1496	43.6074	34.3511	124.313	32.4715	24.483	37.9968	0.216291	3.48642	100.212	45.6145	3.5896	185.173	283.49	30.3917	6.91977	199.768	86.0198	38.7853	586.474		1.88091	10.0243	6.74014	1.88091	13.6216	16.8235		33.5119	37.1412	30.302	31.0739	30.7391	34.7607	32.9215	2.70465	35.6261	8.21545	30.8228	34.3009	0.0534079	32.2929
	29.6688	28.7509	36.8274	32.7736	18.2573	48.9295	32.5346	10.1356	42.6702	31.1532	102.73	31.2212	28.9804	35.814	0.105467	8.21291	14.3165	18.4286	0.0571391	203.841	268.794	21.0779	13.4922	138.056	59.2272	46.518	568.909		1.55243	2.47032	5.60624	1.55243	12.9639	17.7083		33.8434	37.0555	30.3222	31.124	30.804	34.7536	32.9838	2.67373	35.6575	8.10621	30.884	34.3111	0.0525669	32.4837
	28.0155	37.9582	35.5915	30.7361	17.8135	47.7066	32.9702	10.0815	43.0517	30.5774	101.636	33.1638	28.6956	37.3666	0.131254	24.55	24.88	6.87122	4.99121	229.726	217.16	8.63032	165.908	110.541	32.0179	52.7684	512.066		5.14839	4.79439	2.4277	2.4277	15.3503	14.5427		34.1491	36.9512	30.2944	31.1662	30.8422	34.7523	33.0259	2.65849	35.6844	8.04971	30.9232	34.3207	0.0520744	32.6576
	25.4413	45.8411	34.8601	29.2509	17.0683	45.5016	32.9939	11.3987	44.3926	34.548	129.931	32.0555	26.3937	42.8412	0.237561	57.0415	165.05	3.48282	14.0098	253.625	156.444	0.132187	431.116	95.6951	17.4155	64.1514	417.136		6.61421	13.7856	2.8046	2.8046	14.9872	13.4461		34.4277	36.8359	30.2593	31.086	30.8592	34.7496	33.0363	2.66695	35.7032	8.0728	30.9159	34.3212	0.0521993	32.7568
	23.5865	45.702	33.8693	28.3309	16.4718	43.0194	31.83	11.2949	43.1248	35.485	127.574	31.1001	24.7726	40.7319	0.243637	67.9558	192.434	4.15876	12.2435	235.874	125.203	2.22386	425.363	77.2918	10.5833	74.0621	321.905		7.51365	14.602	2.76919	2.76919	14.6283	11.9193		34.6817	36.7313	30.2311	30.9779	30.8756	34.8012	33.0498	2.69254	35.7423	8.14691	30.9012	34.3634	0.053049	32.8298
	22.3141	44.8652	33.3325	27.913	16.4866	40.9509	30.9771	10.884	41.8611	35.1358	118.463	30.6228	23.7139	39.0463	0.244302	75.0465	192.88	5.54823	9.38825	209.973	99.4766	7.63741	391.545	68.142	8.03906	73.8068	251.957		8.30866	14.2424	2.70975	2.70975	14.1362	10.3281		34.9105	36.7301	30.2156	30.8786	30.9016	35.2184	33.1425	2.79355	35.936	8.42891	30.8843	34.6994	0.0581715	32.9061
	20.8872	43.4141	32.6614	31.444	21.9272	39.1709	31.5841	9.01519	40.5993	28.5434	81.2736	32.0527	24.3064	37.5435	0.21402	114.424	139.948	1.16058	0.0196424	93.2566	57.5588	17.5604	336.223	57.5127	40.5293	9.92587	198.617		11.1655	11.3614	0.608727	0.608727	10.1255	7.11818		35.1229	36.7452	30.203	30.7823	30.9263	35.7209	33.2501	2.91902	36.1691	8.77897	30.8183	35.1032	0.0650009	33.0246
	20.0069	41.4346	30.684	36.6458	30.848	37.5276	32.8578	7.53165	40.3895	22.9219	56.7257	33.7469	30.725	37.3071	0.0967499	165.147	73.5617	4.72535	14.3486	4.03928	21.8067	25.7135	267.549	31.4308	133.82	33.2964	154.999		13.74	7.68773	3.06286	2.89887	2.89887	3.78069		35.3237	36.7498	30.1916	30.6997	30.9356	36.1815	33.347	3.04304	36.39	9.12539	30.7587	35.4729	0.0711776	33.1297
	19.5779	39.419	28.9358	37.1621	32.3416	36.1425	32.2632	7.2422	39.5054	22.4473	52.4495	34.2421	29.7873	36.9072	0.106754	160.915	51.2067	11.0712	23.9993	0.00616012	15.049	30.2476	205.674	14.885	146.032	52.7648	122.429		14.6641	5.17699	5.30624	2.92001	1.90041	1.90041		35.5064	36.7308	30.2475	30.6151	30.93	36.6237	33.4422	3.15301	36.5953	9.42822	30.6938	35.8283	0.0771851	33.2182
	19.2313	38.5025	27.9068	36.6074	32.1891	35.2174	31.6091	7.11021	38.7193	22.4942	50.5551	33.7032	28.9774	36.2599	0.111632	153.21	47.5194	13.707	24.9833	0.336454	13.0197	34.1807	180.225	8.0036	132.934	50.5722	102.813		14.472	4.79926	5.79647	2.90417	1.51412	1.51412		35.6858	36.6977	30.3052	30.5251	30.9133	37.2151	33.557	3.30251	36.8595	9.84149	30.6222	35.9125	0.0795129	33.2995
	19.252	40.7178	26.6764	35.0328	31.4442	34.6215	31.2908	7.48615	38.7769	23.9245	56.0424	33.0328	27.8683	34.93	0.112449	144.931	88.8686	21.2926	14.0026	0.0235268	11.0937	33.9384	244.612	2.55575	99.1033	40.5317	91.0838		13.7808	7.68496	6.35645	1.99995	1.58867	1.58867		35.9292	36.6817	30.3621	30.4351	30.8878	37.7836	33.6799	3.47109	37.151	10.3061	30.5483	35.9313	0.0809715	33.4085
	18.0915	47.6865	25.5568	33.0091	30.1096	34.489	31.4904	9.90209	41.3925	31.4448	98.0514	31.5594	26.695	34.119	0.122078	179.532	262.313	35.208	2.30646	1.90663	8.99168	48.8075	511.156	0.229502	62.9072	25.32	88.5728		13.4679	16.1271	6.00259	1.44976	1.44976	2.92966		36.0792	36.7557	30.4053	30.3093	30.9165	38.2823	33.7914	3.63442	37.4258	10.7555	30.5331	36.0147	0.0823697	33.4978
	27.2547	50.972	24.5255	32.3031	28.7751	36.6368	33.4112	9.57462	42.9858	28.6569	91.6733	30.5391	27.6348	35.5534	0.125317	37.9026	308.382	78.9563	1.22783	21.4931	10.4043	4.73926	670.515	0.304969	52.2067	13.671	133.612		3.28444	20.4329	6.01367	1.76399	1.76399	6.09764		36.1917	36.8548	30.408	30.2218	31.1488	38.7128	33.923	3.75326	37.6763	11.0641	30.5932	36.1219	0.0828696	33.6703
	28.8361	51.2243	25.2189	32.1582	28.1431	37.18	33.7934	9.46578	43.2592	28.0107	89.601	30.4971	28.3163	35.9246	0.118433	24.5756	303.837	73.5227	2.67393	31.9268	11.469	14.1251	683.646	0.0199315	50.1335	9.39631	146.466		1.66108	20.7272	5.27824	1.66108	2.35408	6.68289		36.2808	36.9624	30.4371	30.289	31.3706	39.0941	34.0723	3.82822	37.9005	11.2356	30.6705	36.2399	0.0832372	33.8257
	27.7226	50.3538	25.5323	34.9507	30.1819	36.0811	34.1371	8.92473	43.0618	26.1438	79.6508	32.5663	28.3374	35.7985	0.116332	41.1448	262.982	74.0421	0.661995	15.6436	3.77928	6.99565	638.88	0.206642	97.4757	26.0523	121.074		4.84363	17.7875	7.03398	2.38442	2.38442	3.51482		36.3802	37.0581	30.4682	30.4312	31.4542	39.4206	34.2021	3.89478	38.0969	11.3876	30.7147	36.3441	0.0839472	33.9172
	25.9804	48.5172	24.0201	38.8762	31.5586	34.2841	33.8728	8.99316	42.8659	26.5498	80.8769	32.9213	27.3749	37.7282	0.159028	62.2898	214.46	97.0752	25.0347	5.35532	0.169155	0.814818	549.412	1.11854	190.399	42.0022	84.7569		6.94096	15.5959	8.90124	5.9549	1.36272	1.36272		36.6983	37.1574	30.3658	30.5683	31.4247	39.7028	34.3196	4.01936	38.3389	11.7116	30.7824	36.448	0.0842708	34.0615
	25.6115	46.0304	22.4098	44.8714	31.0542	32.3628	33.7234	9.78282	43.5062	29.009	95.7035	31.7085	26.9722	41.7443	0.214972	65.8022	151.463	127.997	124.28	7.12437	1.85105	0.284923	439.014	7.11789	391.792	35.7184	53.0728		6.09702	14.3219	9.29873	13.1629	0.65431	0.65431		37.2261	37.2764	30.1315	30.6815	31.3461	39.9125	34.429	4.19563	38.6246	12.1863	30.8476	36.5645	0.0848054	34.2861
	41.2325	43.9143	21.3058	44.1883	29.7972	30.7571	35.1992	9.32844	44.5276	26.5019	87.0198	35.9948	30.0371	43.2439	0.18022	36.4005	75.9538	193.026	80.804	29.1819	19.7325	260.977	354.819	14.2272	365.215	22.2733	32.255		5.23771	7.91957	14.689	8.19353	6.1976	5.23771		37.7638	37.4286	29.8824	30.7746	31.2754	40.062	34.5311	4.37623	38.9074	12.6733	30.8998	36.7042	0.0858589	34.352
	42.4834	42.2228	27.8955	41.9067	28.2601	29.7337	35.417	7.46274	42.8798	21.071	55.6925	35.8202	28.6285	42.1438	0.190969	49.9328	46.3186	56.5731	42.1162	51.2215	32.3006	302.957	293.955	7.94014	283.216	10.1278	21.6781		6.66315	6.40261	7.92467	6.08653	7.56009	6.08653		38.2565	37.5904	29.6365	30.83	31.2463	40.1852	34.6242	4.55193	39.1761	13.1467	30.9341	36.8488	0.0872599	34.4184
	39.8263	40.7116	34.275	40.3332	26.7098	29.4033	35.2099	6.07735	41.2872	17.2604	36.9342	37.0506	30.6212	40.2065	0.135333	21.3113	30.2691	0.874006	26.2491	72.2514	33.7163	217.52	244.418	84.5896	232.731	2.66364	18.7106		2.77565	3.66097	2.77565	3.28263	10.3408	7.64734		38.7424	37.7534	29.4157	30.8702	31.2135	40.2795	34.7124	4.72316	39.4356	13.6065	30.956	36.9931	0.0888477	34.4834
	37.909	39.5383	34.2663	40.0428	25.6769	39.2459	36.1132	5.5234	41.6366	15.2947	30.5079	38.5774	35.177	39.4652	0.0574506	3.22484	11.7314	3.41101	15.4417	108.917	9.81394	164.641	209.108	84.4298	223.953	0.358979	200.737		0.668468	0.960861	4.31115	1.46534	12.9006	0.668468		39.2502	37.9	29.2068	30.8885	31.1825	40.3517	34.7966	4.89704	39.6937	14.0733	30.962	37.1241	0.0905049	34.5412
	37.0835	39.024	33.2009	39.6834	25.1506	49.827	37.3282	8.12443	45.4527	21.7648	66.0064	38.0538	34.1715	39.5186	0.072561	0.0599018	2.87577	17.035	5.54684	148.295	156.219	144.139	194.5	65.986	213.326	0.0053099	612.527		0.97028	0.97028	4.85288	1.62964	12.9032	11.7732		39.7172	38.0333	28.9996	30.8933	31.1413	40.4155	34.8667	5.06821	39.9349	14.536	30.9553	37.2417	0.0921794	34.5873
	36.6194	38.63	31.3306	39.0771	24.899	57.0703	37.9377	10.8003	48.738	28.4685	116.647	37.6247	32.6528	38.9653	0.0881409	1.7379	0.479187	43.654	1.29813	170.009	366.056	133.211	183.663	39.0986	195.982	0.031951	1023.53		1.00526	1.00526	6.29409	1.45238	12.7257	19.4456		39.9773	38.3221	28.8394	30.9408	31.0796	40.473	34.9387	5.20654	40.1452	14.9019	30.9755	37.4762	0.0949686	34.7008
	34.9483	37.6036	29.1259	37.9423	24.6575	56.6698	36.8246	11.0138	47.8384	29.9088	121.304	36.2759	30.5815	37.8577	0.106316	3.52053	0.606859	59.2696	1.24939	148.037	393.834	97.428	156.898	16.3878	165.499	0.176552	998.063		1.32766	1.32766	7.15003	1.66641	11.6184	20.3939		40.1714	38.7499	28.6858	31.0732	31.0008	40.5184	35.0333	5.33918	40.3724	15.2403	31.0189	37.8208	0.0988078	34.9116
	32.2315	36.2814	32.3627	36.3193	24.1248	55.5463	36.1443	10.4935	46.6378	29.0322	110.113	34.322	32.2643	36.3098	0.0589949	15.31	0.0187761	14.3009	0.0306307	144.47	376.436	51.1772	125.522	53.0707	126.374	0.908104	928.334		2.09048	1.95934	1.95934	1.99733	10.1972	21.2243		40.3488	39.1503	28.5361	31.2038	30.898	40.5537	35.1151	5.47024	40.5854	15.578	30.9744	38.1415	0.103696	35.1771
	36.66	34.9205	44.4024	34.6799	23.0411	53.3345	37.8397	10.2182	48.0579	27.0038	104.411	35.7903	34.74	42.4668	0.100078	1.39185	8.52161	43.0682	9.98472	218.999	240.088	134.149	96.8814	373.442	92.2014	4.14773	798.446		0.869707	0.869707	8.61211	1.11039	12.7491	17.5443		40.4517	39.5067	28.3878	31.3122	30.7802	40.5756	35.169	5.58705	40.7561	15.8863	30.9132	38.4223	0.108301	35.4095
	40.6085	33.4953	44.9951	33.0628	22.1339	51.0904	37.5643	10.2211	47.7855	27.2097	104.472	37.0519	33.171	43.8984	0.139193	9.26671	16.5571	55.2163	20.2634	238.1	182.956	241.204	70.8558	396.703	63.7623	8.66626	676.662		3.55658	3.55658	7.94322	3.98904	14.918	14.0386		40.381	39.8469	28.2485	31.4038	30.6557	40.5853	35.1869	5.67136	40.8582	16.1178	30.8427	38.6819	0.112753	35.6253
	39.2546	32.1882	44.2722	31.1513	21.8925	50.135	36.4823	10.1438	46.6261	27.8048	102.897	35.7214	31.4105	43.0178	0.155953	7.6856	18.4393	60.6827	28.4198	212.862	186.397	200.984	50.5592	368.429	36.8883	10.1456	627.869		3.5332	3.5332	8.55082	4.57012	13.8289	14.4136		40.532	40.1854	28.1117	31.4964	30.5975	40.582	35.2508	5.78582	41.0366	16.4133	30.8222	38.9518	0.116513	35.8409
135°	36.3931	30.9823	41.5116	29.5234	27.7639	49.5786	35.9588	8.36491	44.3237	23.2625	69.9716	33.6877	29.8882	40.232	0.147516	0.188549	24.7656	30.8337	41.4143	67.1569	185.499	128.037	34.8644	270.074	19.7645	7.21561	600.295		2.70537	2.70537	7.82395	4.16425	5.92379	15.891		40.7256	40.4959	27.9779	31.5934	30.5778	40.568	35.3231	5.89635	41.2195	16.6926	30.8317	39.2027	0.119527	36.0447
	34.2901	29.6273	39.7032	32.7619	28.2943	66.3761	38.5088	14.2271	52.736	36.9451	202.411	33.526	30.411	38.3499	0.115457	17.7977	78.8809	1.42651	33.0272	104.336	776.587	84.8681	20.6991	213.905	59.0467	10.3465	1705.56		0.764101	3.89866	6.17719	0.764101	5.23169	32.8501		40.928	40.754	27.8488	31.6916	30.5539	40.5548	35.3885	6.00091	41.3894	16.9572	30.8383	39.2633	0.120182	36.1232
	33.0882	27.714	50.0527	43.7977	27.4494	68.1453	41.7079	15.7884	57.4963	37.8548	249.274	38.4429	29.0576	48.489	0.250577	74.2992	195.828	69.6362	4.36725	203.304	698.936	64.1678	6.95025	623.751	350.437	5.62495	1854.82		5.35475	10.7289	11.6098	5.35475	10.9935	29.7024		41.1179	40.9727	27.7235	31.7824	30.5172	40.5349	35.4414	6.09859	41.54	17.2075	30.8335	39.2616	0.120238	36.1587
	31.5888	35.9372	53.9233	43.1565	25.8277	63.7459	42.3632	14.2989	56.6621	33.7531	204.458	39.5468	32.6759	51.2316	0.221145	116.088	41.294	133.636	0.629226	273.424	457.218	42.3941	117.928	832.07	326.841	0.562452	1495.23		7.95803	3.60964	14.3765	3.60964	13.7191	24.1991		41.1637	41.1664	27.6112	31.8608	30.4663	40.5101	35.4631	6.16594	41.629	17.3869	30.8149	39.2483	0.120369	36.1855
	30.1353	48.2222	52.8043	40.3983	37.4102	59.9177	44.8147	10.8937	55.7083	24.3083	118.672	44.3102	38.1572	51.6587	0.150324	215.483	11.6111	63.8336	19.5043	54.8255	228.102	25.5793	535.666	768.761	234.72	152.091	1213.83		14.1749	3.91194	8.49403	3.91194	6.89999	15.6075		41.2578	41.3469	27.5093	31.9363	30.4003	40.4876	35.4897	6.24135	41.7311	17.5864	30.7843	39.2381	0.12073	36.212
	28.2573	54.3945	49.2624	37.2574	38.4822	67.6506	45.8841	14.1247	60.0088	30.7834	199.506	43.8723	37.5636	53.1115	0.171468	310.704	72.4274	11.4132	74.419	54.7876	473.781	10.1097	859.474	584.9	148.346	179.681	1812.45		15.615	10.5222	5.3901	6.61489	5.3901	23.7783		41.6551	41.5211	27.4714	32.044	30.3299	40.5463	35.5946	6.36684	41.9615	17.8871	30.7584	39.3084	0.122026	36.2952
	25.9621	53.0036	47.6423	35.3918	36.326	69.6279	44.6589	15.5362	60.1952	34.7887	241.375	41.9842	35.6253	51.6633	0.183735	349.573	69.6329	8.90058	85.8805	69.4383	623.45	0.782113	779.854	509.162	106.38	126.524	1984.72		16.0221	11.0194	5.65817	6.59238	5.65817	27.6438		42.0801	41.6826	27.4342	32.1131	30.3093	40.6026	35.7036	6.49278	42.1964	18.1852	30.7602	39.3779	0.122867	36.3579
	27.2419	49.9592	57.0936	35.0512	33.1421	66.6003	44.848	15.4416	60.2897	34.431	238.444	42.5052	33.6194	55.31	0.243909	309.977	26.1238	149.954	95.9779	137.03	473.159	4.6836	619.088	1025.02	99.4706	65.0339	1724.12		15.2633	7.45399	14.5884	7.45399	9.36312	24.0951		42.4744	41.8258	27.4058	32.1623	30.3121	40.6474	35.8047	6.60559	42.4102	18.449	30.7747	39.4367	0.123371	36.4049
	37.0616	46.594	57.1862	35.7271	31.1119	60.7251	44.7343	12.1638	56.8981	27.1911	147.957	41.8278	36.0607	54.5382	0.203948	58.8701	3.45851	155.05	81.1303	185.572	255.705	143.615	462.952	1030.96	113.409	36.411	1270.74		4.7662	4.7662	15.3584	6.10075	10.716	18.8973		42.8456	41.9506	27.3991	32.2037	30.2999	40.7233	35.9037	6.71421	42.6179	18.7006	30.7759	39.5184	0.12437	36.4635
	37.3397	45.3955	52.7665	34.6904	36.141	56.772	43.8509	9.32287	53.1737	21.2604	86.9159	41.3676	36.4407	50.9237	0.165777	42.3945	2.38603	79.4881	83.9138	59.4418	166.955	150.358	412.814	766.667	92.4038	122.396	1004.53		4.02789	4.02789	11.3988	6.67724	5.22664	15.4043		43.2214	42.0695	27.3947	32.2948	30.2814	40.809	36.0118	6.8205	42.8323	18.9396	30.7847	39.6097	0.125364	36.5519
	34.6571	61.0045	49.1359	32.7432	38.1924	54.8337	45.0945	11.6056	56.7	25.7361	134.689	43.6642	35.541	53.4092	0.20088	108.938	253.129	16.3335	152.554	47.6388	94.8518	91.7655	1290.73	578.798	58.7594	171.994	885.416		9.00701	17.3403	5.47178	10.921	5.47178	11.1695		43.6005	42.1819	27.3815	32.4117	30.2555	40.8795	36.1184	6.92622	43.0446	19.1764	30.7946	39.6893	0.126195	36.6456
	32.9461	67.8961	45.9459	30.5344	35.8166	52.8602	44.3332	14.3047	58.638	32.2664	204.625	40.8813	33.6637	51.1316	0.206001	129.667	555.209	2.60075	190.407	72.5325	72.7097	61.9114	1833.41	435.482	29.7756	115.324	771.868		7.93518	27.0148	5.06464	10.3469	5.06464	11.979		43.9684	42.2896	27.3319	32.5081	30.2564	40.9652	36.2199	7.03898	43.2589	19.434	30.8193	39.7789	0.126909	36.7367
	42.2236	66.2475	42.0108	29.5759	33.8898	51.1779	44.1876	13.1426	57.3302	29.7428	172.729	42.1172	35.92	48.9393	0.153422	3.85711	486.639	4.73846	213.5	106.045	48.8646	293.983	1694.95	286.729	20.234	77.6522	681.22		0.106424	24.1303	0.106424	12.5413	8.22745	9.0607		44.3072	42.3861	27.2795	32.5467	30.2699	41.1164	36.3176	7.15781	43.4754	19.7089	30.8391	39.9167	0.128295	36.8315
	60.8547	62.1829	38.6371	29.4045	32.1761	47.593	45.1414	14.1519	59.2933	31.3503	200.277	43.115	33.7913	57.5392	0.260021	246.908	290.413	42.3051	247.65	168.099	6.01031	1279.99	1376.79	183.858	18.7208	50.3867	506.936		17.7396	19.0678	4.47791	13.7106	10.939	4.47791		44.627	42.4683	27.3208	32.5575	30.2742	41.1696	36.4029	7.2385	43.6414	19.8844	30.845	39.9779	0.128954	36.8636
	59.4562	59.7439	36.2104	28.8696	30.0708	44.0735	43.0707	13.894	56.9647	32.2585	193.043	40.1419	31.6057	55.6105	0.275233	268.484	277.993	47.0641	201.671	168.997	1.00548	1181.88	1201.74	123.937	14.3787	24.9312	360.839		19.3143	19.6019	3.93153	11.2723	10.0711	3.93153		44.9311	42.4582	27.4331	32.5633	30.4471	41.42	36.5421	7.28179	43.8239	19.9271	30.9762	40.2005	0.129598	36.9916
	55.4783	60.8182	34.656	27.4703	27.8832	43.0902	41.566	14.1434	55.7094	34.0263	200.035	38.8731	29.5764	52.3813	0.278252	193.551	370.644	47.7482	198.69	187.22	2.32317	924.196	1277.38	91.7443	5.72455	7.87077	324.451		16.6052	21.945	4.2171	11.4028	10.9899	4.2171		45.2122	42.4131	27.5456	32.6535	30.8063	41.6656	36.716	7.2755	43.9915	19.8156	31.2681	40.4282	0.127762	37.1595
	59.5104	61.6226	32.8355	25.5748	27.8113	41.1046	41.4099	15.7827	57.1926	38.1134	249.094	36.97	29.0673	54.909	0.307725	327.63	408.556	73.5204	250.749	184.922	0.0932035	1185.61	1335.53	60.1828	0.247131	7.47241	256.861		22.5404	24.6526	4.13456	11.3952	9.15874	4.13456		45.4908	42.4202	27.6521	32.8208	31.1738	41.8666	36.904	7.26491	44.1689	19.686	31.5855	40.6259	0.125194	37.3437
	66.0669	58.1959	30.138	24.1272	34.8327	38.5936	41.9924	16.5205	58.5129	39.3417	272.928	36.7131	31.3117	53.2953	0.259832	579.583	262.553	140.526	319.163	51.261	11.552	1680.11	1096.81	25.6067	0.903406	95.1598	182.678		29.3538	21.4827	6.57511	12.5859	1.88043	1.88043		45.7709	42.449	27.7559	32.9848	31.5033	42.0348	37.0831	7.26246	44.3456	19.5843	31.8737	40.7969	0.12279	37.5098
	64.5078	54.5613	28.0119	22.9345	33.6136	35.0609	39.7817	16.2019	55.9836	40.727	262.501	34.3372	29.4123	49.6862	0.256312	611.383	218.438	138.527	283.826	38.0454	22.2862	1554.73	869.284	8.60954	4.59322	72.861	99.6631		30.1706	20.2241	6.3253	11.4027	0.723639	0.723639		45.9474	42.4814	27.8453	33.0985	31.7998	42.2871	37.2432	7.26322	44.5065	19.5021	32.1245	41.0261	0.121689	37.6928
	60.1171	52.3031	26.846	22.233	31.6865	32.878	37.6773	15.0481	52.7254	39.9394	226.445	32.2822	28.0561	47.4468	0.256821	503.545	213.915	117.316	238.527	35.89	23.0327	1227.76	741.223	3.1269	8.09265	43.6754	60.8451		27.8348	20.0209	5.43623	10.0493	0.595795	0.595795		46.0413	42.5194	27.8136	33.1261	32.0616	42.5842	37.3577	7.29945	44.6572	19.5393	32.3277	41.229	0.121012	37.8228
	56.6348	49.0891	25.3737	21.4163	41.1287	30.9045	37.4245	13.8767	51.3012	37.0792	192.563	36.0166	26.7564	47.099	0.275438	369.035	136.062	145.223	256.264	13.7212	42.5099	995.849	576.545	0.0875902	13.4062	257.635	33.952		20.6182	13.0724	10.643	14.6004	5.11209	5.11209		46.1381	42.559	27.621	33.1447	32.2936	42.8171	37.4289	7.37729	44.8062	19.7101	32.5064	41.2765	0.118863	37.8519
	54.6284	45.999	24.1956	19.9976	44.4539	28.3521	36.2711	13.9423	50.2134	38.4391	194.387	36.403	25.2347	45.6127	0.287632	336.992	94.6315	145.818	264.826	66.9579	62.7103	873.246	437.699	0.778165	25.8072	375.436	10.7217		18.2254	9.59598	12.2074	16.4054	8.05088	8.05088		46.2418	42.6072	27.4067	33.2626	32.5106	42.9035	37.4887	7.43537	44.9241	19.8336	32.6986	41.3276	0.116567	37.9349
	51.9903	43.856	22.3466	18.6095	43.7487	26.9415	34.5821	13.6842	48.2663	39.5702	187.258	35.3451	23.4954	43.8292	0.302027	303.046	86.0052	149.707	255.125	84.0263	58.3787	724.289	352.625	7.45879	41.8379	348.606	3.4738		16.6452	8.5109	12.9985	16.7356	8.40359	8.40359		46.3446	42.8465	27.2021	33.4919	32.761	42.9455	37.5986	7.49634	45.0949	19.9378	32.9437	41.5345	0.115347	38.1692
	49.3631	41.4972	21.0056	17.408	40.9093	26.4109	32.7657	12.904	45.6697	39.3828	166.514	33.6601	22.3569	41.3502	0.298134	275.474	76.239	138.299	235.858	66.3186	40.3836	589.779	269.598	16.5819	58.8246	250.639	1.77729		15.703	7.83708	12.6545	16.2521	7.24922	7.24922		46.4505	43.0971	27.0043	33.7359	33.033	42.9725	37.7156	7.55504	45.2706	20.0316	33.2087	41.6583	0.112861	38.3542
	46.4055	38.3418	20.0487	16.169	37.4463	25.6155	30.6711	11.8408	42.5119	38.6056	140.204	31.5309	21.4404	38.1179	0.28002	247.569	58.8391	112.836	210.311	45.9033	25.5598	454.874	175.936	25.2907	79.3647	152.983	0.289184		14.8746	6.8109	11.4822	15.3619	5.91543	5.91543		46.561	43.2441	26.8039	33.9667	33.3525	42.991	37.8199	7.59904	45.4189	20.0927	33.506	41.6982	0.108932	38.4788
	42.5212	35.3581	18.9085	15.5319	35.0118	24.2583	28.5983	10.622	39.2203	37.1421	112.827	29.635	20.2459	35.2715	0.270647	193.847	45.6954	93.8927	170.731	41.1328	18.8353	304.274	105.687	38.0596	91.123	98.6855	0.671407		12.8861	5.72308	10.7266	14.1032	5.37673	5.37673		46.6701	43.2851	26.6025	34.194	33.6665	43.0007	37.9032	7.63179	45.535	20.135	33.7984	41.7263	0.104971	38.5974
	39.4691	34.1218	18.2967	18.339	35.3903	28.721	29.0563	8.99941	38.0557	30.9723	80.9894	31.4214	20.9345	35.0731	0.252442	108.426	25.6592	115.769	114.861	40.119	0.112431	207.112	81.7953	45.982	45.4109	106.348	13.2735		8.0477	2.7004	13.1247	13.0824	3.96886	2.7004		46.7693	43.2961	26.4027	34.6446	34.0466	42.9944	38.0256	7.63249	45.6581	20.072	34.1961	41.7522	0.0994903	38.8195
	36.2068	42.7433	18.5172	18.8588	37.8299	64.3158	36.412	17.0241	53.4361	46.7541	289.82	37.0183	23.1958	41.5149	0.283094	0.0421059	40.0859	320.222	308.115	2.01058	778.624	123.856	312.073	43.0401	38.6754	162.618	1539.63		0.811573	5.72496	18.5011	18.1596	0.811573	27.2975		46.8874	43.3291	26.2375	35.1821	34.8152	43.0328	38.2474	7.59982	45.8472	19.8702	34.9069	41.8364	0.0902944	39.1075
	33.4146	43.5749	18.1375	17.9466	38.1476	71.7048	37.1543	19.9023	57.0567	53.5665	396.102	35.7811	21.9568	42.2181	0.315721	13.9856	41.2238	361.641	368.936	0.986597	1193.73	69.5039	342.147	48.1668	50.8522	170.823	2174.09		2.36651	7.79381	17.6436	17.8345	2.36651	35.9237		47.191	43.4084	26.0955	35.6705	35.5938	43.1234	38.5138	7.63314	46.1469	19.8193	35.613	41.971	0.0819504	39.397
	31.2979	42.0411	17.6098	17.8401	36.0567	66.5506	35.2327	18.2011	53.4338	51.6596	331.28	33.6773	21.2046	40.545	0.313208	15.4827	46.3538	310.567	302.502	0.679042	980.812	38.6907	287.756	55.7699	52.3829	120.539	1720		2.37943	8.36375	16.0675	15.8372	2.37943	32.8733		47.5873	43.4893	25.9641	36.061	36.2459	43.1959	38.7572	7.71111	46.4683	19.8959	36.1072	42.0862	0.076464	39.7209
	29.0397	39.1338	23.9384	17.155	33.3095	63.8315	34.4013	16.2811	50.6825	47.3271	265.076	31.1746	25.2138	37.6777	0.198182	28.7466	22.3963	109.472	297.437	1.19205	866.135	15.6977	197.574	1.29792	62.7697	67.7627	1501.86		2.13489	7.95917	7.23619	14.0197	2.13489	32.6569		47.9678	43.5566	25.8374	36.4054	36.8037	43.2767	38.9746	7.80103	46.7756	20.0157	36.505	42.2011	0.0723723	40.0402
	28.0097	36.9191	23.5019	16.3873	30.5871	78.2596	35.6108	21.9992	57.6099	61.7767	483.963	29.2984	24.6288	35.3361	0.178559	57.7758	1.71168	146.626	369.544	25.2371	1818.92	8.59678	140.218	2.4833	75.524	30.3536	2828.31		1.28869	7.62066	5.79657	12.9112	1.28869	48.9612		48.3061	43.6064	25.7078	36.7453	37.2823	43.3366	39.1641	7.88902	47.0531	20.1435	36.8796	42.2934	0.0683804	40.3094
	34.0823	37.5632	22.6605	16.1845	28.0323	75.793	35.7193	21.0865	56.8059	59.034	444.642	31.0573	24.0035	36.6929	0.209064	2.67977	3.3998	170.531	381.609	59.0898	1605.9	81.0827	155.886	5.84269	79.0894	8.72971	2572.04		3.02499	6.50585	8.39677	14.8728	3.02499	44.7357		48.6202	43.6061	25.5922	37.1261	37.7133	43.42	39.3463	7.96891	47.3152	20.2533	37.2729	42.4016	0.0643712	40.5666
	34.9436	45.3672	21.4702	15.793	32.0966	69.3275	36.4997	19.1455	55.6452	52.454	366.552	33.5201	24.1268	42.7613	0.278592	2.42152	78.6326	225.886	428.766	19.3868	1077.67	97.335	411.663	13.0143	86.2053	49.2653	1958.05		1.42346	11.8471	12.0499	17.7271	1.42346	35.8074		48.9733	43.5094	25.6268	37.5436	38.1803	43.5223	39.5593	8.00013	47.5594	20.2231	37.7028	42.5219	0.06007	40.8448
	33.668	46.5317	20.0127	19.4966	51.6791	65.4024	39.4651	18.3445	57.8096	46.4829	336.521	40.0999	23.4265	50.3922	0.365296	33.6057	49.9366	378.396	398.739	149.182	672.744	73.7939	460.272	25.6545	31.1484	707.634	1626.08		6.43181	6.43181	20.0872	20.6032	11.5792	25.3025		49.2306	43.3556	25.7301	37.9376	38.7504	43.5745	39.7631	7.97935	47.7425	20.0672	38.1408	42.4575	0.0535577	41.053
	31.2716	45.9031	21.6845	34.647	50.4134	61.0195	40.8232	14.2922	55.1154	35.0101	204.268	40.275	32.1154	49.2858	0.210935	91.2324	25.806	366.29	38.1457	91.9716	407.893	38.3644	433.698	11.5141	91.5705	641.895	1291.81		9.00344	5.62809	18.5906	5.62809	10.1383	20.7445		49.467	43.1708	25.8104	38.2834	39.3076	43.6142	39.9422	7.96859	47.9108	19.9503	38.5395	42.3637	0.0472686	41.2392
	31.2209	42.9224	21.0712	41.2324	46.8443	55.1303	39.7369	12.0066	51.7435	30.2151	144.157	42.0774	33.7238	45.8638	0.152537	72.5226	10.1473	348.41	2.23658	50.5147	236.956	37.7387	318.433	16.0523	260.975	473.784	903.158		10.8565	0.844982	21.0062	0.844982	4.76687	13.0529		49.6938	42.9693	25.8659	38.5642	39.7966	43.6552	40.0909	7.97462	48.0655	19.8914	38.8723	42.2497	0.0416333	41.383
	51.4604	41.4649	19.7996	39.2342	43.3461	49.9909	40.8827	11.3883	52.271	27.8561	129.694	42.4055	39.7919	48.3297	0.0968865	111.888	0.339007	444.497	2.7174	6.06813	82.9598	696.047	268.541	27.8585	200.407	333.732	620.668		9.05492	0.940557	22.6059	3.17126	0.940557	7.58543		49.9014	42.7648	25.9216	38.8891	40.2129	43.6875	40.2295	7.98054	48.2101	19.8375	39.2201	42.131	0.0357819	41.4888
	71.4941	41.8835	18.2594	37.176	41.0498	45.7389	42.6003	17.1436	59.7439	40.243	293.904	41.4666	38.1445	44.7751	0.0799645	834.852	0.513806	592.477	29.4229	2.40404	9.85103	2154.48	282.434	46.4888	146.369	255.108	426.886		30.0275	0.416847	23.2072	4.29064	0.416847	4.27229		50.2291	42.5795	25.9836	39.3251	40.7152	43.8888	40.4536	8.03248	48.486	19.856	39.6726	42.1134	0.0298439	41.6474
	71.8706	43.7365	17.0069	38.7716	40.9103	42.3459	42.4403	17.4957	59.936	41.2241	306.098	41.6281	39.3063	43.3889	0.0493693	866.142	1.68021	646.858	13.4592	2.34107	0.0089079	2189.58	348.152	65.1377	187.524	250.67	298.192		30.2425	2.10845	24.6212	2.85647	0.717836	0.717836		50.5234	42.4046	26.0501	39.74	41.4096	44.1505	40.713	8.0914	48.8044	19.8742	40.1574	42.1558	0.024278	41.9071
	66.7452	43.3011	15.8209	40.8688	43.2009	39.3478	41.5474	16.1734	57.7208	38.9275	261.578	42.0348	39.728	43.276	0.0427445	634.927	3.07526	661.854	0.460599	2.73383	4.83832	1736.18	332.091	85.6887	249.357	328.448	203.636		24.7104	1.26626	26.2139	1.16605	1.16605	2.68699		50.7938	42.2304	26.034	40.1205	42.0926	44.3947	40.9443	8.18398	49.1283	19.9881	40.6135	42.196	0.0191092	42.1615
	65.155	42.2009	15.3851	39.6517	40.3798	35.8645	39.7728	15.8781	55.6509	39.9219	252.113	40.0157	36.8113	41.7456	0.0628126	644.253	5.89569	594.759	0.0146719	0.368369	15.2753	1606.19	293.205	93.9461	212.401	234.153	116.354		25.1392	2.1852	24.6306	0.364031	0.364031	4.15126		51.0526	42.0641	25.9318	40.4718	42.716	44.5966	41.1388	8.31001	49.4488	20.1999	40.8699	42.553	0.020176	42.3901
	66.39	39.6799	14.9426	37.2066	39.0117	32.8921	38.3538	16.5375	54.8914	43.1184	273.49	38.1092	33.9707	39.5128	0.0754199	786.028	1.75846	548.085	1.31612	0.432823	29.8304	1706.71	213.224	102.72	147.11	194.157	61.0647		28.2809	1.57073	23.1665	0.902557	0.902557	5.21706		51.275	41.9019	25.8142	40.8007	43.2996	44.6779	41.2949	8.43009	49.725	20.4144	41.076	42.9502	0.0223053	42.6007
	64.1486	37.7794	14.379	34.7497	37.1897	30.9866	36.5388	16.0583	52.5971	43.9487	257.87	35.9697	31.9274	37.632	0.0820104	762.299	1.53898	491.06	3.20109	0.423691	30.827	1526.53	161.332	114.463	93.5465	146.701	34.9151		28.1789	1.80968	21.5907	1.22004	1.22004	4.98308		51.4715	41.7371	25.6886	41.1117	43.8512	44.6403	41.4167	8.54384	49.9606	20.629	41.2681	43.3227	0.0242891	42.7942
	60.7254	52.9746	18.4187	36.8626	34.8364	29.1565	38.829	15.5531	54.3821	40.0554	241.899	35.8495	30.5764	48.9466	0.231004	479.451	200.097	416.582	3.8668	15.9411	93.5581	1270.76	778.235	44.3427	138.883	95.2315	16.6362		24.8759	17.1251	17.4308	1.01311	1.01311	6.69302		51.6644	41.5724	25.5674	41.3943	44.3668	44.5182	41.5139	8.65455	50.1685	20.8473	41.4388	43.6682	0.0261948	42.9696
	57.1528	66.7345	18.2729	43.9611	32.9282	26.7221	40.9619	18.5336	59.4955	45.2459	343.494	38.4446	28.2736	53.8548	0.311478	262.143	664.224	514.792	8.99518	64.5413	202.772	1028.81	1735.29	46.3055	356.583	61.6294	2.70405		18.7081	28.2898	20.1717	5.51648	5.51648	11.7225		51.8707	41.4161	25.4851	41.6408	44.8464	44.3854	41.6074	8.75796	50.3654	21.049	41.4723	43.6992	0.0261467	43.0131
	52.9703	65.3851	17.7004	43.2196	30.1409	24.5742	38.9984	18.1626	57.1611	46.5728	329.882	36.6802	25.9659	50.5326	0.321141	195.213	696.258	453.604	17.8186	78.4566	208.059	777.997	1624.69	54.4241	329.129	25.6354	0.253535		16.2901	28.7049	18.9798	6.53939	6.53939	12.1061		52.0811	41.2649	25.3728	41.855	45.2871	44.2366	41.6829	8.87533	50.5582	21.2925	41.4124	43.6412	0.0262046	43.0458
	49.1458	60.9835	16.4121	40.6968	27.7525	22.2937	36.2141	17.0783	53.2923	47.1592	291.668	34.2246	23.6584	47.0335	0.330662	167.229	613.525	392.116	20.0946	71.5979	193.776	579.271	1289.23	75.0921	243.955	7.15453	7.75065		14.9211	26.7589	17.8125	6.47213	6.47213	11.9309		52.2101	41.1765	25.1277	42.0498	45.6842	44.115	41.7272	9.02443	50.7517	21.6272	41.3949	43.5987	0.0259299	43.0824
	45.6286	58.7628	15.157	38.6793	25.7707	20.2082	34.0344	16.6331	50.6676	48.8715	276.661	32.225	21.5988	43.8913	0.340395	134.426	611.492	356.359	21.5749	68.2896	191.165	422.34	1134.68	98.4212	185.003	0.480204	23.7122		13.4036	26.5378	17.068	6.45431	6.45431	12.0168		52.2602	41.2022	24.8624	42.222	46.0709	44.1071	41.7875	9.16948	50.957	21.9431	41.4571	43.6358	0.025604	43.1645
	69.1262	57.6699	14.5521	38.2449	30.7759	18.3106	38.1133	21.6582	59.7715	56.826	469.079	34.5104	21.4269	52.8137	0.422771	961.802	382.463	555.129	0.0173345	53.8374	392.146	1940.27	1062.25	110.789	173.375	32.4688	45.7941		34.6158	23.1595	19.9583	3.73453	3.73453	16.1998		52.2966	41.3139	24.6005	42.3738	46.4514	44.0979	41.8557	9.31089	51.1666	22.2452	41.5789	43.6669	0.024494	43.2359
	73.1356	54.5717	14.3701	37.8173	32.8701	16.7372	38.2503	22.5636	60.8139	58.9893	509.117	35.3437	20.7704	50.3831	0.41618	1216.98	266.387	570.267	0.187543	28.9464	462.815	2309.56	869.895	114.654	162.296	60.7219	69.5642		37.7919	19.228	20.9736	2.47356	2.47356	18.6065		52.3469	41.4304	24.553	42.5086	46.7536	44.051	41.9406	9.36826	51.3089	22.337	41.7	43.6654	0.0230236	43.2798
	71.6829	50.8049	13.9593	36.603	30.6208	16.2295	36.65	21.8901	58.5402	59.7274	479.177	33.6119	19.8273	47.2544	0.408861	1227.3	200.359	514.872	0.00221029	36.3522	417	2172.04	661.887	123.62	132.833	30.7255	78.2914		38.071	17.193	19.6526	2.99113	2.99113	17.3824		52.4073	41.5417	24.5175	42.58	47.0131	43.7949	41.9758	9.41111	51.3869	22.4203	41.8013	43.4912	0.0198131	43.1875
	67.221	47.0691	12.9693	34.2113	27.9579	14.837	34.0443	20.5936	54.6379	60.4908	424.098	31.0846	18.1172	43.8547	0.415309	1100.7	169.647	444.154	0.0278913	37.0443	368.92	1776.06	483.623	146.613	83.422	8.29529	104.873		36.1365	15.9846	18.1153	3.12671	3.12671	16.2476		52.4715	41.6436	24.3527	42.5712	47.2346	43.4961	41.9616	9.49908	51.4607	22.6375	41.8755	43.2649	0.0163186	43.0337
	62.15	43.5498	12.6313	31.9095	25.745	13.4382	31.5706	18.9744	50.545	60.1014	360.028	28.8273	16.5149	40.6397	0.422098	935.1	143.501	358.699	0.114849	33.9381	328.786	1374.36	341.218	154.914	46.6737	0.445254	135.479		33.3228	14.7225	16.196	3.08227	3.08227	15.3891		52.5324	41.649	24.1386	42.7223	47.4476	43.2205	41.9517	9.60999	51.5617	22.9072	41.9174	43.0959	0.0138635	42.9714
	67.1043	40.99	12.0112	31.1283	23.6287	12.8512	31.2856	20.7226	52.0083	66.237	429.428	27.3785	15.5456	38.5246	0.424985	1282.98	94.1748	371.504	0.0247514	58.6287	339.827	1766.24	253.201	170.734	36.6095	2.0997	149.487		39.7259	13.6115	15.3673	3.74981	3.74981	14.5273		52.5756	41.5471	23.9211	42.8931	47.6372	42.9563	41.9217	9.71954	51.6413	23.185	41.8836	42.9405	0.0124592	42.9247
	96.4226	39.2106	16.9055	36.3012	22.5442	20.18	38.594	29.7215	68.3155	77.0107	883.369	29.4227	20.771	38.4832	0.298919	3344.15	0.380131	470.391	5.25686	257.596	339.078	5090.09	199.737	66.7849	125.967	6.41854	23.9881		66.9999	9.78783	12.5172	6.8785	6.8785	9.24278		52.6106	41.3831	23.7174	43.0573	47.8681	42.5831	41.8699	9.82864	51.6986	23.4742	41.6831	42.9388	0.0148382	42.8202
	95.655	36.9826	15.9114	38.8174	26.9375	19.388	38.9487	29.2475	68.1962	75.0926	855.419	31.9601	21.2754	38.3587	0.286469	3215.61	3.86534	530.713	0.0172396	144.267	382.62	4981.16	141.726	84.0205	188.778	3.45885	32.373		63.695	5.02255	16.0486	6.85729	5.02255	12.5721		52.6526	41.2243	23.5042	43.2198	48.1083	42.1719	41.8135	9.94782	51.7613	23.7909	41.4612	42.9578	0.0177288	42.6958
	88.5944	34.4558	15.5815	37.0258	28.9191	17.8583	37.0725	26.6791	63.7516	71.9649	711.777	31.6874	20.6235	36.3833	0.276454	2654.51	6.84718	461.863	0.00218016	66.4781	369.183	4034.37	87.9477	90.1785	142.756	14.756	52.1195		56.907	2.76835	16.1059	5.33837	2.76835	13.8291		52.6725	41.0805	23.1727	43.5723	48.3372	41.7795	41.7691	10.1151	51.8842	24.2167	41.2553	43.1241	0.022148	42.6759
	83.7479	31.9056	16.4446	34.7577	27.1105	20.8501	35.8028	24.4495	60.2523	68.2895	597.779	29.5081	22.4152	34.0447	0.205978	2298.74	15.1876	374.738	1.09208	75.555	223.581	3442.19	46.6204	74.5305	93.7027	4.13228	17.8726		54.2399	2.39756	13.0635	5.24966	2.39756	8.65796		52.6734	40.9449	22.823	43.9468	48.5814	41.4283	41.733	10.2936	52.0266	24.6655	41.0658	43.3934	0.0275588	42.6876
	81.4362	30.6897	16.2031	38.3621	25.9258	22.3658	35.8304	23.5684	59.3989	65.7776	555.471	28.3078	23.2558	36.444	0.220909	2079.88	26.4272	385.233	6.40928	98.1016	181.297	3176.28	31.4944	78.759	176.475	0.719282	7.35463		53.1284	2.38194	12.1047	10.0543	2.38194	5.94199		52.7189	40.7965	22.5066	44.3152	48.7923	41.2522	41.7303	10.4686	52.1988	25.0863	40.9104	43.669	0.0326148	42.7837
	78.5998	29.315	15.6981	40.1468	24.133	20.7067	34.7666	23.0407	57.8073	66.2727	530.876	26.724	21.5633	37.4389	0.269067	1921.35	29.7192	363.607	28.9467	113.073	197.679	2864.62	17.955	87.9774	227.077	0.892475	19.1055		51.8758	2.59102	11.0259	13.4228	2.59102	6.0173		52.7637	40.4788	22.2107	44.6678	48.9662	41.149	41.706	10.6362	52.3422	25.5027	40.6463	43.9274	0.0387952	42.9084
	74.8228	27.9702	14.5679	39.0454	25.5466	21.8553	33.9681	21.5632	55.5313	63.4809	464.973	26.7584	22.7781	36.2766	0.228576	1669.11	35.9739	376.364	25.7798	70.921	146.718	2474.57	8.36668	110.455	195.097	0.219851	10.3837		48.0644	1.21182	12.1905	12.287	1.21182	4.90308		52.8026	40.0879	21.9389	44.9973	49.1316	41.0298	41.6647	10.7973	52.462	25.9148	40.3234	44.1641	0.0454591	43.0136
	69.1704	26.2012	14.216	36.934	25.727	28.0216	33.3784	18.9719	52.3502	56.8388	359.932	27.1114	25.8456	34.7059	0.146327	1281.07	51.5119	367.197	12.6423	58.543	28.6946	1944.17	1.26217	117.978	140.571	0.421596	8.66663		42.059	0.910224	12.8954	9.82256	1.38439	0.910224		52.8143	39.7093	21.6988	45.3206	49.2734	40.9435	41.6267	10.9412	52.5678	26.284	40.0179	44.3971	0.0518781	43.1321
	64.1107	24.6675	23.0913	34.3051	24.0072	27.4115	32.9322	15.8067	48.739	47.9978	249.853	26.0395	24.1723	32.5817	0.148173	972.098	68.3061	96.8435	1.88473	79.6557	30.478	1523.57	0.168309	3.94585	85.144	1.14598	5.44668		38.0712	1.37203	2.94819	8.26557	2.03228	1.37203		52.8019	39.3652	21.4761	45.7379	49.3921	41.0171	41.6317	11.0781	52.7098	26.6098	39.7782	44.7114	0.0583881	43.3775
	60.1491	22.8648	29.3206	33.1926	40.2149	59.2338	40.8293	15.6579	56.4872	38.3497	245.17	36.7038	30.2886	54.4791	0.285373	373.254	322.723	132.449	58.3196	0.377444	338.725	1230	4.89697	18.0024	65.8509	229.136	1166.64		23.4453	13.8389	7.38312	3.51118	3.51118	22.53		52.8139	39.0288	21.2671	46.169	49.5056	41.1158	41.65	11.2195	52.8695	26.9375	39.5505	45.0392	0.0648861	43.6424
	56.2864	21.7606	28.1017	40.2215	58.0979	65.2255	44.9489	17.6434	62.5923	39.2521	311.29	48.2539	31.1317	57.645	0.298652	128.537	537.698	283.829	22.3487	172.895	411.14	973.98	11.0032	9.14462	229.334	1090.33	1611.85		8.03244	26.4933	20.1522	8.03244	9.84396	16.9716		52.83	38.6699	21.0699	46.5839	49.6145	41.1803	41.6581	11.3614	53.0195	27.273	39.2975	45.3524	0.0715293	43.8821
	53.7749	26.8582	26.5717	46.0493	58.1745	61.4681	45.4828	15.4285	60.9113	33.9217	238.039	49.9121	31.656	57.0746	0.28647	68.7591	346.877	357.629	0.320956	161.08	255.531	823.529	3.17004	2.23208	439.809	1095.4	1324.26		3.86279	23.0539	23.3404	3.86279	8.26241	11.556		52.8432	38.2998	20.8887	46.966	49.7075	41.2653	41.6618	11.4967	53.1585	27.5954	39.0412	45.6399	0.0779247	44.1156
	52.6296	28.8255	25.4774	44.7723	53.7884	57.4211	43.819	13.5953	57.4144	31.026	184.832	48.7009	32.8122	53.4987	0.239675	77.6261	224.807	336.416	0.908611	99.388	185.016	759.107	14.0458	0.159746	387.875	824.304	1046.1		3.92868	19.8754	23.2235	3.92868	5.08747	8.72018		52.8199	37.9557	20.7252	47.3295	49.7151	41.5022	41.6746	11.6067	53.2813	27.8509	38.8423	45.9158	0.0834544	44.4158
	50.1326	28.3555	24.2844	41.7471	50.1051	64.0867	43.1186	14.9146	58.0332	34.5897	222.445	45.9261	31.7034	50.1257	0.225132	49.1967	217.949	354.724	1.88095	48.8113	439.663	627.747	10.7437	0.629285	277.868	626.369	1521.7		4.20652	17.5706	21.6416	4.17899	4.17899	18.1606		52.8015	37.6337	20.5742	47.6769	49.7157	41.7569	41.6931	11.7137	53.4068	28.0951	38.6645	46.1969	0.0887611	44.7169
	46.4781	27.7658	23.224	39.1018	46.4284	67.1841	41.697	15.7283	57.4254	37.7205	247.38	42.7651	30.5998	46.4656	0.205875	22.8582	194.079	341.254	6.735	22.386	649.589	457.975	7.22595	3.43632	196.676	455.852	1772.95		3.71293	14.9993	19.5411	3.66328	3.66328	24.4189		52.8088	37.3395	20.5195	47.9927	49.716	41.9859	41.7271	11.7895	53.5166	28.2539	38.5011	46.491	0.0940074	44.9893
	44.3731	26.7074	22.1698	38.0857	43.1887	62.7987	39.5539	14.4648	54.0187	36.5699	209.231	40.6372	29.5519	44.077	0.197274	23.2251	165.033	302.208	2.15567	13.2117	540.322	372.313	2.65576	8.4562	169.207	328.007	1422.87		3.73596	13.9298	18.4674	2.5515	2.5515	22.1615		52.813	37.0744	20.5985	48.2793	49.6599	42.2399	41.7775	11.8074	53.5849	28.2625	38.3657	46.7695	0.0987104	45.2596
	42.224	26.9071	20.4521	47.3595	41.2222	56.8909	39.176	13.3819	52.5579	34.1584	179.075	41.7231	30.4859	46.0756	0.203623	9.29062	150.525	350.583	66.9692	4.18711	313.819	293.996	3.34672	21.396	496.476	260.645	1012.08		0.500904	14.816	21.271	5.63633	0.500904	15.1678		52.8159	36.8231	20.673	48.5587	49.5803	42.6135	41.8441	11.8265	53.6706	28.2633	38.2707	47.0724	0.103133	45.5861
	40.8641	46.3774	18.7513	57.2825	43.8903	53.4977	43.4439	13.5482	56.9921	31.1856	183.554	45.1339	41.6207	51.7176	0.108176	6.65537	8.60546	609.725	191.508	0.1993	101.079	249.21	453.677	40.0235	1037.15	353.914	807.696		4.26977	1.24354	26.3826	12.1487	1.24354	8.36385		52.9989	36.5819	20.7447	48.838	49.4875	42.969	41.9367	11.8816	53.8182	28.3322	38.1787	47.3708	0.107448	45.9035
	40.2663	53.8139	17.0405	57.178	45.4581	51.6343	44.2319	14.6343	58.8662	33.0854	214.163	48.5462	41.5642	53.269	0.123425	15.7259	91.8162	739.369	167.604	1.50372	54.7957	230.693	825.771	64.5965	1030.43	415.361	705.251		8.27992	5.26774	31.5057	8.63184	3.08807	3.08807		53.2476	36.3506	20.8549	49.1114	49.6449	43.273	42.0804	11.9678	54.0482	28.4403	38.0812	47.6518	0.111633	46.1922
	39.0607	52.6589	15.5527	53.8143	49.7634	49.5513	43.4002	14.607	58.0072	33.6565	213.364	49.6573	41.6834	51.935	0.109505	18.8314	85.7229	775.485	108.454	40.4897	37.836	195.524	760.721	90.7262	825.794	609.382	598.957		10.5966	3.00154	34.1047	4.15701	0.10603	0.10603		53.4959	36.1367	21.0386	49.3713	49.8548	43.5573	42.2424	12.0334	54.2759	28.4866	37.9919	47.9178	0.115539	46.4643
	36.3467	49.9399	14.7176	51.9846	48.4749	46.4755	41.3232	14.1296	55.4528	34.1929	199.646	47.4752	38.8789	49.5737	0.12091	24.7654	74.248	707.857	113.665	51.147	26.5457	126.99	618.13	107.332	723.979	547.429	457.863		11.1285	2.46475	32.7576	4.5094	0.999727	0.999727		53.7361	35.943	21.2185	49.6102	50.0506	43.8426	42.4002	12.0951	54.4953	28.526	37.9179	48.1683	0.119071	46.7264
	33.5092	46.7957	13.8938	73.387	54.474	42.3871	44.0745	20.0006	64.0751	45.3792	400.026	44.5914	35.7287	52.5545	0.190589	111.625	7.40532	910.876	859.225	108.151	2.84736	71.0903	471.673	125.081	2333.79	864.144	299.614		11.0822	2.20434	30.6976	28.7956	9.88264	2.20434		53.9578	35.755	21.3867	49.8778	50.2305	44.161	42.5614	12.1612	54.7227	28.5734	37.8565	48.4486	0.122729	47.0194
	34.1295	48.1637	16.8157	81.6667	93.3491	44.7903	53.1525	29.0031	82.1556	54.5657	841.177	46.477	36.7947	73.291	0.331526	361.876	24.8879	1320.37	813.06	1615.77	69.926	81.9345	532.965	68.2612	3202.32	4660.99	388.588		12.3476	1.6867	29.6614	35.1897	46.8721	1.6867		54.2008	35.5478	21.6323	50.1983	50.5389	44.0856	42.7006	12.2218	54.9224	28.622	37.6823	48.6701	0.127244	47.1419
	51.243	51.3521	18.4585	80.2788	99.7867	48.2333	58.2254	28.2522	86.4776	48.5222	798.188	51.2975	48.9857	73.0471	0.197172	48.754	47.2421	1581.41	486.352	1727.34	99.8421	684.621	690.343	43.8143	3047.16	5581.43	536.181		0.0545578	0.0545578	32.8391	28.9812	48.4892	3.06425		54.4953	35.3987	21.8793	50.5084	50.8317	43.9	42.8356	12.283	55.1186	28.6749	37.524	48.8563	0.131191	47.2042
	59.6397	49.5181	17.5392	75.6985	96.0567	44.7742	57.2044	26.9977	84.2021	47.1952	728.877	54.5789	45.9601	71.6838	0.218657	5.93092	59.0796	1573.33	342.033	1509.5	154.511	1194.53	597.331	56.8297	2562.47	5038.02	387.95		5.06084	5.06084	37.0397	21.1196	41.4778	9.80475		54.7942	35.2608	22.118	50.7865	51.1014	43.76	42.9701	12.3441	55.3143	28.7273	37.3856	49.0299	0.134748	47.2732
	57.6266	46.1539	16.2677	71.6014	88.1279	44.2201	53.9996	24.7734	78.773	45.877	613.722	51.8902	44.7036	68.1077	0.207463	13.1548	61.5554	1423.7	309.823	1164.74	95.6381	1059.43	444.205	77.6159	2164.45	3975.33	366.432		5.73634	5.73634	35.6225	19.7112	36.2377	7.67009		55.0763	35.1375	22.2635	51.0532	51.3483	43.6382	43.0862	12.4304	55.5165	28.85	37.2627	49.1994	0.138057	47.3457
	53.0605	43.4784	14.9483	70.5971	80.0476	41.2085	50.5567	23.1648	73.7216	45.8195	536.61	48.2694	41.776	66.213	0.226292	6.26866	50.103	1267.96	401.617	869.713	87.3896	783.035	338.585	102.605	2072.02	3021.69	260.202		4.79104	4.79104	33.3211	22.3277	31.7782	7.06093		55.3214	35.1804	22.4427	51.3086	51.5978	43.3511	43.2003	12.4772	55.6776	28.8822	37.2231	49.3192	0.139771	47.3299
	50.6643	40.6925	15.1201	73.1086	74.5372	42.9689	49.5153	22.306	71.8213	45.0487	497.557	46.8166	41.2616	67.4976	0.241229	1.32023	77.8407	1183.03	556.647	626.094	42.8545	654.673	243.823	99.154	2306.97	2446.24	320.096		3.84767	6.12408	31.6965	26.292	27.7205	3.84767		55.48	35.2939	22.8894	51.5389	51.8637	43.0468	43.3521	12.4122	55.7643	28.631	37.2321	49.4922	0.141369	47.2928
	53.3971	38.0141	29.0154	74.7634	76.8123	44.7135	52.786	19.54	72.326	37.0174	381.812	49.0553	39.689	69.4218	0.272502	0.373489	218.209	565.041	483.007	577.266	65.1642	801.989	167.35	15.5052	2468.67	2676.47	385.566		4.34179	11.0412	20.0399	25.7081	27.757	4.34179		55.6152	35.3189	23.3584	51.7438	52.0763	42.7747	43.4812	12.3404	55.8217	28.3811	37.1828	49.6782	0.143854	47.2593
	52.989	35.5887	34.852	71.7036	85.7826	41.8582	53.7957	20.868	74.6637	38.7912	435.473	47.4236	37.1561	67.0249	0.286701	0.650796	331.493	358.863	320.692	1023.16	142.503	779.039	110.482	95.5372	2173.97	3685.09	281.585		5.56538	11.8349	12.5716	24.28	38.359	5.56538		55.7437	35.3058	23.8103	51.895	52.0624	42.5258	43.5572	12.243	55.8002	28.1079	37.1108	49.8105	0.146106	47.2104
	52.4751	32.7482	33.2475	66.7412	83.87	41.1519	51.7056	20.3602	72.0658	39.377	414.536	46.8135	35.2236	63.1747	0.284061	0.592021	359.386	340.704	226.068	1034.55	111.381	750.615	58.8357	66.7449	1735.85	3456.54	258.38		5.66158	14.0653	13.566	19.9277	37.0565	5.66158		55.8681	35.268	24.2071	51.8803	52.0197	42.314	43.5929	12.1418	55.7347	27.8528	37.0295	49.8084	0.147158	47.0971
	50.4015	30.2058	31.0875	63.0299	79.081	40.1812	48.9978	19.2641	68.2619	39.3162	371.104	45.2913	33.3609	59.8728	0.28436	1.97029	353.139	320.779	196.9	904.997	77.7332	641.293	26.2972	36.1175	1440.37	2916.35	228.114		5.11016	15.0855	14.2038	17.7386	33.7897	5.11016		55.9623	35.2473	24.6043	51.7781	51.9855	42.1516	43.6215	12.0227	55.6442	27.5614	36.9734	49.739	0.147217	46.9648
	46.7389	28.0628	29.5839	71.366	73.188	37.5111	47.7418	20.1408	67.8826	42.1869	405.651	42.125	31.5657	65.2092	0.347647	1.00585	387.264	329.707	558.105	647.509	104.666	469.205	8.91046	20.306	2142.61	2314.6	154.59		4.61386	14.0622	12.5411	29.241	31.063	4.61386		55.8212	35.3628	25.0268	51.6752	51.976	42.0188	43.6468	11.8324	55.4792	27.1094	37.0268	49.6681	0.145814	46.847
	58.3846	27.504	28.6154	88.4676	81.2818	52.4986	56.1254	25.5855	81.7109	45.5864	654.62	55.4416	34.5862	75.5575	0.37198	5.10428	819.179	756.796	1046.02	632.848	13.153	1109.35	5.8871	12.5154	4018.27	3158.9	751.908		2.94299	27.9376	26.8262	33.0259	25.8402	2.94299		55.4655	35.5269	25.4499	51.5873	51.9781	41.9107	43.6531	11.595	55.248	26.5617	37.1228	49.6037	0.143911	46.749
	70.6578	26.4182	27.9525	85.6811	99.235	56.9217	61.1444	29.8961	91.0405	48.8943	893.778	63.7897	35.1948	81.9253	0.398996	90.5043	1205.91	1101.7	602.051	1450.9	17.831	2077.54	1.797	8.26442	3672.77	5499.3	1014.04		6.86803	37.3715	35.8372	21.8914	35.4453	6.86803		55.1023	35.6697	25.8533	51.4928	51.9575	41.9073	43.6638	11.3589	55.0227	26.0144	37.2291	49.5356	0.141838	46.7
	69.5304	24.8088	26.2862	79.9563	96.5614	54.1531	58.5494	29.06	87.6094	49.6334	844.485	61.8417	33.2529	77.3498	0.398697	120.583	1138.43	1040.91	458.258	1444.92	19.3272	1976.04	0.0723314	1.46034	3011.66	5109.92	845.378		7.68865	37.033	35.5556	18.1146	34.7197	7.68865		54.7692	35.7793	26.2224	51.3785	51.883	41.9251	43.6596	11.1337	54.7932	25.5011	37.3157	49.4488	0.139838	46.6518
	65.6997	24.0822	24.0554	75.463	89.0533	49.5932	54.6578	26.9624	81.6202	49.3295	726.972	57.6465	30.4599	73.0222	0.411301	121.923	934.869	936.508	432.858	1183.05	25.6499	1650.15	0.991107	1.04516	2538.68	4092.88	601.01		8.05324	33.5643	33.5911	17.8166	31.4069	8.05324		54.4232	35.8749	26.5711	51.2601	51.8248	41.9396	43.6489	10.9167	54.5656	25.0102	37.3911	49.3573	0.137941	46.5998
	60.1488	23.3114	22.503	72.9274	84.04	47.3822	51.7188	25.475	77.1938	49.2568	648.976	53.7655	29.3291	69.7327	0.407862	71.0654	806.979	853.565	449.803	1044.66	18.8058	1229.98	3.11981	6.62939	2289.59	3476.55	497.491		6.3833	30.4541	31.2626	19.1618	30.2745	6.3833		54.0421	36.1762	26.9195	51.1521	51.7774	41.9581	43.6709	10.6673	54.3382	24.4266	37.6216	49.2818	0.134174	46.5551
	56.7382	22.547	20.646	70.7879	80.3087	46.0622	49.515	24.5991	74.1141	49.6801	605.115	51.4002	28.4258	67.2755	0.405947	52.1746	727.273	833.417	452.537	948.25	11.9219	1002.39	6.40452	19.6398	2089.42	3050.46	440.348		5.33801	28.8532	30.7542	19.3877	28.9085	5.33801		53.7037	36.6195	27.2809	51.0597	51.7294	42.042	43.7392	10.4035	54.1427	23.7854	37.9751	49.2296	0.129058	46.5508
	55.9084	22.1658	19.2099	67.3345	76.4539	44.8636	47.656	23.458	71.1141	49.2236	550.279	50.386	27.8403	64.478	0.396863	68.1012	649.751	809.183	387.244	829.318	7.79747	950.53	8.47912	34.4314	1785.64	2639.51	391.483		5.52237	28.2202	31.1761	16.9485	26.0679	5.52237		53.4447	36.8938	27.5922	50.9323	51.6756	42.1351	43.779	10.1889	53.9679	23.2736	38.2041	49.144	0.125244	46.5337
	55.582	21.9724	20.8991	62.5917	72.6161	43.3869	46.1747	21.3988	67.5735	46.3431	457.909	49.4844	27.326	60.8393	0.380119	88.4966	585.753	638.855	269.519	699.148	7.7718	930.509	9.64319	17.4607	1407.3	2259.9	335.226		6.09753	27.5121	28.5853	13.1073	23.1317	6.09753		53.2044	36.9868	27.8716	50.7147	51.6228	42.228	43.7714	10.0005	53.7719	22.8472	38.2971	48.9789	0.122391	46.4714
	53.2664	21.1596	21.1319	57.738	68.1979	40.6707	43.6941	19.5719	63.2659	44.793	383.058	46.9685	26.0374	56.6201	0.369993	91.6287	507.801	509.053	197.233	600.435	9.14096	794.6	15.3512	15.5695	1066.7	1859.35	243.141		6.29784	25.8089	25.8366	10.7695	21.2293	6.29784		52.9857	37.0439	28.1313	50.4886	51.592	42.3594	43.7668	9.82903	53.5959	22.4577	38.3728	48.8081	0.119698	46.424
	49.5558	26.0817	19.8853	54.1683	62.754	41.1718	42.2695	16.6047	58.8742	39.283	275.717	45.3638	29.8542	53.0151	0.279487	53.0901	262.044	501.051	141.581	419.615	1.20485	599.176	1.00798	26.961	846.261	1419.5	259.02		4.19198	19.2821	25.4785	8.80448	17.3902	4.19198		52.8298	37.1387	28.3796	50.2778	51.6954	42.5357	43.8095	9.6912	53.5007	22.1212	38.488	48.6608	0.116729	46.4068
	45.6279	36.061	18.4714	50.2738	60.8053	50.3024	43.5903	14.6825	58.2728	33.683	215.576	47.9509	38.4527	50.2953	0.13344	4.15192	56.691	630.959	44.669	296.357	45.0526	422.312	120.632	43.6433	634.842	1276.46	636.286		2.32293	11.8899	29.4795	2.32293	12.8545	2.35157		52.8877	37.2782	28.6147	50.0833	51.8936	42.7214	43.9132	9.61028	53.5234	21.8847	38.639	48.5408	0.113579	46.4023
	42.885	43.3626	18.08	46.3372	59.9402	49.2147	43.3033	13.8371	57.1404	31.9539	191.465	44.8499	43.0044	48.4953	0.0600106	0.174971	0.00351662	636.212	9.20464	276.786	34.9451	317.099	334.336	48.9675	451.965	1215.39	582.595		1.9649	1.48731	26.7698	1.48731	15.0903	4.36483		52.7287	37.4237	28.8294	49.893	52.0272	42.9038	43.9676	9.48623	53.4539	21.5755	38.7937	48.4116	0.11029	46.3984
	41.43	42.6313	36.7643	43.0021	57.9876	44.8824	44.4496	7.17004	51.6197	16.1307	51.4095	42.8167	41.7303	44.4123	0.0311347	9.11834	3.3063	59.0634	2.09519	183.277	0.187281	267.396	308.128	136.577	321.285	1083.06	392.224		1.38676	0.185423	6.05237	0.185423	15.1709	2.06566		52.5132	37.5856	29.0288	49.7089	52.1204	43.0853	44.007	9.35011	53.3571	21.2469	38.9605	48.2834	0.10686	46.3971
	40.3241	40.7591	36.1499	39.9037	54.2353	40.7732	42.0242	6.23171	48.2559	14.8289	38.8342	40.5416	40.0088	40.7697	0.00941966	2.89044	1.60053	34.5072	4.49677	149.111	1.56506	232.452	245.906	122.594	219.809	850.167	246.348		0.217505	0.217505	4.39165	0.637934	13.6937	0.231604		52.28	37.7497	29.2701	49.528	52.2447	43.2549	44.0546	9.20507	53.2596	20.8947	39.126	48.1596	0.103495	46.3914
	39.5136	37.9047	33.576	42.916	49.6009	38.2641	40.2959	5.4601	45.756	13.55	29.8127	38.8888	37.9946	42.0654	0.0508474	0.612007	5.71758	45.1569	6.86512	86.5834	4.12828	208.394	164.533	72.2208	318.205	601.387	173.88		0.624754	0.984083	5.31283	4.0272	10.7121	0.624754		52.0722	37.9088	29.5859	49.3621	52.4381	43.4179	44.1308	9.05783	53.1887	20.525	39.286	48.0543	0.100392	46.39
	37.6731	36.4757	32.5059	58.2699	47.1341	36.1792	41.373	9.61216	50.9851	23.233	92.3937	37.0744	36.2533	44.7688	0.105102	13.6886	23.9836	78.6254	285.505	33.1903	26.9755	158.645	129.913	55.1774	1101.72	486.482	123.242		0.598747	0.598747	4.56854	21.1955	10.0597	0.895241		51.996	38.1183	30.0004	49.2159	52.648	43.5742	44.2588	8.90273	53.1615	20.1152	39.4823	47.9766	0.0971239	46.395
	34.4612	38.0335	31.0607	57.4694	56.3628	33.497	41.8141	11.9157	53.7298	28.4969	141.984	36.2474	33.7381	51.7805	0.210977	54.0654	14.2927	115.637	245.089	211.665	69.1738	88.0497	167.854	35.7958	1049.22	978.757	70.8849		1.78617	1.78617	5.1867	21.2221	20.1154	2.75034		51.9867	38.4842	30.4356	49.1514	52.8641	43.717	44.4398	8.74337	53.1832	19.6746	39.7924	47.9735	0.0932152	46.4342
	31.7545	37.9956	28.8872	53.6849	61.5784	30.3397	40.7067	13.702	54.4087	33.6604	187.746	34.875	30.6934	49.7626	0.237014	80.1416	7.3503	139.701	168.435	435.626	107.476	44.5797	166.871	14.5121	818.373	1332.3	27.6881		3.12052	3.12052	5.98785	18.8099	26.7033	4.53538		51.6781	38.8661	30.8153	49.0966	53.0662	43.7686	44.5485	8.55062	53.0991	19.194	40.0917	47.9595	0.0893551	46.4326
	30.1658	37.1147	26.3258	51.638	60.3469	28.503	39.0157	13.9128	52.9285	35.6595	193.566	33.6402	28.9187	48.0072	0.248142	78.3204	3.61392	161.033	159.323	455.021	110.518	25.8889	144.888	1.55777	705.451	1243.92	11.7323		3.47442	3.47442	7.31443	17.9978	26.7067	5.13729		51.3571	39.243	31.1832	49.0122	53.1986	43.8122	44.6344	8.34725	52.9816	18.7014	40.3853	47.9177	0.0853019	46.4122
	29.2289	35.5869	23.9395	70.3039	56.0327	27.3606	40.4087	18.5879	58.9967	45.9998	345.512	32.4079	27.8277	50.9212	0.293256	124.989	23.2499	271.237	893.721	244.107	170.254	17.2321	110.444	1.29557	2045.41	958.21	5.2115		3.17903	3.17903	8.46842	37.896	23.6248	5.04732		51.0729	39.5963	31.5308	48.9271	53.3403	43.8569	44.7207	8.1648	52.8855	18.2573	40.6614	47.8755	0.0814807	46.392
	37.1488	33.0331	22.2209	73.1791	55.5244	25.6063	41.1188	19.5668	60.6855	47.586	382.858	35.091	27.463	50.9305	0.299356	15.7602	65.3782	357.13	1027.86	207.523	240.637	145.712	63.2878	8.16161	2313.74	927.002	0.279367		2.05788	2.05788	12.8701	38.0881	20.4335	9.48469		50.8074	39.9776	31.8803	48.8679	53.5746	43.8622	44.8283	8.00849	52.8368	17.8648	40.9487	47.858	0.0778011	46.365
	41.8893	30.5551	21.1247	71.5276	57.2351	39.1562	43.5813	18.242	61.8233	41.8573	332.769	40.5227	32.7054	53.3986	0.240329	2.86306	169.682	504.3	780.994	186.425	19.5817	282.628	30.0019	15.6264	2157.59	1034.1	198.204		1.36653	9.96763	19.398	31.0049	16.7124	1.36653		50.7084	40.6444	32.374	48.7749	53.8119	43.8426	45.026	7.8001	52.8261	17.3235	41.444	47.8376	0.0716127	46.3087
	39.1389	29.228	19.5446	68.0054	55.5814	44.5205	42.6698	17.5496	60.2194	41.129	307.99	41.8297	31.7057	52.8162	0.249763	12.4675	180.682	534.774	641.891	166.711	3.425	197.716	17.225	30.6151	1842.78	930.477	378.021		2.69081	12.6017	22.285	26.1757	13.7518	2.69081		50.8731	41.3349	32.8736	48.6448	54.0499	43.8284	45.2674	7.63025	52.8977	16.8559	41.9583	47.8005	0.0650876	46.2366
	36.8406	28.8136	18.7728	63.4796	52.3604	40.9425	40.2016	16.065	56.2666	39.9612	258.085	38.8915	30.8203	49.5059	0.232621	11.2961	129.687	459.19	541.865	147.836	0.548921	138.366	13.9565	39.7514	1474.7	744.343	251.69		2.05093	10.078	20.1187	24.588	13.4688	2.05093		51.0844	41.9812	33.3896	48.5073	54.2452	43.7913	45.4998	7.46553	52.9654	16.4078	42.4337	47.7554	0.0590054	46.1493
	43.3941	28.3866	17.9931	61.9125	48.0663	42.541	40.3823	15.372	55.7543	38.0663	236.3	42.9676	31.9252	46.8982	0.189957	9.07127	143.896	501.275	463.552	59.044	4.66012	335.491	10.9486	50.1917	1356.8	528.474	304.966		0.426561	14.581	24.9745	18.945	5.09871	0.426561		51.3248	42.5994	33.8957	48.3747	54.4201	43.6844	45.7165	7.31914	53.0357	16.0098	42.8707	47.7102	0.0534276	46.0296
	59.6141	27.7733	16.3668	71.1333	44.0488	54.9542	45.6484	20.5456	66.194	45.0083	422.121	49.5015	31.8422	58.4491	0.294679	195.041	319.519	857.412	649.477	2.55871	86.5969	1192.76	7.26639	75.8795	2121.11	359.904	892.603		10.1126	21.7282	33.1347	21.6318	5.45267	5.45267		51.5647	43.2218	34.2866	48.2538	54.5989	43.5864	45.9187	7.22074	53.1395	15.7251	43.313	47.67	0.0478886	45.9201
	60.6497	26.0982	15.3122	71.9736	41.4159	53.9485	44.8997	21.4662	66.3659	47.8093	460.799	47.6822	29.9276	58.9744	0.326729	248.064	353.497	875.419	732.998	12.1368	81.8808	1265.37	1.04132	95.3654	2199.23	266.936	833.521		12.9675	21.584	32.37	24.2914	6.2663	6.2663		51.7983	43.8523	34.5794	48.1347	54.6052	43.2534	46.0372	7.13868	53.1759	15.5063	43.4031	47.6103	0.0462261	45.9935
	57.0964	24.9262	14.942	68.9584	38.7761	49.5374	42.3727	20.2222	62.5949	47.7245	408.936	44.1568	28.3887	55.2066	0.320807	216.785	304.382	752.448	706.797	12.9357	51.3325	1025.19	0.0229603	102.733	1925.51	187.646	598.277		12.9396	19.2306	29.2148	24.8016	5.38064	5.38064		52.1095	44.4636	34.8614	47.94	54.4189	42.9186	46.1187	7.03999	53.1587	15.265	43.3049	47.4847	0.0460385	46.2018
	60.8224	24.6193	14.7129	63.7896	37.1134	49.6023	41.7767	19.7844	61.5611	47.3576	391.424	43.3578	27.7429	58.0174	0.353013	362.741	294.374	732.448	484.571	21.7458	61.2401	1277.68	0.210108	107.43	1498.61	144.858	601.453		17.4646	18.7385	28.645	20.4318	6.24442	6.24442		52.5087	44.9668	35.1471	47.6778	54.2091	42.6088	46.1864	6.96725	53.1536	15.0851	43.1983	47.3049	0.0453754	46.3223
	63.738	23.7848	13.7893	60.4754	35.5943	62.2853	43.2778	21.8369	65.1147	50.4575	476.85	48.0348	26.7371	61.8328	0.396248	418.617	379.98	869.575	295.757	59.0373	361.284	1494.61	1.67174	127.429	1253	110.598	1384.4		15.7031	24.2501	34.2456	12.4406	12.4406	14.2504		52.9287	45.4119	35.4346	47.4279	54.025	42.339	46.2612	6.91972	53.1809	14.9579	43.1073	47.1362	0.0446453	46.4199
	62.6693	22.3574	12.9062	57.671	33.6681	60.5278	41.6333	21.5266	63.16	51.7053	463.396	45.6696	25.1851	59.8136	0.407401	442.514	371.561	825.247	257.208	63.445	357.003	1413.13	7.39999	148.145	1062.32	73.7946	1256.71		16.9998	23.3121	32.7633	12.0015	12.0015	14.8583		53.3311	45.8502	35.7294	47.2063	53.8681	42.2319	46.3695	6.87015	53.2396	14.8161	43.1364	46.9971	0.0428328	46.5282
	60.8513	22.8903	21.376	53.8207	31.7141	55.7783	41.0718	17.7544	58.8262	43.2279	315.22	42.7674	25.0963	55.2889	0.3756	391.23	330.566	387.924	162.535	87.5659	216.281	1279.75	4.78476	13.7029	826.158	44.0417	942.524		18.0839	19.8771	21.3914	11.0533	11.0533	13.0109		53.7094	46.2854	36.0294	46.9996	53.7374	42.168	46.4882	6.82714	53.3153	14.6857	43.1973	46.8717	0.0407955	46.6425
	57.0539	22.571	33.2795	50.0769	35.5222	56.3082	42.4686	14.0766	56.5453	33.146	198.152	42.7995	33.8402	54.7503	0.236032	212.732	395.916	84.4395	57.8861	48.2531	191.533	1022.48	6.28377	67.2695	624.959	109.086	975.341		14.2544	20.2286	9.52002	7.27737	7.27737	13.5086		54.0668	46.7125	36.3233	46.8035	53.6207	42.1379	46.6108	6.79142	53.4022	14.5705	43.2816	46.7808	0.0388533	46.758
	54.9192	20.8716	31.6404	47.9374	36.4901	65.7145	42.9289	16.3917	59.3206	38.1835	268.689	42.2138	32.8529	53.1738	0.236217	143.768	486.522	127.429	25.0856	41.4578	519.184	890.515	17.691	43.0693	522.567	130.243	1651.35		12.7054	21.3421	10.5733	5.72366	5.72366	23.5007		54.4189	47.1	36.6041	46.5596	53.5029	42.1383	46.7206	6.76424	53.4849	14.4781	43.2437	47.0052	0.0416796	46.8298
	70.2904	19.7384	29.516	46.54	34.4768	62.4832	43.8408	19.6378	63.4786	44.7934	385.643	40.5084	30.7562	58.4974	0.310813	699.581	580.926	205.2	7.2857	87.6842	347.539	2044.19	28.5082	19.6983	460.63	88.3433	1399.17		29.782	20.77	10.9924	6.03159	6.03159	21.9748		54.7638	47.2456	36.876	46.2093	53.34	42.1369	46.7619	6.7374	53.4993	14.4079	43.155	47.1247	0.0439706	46.7274
	74.2339	18.3632	32.0264	44.7401	56.6499	56.8109	47.1374	19.9014	67.0388	42.22	396.066	50.695	35.2048	56.7707	0.234474	734.221	827.954	228.343	5.74719	90.4882	93.5767	2416.33	45.0845	48.2843	386.609	996.806	1007		23.5389	32.3318	18.6686	5.95493	5.95493	6.11591		55.089	47.2867	37.1491	45.8485	53.2691	42.1229	46.7942	6.73372	53.5279	14.3901	43.0543	47.1636	0.0455481	46.5676
	71.229	16.9594	38.4214	42.1589	58.4328	54.0533	46.8758	18.7983	65.6741	40.1023	353.375	48.1061	39.3558	57.3379	0.18597	593.078	894.992	71.4764	22.2488	133.564	51.5163	2129.94	65.9075	178.055	291.768	1112.56	839.584		23.1229	31.1467	9.68468	5.94717	10.3267	5.94717		55.3888	47.3272	37.4262	45.5534	53.2887	42.1051	46.8482	6.74683	53.5951	14.4015	42.9671	47.2075	0.0470237	46.4403
	66.547	15.9863	36.9014	39.4254	54.5902	52.7871	44.3729	17.6237	61.9966	39.7174	310.596	46.1063	37.5324	54.1394	0.181158	491.689	805.799	55.8237	24.4774	104.393	70.7994	1719.7	82.6538	139.799	205.857	870.987	767.812		20.4407	30.12	9.20491	6.68085	8.48391	6.68085		55.6681	47.3902	37.6979	45.3243	53.3045	42.0995	46.9141	6.75785	53.6719	14.4047	42.9057	47.2711	0.0484101	46.3572
	61.6361	15.3146	35.1093	45.1021	53.3782	60.5559	45.1827	17.7076	62.8903	39.1912	313.561	49.2402	37.6075	58.7615	0.21951	270.716	892.106	101.474	0.00649105	67.1657	236.335	1336.52	95.3191	100.633	400.977	800.916	1258.7		12.396	33.9256	14.1309	4.13802	4.13802	11.3158		55.9423	47.4778	37.9592	44.8779	53.2321	42.1259	46.9359	6.76763	53.7035	14.4189	42.8139	47.3423	0.0502289	46.1778
	60.5068	22.0304	43.0849	50.9023	68.6694	56.7758	50.3283	16.341	66.6692	32.4687	267.027	53.839	45.0393	59.5741	0.138939	103.603	800.768	52.4662	0.329445	336.397	41.5709	1255.22	9.28586	324.26	666.907	1900.24	1004.77		6.66779	31.8086	10.7541	2.93679	14.8304	2.93679		56.1874	47.5359	38.1687	44.3422	52.8008	42.1242	46.8599	6.73877	53.5986	14.3807	42.6787	47.3669	0.052065	45.939
	62.8636	28.6597	42.8317	48.9607	67.4274	53.1521	50.6492	14.0318	64.681	27.704	196.893	51.0564	44.364	60.4357	0.153357	149.191	483.538	61.1131	2.85091	281.507	6.26455	1427.77	12.8306	315.204	570.398	1793.49	788.171		11.8071	22.3967	8.22471	2.09569	16.3709	2.09569		56.2443	47.5335	38.3383	43.8152	52.3455	42.0847	46.7269	6.68128	53.4082	14.2986	42.5173	47.3318	0.0535842	45.6743
	61.1854	28.2503	41.4837	45.6463	63.0329	52.5477	48.6911	13.0821	61.7732	26.8676	171.142	49.097	42.5244	59.026	0.162497	156.109	417.823	51.9456	9.2706	205.688	14.8736	1303.77	10.0655	269.157	423.066	1440.59	754.599		12.0884	20.8467	7.61326	3.4507	13.9359	3.4507		56.1887	47.5139	38.493	43.3213	51.9227	42.0673	46.5845	6.60494	53.1894	14.1784	42.3808	47.2815	0.0546574	45.4176
	57.257	26.8096	38.4894	43.8245	57.9986	51.6516	46.0051	12.0999	58.105	26.3013	146.408	47.738	39.8231	55.8557	0.167566	126.605	368.467	56.4865	4.75514	143.843	31.8828	1035.51	2.99948	179.872	351.441	1083.78	706.171		9.51898	20.9284	9.24868	3.91356	10.2605	3.91356		56.1156	47.5165	38.6377	42.872	51.5623	42.0317	46.456	6.54296	52.9989	14.0842	42.2418	47.2514	0.0559773	45.1942
	52.5174	41.2109	41.416	41.9325	55.5374	49.548	47.027	6.32759	53.3546	13.4552	40.0383	45.7402	41.5451	51.7751	0.109622	30.1443	33.8271	31.484	25.9545	72.4264	6.35531	752.937	260.281	266.939	284.083	927.793	598.796		6.77717	4.52932	4.32427	3.80777	9.79716	3.80777		56.0611	47.6193	38.7751	42.6152	51.2496	42.017	46.3896	6.48097	52.8705	13.9707	42.1666	47.3119	0.0575037	45.1173
	49.9438	48.9064	67.3335	39.2158	54.6246	45.3584	50.8971	9.55041	60.4475	18.7642	91.2103	49.4251	46.2454	53.4544	0.0723069	0.908806	3.96285	270.157	136.452	13.8943	30.677	618.32	567.806	1785.55	199.886	873.017	411.306		0.518688	0.518688	17.9084	10.2093	5.19951	4.06668		56.0153	47.7835	38.8918	42.3738	50.966	42.0133	46.3406	6.43463	52.7752	13.8855	42.1034	47.4228	0.0594163	45.0787
	48.4619	47.868	68.3668	36.2809	53.3543	42.1231	49.4091	10.9879	60.397	22.2386	120.734	48.1649	43.5593	52.1312	0.0895794	0.897358	2.37514	359.392	172.352	15.5643	53.087	546.818	519.397	1873.94	125.511	799.566	290.544		0.29693	0.29693	20.2019	11.8841	5.18938	6.04186		55.9352	47.9633	38.8547	42.1136	50.7029	41.99	46.26	6.42674	52.6867	13.8927	42.0209	47.5374	0.0615971	45.0384
	46.5154	45.2282	65.211	34.6156	50.2902	40.5148	47.0625	10.4043	57.4668	22.1074	108.249	45.8718	41.6931	49.3465	0.0840668	0.299312	3.36492	329.366	154.926	10.4181	42.8731	459.576	406.041	1610.68	90.9715	635.672	238.303		0.643639	0.643639	19.3392	11.2562	4.41844	5.35702		55.8509	48.1418	38.7475	41.8818	50.4281	41.9753	46.1709	6.43141	52.6023	13.9296	41.9052	47.649	0.0641382	45.0585
	43.7144	42.1212	61.3606	33.1755	46.139	39.8333	44.3907	9.4148	53.8055	21.209	88.6384	42.9178	40.4053	45.5328	0.0596656	0.457277	5.15066	287.978	125.78	3.05659	20.7693	347.328	290.479	1316.45	65.5742	443.577	217.728		0.796642	0.796642	18.4428	9.7423	3.22118	3.08447		55.7553	48.3144	38.6455	41.6871	50.1616	41.9444	46.0847	6.43331	52.518	13.9597	41.7514	47.757	0.0670952	45.1294
	40.6395	40.8538	60.7896	31.0171	43.43	38.8892	42.6032	9.86282	52.466	23.1504	97.2753	40.7467	39.3268	42.7859	0.0421272	3.85593	3.0602	330.744	134.238	0.683546	13.794	242.17	248.886	1275.34	35.2759	336.805	190.756		0.107155	0.107155	20.0429	9.72963	2.68327	1.85753		55.6543	48.4753	38.5565	41.5024	49.9201	41.9044	46.0022	6.43594	52.4381	13.9905	41.6029	47.857	0.0699095	45.1899
	37.3531	53.0092	62.0516	28.9455	42.3917	36.7121	43.4105	12.0951	55.5057	27.8622	146.293	39.8724	36.8723	50.3548	0.154567	36.6922	92.1345	347.491	209.238	1.03807	44.8691	150.686	780.168	1367.07	14.9595	299.773	135.359		2.51928	13.1368	22.1792	10.9269	2.51928	3.16031		55.5718	48.6366	38.4714	41.2514	49.7041	41.8733	45.9181	6.4577	52.3758	14.0635	41.4068	47.9569	0.0732971	45.2549
	35.9173	58.2924	60.5684	28.3832	41.2633	34.9364	43.2268	13.2216	56.4484	30.5865	174.81	38.5903	35.1816	54.0351	0.211323	53.4291	226.972	300.729	220.333	3.85561	68.7313	117.497	1103.22	1259.59	10.9264	261.972	97.1936		2.67297	19.7021	21.9781	10.2071	2.67297	3.65389		55.3627	48.7981	38.3844	41.0281	49.3768	41.6755	45.7709	6.44972	52.2206	14.0913	41.19	48.0413	0.0767819	45.2368
	35.5534	58.0159	57.3496	29.3211	38.8482	41.9978	43.5143	11.7525	55.2668	27.0083	138.121	40.423	36.3771	53.5117	0.19062	63.3774	210.294	191.415	201.447	21.7725	2.29979	109.739	1084.92	1041.48	18.0066	189.628	286.291		4.86969	17.5928	16.9266	11.1019	1.5748	1.5748		55.0263	49.0195	38.2928	40.8732	48.8555	41.4159	45.5805	6.39358	51.9741	14.027	41.0089	48.0368	0.0789251	45.1357
	33.4369	54.264	52.7269	29.4366	35.7511	41.1273	41.1238	10.3135	51.4373	25.0791	106.368	38.4392	34.0154	49.827	0.188587	59.0888	172.664	134.633	136.59	28.8656	1.20107e-05	69.8756	851.837	764.48	19.0001	113.922	257.588		5.00233	15.8248	14.2877	9.00257	2.68807	2.68807		54.6995	49.3006	38.211	40.7645	48.3523	41.1657	45.4156	6.34836	51.7639	13.9784	40.8648	47.6181	0.0763229	44.759
	30.552	51.7649	50.2567	27.81	34.5616	37.3143	38.7099	10.0824	48.7923	26.0461	101.655	35.938	31.5544	47.0211	0.196839	66.5522	170.432	133.328	118.807	17.2083	1.94773	29.9675	712.204	633.982	7.46561	89.9448	149.734		5.386	15.8269	14.3187	8.12793	1.37634	1.37634		54.4056	49.5929	38.1443	40.673	47.9068	40.9502	45.2788	6.31929	51.5981	13.9564	40.7423	47.2498	0.0739556	44.4285
	28.2869	69.8018	49.7851	26.4072	34.2642	34.7454	40.5484	16.52	57.0685	40.7415	272.912	34.5048	29.7812	46.0252	0.214282	150.345	855.757	85.3165	199.974	39.4919	33.675	10.2991	2000.24	610.457	1.76757	84.3912	93.4648		6.21787	35.297	15.2803	8.0976	0.240623	0.240623		54.1542	49.8795	38.1012	40.5647	47.4884	40.7508	45.1565	6.30832	51.4648	13.9699	40.6112	46.9054	0.0719197	44.1196
	30.3015	82.1151	50.5193	25.5125	32.3904	39.3759	43.3691	20.8733	64.2424	48.1294	435.695	35.8831	30.8237	47.7335	0.215254	170.762	1501.25	51.1256	318.859	120.533	15.9459	27.2883	3253.26	647.276	0.189038	53.4752	204.438		5.58161	46.2319	14.6362	10.3706	3.49275	3.49275		53.9207	50.1429	38.1685	40.4389	47.0815	40.5561	45.0514	6.28596	51.3374	13.9528	40.4682	46.574	0.0701473	43.8188
	34.8285	80.4053	49.5448	24.1254	29.4555	38.4719	42.8052	20.3408	63.1461	47.5195	413.749	36.6502	30.7988	46.7766	0.205965	63.6278	1413.77	45.4219	348.937	178.215	18.7781	95.0786	3061.15	598.639	0.906941	19.1651	179.404		1.82167	43.7551	12.8946	12.5248	7.19469	1.82167		53.6759	50.4059	38.261	40.3274	46.691	40.3588	44.9533	6.26307	51.2164	13.9324	40.3353	46.2566	0.0683819	43.5249
180°	33.1223	76.0322	46.2116	22.2009	27.6514	36.0066	40.2042	19.3349	59.5391	48.0919	373.84	34.5644	29.0191	43.6603	0.201449	50.1527	1283.65	36.0892	324.119	157.572	17.6196	64.7153	2596.36	446.64	8.2763	6.62386	119.44		1.44214	41.4678	11.6471	12.3636	6.91304	1.44214		53.4121	50.8572	38.3253	40.2546	46.3232	40.1604	44.8888	6.28075	51.1696	13.9918	40.184	45.9646	0.0671011	43.2889
	31.0997	71.0979	43.6764	20.6056	27.0578	37.7188	38.5427	17.8657	56.4084	46.353	319.183	34.4093	28.0683	42.187	0.200963	55.3985	1059.84	26.3545	321.74	131.902	0.67873	36.264	2117.86	345.909	20.0001	3.92081	159.798		3.30958	36.6886	9.2671	13.8037	7.35144	3.30958		53.1551	51.3317	38.3729	40.2254	45.983	39.9748	44.8405	6.31471	51.1552	14.0826	40.0374	45.6974	0.0660169	43.1042
	33.554	70.4627	41.2358	19.6226	38.0947	39.9221	40.482	16.6646	57.1465	41.1654	277.708	39.0084	34.6891	40.9073	0.0822552	47.9971	898.846	0.568223	435.114	5.69924	0.313475	71.847	2059.8	261.083	29.7584	169.441	220.355		5.4544	31.4544	2.2274	19.3858	0.91371	0.91371		52.9263	51.7426	38.4269	40.221	45.6776	39.7698	44.794	6.35443	51.1484	14.1859	39.8826	45.4567	0.0653175	42.9493
	51.4255	72.7089	38.6699	19.2237	45.5929	38.7753	44.3994	17.6096	62.009	39.6619	310.099	42.1841	38.6962	49.9674	0.127123	49.3669	801.43	32.8271	633.815	1.42459	31.6303	694.208	2268.73	184.747	34.2694	420.875	187.624		9.24142	30.5248	3.51423	22.9604	3.40882	3.40882		52.8123	52.017	38.4946	40.2347	45.4387	39.4602	44.7429	6.41536	51.1583	14.3383	39.6538	45.2647	0.0660738	42.8367
	53.2192	72.2206	36.0204	19.2132	44.1327	36.5558	43.5603	17.9651	61.5254	41.2419	322.745	40.3442	36.1543	50.9476	0.169839	93.2948	821.41	56.8502	592.78	0.327563	49.0634	791.946	2222.45	119.743	34.3919	363.091	131.747		12.875	31.8763	4.32381	21.131	3.78843	3.78843		52.896	52.1731	38.5779	40.2561	45.3082	39.1485	44.7266	6.50284	51.2295	14.5391	39.4254	45.1628	0.0678273	42.7821
	51.5839	70.7604	34.3158	19.4057	42.1966	34.8834	42.191	17.5444	59.7354	41.5834	307.807	38.54	34.4577	49.2371	0.176587	88.2283	816.215	62.0188	519.17	3.1513e-05	53.401	702.58	2086.91	85.3414	32.1722	293.055	96.1507		13.044	32.2205	4.22421	19.1343	3.6566	3.6566		53.0007	52.3047	38.4703	40.2813	45.191	38.8695	44.6862	6.62271	51.3089	14.8205	39.2224	45.0648	0.0693151	42.7361
	48.3696	67.2195	38.0826	18.5135	43.0501	33.1932	41.4047	16.2486	57.6534	39.2434	264.018	40.5664	34.4155	47.0397	0.154983	48.5093	666.399	11.0368	524.009	2.70731	67.4297	542.513	1775.93	169.127	43.0888	323.008	65.861		7.80325	26.6531	2.48378	22.0529	2.48378	7.37317		53.1002	52.426	38.3552	40.3183	45.0956	38.625	44.6534	6.73438	51.3878	15.0815	39.0483	44.985	0.0706471	42.7069
	46.4425	62.9725	44.5489	17.6281	47.2974	31.1368	41.671	15.5273	57.1984	37.2617	241.098	45.4957	34.4899	47.0837	0.154386	22.7669	453.753	8.28216	578.064	31.6558	110.969	456.455	1436.02	379.128	55.4972	493.714	36.7131		0.946796	17.4768	0.946796	27.8676	1.80168	14.3589		53.1753	52.5445	38.2546	40.3109	45.021	38.4047	44.6185	6.83912	51.4576	15.328	38.8813	44.9203	0.0720639	42.6659
	54.521	64.5068	54.0812	17.2883	46.7367	29.0615	44.3659	17.7551	62.121	40.0196	315.243	50.409	33.4803	54.4111	0.238144	103.127	405.656	94.3858	733.199	5.62076	234.226	866.91	1554.66	841.2	60.6752	469.113	15.8705		4.1121	14.0979	3.67221	33.1207	3.67221	21.3475		53.2374	52.6467	38.2043	40.1381	44.9462	38.2445	44.5695	6.93792	51.5074	15.5665	38.7179	44.852	0.0734009	42.5421
	66.1746	77.5762	55.5303	24.6775	45.2293	27.1358	49.3873	21.1526	70.5399	42.83	447.431	50.3798	31.6592	63.5135	0.3347	281.812	794.615	37.7366	610.573	17.2886	495.127	1688.95	2756.09	927.361	0.16015	406.088	4.23593		15.7947	27.1964	5.15049	25.7023	5.15049	23.244		53.3018	52.7078	38.2594	39.9587	44.773	38.1068	44.5179	7.00504	51.523	15.7353	38.6842	44.7092	0.0722478	42.3658
	65.5712	77.4025	54.8804	30.8176	42.7572	25.3343	49.4605	20.2201	69.6806	40.8812	408.851	48.8188	33.8025	62.8985	0.300887	259.554	780.755	29.3753	347.56	44.9353	582.076	1639.72	2737.89	888.202	32.9461	312.563	0.0658338		16.7524	28.5837	6.06164	18.0012	6.06164	23.4845		53.3639	52.7406	38.3421	39.7999	44.5517	37.9954	44.4656	7.05397	51.5196	15.8639	38.7066	44.5302	0.0699648	42.1758
	63.5541	74.6709	52.7009	30.3758	40.1773	23.7554	47.5391	19.6657	67.2047	41.3674	386.739	46.4391	32.8262	60.8408	0.299088	256.482	736.135	26.6441	294.578	54.195	565.663	1480.43	2459.48	763.038	28.0696	227.999	1.74853		17.115	28.2318	6.26176	16.0633	6.26176	22.6837		53.4208	52.7548	38.4397	39.6411	44.3347	37.8968	44.4146	7.09427	51.5089	15.9728	38.74	44.3946	0.0680173	41.9879
	60.1668	69.7848	50.3405	28.519	43.0889	22.3269	45.7045	18.2165	63.921	39.8572	331.841	46.7147	32.1615	57.7102	0.284281	209.16	579.86	21.4926	295.342	6.84113	546.511	1231.25	1998.72	638.208	11.8423	324.404	7.56699		13.4521	23.07	3.62578	18.1957	3.62578	24.3878		53.4797	52.7586	38.5399	39.2707	44.1438	37.803	44.3326	7.16262	51.4952	16.1566	38.7226	44.2854	0.0670154	41.7073
	57.2025	70.0372	51.394	28.8374	50.5438	21.3738	46.5648	18.1775	64.7423	39.0371	330.422	50.9689	34.264	55.7503	0.238699	113.161	550.954	23.3211	314.26	15.8324	634.583	1032	2021.35	692.545	14.1351	648.52	13.7187		6.2336	19.0683	0.425097	22.1315	0.425097	29.595		53.4809	52.7728	38.6453	38.8517	43.936	37.7177	44.2341	7.2273	51.4613	16.3388	38.6969	44.1595	0.0659296	41.3939
	71.5321	97.3689	65.572	29.059	49.6557	20.415	55.6005	28.5505	84.151	51.3494	815.132	57.6139	34.2082	70.0421	0.343729	253.817	1744.6	99.4325	704.448	35.3401	1238.02	2158.01	5226.02	1639.79	15.8508	604.078	21.741		13.9182	39.755	7.95817	28.5549	7.95817	37.1989		53.5311	52.7972	38.7753	38.4349	43.6972	37.4866	44.1204	7.33388	51.4543	16.6224	38.52	44.0146	0.0665733	41.2363
	95.0706	98.3698	65.658	27.1456	47.9276	19.2842	58.9093	33.4963	92.4056	56.8608	1122	56.7928	32.3411	87.7175	0.461245	1307.64	1557.13	45.5457	1008.93	120.598	1570.15	4899.01	5371.72	1646.76	4.27606	522.115	33.5652		38.2778	41.577	8.86524	29.6472	8.86524	37.5086		53.6426	52.8176	39.0001	38.0413	43.4629	37.228	44.0321	7.44817	51.4803	16.9153	38.281	43.8898	0.0682575	41.2315
	95.9602	92.6014	66.1717	25.2866	45.0813	18.1385	57.2066	33.2483	90.4549	58.1196	1105.45	55.6265	30.2353	85.994	0.47973	1501.84	1252.79	80.3724	1018.88	147.024	1526.32	5024.33	4559.45	1688.71	0.043654	400.142	48.1534		40.3338	36.975	10.5452	30.3398	10.5452	37.488		53.7639	52.8208	39.2418	37.6796	43.2469	37.074	43.9711	7.54004	51.5112	17.1477	38.0701	43.7901	0.0698751	41.2443
	93.205	88.0183	64.8206	23.6826	43.2159	17.3388	55.0469	32.2002	87.2471	58.496	1036.85	54.0182	28.566	82.2189	0.484299	1456.04	1087.12	95.5252	983.715	139.973	1421.9	4641.33	3961.52	1579.5	1.9462	328.992	59.8904		39.1868	34.0001	10.8024	30.3356	10.8024	36.6794		53.7908	52.8134	39.4797	37.3165	43.0541	36.9143	43.8948	7.61146	51.5063	17.3402	37.8573	43.6846	0.071464	41.2669
	88.1056	86.9102	62.1854	22.2105	41.8932	17.6059	53.1518	30.9536	84.1054	58.2363	958.127	52.0393	27.1312	80.729	0.496919	1221.77	1139.63	81.6064	957.365	126.755	1263.51	3972.52	3823.25	1376.98	8.22091	282.762	55.8282		36.0663	34.8708	10.1461	29.8288	10.1461	34.4335		53.625	52.8942	39.712	36.8519	42.8905	36.6272	43.7668	7.70055	51.4674	17.5945	37.567	43.5477	0.0737323	41.3013
	83.5096	85.9132	58.6019	21.2856	40.8351	25.9393	52.6808	28.0391	80.7199	53.2245	786.19	49.7185	29.6633	77.2827	0.445266	950.418	1104.39	35.0591	985.656	140.32	715.107	3414.29	3700.95	1123.87	14.3799	248.296	0.742361		33.7911	36.1947	8.88336	28.4329	8.88336	23.7792		53.4228	53.1755	39.9319	36.3689	42.7586	36.3443	43.667	7.83896	51.506	17.9517	37.2596	43.4399	0.0765835	41.3453
	87.3998	82.8924	56.297	20.7495	39.4744	31.7421	53.0925	27.4323	80.5248	51.6688	752.531	47.8857	33.6751	76.2435	0.387272	1176.99	888.032	10.2686	1046.07	185.453	455.843	3884.04	3342.54	974.644	18.7333	207.265	44.4134		39.5141	35.0067	8.41129	27.1362	8.41129	16.1437		53.2415	53.4636	40.1472	35.9028	42.6473	36.0949	43.5829	7.9831	51.566	18.317	37.108	43.349	0.0775695	41.3973
	93.6953	77.1746	55.1398	19.8282	37.1936	30.4917	52.2539	28.6307	80.8846	54.7916	819.719	46.1667	32.1672	71.6659	0.380406	1717.39	621.042	8.32883	1051.43	226.811	473.591	4708.38	2714.08	903.731	27.5579	146.795	29.3114		47.5286	31.0078	8.97311	26.3386	8.97311	15.675		53.128	53.7247	40.3994	35.5626	42.5363	35.8367	43.5313	8.11797	51.6493	18.6486	36.9774	43.2825	0.0785596	41.4679
	94.6316	73.3389	54.2318	19.7808	35.3734	30.4415	51.2996	28.475	79.7746	55.5072	810.825	44.8026	31.6745	68.5621	0.368006	1877.66	485.728	8.5973	993.438	253.647	435.062	4837.74	2329.14	849.958	28.0574	106	28.7703		49.829	28.5363	9.4292	25.0218	9.4292	14.361		53.0704	53.9688	40.6597	35.3558	42.431	35.4421	43.488	8.26627	51.7542	19.0082	36.7465	43.2237	0.0809951	41.5453
	90.3687	72.1768	53.7636	19.5915	34.4242	53.3704	53.9492	25.3798	79.329	47.0439	644.135	53.567	39.1608	67.5735	0.266201	1326.38	332.246	0.0344622	1180.45	381.225	0.334989	4262.92	2218.33	822.879	30.0986	87.3574	800.478		36.8017	18.6098	0.196571	33.9755	19.1428	0.196571		53.0468	54.3269	40.9143	35.1731	42.3404	35.0517	43.4755	8.45104	51.9266	19.4386	36.6084	43.1917	0.0824982	41.6274
	84.3123	71.2883	53.2278	18.4282	33.3488	60.7946	53.5667	24.3112	77.8779	45.385	591.036	57.0112	38.3185	68.6649	0.283655	945.296	314.057	0.114861	1234.71	408.762	52.2424	3508.74	2135.42	792.425	44.2157	68.4109	1275.69		27.3012	14.2772	3.7834	38.5829	23.6624	3.7834		53.0255	54.7642	41.061	35.0078	42.3035	34.6948	43.4761	8.65616	52.1323	19.9101	36.5211	43.183	0.0835828	41.6823
	80.1112	69.423	51.5608	18.4783	31.5241	59.7906	51.8147	23.2269	75.0416	44.827	539.49	55.6757	36.5333	67.0149	0.294371	800.696	310.053	0.0644193	1111.32	411.708	63.6155	3028.69	1966.5	701.356	43.5528	41.5555	1204.98		24.4355	13.7472	4.11487	37.1975	24.1517	4.11487		53.0125	55.1903	41.0649	34.8582	42.2541	34.3209	43.4502	8.87191	52.3221	20.4186	36.4099	43.1511	0.0847307	41.6595
	77.4384	65.6572	48.5272	22.9657	29.4413	56.9364	50.161	20.984	71.1451	41.8333	440.33	52.7318	34.2128	63.477	0.299563	744.052	240.131	2.66941	739.584	429.307	45.9057	2741.64	1646.7	549.879	4.4604	19.0411	1014.98		24.7065	12.9254	4.20461	29.7661	23.2905	4.20461		52.9908	55.5993	41.063	34.7171	42.1894	33.8434	43.4005	9.10446	52.505	20.9778	36.3036	43.0977	0.085567	41.6262
	75.351	60.9294	45.9459	22.2552	27.6052	53.3542	47.5735	20.1285	67.702	42.3104	405.157	49.6501	32.1904	59.0356	0.294272	771.589	178.38	2.64882	641.015	398.733	33.4164	2527.4	1285.34	435.483	7.96664	6.38801	799.558		25.7009	11.2793	3.70411	27.3949	22.0449	3.70411		52.8054	55.9884	41.0638	34.591	42.1299	33.3991	43.3296	9.29075	52.6203	21.442	36.2092	43.0297	0.0860751	41.5968
	72.7898	57.9255	44.3492	21.0965	38.3683	50.2347	47.4607	17.5852	65.0459	37.0521	309.239	47.292	39.8635	56.0028	0.168352	641.565	109.512	9.6811	695.068	82.672	7.69539	2276.45	1078.98	371.392	15.8498	176.639	632.876		25.4978	10.6335	2.94275	26.1955	8.92372	2.94275		52.5938	56.3867	41.0262	34.5377	41.8339	33.1875	43.261	9.42326	52.6842	21.7824	36.1598	42.9042	0.0853029	41.43
	69.038	56.7153	43.2651	24.3033	51.7186	47.7667	48.8012	14.9167	63.7179	30.5662	222.508	49.7427	44.3905	55.4662	0.110915	409.529	62.6339	30.6481	600.146	8.51145	1.07013	1932.51	1000.94	330.782	0.599686	709.738	514.791		19.2953	6.97268	6.47756	25.4394	1.97596	1.97596		52.4015	56.7962	40.9168	34.506	41.5651	33.143	43.2214	9.53032	52.7517	22.05	36.1087	42.8073	0.0848834	41.2409
	64.2744	56.2317	41.8819	29.0754	50.0529	45.9142	47.9051	12.1384	60.0434	25.3384	147.34	47.9836	42.89	54.687	0.1209	267.955	69.3323	36.2787	354.558	4.61339	3.96372	1536.38	970.569	282.38	15.9811	623.762	434.157		16.2908	8.24812	6.10166	18.9082	2.0694	2.0694		52.2291	57.1964	40.8197	34.4836	41.3542	33.1736	43.2094	9.62289	52.8323	22.2703	36.0676	42.7456	0.084732	41.0869
	60.9329	55.5603	40.0285	28.7449	47.2396	45.0287	46.2558	11.4007	57.6565	24.647	129.975	46.1342	41.2785	53.4801	0.128765	215.417	86.5735	38.7799	306.633	0.967863	1.50573	1285.59	929.189	223.525	13.4481	491.15	398.044		14.7987	9.42613	6.10571	17.3893	1.10544	1.10544		52.0715	57.5649	40.7397	34.3786	41.1425	33.119	43.1694	9.74452	52.9139	22.5728	35.9688	42.6626	0.0851286	40.9411
	58.634	53.9753	37.7662	28.0985	50.2127	44.6209	45.5513	11.2243	56.7756	24.641	125.985	47.4168	39.4799	53.0346	0.146515	171.159	70.9644	60.6069	304.6	21.7287	0.865593	1126.03	835.071	160.998	9.12504	631.766	381.936		11.2173	6.55852	9.65056	19.3183	2.79589	2.79589		51.8969	57.8411	40.5749	34.1917	40.7577	33.0763	43.0564	9.86274	52.9192	22.9065	35.7875	42.4817	0.0855282	40.6663
	56.94	51.1059	35.4157	27.5809	54.2623	44.2854	44.9317	11.5013	56.433	25.5973	132.28	47.6957	37.6331	53.4732	0.173864	144.199	38.1209	90.5543	301.05	87.0601	0.417692	1015.21	677.469	106.874	6.26609	851.741	368.936		9.24431	3.41025	12.28	20.1148	6.56664	3.41025		51.6726	58.0292	40.3999	34.0028	40.3647	33.043	42.9187	9.94833	52.867	23.1795	35.5933	42.289	0.0859722	40.3823
	54.0719	47.5597	33.0058	26.3072	53.7753	43.0367	42.9594	11.2961	54.2556	26.2949	127.602	45.2982	35.5135	52.2214	0.190436	123.488	21.1627	99.0751	277.298	116.982	0.00597221	840.666	505.441	62.8543	1.51158	823.549	322.526		8.77373	2.26151	12.2924	18.991	8.47704	2.26151		51.4361	58.1954	40.2511	33.8293	40.001	33.0805	42.7989	10.0087	52.8076	23.3854	35.3722	42.162	0.0875709	40.1261
	50.3222	46.4156	30.7441	26.6731	52.0885	40.6585	41.1503	10.4844	51.6347	25.4783	109.923	43.537	33.2227	49.3456	0.195267	84.1239	27.7231	108.29	209.591	119.643	0.24188	637.285	455.305	32.1075	2.54513	729.58	242.761		6.78518	2.87854	12.793	16.864	8.55142	2.87854		51.2111	58.3438	40.2408	33.6664	39.6763	33.4037	42.757	10.0036	52.7607	23.3965	35.1689	42.1279	0.0900303	39.9585
	47.6049	53.7642	28.688	44.9145	48.7752	39.7395	43.9144	8.7697	52.6841	19.97	76.9077	46.2597	41.0332	48.4827	0.0832193	13.6201	97.0183	231.842	1.00014	23.6279	17.4299	507.476	822.913	13.0344	393.497	561.573	214.967		1.34524	7.50448	17.5717	1.34524	2.51555	6.52022		51.0104	58.3149	40.22	33.5579	39.3637	33.7646	42.7053	9.9357	52.641	23.2657	35.1644	42.0839	0.0895756	39.7919
	46.0904	57.1054	26.7815	48.9748	46.1774	42.5983	44.6213	10.0174	54.6387	22.4497	100.348	46.1339	43.4714	48.2755	0.0523629	2.15822	155.853	318.259	18.9531	2.4214	4.09248	441.534	1025.78	2.90289	571.073	445.197	306.972		0.0434971	10.9715	19.3524	2.84093	0.0434971	3.53557		50.8139	58.1814	39.9272	33.5376	39.0449	34.1318	42.6061	9.83737	52.4435	23.0891	35.3601	41.9364	0.0850796	39.4861
	45.3896	55.9937	25.3124	48.7413	50.5065	42.3838	44.7212	10.5765	55.2977	23.6499	111.863	47.0654	43.1353	50.0652	0.0743553	0.44673	127.069	376.703	16.1608	33.4698	5.46341	412.572	955.799	0.0550617	559.964	646.624	299.501		1.67584	8.92828	21.7531	1.67584	3.44109	4.68161		50.6108	58.0357	39.6062	33.5431	38.7288	34.4798	42.5008	9.73949	52.2402	22.916	35.5421	41.7771	0.0806404	39.1675
	44.5518	53.437	24.1343	48.5247	58.3008	40.3882	44.8895	11.9774	56.8669	26.6821	143.459	46.5382	41.4291	52.2089	0.115123	0.114009	73.0606	430.778	13.2148	179.865	20.2617	379.24	804.249	0.890098	549.76	1103.78	234.41		1.98643	6.89877	22.404	1.98643	11.7626	6.15009		50.4071	57.8948	39.2986	33.5561	38.4314	34.8106	42.3998	9.64763	52.0474	22.754	35.7158	41.6245	0.0763986	38.865
	42.9204	50.0164	23.0383	47.268	57.2169	38.0603	43.0867	11.7677	54.8544	27.3117	138.479	45.0942	39.2753	49.3293	0.11347	0.0276457	48.0205	401.94	17.4833	199.661	25.2651	318.362	621.937	4.15934	492.409	1032.92	168.546		2.17378	4.92217	22.0559	2.17378	12.1226	7.03395		50.2179	57.7624	39.0082	33.562	38.1615	35.1249	42.3062	9.56637	51.8725	22.6122	35.8841	41.4817	0.0723527	38.5849
	40.2958	46.2898	22.1945	44.5598	54.936	36.1845	40.7434	11.0617	51.8051	27.1496	122.361	42.4278	37.2123	45.8573	0.104069	0.200353	30.7627	344.061	14.5646	201.431	20.7836	231.59	449.953	8.31285	379.55	891.519	123.361		2.13198	3.86204	20.2333	2.13198	12.5083	6.24327		50.0489	57.6305	38.7589	33.5771	37.9068	35.4226	42.2241	9.4896	51.7137	22.4744	36.0436	41.3578	0.0686574	38.3328
	38.4903	44.1903	21.074	46.2619	51.5821	34.3937	39.332	10.7717	50.1037	27.3865	116.029	41.3403	35.4178	45.744	0.127229	0.708494	23.6026	333.358	48.0225	150.065	24.3876	179.898	365.29	16.0301	448.768	702.485	86.7867		2.84999	2.84999	20.2663	4.92156	10.2418	6.94665		49.8997	57.3688	38.7013	33.6104	37.6575	35.7123	42.1583	9.3607	51.519	22.2037	36.1986	41.2941	0.065754	38.1794
	37.4718	43.6605	19.9167	66.1459	48.5504	32.7204	41.411	15.6262	57.0372	37.7345	244.179	40.5661	33.9082	47.3279	0.165193	15.5173	5.06046	462.001	611.817	50.9718	75.5255	153.612	345.32	26.6356	1686.6	550.967	58.4109		3.09437	3.09437	20.6494	25.5798	7.98428	7.84571		49.7514	57.047	38.6882	33.6458	37.559	35.9878	42.1132	9.19835	51.3116	21.842	36.3806	41.2569	0.0628088	38.1236
	37.0196	48.5587	18.7873	70.186	47.1126	30.9595	42.104	17.6015	59.7055	41.8049	309.813	42.0661	32.4745	48.1972	0.194897	25.8503	41.6634	543.665	788.601	25.0868	124.2	142.61	551.356	39.5689	2034.76	485.538	34.5952		5.04649	6.49255	23.2788	28.1199	5.04649	11.1067		49.5939	56.7199	38.7021	33.6621	37.5144	36.1539	42.0577	9.04453	51.1022	21.5051	36.494	41.2188	0.0607981	38.1083
	36.8523	52.9136	18.1061	69.0928	46.2335	29.1334	42.0553	18.0776	60.1329	42.9853	326.799	41.5429	31.0631	51.2436	0.245186	27.0709	117.903	573.563	731.026	17.4574	166.975	138.641	774.838	48.6032	1937.33	447.567	16.4486		4.69059	11.3707	23.4368	27.5499	4.69059	12.4095		49.4462	56.4183	38.7427	33.6639	37.482	36.2992	42.0087	8.9033	50.912	21.1939	36.5949	41.1922	0.0591012	38.1123
	36.3067	53.3197	17.3917	66.3122	44.511	28.0438	40.9808	17.6185	58.5993	42.9919	310.41	40.4088	30.1095	51.1175	0.258633	21.8481	152.248	556.45	641.677	12.4621	167.366	126.089	797.611	59.0754	1700.28	377.654	8.79795		4.10218	12.9109	23.0172	25.9034	4.10218	12.365		49.3192	56.1248	38.7775	33.6684	37.4388	36.4711	41.9666	8.76638	50.733	20.8889	36.713	41.1693	0.0572189	38.1081
	35.0076	51.9686	18.1856	62.0905	42.1915	27.4508	39.4824	16.0792	55.5617	40.7251	258.542	38.5996	29.34	49.5243	0.255937	20.0239	155.904	453.556	511.126	7.33897	144.761	98.6031	723.119	47.5015	1369.95	292.881	5.63136		3.59193	13.369	20.414	23.491	3.59193	11.1488		49.2057	55.6402	38.8212	33.6718	37.3844	36.6615	41.8975	8.56949	50.467	20.4535	36.8422	41.1284	0.0549714	38.1028
	33.3926	48.882	27.3769	58.2142	39.6247	26.5846	39.0125	12.5532	51.5657	32.1773	157.582	36.5087	28.8808	46.5677	0.234423	31.5832	97.407	135.387	368.704	0.374861	154.453	69.1373	566.644	5.2862	1098.02	211.616	2.27059		3.11608	12.3733	9.13179	21.7055	3.11608	9.92411		49.0629	55.067	38.9872	33.6648	37.3446	36.7815	41.818	8.34135	50.1593	19.9468	36.9223	41.1103	0.05367	38.1659
	31.4291	48.4738	28.4614	56.1826	37.3996	25.1321	37.8464	12.1678	50.0142	32.1503	148.054	34.4144	29.2033	45.7052	0.220294	41.1827	112.94	88.0784	336.216	0.199628	161.654	40.3397	547.376	11.4496	967.516	151.83	0.00295793		2.98529	14.0594	5.95292	21.7683	2.98529	9.28226		48.8728	54.6726	39.1673	33.6557	37.3286	36.8901	41.7645	8.1619	49.9264	19.5427	36.9997	41.1152	0.0526849	38.2479
	29.2037	67.094	27.329	55.3075	35.8433	23.5551	39.7221	17.5087	57.2308	44.0779	306.554	32.5235	27.7977	50.4414	0.289418	110.636	749.222	153.589	242.904	15.0452	261.373	17.0241	1765.37	5.06812	913.838	115.897	2.31846		3.31977	34.5705	5.19454	22.784	3.31977	8.96844		48.7248	54.3929	39.3593	33.6555	37.3158	37.0156	41.744	8.02252	49.7665	19.2184	37.0907	41.1478	0.0518558	38.3375
	27.5684	68.6098	25.8966	54.8188	34.1737	22.1056	38.8621	18.6438	57.5059	47.9742	347.591	30.871	26.3145	49.6575	0.307258	127.549	884.922	168.105	254.616	21.9817	280.782	6.20348	1895.04	0.670572	884.534	82.7366	8.83356		3.30264	37.7387	4.97444	23.9478	3.30264	8.76545		48.6102	54.1558	39.539	33.6644	37.2917	37.112	41.7288	7.90718	49.636	18.949	37.1569	41.1814	0.0513726	38.4153
	26.6666	67.1796	25.2784	53.7278	32.2148	20.67	37.6229	18.5582	56.1811	49.327	344.408	29.4407	25.6255	48.3496	0.307186	120.04	873.601	152.385	259.369	29.247	287.4	2.52448	1772.57	0.0402903	820.827	50.9383	19.428		2.77412	37.7389	4.16226	24.2871	2.77412	8.7707		48.4768	53.8956	39.705	33.6794	37.1413	37.164	41.677	7.80156	49.4786	18.7191	37.1469	41.184	0.0515388	38.4345
	34.236	63.4999	25.2465	51.6464	36.9112	19.3479	38.4813	16.4984	54.9797	42.8737	272.197	35.5736	27.4939	47.9626	0.271265	18.0226	625.929	175.159	173.318	2.46513	366.089	83.8745	1476.26	0.0285028	705.893	140.033	32.8311		1.33762	27.9263	10.3271	16.0727	1.33762	16.2258		48.1612	53.6011	39.864	33.6928	36.9016	37.199	41.5699	7.66878	49.2387	18.4479	36.9759	41.1434	0.0533478	38.5315
	51.2483	58.9738	26.4117	48.4761	46.8897	18.0426	41.6737	15.8481	57.5218	38.0289	251.161	47.6829	31.5312	50.5553	0.231757	91.6737	299.292	232.929	46.2726	27.2071	558.43	684.902	1148.94	1.77948	547.484	475.765	49.493		3.56542	11.2908	21.2712	0.793179	0.793179	29.6403		47.8166	53.4544	40.0214	33.6943	36.6652	37.2397	41.482	7.58215	49.0641	18.2782	36.8088	41.1168	0.0552834	38.6306
	51.9007	55.7822	25.9961	45.5225	46.2689	16.9784	40.4081	15.3988	55.8069	38.1081	237.122	45.8957	30.8777	50.4928	0.241059	132.08	236.362	207.708	26.157	34.3488	548.954	719.475	942.765	0.843379	417.991	449.067	65.5994		6.00502	9.88647	19.8997	0.373196	0.373196	28.9174		47.6917	53.3871	40.1705	33.6829	36.4355	37.2911	41.4431	7.56122	49.0044	18.2448	36.6494	41.125	0.0575451	38.7308
	50.2752	52.8942	24.6429	43.6044	44.6927	16.3232	38.7388	14.7901	53.5289	38.1791	218.748	44.1486	29.3833	48.8796	0.249113	133.089	200.377	198.693	23.6744	35.449	502.458	634.915	773.759	0.189023	343.239	384.748	76.641		6.12666	8.74567	19.5056	0.544132	0.544132	27.8253		47.7845	53.332	40.258	33.6724	36.1862	37.3511	41.4307	7.58585	49.0165	18.3097	36.4774	41.1375	0.060041	38.8045
	47.0247	49.7554	23.5187	42.1713	42.1414	16.2428	36.8091	13.6291	50.4381	37.0264	185.752	42.1564	28.1744	45.8114	0.238384	104.359	167.607	176.634	28.754	28.4344	422.971	481.67	608.986	2.43056	292.191	291.171	78.0557		4.86831	7.59898	18.6377	0.0149403	0.0149403	25.9136		47.8928	53.2738	40.2568	33.6635	35.8874	37.4157	41.3983	7.62322	49.0216	18.4143	36.2695	41.113	0.0625916	38.8363
	43.879	46.6965	27.4723	40.9906	39.6583	20.1595	36.476	10.364	46.8401	28.4133	107.413	40.3245	30.5188	43.1569	0.171536	54.8034	104.458	81.0665	20.3813	10.127	266.23	353.487	467.371	5.73422	253.22	212.594	24.1891		3.5545	6.37203	12.8521	0.666134	0.666134	20.165		47.8982	53.1619	40.1376	33.6508	35.5865	37.4825	41.3196	7.63303	48.9526	18.4732	36.0605	41.0241	0.0643909	38.8101
	40.902	44.1427	36.57	39.5349	39.0385	19.7245	36.6521	8.65711	45.3092	23.6197	74.9456	39.2867	37.1871	40.5602	0.0433861	18.0619	56.1092	0.00674786	8.31063	5.69501	286.544	250.409	363.474	132.072	209.011	194.904	28.6572		1.61531	4.85599	2.71676	0.248198	0.248198	19.5622		47.7527	52.8951	39.9821	33.5571	35.2916	37.5633	41.1737	7.58602	48.7597	18.4245	35.8596	40.8758	0.0653702	38.7727
	37.9726	41.2755	37.1594	37.8048	39.4546	19.2002	35.4778	8.10996	43.5878	22.8592	65.7714	37.8887	37.3207	39.0841	0.0230789	6.22363	33.6134	2.82756	5.41484	15.8144	264.963	166.277	262.37	145.966	161.979	206.694	34.5457		0.0838699	3.38686	0.729317	0.0838699	1.56589	18.6885		47.5922	52.61	39.8117	33.3952	35.0119	37.6879	41.0181	7.54082	48.559	18.3841	35.6809	40.7165	0.0659138	38.7498
	35.8487	38.5295	36.0864	35.7516	38.6417	18.6428	33.9168	7.59873	41.5155	22.4041	57.7407	35.9675	35.7759	37.9187	0.029077	3.73239	21.277	4.70721	3.3666	22.325	233.295	116.014	180.949	121.191	113.932	183.982	41.4087		0.118835	2.56192	0.118835	0.215946	2.67416	17.3248		47.4482	52.328	39.6404	33.2284	34.7482	37.8228	40.8693	7.49969	48.369	18.3504	35.5168	40.5621	0.0663161	38.7316
	35.1176	35.9739	33.9597	33.2715	36.9487	17.9778	32.2082	7.09674	39.3049	22.034	50.3638	34.5386	33.4435	35.7598	0.0334712	8.46454	14.1808	3.06764	1.13058	22.4721	202.503	100.799	118.728	78.8891	67.1379	140.92	50.4082		0.57896	1.43531	0.57896	1.26714	2.41005	16.5608		47.3417	52.0625	39.4689	33.0999	34.4457	37.9551	40.729	7.47182	48.2008	18.3452	35.3231	40.414	0.0672178	38.712
	37.2686	34.4474	32.7563	31.2734	34.7445	17.0794	31.2616	7.23509	38.4967	23.1437	52.3465	33.6018	31.6442	34.6702	0.0456322	36.0844	10.149	2.234	0.000140137	12.1306	201.134	148.619	87.7903	58.9602	38.3871	93.447	63.9726		3.66683	0.845547	0.845547	2.32837	1.1427	16.5224		47.2524	51.7605	39.2664	32.9891	34.0596	38.076	40.5673	7.45195	48.0193	18.3693	35.0637	40.2421	0.0687649	38.6712
	46.9094	32.9981	34.1295	29.8497	33.3555	16.041	32.2139	9.88633	42.1002	30.6897	97.7395	33.1768	30.6368	33.936	0.0510927	215.958	0.615017	3.66976	5.58917	1.30331	261.562	476.621	62.7323	81.9352	22.772	68.5214	81.6627		13.7326	0.178698	0.952734	3.32707	0.178698	17.1358		46.9937	51.1555	38.9045	32.8748	33.6749	38.1933	40.2994	7.32201	47.6215	18.169	34.8045	39.9507	0.0688412	38.5489
	50.2907	31.2658	42.0251	28.6486	32.1526	18.6599	33.8405	10.9953	44.8357	32.4915	120.896	31.7092	29.3029	39.557	0.148913	270.612	6.62897	66.9884	26.9557	2.84878	230.448	635.696	38.2922	287.214	12.751	50.0544	41.1878		18.5815	0.443422	10.3159	3.06064	0.443422	13.0493		46.4676	50.511	38.5263	32.7771	33.3018	38.3054	39.9815	7.13285	47.1144	17.8404	34.5527	39.6177	0.068289	38.4158
	48.97	29.137	42.9368	27.302	30.7574	25.5433	34.1077	9.53349	43.6412	27.9511	90.8875	29.9472	27.7608	39.8919	0.179315	220.885	24.7083	77.9518	46.3175	11.2251	73.3494	570.839	16.4778	318.946	4.94766	32.2584	0.216781		19.0228	0.810183	12.9896	2.64513	0.810183	4.40387		45.9094	49.8971	38.1281	32.6899	32.9524	38.4116	39.6648	6.94741	46.6122	17.5153	34.2464	39.3515	0.0693648	38.2699
	46.084	27.642	41.7913	25.6088	28.7873	26.5743	32.7479	8.83709	41.585	26.9852	78.0941	28.2146	26.8412	38.5403	0.178935	177.85	26.0709	81.7822	50.9671	15.6871	38.1134	441.263	6.57544	279.344	0.282075	13.7607	2.2399		17.8694	0.57264	13.5767	2.60579	0.57264	1.64027		45.3597	49.3046	37.7276	32.719	32.6182	38.5125	39.3736	6.75023	46.1238	17.1441	33.9711	39.1583	0.070932	38.1201
	43.0364	35.8599	39.5973	24.674	27.6838	26.2406	32.8487	7.68854	40.5372	23.4059	59.1136	31.7718	26.6014	38.663	0.184811	103.789	9.06738	45.5444	66.8248	26.6758	43.6665	322.513	116.255	210.819	0.162961	6.79177	1.35233		11.2645	4.08803	7.82548	7.09782	4.08803	5.53124		44.8448	48.7008	37.3369	32.8297	32.293	38.6009	39.101	6.54505	45.6461	16.7388	33.9565	38.976	0.0688242	37.9689
	40.4293	54.2204	37.3014	23.6696	28.2294	25.6598	34.9183	11.5379	46.4562	33.0425	133.123	32.7654	26.3022	39.6473	0.202353	30.3706	372.57	5.67895	126.533	44.7419	85.7194	235.67	849.295	149.417	1.9827	9.9329	0.338857		7.66389	21.455	4.536	9.09573	4.536	7.10553		44.359	48.0885	36.9673	32.9347	31.9725	38.5974	38.8199	6.34969	45.1696	16.3568	33.9428	38.7643	0.0663131	37.7824
	38.9724	53.7381	36.4721	22.3543	27.6464	24.5998	33.9638	11.7028	45.6666	34.4566	136.955	32.0592	25.3614	38.3473	0.203831	25.0853	391.021	6.29137	134.782	39.9101	87.6851	193.061	821.417	129.832	7.41704	6.5981	0.228398		6.91311	21.6788	4.41285	9.70495	4.41285	7.45944		43.816	47.4889	36.6074	33.0236	31.6622	38.5268	38.5208	6.15446	44.6753	15.977	33.9195	38.5253	0.0635765	37.5671
	49.4728	50.7271	39.9348	29.7697	26.0116	23.7763	36.6154	11.8289	48.4443	32.3059	139.923	34.8523	26.9511	47.0883	0.271979	165.313	199.139	11.0187	46.8629	112.44	164.842	595.12	657.889	220.734	22.0152	0.87214	1.69364		14.6205	15.8748	5.08255	5.08255	8.84069	11.076		43.1906	46.9289	36.2453	33.1024	31.4079	38.4599	38.2225	5.95153	44.174	15.5707	33.8881	38.4006	0.0624226	37.3526
	57.9774	48.1993	39.8165	39.7889	25.0598	22.8309	38.9455	13.4299	52.3753	34.4838	180.362	39.8027	28.7421	46.1036	0.231964	362.214	85.6338	0.758681	0.711357	192.811	259.679	1082.39	534.608	217.231	216.418	0.000320606	5.04816		18.1747	8.39663	0.0138016	0.0138016	14.7429	16.9718		42.5349	46.3914	35.8809	33.1649	31.2162	38.3855	37.9289	5.74435	43.6733	15.145	33.8439	38.2713	0.0613939	37.1332
	60.3045	58.1653	38.3656	39.4006	24.6135	21.4881	40.3896	16.2715	56.661	40.2863	264.76	38.8831	28.0515	53.4741	0.311835	396.602	315.975	4.09659	0.978156	248.884	357.266	1240.92	1094.79	176.567	205.144	0.215478	12.8853		21.4214	19.2822	0.517492	0.517492	14.2696	17.395		41.9005	45.8534	35.5121	33.2147	31.0361	38.0739	37.5984	5.54098	43.1394	14.7373	33.789	37.955	0.0580678	36.793
	58.7264	66.6265	36.048	37.2908	28.0206	20.0877	41.1333	17.9717	59.105	43.6913	322.981	36.6694	30.0274	53.3675	0.279874	309.515	649.903	25.8604	14.7652	171.945	442.917	1132.23	1726.3	120.348	149.159	8.66038	24.8999		22.057	29.9571	0.62138	0.62138	8.64883	16.5817		41.3081	45.3142	35.1416	33.2621	30.862	37.678	37.261	5.34485	42.6058	14.3444	33.732	37.5738	0.0538779	36.4098
	55.7457	65.1807	33.6692	35.1194	30.5838	18.9195	39.8697	17.1979	57.0676	43.1353	295.769	34.3943	31.3552	50.5891	0.23472	252.047	640.645	38.4465	22.5658	86.2275	438.911	940.526	1608.25	73.8135	100.835	30.3175	37.9234		21.3514	30.7864	0.725092	0.725092	3.81044	15.4748		40.741	44.7852	34.7818	33.2963	30.6975	37.2805	36.9304	5.15779	42.0882	13.9662	33.6677	37.1929	0.049749	36.0311
	52.7579	61.7689	31.4516	33.8295	30.0206	17.9587	37.9646	16.1762	54.1408	42.6087	261.67	32.6406	30.3784	48.0258	0.225083	218.844	566.648	42.4188	17.0985	63.1057	400.233	766.194	1346.25	40.6262	76.5942	24.4326	50.68		20.1174	29.1284	1.18897	1.18897	2.61991	14.6818		40.1844	44.2874	34.4469	33.2735	30.5433	36.8993	36.6058	4.98838	41.5942	13.6273	33.5668	36.826	0.046299	35.6731
	51.7495	58.6509	29.5875	33.9271	28.5269	18.0521	36.749	15.3697	52.1187	41.8234	236.227	31.7573	28.7921	47.2939	0.24317	225.015	479.695	51.2876	7.96325	67.6025	349.574	711.384	1127.16	20.3379	78.3114	11.8971	49.3591		19.9922	26.8937	2.16981	2.16981	3.23035	13.7052		39.6332	43.831	34.1325	33.2462	30.3996	36.5442	36.2978	4.83164	41.1294	13.3111	33.4678	36.4826	0.0430988	35.3384
	53.0698	58.1925	28.2679	39.4102	27.0511	35.652	40.2739	12.8523	53.1262	31.9122	165.181	37.5311	30.1139	49.6549	0.24497	163.734	321.077	144.145	0.746029	174.842	21.3622	783.554	1096.59	10.1771	205.42	3.8944	111.815		15.5387	20.6615	9.26322	1.8791	10.4799	1.8791		39.0932	43.3963	33.8285	33.2185	30.1458	36.2952	35.9962	4.71346	40.7097	13.0943	33.371	36.2205	0.0409452	35.0618
	51.9969	57.9058	27.4807	38.989	31.5518	49.6094	42.9223	12.1225	55.0447	28.2428	146.954	44.2992	33.4111	51.4	0.212105	82.3481	224.505	238.442	15.4705	129.287	44.718	724.64	1077.68	5.77442	193.524	41.9143	601.805		7.69764	13.6066	16.8185	5.3102	12.7474	5.3102		38.578	42.9641	33.5283	33.1456	29.7798	36.3118	35.7179	4.64137	40.3593	12.9945	33.2413	36.1633	0.0421009	34.92
	49.3103	56.0065	27.1914	37.1884	33.5037	55.8439	43.174	12.2282	55.4022	28.3229	149.528	43.2494	34.4249	54.2105	0.223225	37.6539	164.673	255.445	35.8277	93.5156	160.524	587.219	956.592	4.46765	146.669	70.997	946.555		6.06095	12.7572	16.058	6.06095	9.74568	12.5945		38.0988	42.5322	33.2355	33.0127	29.4406	36.4871	35.4678	4.58706	40.0549	12.933	33.0684	36.2323	0.0456553	34.8613
	45.8738	52.1647	27.1157	34.5954	32.2012	55.0984	41.1749	11.4734	52.6483	27.8651	131.639	40.2346	32.7997	50.5919	0.213357	22.0798	120.776	197.659	43.2887	80.5274	193.864	432.476	733.703	4.15358	90.5873	50.7434	901.24		5.63916	11.9301	13.1189	5.63916	8.03346	14.8638		37.6424	42.1654	32.9987	32.8737	29.1292	36.6653	35.2458	4.55476	39.8005	12.9228	32.9049	36.3105	0.0492017	34.832
	43.0438	49.6529	26.6011	32.2186	30.1895	52.5065	39.0354	10.8591	49.8945	27.8186	117.92	37.6312	30.6968	48.0006	0.219879	16.0675	112.731	154.613	46.4684	78.2507	181.471	322.782	603.941	2.3206	50.9928	26.13	752.341		5.4126	12.0217	11.0302	5.4126	7.44177	14.8753		37.1997	41.8455	32.8681	32.7338	28.7858	36.8297	35.0438	4.54604	39.5898	12.9725	32.7674	36.3832	0.05229	34.8489
	40.4359	47.4633	25.3295	30.0676	28.1355	49.8197	36.8752	10.4726	47.3478	28.4	109.675	35.2517	28.6185	45.7064	0.229908	12.6779	112.107	133.304	46.3441	76.3827	167.559	235.872	501.114	0.0634087	24.8989	9.35022	612.165		5.18413	12.2116	9.9222	5.18413	7.1162	14.568		36.764	41.542	32.7794	32.593	28.3929	36.9634	34.8391	4.56043	39.3995	13.09	32.6396	36.4324	0.0549101	34.7717
	37.5409	44.8702	26.6112	28.2983	26.6611	56.3006	36.7137	12.0399	48.7536	32.7939	144.959	32.9196	27.0704	43.0379	0.227754	0.684195	66.5285	102.061	70.819	101.055	383.646	155.331	391.744	2.35164	10.3725	2.50722	974.871		4.62128	11.9506	6.30841	4.62128	6.25849	23.381		36.3472	41.2635	32.7158	32.4595	27.9976	37.0957	34.6465	4.59119	39.2377	13.2515	32.5236	36.4834	0.0573831	34.5315
	34.7518	41.6522	37.451	27.5355	25.5278	83.9667	41.8142	21.517	63.3312	51.4586	462.981	36.1014	29.3395	40.6019	0.161025	49.877	0.0262373	19.0373	203.881	265.245	1776.84	93.5879	274.713	153.098	6.04054	0.202591	3467.92		1.34959	5.55079	1.34959	8.56593	10.5736	47.8653		35.9588	40.9878	32.6658	32.3179	27.6155	37.4563	34.5003	4.65793	39.1583	13.5011	32.4048	36.7173	0.0623891	34.3123
	32.4498	38.3269	39.3401	31.0759	24.278	85.6396	41.8517	22.1335	63.9852	52.8855	489.892	35.3883	31.4194	39.0868	0.108749	88.3969	12.4244	6.30799	116.118	308.834	1917.38	54.347	175.541	203.417	35.9782	0.639479	3667.74		2.93857	2.93857	3.95183	4.31243	11.1103	50.2513		35.5891	40.6248	32.6218	31.9899	27.2603	37.821	34.3178	4.728	39.0458	13.7771	32.1479	36.9452	0.0694319	34.1055
	30.2932	35.5545	38.0547	37.1875	22.7455	82.0744	40.985	20.9181	61.9031	51.0384	437.566	36.371	31.6085	37.8379	0.0897008	114.314	29.4903	8.58646	14.4205	332.678	1688.34	27.2012	109.763	168.402	146.648	5.43916	3248.62		6.07782	0.81653	1.6837	0.81653	13.6255	45.7034		35.2274	40.2185	32.5983	31.6164	26.9237	38.1258	34.1184	4.79239	38.9107	14.0464	31.8619	37.124	0.0762778	33.9128
	28.1556	33.2967	36.2669	36.8386	21.7433	76.9289	38.8716	19.4862	58.3579	50.1297	379.713	34.7818	29.4408	36.6957	0.109695	114.834	31.0805	6.78456	4.13336	293.381	1448.35	9.47326	67.5511	125.199	138.318	11.1184	2688.54		6.62621	1.48514	1.48514	2.05679	13.0385	42.1471		34.8657	39.814	32.6098	31.2386	26.541	38.388	33.9095	4.87754	38.787	14.384	31.5814	37.2684	0.0825997	33.7377
	26.1464	31.1342	34.4495	35.9143	20.5463	73.5926	36.9639	18.8129	55.7768	50.8953	353.925	32.7919	27.3934	35.5481	0.129561	117.018	33.9855	6.32216	1.10159	269.536	1341.66	1.14216	36.6811	87.8307	117.433	20.5333	2353.69		6.64543	1.65766	1.65766	3.12248	12.2455	40.8007		34.5069	39.429	32.6315	30.8603	26.0938	38.6241	33.6909	4.99559	38.6865	14.8277	31.3031	37.3908	0.0886214	33.5692
	24.7912	28.8881	32.3211	33.7631	19.1508	71.2646	35.0298	18.5289	53.5587	52.8945	343.319	30.6046	25.8154	33.4026	0.128123	104.83	37.7204	7.33705	1.6045	252.144	1312.96	0.0820988	14.5193	52.4671	75.4367	35.1285	2133.23		5.81345	1.7165	1.7165	3.15851	11.4538	40.66		34.1611	39.1924	32.6564	30.4939	25.657	38.8429	33.5006	5.15069	38.6513	15.3749	31.0345	37.5073	0.0944358	33.4088
	23.7358	27.6601	35.8622	32.5226	17.9554	68.6591	34.3992	17.9384	52.3376	52.1477	321.786	30.0914	24.7168	35.0273	0.172577	113.709	45.4154	2.14031	3.52162	270.398	1173.74	1.80083	6.66876	116.305	55.4264	50.7271	1899.34		6.35559	2.43125	5.77083	2.43125	12.1359	38.5678		33.8384	39.0223	32.6791	30.1792	25.2407	39.0428	33.3338	5.31198	38.6457	15.9357	30.8042	37.6002	0.0993506	33.2588
	22.4354	26.8391	56.2881	32.2818	17.4635	65.6851	36.8322	19.5653	56.3975	53.1201	382.8	29.5605	23.5364	50.2865	0.362356	207.266	99.8605	378.533	20.7057	375.147	832.49	6.98165	3.10266	974.088	51.8991	57.9769	1648.96		7.12505	2.72133	26.7276	2.72133	12.097	36.1246		33.5297	38.8559	32.6991	29.8948	24.8538	39.2284	33.1769	5.4639	38.6408	16.469	30.5958	37.4362	0.100546	33.1144
	21.0825	26.1146	59.2551	31.924	31.4202	62.4844	38.7135	17.6402	56.3537	45.5661	311.177	31.6721	27.441	52.4223	0.312801	310.85	158.732	421.958	46.0969	53.192	565.058	15.9614	1.0751	1168.09	46.8718	40.2271	1399.26		10.5896	5.55752	27.583	0.251906	0.251906	30.8123		33.2259	38.7463	32.716	29.4165	24.4905	39.4023	32.9996	5.64613	38.6457	17.1097	30.2414	37.3097	0.104636	32.971
	19.8101	25.3028	58.7413	30.9427	34.3866	58.6031	37.9644	16.7907	54.7551	44.2274	281.927	32.6646	26.7128	52.549	0.325961	329.579	160.317	431.677	49.3049	12.8009	425.956	27.7477	0.0506581	1133.23	34.3979	86.6553	1123.95		12.8545	7.36185	26.0766	1.72195	1.72195	25.9385		32.9232	38.6491	32.7299	28.8893	24.1341	39.5691	32.8158	5.83855	38.6544	17.7919	29.8495	37.1908	0.109506	32.8266
	18.6629	24.1038	56.791	29.6219	32.5059	55.6614	36.2245	16.2081	52.4326	44.7436	262.703	31.0639	25.4833	49.8725	0.323654	308.408	146.911	422.981	43.5941	13.8278	377.794	41.1497	0.948569	1005.73	20.6495	55.1779	935.361		12.401	6.96013	25.7271	1.442	1.442	24.5975		32.6301	38.4946	32.7379	28.3624	23.7822	39.7284	32.6226	6.02143	38.644	18.4579	29.4293	37.0554	0.114704	32.684
	17.8566	22.4148	53.7326	28.2637	30.2419	54.5009	34.5018	15.8114	50.3132	45.8279	250.001	29.2528	23.877	47.8599	0.334317	277.061	146.095	369.824	38.913	18.146	399.966	52.1443	7.09122	821.101	10.1507	26.6693	865.724		11.3962	6.83806	24.4797	0.989109	0.989109	25.2481		32.3711	38.3108	32.7422	27.8605	23.4876	39.8703	32.4404	6.17881	38.6192	19.0466	28.9882	36.9186	0.120328	32.5566
	16.9298	21.3456	54.1543	26.7458	28.8261	53.7889	33.6318	16.2966	49.9284	48.4561	265.58	27.7859	22.6956	47.5482	0.353804	278.954	150.95	421.175	47.4164	23.0944	406.311	66.3879	13.9287	845.448	2.78252	14.0504	824.332		10.8561	6.44035	26.3684	1.04015	1.04015	26.003		32.1351	38.1232	32.7292	27.4881	23.2627	39.9895	32.288	6.29404	38.582	19.4935	28.6499	36.7747	0.124186	32.4321
	16.0251	24.793	67.1189	24.8118	28.4092	51.3758	35.4223	19.5458	54.9681	55.1794	382.039	26.6105	24.7977	45.6341	0.295839	376.252	112.982	1004.68	112.583	49.1841	254.514	81.9501	0.0810648	1767.47	0.0707205	11.0985	691.589		10.5854	1.81747	40.5085	1.79869	1.79869	24.7653		31.9128	37.9474	32.6173	27.2473	23.0852	40.09	32.15	6.37393	38.5239	19.8256	28.4136	36.6149	0.126117	32.2651
	15.8171	40.9668	67.5583	23.2106	27.855	49.332	37.4566	19.0938	56.5504	50.9758	364.574	34.4109	24.3717	47.2407	0.319344	468.271	12.3215	906.112	202.95	92.1906	141.024	85.7597	252.464	1804.6	3.48627	7.71352	588.268		18.5939	6.55589	33.1474	11.2004	6.55589	14.921		31.7041	37.761	32.488	27.0211	22.9253	40.1801	32.0133	6.4431	38.4564	20.1263	28.1919	36.4428	0.127655	32.0961
	18.3203	48.064	65.4067	22.1812	26.3701	48.5593	38.1503	18.6363	56.7865	48.8497	347.311	37.2171	23.2284	48.4355	0.351741	393.227	98.2826	742.912	255.012	138.773	108.349	45.6625	528.371	1626.43	8.38995	1.67023	551.386		18.8967	10.847	28.1896	15.0359	10.847	11.3423		31.5337	37.377	32.3636	26.7902	22.7705	40.2657	31.8501	6.47728	38.3274	20.3367	27.9761	36.1237	0.127108	31.9487
	19.6396	47.3883	61.652	21.4933	24.6486	47.3585	37.0301	17.4203	54.4503	47.0436	303.466	36.0036	22.2822	47.3808	0.360287	302.428	107.292	606.241	241.39	153.3	106.677	29.5731	497.76	1337.68	12.8477	0.184126	496.435		16.364	11.3847	25.6485	14.5102	11.355	11.355		31.4557	36.9675	32.2485	26.544	22.6206	40.3486	31.6975	6.51035	38.2078	20.539	27.772	35.7878	0.126114	31.8521
	20.2209	44.4356	57.8396	21.1271	23.0529	45.1185	35.2991	15.9131	51.2122	45.0808	253.227	33.7443	21.6085	44.9477	0.350669	227.352	83.4764	508.073	200.846	149.969	96.4202	23.5889	374.728	1073.34	15.6075	4.09989	401.631		13.5234	10.6914	24.0953	12.6172	10.6914	11.3742		31.4265	36.5573	32.1365	26.2979	22.4778	40.4288	31.5541	6.54454	38.0987	20.7407	27.58	35.4521	0.124889	31.7815
	19.8626	43.2603	54.5605	20.5649	21.6276	42.273	33.6915	14.8983	48.5898	44.2199	221.96	31.9503	20.8306	43.0135	0.347454	191.239	91.5623	435.514	172.306	145.538	73.643	27.1977	330.606	869.232	20.3652	11.9034	295.679		12.0877	11.31	22.6102	11.3854	10.3227	10.3227		31.3194	36.1705	32.0213	26.0941	22.2815	40.5062	31.3988	6.59354	37.9924	20.9993	27.4004	35.1332	0.123658	31.6703
	18.7623	57.5505	51.767	19.367	20.4914	40.6316	34.7616	17.5476	52.3092	50.4797	307.917	30.5615	19.6481	48.9831	0.42743	255.978	519.334	289.182	236.994	203.641	34.4563	39.8842	1054.48	712.318	32.612	21.0347	241.923		11.7992	26.9891	21.2055	11.1945	10.0701	10.0701		31.0304	35.8233	31.8895	26.003	21.9846	40.5802	31.2185	6.66031	37.8788	21.3345	27.2599	34.8399	0.122062	31.46
	39.0909	64.0346	49.2195	18.2579	19.2313	40.0179	38.3087	17.609	55.9177	45.9661	310.077	39.5544	24.1962	46.9191	0.319522	0.611817	661.824	119.046	402.036	363.946	2.92148	196.369	1517.64	582.827	46.5104	34.1803	223.21		0.463524	24.4802	9.66512	21.2965	20.3231	0.463524		30.7256	35.5033	31.7549	26.0028	21.7892	40.6514	31.0712	6.69112	37.7623	21.5348	27.1835	34.5662	0.119559	31.2403
	57.6517	61.7049	46.8332	17.4655	18.1171	39.1978	40.1617	19.0606	59.2223	47.4596	363.305	43.0155	23.3873	54.9471	0.402885	305.899	464.109	44.5093	515.117	485.963	0.929139	1061.06	1341.55	473.303	57.9456	48.4495	199.377		14.6362	18.6894	3.81772	25.55	24.8984	3.81772		30.5013	35.2073	31.6275	26.014	21.6778	40.7242	30.9587	6.7031	37.6618	21.6518	27.1358	34.3124	0.116791	31.0644
	57.2713	57.1563	44.4347	16.7385	17.4155	37.5982	38.4358	18.1909	56.6267	47.3281	330.91	41.0165	22.4612	53.9759	0.412296	354.777	350.458	35.9878	470.77	441.852	0.70144	1036.43	1029.04	374.695	69.542	58.7098	156.764		16.2548	16.1398	3.41825	24.278	23.601	3.41825		30.3472	34.9311	31.5151	26.0123	21.589	40.8388	30.8722	6.72745	37.5997	21.7913	27.096	34.0771	0.11412	30.9312
	55.0599	53.3126	42.1556	16.0198	16.6516	35.7407	36.49	17.1644	53.6545	47.0387	294.618	38.9481	21.4239	50.5233	0.404456	344.839	282.998	32.0992	419.029	393.563	0.561543	898.929	797.207	291.655	82.0455	70.9993	113.698		16.1117	14.3644	3.20749	22.9283	22.2965	3.20749		30.2156	34.673	31.391	26.0107	21.5098	40.9293	30.7882	6.74593	37.5342	21.9107	27.0619	33.8525	0.111478	30.8033
	51.6265	50.8942	39.9842	15.3107	15.7402	35.2158	34.7953	16.2007	50.996	46.56	262.462	37.6	20.6091	48.1667	0.400687	283.29	259.175	26.9247	379.648	363.095	0.176861	704.839	666.491	222.203	95.394	87.1883	102.781		14.0265	13.2942	2.38417	22.2893	21.8598	2.38417		30.0943	34.4318	31.1857	26.0179	21.4248	41.0135	30.6947	6.76534	37.46	22.0408	27.037	33.6203	0.108533	30.64
	49.5195	48.8976	37.8431	14.6213	14.7829	37.7894	33.909	15.7271	49.636	46.3802	247.34	37.8163	20.5346	46.134	0.38398	243.689	224.658	15.4775	372.014	365.805	15.0576	597.401	567.386	162.956	109.336	105.982	161.587		11.7033	11.0813	0.0268631	23.1949	23.0333	0.0268631		29.988	34.2053	30.9691	26.0316	21.424	41.0862	30.6174	6.76073	37.3781	22.0814	27.0207	33.3963	0.105527	30.4786
	49.1522	46.4721	35.5703	13.6959	13.806	37.2473	32.6573	15.5396	48.1969	47.5838	241.479	36.4088	19.2471	44.1659	0.392961	272.083	190.85	8.48527	359.536	355.371	21.0679	579.583	457.722	110.093	129.546	127.051	148.098		12.7435	10.0634	0.838512	22.7129	22.6027	0.838512		29.896	33.9934	30.7537	26.0531	21.4309	41.1533	30.5467	6.75477	37.3015	22.1129	27.0138	33.1835	0.10249	30.3248
	49.5234	43.2286	33.1906	15.6695	12.8439	35.5611	31.6695	14.6985	46.368	46.4123	216.047	34.3758	20.0498	41.3117	0.346502	318.76	133.613	2.31385	256	354.404	15.1441	597.59	329.455	65.8196	88.5142	149.667	109.9		15.1475	8.85275	1.1852	18.7063	21.532	1.1852		29.8058	33.7944	30.553	26.0841	21.4518	41.2286	30.4863	6.74995	37.2362	22.1409	27.0146	32.9841	0.0994941	30.1794
	48.2688	39.8466	31.142	17.7565	11.9313	33.46	30.4009	13.5602	43.9611	44.6048	183.88	32.301	21.1029	38.2499	0.288901	319.264	89.2216	0.549332	159.88	341.126	9.35829	537.828	218.12	36.7761	53.6002	172.829	70.2629		15.9678	7.54557	1.15898	14.5445	20.3698	1.15898		29.6855	33.6004	30.3599	26.1199	21.4833	41.3528	30.4336	6.76073	37.1943	22.2147	27.0113	32.8087	0.0969135	30.0227
	45.6577	36.8673	29.3833	17.6315	11.1819	32.1409	28.8104	12.6166	41.4271	43.7918	159.179	30.7621	20.5695	35.6857	0.268708	283.83	64.9124	0.328191	124.968	310.764	11.092	423.536	138.993	18.5382	55.4458	193.093	49.8886		14.8956	6.10515	1.37879	13.1306	19.5802	1.37879		29.4535	33.4103	30.1478	26.1577	21.5065	41.4862	30.3603	6.78243	37.1427	22.3398	26.9817	32.6478	0.0950226	29.8006
	42.4642	33.914	27.832	17.3788	10.6177	30.5007	27.1179	11.4957	38.6136	42.3916	132.151	29.1663	19.9921	33.0607	0.246333	235.51	46.1873	0.509879	94.8506	272.255	11.4432	302.291	78.0804	7.58585	59.2737	209.091	29.4085		13.2979	4.74771	1.33436	11.7875	18.5486	1.33436		29.1813	33.2303	29.8495	26.1906	21.533	41.5886	30.2622	6.80017	37.0624	22.4708	26.9383	32.4882	0.0933921	29.5154
	40.1382	31.2184	26.3604	16.5663	10.1466	28.7511	25.5302	10.7128	36.243	41.9612	114.764	27.5558	19.0149	30.6016	0.233526	213.395	32.3556	0.689317	80.3511	236.654	10.3744	226.819	37.708	1.64541	72.4438	222.937	13.494		12.5824	3.66261	1.19534	10.9895	17.4091	1.19534		28.9331	33.0651	29.5345	26.2183	21.6279	41.6126	30.1653	6.77986	36.9451	22.4757	26.897	32.3401	0.0918867	29.2338
	38.2423	28.7603	24.7663	26.5852	9.79366	27.4367	25.9307	9.2091	35.1398	35.5142	84.8075	27.011	25.221	28.4294	0.059802	151.573	8.00657	1.35596	0.428345	260.405	2.26792	173.305	13.5617	0.0969882	2.27259	233.602	5.56484		11.2313	1.74937	2.24468	0.42574	17.2173	0.42574		28.7196	32.9081	29.2252	26.2538	21.7428	41.6117	30.0769	6.74844	36.8253	22.4373	26.8703	32.2003	0.0902313	28.9724
	36.6123	26.5351	23.117	33.2815	9.37153	26.4453	25.8938	9.49606	35.3898	36.6731	90.1752	26.4902	23.9491	31.5949	0.137653	114.887	0.411252	7.7107	54.578	272.985	0.304208	133.047	2.12389	3.84453	67.3017	246.684	1.87038		10.1221	0.0448694	3.37323	6.79127	17.1187	0.0448694		28.5262	32.6634	28.9334	26.2945	21.8467	41.6067	29.9785	6.713	36.6915	22.3927	26.8524	31.9921	0.0873435	28.7298
	34.9315	24.6808	21.6444	31.7873	8.78585	25.5864	24.5694	9.14543	33.7148	37.2229	83.6389	25.1336	22.4035	30.2371	0.148812	107.374	0.0124224	8.55535	52.0985	249.12	1.03423	97.0976	0.157503	11.7874	45.0188	265.425	0.258725		9.79792	0.452759	3.48917	6.65372	16.3478	0.452759		28.346	32.2308	28.6599	26.3428	21.9184	41.6048	29.8505	6.67432	36.5248	22.3592	26.8436	31.6357	0.0819451	28.503
	33.0941	22.9373	20.3068	29.6391	8.44605	24.6858	23.1849	8.57532	31.7602	36.9867	73.536	23.8116	20.9644	28.4008	0.150639	98.1937	0.0612922	8.28321	41.6567	217.232	2.25288	64.263	4.58142	22.7616	20.8059	276.612	0.153581		9.28258	0.874266	3.50475	5.82751	15.3655	0.874266		28.1899	31.7989	28.3905	26.4313	21.9714	41.6407	29.7371	6.65415	36.3913	22.3766	26.871	31.2835	0.0758759	28.2902
	31.1545	21.1692	18.9277	27.7076	11.7585	23.7987	22.4194	6.83489	29.2543	30.4865	46.7157	22.4839	19.4881	26.7304	0.156696	76.3022	1.56295	12.1914	27.9656	113.654	1.90245	36.9271	15.2766	37.8221	6.91639	177.401	1.63598		8.67056	1.31474	3.55618	5.22369	10.7254	1.31474		27.9432	31.3934	28.0818	26.4729	22.021	41.7078	29.6034	6.66462	36.268	22.513	26.8405	30.9459	0.0710455	28.0125
	29.0628	19.5888	17.7843	26.0346	16.2059	22.996	21.9454	4.98585	26.9313	22.7193	24.8587	21.2924	18.2354	25.275	0.16179	50.6575	5.55361	17.3149	16.7217	32.9419	1.10375	15.8812	30.128	53.1937	0.91572	78.7087	4.33345		7.77042	1.7036	3.50811	4.74223	5.08649	1.7036		27.6018	31.0085	27.7688	26.4036	22.0625	41.7777	29.4372	6.7007	36.1379	22.7627	26.7031	30.6157	0.0682592	27.6853
	26.93	18.3747	16.8893	24.5656	16.4156	22.2151	20.8984	4.33819	25.2366	20.7585	18.8199	20.2949	17.2607	23.978	0.162889	36.38	6.36898	16.0725	13.4487	20.0956	1.73373	3.43089	44.9303	67.0495	0.262213	75.0325	8.19452		6.63507	1.9202	3.40557	4.27074	3.87933	1.9202		27.2215	30.5187	27.4652	26.3186	22.0913	41.8455	29.2435	6.74382	35.9873	23.061	26.5443	30.1999	0.0644225	27.3434
	25.0688	17.3702	16.1779	23.1723	15.9355	21.2085	19.8222	3.87485	23.697	19.548	15.0145	19.2894	16.4759	22.6813	0.158474	27.5272	6.01247	13.2812	11.223	15.1064	1.92196	7.87509e-05	59.4063	79.2074	3.6307	83.5799	14.9705		5.77948	1.91919	3.1115	3.88292	3.35385	1.91919		26.8438	30.0631	27.1819	26.2331	22.0673	41.9106	29.05	6.80401	35.854	23.4218	26.3858	29.8098	0.0609309	27.0128
	23.406	16.5266	15.5788	21.9025	15.0744	20.0336	18.7537	3.51496	22.2686	18.7428	12.3549	18.2801	15.8158	21.4353	0.150855	21.6447	4.95969	10.0796	9.91543	13.5372	1.63815	2.7945	73.1212	90.229	10.0818	100.067	25.4435		5.12595	1.75347	2.70127	3.62245	3.20572	1.75347		26.4828	29.6954	26.919	26.1541	21.9993	41.9746	28.8709	6.87752	35.7484	23.8217	26.2363	29.4893	0.0583751	26.7009
	21.78	15.8802	15.0424	20.6803	14.0218	18.824	17.7048	3.1842	20.889	17.985	10.1392	17.3521	15.2518	20.2163	0.139969	16.6073	3.32924	7.08839	8.85391	13.5642	1.25266	10.875	84.595	100.708	19.337	122.233	39.1089		4.42791	1.47192	2.3097	3.32825	3.33027	1.47192		26.1421	29.3584	26.6736	26.0801	21.9211	42.038	28.7022	6.95417	35.6564	24.2287	26.0956	29.1944	0.0560457	26.4078
	20.2333	15.2834	14.5046	19.5312	13.2408	17.8383	16.7719	2.84806	19.62	16.9811	8.11145	16.5608	14.6993	19.1079	0.130406	11.9814	2.21573	5.14088	7.61344	12.4688	1.13708	23.4681	95.9289	111.791	30.7642	140.112	52.4097		3.67251	1.27744	2.05626	2.97034	3.32002	1.27744		25.802	29.0594	26.443	26.0039	21.8429	42.0924	28.5406	7.03012	35.5707	24.632	25.8525	28.9297	0.0561708	26.2234
	18.7862	14.4543	13.9436	18.3254	12.9865	25.3349	17.3051	4.59978	21.9049	26.5804	21.158	16.3898	14.0712	18.671	0.140483	2.19347	8.12755	11.3001	1.04095	18.6505	64.4772	39.5834	112.858	123.969	45.5937	146.197	0.0661494		2.39635	1.93558	2.44625	1.93558	3.40332	8.94508		25.4374	28.7574	26.2217	25.9361	21.765	41.9627	28.3467	7.03808	35.3848	24.8286	25.5621	28.6547	0.0570422	26.0789
	17.5185	13.4941	13.2447	17.0151	15.1197	49.4232	20.9692	14.0494	35.0187	67.0003	197.387	16.0674	13.9005	17.3927	0.111597	11.9072	55.8777	59.6676	15.635	34.2174	809.628	57.141	134.18	140.019	65.0055	99.1628	592.702		1.45116	2.5733	2.82265	0.947725	0.947725	33.3558		25.075	28.5898	26.0229	26.0143	21.6297	41.6857	28.1696	6.99231	35.1619	24.8222	25.3098	28.4847	0.0590187	26.0186
	16.3527	13.0497	12.6017	15.7765	16.1297	63.4523	22.8938	19.935	42.8287	87.0761	397.404	15.9531	13.7314	16.2969	0.0854379	42.7855	96.9062	105.927	50.6546	45.7526	1644.99	76.126	144.674	155.652	86.5117	80.0671	1472.61		0.399572	2.90346	3.35145	0.17657	0.17657	47.4992		24.7325	28.5185	25.8858	26.1455	21.4672	41.3398	28.0149	6.92069	34.9356	24.7036	25.0208	28.3926	0.0631261	26.0157
	15.296	18.8729	16.3516	14.8478	16.0964	62.8495	24.0524	19.0581	43.1104	79.2357	363.209	16.224	15.4961	18.2426	0.0814036	76.6734	26.827	59.302	84.7244	63.298	1505.22	95.6815	38.5	76.1454	104.652	80.6647	1426.71		0.927945	2.64891	0.12761	1.37619	0.12761	46.6256		24.4198	28.4652	25.767	26.293	21.3122	40.995	27.8754	6.84744	34.7228	24.5645	24.7566	28.3177	0.0670962	26.03
	14.3584	21.9884	24.7077	14.1061	15.8811	61.0591	25.3501	18.0208	43.371	71.0877	324.75	18.9348	14.7391	24.0279	0.239605	120.817	11.3013	0.412708	126.429	89.662	1275.13	114.903	9.54396	0.136904	120.377	84.5772	1294.66		4.57632	3.05363	5.77295	4.82869	3.05363	42.1243		24.1359	28.4127	25.6522	26.4369	21.1679	40.668	27.7456	6.77973	34.5253	24.4353	24.515	28.2459	0.0707138	26.0445
	13.3712	20.7559	26.5417	13.5065	14.9694	57.6565	24.4669	17.0474	41.5143	69.6755	290.615	17.8627	13.8723	25.0952	0.288008	123.114	13.7712	4.30472	120.129	90.2016	1101.55	137.042	18.6778	2.14317	133.892	102.177	1061.38		4.49148	2.89325	8.67898	4.35614	2.89325	39.7938		23.8767	28.3654	25.5459	26.5876	21.0418	40.3561	27.6289	6.71442	34.3433	24.3021	24.294	28.1813	0.0740787	26.0667
	12.3977	19.7136	26.6445	12.9545	14.2403	56.2609	23.7019	16.8373	40.5392	71.0376	283.494	16.977	13.2759	24.9118	0.304701	127.786	15.9065	8.65866	115.507	89.5218	1060.09	160.783	28.7735	2.45476	146.973	117.449	972.393		4.5793	2.73665	9.66751	4.02249	2.73665	39.284		23.6386	28.3301	25.42	26.8453	20.9289	39.9678	27.5218	6.6178	34.1396	24.0457	24.0839	28.1281	0.0774559	26.1326
	11.4777	18.839	25.7435	12.51	13.8801	76.7204	26.5285	25.1476	51.676	94.7946	632.4	16.3595	12.8525	24.0174	0.302817	226.524	59.1273	0.616192	196.516	159.982	2519.23	184.959	38.9211	0.443248	157.946	125.388	2666.97		4.88181	2.47949	9.38394	3.84949	2.47949	60.3609		23.5026	28.2991	25.1842	27.2954	20.8643	39.2966	27.4071	6.40567	33.8127	23.3723	23.923	28.0761	0.0798687	26.2398
	10.6391	17.4665	24.2978	12.1224	13.258	76.2064	25.665	25.2453	50.9104	98.3646	637.327	15.3623	12.4063	22.59	0.290994	225.78	67.2156	1.86927	183.404	153.934	2554.43	208.474	57.93	0.608207	167.84	139.705	2614.15		4.72321	2.10425	8.93555	3.2399	2.10425	60.8441		23.429	28.2848	24.9284	27.7095	20.934	38.6359	27.3203	6.17695	33.4972	22.6094	23.8038	28.141	0.0834954	26.319
	9.91524	16.4768	24.4241	11.6211	12.5168	73.0844	24.6731	24.2768	48.9499	98.394	589.364	14.4968	11.845	22.4373	0.308971	217.794	67.1785	0.0619991	170.355	147.774	2343.66	229.901	73.9752	0.42723	181.081	157.776	2304.64		4.58159	1.98	9.92725	2.87575	1.98	58.5876		23.3658	28.2905	24.6836	28.0409	21.0256	38.0317	27.2397	5.97276	33.2125	21.9267	23.6952	28.2281	0.0872993	26.3623
	9.21638	15.5385	26.4641	10.9606	12.2307	68.6	23.835	22.7761	46.6112	95.5574	518.752	13.8846	11.2781	23.7327	0.355733	213.705	68.833	6.91174	165.75	134.661	2003.9	251.582	90.9971	1.92194	199.292	165.046	1894.19		4.6682	1.6539	12.5795	2.92394	1.6539	54.7154		23.3234	28.3186	24.4539	28.337	21.1352	37.4781	27.1744	5.78842	32.9628	21.301	23.606	28.3324	0.0909989	26.3862
	8.67959	14.9435	26.3058	10.6926	13.5848	64.003	23.0349	20.987	44.0219	91.1096	440.453	14.2641	11.4156	23.4652	0.345451	206.074	65.4702	10.699	152.333	89.3042	1678.39	268.898	102.702	1.5082	206.933	132.087	1515.18		5.58455	0.679361	12.0417	3.57158	0.679361	49.7388		23.4205	28.3711	24.2393	28.6231	21.426	36.957	27.1728	5.56741	32.7402	20.4889	23.6252	28.5601	0.0945639	26.3052
	8.33567	26.3505	25.5297	10.6307	13.5347	59.9386	24.0533	19.1471	43.2004	79.6028	366.612	19.5322	11.3567	26.1453	0.394342	247.044	5.27711	2.17984	180.166	110.642	1287.75	280.296	1.61999	0.204323	208.716	133.242	1215.28		11.1965	6.8183	5.99753	8.90149	5.99753	40.4063		23.5673	28.4284	24.0427	28.9063	21.7465	36.4521	27.1906	5.34654	32.5371	19.6632	23.6861	28.7868	0.0972056	26.2356
	8.02836	29.2874	24.4638	13.0896	13.3065	56.1747	24.0584	17.6173	41.6757	73.2271	310.369	18.8852	13.1438	28.0815	0.362342	256.963	27.3426	0.164368	120.315	115.603	1031.46	290.681	17.7218	0.376834	143.714	138.561	967.025		10.8568	10.4022	5.57865	5.79558	5.57865	37.2895		23.7199	28.4788	23.8074	29.1748	22.0538	35.9668	27.2003	5.14775	32.348	18.9254	23.7418	29.0008	0.0997107	26.1431
	7.61655	27.5489	23.0732	17.8168	12.8926	52.9479	23.6493	16.0045	39.6538	67.6743	256.145	20.445	14.1236	26.4299	0.303458	257.05	15.2064	0.331912	34.0184	115.707	858.409	304.892	6.10655	4.01806	52.721	148.477	776.749		12.8284	7.10386	2.62821	2.62821	7.55241	32.5029		23.8672	28.5216	23.3647	29.4233	22.3352	35.5999	27.1853	5.03449	32.2198	18.5191	23.4903	29.1979	0.108327	26.1944
	7.09776	32.7014	21.6059	18.3203	12.2266	50.1154	23.6779	15.6166	39.2945	65.9546	243.88	19.9631	13.75	29.9275	0.370386	274.9	81.4239	4.29328	28.7039	131.133	698.944	323.279	58.1206	12.0538	45.663	165.152	626.887		12.8653	12.7383	1.64279	1.64279	7.73651	30.1524		24.0076	28.5576	22.8891	29.6579	22.464	35.3637	27.1567	5.01444	32.1711	18.4649	23.1687	29.3828	0.118248	26.2826
	6.74966	38.8368	20.1822	17.4655	11.4703	47.6418	23.7244	16.0652	39.7896	67.716	258.091	18.8238	12.9691	34.1732	0.44979	288.141	228.386	12.5467	39.1739	150.163	572.043	335.918	189.313	23.9658	57.9464	185.163	509.138		12.0742	20.013	1.35838	1.35838	7.35359	28.8179		24.2002	28.6444	22.4149	29.8906	22.5591	35.1801	27.1482	5.02844	32.1766	18.5222	22.9693	29.579	0.125783	26.4223
	7.53815	37.4577	18.8997	16.4072	11.0391	45.0621	22.734	15.0847	37.8187	66.3533	227.549	17.6534	12.3811	32.8182	0.452154	230.914	216.787	14.702	40.0279	136.771	498.545	307.636	153.264	38.1682	75.1774	197.083	399.376		10.1153	19.8042	1.24623	1.24623	6.61436	27.4087		24.6004	29.0449	21.9548	30.1235	22.655	35.0087	27.2312	5.05663	32.2879	18.5692	23.1413	29.8539	0.126663	26.8227
	10.4086	34.9398	17.8217	16.1202	15.0551	42.2336	22.7632	12.7119	35.4751	55.8442	161.593	16.9709	15.3214	30.6603	0.333586	152.636	148.27	24.4182	44.1289	59.4137	379.097	215.183	97.2607	52.6499	80.2368	100.452	294.324		6.56237	17.9688	0.850739	0.850739	1.91581	25.2626		25.1008	29.4561	21.5191	30.3425	22.7552	34.8275	27.3335	5.08866	32.4222	18.6169	23.3416	30.1209	0.126805	27.2784
	11.4034	33.209	16.8865	24.8534	19.7014	39.3701	24.2373	10.4804	34.7177	43.2406	109.838	22.2774	17.5903	31.1201	0.277762	164.71	80.4917	54.0337	0.379604	20.5744	229	186.988	66.1181	67.0953	0.0503061	28.9048	204.271		10.874	10.9316	5.39087	2.57601	2.57601	17.0927		25.6024	29.8434	21.0754	30.5875	22.8548	34.6407	27.434	5.14668	32.5807	18.7602	23.5417	30.4014	0.127166	27.7229
	11.1663	31.3034	16.1881	34.1249	21.8765	36.6324	25.2153	10.3615	35.5768	41.0924	107.362	26.5899	17.6102	33.4195	0.309806	197.375	37.065	81.4892	79.3822	11.1472	130.35	193.529	38.7588	79.0247	81.8522	10.2476	133.51		15.4237	4.71342	10.4018	7.53498	4.71342	10.0424		26.0854	30.153	20.5403	31.17	22.9359	34.4703	27.5591	5.29794	32.8571	19.2239	23.7232	30.9157	0.131637	28.1192
	10.5614	29.8375	15.5339	33.5675	21.4091	34.1465	24.176	9.87283	34.0488	40.8374	97.4728	25.6233	17.0027	32.635	0.314928	185.358	32.0531	74.686	88.2003	7.65549	99.4114	210.724	22.6559	91.0848	72.0763	13.4585	82.243		15.062	4.2142	10.0895	7.94416	4.2142	8.52318		26.5339	30.2593	20.07	31.9174	22.9961	34.3101	27.6811	5.47233	33.1535	19.7692	23.8805	31.5029	0.137629	28.3966
	12.163	28.6957	14.8846	32.216	20.3582	32.1124	23.405	8.82845	32.2334	37.7204	77.9415	24.5269	16.253	31.2583	0.315825	126.383	27.9918	72.5961	77.6337	9.28321	75.8199	166.791	13.0899	103.899	50.9549	22.2743	49.4875		12.364	4.16878	9.64228	7.68905	4.16878	7.58552		26.9472	30.2623	19.7072	32.6826	23.0486	34.148	27.7993	5.6391	33.4384	20.285	24.0232	32.0776	0.143569	28.6048
	19.7701	27.6577	14.3872	30.2043	19.1908	30.3901	23.6	6.71077	30.3108	28.4354	45.0344	23.7139	19.3356	29.5677	0.20923	14.668	16.4648	84.8768	43.6164	19.4414	46.1045	28.1704	6.6564	114.288	26.2819	34.656	28.221		3.94379	3.94379	9.32676	6.49037	4.52314	6.67613		27.3461	30.2462	19.4373	33.3992	23.1011	33.9936	27.9206	5.7936	33.7142	20.7503	24.1623	32.6109	0.148813	28.7962
	23.7449	26.1543	14.0803	29.1122	17.9317	28.6991	23.2871	6.08435	29.3714	26.1276	37.0194	24.9496	19.385	28.0629	0.182893	0.209581	8.22109	84.7642	33.9321	28.6803	29.2896	1.77648	1.15907	120.943	16.277	51.066	13.1141		1.20472	1.20472	10.8693	4.1626	7.01792	3.74946		27.7282	30.2362	19.2033	34.0873	23.1506	33.8592	28.0441	5.95563	33.9997	21.2366	24.295	32.9534	0.151244	28.9822
	23.5227	24.8251	13.7245	31.2681	17.2754	27.0831	22.9498	6.44094	29.3907	28.0653	41.4857	24.1739	18.8372	26.5186	0.169358	0.328181	3.51654	85.1059	69.1946	32.1992	17.0839	2.41812	0.0638361	128.895	38.3214	60.8764	4.02151		0.651186	0.651186	10.4493	7.09427	6.89849	2.90921		28.0885	30.2149	18.9912	34.7782	23.1985	33.7471	28.1697	6.13071	34.3005	21.7634	24.421	32.8641	0.147388	29.1517
	22.353	24.2528	13.2373	39.3651	17.2019	25.444	23.6423	8.9692	32.6115	37.937	80.4466	23.3029	18.4896	25.1462	0.152548	1.66243	0.372674	108.266	247.206	41.4798	3.24591	7.4241	0.680455	140.196	204.131	62.029	0.134156		0.949911	0.949911	10.0656	16.0622	6.10104	2.14108		28.4244	30.0356	18.7894	35.458	23.2483	33.6366	28.2654	6.30408	34.5695	22.3032	24.5424	32.7363	0.143055	29.23
	21.4136	23.7848	12.5352	45.5006	26.7304	24.098	25.6771	10.8724	36.5494	42.3427	118.208	23.9414	22.0064	26.0723	0.084569	18.1777	3.58081	172.71	392.97	1.10956	2.49354	13.426	1.67167	157.315	417.092	2.7315	0.959856		2.52783	0.156605	11.4062	21.5592	2.78905	0.156605		28.5198	29.7754	18.6048	36.0938	23.296	33.5519	28.3069	6.47436	34.7813	22.872	24.602	32.6077	0.139937	29.1476
	27.8442	23.2962	11.8994	44.7242	33.5529	23.5988	27.4859	11.0426	38.5286	40.1756	121.94	25.7215	23.3718	32.1257	0.157735	0.128371	17.5543	242.941	297.156	36.8083	15.1098	7.6536	3.17396	173.669	385.983	71.8292	2.18716		2.12271	2.42536	13.8222	19.0026	7.8314	2.12271		28.3957	29.5144	18.4385	36.6825	23.3381	33.8314	28.3667	6.69611	35.0629	23.6055	24.6025	32.7521	0.142092	28.955
	31.6167	22.1273	12.2829	42.0035	33.2617	27.7068	28.1665	10.1813	38.3478	36.147	103.66	29.6617	23.5222	32.8504	0.165474	11.904	36.4712	252.288	191.463	25.961	0.211335	42.7584	8.70471	163.707	286.482	66.9772	6.91192		1.95497	7.53439	17.3788	12.3417	3.59994	1.95497		28.2503	29.287	18.361	37.2267	23.3742	34.4008	28.4833	6.93869	35.422	24.3605	24.5932	33.1224	0.147779	28.7686
	30.7187	20.8901	15.0616	40.8303	31.7397	29.208	28.0748	9.00417	37.0789	32.0721	81.075	29.9634	22.9696	31.4845	0.156369	6.99069	51.6196	169.343	162.705	13.4322	1.28435	31.8213	17.5363	100.323	248.145	44.3827	17.0597		0.755349	9.07332	14.9018	10.8669	1.77635	0.755349		28.1048	29.0879	18.3374	37.7284	23.4112	34.9831	28.6088	7.16658	35.7754	25.0503	24.5846	33.5093	0.153626	28.5963
	28.7739	20.0273	16.033	40.2549	30.5393	28.1483	27.2961	8.49766	35.7938	31.1314	72.2103	28.4611	22.0576	30.098	0.154162	2.1839	52.8356	126.857	167.93	10.5183	0.72613	13.6621	25.5063	81.8061	230.348	29.8292	9.42833		0.312835	8.43377	12.4281	11.7938	2.07822	0.312835		27.9722	28.8903	18.3233	38.1928	23.4523	35.5446	28.7292	7.38559	36.1148	25.7076	24.5823	33.881	0.159052	28.4312
	27.3458	18.6255	15.5028	39.1731	39.3692	26.4647	27.7468	10.0056	37.7524	36.0603	100.112	26.9053	20.5853	36.2163	0.275186	0.160851	83.1994	149.917	130.559	135.079	1.64386	5.14416	41.6313	91.6793	198.68	204.247	1.92379		0.440534	8.27977	11.4025	12.2679	12.464	0.440534		27.8368	28.6886	18.3104	38.6201	23.495	36.0333	28.8307	7.58768	36.4184	26.3181	24.5804	34.2326	0.164117	28.2627
	26.645	17.3364	14.5436	37.9056	39.3391	25.3519	26.8536	10.222	37.0756	38.0656	104.489	25.9985	19.3403	35.0904	0.289361	0.0435314	90.5762	151.536	122.147	155.887	2.25494	2.45625	59.9273	110.968	164.555	203.386	0.0752062		0.646502	8.66201	11.4549	11.9071	13.3406	0.646502		27.6797	28.4888	18.2983	39.0217	23.5402	36.5824	28.9352	7.80055	36.7357	26.9587	24.5751	34.6706	0.170401	28.0842
	26.1014	16.0749	13.8918	36.3738	39.0325	25.5086	26.1638	10.2242	36.388	39.0775	104.534	25.805	18.4333	33.8057	0.29427	0.00389958	101.787	150.602	104.244	165.602	0.429316	1.04787	81.0512	125.124	127.602	194.735	0.185659		0.296388	9.73011	11.9132	10.5688	13.2275	0.296388		27.4968	28.3033	18.2875	39.3734	23.5868	37.2196	29.0446	8.02448	37.069	27.6282	24.5643	35.1758	0.177628	27.9001
	25.2354	15.0403	13.4452	34.8512	37.8974	29.4982	25.9946	10.104	36.0986	38.8695	102.09	27.3668	17.5891	33.5129	0.311609	0.57638	119.997	157.487	78.4383	141.676	12.2753	0.0248712	100.75	135.315	95.5202	164.344	19.5409		2.1314	12.3265	13.9216	7.48433	10.5306	2.1314		27.3088	28.1334	18.2756	39.673	23.6338	37.8355	29.1433	8.23743	37.3808	28.2652	24.5525	35.6625	0.184505	27.7211
	23.7066	13.9916	12.9222	33.6297	35.6722	29.381	24.8839	9.75923	34.6431	39.2191	95.2426	26.5438	16.4203	32.5675	0.329616	1.38593	118.643	143.083	76.4897	116.388	20.2239	1.87984	122.902	147.757	73.137	112.244	18.5182		2.83718	12.5522	13.6216	7.08592	9.12843	2.83718		27.1279	27.9779	18.2645	39.9427	23.6838	38.4041	29.2335	8.43701	37.6705	28.8608	24.5448	36.1114	0.190691	27.5529
	23.0768	13.2619	12.1948	31.9362	34.8059	28.9012	24.0295	9.58427	33.6137	39.8855	91.8583	25.989	15.7156	31.1774	0.329726	0.907555	115.941	140.06	62.5167	116.132	23.7337	4.00366	139.614	165.971	47.0389	94.6381	14.6189		2.91219	12.7271	13.7942	5.94722	8.81694	2.91219		26.9646	27.8375	18.2574	40.1844	23.7372	38.9344	29.3193	8.62282	37.9421	29.4101	24.5441	36.5306	0.196261	27.4011
	24.1504	12.6211	11.4321	30.0757	40.2438	27.9488	24.412	10.98	35.392	44.9781	120.561	26.0496	15.5034	29.544	0.311685	0.0684122	139.026	168.478	32.0779	250.647	12.5092	0.859841	155.168	186.204	24.9802	230.011	8.24331		1.8992	13.4286	14.6176	4.0261	14.1942	1.8992		26.8195	27.7084	18.2558	40.4033	23.7934	39.4291	29.4016	8.79548	38.1971	29.915	24.55	36.9222	0.201266	27.264
	24.7338	11.9445	10.8685	29.161	40.2819	26.4789	23.9114	11.1008	35.0123	46.4249	123.229	25.6064	15.1418	28.4905	0.305936	0.676374	143.208	170.118	27.5583	267.991	6.59175	0.118248	172.482	201.902	16.6734	231.166	1.96322		0.872511	13.6619	14.7379	3.55467	14.6755	0.872511		26.69	27.591	18.2644	40.4932	23.8485	39.887	29.4624	8.92695	38.3893	30.2995	24.5589	37.2809	0.205725	27.1405
	23.6929	11.3835	10.4187	28.7422	38.0721	25.7402	23.0083	10.5959	33.6041	46.0523	112.272	24.7165	14.4609	27.9917	0.318729	0.468652	135.135	158.496	32.8783	226.919	7.46338	1.91782	187.531	214.885	13.4288	168.854	0.438885		1.02367	13.333	14.2978	4.02571	13.3556	1.02367		26.5699	27.4856	18.2877	40.4986	23.8995	40.3051	29.5077	9.0271	38.5348	30.5923	24.5671	37.6058	0.209716	27.0278
	22.4092	10.9657	9.95	28.5003	35.4009	25.4748	22.1168	10.0096	32.1264	45.2577	100.191	23.942	13.8266	27.7439	0.33479	0.0854838	124.348	148.031	40.7489	176.467	11.2762	7.12097	199.149	228.848	11.7142	106.568	0.1577		1.53281	12.9763	13.992	4.5583	11.4589	1.53281		26.4526	27.389	18.321	40.5057	23.9478	40.6856	29.5503	9.11887	38.6692	30.8588	24.574	37.7669	0.211625	26.9208
	23.3679	10.5492	9.52984	31.1992	32.942	28.1874	22.6292	10.2835	32.9128	45.4436	105.751	25.7776	13.7538	30.4462	0.377655	0.545566	145.928	171.594	73.4435	106.352	30.8936	2.9236	211.079	241.736	37.472	61.8463	9.6704		2.40979	15.2285	16.2478	5.4215	7.1643	2.40979		26.3429	27.2989	18.3583	40.5133	23.9967	41.0331	29.5905	9.20319	38.7937	31.1018	24.5832	37.7826	0.211645	26.8209
	24.8005	10.1793	9.06809	33.9285	30.9764	30.4913	23.2407	10.9593	34.2	47.1558	120.107	27.6459	13.8346	30.8551	0.380858	2.43311	170.598	200.862	114.229	59.841	52.571	0.0768335	221.961	256.308	78.3361	34.7942	29.3066		2.84537	17.4666	18.5778	6.28258	3.33048	2.84537		26.242	27.2191	18.3958	40.5215	24.0196	41.3539	29.6253	9.28491	38.9102	31.3411	24.5752	37.7974	0.211988	26.7306
	23.8326	9.70798	8.51537	32.8616	29.209	29.8127	22.3232	10.6456	32.9688	47.6884	113.328	26.5208	13.2391	29.6618	0.382804	2.27831	159.144	190.656	111.057	47.4137	56.0926	1.5503	236.229	274.311	60.5884	17.0672	22.4201		2.68818	16.8128	18.0054	6.34079	2.68818	3.29192		26.1514	27.1498	18.4356	40.532	23.9988	41.6515	29.6532	9.36636	39.0196	31.5864	24.5369	37.8123	0.21292	26.6506
	22.2774	9.18507	8.00623	30.8981	27.491	28.2684	21.021	10.0299	31.0509	47.7137	100.599	24.8842	12.4581	28.0741	0.385272	1.5784	140.09	169.385	97.5561	41.8608	52.5244	7.84191	252.576	291.436	33.8767	5.82406	10.1805		2.60682	15.6991	16.878	6.01388	2.60682	3.3842		26.0733	27.0874	18.4756	40.543	23.9691	41.9305	29.6798	9.4442	39.124	31.8203	24.4952	37.8272	0.213921	26.5803
	20.9548	21.0636	7.71021	28.7415	25.6179	26.6032	21.7819	7.55789	29.3397	34.6981	57.1217	23.3407	20.982	26.3568	0.11354	0.68402	0.51596	198.011	48.437	14.7152	23.2449	16.9984	16.1135	301.63	13.4235	0.2918	2.32698		2.38592	2.27717	15.6305	5.4008	2.27717	3.26243		26.007	27.0301	18.5095	40.5561	23.9406	42.2015	29.7075	9.52162	39.2291	32.0513	24.4572	37.8439	0.214872	26.5185
	19.6434	28.4103	7.38353	27.222	23.7832	25.3205	21.9605	7.76856	29.729	35.3752	60.3505	24.5519	20.6783	26.7467	0.127957	5.3691	41.5999	212.488	27.684	3.32222	11.2899	29.5323	11.106	313.084	4.59814	1.67581	0.0589567		4.9085	3.85843	17.1683	2.67019	0.768671	0.768671		25.9512	26.9744	18.5372	40.5676	23.9199	42.4733	29.7373	9.59952	39.3368	32.2811	24.4277	37.86	0.21565	26.4628
	18.6872	28.0723	6.91096	26.4312	22.2096	24.2976	21.1015	7.68948	28.7909	36.4405	59.1281	23.2536	19.5678	25.8978	0.139226	5.82857	48.5926	201.37	28.4058	1.22785	10.2151	40.8383	8.96758	330.031	1.83187	8.22634	0.608611		4.56634	4.81874	16.3426	3.17761	1.04401	1.04401		25.9056	26.9191	18.5626	40.5759	23.9072	42.7482	29.7698	9.67722	39.447	32.5069	24.4068	37.8744	0.216239	26.4123
	17.7484	28.7438	6.52856	26.2997	20.7027	23.486	20.5848	7.91558	28.5004	38.4535	62.6564	22.0943	18.4869	25.5962	0.16127	8.04559	66.5682	197.579	32.6594	0.0138833	8.41663	53.7195	13.4399	344.071	1.49317	19.1411	2.53364		4.34596	6.64945	15.5658	4.20535	1.39166	1.39166		25.8736	26.8725	18.6448	40.5899	23.898	43.0184	29.8162	9.74068	39.5569	32.6691	24.3919	37.8965	0.216807	26.3731
	16.6041	27.9953	6.13385	32.633	19.2647	22.6846	20.8859	9.27747	30.1634	44.4197	86.0715	20.9747	17.2693	26.6676	0.213906	18.3337	50.5433	217.624	137.993	2.62834	3.23521	71.8014	8.5124	358.87	57.0818	33.791	5.727		4.37052	7.02066	14.8408	11.6583	1.70994	1.70994		25.8551	26.8504	18.729	40.6072	23.8864	43.1864	29.8524	9.77522	39.6276	32.7452	24.3786	37.9185	0.217345	26.3528
	15.7584	41.1445	7.60863	46.8132	18.0196	21.9117	25.2093	15.3774	40.5868	60.999	236.466	19.9656	16.3237	36.3363	0.380035	89.3203	253.93	309.784	466.726	51.6922	10.8746	86.8499	258.142	305.169	472.43	49.817	10.0239		4.20724	21.1789	12.357	26.8475	1.94603	1.94603		25.8468	26.8317	18.8096	40.6295	23.8474	43.086	29.8418	9.74111	39.5829	32.6425	24.3473	37.9326	0.218133	26.3393
	15.055	48.8761	13.4746	50.3094	17.2516	21.2484	27.7025	17.1619	44.8644	61.9509	294.532	19.25	15.6041	41.9691	0.457938	159.96	448.321	202.434	511.071	109.221	41.656	100.455	566.362	134.633	636.637	61.248	14.664		4.195	29.6261	5.7754	31.0594	1.99837	1.99837		25.8436	26.8816	18.8832	40.7886	23.7936	42.827	29.8363	9.69403	39.5303	32.4908	24.3061	38.0505	0.220417	26.3626
	14.6124	46.8341	15.2347	49.3444	16.7019	20.6207	27.2247	16.3155	43.5402	59.9292	266.197	18.6613	15.6015	40.2808	0.44163	159.071	384.531	143.76	489.28	110.729	43.6125	109.524	473.342	96.8854	588.87	70.1544	19.8649		4.04894	28.1728	3.42662	30.6831	1.95941	1.95941		25.8466	26.8694	18.9083	41.0244	23.7503	42.5707	29.8283	9.68006	39.5084	32.4526	24.2744	38.2254	0.223216	26.358
	14.6499	44.4028	15.1198	46.6076	15.7608	19.8057	26.0578	15.1903	41.2481	58.2949	230.746	17.7832	15.28	38.2535	0.429142	130.14	336.541	119.639	422.295	106.027	39.0887	108.74	373.46	99.1601	463.535	86.8049	27.7946		3.13336	26.6196	2.66343	28.8244	2.02243	2.02243		26.1907	26.8153	18.8393	41.2521	23.7864	42.3948	29.8798	9.67447	39.5542	32.378	24.3875	38.409	0.223285	26.503
	14.512	42.736	14.702	45.1366	15.528	18.6364	25.2085	14.6017	39.8102	57.9236	213.209	17.0822	14.9085	36.7111	0.42237	114.414	307.211	110.386	397.128	93.7124	43.1921	111.633	311.814	107.655	402.359	91.1972	41.49		2.57016	25.6537	2.38019	28.0544	1.55422	1.55422		26.6222	26.7708	18.7429	41.7536	23.8289	42.3582	30.0128	9.77253	39.7853	32.5612	24.5273	38.8184	0.225606	26.6965
	13.7318	41.3465	14.0223	54.0649	15.3692	17.4642	25.9998	17.3378	43.3376	66.6845	300.6	16.4167	14.359	35.3759	0.422579	150.505	235.521	143.461	787.649	113.011	72.8559	128.731	264.674	122.223	840.256	94.256	57.965		2.68493	24.9298	2.39442	37.6482	1.04754	1.04754		27.0545	26.7701	18.636	42.438	23.8848	42.3278	30.1852	9.92088	40.1061	32.8667	24.6061	39.2921	0.229835	26.9123
	21.1569	38.5523	13.8728	72.5468	19.0697	16.8525	30.3418	22.42	52.7619	73.8915	502.658	20.1133	17.4068	34.2035	0.325452	84.3626	67.4123	271.231	1781.26	127.062	181.961	15.3725	181.566	125.551	2253.32	36.0967	67.6536		1.04364	18.439	6.24054	52.4335	1.04364	3.26076		27.4649	26.8152	18.5288	43.0946	23.9426	42.0622	30.3181	10.0121	40.3301	33.0234	24.6608	39.1262	0.226776	27.1401
	25.0841	36.894	13.7633	72.4877	31.2448	19.5692	33.1738	20.9306	54.1044	63.0936	438.088	28.1644	20.9479	35.4817	0.257556	65.4438	13.8398	376.77	1545.58	3.72134	185.087	4.08608e-05	139.625	128.016	2247.71	38.0325	30.3439		3.08033	8.72959	14.4012	44.3233	3.08033	8.59525		27.8745	26.8727	18.4277	43.7061	23.9953	41.7751	30.4419	10.0956	40.5375	33.1636	24.7146	38.9418	0.223499	27.3736
	23.9743	36.1221	13.5706	70.3309	31.91	21.6551	32.9272	19.9608	52.888	60.6212	398.435	27.9421	22.2349	35.0691	0.223967	80.1541	10.2077	374.677	1399.04	1.03461	127.06	1.21756	121.979	132.414	2047.85	46.6802	11.7145		3.96786	8.17997	14.3716	42.3888	3.96786	6.28708		28.2769	26.935	18.3166	44.2827	24.0501	41.5032	30.5607	10.1853	40.746	33.328	24.7713	38.7675	0.220278	27.6059
	23.9218	36.1055	13.2939	66.4442	32.7006	21.5625	32.3381	18.5859	50.924	57.4737	345.436	28.3112	22.1524	35.2543	0.22823	70.8336	14.1932	362.682	1163.23	0.131433	116.113	1.33607	121.612	138.859	1711.19	58.1089	12.3565		4.3894	7.79425	15.0173	38.133	4.3894	6.7487		28.6638	26.9946	18.1772	44.8207	24.1023	41.3044	30.6772	10.2963	40.9735	33.5635	24.8253	38.6476	0.217767	27.8292
	35.8563	36.386	12.9959	64.5238	49.6203	21.4833	36.811	18.6294	55.4403	50.6082	347.053	36.1212	25.0766	46.3118	0.29746	0.911366	0.180547	567.156	768.002	164.08	234.936	116.178	127.878	145.97	1555.99	602.34	12.9196		0.264874	0.264874	23.1253	28.4026	13.4992	14.6378		29.0342	27.2032	18.0362	45.3128	24.3023	41.2915	30.8634	10.4102	41.2735	33.7299	25.0275	38.6845	0.214355	28.1187
	39.4657	34.6224	12.6569	62.0802	51.2073	20.7793	36.802	18.4285	55.2305	50.0749	339.611	37.0441	24.2401	48.2719	0.331418	7.09563	4.75047	582.984	638.989	207.512	256.725	207.015	91.1013	154.277	1369.18	682.753	18.4762		2.42166	2.42166	24.3872	25.0361	14.1632	16.2648		29.3848	27.3239	17.8995	45.7611	24.6485	41.3101	31.0547	10.5096	41.5643	33.8422	25.3173	38.7463	0.209619	28.3544
	39.0004	32.6993	12.3336	59.3762	48.6813	20.1308	35.3703	17.5312	52.9014	49.5647	307.342	35.8499	23.2729	46.2611	0.330603	13.1779	7.1339	530.689	576.284	177.183	232.241	193.841	58.089	162.413	1176.38	557.129	24.4719		3.15054	3.15054	23.5163	23.5263	12.8314	15.7191		29.7103	27.4029	17.7672	46.149	24.9801	41.3361	31.2243	10.6016	41.8259	33.9532	25.5858	38.8081	0.205334	28.5566
	37.1664	31.1125	12.0193	57.1372	45.6059	28.9961	35.3396	15.4001	50.7397	43.5774	237.162	34.1395	29.5252	43.496	0.191325	3.33741	17.8678	543.836	475.136	105.397	40.2391	146.137	36.4192	170.522	1027.81	421.405	15.3541		3.02695	3.02695	22.1202	22.9977	11.4664	5.14334		30.0117	27.4744	17.6464	46.4737	25.2923	41.3655	31.3773	10.6801	42.0575	34.0378	25.8378	38.8684	0.201381	28.7431
	35.118	29.721	11.6958	55.3805	44.3023	38.8559	35.8456	14.7203	50.566	41.066	216.689	36.987	31.0703	42.9407	0.160388	0.529375	37.5105	583.212	381.613	71.5161	9.06188	100.808	21.5605	179.075	918.262	369.586	189.839		1.86894	7.26594	25.2911	18.3936	7.31536	1.86894		30.2975	27.4707	17.5387	46.7893	25.589	41.414	31.5165	10.7665	42.283	34.1615	26.0595	38.9396	0.198159	28.8841
	39.0698	33.9823	11.3164	54.2073	43.8905	40.2471	37.1189	14.3322	51.4511	38.6117	205.413	39.6584	35.2541	42.9796	0.0987489	3.80595	9.83841	665.767	292.013	45.8546	9.78561	195.778	79.291	189.373	848.532	353.921	230.11		0.588655	5.67616	28.342	14.5489	4.23207	0.588655		30.5726	27.384	17.4423	47.0984	25.8765	41.473	31.6411	10.86	42.5011	34.3223	26.2534	39.015	0.195526	28.9783
	58.6822	64.1554	10.7883	52.9162	42.0995	38.5246	44.5277	19.1637	63.6915	43.0378	367.249	47.5079	39.4183	57.2407	0.184384	200.35	385.246	1138.35	70.3669	5.89615	36.0373	1129.26	1527.07	204.187	774.982	289.742	180.819		11.1744	16.6475	36.7195	5.40835	5.40835	8.98326		30.8293	27.288	17.3542	47.3964	26.1445	41.5285	31.7568	10.953	42.7099	34.4903	26.4304	39.0856	0.193162	29.0587
	67.9014	63.526	10.1558	50.1658	40.261	36.3767	44.7311	20.9994	65.7305	46.9459	440.975	45.2134	37.3478	60.1859	0.234156	536.861	353.247	1195.45	29.5356	19.982	69.7955	1833.87	1478.27	222.664	629.411	230.532	127.668		22.688	18.3126	35.0576	4.95239	4.95239	8.83665		31.0465	27.1993	17.2707	47.694	26.3754	41.5878	31.8623	11.0513	42.9136	34.6846	26.5814	39.1564	0.191291	29.1229
	67.0825	60.0825	9.79046	51.24	38.7913	35.1131	43.6833	20.5896	64.2729	47.1339	423.933	45.0156	36.0327	57.8719	0.232568	547.524	268.932	1148.73	57.104	23.9322	73.4482	1764.41	1225.33	233.7	684.467	188.061	100.709		22.0669	15.0668	35.2252	6.22439	6.22439	9.90253		31.2356	27.1148	17.1932	47.8905	26.6414	41.6646	31.9567	11.1203	43.077	34.7981	26.7598	39.2376	0.189066	29.1752
	64.3248	55.751	13.6072	83.0645	36.5104	34.3308	47.9315	24.7297	72.6612	51.5939	611.559	46.1307	34.8757	62.1813	0.281336	268.741	61.1457	1178.16	1234.33	130.439	184.979	1540.33	940.852	131.573	3362.47	130.707	85.6189		18.194	9.62029	32.5236	36.9338	9.62029	11.8		31.4062	27.0428	17.1195	47.9708	26.9275	41.7553	32.037	11.1562	43.1933	34.823	26.9563	39.3257	0.186617	29.2245
	60.6737	51.5979	20.5243	97.9565	33.8782	33.3136	49.6574	27.6506	77.3079	55.6827	764.554	42.7381	33.4548	58.4048	0.27161	121.36	3.7655	848.737	2332.81	248.981	267.118	1267.08	703.319	20.7336	5311.32	77.4492	67.8302		17.9357	8.85982	22.2138	55.2185	8.85982	9.42443		31.5663	26.9801	17.0476	48.0285	27.2038	41.8529	32.1132	11.1882	43.3014	34.8399	27.036	39.4179	0.186324	29.3851
	59.6488	48.3646	29.125	98.7007	31.6176	32.3475	49.9673	26.6564	76.6237	53.3476	710.563	40.356	31.8	56.8277	0.282391	93.7301	2.56886	434.405	2374.94	336.714	310.459	1195.16	542.278	16.3802	5420.34	42.7696	52.8496		19.2927	8.00854	11.2311	58.3446	8.73847	8.00854		31.6939	26.922	17.0089	48.0784	27.4623	41.9516	32.1862	11.212	43.3982	34.8348	27.0571	39.5102	0.187076	29.5781
	59.5315	45.7737	34.6653	93.1498	29.9006	31.921	49.157	24.2171	73.3741	49.2649	586.468	40.2195	32.607	56.092	0.264772	107.631	11.4467	210.009	1935.37	370.807	297.08	1187.06	428.322	91.921	4633.8	23.2603	46.83		19.312	5.5542	5.5542	52.9303	10.3188	8.2985		31.731	26.8696	16.9904	48.1366	27.7269	42.0443	32.2498	11.2325	43.4823	34.8297	27.0839	39.5957	0.18764	29.7289
	58.4251	43.4388	34.4354	89.9373	28.0036	31.6759	47.6527	23.4001	71.0528	49.1056	547.566	38.9371	32.3657	54.6785	0.256338	116.046	17.7567	174.696	1787.99	386.088	255.258	1112.05	337.129	87.5661	4206.76	8.56053	43.5356		19.488	4.5017	4.5017	51.0002	10.9335	7.26122		31.7128	26.8263	16.9684	48.2007	27.9966	42.132	32.3061	11.2551	43.5612	34.8388	27.1189	39.6755	0.18799	29.8547
	55.8962	41.1336	33.3568	89.659	26.4138	31.0664	46.2543	23.6382	69.8925	51.1048	558.763	37.2452	31.639	52.2056	0.245294	92.9664	26.2212	166.346	1883.97	393.646	230.672	949.78	257.793	68.543	4170.74	1.7851	35.8645		18.651	3.88843	3.88843	52.4138	10.8314	6.1788		31.6835	26.7854	16.9444	48.2289	28.2616	42.3107	32.3691	11.2855	43.6545	34.865	27.1544	39.8253	0.189174	29.9725
	52.3556	39.6146	31.5878	87.3433	25.4787	29.578	44.3263	23.1177	67.444	52.1535	534.429	35.6012	30.0804	49.1703	0.24088	64.4687	22.2003	162.269	1850.46	355.234	217.514	744.081	211.321	42.3816	3877	0.160763	20.2522		16.7543	4.01338	4.01338	51.7421	10.1225	6.02326		31.6869	26.7533	16.9646	48.5187	28.5133	42.815	32.542	11.436	43.978	35.1424	27.1933	40.2468	0.193556	30.1001
	48.6222	38.0182	30.7538	81.8331	24.0026	31.5452	42.4625	20.999	63.4615	49.453	440.957	34.7817	30.9516	45.9712	0.195255	37.9416	19.7519	137.094	1550.04	340.768	119.187	554.342	167.456	32.2179	3221.17	1.15587	41.8285		13.8405	3.2365	4.02791	47.0514	10.7791	3.2365		31.7748	26.7338	17.0659	48.8651	28.643	43.442	32.7541	11.6105	44.3646	35.4475	27.2111	40.77	0.199451	30.2089
	45.244	35.5986	30.204	76.3353	22.3229	67.1533	46.143	21.3843	67.5274	46.3436	457.29	40.4213	31.5526	61.676	0.323113	0.808296	111.184	254.053	911.575	567.398	441.433	406.678	110.69	26.2787	2627.34	7.5889	1770.36		4.82267	4.82267	10.2173	35.914	18.0984	26.732		31.7869	26.7176	17.1744	49.1739	28.7718	44.0573	32.947	11.7738	44.7208	35.7356	27.2311	41.2798	0.205057	30.2794
	42.73	34.4219	36.6908	71.1618	21.0269	94.539	50.0951	27.3627	77.4578	54.6216	748.718	39.7104	34.9891	64.0538	0.293455	54.2447	245.648	179.673	443.807	844.957	1975.26	311.602	87.3139	134.865	2123.74	16.409	4824.86		3.01955	5.2885	3.01955	31.4514	18.6835	54.8286		31.7475	26.71	17.2676	49.476	29.1533	44.5875	33.157	11.9081	45.0651	35.9144	27.3208	41.7299	0.208673	30.4504
	40.5112	33.4002	39.7881	66.1877	20.3502	93.9719	49.0349	26.6044	75.6392	54.256	707.793	40.1496	34.9972	59.7685	0.261396	72.6537	244.441	85.5033	294.219	822.811	2019.33	238.191	69.2644	216.394	1690.03	22.3495	4746.41		0.361544	6.74937	0.361544	26.0381	19.7994	53.8223		31.7721	26.7051	17.3372	49.772	29.5382	45.0789	33.3672	12.0402	45.4074	36.0839	27.4134	42.151	0.211856	30.6551
	38.3654	31.1315	38.5814	61.7493	19.8551	91.3644	46.8412	25.7669	72.6081	55.0092	663.935	38.4734	32.94	55.9573	0.258921	71.8382	246.795	68.2247	222.252	728.247	1982.32	176.564	36.6479	182.348	1344.8	27.2755	4393.93		0.10796	7.34193	0.10796	23.2759	18.6183	52.891		31.9067	26.6942	17.4207	50.0502	29.8923	45.5769	33.5902	12.1666	45.7568	36.2207	27.4937	42.5802	0.215294	30.8995
	35.9827	28.7288	36.5514	57.3591	19.0475	86.6573	44.0545	24.3873	68.4417	55.357	594.738	36.2671	30.5423	52.1572	0.261367	65.1529	234.877	56.2963	177.013	625.348	1815	118.92	13.3302	131.645	1042.09	36.3632	3792.05		0.284325	7.5383	0.284325	21.092	17.2196	50.3903		32.0504	26.6868	17.5061	50.3119	30.1117	46.0748	33.7903	12.2969	46.0872	36.3917	27.5431	43.0037	0.219154	31.0811
	33.4431	26.4944	34.3598	53.8571	18.329	92.1585	43.107	26.7636	69.8706	62.0865	716.29	33.9015	28.2316	48.9828	0.268748	93.391	275.978	76.5125	115.564	613.95	2406.06	69.9793	2.00695	86.1578	828.251	45.5456	4499.84		0.45838	7.40708	0.45838	19.9556	15.5725	58.2571		32.181	26.6833	17.5939	50.548	30.2943	46.5387	33.9732	12.416	46.3892	36.5465	27.586	43.3974	0.222747	31.2377
	31.2362	24.6772	32.1096	50.8331	17.5007	99.277	42.6056	29.9014	72.507	70.1817	894.092	31.6729	26.3169	46.1523	0.273707	129.265	321.43	110.166	67.6918	630.259	3211.65	37.9265	0.160436	49.4476	663.342	57.4114	5505.54		0.436727	6.99572	0.436727	19.1602	14.1722	67.6042		32.3108	26.6812	17.6759	50.7656	30.4568	46.958	34.1414	12.5246	46.6659	36.6844	27.6251	43.7538	0.225959	31.3838
	29.4661	22.8589	29.9479	47.7157	16.6286	95.054	40.2785	28.7821	69.0607	71.4578	828.412	29.707	24.5107	43.2737	0.276804	116.908	303.443	106.723	55.311	559.319	3000.35	19.258	4.92311	23.7183	512.477	71.3876	4896.68		0.240876	6.84807	0.240876	18.0087	13.0784	65.347		32.4327	26.6775	17.7479	50.9828	30.6146	47.2969	34.2921	12.6205	46.9125	36.8029	27.6618	44.0457	0.228483	31.5237
	27.5672	21.3133	28.2726	44.6069	16.1836	88.9955	37.8232	26.8398	64.663	70.9612	720.374	27.9199	22.8768	40.5234	0.278337	105.184	272.577	91.2133	46.0192	468.273	2618.6	6.19778	14.171	10.2074	381.39	79.1057	4085.48		0.352688	6.60666	0.352688	16.687	11.7364	61.0755		32.5442	26.6735	17.8131	51.1938	30.7749	47.5964	34.4326	12.7089	47.1415	36.9094	27.6988	44.3055	0.230634	31.6595
	26.1324	19.8812	27.1311	41.5493	15.9614	83.534	35.6982	25.0085	60.7067	70.0553	625.425	26.6317	21.444	37.9448	0.277844	91.5057	250.18	73.3956	34.2352	389.543	2288.27	1.1123	27.0041	4.21644	271.314	83.1074	3417.14		0.49937	6.75057	0.49937	14.9176	10.6704	56.9023		32.6398	26.809	17.8698	51.3883	30.7341	47.7853	34.5377	12.7676	47.3053	36.9671	27.7903	44.4734	0.230864	31.687
	25.6324	18.3072	26.1964	38.4559	15.7688	78.22	33.7634	23.171	56.9345	68.6276	536.897	25.9144	20.1385	35.391	0.274675	66.1146	238.897	57.2608	22.0195	323.806	1976.39	0.307637	45.8404	1.25138	178.977	86.6552	2824.11		0.282	7.6072	0.282	12.5416	10.1455	52.3057		32.7265	26.9348	17.9355	51.6058	30.6371	47.9877	34.6379	12.8382	47.476	37.0639	27.8604	44.6502	0.23155	31.6818
	25.293	17.0211	25.6235	35.5759	15.299	73.2315	32.0073	21.4558	53.4631	67.034	460.351	25.4583	19.0891	33.0878	0.268292	45.0817	224.586	40.7535	12.7345	279.169	1699.43	0.0463682	64.9084	0.297877	110.211	95.6235	2318.79		0.165224	8.43713	0.165224	10.1176	10.1593	47.7732		32.8089	27.038	18.0084	51.8372	30.5377	48.2094	34.7399	12.9182	47.6581	37.1854	27.9129	44.842	0.232687	31.6733
	24.5993	15.995	25.4528	33.8183	14.4735	68.2526	30.4319	19.8181	50.25	65.1226	392.755	25.0261	18.1461	31.7269	0.272309	34.019	208.426	24.7914	11.4675	254.67	1430.4	0.228843	82.4963	0.140706	76.3976	112.449	1864.07		0.426742	9.03112	0.426742	8.7922	10.5526	43.2265		32.9038	27.1977	18.0874	52.0777	30.4592	48.4435	34.8616	12.9937	47.8553	37.2723	28.0131	45.048	0.23316	31.6815
	23.2061	15.0143	24.973	32.5011	13.613	63.6407	28.8247	18.4076	47.2323	63.8605	338.84	24.0896	17.0622	30.6191	0.284322	31.5683	190.728	14.8355	13.5159	231.396	1212.16	3.50278	101.273	0.0109608	55.1068	131.44	1487.11		0.883439	9.07532	0.883439	8.41153	10.4766	39.5512		33.0143	27.3651	18.1731	52.3259	30.4072	48.6852	34.9951	13.0686	48.0638	37.3442	28.1256	45.2627	0.233513	31.7107
	22.1152	13.935	24.0344	30.3972	13.3355	59.4365	27.209	17.0498	44.2588	62.6624	290.695	23.0748	15.98	28.8065	0.286391	25.9461	176.199	10.0781	10.165	192.473	1038.62	8.77623	124.161	1.08857	28.2973	137.879	1180.53		0.959562	9.13984	0.959562	7.32243	9.73929	36.3617		33.1169	27.5402	18.2651	52.5507	30.3802	48.9033	35.1261	13.1288	48.2549	37.3762	28.2502	45.459	0.233468	31.7486
	21.0726	13.1874	22.6815	28.5229	14.0494	55.8757	25.8982	15.7552	41.6534	60.835	248.226	21.8771	15.8052	27.0625	0.262605	23.2869	161.567	10.3474	6.88867	140.394	898.647	16.041	141.381	5.7418	11.8691	121.623	948.515		0.804457	8.68969	0.804457	6.64582	7.82761	33.9986		33.0342	27.5363	18.7857	52.2014	30.081	48.5826	35.0369	12.8611	47.898	36.7073	28.1724	45.1962	0.23203	31.5576
	19.9988	12.6598	21.7606	27.0914	14.1266	52.7506	24.7313	14.6973	39.4286	59.428	216.011	20.8797	15.5946	25.7587	0.245785	22.3967	145.721	8.82524	5.57019	112.459	785.082	25.7957	154.205	11.0035	4.05497	119.927	765.788		0.880895	8.21988	0.880895	6.21175	6.75305	31.8709		32.835	27.4729	19.1646	51.871	29.7739	48.2715	34.8981	12.65	47.5482	36.2484	28.0481	44.9281	0.231308	31.3044
	19.1152	12.1275	20.8876	25.6662	13.451	50.1236	23.5618	13.9273	37.4892	59.1098	193.971	20.0014	14.867	24.4715	0.244149	19.7728	130.745	7.15164	4.42824	102.229	705.527	35.552	167.709	17.5573	0.346269	135.181	627.296		0.886201	7.8739	0.886201	5.66479	6.55037	30.1222		32.8944	27.6605	19.476	51.5542	29.493	47.98	34.843	12.4258	47.2688	35.6621	28.1186	44.6957	0.227663	31.1937
	18.4423	11.6427	19.5735	24.475	13.0793	48.3053	22.5864	13.4271	36.0134	59.4476	180.286	19.0079	14.42	23.2496	0.234396	17.1731	119.763	9.07709	3.56702	90.3848	661.464	44.0286	180.499	30.296	0.363246	143.963	539.521		0.565613	7.3652	0.565613	5.46709	5.92866	29.2974		33.1228	27.8648	19.825	51.2601	29.2467	47.7082	34.8379	12.1947	47.0326	35.004	28.2103	44.4907	0.223936	31.1848
	17.8248	10.9595	18.3483	23.0554	13.0013	47.2132	21.7337	13.1911	34.9249	60.6942	174.006	18.0865	14.2072	21.8786	0.212589	15.2798	116.085	11.4615	1.74689	76.255	649.201	52.6046	199.325	45.2856	4.08957	145.839	489.978		0.261725	7.12708	0.261725	4.96891	5.0852	29.1266		33.2888	27.8969	20.2402	50.9807	29.0395	47.4483	34.8157	11.9741	46.7899	34.3929	28.1825	44.2901	0.222257	31.1641
	17.2219	10.3487	17.5789	21.5141	12.7522	46.3162	20.9553	13.0278	33.9831	62.1694	169.724	17.4004	13.8696	20.5303	0.193625	13.9388	112.501	11.4004	0.312231	67.2914	643.176	61.7145	216.944	56.2324	12.6993	151.918	451.075		0.178514	7.05167	0.178514	4.11374	4.64818	28.9159		33.4458	27.895	20.3835	51.2447	29.1129	47.6972	34.9632	12.0524	47.0155	34.4715	28.1995	44.5137	0.224363	31.2794
	17.0387	10.6204	22.7281	20.9269	12.3277	44.8547	21.4161	12.4067	33.8228	57.9318	153.927	18.9828	13.5054	22.2778	0.245154	19.1612	116.546	1.72148	0.239298	82.5998	549.367	64.625	209.013	5.52045	17.2291	162.564	391.128		1.94409	8.36239	3.74532	1.94409	6.65517	25.8719		33.6164	27.886	20.5341	51.5158	29.2043	47.9603	35.1195	12.1329	47.2524	34.5474	28.2156	44.7501	0.226607	31.4104
	16.935	12.2458	22.3633	20.0556	11.8199	42.1361	20.9259	11.1972	32.1231	53.5087	125.377	18.4953	13.4181	21.7864	0.237705	15.9275	75.3452	2.0659	0.757429	82.9205	449.87	66.3034	164.658	7.36818	25.2212	175.77	290.988		1.56031	6.24955	3.86794	1.56031	6.67545	23.6408		33.8034	27.8848	20.6924	51.7234	29.3136	48.2381	35.2759	12.1948	47.4707	34.5697	28.242	44.9976	0.228777	31.5585
	16.689	11.6261	21.2988	19.2402	11.2256	39.3851	19.9108	10.3544	30.2653	52.0041	107.215	17.9646	12.8918	20.7842	0.234361	10.3803	68.6359	1.92658	0.449697	75.4323	379.248	70.3711	180.945	14.28	34.0764	191.88	204.701		1.27563	6.33846	3.33423	1.27563	6.73896	21.4205		34.0039	27.7407	20.8377	51.7779	29.4391	48.5306	35.3883	12.2381	47.6264	34.5823	28.1653	45.245	0.232661	31.7215
	16.0252	18.0417	19.9599	31.693	10.7454	37.5544	22.3366	10.1726	32.5092	45.5424	103.482	19.0008	16.5293	28.7597	0.270053	39.8338	18.4462	5.64874	87.5431	134.356	231.581	81.9484	49.5058	26.1923	43.7624	205.416	155.667		2.9756	0.9591	0.9591	12.6923	8.25542	18.5536		34.2168	27.5084	20.9205	51.7944	29.576	48.8372	35.4755	12.3008	47.7764	34.6741	28.0253	45.4968	0.237635	31.8964
	15.6037	17.653	18.8657	38.4238	11.772	37.2166	23.2558	11.5418	34.7976	49.6299	133.214	18.2593	16.116	32.6289	0.338761	58.5544	31.3916	19.273	230.068	131.878	194.905	89.7567	55.1267	38.5892	178.117	177.043	147.354		2.65563	0.606359	0.606359	20.1644	6.48736	18.9573		34.4396	27.2937	20.9851	51.8222	29.7223	49.1578	35.5701	12.373	47.9431	34.7848	27.9009	45.7609	0.24246	32.0809
	48.7693	16.5786	17.8049	36.882	19.4901	43.4624	30.4979	14.2738	44.7717	46.8027	203.742	28.186	18.2262	41.8173	0.392901	333.844	193.747	161.112	40.7571	121.171	168.079	561.289	72.2355	52.8941	139.341	31.2214	337.997		20.5832	11.6075	10.3812	8.69595	8.69595	15.2764		34.667	27.1015	21.0525	51.8822	29.8828	49.4952	35.6802	12.4544	48.1346	34.9056	27.7968	46.0414	0.247089	32.2749
	56.5207	16.3067	16.9048	63.6556	19.2213	53.998	37.7679	22.4726	60.2405	59.502	505.018	36.6096	17.4839	55.8901	0.52343	351.67	460.583	435.266	670.177	343.977	263.419	988.663	76.9312	66.7961	1488.26	34.2981	836.386		19.9111	20.303	19.7048	27.046	17.3884	17.3884		34.9014	26.9238	21.1263	51.9606	30.0497	49.854	35.8026	12.5432	48.3458	35.0343	27.7053	46.3412	0.251678	32.4755
	55.6213	19.6352	15.9505	81.3952	19.8252	53.2231	40.9418	26.5603	67.502	64.8733	705.447	36.5241	19.6827	55.0218	0.473051	215.49	453.968	624.561	1636.48	445.909	150.83	932.913	29.6205	83.3051	3171.66	27.5889	792.161		19.0972	16.8889	20.5736	44.871	16.6989	16.6989		35.1504	26.758	21.2099	51.9359	30.2224	50.2351	35.9186	12.608	48.5267	35.1017	27.6241	46.656	0.256217	32.6864
	52.5226	23.3547	15.0297	78.1656	19.6652	50.1596	39.8162	24.6192	64.4355	61.8321	606.107	36.7572	20.5876	51.9319	0.432219	161.452	270.984	614.374	1470.67	406.063	106.986	753.223	2.9689	100.963	2818.33	29.2948	629.103		15.7655	13.4025	21.7275	41.4085	17.0919	13.4025		35.317	26.6209	21.2973	51.6905	30.3552	50.6325	35.9856	12.6235	48.6091	35.0795	27.5545	46.9707	0.260533	32.8361
	51.5948	23.2131	14.1835	73.2688	18.5239	47.4936	38.0463	23.169	61.2153	60.8969	536.804	35.3534	19.6962	50.5695	0.439379	183.562	220.023	569.433	1240.63	381.124	89.2518	703.157	3.47666	118.684	2322.38	42.9524	502.472		16.2414	12.1402	21.1699	37.9154	16.8295	12.1402		35.4403	26.5	21.388	51.4399	30.3445	51.0067	36.0199	12.6463	48.6662	35.1093	27.4611	47.26	0.26497	32.8924
	50.1519	22.7082	13.3173	69.2901	18	45.8942	36.5603	21.9986	58.5589	60.1708	483.939	34.3012	19.177	49.0875	0.438156	184.733	191.881	540.236	1071.24	344.485	87.1227	628.716	5.61474	138.307	1954.73	50.0945	433.327		15.8507	11.593	20.9839	34.9889	16.3012	11.593		35.5801	26.3855	21.4834	51.2096	30.3254	51.3647	36.0581	12.6723	48.7304	35.1441	27.3705	47.4217	0.268093	32.9528
	47.9117	21.4971	12.5274	64.7565	17.4427	48.7285	35.4773	21.1418	56.6191	59.5923	446.974	34.7044	18.4563	48.5243	0.448905	154.613	195.447	526.699	857.272	325.246	175.594	521.39	12.8208	157.51	1574.41	58.2928	559.36		13.2073	13.2073	22.177	30.0521	17.2616	14.0241		35.7241	26.2684	21.5845	51.0215	30.296	51.7326	36.1045	12.7139	48.8184	35.2142	27.2753	47.2922	0.26844	33.0101
	45.7145	35.8034	12.2053	59.8999	33.5884	62.7137	41.6542	18.7586	60.4128	45.0341	351.884	40.7589	34.1421	56.3535	0.245441	16.486	34.2319	867.238	332.905	65.0567	443.503	425.876	115.04	165.7	1212.58	72.4319	1416.47		4.95555	4.95555	28.5536	19.1409	7.17052	21.9548		35.7224	26.145	21.6918	50.8527	30.0545	52.1107	36.0962	12.7857	48.8819	35.4213	27.1224	47.1636	0.269785	32.8885
	43.4038	38.4236	11.8593	55.4655	48.1552	61.7983	43.1843	17.4699	60.6542	40.4543	305.197	45.7795	39.6687	53.6379	0.149713	0.0482005	22.6637	981.255	150.828	24.7097	346.48	335.847	178.114	174.726	923.419	532.57	1348.4		2.37567	7.35586	33.9202	9.686	2.37567	16.0188		35.675	26.0403	21.8062	50.7106	29.7867	52.5073	36.0877	12.8702	48.9579	35.6638	26.9769	47.0549	0.271207	32.7309
	40.5769	37.189	11.2279	51.8796	46.4717	58.7689	41.019	16.5234	57.5424	40.2824	273.024	43.5243	38.036	50.5276	0.141047	0.195433	14.669	887.512	117.952	29.7323	315.06	240.226	146.683	191.818	718.341	457.704	1135.1		2.9474	6.33534	32.2965	8.35526	2.9474	15.2446		35.6324	25.9571	21.9276	50.5995	29.5445	52.9224	36.0973	12.9627	49.0599	35.9105	26.8539	46.9739	0.272526	32.5885
	37.7543	34.7008	10.9936	50.281	44.1052	55.8879	38.9538	15.7665	54.7203	40.4748	248.581	40.9298	35.4641	48.7371	0.157634	1.43885	18.0883	781.773	128.306	26.5373	286.763	160.695	92.6032	198.362	635.207	362.047	949.266		3.17548	6.22899	29.9362	9.35127	3.17548	14.9581		35.6125	25.8918	22.0563	50.5146	29.3359	53.2331	36.1074	13.0288	49.1362	36.0835	26.7529	46.9128	0.273668	32.4742
	35.6736	32.3292	10.834	49.8873	41.9029	54.9624	37.5982	15.6132	53.2114	41.5263	243.771	38.7883	33.1653	47.8912	0.181675	3.70415	27.763	716.323	151.021	18.5303	301.514	112.273	52.5838	202.883	615.515	283.088	893.095		3.11465	6.4591	27.9542	11.099	3.11465	16.1741		35.619	25.8427	22.1926	50.4505	29.139	53.4223	36.111	13.0638	49.1748	36.1767	26.6668	46.8657	0.274693	32.379
	34.2622	30.1668	10.543	48.3673	40.2151	53.5445	36.1832	15.2541	51.4372	42.1579	232.687	37.2387	31.1906	46.3293	0.195287	3.68995	36.197	657.418	148.454	16.2567	301.417	84.3556	25.8986	211.258	542.406	229.141	810.36		2.97644	7.07191	26.6957	11.1286	2.97644	16.3059		35.573	25.737	22.3376	50.4005	28.9423	53.598	36.0981	13.1071	49.2052	36.3098	26.5383	46.8249	0.276522	32.2576
	33.2136	27.8587	10.0915	46.2068	37.8435	50.6139	34.3047	14.4858	48.7905	42.2268	209.838	35.5286	29.1975	44.116	0.20349	1.19035	41.5503	586.276	141.66	12.5233	265.989	66.1934	7.73404	224.585	446.438	162.966	652.095		2.31493	7.66985	25.437	10.6782	2.31493	15.0853		35.2607	25.2315	22.4937	50.3665	28.7645	53.8017	35.9864	13.2255	49.212	36.7514	26.1148	46.7715	0.28341	32.0126
	32.1221	26.0687	9.47501	45.8875	38.1448	48.1656	33.3106	14.3123	47.6229	42.9662	204.842	35.1334	27.582	43.9518	0.22884	1.41248	52.4458	568.136	158.178	23.3689	220.671	49.6238	0.981986	243.444	433.047	170.748	533.05		3.01131	9.06478	25.6584	10.7541	3.01131	13.0322		34.8136	24.7209	22.6627	50.3692	28.607	54.0404	35.869	13.3641	49.233	37.258	25.6925	46.7441	0.290622	31.7103
	30.3167	24.7615	9.13009	44.499	46.2999	47.0451	33.6754	15.1558	48.8311	45.0055	229.697	37.4078	26.1503	45.8497	0.273602	11.2808	79.4564	602.471	117.15	159.379	178.749	27.4468	0.0999641	254.327	377.185	450.381	482.564		7.09113	12.6463	28.2777	7.09113	8.89208	9.63724		34.3654	24.2431	22.8415	50.3571	28.4656	54.3033	35.7626	13.5027	49.2653	37.7563	25.2987	46.7085	0.297329	31.4155
	28.2274	24.0967	8.82547	42.1566	50.4885	45.7065	33.2502	15.7304	48.9806	47.3092	247.445	35.192	25.1293	44.819	0.281488	25.2284	83.787	596.567	79.3236	297.161	155.159	9.92052	0.962459	264.135	291.687	645.711	425.546		6.96459	11.0953	26.3665	6.96459	15.2966	10.5145		33.9434	23.8115	22.9716	49.8964	28.3522	54.5846	35.5933	13.5538	49.147	38.0795	24.9467	46.3207	0.299913	31.1478
	26.572	23.5666	8.33947	39.3379	49.0394	43.9018	31.7929	15.1393	46.9321	47.6184	229.198	32.955	24.318	42.7608	0.274943	27.2576	67.6711	550.062	56.9282	297.443	146.626	2.23286	2.28338	280.169	203.354	574.163	354.346		6.38298	9.38834	24.6155	6.38298	16.0844	10.9468		33.5616	23.4255	23.0065	49.2099	28.2733	54.8884	35.3942	13.5769	48.9711	38.3592	24.6375	45.756	0.300006	30.9174
	24.9184	22.8906	11.0207	37.2014	46.2	41.9857	30.7028	13.3534	44.0562	43.4926	178.315	31.0599	23.3976	40.7896	0.270958	33.4594	61.0296	387.386	42.2323	240.162	127.303	0.0253865	4.78326	197.601	146.985	446.15	285.879		6.14153	8.16926	20.0392	6.14153	15.1401	10.9258		33.1835	23.0743	22.9179	48.4926	28.2248	55.2151	35.1847	13.6228	48.8075	38.7179	24.3619	45.1656	0.299215	30.7042
	23.4778	22.4187	12.5326	36.031	45.6543	39.6632	29.9629	12.4894	42.4523	41.6828	155.985	29.7544	22.6834	38.7551	0.26159	42.0569	56.9161	303.816	36.822	246.22	94.0943	2.55971	7.0706	157.38	119.975	423.397	212.735		6.27662	7.33577	17.2218	6.27662	15.8999	9.90873		32.796	22.75	22.7451	47.8359	28.2002	55.5577	34.9808	13.7019	48.6827	39.1699	24.1126	44.6221	0.298387	30.4981
	21.9315	21.8247	11.8816	35.5197	44.8981	37.4682	28.9206	12.3403	41.2609	42.6696	152.283	28.7256	21.8514	36.9811	0.257165	48.8484	50.3517	290.329	43.5479	255.278	73.0609	9.89893	10.5819	174.138	109.035	392.846	153.524		6.79412	6.90085	16.844	6.79412	16.1725	8.74261		32.4135	22.4502	22.5706	47.2075	28.2031	55.9141	34.7932	13.7916	48.5848	39.6388	23.9788	44.1039	0.295599	30.3083
	20.5892	20.7293	11.3209	34.0888	43.779	44.9488	29.2427	13.7842	43.0269	47.1373	190.004	27.4091	20.6243	41.3564	0.334494	74.8819	72.4766	321.191	23.4852	211.304	246.682	20.1465	18.9083	189.251	81.2001	349.737	394.859		6.81985	6.67974	16.0882	6.67974	16.3699	17.5397		32.0577	22.1754	22.4072	46.5643	28.2302	56.2906	34.6209	13.8831	48.504	40.1002	23.863	43.5785	0.292335	30.144
	22.6979	21.0474	15.2613	68.3431	42.3741	75.8811	40.9342	25.9297	66.8639	63.345	672.351	32.536	21.46	61.8509	0.48482	332.561	395.482	659.097	751.25	2.07357	1221.29	5.66353	16.2433	96.3625	1871.89	299.167	2580.98		9.83813	11.4886	17.2747	35.8071	9.83813	43.3451		31.7454	21.9151	22.266	45.9369	28.2726	56.7016	34.4729	13.9866	48.4595	40.5728	23.7676	43.0709	0.288805	30.009
	30.196	21.8355	22.6657	80.1428	39.7002	86.7902	46.8884	29.1297	76.0181	62.1257	848.541	34.9481	24.5482	70.0321	0.480902	278.637	627.649	586.741	1105.85	51.6694	1592.16	26.1964	10.5122	5.81802	3032.16	213.818	3808.43		4.75214	13.1126	12.2824	45.1947	4.75214	51.8421		31.4817	21.6711	22.1333	45.3761	28.3393	57.0946	34.3494	14.0943	48.4437	41.0322	23.6848	42.6194	0.285571	29.9105
	29.0589	21.6689	22.7476	75.608	46.4358	85.1373	46.7761	27.6573	74.4333	59.1269	764.924	37.7474	24.3254	68.315	0.474842	313.898	630.372	577.37	831.28	0.115772	1471.58	15.8498	11.6203	5.42965	2553.31	456.169	3607.15		8.68846	16.0785	14.9998	37.8606	8.68846	47.3899		31.2633	21.4569	22.0052	44.8846	28.4348	56.935	34.1633	14.0285	48.1918	41.0631	23.6126	42.2043	0.282476	29.849
	27.6754	21.3728	21.6012	72.2049	71.4098	80.7223	49.1644	28.339	77.5034	57.6413	803.1	49.5426	23.1198	72.0062	0.513912	461.776	772.375	759.729	530.865	494.859	995.899	6.74822	13.7265	12.0859	2220.97	2146.67	3096.32		21.8672	28.1699	27.9414	22.6623	21.8672	31.1796		31.0783	21.2543	21.7684	44.4608	28.5543	56.3284	33.9074	13.8434	47.7508	40.827	23.4648	41.8225	0.281182	29.8163
	33.1746	20.3957	22.0198	70.4341	70.2313	78.3451	49.1001	26.7127	75.8128	54.4046	713.568	51.7029	24.8085	70.3834	0.478768	253.623	823.941	733.341	455.14	446.528	855.268	65.5589	21.9209	9.35063	2057.2	2038.85	2837.41		18.5284	31.3072	29.6831	18.7312	18.5284	26.6421		30.9237	21.0615	21.473	44.1046	28.6888	55.7113	33.6605	13.6733	47.3338	40.6213	23.2769	41.4936	0.28125	29.8062
	42.2405	18.9391	24.3843	68.0783	65.9463	77.9521	49.5901	24.6681	74.2582	49.744	608.515	54.0934	28.8484	67.5453	0.401447	54.0162	939.485	635.331	341.813	267.525	804.403	294.562	37.6828	0.480781	1849.05	1670.24	2795.7		11.8529	35.1543	29.7091	13.9849	11.8529	23.8587		30.7997	20.8991	21.1878	43.8106	28.836	55.1171	33.4417	13.513	46.9547	40.4076	23.0999	41.2183	0.281701	29.8178
	41.7166	17.8909	24.0444	65.3392	61.3101	76.2545	47.7593	23.6461	71.4053	49.5109	559.136	51.5133	28.4625	64.3319	0.386547	36.5138	892.12	562.393	309.053	183.624	811.976	276.853	51.6504	1.06765	1620.99	1312.78	2619.06		9.79673	33.6224	27.4689	13.8258	9.79673	24.7411		30.7118	20.7707	20.9274	43.5809	29.0019	54.5825	33.2626	13.3707	46.6332	40.1973	22.946	41.0013	0.282346	29.8568
	39.7008	16.9787	23.3266	61.5195	57.6003	71.7447	45.1451	22.0446	67.1897	48.8306	485.966	48.6505	27.4201	60.5397	0.376531	29.64	793.346	476.049	268.121	155.131	707.541	213.836	65.5941	3.06654	1328	1057.72	2177.81		8.94971	31.6719	25.324	12.8689	8.94971	23.0942		30.6647	20.6753	20.6958	43.4038	29.1859	53.9347	33.0934	13.1889	46.2823	39.8536	22.8183	40.8262	0.282944	29.9253
	39.0814	15.8696	22.0916	58.1289	55.2821	67.4352	42.9815	20.8105	63.792	48.4174	433.077	47.1817	26.3391	57.4172	0.371055	15.2105	735.053	436.386	229.445	151.305	597.986	196.103	84.789	8.91676	1092.38	912.303	1794.16		8.10033	31.3121	25.0901	10.9472	8.10033	20.2535		30.6547	20.6075	20.4956	43.2734	29.3909	53.1392	32.9269	12.9581	45.885	39.3541	22.8034	40.6868	0.281672	30.0228
	37.431	14.6688	20.6384	56.5724	53.6792	63.3913	41.0635	20.126	61.1895	49.0118	405.055	45.5551	24.8366	55.8491	0.384362	13.1953	696.682	417.184	240.525	159.156	498.53	152.603	108.346	19.7074	991.913	818.047	1467.93		8.12413	30.8863	24.9167	11.0173	8.12413	17.8362		30.6759	20.5687	20.3268	43.1941	29.6188	52.3907	32.7958	12.7409	45.5367	38.8491	22.8312	40.5945	0.280065	30.1474
360°	34.8538	13.5937	19.4457	54.7269	51.6949	59.3295	38.9408	19.3225	58.2633	49.6203	373.36	43.2743	23.2977	53.9689	0.396952	16.703	642.471	380.057	249.202	162.667	415.702	95.5725	131.881	31.7194	879.074	708.472	1173.19		8.42051	29.6806	23.8286	11.4525	8.42051	16.0552		30.7324	20.5556	20.1823	43.1684	29.8631	51.7252	32.7045	12.551	45.2555	38.3771	22.8825	40.5524	0.278552	30.2978
									mean CV =	48.2489	180.636										903182						2.5158e+06		8373.53	8198.63	8582.83	8260.53	5976.73	8761.81
	X =	25.0777				noemer CV	25.1028			teller CV	13.4401									teller VR	180.636					noemer VR	419.369
	median	22.1596						CV (Burden)	0.535403														VR =	0.430733							5976.73
							MD =	11.0499														(Xij-X)² trail 1 1	(Xij-X)² trail 1 2	(Xij-X)² trail 2 1	(Xij-X)² trail 2 2	(Xij-X)² trail 3 1	(Xij-X)² trail 3 2
	X	median	mean CV	CV (Burden)	MD	VR															0°	4.29734	460.266	896.822	926.008	1437.48	1241.29
entry	17.0276	9.79833	58.0124	1.09932	2.84728	0.345721											teller entry	120.885	noemer entry	349.661		8.93174	396.216	696.179	790.914	1191.74	1137.24
pull	5.10519	3.62581	44.1285	1.80218	0.341201	0.565162											teller pull	11.5969	noemer pull	20.5196		15.7	314.862	531.118	635.875	962.337	931.785
push	27.8638	27.1907	37.2786	1.11944	1.09124	0.869911											teller push	106.05	noemer push	121.909		21.1044	229.295	410.534	525.459	827.737	739.269
exit	42.4198	40.6816	40.5124	1.0997	2.4667	1.0568											teller exit	315.541	noemer exit	298.582		29.6115	169.785	299.132	429.761	735.015	589.508
recovery	35.2484	31.4878	46.4137	0.957723	4.30349	0.883443											teller recovery	303.142	noemer recovery	343.137		36.9672	117.415	214.832	368.158	598.168	461.567
																						1.19531	85.2694	147.917	309.792	523.374	417.263
																						70.7385	59.3869	105.727	246.646	490.196	407.136
																						52.6479	34.8267	76.1938	180.682	397.139	347.142
																						44.8955	19.5863	53.518	127.124	326.013	275.259
																						26.3533	11.1202	1334.58	88.8383	284.045	230.86
																						15.7164	4.4107	2744.11	63.9037	226.557	196.782
																						148.108	2.34251	2488.84	44.0348	181.059	171.821
																						139.849	6.42182	2282.89	27.1326	141.288	179.444
																						124.327	3.27332	2188.04	49.7504	98.5523	161.993
																						110.159	44.0981	1906.02	89.38	65.95	125.673
																						89.8487	40.5579	1572.14	66.7908	41.1104	318.638
																						167.532	30.9804	1312.48	377.468	28.2831	740.741
																						140.557	18.9969	1090.88	911.521	19.15	745.947
																						674.883	8.46004	872.415	770.058	10.0017	735.328
																						851.642	2.78796	688.249	620.75	4.11213	625.835
																						687.073	0.598867	572.856	490.291	0.95508	648.664
																						524.801	0.00960882	509.196	398.558	0.00269273	1013.61
																						423.846	11.5973	460.166	310.332	0.377174	1022.52
																						391.016	18.7719	403.376	239.895	0.0186233	1020.41
																						400.73	11.2113	333.723	196.625	0.153044	881.779
																						405.089	17.5025	249.706	158.397	2.06461	749.753
																						390.421	28.9592	194.643	125.36	38.4552	1104.63
																						365.819	15.7787	179.175	103.042	26.3191	1603.12
																						320.635	9.02988	151.507	77.5441	51.1715	1487.96
																						268.638	6.85421	113.481	49.5911	52.4297	1219.34
																						1694.18	6.23579	79.8178	34.0738	37.1127	1027.89
																						5985.55	2.15918	53.6083	45.594	25.2983	879.26
																						6864.19	0.466693	33.2274	200.951	22.0696	804.461
																						6498.31	0.0648691	16.6164	178.167	18.9973	747.421
																						5433.35	0.00170207	6.60996	152.931	10.9826	629.695
																						4870.91	0.038091	1.44951	125.989	5.50052	523.374
																						4983.38	0.857851	0.0140928	94.4639	195.643	441.304
																						4854.83	3.86315	1.1021	229.208	1684.44	346.232
																						4432.47	8.16426	3.87978	243.409	2301.03	283.644
																						3855.98	12.5281	1329.76	206.641	2081.09	249.908
																						3183.67	18.3074	3716.42	161.052	1847.86	198.652
																						2691.6	13.1732	3536.48	121.403	1670.11	143.838
																						2356.89	143.17	3012.88	90.5118	1501.88	100.952
																						2098.98	605.376	3217.73	359.688	1302.71	79.6806
																						1846.79	589.966	3649.49	562.669	1094.68	70.2313
																						1571.83	507.118	3456.31	454.896	919.311	66.9714
																						1279.71	390.618	2962.13	441.071	753.468	68.1513
																						1026.85	351.127	2381.76	429.83	594.21	76.5208
																						867.268	350.625	1947.67	347.813	463.16	71.2051
																						766.004	322.727	1628.45	258.884	358.867	48.9755
																						688.113	270.686	1375.04	191.438	266.953	376.841
																						595.274	213.065	1219.78	141.306	203.784	3248.33
																						475.969	151.263	1131.88	117.423	173.484	4458.71
																						622.337	105.217	1051.1	107.497	246.221	4229.33
																						2317.35	74.398	886.461	89.655	311.325	3593.14
																						2325.46	48.7228	793.395	58.2607	249.235	3284.65
																						1988.66	27.4117	680.103	43.1924	217.201	3272.5
																						1809.8	14.5053	554.382	36.1078	214.651	3114.34
																						1661.67	5.70394	503.134	26.3196	207.512	2897.87
																						1566.66	1.30859	475.3	15.1805	180.521	2603.2
																						1543.62	0.0969175	426.326	5.79391	135.46	2177.27
																						1424.31	0.367063	338.356	1.02878	113.237	1943.92
																						1183.03	59.3937	249.264	0.0378704	249.161	1825.47
																						931.358	717.675	334.825	0.345294	610.756	1629.58
																						1036.73	641.941	1038.93	2.59687	564.878	1418.62
																						2588.2	507.089	1499.92	4.93693	475.754	1228.03
																						2843.1	418.209	1666.03	8.16263	455.653	1011.59
																						2734.53	507.57	1462.23	13.0448	412.494	872.061
																						2381.8	534.829	1607.88	19.3333	358.599	808.602
																						2160.13	494.381	2951.35	21.2315	312.799	748.133
																						2278.73	434.324	2738.66	6.63824	263.473	638.445
																						2234.72	341.581	2403.36	48.9354	217.8	499.933
																						1978.72	265.335	1989.12	31.3676	167.257	394.559
																						1629.44	228.438	1614.35	38.0172	122.748	342.061
																						1296.74	203.477	1285.79	88.3632	109.213	334.46
																						1044.42	188.331	999.475	324.072	151.785	322.063
																						878.34	146.917	786.844	306.517	273.461	264.626
																						762.785	107.325	634.737	247.042	355.266	210.909
																						659.361	79.5847	911.733	814.539	448.582	156.154
																						558.513	54.8677	3097.26	1441.25	395.997	108.338
																						451.602	34.7625	3374.93	1267.02	328.509	78.8433
																						345.566	30.6688	3127.63	1030.89	1188.35	59.5191
																						257.968	30.0909	2982.88	819.769	1807.1	55.0532
																						213.422	21.3732	6226.35	635.788	1649.84	406.919
																						191.27	17.981	6718.42	517.884	1459.12	469.661
																						170.314	95.7153	5939.82	468.703	1247.55	377.273
																						145.452	103.161	5025.41	426.274	1009.37	337.581
																						122.766	94.1799	4162.45	378.049	824.725	316.811
																						93.111	71.88	3565.14	313.738	704.591	285.649
																						117.487	44.5257	3143.17	236.307	632.885	217.652
																						855.879	24.1825	2849.05	188.489	613.338	157.924
																						1369.21	13.6422	2615.22	299.288	556.487	112.129
																						1321.62	10.2851	2292.59	736.47	471.256	76.0791
																						1135.08	8.03719	1865.75	772.586	412.332	47.6872
																						1033.5	4.35375	1596.7	721.601	353.79	29.6849
																						2030.61	2.20297	1361.79	612.12	277.153	16.1969
																						2056.36	25.0091	1157.17	580.5	326.784	6.70092
																						1825.93	29.3677	995.091	603.501	724.304	2.97778
																						1489.54	20.5321	797.972	545.763	670.87	2.13556
																						1340.75	15.7124	604.977	492.784	563.374	0.778715
																						1185.1	9.07852	460.967	419.725	439.154	0.00746608
																						939.673	8.61332	348.045	335.697	327.483	0.9365
																						817.9	17.2508	251.753	259.676	253.003	2.24652
																						744.362	23.2	173.939	191.774	205.727	5.6912
																						613.854	15.5934	115.312	138.535	167.717	11.8575
																						484.468	7.54173	71.0903	110.502	131.136	17.3547
																						425.094	1.72163	40.4623	391.263	95.7938	16.616
																						506.73	0.0103111	20.9074	908.368	62.2749	4.67898
																						577.828	0.493974	10.671	796.225	36.5462	2.54136
																						497.98	1.38113	323.603	631.593	19.1205	0.2453
																						387.427	1.99133	1554.56	494.981	8.12142	0.162114
																						338.356	2.25031	1407.49	372.321	2.0788	2.0708
																						323.462	2.73202	1813.67	307.286	0.0430391	1.1441
																						312.58	4.76325	2751.44	264.002	0.672856	20.972
																						277.85	10.2203	2424.89	212.048	2.89216	34.9401
																						209.933	15.063	2015.41	159.952	6.05154	32.0428
																						160.086	16.3308	1617.98	122.705	10.1838	25.0135
																						144.026	9.76089	1292.83	86.9537	16.4283	13.7723
																						134.887	11.4337	1031.85	60.6262	21.5237	6.89044
																						111.576	17.3821	826.127	53.8263	21.2705	48.2744
																						79.3188	24.5763	669.367	44.5931	8.48264	133.595
																						47.8224	27.8003	536.392	26.2134	3.55136	111.51
																						26.4816	28.4119	422.393	18.3328	4.76688	80.6143
																						12.7827	30.842	320.924	14.5989	8.7716	69.6428
																						38.319	39.669	228.325	8.09181	6.94387	57.1854
																						344.405	45.4866	159.732	2.50842	3.26149	39.4881
																						341.397	33.0726	114.605	0.0755756	3.59105	22.1025
																						278.298	16.1761	82.4764	0.389238	4.24054	10.458
																						259.505	16.3865	53.2304	10.4162	6.4363	3.69495
																						233.464	19.6326	28.5997	25.4011	11.0644	0.507871
																						203.516	27.389	11.9847	15.9681	18.5527	0.192124
																						164.716	33.0335	3.16932	7.88729	26.0509	2.52469
																						122.734	24.4262	0.0692055	7.24065	33.9042	6.356
																						87.3082	3.57016	1.25395	8.6956	40.3897	12.3688
																						73.3745	3.88003	4.03881	3.47614	44.9977	20.1224
																						64.2049	4.74171	6.8916	1.39399	29.0863	28.6111
																						53.7736	7.38488	10.872	0.132322	1.761	37.7341
																						33.9796	13.1738	3.17768	8.61267	0.264619	47.1677
																						18.0715	15.5964	9.63691	7.33617	0.871305	57.7703
																						8.19622	7.49461	4.85453	3.36704	3.10129	66.6899
																						1.92911	8.23239	1.36589	0.271421	5.2012	71.942
																						0.000817331	10.3739	0.375843	0.166465	6.46007	78.7386
																						1.65726	16.0078	0.0585992	0.731689	6.48468	87.4527
																						5.63141	24.5315	1.06171	1.02455	7.33287	92.3638
																						11.6771	31.7373	1.93995	1.19725	9.84583	98.7817
																						18.5738	38.2378	4.17959	2.24331	15.6017	108.621
																						27.4195	44.8129	9.86703	5.708	22.6936	117.207
																						34.7918	51.4775	16.4229	11.7394	27.5473	125.657
																						41.6136	60.0235	21.6135	15.9105	31.623	131.559
																						47.9912	71.3794	26.0835	19.091	37.2648	135.509
																						53.8466	82.2099	31.7035	22.7433	44.283	138.82
																						58.3561	91.8828	39.4701	26.9677	52.72	144.201
																						63.488	101.885	49.7572	32.3376	62.4171	152.75
																						68.8783	112.116	61.2099	38.0939	73.4428	160.085
																						74.6908	118.884	73.2946	43.3399	83.2769	165.36
																						84.1068	126.733	85.5208	47.6187	90.8129	166.087
																						91.5272	136.229	97.7902	52.4545	97.7413	161.386
																						88.7194	144.174	107.491	61.1729	106.77	162.74
																						2.84338	148.851	114.072	69.5145	117.354	166.668
																						38.6064	152.026	119.43	8.83375	127.519	173.093
																						39.8187	154.436	126.628	12.7221	137.155	179.252
																						34.4824	158.022	135.714	30.4369	146.629	185.175
																						24.1766	164.76	146.027	30.4112	155.646	189.865
																						13.3772	167.598	153.799	23.0181	163.526	191.631
																						37.8727	167.643	157.653	13.6422	169.496	192.47
																						165.101	164.232	159.601	68.291	174.194	194.155
																						185.564	161.819	166.587	141.499	179.392	196.089
																						162.945	167.552	171.276	115.037	185.466	198.503
																						123.022	172.559	157.328	82.958	174.182	201.249
																						81.9708	175.34	129.221	55.5246	141.191	205.916
																						57.1196	178.903	134.078	32.267	133.562	205.741
																						42.3742	185.638	140.467	18.1605	134.863	133.469
																						31.8197	191.729	101.075	9.40116	140.942	123.637
																						22.4	195.561	72.1023	4.24056	145.529	125.645
																						13.448	198.349	73.3068	1.44647	129.161	130.975
																						5.96359	201.647	80.7259	0.15998	100.314	139.204
																						1.36211	206.747	86.6096	0.454448	99.4314	143.107
[truncated: 823 more rows]
[truncated: 3 more columns]

## Sheet: 2
							mean	SD	mean + 1 SD	CV	SD²	median	Q1	Q3	CQV (unsmoothed)	(Xij-Xi)² trail 1 1	(Xij-Xi)² trail 1 2	(Xij-Xi)² trail 2 1	(Xij-Xi)² trail 2 2	(Xij-Xi)² trail 3 1	(Xij-Xi)² trail 3 2	(Xij-X)² trail 1 1	(Xij-X)² trail 1 2	(Xij-X)² trail 2 1	(Xij-X)² trail 2 2	(Xij-X)² trail 3 1	(Xij-X)² trail 3 2		abs P50-trail 1 1	abs P50-trail 1 2	abs P50-trail 2 1	abs P50-trail 2 2	abs P50-trail 3 1	abs P50-trail 3 2								mean	SD	mean + 1 SD	CV	Q1	Q3	CQV	SL P50
[truncated: 2,006 more rows]
[truncated: 3 more columns]

[truncated: 13 more sheets: 3, 4, 5, 6, 7, 8, 9, 10, 11, 12, 13, 14, 15]
