# Supplementary material for: Intra-Individual Variability of Surface Electromyography in Front Crawl Swimming
Source: PLoS One. 2015 Dec 16;10(12):e0144998. doi: 10.1371/journal.pone.0144998 (PMC4682934; doi:10.1371/journal.pone.0144998)
Supplement: S2 File — (ZIP) [file pone.0144998.s002.zip › left deltoid dyn peak non event synch.xls]

## Sheet: summary table intra
Intrasubject variability left deltoid non event synchronized dynamic maximum
	mean	median	mean CV	CV (Burden)	MD	VR		average	mean	median	mean CV	CV (Burden)	MD	VR
1	24.3178	20.6852	48.2135	0.551332	10.8633	0.42188		entry	13.5382	6.69171	56.2277	1.28909	2.50908	0.539242
2	24.7157	14.2387	49.3044	0.524353	10.0993	0.286024		pull	6.30315	3.35564	46.813	1.85672	0.449343	0.658498
3	14.3741	5.82068	49.6429	0.631033	6.27774	0.253937		push	29.28	25.3211	43.9293	1.50914	1.31214	0.821241
4	23.6853	17.0585	48.2141	0.530959	10.2924	0.320904		exit	41.2503	38.8216	36.9232	0.996322	2.1654	0.880587
5	25.6321	21.2066	64.3073	0.617151	13.3733	0.470343		recovery	39.1573	36.3286	44.4085	0.846132	4.03345	0.701134
6	27.0451	23.5633	43.4675	0.490677	11.0614	0.364745
7	29.3468	22.9748	42.7355	0.411467	9.95755	0.209187		SD	mean	median	mean CV	CV (Burden)	MD	VR
8	22.6972	17.9643	52.4526	0.60639	11.1987	0.461369		entry	7.98075	7.82011	10.2252	0.427411	1.214	0.155154
9	19.4028	11.3312	46.6109	0.564781	8.46071	0.275776		pull	3.02417	1.04452	9.53258	0.505519	0.236734	0.271954
10	30.9384	29.4495	43.7309	0.471232	12.3395	0.391756		push	11.5635	11.869	11.3893	0.679672	0.400645	0.238377
11	34.4901	34.5583	37.5048	0.425562	12.7909	0.459634		exit	8.75548	9.27266	5.55687	0.158845	0.466814	0.181936
12	29.1238	25.9818	43.8167	0.471686	11.3918	0.317765		recovery	9.37104	12.7753	10.1408	0.161203	0.51309	0.225989
13	28.5786	26.2668	44.5911	0.450398	10.9922	0.339641
14	20.9553	14.8466	49.4656	0.517884	8.72459	0.310435
15	20.3755	5.21222	51.3055	0.594961	8.66937	0.267658
average	25.0452	19.4106	47.6909	0.523991	10.4328	0.343404
SD	5.12798	8.28932	6.03305	0.0701303	1.8474	0.082105

## Sheet: 1
							mean	SD	mean + 1 SD	CV	SD²	median	Q1	Q3	CQV (unsmoothed)	(Xij-Xi)² trail 1 1	(Xij-Xi)² trail 1 2	(Xij-Xi)² trail 2 1	(Xij-Xi)² trail 2 2	(Xij-Xi)² trail 3 1	(Xij-Xi)² trail 3 2	(Xij-X)² trail 1 1	(Xij-X)² trail 1 2	(Xij-X)² trail 2 1	(Xij-X)² trail 2 2	(Xij-X)² trail 3 1	(Xij-X)² trail 3 2		abs P50-trail 1 1	abs P50-trail 1 2	abs P50-trail 2 1	abs P50-trail 2 2	abs P50-trail 3 1	abs P50-trail 3 2								mean	SD	mean + 1 SD	CV	Q1	Q3	CQV	SL P50
0°	14.9546	38.4815	46.9746	47.458	54.9417	52.2595	42.5117	14.6256	57.1373	34.4038	213.909	47.2163	40.6047	51.0592	0.114052	759.39	16.2427	19.918	24.4665	154.507	95.0208	87.668	200.61	513.334	535.472	937.828	780.743		32.2617	8.73488	0.241697	0.241697	7.72541	5.0432		45.1361	24.0184	44.176	32.5069	34.1083	41.555	36.9168	8.19107	45.1079	22.1879	32.9072	40.3954	0.102154	37.8317
	13.9948	36.878	43.439	45.0545	51.2346	50.5256	40.1878	13.8577	54.0455	34.4825	192.037	44.2468	38.5183	49.1578	0.121351	686.07	10.9543	10.5706	23.6854	122.032	106.871	106.563	157.76	365.622	430.013	724.514	686.85		30.2519	7.36874	0.807755	0.807755	6.98781	6.27883		45.004	24.1327	44.3747	32.4212	34.0893	42.1862	37.0347	8.25038	45.2851	22.2775	32.8382	40.8983	0.109309	38.1377
	12.9914	34.6035	40.0943	42.0874	47.5736	46.9379	37.3814	12.8632	50.2445	34.4106	165.461	41.0909	35.9762	45.7253	0.119326	594.87	7.71659	7.36025	22.1469	103.882	91.3275	128.287	105.796	248.9	315.76	540.834	511.671		28.0995	6.48739	0.996538	0.996538	6.48274	5.84703		45.2757	24.2007	44.5223	32.3285	34.0464	42.7909	37.1941	8.39941	45.5935	22.5826	32.758	41.3917	0.116436	38.4187
	12.2977	31.9536	37.3092	39.7027	45.2952	43.3253	34.9806	12.0617	47.0423	34.4811	145.485	38.5059	33.2925	42.4196	0.120551	514.516	9.16269	5.42227	22.2982	106.39	69.6339	144.483	58.306	168.777	236.696	440.051	361.286		26.2083	6.55233	1.19676	1.19676	6.78923	4.81936		45.653	24.2337	44.6385	32.2252	34.0026	43.3469	37.35	8.57358	45.9236	22.9547	32.6696	41.8477	0.123167	38.6747
	11.4094	29.7664	34.3427	37.5126	43.4196	40.2099	32.7768	11.4807	44.2574	35.0268	131.805	35.9276	30.9104	39.5356	0.122436	456.563	9.06244	2.4521	22.4277	113.27	55.2519	166.625	29.6874	100.499	174.102	364.88	252.561		24.5182	6.16124	1.58494	1.58494	7.49199	4.28231		45.9506	24.235	44.7306	32.0929	33.9544	43.8428	37.4677	8.73713	46.2048	23.3191	32.5583	42.249	0.129543	38.8986
	10.8775	27.5534	31.7199	35.9778	40.534	37.825	30.7479	10.7628	41.5107	35.0033	115.837	33.8488	28.595	37.3632	0.132935	394.834	10.205	0.944701	27.3515	95.767	50.085	180.641	10.4694	54.7914	135.956	262.966	182.445		22.9713	6.29543	2.12895	2.12895	6.68515	3.97617		46.1962	24.2037	44.7752	31.9425	33.8874	44.2617	37.5444	8.88807	46.4325	23.6735	32.4287	42.5824	0.135363	39.0746
	22.3027	25.9419	29.232	34.2442	39.503	37.3098	31.4223	6.72195	38.1442	21.3923	45.1846	31.7381	26.7644	36.5434	0.154467	83.1665	30.0345	4.79729	7.96339	65.2985	34.6628	4.06045	2.63782	24.1497	98.5345	230.592	168.793		9.4354	5.79621	2.50611	2.50611	7.76491	5.57168		46.4007	24.1473	44.7848	31.7874	33.7883	44.5842	37.5821	9.02376	46.6059	24.0108	32.2877	42.8337	0.140386	39.1863
	24.9774	24.3668	27.3398	32.2628	37.9077	36.4899	30.5574	5.86418	36.4216	19.1907	34.3886	29.8013	25.568	35.4331	0.16172	31.1362	38.3235	10.3532	2.9084	54.0272	35.1945	0.435152	0.00240546	9.1325	63.1237	184.687	148.161		4.82386	5.43448	2.46152	2.46152	8.10644	6.68862		46.5766	24.0678	44.7636	31.6228	33.6812	44.8608	37.5955	9.15229	46.7478	24.3441	32.1374	42.9716	0.144246	39.2224
	24.1282	22.4685	25.8034	29.826	35.4316	34.0469	28.6174	5.35263	33.9701	18.7041	28.6507	27.8147	24.547	32.9917	0.146765	20.153	37.809	7.91894	1.46059	46.4324	29.4794	0.0359221	3.4196	2.20707	30.3406	123.517	94.6569		3.68646	5.34614	2.0113	2.0113	7.61689	6.23225		46.7409	23.9684	44.6966	31.4426	33.7813	45.0966	37.6211	9.25669	46.8777	24.6051	32.0273	42.9277	0.145427	39.2389
	22.8685	21.139	24.3566	27.729	34.0567	32.4025	27.092	5.25116	32.3432	19.3827	27.5747	26.0428	23.2405	31.2341	0.146741	17.8385	35.4386	7.4828	0.405686	48.5065	28.2012	2.10047	10.1046	0.00150508	11.6363	94.8467	65.3631		3.1743	4.90377	1.6862	1.6862	8.01393	6.35975		46.8694	23.8581	44.6111	31.2427	33.9093	45.2742	37.6275	9.34712	46.9746	24.8412	31.9094	42.8652	0.146518	39.2602
	21.5115	19.9432	52.6206	25.9146	32.1991	31.1258	30.5525	11.8815	42.434	38.8888	141.17	28.5202	22.6123	31.9308	0.170846	81.7386	112.557	487.004	21.5101	2.71135	0.328697	7.87497	19.1369	801.053	2.54979	62.1152	46.3492		7.00865	8.57699	24.1005	2.60561	3.67891	2.60561		46.9331	23.7358	44.5181	31.0257	33.9993	45.4001	37.602	9.42559	47.0276	25.0667	31.7691	42.7891	0.147803	39.2587
	23.6713	18.7484	69.4372	24.564	30.4363	30.1156	32.8288	18.4591	51.2879	56.2283	340.737	27.3398	23.8945	30.3561	0.119108	83.8604	198.257	1340.17	68.3061	5.72403	7.36162	0.417962	31.0177	2035.76	0.060656	37.4366	33.6145		3.66854	8.5914	42.0974	2.77576	3.0965	2.77576		46.9365	23.7875	44.412	30.8027	34.071	45.4689	37.5798	9.43329	47.0131	25.102	31.6197	42.704	0.149134	39.2415
	29.6529	19.3169	67.0186	22.8863	28.6544	30.4047	32.989	17.2256	50.2145	52.2161	296.72	29.1537	24.3283	30.2167	0.107954	11.1295	186.925	1158.01	102.064	18.788	6.67858	28.4634	25.0088	1823.36	2.04907	18.8068	37.0503		0.499214	9.83677	37.8649	6.26735	0.499214	1.251		47.0256	24.1052	44.2755	30.5729	34.1262	45.4891	37.5991	9.37229	46.9714	24.9269	31.4612	42.6064	0.150473	39.2009
	28.2265	19.2981	64.8473	22.1374	26.5499	29.2917	31.7251	16.6636	48.3887	52.5249	277.675	27.3882	23.2405	29.0254	0.110681	12.2403	154.432	1097.08	91.9244	26.783	5.92187	15.2785	25.1973	1642.64	4.75389	4.98252	24.7396		0.838308	8.09016	37.459	5.2508	0.838308	1.90343		47.387	24.3863	44.1014	30.3347	34.1558	45.4893	37.6424	9.37586	47.0183	24.9077	31.29	42.4867	0.151765	39.1286
	27.8012	19.5352	63.8515	26.8771	24.5567	28.7099	31.8886	15.9995	47.8881	50.173	255.983	27.3391	25.1368	28.4827	0.062401	16.707	152.606	1021.63	25.1153	53.7567	10.1042	12.1342	22.8725	1562.92	6.55016	0.0570956	19.2908		0.462048	7.80389	36.5124	0.462048	2.78243	1.37076		47.7372	24.6128	43.9516	30.094	34.1634	45.4712	37.6717	9.40052	47.0722	24.9538	31.1114	42.3816	0.153351	39.0575
	26.565	23.5696	60.8335	25.4238	22.9013	43.3312	33.7707	15.2814	49.0521	45.2503	233.52	25.9944	24.0331	39.1397	0.23913	51.9228	104.063	732.396	69.6714	118.145	91.403	5.05004	0.559751	1333.4	1.22332	2.00643	361.512		0.570596	2.4248	34.8392	0.570596	3.09312	17.3368		48.0451	24.8072	44.0303	29.8507	34.1463	45.4169	37.7161	9.45629	47.1724	25.0723	30.9246	42.4518	0.157096	39.0883
	30.1884	23.0106	56.8346	29.7671	21.8709	44.1753	34.3078	13.5994	47.9072	39.6393	184.943	29.9778	24.6997	40.6786	0.244406	16.9697	127.627	507.456	20.6177	154.678	97.3677	34.4643	1.70869	1057.35	29.6958	5.98728	394.323		0.210621	6.96717	26.8568	0.210621	8.1069	14.1976		48.2843	25.0432	44.1861	29.6026	34.1058	45.316	37.7563	9.49489	47.2512	25.1478	30.7284	42.5787	0.161653	39.1459
	28.7488	21.965	53.4033	44.1707	20.7233	44.4281	35.5732	13.5832	49.1564	38.1837	184.503	36.4598	23.661	44.3637	0.304342	46.5722	185.183	317.912	73.9174	220.519	78.4088	19.6344	5.53548	845.969	394.141	12.92	404.425		7.71095	14.4948	16.9435	7.71095	15.7365	7.9683		48.5077	25.2611	44.3894	29.3508	34.0339	45.1831	37.7877	9.5434	47.3311	25.2553	30.5215	42.7389	0.166766	39.2116
	41.7073	20.415	50.191	46.2457	19.3276	42.6624	36.7582	13.4219	50.18	36.514	180.147	42.1848	25.7381	45.3499	0.275881	24.4937	267.1	180.442	90.0141	303.825	34.8597	302.395	15.2316	669.426	480.837	24.9019	336.525		0.477547	21.7698	8.0062	4.06092	22.8572	0.477547		48.7457	25.4587	44.556	29.1404	33.9425	45.0411	37.8141	9.59229	47.4064	25.367	30.3409	42.8705	0.171142	39.2492
	46.1961	19.1466	46.7297	42.8705	18.2317	41.3223	35.7495	13.3715	49.121	37.4035	178.798	42.0964	24.6905	45.3647	0.295112	109.132	275.655	120.566	50.7089	306.874	31.0559	478.662	26.7407	502.296	344.204	37.0404	289.153		4.09973	22.9498	4.63334	0.774117	23.8647	0.774117		48.9445	25.6268	44.7152	29.031	33.8559	44.9005	37.8456	9.62356	47.4692	25.4285	30.2372	42.9978	0.174242	39.2856
	43.0469	18.0255	43.3945	40.0816	17.1516	48.9008	35.1002	13.863	48.9632	39.4956	192.183	41.5643	23.5395	43.3076	0.295721	63.151	291.544	68.7967	24.8148	322.151	190.458	350.781	39.5927	363.923	248.499	51.354	604.327		1.48266	23.5388	1.83028	1.48266	24.4127	7.33656		49.0821	25.7515	45.0933	28.9572	33.8406	44.7471	37.912	9.67163	47.5836	25.5108	30.178	43.0384	0.175648	39.2939
	39.5694	17.3601	41.058	37.6062	16.4221	48.9883	33.5007	13.4377	46.9384	40.1118	180.572	38.5878	22.4216	40.6859	0.289415	36.8299	260.519	57.1134	16.8552	291.678	239.865	232.614	48.4093	280.236	176.582	62.3417	608.633		0.981628	21.2277	2.47021	0.981628	22.1657	10.4004		49.1512	25.85	45.4374	28.8691	33.8571	44.5707	37.9559	9.70553	47.6614	25.5705	30.1161	42.917	0.175276	39.2139
	37.3974	20.4693	39.6571	35.2317	17.2844	48.8707	33.1518	12.0364	45.1882	36.307	144.875	36.3146	24.1599	39.0922	0.236076	18.0257	160.845	42.3192	4.32621	251.774	247.085	171.078	14.8108	235.295	119.115	49.4683	602.847		1.08286	15.8453	3.34251	1.08286	19.0302	12.5561		49.1627	25.9304	45.729	28.7998	33.9177	44.3703	37.985	9.71503	47.7	25.576	30.0792	42.774	0.174251	39.144
	36.7658	21.1307	38.5488	32.9495	16.4734	46.0886	31.9928	11.1733	43.1661	34.9243	124.842	34.8577	24.0854	38.103	0.225406	22.7816	117.985	42.981	0.915261	240.852	198.693	154.954	10.1574	202.522	74.5068	61.5343	473.971		1.90816	13.727	3.69114	1.90816	18.3843	11.231		49.1333	25.9996	45.9547	28.8263	33.9618	44.1439	38.0033	9.68964	47.6929	25.4969	30.1102	42.6087	0.171875	39.0528
	37.1512	20.6939	37.2016	31.3107	20.6743	44.3036	31.8892	9.60698	41.4962	30.1261	92.294	34.2309	23.3481	37.189	0.228634	27.6884	125.335	28.221	0.334666	125.774	154.117	164.697	13.1323	165.992	48.9012	13.2749	399.434		2.92024	13.537	2.97061	2.92024	13.5567	10.0727		49.0757	26.0554	46.1152	28.9067	33.9777	43.9008	38.0052	9.64246	47.6477	25.3714	30.1745	42.4269	0.168763	38.9393
	37.1003	20.5356	35.4368	29.8408	22.9279	54.5601	33.4003	12.2753	45.6756	36.7521	150.683	32.6388	24.6562	36.6844	0.19609	13.6903	165.499	4.1476	12.6698	109.67	447.738	163.394	14.3045	123.634	30.504	1.93161	914.598		4.46149	12.1032	2.79801	2.79801	9.71088	21.9213		48.9927	26.0829	46.2151	28.9678	34.2369	43.6474	38.0238	9.57056	47.5944	25.1699	30.2851	42.2415	0.164856	38.9422
	36.5849	22.5041	33.0133	28.368	21.9306	56.8511	33.2087	12.9276	46.1363	38.9284	167.123	30.6907	23.9701	35.692	0.196472	11.3989	114.588	0.0381615	23.4315	127.195	558.964	150.482	3.28948	75.6126	16.4048	5.69859	1058.42		5.8942	8.18661	2.32263	2.32263	8.76009	26.1604		48.884	26.0892	46.257	29.0664	34.5616	43.4343	38.0488	9.48319	47.5319	24.9238	30.4402	42.0879	0.160596	38.998
	35.7373	21.1524	31.0445	27.2666	24.5998	53.504	32.2174	11.5918	43.8093	35.98	134.371	29.1556	25.2665	34.5641	0.155398	12.3892	122.435	1.37574	24.5104	58.0279	453.116	130.405	10.0195	45.2493	8.69591	0.0795657	851.834		6.58169	8.00318	1.88894	1.88894	4.55575	24.3484		48.7457	26.0763	46.2506	29.4014	34.849	43.3833	38.1177	9.36458	47.4823	24.5675	30.7633	42.0669	0.155205	39.1162
	34.0118	20.0632	30.46	25.9288	23.5714	50.1183	30.6922	10.7221	41.4144	34.9343	114.964	28.1944	24.1607	33.1239	0.156467	11.0195	112.977	0.0539462	22.6904	50.707	377.373	93.9746	18.1014	37.7269	2.59546	0.557117	665.67		5.81742	8.13121	2.26559	2.26559	4.62303	21.9239		48.575	26.0416	46.2051	29.7117	35.0943	43.3115	38.1565	9.24513	47.4017	24.2295	31.0573	42.0227	0.150046	39.2029
	36.7931	19.6461	29.4511	24.1004	22.2341	47.1802	29.9008	10.4294	40.3303	34.88	108.773	26.7758	22.7007	34.9576	0.212579	47.5039	105.159	0.202299	33.6446	58.7792	298.575	155.635	21.824	26.3508	0.0472253	4.34173	522.689		10.0174	7.12961	2.67531	2.67531	4.54168	20.4044		48.3769	25.9987	46.1522	29.9674	35.2894	43.2184	38.1672	9.1335	47.3006	23.9302	31.2979	41.9556	0.14549	39.2539
	83.7795	19.5223	27.8064	22.8533	21.7551	45.5448	36.8769	24.8345	61.7114	67.3444	616.754	25.3298	22.0297	41.1102	0.302195	2199.85	301.183	82.2736	196.662	228.668	75.1329	3535.7	22.9968	12.1707	2.14474	6.56709	450.588		58.4496	5.80757	2.47657	2.47657	3.57471	20.215		48.1675	25.956	46.4346	30.1753	35.4337	43.1174	38.2141	9.0918	47.3059	23.7918	31.4899	41.8915	0.141748	39.2755
	99.9815	18.4546	26.095	23.9891	21.4237	44.4518	39.066	31.2133	70.2792	79.899	974.27	25.0421	22.065	39.8626	0.287393	3710.71	424.829	168.244	227.312	311.25	29.0074	5725	34.3769	3.15875	0.108028	8.37568	405.38		74.9395	6.58749	1.05298	1.05298	3.61838	19.4097		47.954	25.9086	46.7849	30.3324	35.5406	43.0112	38.2553	9.07768	47.333	23.7292	31.6345	41.8222	0.138691	39.2759
	98.7379	17.6689	24.4656	31.1573	20.3055	42.0547	39.065	30.5129	69.5779	78.108	931.036	27.8114	21.3455	39.3304	0.296409	3560.86	457.792	213.142	62.5322	351.919	8.93867	5538.36	44.2072	0.0218619	46.7787	16.0984	314.601		70.9265	10.1425	3.34582	3.34582	7.50596	14.2433		47.7348	25.8492	47.11	30.452	35.6238	42.8831	38.2755	9.07092	47.3464	23.699	31.745	41.7312	0.135911	39.2535
	92.2989	17.2469	22.9305	30.2566	19.434	39.7032	36.9783	28.3106	65.2889	76.5599	801.489	26.5936	20.3081	37.3415	0.295464	3060.36	389.33	197.341	45.1816	307.805	7.42458	4621.43	49.9971	1.92435	35.2701	23.8514	236.71		65.7053	9.34669	3.66304	3.66304	7.15962	13.1096		47.5082	25.8499	47.389	30.5517	35.6978	42.7289	38.2876	9.04242	47.33	23.6171	31.8382	41.6186	0.133144	39.2134
	87.2365	17.0614	21.2409	29.2684	37.0255	37.5699	38.2338	25.3794	63.6132	66.3796	644.114	33.147	23.2478	37.4338	0.233777	2401.27	448.271	288.757	80.3771	1.45992	0.440728	3958.77	52.6552	9.46688	24.5093	161.487	175.619		54.0895	16.0856	11.906	3.87853	3.87853	4.42293		47.2738	25.8662	47.906	30.6375	35.757	42.5523	38.3321	9.06268	47.3948	23.6425	31.9174	41.4973	0.13049	39.1547
	87.2469	16.7324	19.7252	27.9026	61.576	34.9902	41.3622	27.6063	68.9685	66.7429	762.109	31.4464	21.7696	54.9295	0.432338	2105.4	606.627	468.159	181.16	408.595	40.6028	3960.07	57.5375	21.0913	12.8514	1388.17	113.9		55.8004	14.714	11.7212	3.54377	30.1295	3.54377		47.0259	25.8773	48.5046	30.7076	35.791	42.3561	38.3771	9.10992	47.487	23.7379	31.9784	41.3613	0.127937	39.0736
	86.9181	15.8842	18.3586	27.6448	64.3743	33.4189	41.0998	28.4044	69.5042	69.1107	806.809	30.5318	20.6801	56.6355	0.465046	2099.31	635.827	517.163	181.037	541.704	58.997	3918.8	71.125	35.5118	11.0692	1604.53	82.83		56.3863	14.6476	12.1732	2.88703	33.8425	2.88703		46.8978	25.8747	49.0427	30.756	35.8069	42.1418	38.42	9.18169	47.6017	23.8982	32.0187	41.2114	0.125531	38.9744
	83.7729	14.8049	17.005	32.8164	60.9737	32.1018	40.2458	26.9561	67.2018	66.9786	726.629	32.4591	20.7792	53.9344	0.443763	1894.61	647.241	540.133	55.195	429.646	66.3237	3534.91	90.4954	53.4762	72.2277	1343.66	60.592		51.3137	17.6543	15.4541	0.357302	28.5145	0.357302		46.9791	25.8514	49.5019	30.7763	35.8006	41.9148	38.4707	9.29001	47.7607	24.1483	32.0324	41.0538	0.123435	38.8577
	79.0662	13.9919	16.0701	32.3115	58.7499	29.8812	38.3451	25.5807	63.9258	66.7117	654.372	31.0964	19.5229	52.1403	0.455149	1658.2	593.081	496.178	36.4041	416.353	71.6377	2997.39	106.624	68.0244	63.9005	1185.57	30.952		47.9698	17.1045	15.0263	1.21516	27.6535	1.21516		47.056	25.808	49.8759	30.7762	35.7728	41.675	38.494	9.39019	47.8842	24.3939	32.0254	40.8798	0.121451	38.7239
	73.0971	13.2582	15.1065	30.8897	56.4962	27.6529	36.0834	23.8569	59.9404	66.1161	569.154	29.2713	18.2431	50.0946	0.46609	1370.01	520.993	440.033	26.9745	416.682	71.0743	2379.43	122.314	84.8478	43.1909	1035.45	11.123		43.8258	16.0131	14.1648	1.61843	27.2249	1.61843		47.1067	25.7515	50.1858	30.816	35.8414	41.4245	38.521	9.46382	47.9848	24.568	32.0724	40.6986	0.11854	38.633
	68.4912	12.4818	46.4893	29.1492	53.7353	26.109	39.4093	20.5347	59.944	52.1063	421.674	37.8192	26.8691	51.9238	0.317982	845.755	725.089	50.1262	105.271	205.235	176.897	1951.29	140.089	491.576	23.3424	865.392	3.20867		30.6719	25.3374	8.67006	8.67006	15.9161	11.7102		47.131	25.6908	50.4453	30.9638	35.9262	41.1738	38.5552	9.50591	48.0611	24.6554	32.2044	40.5192	0.114334	38.55
	65.1041	17.5344	77.9947	27.1788	50.4941	25.4594	43.9609	24.3735	68.3344	55.4435	594.066	38.8364	25.8892	61.4516	0.407168	447.035	698.363	1158.3	281.64	42.6827	342.307	1663.53	46.0146	2881.22	8.18544	685.201	1.30326		26.2677	21.3021	39.1583	11.6577	11.6577	13.3771		47.2887	25.6269	50.6682	31.1139	35.9895	40.9241	38.6019	9.56758	48.1695	24.7853	32.3328	40.3435	0.110225	38.4568
	62.2402	36.8648	76.8784	28.2731	47.4374	25.2151	46.1515	20.2428	66.3943	43.8616	409.771	42.1511	30.421	58.5395	0.316078	258.847	86.2433	944.141	319.636	1.65349	438.332	1438.11	157.428	2762.62	15.6449	534.517	0.805279		20.0891	5.2863	34.7273	13.878	5.2863	16.9359		47.453	25.5559	50.8623	31.2499	36.0205	40.6695	38.6352	9.63162	48.2668	24.9297	32.4426	40.161	0.106309	38.345
	59.1417	41.5796	72.4325	41.1472	44.2815	25.345	47.3213	16.3314	63.6527	34.5118	266.716	42.9306	41.2553	55.4267	0.146577	139.723	32.967	630.574	38.1186	9.24005	482.955	1212.71	297.97	2315.03	283.232	398.552	1.05531		16.2112	1.35097	29.502	1.78331	1.35097	17.5855		47.5868	25.4807	51.0218	31.3587	36.0172	40.4094	38.6458	9.69071	48.3365	25.0757	32.5233	39.9685	0.102704	38.2133
	55.4668	40.7224	72.9387	39.9207	40.8997	25.7779	45.9544	16.2176	62.172	35.2907	263.011	40.811	40.1211	51.825	0.127291	90.4863	27.373	728.152	36.4052	25.55	407.088	970.262	269.113	2363.99	243.451	274.959	2.13213		14.6557	0.0886097	32.1276	0.890364	0.0886097	15.0331		47.6722	25.4463	51.1282	31.4647	35.9869	40.1482	38.6411	9.72015	48.3612	25.155	32.5953	39.7714	0.0991639	38.0676
	51.2611	37.9503	77.5094	37.6547	37.8744	25.2688	44.5865	18.104	62.6905	40.6043	327.756	37.9124	37.7096	47.9334	0.119377	44.5512	44.0379	1083.92	48.0491	45.0522	373.171	725.945	185.847	2829.35	177.874	183.781	0.904514		13.3488	0.0379944	39.597	0.257645	0.0379944	12.6435		47.7341	25.4136	51.1966	31.568	35.939	39.8827	38.6223	9.73817	48.3605	25.2138	32.6608	39.5676	0.0956255	37.9109
	47.7824	36.0191	76.2098	38.2504	35.0535	23.9043	42.8699	18.0263	60.8962	42.0489	324.949	37.1347	35.2949	45.3994	0.125219	24.1324	46.9337	1111.55	21.3399	61.0962	359.694	550.588	136.921	2692.78	194.118	115.256	0.170952		10.6476	1.11565	39.075	1.11565	2.08124	13.2304		47.7701	25.3724	51.2326	31.6556	35.8764	39.6108	38.5863	9.74992	48.3363	25.2678	32.7108	39.3547	0.0921925	37.7436
	45.5615	35.7531	72.0611	36.5683	32.3265	53.5398	45.9684	14.9475	60.9158	32.5168	223.427	41.0649	35.9569	51.5452	0.178147	0.165533	104.351	680.829	88.362	186.1	57.3256	451.298	130.768	2279.42	150.075	64.1407	853.925		4.49663	5.31177	30.9962	4.49663	8.73836	12.4749		47.7648	25.325	51.2373	31.7286	35.7983	39.3373	38.5319	9.75195	48.2838	25.3088	32.746	39.1359	0.0888942	37.5678
	43.9218	35.4464	66.5261	34.1354	30.5136	83.3738	48.9862	21.2646	70.2508	43.4094	452.183	39.6841	34.4632	60.875	0.277033	25.6477	183.327	307.648	220.545	341.237	1182.51	384.32	123.846	1781.54	96.3866	38.3884	3487.62		4.23773	4.23773	26.842	5.54869	9.17052	43.6897		47.7409	25.2698	51.2166	31.7805	35.7025	39.0927	38.4672	9.75158	48.2188	25.3504	32.761	38.9364	0.0861307	37.3976
	42.2657	34.0552	61.6531	31.5962	31.3026	83.0267	47.3166	20.9079	68.2245	44.1873	437.14	38.1604	32.2109	56.8062	0.276299	25.5118	175.865	205.536	247.131	256.446	1275.21	322.127	94.8172	1393.93	52.9753	48.7885	3446.74		4.10524	4.10524	23.4927	6.56424	6.85778	44.8663		47.7021	25.2199	51.1658	31.809	35.5879	38.8929	38.3963	9.74476	48.141	25.3795	32.7537	38.7687	0.084099	37.2404
	39.3389	32.2241	57.8331	29.4903	34.8743	78.6503	45.4018	19.1542	64.556	42.1881	366.883	37.1066	32.8866	53.2096	0.236049	36.7591	173.653	154.537	253.177	110.829	1105.46	225.634	62.5101	1123.28	26.7549	111.441	2952.02		2.23229	4.88251	20.7265	7.61633	2.23229	41.5437		47.961	25.0537	51.1215	31.658	35.2615	38.5522	38.268	9.86507	48.133	25.7789	32.5588	38.4811	0.0833653	36.9068
	38.2688	29.9641	54.5114	28.0501	33.1173	74.3758	43.0479	18.0579	61.1058	41.9483	326.086	35.693	30.7524	50.4507	0.242581	22.8397	171.187	131.411	224.935	98.6176	981.44	194.632	31.8808	911.654	13.9301	77.4313	2505.81		2.57578	5.72897	18.8183	7.64298	2.57578	38.6828		48.2053	24.9003	51.0794	31.5073	34.9546	38.2162	38.1438	9.98171	48.1255	26.1686	32.3691	38.1981	0.0826021	36.5854
	59.4037	27.733	52.1976	27.5118	31.8181	74.2373	45.4836	19.4445	64.9281	42.7506	378.088	42.0078	28.7542	57.6022	0.334057	193.771	315.084	45.078	322.986	186.746	826.777	1231.02	11.6636	777.285	10.2017	56.2546	2491.96		17.3959	14.2749	10.1898	14.4961	10.1898	32.2295		48.4501	24.7591	51.0427	31.3671	34.6684	37.9183	38.0343	10.0969	48.1312	26.5467	32.1925	38.0053	0.0828068	36.2934
	65.6506	25.9838	50.7969	26.7508	31.6782	72.8139	45.6124	20.5111	66.1235	44.9683	420.706	41.2375	27.9827	61.9372	0.377608	401.532	385.28	26.8789	355.758	194.16	739.921	1708.41	2.77576	701.142	5.91984	54.1765	2351.87		24.4131	15.2537	9.55931	14.4867	9.55931	31.5763		48.7405	24.631	51.0059	31.2445	34.3907	37.6671	37.9466	10.2176	48.1643	26.9264	32.031	37.8767	0.0836204	36.0289
	62.0193	24.3067	49.7043	24.9484	31.3509	70.6221	43.8253	19.8826	63.7078	45.3678	395.316	40.5276	26.549	58.9405	0.378895	331.022	380.976	34.5625	356.337	155.61	718.072	1421.4	0.000123059	644.474	0.39768	49.4647	2144.09		21.4917	16.2209	9.17669	15.5792	9.17669	30.0946		49.0312	24.5099	50.9716	31.3172	34.1203	37.4712	37.9036	10.3138	48.2173	27.2106	32.018	37.7955	0.0827566	35.7957
	59.7036	22.4827	47.2263	23.6654	30.2047	67.3019	41.7641	19.1666	60.9307	45.8926	367.359	38.7155	25.3002	56.5843	0.382051	321.826	371.773	29.8361	327.564	133.62	652.178	1252.16	3.36747	524.803	0.4256	34.656	1847.63		20.9881	16.2328	8.51082	15.0501	8.51082	28.5864		49.2995	24.401	50.9384	31.4214	33.8688	37.3226	37.8753	10.3993	48.2746	27.4566	32.0333	37.7371	0.0817513	35.5957
	57.856	20.985	45.3216	23.1071	28.2408	62.6423	39.6921	18.1355	57.8276	45.6903	328.895	36.7812	24.3906	54.7224	0.383399	329.925	349.956	31.6903	275.063	131.133	526.71	1124.81	11.107	441.16	1.46563	15.3905	1468.77		21.0748	15.7962	8.54036	13.6741	8.54036	25.8611		49.4345	24.3017	50.9067	31.5112	33.6192	37.1763	37.8249	10.4572	48.2821	27.6463	32.0382	37.6628	0.0806955	35.3977
	56.6024	19.5355	43.5573	22.2395	27.5728	60.6294	38.3562	17.8119	56.168	46.4382	317.264	35.565	23.5728	53.3412	0.387034	332.927	354.216	27.0521	259.746	116.282	496.096	1042.3	22.8697	370.16	4.3191	10.595	1318.53		21.0374	16.0295	7.99228	13.3255	7.99228	25.0643		49.5358	24.2149	50.8725	31.5936	33.3776	37.0306	37.7708	10.5056	48.2764	27.8141	32.0396	37.5858	0.0796572	35.2041
	56.2655	18.2052	40.8108	20.9889	39.5863	58.775	39.1053	17.0266	56.1319	43.5404	289.905	40.1985	25.6383	52.4018	0.342946	294.473	436.814	2.90884	328.202	0.231348	386.898	1020.66	37.3639	272.02	11.0811	233.127	1187.3		16.0669	21.9934	0.612272	19.2096	0.612272	18.5765		49.6428	24.1457	50.8355	31.6682	33.1513	36.8942	37.723	10.5509	48.2739	27.9695	32.039	37.5158	0.0787404	35.0227
	54.4562	17.3484	39.5643	19.4506	41.4668	55.7473	38.0056	16.5578	54.5634	43.5668	274.162	40.5156	24.479	51.2088	0.353158	270.621	426.72	2.42964	344.289	11.9799	314.769	908.324	48.572	232.458	23.6894	294.09	987.818		13.9406	23.1672	0.951233	21.065	0.951233	15.2318		49.7547	24.0887	50.797	31.7409	32.934	36.768	37.6806	10.5944	48.275	28.1163	32.0392	37.4524	0.0778978	34.851
	50.7536	16.4021	38.9375	18.0072	39.3971	52.9542	36.0753	15.7039	51.7792	43.531	246.613	39.1673	23.2397	47.9145	0.346778	215.453	387.032	8.19233	326.457	11.0343	284.898	698.853	62.6571	213.737	39.8236	227.385	820.046		11.5863	22.7651	0.229782	21.1601	0.229782	13.7869		49.8593	24.04	50.5483	31.8187	32.7389	36.7434	37.6248	10.5793	48.2041	28.1179	32.0488	37.4044	0.0771114	34.7411
	47.146	26.9409	37.9425	17.1943	38.4428	49.6696	36.2227	12.2984	48.5211	33.9523	151.251	38.1926	29.6913	44.9702	0.204642	119.319	86.1511	2.95781	362.08	4.92877	180.82	521.128	6.88091	185.634	50.7439	199.516	642.716		8.95336	11.2517	0.250128	20.9983	0.250128	11.477		49.921	23.9933	50.4159	31.8936	32.584	36.725	37.5888	10.58	48.1688	28.1468	32.0662	37.3728	0.0764216	34.6545
	52.5449	43.7997	35.8109	16.3277	37.5523	46.7403	38.796	12.5894	51.3853	32.4502	158.492	40.676	36.2463	46.0052	0.118647	189.032	25.0372	8.91066	504.822	1.54662	63.1124	796.77	379.546	132.092	63.8406	175.154	502.771		11.8689	3.12367	4.86512	24.3483	3.12367	6.06429		49.9149	23.9328	50.3018	31.9659	32.4479	36.687	37.5417	10.5725	48.1142	28.1619	32.0864	37.328	0.0755119	34.5674
	70.1541	42.0948	33.136	15.3293	36.0172	45.5033	40.3725	17.9707	58.3432	44.5123	322.947	39.056	33.8563	44.6512	0.137501	886.948	2.96633	52.3659	627.159	18.968	26.3254	2100.97	316.022	77.7621	80.7921	136.878	448.827		31.0981	3.03877	5.91996	23.7267	3.03877	6.44729		49.9192	23.8697	50.1838	32.0285	32.3249	36.6492	37.4959	10.5673	48.0632	28.1826	32.1026	37.2842	0.0746775	34.4871
	70.155	39.1094	34.3625	14.6904	34.6493	44.3086	39.5459	18.0468	57.5926	45.635	325.686	36.8794	34.4342	43.0088	0.110721	936.919	0.190507	26.8676	617.793	23.9761	22.6835	2101.05	218.793	100.896	92.6856	106.741	399.633		33.2756	2.23003	2.51689	22.1889	2.23003	7.42922		49.9167	23.8134	50.2438	32.0264	32.2185	36.6103	37.4715	10.607	48.0785	28.3069	32.0744	37.2562	0.0747405	34.4144
	68.0537	37.4438	49.147	14.0355	33.034	41.8906	40.6008	17.8958	58.4966	44.0776	320.261	39.6672	34.1364	47.3329	0.161981	753.665	9.9667	73.0384	705.713	57.2564	1.66372	1912.83	172.292	616.492	105.725	75.9722	308.805		28.3865	2.22343	9.47983	25.6317	6.63322	2.22343		49.9088	23.7147	50.3095	32.0217	32.1419	36.4119	37.4181	10.658	48.0761	28.4835	32.0517	37.1665	0.0738942	34.2769
	64.0776	40.6209	54.4683	13.2246	31.4337	38.6592	40.414	17.7793	58.1934	43.9929	316.105	39.64	33.2401	51.0064	0.210886	559.966	0.0427741	197.522	739.266	80.6471	3.07949	1580.85	265.791	909.055	123.058	50.6362	205.677		24.4376	0.980833	14.8283	26.4154	8.20636	0.980833		49.844	23.614	50.3736	31.9678	32.0745	36.1879	37.3436	10.7008	48.0445	28.655	31.9945	37.0547	0.0732842	34.1312
	63.4735	39.8584	58.0074	12.4794	29.2182	36.2764	39.8856	18.7761	58.6617	47.075	352.542	38.0674	30.9828	53.4701	0.266271	556.393	0.000738469	328.401	751.099	113.792	13.0257	1533.17	241.511	1134.99	140.148	24.0145	143.01		25.4061	1.79097	19.94	25.588	8.84919	1.79097		49.7748	23.5153	50.4259	31.764	32.0167	35.9454	37.2404	10.7545	47.9949	28.8787	31.8272	36.9166	0.0740349	33.9811
	64.9292	38.8984	55.8853	14.8365	27.7244	35.3839	39.6096	18.3265	57.9361	46.2678	335.861	37.1411	29.6393	51.6386	0.270668	641.081	0.505826	264.899	613.705	141.259	17.857	1649.29	212.595	996.512	89.8934	11.6051	122.459		27.7881	1.75727	18.7442	22.3046	9.41675	1.75727		49.5614	23.4288	50.4658	31.5233	31.9674	35.7063	37.1088	10.7724	47.8812	29.0292	31.6343	36.7582	0.0749187	33.8368
	62.6629	37.222	55.702	21.4786	27.8829	35.1971	40.0242	16.0051	56.0293	39.9884	256.162	36.2095	29.7114	51.082	0.264509	512.511	7.85242	245.792	343.942	147.413	23.3017	1470.35	166.52	984.97	8.06096	12.71	118.359		26.4534	1.01248	19.4924	14.731	8.32667	1.01248		49.3811	23.3543	50.5019	31.3076	31.9196	35.4677	36.9887	10.7922	47.7809	29.1771	31.4606	36.6085	0.0756268	33.6937
	58.709	34.4864	71.5616	23.7942	32.7691	34.0145	42.5558	18.3745	60.9303	43.1774	337.622	34.2504	33.0804	52.6534	0.228299	260.927	65.1154	841.336	351.998	95.7799	72.954	1182.76	103.4	2231.98	0.274141	71.4244	94.026		24.4586	0.23595	37.3112	10.4562	1.48136	0.23595		49.3142	23.2885	50.5349	31.1149	31.8723	35.1404	36.8775	10.8364	47.7139	29.3847	31.3043	36.4433	0.0758551	33.5064
	54.0573	32.8399	69.8686	22.6146	35.0259	32.0463	41.0754	17.4604	58.5358	42.5081	304.864	33.9329	32.2447	49.2994	0.209147	168.528	67.8233	829.045	340.804	36.5962	81.5255	884.438	72.6275	2074.88	2.90089	114.665	59.73		20.1243	1.093	35.9356	11.3184	1.093	1.88666		49.2639	23.2216	50.5618	30.9366	31.8241	34.8006	36.7681	10.8834	47.6515	29.6	31.1585	36.2762	0.075892	33.3124
	49.9969	31.7187	66.7247	23.8085	38.2809	29.9401	40.0783	15.8051	55.8835	39.4357	249.803	34.9998	30.3848	47.0679	0.215398	98.379	69.8834	710.031	264.708	3.23062	102.782	659.42	54.7736	1798.35	0.259383	194.97	31.6112		14.9971	3.28112	31.7249	11.1913	3.28112	5.05965		49.2246	23.1195	50.5754	30.7688	31.7602	34.4519	36.6501	10.9402	47.5903	29.8505	31.0167	36.1005	0.0757459	33.1061
	46.9804	31.0535	62.4257	30.7642	37.1853	27.614	39.3372	13.2339	52.5711	33.6422	175.136	34.1194	30.8365	44.5317	0.18171	58.4194	68.6196	533.079	73.4957	4.63069	137.433	513.597	45.37	1452.21	41.5569	165.573	10.8651		12.8611	3.0659	28.3063	3.35516	3.0659	6.5054		49.1845	23.0259	50.5738	30.6107	31.6998	34.1198	36.5358	10.99	47.5258	30.0802	30.883	35.9318	0.0755641	32.9098
	44.8133	30.1841	57.9921	34.8533	35.1569	25.9123	38.152	11.5858	49.7378	30.3675	134.231	35.0051	31.3514	42.3992	0.149799	44.3732	63.4871	393.63	10.8813	8.97072	149.811	420.068	34.4142	1133.96	110.998	117.487	2.54241		9.80822	4.82098	22.987	0.151783	0.151783	9.09285		49.1305	22.9492	50.5598	30.4616	31.6008	33.7959	36.4163	11.0324	47.4487	30.2952	30.7464	35.7612	0.0754016	32.6984
	42.7716	28.1416	53.713	33.551	53.6723	24.6455	39.4158	12.6379	52.0538	32.0631	159.717	38.1613	29.4939	50.9472	0.266695	11.2611	127.109	204.409	34.3966	203.248	218.162	340.544	14.6215	864.079	85.2522	861.692	0.107436		4.61031	10.0197	15.5517	4.61031	15.5111	13.5157		49.0638	22.8734	50.5355	30.3874	31.5249	33.3605	36.2909	11.0656	47.3565	30.4914	30.6718	35.5583	0.0737809	32.4427
	40.62	26.5704	49.437	36.5617	59.2424	27.2393	39.9451	12.7648	52.7099	31.9559	162.94	38.5909	29.5699	47.2327	0.229977	0.455488	178.882	90.0949	11.4474	372.383	161.439	265.764	5.07461	630.974	149.915	1219.73	8.53521		2.02915	12.0204	10.8461	2.02915	20.6515	11.3516		48.9858	22.7728	50.5092	30.3207	31.4708	32.8942	36.1589	11.1029	47.2618	30.7058	30.6082	35.3427	0.071788	32.1825
	38.0978	25.0858	45.7569	55.1955	56.9762	39.4547	43.4278	11.9003	55.3281	27.4025	141.617	42.6058	38.4371	52.8359	0.157755	28.4086	336.43	5.42466	138.478	183.557	15.7855	189.891	0.589876	459.637	953.435	1066.57	229.128		4.50797	17.52	3.1511	12.5897	14.3703	3.1511		48.8961	22.6773	50.482	30.2557	31.3857	32.4534	36.025	11.1391	47.1641	30.9204	30.5382	35.1321	0.0699541	31.9195
	35.2654	23.3339	42.6596	53.9124	54.2319	37.7055	41.1848	11.8338	53.0186	28.7334	140.039	40.1826	35.8754	51.0992	0.175037	35.0388	318.655	2.17515	161.993	170.227	12.1056	119.852	0.968011	336.424	875.844	894.855	179.231		4.91712	16.8487	2.47707	13.7299	14.0493	2.47707		48.8134	22.589	50.4437	30.1912	31.3021	32.0404	35.8966	11.1722	47.0688	31.1231	30.4689	34.9326	0.0682502	31.6713
	32.7223	22.6049	41.9692	50.1706	50.6991	35.8676	39.0056	10.8489	49.8545	27.8136	117.698	38.9184	33.5086	48.1203	0.179001	39.4802	268.985	8.78311	124.657	136.737	9.84709	70.6361	2.93405	311.575	668.37	695.974	133.399		6.19614	16.3136	3.05082	11.2522	11.7806	3.05082		48.6969	22.5282	50.3986	30.1533	31.2263	31.6535	35.7761	11.1856	46.9617	31.2654	30.4216	34.7455	0.0663513	31.4399
	31.4193	22.5441	69.0333	46.8055	46.9737	35.0332	41.9682	16.2336	58.2018	38.6807	263.529	40.9194	32.3227	46.9317	0.18433	111.28	377.295	732.52	23.3999	25.0554	48.094	50.4313	3.14588	1999.48	505.7	513.292	114.821		9.50011	18.3753	28.1139	5.88617	6.05435	5.88617		48.1037	22.484	50.3507	30.1193	31.1536	31.2781	35.5816	11.0855	46.6671	31.1552	30.3779	34.5057	0.0636183	31.2158
	30.6575	22.0675	75.1588	43.0588	44.2044	34.4119	41.5932	18.3741	59.9672	44.1757	337.606	38.7354	31.5961	43.918	0.163174	119.589	381.251	1126.65	2.14821	6.81858	51.57	40.192	5.06354	2584.81	351.228	395.479	101.892		8.07792	16.6679	36.4234	4.32345	5.46902	4.32345		47.3338	22.4494	50.3008	30.0658	31.0838	30.9092	35.3571	10.949	46.3062	30.9669	30.2766	34.2888	0.062141	30.9965
	29.7602	20.9761	73.7632	40.2614	42.4466	32.3813	39.9315	18.28	58.2114	45.7784	334.157	36.3214	30.4155	41.9003	0.158815	103.455	359.305	1144.59	0.108856	6.3257	57.0048	29.6202	11.1665	2444.85	254.2	328.654	65.021		6.56116	15.3452	37.4419	3.94004	6.12521	3.94004		46.5595	22.4195	50.2498	29.9316	31.0224	30.5614	35.124	10.8219	45.9459	30.8105	30.0891	34.0986	0.0624662	30.7919
	28.6973	25.9105	70.5472	38.8237	41.8404	29.9293	39.2914	16.508	55.7994	42.0144	272.515	34.3765	29.0053	41.0862	0.17236	112.236	179.049	976.925	0.218762	6.49765	87.6489	19.18	2.53678	2137.16	210.421	307.044	31.4893		5.67922	8.46599	36.1707	4.44719	7.46396	4.44719		45.835	22.3852	50.1982	29.8215	30.9628	30.2324	34.9059	10.708	45.6139	30.6769	29.9242	33.9201	0.0625878	30.5976
	27.5876	27.233	91.3345	37.848	40.7309	27.7174	42.0752	24.8294	66.9046	59.0118	616.498	32.7827	27.62	40.0102	0.183205	209.893	220.291	2426.48	17.8697	1.80717	206.148	10.6916	8.4987	4491.25	183.067	269.392	11.5574		5.19512	5.54967	58.5519	5.0653	7.94824	5.0653		45.1455	22.3461	50.1494	29.7287	30.7176	29.92	34.6679	10.6191	45.287	30.631	29.7765	33.6803	0.0615188	30.3188
	25.9545	26.8276	99.3846	36.66	38.6814	25.6781	42.1977	28.588	70.7857	67.7477	817.271	31.7438	26.1728	38.1761	0.186534	263.841	236.241	3270.35	30.6658	12.3644	272.899	2.67896	6.29913	5635.04	152.332	206.314	1.8504		5.78928	4.91623	67.6408	4.91623	6.9376	6.06574		44.4412	22.313	50.1045	29.6427	30.2205	29.6291	34.3918	10.5491	44.9409	30.6732	29.6325	33.349	0.0590093	29.9316
	35.8834	25.6481	95.3232	34.9219	37.1737	23.7139	42.1107	26.6678	68.7785	63.3279	711.173	35.4026	27.9666	36.8511	0.137069	38.7797	271.016	2831.57	51.6789	24.3743	338.442	133.763	1.76987	5041.78	112.447	165.274	0.36466		0.480734	9.75449	59.9206	0.480734	1.77104	11.6887		43.7274	22.2963	50.0676	29.5469	29.6915	29.3508	34.1134	10.4852	44.5986	30.7364	29.3998	33.0079	0.0578153	29.6192
	54.0495	23.8257	89.4502	32.5438	35.2531	22.168	42.8817	25.4975	68.3791	59.46	650.12	33.8984	26.0052	49.3504	0.3098	124.719	363.132	2168.62	106.872	58.1959	429.057	883.974	0.242147	4242.23	67.6675	119.581	4.62144		20.151	10.0728	55.5518	1.35464	1.35464	11.7304		43.0335	22.2882	50.0356	29.3877	29.1912	29.0837	33.8367	10.4338	44.2704	30.8358	29.1106	32.7244	0.0584431	29.2895
	53.8267	21.9869	82.7855	30.7669	33.3232	20.5737	40.5438	23.8817	64.4256	58.9035	570.337	32.045	24.1819	48.7008	0.336416	176.434	344.358	1784.36	95.5891	52.1372	398.806	870.776	5.4327	3418.48	41.5908	81.0981	14.018		21.7816	10.0581	50.7405	1.27818	1.27818	11.4713		42.3763	22.2816	50.0442	29.2275	28.7072	28.8373	33.579	10.4046	43.9836	30.9855	28.7397	32.4911	0.0612672	29.0324
	51.6193	20.7212	77.7653	34.3574	41.9496	19.1267	40.9232	21.9049	62.8281	53.5268	479.824	38.1535	24.1302	49.2019	0.341892	114.406	408.123	1357.34	43.1107	1.0534	475.091	745.375	12.9354	2856.64	100.794	310.881	26.9476		13.4658	17.4323	39.6118	3.79611	3.79611	19.0268		41.7688	22.2723	50.0954	29.0791	28.239	28.6105	33.3442	10.4002	43.7444	31.1906	28.3318	32.2779	0.0651063	28.8448
	49.3156	20.2252	73.805	44.2663	43.5544	18.6124	41.6298	20.4594	62.0892	49.146	418.586	43.9104	26.0575	48.0533	0.296796	59.0708	458.157	1035.24	6.95133	3.70391	529.803	624.89	16.749	2448.99	397.946	370.047	32.5517		5.40521	23.6851	29.8947	0.355991	0.355991	25.298		41.199	22.2631	49.827	28.9474	27.7914	28.3952	33.0705	10.2993	43.3698	31.1435	27.9423	32.0397	0.0683106	28.6713
	61.6382	19.8179	70.9498	44.7745	41.7481	18.1994	42.8546	21.3806	64.2352	49.8909	457.129	43.2613	25.3004	57.4223	0.388308	352.823	530.692	789.337	3.68568	1.22447	607.88	1392.82	20.2489	2174.55	418.477	303.816	37.434		18.377	23.4434	27.6885	1.51318	1.51318	25.0619		40.6566	22.1975	49.2315	28.8322	27.369	28.1836	32.7451	10.1061	42.8512	30.863	27.5727	31.7669	0.0706816	28.5079
	62.5684	19.0221	68.7206	43.764	38.8717	17.2502	41.6995	21.4007	63.1002	51.3212	457.989	41.3179	23.9845	57.8673	0.413953	435.512	514.264	730.138	4.26236	7.99657	597.77	1463.11	28.0439	1971.61	378.158	211.816	49.9511		21.2506	22.2957	27.4027	2.44618	2.44618	24.0677		40.1375	21.9332	48.6415	28.698	26.9718	27.9726	32.3924	9.95974	42.3522	30.7471	27.222	31.4688	0.0723599	28.3353
	60.0276	18.483	65.8535	41.4707	35.7128	16.2205	39.628	20.5799	60.208	51.9328	423.534	38.5918	22.7905	55.3884	0.416966	416.144	447.112	687.776	3.39557	15.3291	547.913	1275.2	34.0441	1725.22	294.225	129.847	65.5657		21.4359	20.1087	27.2618	2.87897	2.87897	22.3713		39.6446	21.6168	48.0884	28.4239	26.6021	27.7618	32.023	9.84858	41.8715	30.7548	26.8921	31.1232	0.0729316	28.0929
	55.7022	22.217	61.1277	41.4352	33.1376	15.5943	38.2023	18.0808	56.2831	47.329	326.915	37.2864	24.9471	52.1355	0.352717	306.246	255.532	525.572	10.4514	25.6513	511.123	984.984	4.41333	1354.97	293.007	77.79	76.0988		18.4158	15.0694	23.8413	4.14878	4.14878	21.6921		39.1849	21.3033	47.5215	28.1557	26.2619	27.5471	31.6624	9.73456	41.397	30.7448	26.5832	30.7857	0.073254	27.8514
	53.6111	22.3025	57.699	41.3764	31.3926	14.6594	36.8402	17.1461	53.9862	46.5417	293.987	36.3845	24.5751	50.5524	0.345777	281.263	211.343	435.091	20.5775	29.6761	491.986	858.099	4.06111	1114.31	290.998	50.0535	93.2832		17.2266	14.082	21.3145	4.99191	4.99191	21.7251		38.7641	21.0103	46.9036	27.9061	25.9466	27.3361	31.3112	9.60159	40.9128	30.6651	26.294	30.4599	0.0734037	27.6211
	51.2338	21.4252	54.6851	40.0659	29.8659	13.5082	35.1307	16.4264	51.5571	46.758	269.826	34.9659	23.5354	48.4418	0.346032	259.31	187.84	382.376	24.3563	27.7183	467.531	724.471	8.36682	922.176	248.003	30.7813	116.847		16.2679	13.5407	19.7192	5.10002	5.10002	21.4577		38.3745	20.7302	46.2945	27.6465	25.6543	27.1364	30.9727	9.47122	40.4439	30.5792	26.0248	30.1412	0.0732892	27.3914
	47.2508	20.7273	51.7004	38.8132	28.218	12.8037	33.2522	15.2812	48.5335	45.9555	233.516	33.5156	22.6	45.1414	0.332758	195.96	156.875	340.334	30.9245	25.3435	418.141	525.925	12.8916	749.807	210.118	15.2119	132.573		13.7352	12.7883	18.1848	5.29761	5.29761	20.7119		38.0036	20.4473	45.717	27.3994	25.3846	26.6376	30.5982	9.37616	39.9744	30.6428	25.6978	29.7985	0.0738912	27.0185
	45.3999	19.8615	49.1841	36.8644	26.3193	15.1281	32.1262	13.8758	46.002	43.1916	192.539	31.5918	21.4759	43.2661	0.336569	176.192	150.424	290.972	22.45	33.7204	288.934	444.458	19.8586	618.336	157.417	4.00613	84.4489		13.8081	11.7304	17.5923	5.27254	5.27254	16.4637		37.644	20.1622	45.1845	27.1715	25.1287	25.838	30.1881	9.32333	39.5115	30.8841	25.306	29.434	0.0754103	26.5047
	43.8577	20.2741	46.1356	34.6297	24.2431	19.1032	31.3739	11.9078	43.2817	37.9544	141.795	29.4364	21.2664	41.5507	0.322912	155.846	123.205	217.907	10.6003	50.8491	150.569	381.811	16.351	476.017	106.337	0.00558086	27.1911		14.4213	9.16226	16.6992	5.19333	5.19333	10.3331		37.2962	19.8859	44.6937	26.9639	24.8609	25.0402	29.7901	9.28868	39.0788	31.1804	24.9057	29.0836	0.0773837	26.0021
	40.8435	21.863	42.5499	32.3534	22.2976	18.1901	29.6829	10.4406	40.1235	35.1737	109.006	27.3255	21.9717	38.721	0.27597	124.559	61.1511	165.559	7.13168	54.5427	132.086	273.101	6.02585	332.41	64.5721	4.08099	37.5488		13.518	5.46253	15.2244	5.02791	5.02791	9.13547		36.9758	19.6247	44.2363	26.7733	24.5541	24.2855	29.4083	9.26938	38.6777	31.5197	24.3526	28.7495	0.0828009	25.6637
	38.4243	21.5399	39.2224	29.9844	20.5441	16.9272	27.7737	9.57256	37.3463	34.4663	91.6339	25.7621	20.793	36.3143	0.271791	113.435	38.8604	131.072	4.88713	52.2672	117.647	198.995	7.71654	222.147	32.1107	14.2405	54.6209		12.6622	4.22225	13.4602	4.22225	5.21805	8.83497		36.7445	19.3824	43.8074	26.5938	24.2624	23.5731	29.0606	9.26711	38.3277	31.8889	23.7454	28.4439	0.090027	25.4281
	37.4691	20.4788	36.4299	28.0742	18.9571	17.1521	26.4269	8.96553	35.3924	33.9258	80.3807	24.2765	19.3375	34.341	0.279505	121.931	35.3793	100.06	2.71371	55.7975	86.0216	172.958	14.7375	146.703	14.1108	28.7367	51.3469		13.1926	3.79769	12.1534	3.79769	5.31942	7.12443		36.3832	19.1581	43.3955	26.4159	23.9819	22.8614	28.6993	9.24774	37.9471	32.2228	23.1416	28.1285	0.0972677	25.1989
	41.3399	19.1442	33.6301	27.4363	17.5254	18.2043	26.2134	9.74592	35.9593	37.1792	94.983	23.2903	18.4393	32.0816	0.270034	228.813	49.9727	55.0078	1.49553	75.481	64.1454	289.754	26.7654	86.7196	9.72523	46.1363	37.3745		18.0497	4.14603	10.3398	4.14603	5.76487	5.08597		35.9597	18.9481	42.9903	26.2394	23.7003	22.1632	28.3335	9.21946	37.553	32.5391	22.5475	27.81	0.104503	24.9699
	40.4815	17.6557	30.9068	44.7856	16.3729	20.6225	28.4708	12.1761	40.6469	42.7669	148.257	25.7646	18.3974	38.0878	0.348594	144.256	116.967	5.93375	266.172	146.36	61.5965	261.267	44.3832	43.4148	418.933	63.1207	13.6551		14.7169	8.10893	5.14214	19.021	9.39171	5.14214		35.5677	18.753	42.5883	26.0796	23.4211	21.4858	27.9826	9.19437	37.177	32.8575	21.9696	27.5068	0.111916	24.7504
	37.7024	16.6607	28.4037	46.4033	15.385	22.9594	27.9191	12.2153	40.1344	43.7526	149.214	25.6815	18.2353	35.3777	0.319743	95.7141	126.752	0.23482	341.668	157.103	24.5988	179.15	58.631	16.6946	487.773	79.794	1.84524		12.0209	9.02085	2.72215	20.7218	10.2965	2.72215		35.1873	18.5749	42.2035	26.0046	23.1668	20.8402	27.6629	9.16682	36.8297	33.1376	21.4219	27.2483	0.119713	24.5857
	35.8084	16.0172	26.0583	43.2195	14.5508	22.6776	26.3886	11.2569	37.6456	42.6582	126.718	24.3679	17.6823	33.3709	0.307298	88.7323	107.566	0.109152	283.278	140.134	13.772	132.035	68.8985	3.02932	357.276	95.3933	2.69021		11.4405	8.35067	1.69034	18.8516	9.8171	1.69034		34.8145	18.4108	41.8308	25.9872	22.9391	20.2403	27.3704	9.13433	36.5048	33.373	20.915	27.0246	0.127444	24.4631
	35.1059	15.6832	23.9189	40.5029	13.7467	21.9244	25.147	10.6434	35.7904	42.3246	113.281	22.9217	17.2435	32.3092	0.304034	99.1803	89.5643	1.5082	235.803	129.967	10.3851	116.385	74.5563	0.159076	261.958	111.747	5.72815		12.1843	7.2385	0.997255	17.5812	9.17494	0.997255		34.503	18.2592	41.4691	25.9912	22.7177	19.6866	27.1045	9.10852	36.213	33.6052	20.4444	26.8262	0.135005	24.3545
	34.826	15.5542	22.1099	37.29	12.7937	20.4064	23.83	10.0703	33.9003	42.2587	101.41	21.2581	16.7673	31.647	0.307341	120.911	68.4888	2.95905	181.17	121.8	11.7211	110.423	76.7992	4.87485	168.278	132.803	15.2985		13.5679	5.7039	0.85171	16.0318	8.46441	0.85171		34.2487	18.1184	41.1293	26.0057	22.3736	19.158	26.8389	9.10818	35.9471	33.9364	19.9619	26.6306	0.143129	24.1897
	34.0573	15.4377	20.5045	34.9955	12.3363	19.7873	22.8531	9.52342	32.3765	41.6723	90.6956	20.1459	16.5251	30.6691	0.299698	125.535	54.9878	5.51585	147.437	110.604	9.39916	94.8591	78.855	14.5408	114.013	143.556	20.5251		13.9114	4.70818	0.35861	14.8496	7.80963	0.35861		34.0083	17.9858	40.7982	26.0239	22.0085	18.6587	26.5806	9.1121	35.6927	34.2811	19.4961	26.4414	0.15119	24.0162
	31.9708	15.0693	27.7522	33.6983	12.6859	28.6587	24.9725	8.89343	33.8659	35.6128	79.093	28.2054	18.24	31.1428	0.261281	48.9762	98.074	7.72649	76.1385	150.962	13.588	58.5693	85.5342	11.7952	87.9938	135.301	18.8439		3.76537	13.1362	0.453269	5.49281	15.5196	0.453269		33.7917	17.8625	40.4708	26.0549	21.6729	18.1845	26.3395	9.11539	35.4549	34.6072	19.0566	26.2684	0.159113	23.8639
	29.8437	14.0816	56.1962	32.0486	14.9478	28.2761	29.2323	15.2961	44.5285	52.326	233.972	29.0599	18.2799	31.4974	0.265532	0.373763	229.544	727.048	7.93113	204.047	0.914349	30.5361	104.778	1016.23	59.7654	87.7953	15.6687		0.783789	14.9783	27.1363	2.98865	14.1121	0.783789		33.5909	17.6366	40.1506	26.1744	21.3598	17.7395	26.1086	9.13821	35.2468	35.0007	18.6446	26.158	0.1677	23.7671
	29.0475	13.2659	55.6048	30.1189	15.0405	26.6031	28.2801	15.193	43.4731	53.7232	230.827	27.8253	17.9312	29.8511	0.249463	0.588832	225.427	746.638	3.38127	175.287	2.81242	22.3701	122.144	978.878	33.6536	86.0674	5.22271		1.22219	14.5594	27.7795	2.29366	12.7848	1.22219		33.3172	17.2409	39.8479	26.2965	21.0542	17.3226	25.8465	9.18404	35.0306	35.533	18.2555	26.184	0.178412	23.6754
	28.655	12.9934	53.0478	28.394	14.252	25.5164	27.1431	14.4495	41.5926	53.2346	208.788	26.9552	17.0681	28.5897	0.252347	2.28582	200.214	671.052	1.56476	166.179	2.64616	18.8114	128.242	825.412	16.6156	101.319	1.43669		1.69979	13.9618	26.0926	1.4388	12.7031	1.4388		32.8547	16.8596	39.5677	26.4126	20.7606	16.9223	25.5629	9.20323	34.7661	36.0023	17.8818	26.2002	0.188702	23.5866
	27.549	13.9045	69.8552	26.6668	13.9126	24.8174	29.4509	20.7291	50.18	70.3853	429.696	25.7421	16.6388	27.3284	0.243128	3.61721	241.692	1632.51	7.75137	241.439	21.4697	10.4409	108.437	2073.66	5.51786	108.267	0.249598		1.80694	11.8376	44.1132	0.924707	11.8295	0.924707		32.3826	16.5069	39.2715	26.5185	20.4761	16.5398	25.2826	9.21063	34.4932	36.4308	17.5239	26.2095	0.198604	23.4973
	25.7736	13.695	67.404	24.9512	15.2413	23.4939	28.4265	19.7664	48.1929	69.5352	390.712	24.2225	17.3044	25.568	0.192749	7.03771	217.016	1519.25	12.0778	173.85	24.3308	2.11958	112.842	1856.43	0.401239	82.3826	0.678777		1.5511	10.5275	43.1815	0.728657	8.98127	0.728657		31.9222	16.1697	38.8252	26.6126	20.204	16.18	24.9856	9.16976	34.1554	36.7002	17.186	26.2058	0.20787	23.4083
	23.7069	12.9443	63.2383	24.3853	15.134	21.7782	26.8645	18.4197	45.2842	68.5651	339.284	22.7426	16.7951	24.2157	0.180943	9.9705	193.773	1323.06	6.14648	137.604	25.8703	0.373156	129.356	1514.81	0.00456102	84.3411	6.44924		0.964335	9.79829	40.4958	1.64274	7.60854	0.964335		31.491	15.7985	38.3249	26.6984	19.9453	15.8484	24.6844	9.12077	33.8052	36.9495	16.8726	26.1949	0.216459	23.3218
	21.8305	12.0938	58.6331	23.7868	14.9463	20.1768	25.2445	16.9308	42.1753	67.0671	286.651	21.0037	16.2539	23.2977	0.178092	11.6555	172.943	1114.8	2.12503	106.054	25.682	6.18627	149.426	1177.54	0.281919	87.8245	17.1475		0.826868	8.90992	37.6294	2.78313	6.05739	0.826868		31.0531	15.4325	37.7875	26.7788	19.7061	15.5383	24.3827	9.05675	33.4395	37.1441	16.5803	26.1798	0.224498	23.2425
	20.3695	11.7589	54.1874	22.1766	14.3892	18.7488	23.6051	15.4702	39.0752	65.5376	239.327	19.5591	15.4791	21.7248	0.16788	10.4689	140.331	935.278	2.04041	84.9329	23.5836	15.5889	157.724	892.194	4.58446	98.5773	31.0137		0.810362	7.8002	34.6282	2.6175	5.16998	0.810362		30.5872	15.0743	37.2685	26.8244	19.4789	15.2365	24.0783	8.99213	33.0704	37.3454	16.2971	26.1379	0.231904	23.1516
	28.1626	11.6965	50.3381	21.3019	13.459	17.4683	23.7377	14.3042	38.0419	60.2592	204.609	19.3851	14.4613	26.4474	0.292997	19.5794	144.992	707.582	5.93325	105.653	39.3059	14.7827	159.297	677.06	9.09542	117.914	46.9153		8.7775	7.68861	30.9531	1.91681	5.92614	1.91681		30.1306	14.7318	36.7519	26.7943	19.2476	14.9356	23.7653	8.92546	32.6908	37.5567	16.0136	26.037	0.238365	23.021
	36.3579	11.4452	46.6936	20.8109	12.4233	16.1702	23.9835	14.3585	38.342	59.8683	206.167	18.4905	13.36	32.4711	0.41699	153.125	157.209	515.749	10.0656	133.639	61.0482	144.965	165.702	500.678	12.2982	141.479	66.3832		17.8674	7.04531	28.2031	2.32035	6.06726	2.32035		29.6999	14.4156	36.093	26.7329	18.9652	14.6449	23.4252	8.81979	32.245	37.6508	15.725	25.906	0.244554	22.8491
	34.5364	10.6729	43.7465	19.7746	11.6002	15.008	22.5564	13.5537	36.1101	60.088	183.703	17.3913	12.4521	30.846	0.424819	143.521	141.218	449.019	7.73874	120.04	56.9791	104.422	186.182	377.476	20.6407	161.738	86.6722		17.1452	6.71836	26.3552	2.3833	5.79111	2.3833		29.3035	14.1141	35.45	26.673	18.6583	14.3711	23.095	8.72284	31.8178	37.7694	15.4429	25.7785	0.250734	22.6656
	33.4756	10.2596	41.018	18.4536	10.8971	13.9935	21.3496	12.8734	34.223	60.2984	165.726	16.2236	11.6712	29.7201	0.436056	147.041	122.988	386.847	8.38642	109.255	54.1115	83.8665	197.632	278.898	34.3878	180.115	106.59		17.252	5.96399	24.7944	2.23006	5.32651	2.23006		28.9381	13.822	34.8353	26.5883	18.3176	14.1151	22.7694	8.63708	31.4065	37.9329	15.1657	25.6335	0.256569	22.4529
	32.7478	11.7726	38.3883	17.1392	10.4271	12.8865	20.5602	11.9739	32.5341	58.2381	143.374	15.0128	12.0511	28.8457	0.410659	148.538	77.2235	317.839	11.7039	102.681	58.8858	71.0664	157.382	197.98	51.5324	192.95	130.673		17.735	3.24029	23.3754	2.1263	4.58574	2.1263		28.5951	13.5347	34.2699	26.4221	17.9858	13.88	22.4479	8.55693	31.0049	38.119	14.9064	25.4286	0.260868	22.204
	31.7577	13.0187	35.8021	16.4039	10.7753	11.9125	19.945	10.9554	30.9004	54.928	120.021	14.7113	12.1891	27.9192	0.392192	139.539	47.9741	251.447	12.5395	84.0846	64.5213	55.3524	127.669	131.891	62.6289	183.399	153.89		17.0464	1.69261	21.0908	1.69261	3.93604	2.79879		28.2665	13.2551	33.7704	26.2054	17.6723	13.6861	22.1426	8.48174	30.6244	38.3051	14.6826	25.1897	0.263519	21.9388
	30.4252	12.9571	33.006	22.4183	15.3351	11.0147	20.8594	9.28826	30.1477	44.5279	86.2717	18.8767	13.5516	28.4235	0.354304	91.5055	62.4469	147.539	2.43028	30.5182	96.9182	37.3014	129.066	75.4851	3.60782	80.6887	176.972		11.5485	5.91964	14.1293	3.54163	3.54163	7.86201		27.9521	12.995	33.3185	25.9944	17.173	13.5105	21.8239	8.43527	30.2592	38.6515	14.4261	24.9518	0.2673	21.5837
	28.7874	12.4456	30.3813	21.698	16.5274	10.2211	20.0101	8.39794	28.4081	41.9684	70.5254	19.1127	13.4661	27.0151	0.334699	77.0403	57.2223	107.561	2.8488	12.1293	95.8247	19.9777	140.948	36.7668	6.86321	60.6892	198.715		9.6747	6.66711	11.2686	2.58528	2.58528	8.89157		27.6551	12.7497	32.907	25.7478	16.6166	13.3057	21.497	8.40963	29.9066	39.12	14.1334	24.6851	0.271821	21.1822
	26.7711	11.606	28.3274	20.7657	16.0888	9.42158	18.8301	7.81318	26.6433	41.4931	61.0458	18.4272	12.7267	25.2698	0.330113	63.0599	52.1881	90.1993	3.7466	7.51486	88.5202	6.01898	161.59	16.0774	12.6171	67.7163	221.896		8.34388	6.82128	9.90019	2.33847	2.33847	9.00566		27.379	12.5183	32.5272	25.311	16.0804	12.9743	21.1317	8.39764	29.5293	39.7395	13.7508	24.2662	0.276597	20.6957
	25.7358	11.2273	26.6291	19.4765	15.2131	8.82718	17.8515	7.40444	25.256	41.4779	54.8257	17.3448	12.2238	24.171	0.328267	62.1617	43.8799	77.0466	2.64071	6.96112	81.4386	2.01079	171.359	5.34245	23.4374	82.8945	239.958		8.39095	6.1175	9.2843	2.13171	2.13171	8.51765		27.1265	12.3033	32.1869	24.8844	15.5698	12.6582	20.7882	8.39292	29.1811	40.3735	13.3861	23.8604	0.281216	20.2271
	25.1411	13.5662	24.9415	20.3122	14.6531	8.48795	17.8503	6.7191	24.5694	37.6413	45.1463	17.4826	13.8379	23.7842	0.264373	53.1558	18.3541	50.2845	6.06052	10.2221	87.6544	0.677963	115.597	0.389055	16.0449	93.405	250.583		7.6585	3.91647	7.45886	2.82951	2.82951	8.9947		26.8941	12.0944	31.8789	24.491	15.0938	12.3591	20.4685	8.39572	28.8643	41.0177	13.0428	23.4854	0.285878	19.7924
	24.4587	15.1043	23.0208	19.456	14.4838	7.99769	17.4202	6.12895	23.5492	35.183	37.5641	17.2802	14.639	22.1296	0.203724	49.5398	5.36334	31.3664	4.14439	8.62236	88.784	0.0198548	84.8874	1.68214	23.6368	96.7062	266.345		7.17851	2.17583	5.74063	2.17583	2.79633	9.28247		26.6686	11.8852	31.2979	24.1246	14.654	12.0673	20.1163	8.32348	28.4398	41.3768	12.714	23.1225	0.290445	19.3893
	22.9978	15.0009	21.0976	18.6367	14.4446	7.56334	16.6235	5.55283	22.1763	33.4035	30.834	16.8188	14.5837	20.4824	0.168217	40.632	2.63289	20.0178	4.05305	4.74753	82.0866	1.74221	86.8041	10.3692	32.2741	97.4788	280.711		6.17902	1.81792	4.27882	1.81792	2.37418	9.25547		26.46	11.6798	30.649	23.7931	14.2403	11.7785	19.7668	8.23636	28.0031	41.6677	12.3939	22.7866	0.295409	19.0167
	21.3107	14.6717	19.3656	17.7381	14.1629	7.28021	15.7549	4.96721	20.7221	31.5281	24.6732	16.2049	14.2901	18.9587	0.140417	30.8675	1.17329	13.0375	3.93331	2.5345	71.8198	9.04232	93.0469	24.5237	43.2916	103.122	290.278		5.10581	1.53322	3.16072	1.53322	2.04205	8.92469		26.2779	11.4841	30.0061	23.4886	13.8418	11.5064	19.4342	8.15314	27.5873	41.9526	12.0902	22.475	0.300439	18.6652
	19.8408	13.8166	17.7783	19.2443	13.4775	6.80214	15.1599	4.89768	20.0576	32.3068	23.9873	15.7974	13.5622	18.8778	0.163859	21.9102	1.80462	6.85589	16.6824	2.83072	69.8526	20.0436	110.275	42.7646	25.7396	117.512	306.797		4.04332	1.98087	1.98087	3.44691	2.31998	8.99529		26.1054	11.2381	29.3889	23.1943	13.4476	11.2559	19.105	8.08692	27.1919	42.3287	11.8038	22.172	0.305164	18.3209
	18.2911	13.1559	16.3535	19.9869	12.4977	6.32919	14.4357	4.90851	19.3442	34.0025	24.0934	14.7547	12.6622	17.8067	0.168843	14.8641	1.63784	3.6778	30.8157	3.75603	65.7157	36.3205	124.587	63.43	18.7564	139.715	323.589		3.53642	1.59877	1.59877	5.2322	2.25704	8.42551		25.9427	10.9784	28.5594	22.902	13.0633	11.024	18.745	7.97027	26.7153	42.5195	11.5338	21.8628	0.309281	17.9827
	16.8168	13.4166	15.2426	19.3031	11.8727	5.90259	13.7591	4.64084	18.3999	33.7293	21.5374	14.3296	12.2587	16.4233	0.145199	9.35	0.117268	2.20072	30.7364	3.55842	61.7243	56.2637	118.835	82.3594	25.1467	154.88	339.119		2.48726	0.912963	0.912963	4.97353	2.4569	8.427		25.7925	10.7227	27.6466	22.6467	12.6992	10.809	18.3861	7.83894	26.2251	42.6351	11.2816	21.5816	0.313421	17.673
	15.5405	14.2177	14.6635	18.0637	11.4696	5.58367	13.2564	4.31959	17.576	32.5848	18.6589	14.4406	12.1567	15.3212	0.115169	5.2168	0.923971	1.97992	23.1094	3.19268	58.8715	77.0407	102.012	93.2039	39.1136	165.074	350.966		1.09987	0.222932	0.222932	3.62306	2.97097	8.85694		25.5361	10.4784	26.7713	22.4846	12.35	10.6111	18.0386	7.70618	25.7448	42.7205	11.0458	21.3731	0.318557	17.4173
	14.3786	13.993	13.809	16.8988	10.9476	5.39442	12.5702	3.99226	16.5625	31.7596	15.9381	13.901	11.663	14.2822	0.100951	3.27006	2.02413	1.5345	18.7368	2.6328	51.4922	98.7876	106.602	110.434	55.0404	178.76	358.093		0.477598	0.0919852	0.0919852	2.99787	2.95332	8.50654		25.1075	10.2516	25.951	22.3704	12.0201	10.4272	17.688	7.55508	25.243	42.7131	10.8254	21.1998	0.323943	17.1952
	13.3447	13.3312	16.9239	16.2948	10.344	5.23841	12.5795	4.30621	16.8857	34.2319	18.5435	13.338	11.0908	15.5573	0.16761	0.585571	0.565057	18.8739	13.8034	4.99751	53.892	120.407	120.704	54.6687	64.3677	195.266	364.022		0.00676155	0.00676155	3.58594	2.95683	2.99398	8.09958		24.7027	10.0424	25.1921	22.2622	11.7099	10.2579	17.3612	7.41889	24.7801	42.7327	10.6209	21.0369	0.32902	16.986
	12.3529	12.3343	20.227	16.0502	9.67769	4.97032	12.6021	5.2337	17.8358	41.5305	27.3917	12.3436	10.3419	15.1259	0.187847	0.0620905	0.0716776	58.1391	11.8897	8.55204	58.2436	143.158	143.602	16.7345	68.3523	214.332	374.323		0.00927353	0.00927353	7.88336	3.70659	2.66593	7.3733		24.3168	9.84523	24.4792	22.1623	11.3126	10.1011	17.0362	7.31092	24.3471	42.914	10.404	20.8808	0.334886	16.7375
	11.5061	11.5604	19.6521	15.9758	8.97353	4.58743	12.0426	5.27057	17.3131	43.7661	27.7789	11.5333	9.60667	14.872	0.215098	0.287799	0.232482	57.9055	15.4705	9.41904	55.5792	164.139	162.75	21.768	69.5878	235.445	389.286		0.0271525	0.0271525	8.11888	4.44257	2.55973	6.94583		23.9471	9.65283	23.8018	21.9921	10.898	9.94703	16.7065	7.20958	23.916	43.1544	10.1848	20.6707	0.33984	16.4451
	10.8639	10.9708	18.4466	15.6634	8.25934	4.2932	11.4162	5.07289	16.4891	44.4358	25.7342	10.9174	8.91048	14.4902	0.238444	0.305038	0.198367	49.426	18.0386	9.96576	50.7371	181.006	178.141	34.471	74.8981	257.873	400.983		0.0534592	0.0534592	7.5292	4.74603	2.65802	6.62416		23.4468	9.46403	23.1487	21.8094	10.5029	9.79451	16.3611	7.0848	23.4459	43.3028	9.97161	20.4474	0.344382	16.1562
	10.333	10.436	17.8802	14.8528	7.71346	4.12128	10.8894	4.91913	15.8086	45.1734	24.1978	10.3845	8.36834	13.7486	0.243264	0.309654	0.205644	48.8709	15.708	10.0869	45.8081	195.574	192.704	41.4419	89.5858	275.703	407.898		0.0514932	0.0514932	7.49574	4.46831	2.67102	6.2632		22.9308	9.28266	22.5147	21.6229	10.14	9.64971	16.0235	6.95529	22.9788	43.4069	9.77229	20.2231	0.348413	15.8815
	9.8531	9.94322	17.1226	13.7349	7.31694	4.26572	10.3727	4.55966	14.9324	43.9581	20.7905	9.89816	7.95098	12.787	0.233196	0.270036	0.184491	45.5602	11.3042	9.33793	37.2958	209.226	206.627	51.7707	111.997	289.028	402.084		0.045063	0.045063	7.22442	3.83676	2.58122	5.63244		22.4334	9.10648	21.9058	21.4405	9.80945	9.51382	15.7016	6.83002	22.5316	43.4989	9.58773	20.0058	0.352038	15.625
	9.49742	9.36909	16.2443	13.101	6.88062	4.30819	9.9001	4.27377	14.1739	43.169	18.2651	9.43325	7.50273	12.2001	0.238409	0.162153	0.281969	40.2492	10.2455	9.11727	31.2694	219.643	223.463	65.1804	125.817	304.054	400.383		0.0641627	0.0641627	6.81107	3.6677	2.55264	5.12506		21.9718	8.89368	21.3412	21.2431	9.5048	9.3834	15.3897	6.7218	22.1115	43.6774	9.41375	19.7798	0.355079	15.374
	9.18059	8.65478	15.7234	12.6975	6.33803	4.16849	9.46046	4.19963	13.6601	44.3914	17.6369	8.91769	6.91722	11.8183	0.261592	0.0783279	0.649123	39.224	10.4785	9.74956	28.005	229.134	245.329	73.8636	135.03	323.271	405.993		0.262905	0.262905	6.80568	3.77983	2.57965	4.7492		21.5282	8.6825	20.8092	21.0347	9.21686	9.26157	15.0888	6.61846	21.7073	43.8633	9.22804	19.3791	0.354845	15.0354
	8.81743	8.00202	15.2963	12.2863	5.82506	3.9256	9.02545	4.17847	13.2039	46.2965	17.4596	8.40972	6.3693	11.4191	0.283882	0.0432721	1.04741	39.3231	10.6333	10.2425	26.0085	240.26	266.203	81.3875	144.755	341.98	415.84		0.407705	0.407705	6.88654	3.8766	2.58467	4.48412		21.124	8.47981	20.3067	20.8309	8.94266	9.14996	14.8057	6.52479	21.3305	44.0695	8.99448	18.9314	0.355833	14.7283
	8.47103	7.46288	14.315	11.8541	5.35606	3.66041	8.51992	3.9861	12.506	46.7856	15.889	7.96695	5.88276	11.0083	0.303449	0.0023901	1.11735	33.5834	11.1168	10.01	23.6148	251.119	284.087	100.054	155.342	359.546	426.726		0.504079	0.504079	6.34808	3.88716	2.6109	4.30654		20.7833	8.28339	19.8326	20.6301	8.68445	9.04379	14.5429	6.44548	20.9884	44.3203	8.77428	18.5102	0.35683	14.4382
	7.96127	6.93577	13.2703	11.3449	4.92172	3.42158	7.97592	3.75587	11.7318	47.0901	14.1065	7.44852	5.42523	10.499	0.318619	0.000214701	1.08191	28.0303	11.3501	9.32813	20.7421	267.535	302.134	122.047	168.295	376.206	436.651		0.512748	0.512748	5.82176	3.89639	2.5268	4.02694		20.4634	8.09512	19.3809	20.4379	8.44497	8.91323	14.2892	6.37612	20.6654	44.6218	8.56204	18.108	0.357927	14.147
	7.49309	6.42922	12.5712	10.8439	4.52322	3.23973	7.51673	3.60707	11.1238	47.9872	13.0109	6.96115	4.99972	10.0062	0.333635	0.000558818	1.18268	25.5474	11.0703	8.96107	18.2927	283.07	320	137.982	181.544	391.824	444.283		0.531936	0.531936	5.61002	3.88278	2.43793	3.72142		20.1495	7.90353	18.9573	20.2561	8.22589	8.74191	14.039	6.31943	20.3585	45.0133	8.35489	17.7278	0.359353	13.8496
	7.29739	6.10345	12.0994	10.4227	4.19321	3.17988	7.216	3.48718	10.7032	48.3257	12.1604	6.70042	4.67077	9.64136	0.347299	0.00662415	1.23777	23.8475	10.2828	9.13727	16.2903	289.693	331.761	149.289	193.073	404.998	446.81		0.59697	0.59697	5.39897	3.72227	2.50721	3.52054		19.8578	7.69594	18.5685	20.0851	8.02575	8.57831	13.8019	6.27383	20.0757	45.4563	8.16389	17.3768	0.360716	13.5734
	15.132	5.7364	11.6153	10.1023	3.95211	3.14119	8.27988	4.754	13.0339	57.4162	22.6005	7.91937	4.39819	11.2371	0.437401	46.951	6.4693	11.125	3.32133	18.7296	26.4062	84.3789	345.267	161.352	202.078	414.76	448.447		7.21259	2.18297	3.69593	2.18297	3.96725	4.77818		19.5857	7.49106	18.2109	19.9263	7.84209	8.42648	13.5804	6.23452	19.8149	45.9082	7.98819	17.0533	0.362003	13.3187
	23.2749	5.29988	11.0095	9.72261	3.76476	3.07019	9.35698	7.53432	16.8913	80.5209	56.766	7.51124	4.14854	10.6878	0.44076	193.709	16.4601	2.73094	0.133681	31.2729	39.5237	1.08754	361.68	177.109	213.019	422.426	451.459		15.7637	2.21136	3.49829	2.21136	3.74648	4.44105		19.3199	7.29633	17.8786	19.7752	7.67288	8.27214	13.3692	6.19824	19.5674	46.3621	7.82269	16.7513	0.363335	13.0754
	23.3033	4.98441	10.2797	9.10195	3.52202	2.9859	9.02955	7.59646	16.626	84.1289	57.7062	7.04318	3.88761	9.98523	0.439536	203.741	16.3632	1.56278	0.00524195	30.3329	36.5257	1.02903	373.779	197.068	231.521	432.463	455.048		16.2602	2.05877	3.23648	2.05877	3.52116	4.05728		19.012	7.11442	17.5719	19.621	7.51678	8.1069	13.1572	6.1544	19.3115	46.7761	7.66431	16.4682	0.364814	12.8394
	22.8203	4.79818	9.50126	8.9683	3.43133	2.88506	8.73407	7.44159	16.1757	85.2018	55.3772	6.88324	3.77304	9.36802	0.425763	198.421	15.4912	0.588582	0.0548657	28.1191	34.2109	2.24244	381.014	219.529	235.606	436.243	459.36		15.937	2.08506	2.61802	2.08506	3.45192	3.99818		18.7062	6.94831	17.2902	19.2853	7.37137	7.91641	12.9196	6.07584	18.9955	47.028	7.50763	16.1975	0.366582	12.6033
	21.6673	4.67268	8.75048	16.1675	4.76839	2.74418	9.79509	7.53486	17.3299	76.9249	56.7741	6.75944	4.69661	14.3132	0.505875	140.95	26.239	1.09121	40.607	25.2677	49.7153	7.02473	385.929	242.34	66.4275	382.178	465.419		14.9079	2.08675	1.99104	9.40802	1.99104	4.01526		18.4212	6.79339	17.0316	18.927	7.23468	7.70211	12.685	6.00008	18.6851	47.3006	7.35154	15.9449	0.36887	12.3668
	20.5749	4.57178	8.04358	21.3609	5.47749	2.64927	10.4463	8.33645	18.7828	79.8028	69.4963	6.76054	4.79821	17.442	0.568512	102.588	34.5102	5.7731	119.128	24.6892	60.7938	14.0093	389.904	264.849	8.74315	354.956	469.523		13.8143	2.18876	1.28305	14.6003	1.28305	4.11127		18.1508	6.64662	16.7956	18.5962	7.10593	7.49086	12.4643	5.93278	18.3971	47.598	7.20216	15.7128	0.371401	12.1432
	25.4512	4.381	7.39079	22.6448	5.43493	5.26435	11.7612	9.60902	21.3702	81.7012	92.3333	6.41286	5.30699	18.8313	0.560284	187.416	54.4669	19.1003	118.453	40.0213	42.2087	1.28464	397.474	286.522	2.79885	356.561	363.032		19.0383	2.03186	0.977927	16.2319	0.977927	1.14851		17.8825	6.50266	16.5804	18.2907	6.98441	7.29254	12.2555	5.87031	18.1259	47.8992	7.06144	15.4992	0.374004	11.9365
	30.8305	4.12558	6.82808	22.4419	5.17279	5.91054	12.5516	11.2627	23.8143	89.7316	126.849	6.36931	5.35723	18.5385	0.551616	334.12	70.9974	32.7584	97.8191	54.4464	44.1034	42.4162	407.724	305.889	3.51876	366.53	338.826		24.4612	2.24373	0.458771	16.0726	1.19652	0.458771		17.6115	6.35922	16.3819	18.0257	6.87361	7.10895	12.0602	5.81375	17.8739	48.2063	6.93244	15.3015	0.376409	11.7454
	30.4216	4.08111	6.45396	21.2708	4.96106	5.8134	12.167	11.0129	23.1799	90.5149	121.285	6.13368	5.17415	17.5666	0.544945	333.23	65.3814	32.6386	82.8793	51.9253	40.368	37.2566	409.522	319.115	9.28401	374.682	342.411		24.2879	2.05257	0.32028	15.1371	1.17262	0.32028		17.3433	6.21641	16.1982	17.7879	6.77594	6.93065	11.8754	5.76231	17.6377	48.5231	6.81462	15.1175	0.378571	11.5644
	29.0935	4.07971	6.20348	21.0985	5.83016	5.53614	11.9736	10.499	22.4726	87.6848	110.229	6.01682	5.60965	17.3747	0.511873	293.093	62.3132	33.2941	83.2633	37.7417	41.4406	22.8081	409.579	328.127	10.3639	341.791	352.749		23.0767	1.93711	0.186661	15.0816	0.186661	0.480676		17.0916	6.07954	15.9436	17.5577	6.67478	6.66245	11.6683	5.7202	17.3885	49.0235	6.66553	14.8748	0.381111	11.3092
	27.0671	4.34575	5.91771	29.1501	7.13295	5.17526	13.1315	11.656	24.7875	88.7636	135.862	6.52533	5.36088	22.0836	0.609329	194.201	77.1891	52.0385	256.597	35.9823	63.3014	7.55879	398.881	338.562	23.3518	295.318	366.435		20.5418	2.17958	0.607623	22.6248	0.607623	1.35007		16.8561	5.95657	15.4054	17.3623	6.54991	6.39781	11.4213	5.64861	17.0699	49.4567	6.43583	14.4093	0.382511	10.9776
	25.1733	4.22864	5.54386	28.5362	6.99781	5.04368	12.5873	11.1391	23.7264	88.4954	124.081	6.27084	5.16872	20.6295	0.599295	158.409	69.8666	49.6095	254.37	31.2419	56.9057	0.732016	403.573	352.459	17.7956	299.981	371.49		18.9025	2.0422	0.726976	22.2654	0.726976	1.22716		16.624	5.845	14.8718	17.2274	6.42224	6.14929	11.19	5.59006	16.78	49.956	6.21753	13.9514	0.383453	10.647
	23.8991	3.96786	5.11842	26.9432	6.64979	5.47451	12.0088	10.4687	22.4775	87.175	109.593	6.06215	5.20744	19.5868	0.579947	141.38	64.6571	47.4776	223.036	28.7192	42.6972	0.175245	414.119	368.615	6.89303	312.157	355.068		17.837	2.09429	0.943727	20.8811	0.587639	0.587639		16.392	5.73585	14.3758	17.1483	6.30069	5.91048	10.9772	5.54918	16.5264	50.5519	6.00803	13.5262	0.384871	10.3383
	22.9501	3.83483	4.73767	25.273	6.20246	6.06267	11.5101	9.82763	21.3377	85.3825	96.5822	6.13256	5.06892	18.7632	0.574614	130.872	58.91	45.866	189.417	28.1712	29.6746	1.87062	419.55	383.38	0.912487	328.164	333.248		16.8175	2.29773	1.3949	19.1404	0.0698919	0.0698919		16.1666	5.61625	13.7192	17.1084	6.18129	5.67732	10.7449	5.50538	16.2502	51.2373	5.80331	12.9756	0.381935	9.95026
	22.0168	3.7243	4.51936	23.4477	5.82109	5.90769	10.9061	9.20813	20.1143	84.4307	84.7897	5.86439	4.84479	17.9895	0.575657	123.447	51.579	40.7911	157.289	25.8578	24.9846	5.29442	424.091	391.977	0.757087	342.127	338.931		16.1524	2.14009	1.34503	17.5833	0.0433004	0.0433004		15.9551	5.49861	13.0852	17.0789	6.0479	5.45621	10.5203	5.47715	15.9975	52.0626	5.63593	12.444	0.376554	9.56656
	20.9499	3.50446	4.43543	21.8071	5.5634	5.49604	10.2927	8.62463	18.9174	83.7934	74.3842	5.52972	4.70058	17.1033	0.56883	113.576	46.0807	34.308	132.582	22.3666	23.0082	11.3424	433.194	395.307	6.30318	351.726	354.257		15.4202	2.02526	1.09429	16.2774	0.0336788	0.0336788		15.7609	5.39009	12.4904	17.0434	5.915	5.25123	10.3085	5.45743	15.7659	52.941	5.52132	11.9449	0.367772	9.20269
	19.682	3.25394	4.26702	20.5196	5.30594	5.27012	9.71643	8.08335	17.7998	83.1925	65.3405	5.28803	4.51779	16.088	0.561503	99.313	41.7638	29.6961	116.707	19.4525	19.7697	21.4901	443.685	402.032	14.4264	361.449	362.813		14.394	2.03409	1.02101	15.2315	0.0179102	0.0179102		15.5818	5.29284	11.9407	17.0582	5.7834	5.06166	10.1198	5.45856	15.5783	53.9395	5.41548	11.4855	0.359151	8.86205
	18.3429	3.08534	3.98604	19.3942	4.99617	5.19986	9.16742	7.55984	16.7273	82.4642	57.1512	5.09801	4.23857	15.0571	0.560672	84.1896	36.9917	26.8467	104.587	17.3994	15.7416	35.6989	450.816	413.379	24.2414	373.324	365.494		13.2449	2.01267	1.11197	14.2962	0.101845	0.101845		15.4143	5.19964	11.4354	17.1222	5.65661	4.8857	9.9523	5.47999	15.4323	55.0625	5.31388	11.0646	0.351115	8.54601
	17.0049	2.97021	4.04267	18.4667	4.76142	5.1156	8.72691	7.03187	15.7588	80.5769	49.4473	4.93851	4.22236	14.0325	0.5374	68.5244	33.1396	21.9421	94.8636	15.7251	13.0416	53.4786	455.718	411.079	34.2348	382.45	368.723		12.0663	1.9683	0.89584	13.5282	0.17709	0.17709		15.1659	5.10673	10.9678	17.1839	5.53788	4.7217	9.78067	5.48924	15.2699	56.1234	5.21451	10.671	0.343489	8.25285
	15.6403	2.86311	5.66897	17.6528	4.52945	4.93669	8.54855	6.37172	14.9203	74.5358	40.5989	5.30283	4.63126	13.1475	0.479011	50.2929	32.3242	8.29196	82.8867	16.1532	13.0455	75.2984	460.302	347.777	44.4222	391.577	375.626		10.3375	2.43972	0.366138	12.3499	0.773384	0.366138		14.8329	5.01512	10.5347	17.2317	5.42863	4.57011	9.6022	5.48128	15.0835	57.0836	5.1185	10.3016	0.336124	7.98165
	14.4101	2.69575	5.57521	16.6268	4.33214	4.6701	8.05169	5.90002	13.9517	73.2768	34.8102	5.12266	4.41663	12.2014	0.468453	40.4297	28.6861	6.13292	73.5324	13.835	11.4351	98.1612	467.511	351.283	59.151	399.425	386.031		9.28747	2.42691	0.452557	11.5041	0.790512	0.452557		14.5161	4.93004	10.129	17.2707	5.32687	4.42996	9.43377	5.47575	14.9095	58.0441	5.02925	9.95517	0.328736	7.72792
	13.4643	2.5013	5.25444	15.337	4.21051	4.33825	7.51763	5.43758	12.9552	72.331	29.5673	4.79635	4.24245	11.4118	0.457981	35.3624	25.1636	5.12204	61.1428	10.937	10.1084	117.798	475.958	363.41	80.6537	404.301	399.181		8.66792	2.29505	0.458092	10.5407	0.585833	0.458092		14.2084	4.86175	9.74933	17.3072	5.23135	4.2999	9.27633	5.47102	14.7473	58.9782	4.95415	9.63108	0.320662	7.49034
	12.6768	2.33167	5.88204	14.1515	4.00323	4.1065	7.19195	4.97081	12.1628	69.1163	24.7089	4.99427	4.02905	10.9781	0.463049	30.0831	23.6223	1.71586	48.4355	10.1679	9.52002	135.513	483.388	339.876	103.353	412.68	408.495		7.68248	2.6626	0.887772	9.15724	0.991041	0.887772		13.9063	4.78035	9.39481	17.3432	5.13985	4.18063	9.12418	5.47131	14.5955	59.9649	4.87022	9.32716	0.313926	7.26733
	11.9505	2.21676	8.04687	13.1793	3.80495	6.51717	7.61927	4.35449	11.9738	57.151	18.9616	7.28202	4.483	10.9746	0.419961	18.7596	29.1871	0.182842	30.9145	14.549	1.21461	152.949	488.454	264.742	124.064	420.776	316.861		4.66849	5.06526	0.764847	5.89733	3.47708	0.764847		13.6122	4.68553	9.06497	17.3727	5.0444	4.07035	8.97503	5.47609	14.4511	61.0148	4.77525	9.04249	0.308823	7.05469
	11.3402	2.1333	8.52058	12.4536	3.74249	7.08756	7.5463	4.08424	11.6305	54.1224	16.681	7.80407	4.57876	10.6353	0.398089	14.3938	29.3006	0.949235	24.082	14.4689	0.21044	168.417	492.15	249.551	140.757	423.342	296.88		3.53614	5.67077	0.716512	4.64957	4.06158	0.716512		13.3298	4.59007	8.76172	17.3293	4.90312	3.96843	8.81373	5.46847	14.2822	62.0449	4.66833	8.80073	0.306807	6.83242
	10.9123	2.04592	8.28586	11.9037	3.60739	6.76115	7.25273	3.91746	11.1702	54.0137	15.3465	7.52351	4.39583	10.2557	0.399949	13.3924	27.1108	1.06737	21.6319	13.2885	0.24165	179.706	496.035	257.022	154.108	428.919	308.235		3.38879	5.47758	0.762357	4.38023	3.91611	0.762357		13.0622	4.49798	8.48274	17.281	4.74985	3.87427	8.658	5.46346	14.1215	63.103	4.56095	8.61419	0.307643	6.61629
	10.4951	1.94522	7.77309	11.5085	3.35272	6.31253	6.89785	3.80534	10.7032	55.167	14.4806	7.04281	4.09267	9.81458	0.411433	12.94	24.5286	0.766041	21.2578	12.568	0.342597	191.067	500.531	273.726	164.078	439.533	324.188		3.45226	5.09759	0.730278	4.46566	3.69009	0.730278		12.8139	4.41251	8.22294	17.2302	4.60061	3.78804	8.51137	5.45927	13.9706	64.1409	4.45953	8.43926	0.308535	6.41177
	10.0068	1.83084	8.63364	11.2558	3.17547	6.09338	6.83267	3.79007	10.6227	55.4699	14.3647	7.36351	3.90494	9.66355	0.42441	10.0754	25.0183	3.24351	19.5644	13.3751	0.546554	204.802	505.661	245.992	170.614	446.997	332.128		2.64334	5.53267	1.27013	3.89233	4.18804	1.27013		12.5747	4.33047	7.97928	17.1811	4.47797	3.70766	8.37521	5.45292	13.8281	65.1079	4.36734	8.27623	0.30916	6.22863
	9.48435	1.71721	11.1694	10.8262	3.09484	5.96319	7.04253	4.06	11.1025	57.6497	16.4836	7.72377	3.81193	10.4908	0.466963	5.96248	28.359	17.0308	14.3164	15.5843	1.16499	220.03	510.785	172.88	182.021	450.412	336.89		1.76058	6.00656	3.4456	3.10246	4.62893	1.76058		12.3405	4.22829	7.75153	17.1125	4.37506	3.63022	8.23968	5.44161	13.6813	66.0415	4.26498	8.11765	0.311135	6.06329
	8.86959	1.62149	10.9376	10.1713	3.00018	5.85477	6.74249	3.87035	10.6128	57.4023	14.9796	7.36218	3.71383	9.84587	0.452225	4.52455	26.2246	17.5991	11.7567	14.0049	0.788046	238.646	515.121	179.028	200.123	454.439	340.882		1.50741	5.74069	3.57544	2.80911	4.362	1.50741		12.1128	4.11197	7.5419	17.0416	4.27401	3.55723	8.1066	5.43224	13.5388	67.0101	4.15248	7.96542	0.314653	5.90796
	9.79894	1.52534	10.2647	9.91121	2.82561	5.52905	6.64248	3.8926	10.5351	58.6017	15.1523	7.664	3.50147	9.88315	0.476792	9.9633	26.1851	13.1205	10.6846	14.5685	1.23972	210.796	519.494	197.489	207.549	461.913	353.016		2.13495	6.13866	2.6007	2.24722	4.83839	2.13495		11.8992	3.99761	7.34999	16.9697	4.17119	3.48916	7.97947	5.42413	13.4036	67.9761	4.041	7.8221	0.318728	5.76059
	11.5477	1.41255	9.47617	9.80649	2.59809	5.17291	6.66898	4.19443	10.8634	62.8947	17.5933	7.32454	3.24179	9.72391	0.499943	23.8016	27.6301	7.88033	9.84396	16.5721	2.23822	163.075	524.649	220.273	210.577	471.744	366.525		4.22313	5.91199	2.15163	2.48195	4.72645	2.15163		11.7013	3.88471	7.17411	16.8987	4.06809	3.42605	7.85883	5.41785	13.2767	68.9397	3.93055	7.68765	0.32338	5.6211
	11.4547	1.30476	8.82612	9.38969	2.42093	4.87431	6.37842	4.11082	10.4892	64.4488	16.8988	6.85022	3.03428	9.2488	0.505942	25.7689	25.7421	5.99123	9.06769	15.6617	2.26236	165.457	529.598	239.991	222.847	479.471	378.048		4.60452	5.54546	1.97591	2.53947	4.42928	1.97591		11.5175	3.77833	7.01333	16.8051	3.96998	3.36718	7.7419	5.40375	13.1456	69.7988	3.82624	7.55976	0.327904	5.49165
	11.3156	1.26639	8.38515	8.62374	2.30763	4.53018	6.07145	3.97489	10.0463	65.4685	15.7997	6.45766	2.86327	8.5641	0.498875	27.5009	23.0885	5.35323	6.51422	14.1663	2.37551	169.057	531.365	253.848	246.302	484.446	391.548		4.85791	5.19127	1.92749	2.16608	4.15003	1.92749		11.3483	3.67779	6.86608	16.697	3.88079	3.31235	7.63038	5.38401	13.0144	70.5602	3.72854	7.4393	0.332272	5.37343
	10.9282	1.25464	8.10588	11.1283	2.27144	4.1809	6.31155	4.33978	10.6513	68.7592	18.8337	6.14339	2.7488	10.2226	0.576176	21.3134	25.5723	3.2196	23.2007	16.3225	4.53969	179.28	531.907	262.825	173.963	486.04	405.493		4.78481	4.88874	1.96249	4.98488	3.87195	1.96249		11.193	3.57396	6.72949	16.5887	3.79871	3.26116	7.52416	5.36495	12.8891	71.3029	3.63015	7.32549	0.337301	5.2641
	10.2502	1.21638	7.79486	18.7151	2.24546	3.92598	7.35801	6.52957	13.8876	88.741	42.6352	5.86042	2.66559	9.63639	0.56664	8.36501	37.7196	0.190845	128.984	26.1381	11.7788	197.895	533.674	273.006	31.3897	487.186	415.825		4.38982	4.64404	1.93444	12.8547	3.61496	1.93444		11.0495	3.46124	6.59811	16.486	3.7202	3.21281	7.4213	5.34978	12.7711	72.0869	3.52598	7.2155	0.343483	5.15916
	11.1915	1.14566	7.41553	21.1181	2.26718	3.77434	7.81871	7.48488	15.3036	95.7304	56.0234	5.59494	2.64397	10.2475	0.589811	11.3756	44.5296	0.162552	176.873	30.8195	16.3569	172.299	536.946	285.685	10.238	486.228	422.032		5.59655	4.44928	1.8206	15.5231	3.32776	1.8206		10.9166	3.35363	6.47429	16.3893	3.64559	3.16609	7.32425	5.3365	12.6607	72.8607	3.42662	7.11176	0.349688	5.05994
	13.3367	1.06541	6.89557	19.9473	2.29958	3.64033	7.86414	7.3745	15.2386	93.7738	54.3833	5.26795	2.63477	11.7264	0.633071	29.949	46.2228	0.938128	146.002	30.9644	17.8406	120.583	540.672	303.533	19.1013	484.8	427.556		8.06876	4.20254	1.62762	14.6793	2.96837	1.62762		10.7934	3.25528	6.31842	16.2938	3.57473	3.12171	7.22621	5.32387	12.5501	73.6744	3.33515	6.99926	0.354555	4.94657
	13.0353	1.00828	6.47127	24.3743	2.22077	3.44978	8.42662	8.91859	17.3452	105.838	79.5412	4.96053	2.52802	11.3943	0.63684	21.2402	55.0319	3.82339	254.329	38.5126	24.769	127.293	543.332	318.497	0.00319779	488.277	435.473		8.07481	3.95225	1.51075	19.4138	2.73976	1.51075		10.6794	3.16571	6.12857	16.1961	3.50818	3.08035	7.12639	5.31091	12.4373	74.5245	3.25132	6.87694	0.35797	4.81837
	12.3469	0.985517	6.06439	27.2398	2.09882	3.20566	8.65685	9.97232	18.6292	115.196	99.4472	4.63502	2.37553	10.7763	0.638753	13.6168	58.8494	6.72087	345.325	43.0078	29.7155	143.3	544.394	333.186	8.53824	493.681	445.721		7.71192	3.64951	1.42937	22.6048	2.5362	1.42937		10.5733	3.08164	5.94364	16.0944	3.44661	3.04221	7.0303	5.29587	12.3262	75.3293	3.17288	6.75863	0.361048	4.69512
	11.6104	0.93825	5.64465	26.511	2.2367	2.94738	8.31473	9.68771	18.0024	116.513	93.8517	4.29602	2.41437	10.1189	0.614727	10.8612	54.4124	7.12929	331.105	36.9424	28.8084	161.478	546.602	348.685	4.81037	487.573	456.693		7.31433	3.35777	1.34863	22.215	2.05932	1.34863		10.473	3.00193	5.77008	15.9921	3.39078	3.00766	6.93926	5.2794	12.2187	76.0801	3.10344	6.64697	0.363423	4.58043
	10.9659	0.885221	5.32163	25.1114	2.58194	2.77056	7.93944	9.12217	17.0616	114.897	83.214	4.0461	2.62909	9.55482	0.568432	9.15935	49.7619	6.85288	294.876	28.7028	26.7173	178.273	549.084	360.853	0.62984	472.446	464.282		6.91978	3.16088	1.27554	21.0653	1.46416	1.27554		10.3778	2.92663	5.60333	15.8953	3.33975	2.97571	6.85309	5.26388	12.117	76.8103	3.06672	6.54065	0.36159	4.47154
	10.2906	0.864609	4.9571	23.2273	2.65729	2.63093	7.43796	8.39959	15.8375	112.929	70.5531	3.8072	2.63752	8.9572	0.545049	8.13739	43.2089	6.15465	249.302	22.8548	23.1076	196.762	550.05	374.835	1.18919	469.176	470.319		6.48338	2.94259	1.14991	19.4201	1.14991	1.17627		10.2881	2.85569	5.44435	15.8071	3.2921	2.94188	6.77154	5.2512	12.0227	77.5481	3.02944	6.43974	0.360148	4.36823
	9.53717	0.937386	4.67521	21.6997	2.67287	2.55276	7.01251	7.7869	14.7994	111.043	60.6358	3.67404	2.58278	8.32168	0.526289	6.37391	36.9072	5.46299	215.713	18.8325	19.8894	218.466	546.642	385.83	6.85435	468.501	473.715		5.86313	2.73665	1.00117	18.0256	1.00117	1.12128		10.2015	2.7914	5.29408	15.7224	3.24798	2.90703	6.69408	5.23873	11.9328	78.2592	2.99227	6.34408	0.359007	4.27103
	9.25037	1.18452	4.49988	20.5372	2.59775	2.47642	6.75769	7.31957	14.0773	108.315	53.5761	3.54881	2.50675	8.06275	0.525664	6.21347	31.0602	5.09769	189.875	17.3051	18.3293	227.026	535.147	392.748	14.2927	471.759	477.044		5.70156	2.36429	0.951069	16.9884	0.951069	1.0724		10.1235	2.73945	5.14856	15.6387	3.20827	2.87326	6.62195	5.22519	11.8471	78.9071	2.95701	6.2536	0.357912	4.17841
	10.8123	1.15591	4.43112	19.6862	2.44635	2.34663	6.81309	7.18897	14.0021	105.517	51.6813	3.43874	2.37156	9.21698	0.590706	15.9934	32.0037	5.67375	165.718	19.0683	19.9493	182.399	536.471	395.478	21.451	478.358	482.731		7.37352	2.28283	0.992384	16.2475	0.992384	1.09211		10.0648	2.69538	5.0064	15.5559	3.17248	2.84989	6.55747	5.2115	11.769	79.4742	2.93054	6.1697	0.355942	4.08944
	13.1791	1.0848	4.29434	18.7334	2.39666	2.18747	6.97929	7.24586	14.2252	103.819	52.5025	3.3455	2.23977	10.9579	0.660582	38.4376	34.745	7.20898	138.159	21.0005	22.9616	124.07	539.77	400.937	31.1852	480.534	489.75		9.8336	2.2607	0.948838	15.3879	0.948838	1.15804		10.0102	2.6558	4.87334	15.4754	3.13982	2.83443	6.49817	5.19674	11.6949	79.9725	2.91077	6.09196	0.353358	4.00658
	13.4143	1.03448	4.00588	17.6371	2.37177	2.07162	6.75586	6.9885	13.7444	103.444	48.8392	3.18883	2.14665	11.0622	0.674967	44.3345	32.7342	7.56241	118.402	19.2202	21.9422	118.886	542.111	412.573	44.6306	481.626	494.891		10.2255	2.15435	0.817053	14.4483	0.817053	1.11721		9.96497	2.61915	4.75013	15.3985	3.11001	2.82071	6.44391	5.18311	11.627	80.4341	2.89303	6.02047	0.350865	3.93007
	12.4702	1.11582	3.78524	16.4506	2.33458	1.971	6.35457	6.46147	12.816	101.682	41.7506	3.05991	2.06189	10.2989	0.666383	37.4007	27.4445	6.60146	101.93	16.1604	19.2157	140.365	538.33	421.584	61.892	483.26	499.378		9.41027	1.94409	0.725332	13.3907	0.725332	1.08891		9.9243	2.58854	4.63336	15.3251	3.08297	2.81341	6.39461	5.169	11.5636	80.8336	2.8808	5.9543	0.347874	3.85816
	11.6696	1.10366	3.66409	15.2517	2.28384	1.83047	5.96724	5.97258	11.9398	100.089	35.6717	2.97396	1.94381	9.66824	0.665208	32.5173	23.6544	5.3045	86.202	13.5674	17.1129	159.975	538.894	426.574	82.1927	485.494	505.678		8.69567	1.8703	0.690125	12.2778	0.690125	1.14349		9.88471	2.56896	4.52077	15.2539	3.05844	2.82481	6.35194	5.15127	11.5032	81.0976	2.88322	5.89415	0.343033	3.78961
	11.2143	1.05157	3.463	14.1031	2.17863	1.74404	5.62577	5.5794	11.2052	99.1757	31.1297	2.82081	1.85268	9.27646	0.667057	31.2314	20.9233	4.67759	71.8655	11.8828	15.0679	171.701	541.316	434.921	104.339	490.141	509.573		8.39346	1.76924	0.642185	11.2823	0.642185	1.07678		9.76514	2.55648	4.41257	15.1836	3.03586	2.83571	6.29823	5.12169	11.4199	81.3194	2.88574	5.82682	0.337567	3.72422
	10.8876	1.00651	3.20485	12.9732	2.03527	1.7179	5.30422	5.22327	10.5275	98.4738	27.2825	2.62006	1.79724	8.9669	0.666068	31.174	18.4703	4.40734	58.8132	10.6861	12.8617	180.37	543.414	445.755	128.699	496.51	510.754		8.26753	1.61355	0.584794	10.3531	0.584794	0.902155		9.60236	2.54674	4.31007	15.1155	3.01552	2.84574	6.23932	5.08651	11.3258	81.5235	2.88819	5.75701	0.33184	3.6628
	10.548	0.953079	2.95246	12.0103	1.91543	1.68043	5.00995	4.91991	9.92986	98.203	24.2056	2.43395	1.73918	8.6491	0.665165	30.6699	16.4582	4.23325	49.0048	9.576	11.0857	189.607	545.908	456.476	151.474	501.864	512.449		8.11404	1.48087	0.518513	9.57634	0.518513	0.753521		9.44214	2.53768	4.21462	15.0524	2.99814	2.85503	6.18334	5.05313	11.2365	81.7217	2.89081	5.69116	0.326307	3.60638
	9.90911	1.0444	2.73468	11.2126	1.83232	1.57357	4.71778	4.57757	9.29535	97.0281	20.9542	2.2835	1.63826	8.1155	0.664077	26.9499	13.4937	3.93267	42.1826	8.32585	9.88606	207.609	541.649	465.829	171.745	505.595	517.298		7.62561	1.23911	0.45118	8.92909	0.45118	0.709935		9.28351	2.52758	4.12658	14.9891	2.9812	2.86293	6.12848	5.02012	11.1486	81.9146	2.8925	5.62801	0.32105	3.55389
	9.19583	1.16847	2.54375	10.5755	1.71579	1.52953	4.45481	4.25327	8.70808	95.4759	18.0903	2.12977	1.57609	7.53281	0.653945	22.4773	10.8	3.65213	37.4626	7.50222	8.55728	228.673	535.889	474.107	188.85	510.849	519.304		7.06605	0.961297	0.413982	8.44571	0.413982	0.600246		9.13146	2.51613	4.04573	14.8518	2.94993	2.8777	6.06212	4.96275	11.0249	81.865	2.89576	5.55802	0.31492	3.49783
	8.77255	1.34092	2.46613	10.1407	1.67614	1.55222	4.32478	4.01667	8.34145	92.8756	16.1336	2.07114	1.5832	7.19594	0.639327	19.7826	8.9034	3.45457	33.8251	7.01528	7.68708	241.654	527.935	477.494	200.989	512.643	518.27		6.70141	0.730213	0.394995	8.06957	0.394995	0.518915		8.98615	2.50362	3.97168	14.6607	2.91054	2.91048	5.99053	4.88575	10.8763	81.558	2.91049	5.48582	0.306721	3.44111
	8.2784	1.28666	2.39974	9.95511	1.59443	2.09241	4.26779	3.81278	8.08057	89.3385	14.5373	2.24607	1.71893	6.80873	0.596858	16.085	8.88715	3.48963	32.3456	7.14685	4.73228	257.261	530.432	480.4	206.286	516.35	493.966		6.03232	0.959415	0.153663	7.70904	0.651641	0.153663		8.78937	2.49131	3.90402	14.4553	2.8721	2.91577	5.90464	4.80037	10.705	81.2984	2.88301	5.40448	0.30425	3.40989
	7.72031	1.2108	2.2593	10.794	1.71346	2.04718	4.29084	3.98354	8.27438	92.8382	15.8686	2.15324	1.79689	6.35506	0.559151	11.7613	9.48664	4.12717	42.2909	6.64287	5.03402	275.475	533.932	486.576	182.893	510.954	495.979		5.56708	0.942438	0.106059	8.64075	0.439775	0.106059		8.53547	2.48001	3.84178	14.2506	2.8441	2.91088	5.81047	4.7082	10.5187	81.0297	2.86079	5.3183	0.300462	3.37633
	7.24122	1.15615	2.12714	11.2085	2.56947	1.95819	4.37678	3.98565	8.36243	91.0635	15.8854	2.34831	2.00043	6.07328	0.504459	8.20499	10.3725	5.0609	46.6727	3.26635	5.84958	291.608	536.46	492.424	171.852	472.988	499.95		4.89291	1.19216	0.221169	8.86021	0.221169	0.390115		8.28135	2.46775	3.78305	14.0565	2.81843	2.90262	5.71829	4.62047	10.3388	80.8017	2.83948	5.23448	0.296633	3.34283
	6.80144	1.38196	2.29779	10.6779	2.57044	1.83798	4.26125	3.70142	7.96267	86.8622	13.7005	2.43412	1.95293	5.74369	0.492523	6.45257	8.2903	3.85517	41.1733	2.85884	5.87225	306.821	526.051	484.879	186.046	472.946	505.341		4.36733	1.05215	0.136325	8.24378	0.136325	0.596138		8.03669	2.45394	3.72655	13.8634	2.78366	2.89344	5.62627	4.5361	10.1624	80.6236	2.81111	5.15134	0.293909	3.30999
	6.28926	1.78506	2.37003	12.5114	2.46038	1.81228	4.53807	4.25833	8.7964	93.8358	18.1334	2.41521	1.95172	5.33204	0.46409	3.06665	7.57907	4.70038	63.5742	4.31679	7.42993	325.027	507.723	481.703	139.39	477.745	506.497		3.87405	0.63015	0.045174	10.0962	0.045174	0.602927		7.80916	2.43543	3.6808	13.5887	2.73462	2.88431	5.52217	4.42599	9.94817	80.1495	2.77204	5.06183	0.292294	3.28255
	5.84287	2.10934	2.25089	16.6282	2.27316	1.75125	5.14262	5.82591	10.9685	113.287	33.9413	2.26203	2.14473	4.95045	0.395441	0.490359	9.20077	8.36207	131.918	8.23375	11.5013	341.321	493.214	486.947	59.1297	485.964	509.247		3.58084	0.15269	0.0111368	14.3661	0.0111368	0.510775		7.59724	2.41612	3.64721	13.3192	2.69254	2.87326	5.42427	4.31808	9.74234	79.6067	2.73772	4.98	0.290537	3.26024
	5.45532	2.07774	3.4482	20.4873	2.09694	1.63498	5.86675	7.29735	13.1641	124.385	53.2513	2.77257	2.08254	4.95354	0.40804	0.169275	14.3566	5.84941	213.762	14.2115	17.9079	355.792	494.619	435.539	14.6721	493.765	514.509		2.68276	0.694829	0.675631	17.7148	0.675631	1.13759		7.39503	2.39754	3.6173	13.0654	2.65878	2.85568	5.33161	4.21641	9.54802	79.0831	2.70801	4.90304	0.2884	3.23649
	5.00901	1.945	4.1969	22.673	1.97258	1.5013	6.2163	8.18344	14.3997	131.645	66.9687	3.08474	1.9519	4.80598	0.422334	1.45756	18.244	4.07798	270.824	18.0092	22.2313	372.828	500.54	404.849	2.70515	499.307	520.591		1.92427	1.13974	1.11216	19.5883	1.11216	1.58344		7.20008	2.3786	3.58969	12.8279	2.62841	2.83081	5.24258	4.12198	9.36456	78.625	2.67901	4.82936	0.286393	3.21025
	4.62129	1.93096	4.00265	22.0009	1.90241	1.38337	5.97359	7.95707	13.9307	133.204	63.315	2.9668	1.90954	4.46663	0.401037	1.82872	16.3429	3.88462	256.874	16.5745	21.0701	387.951	501.169	412.704	5.36795	502.448	525.986		1.65449	1.03584	1.03584	19.0341	1.0644	1.58343		7.01251	2.35931	3.56296	12.6082	2.59963	2.8064	5.15817	4.03476	9.19293	78.2209	2.65132	4.75936	0.28446	3.18468
	4.2829	2.09256	3.7538	20.8381	1.84467	1.28012	5.68202	7.51489	13.1969	132.257	56.4735	2.92318	1.90664	4.15062	0.370461	1.95754	12.8842	3.71804	229.706	14.7253	19.3767	401.396	493.959	422.876	12.1082	505.04	530.733		1.35972	0.830619	0.830619	17.9149	1.07851	1.64306		6.83367	2.34127	3.53604	12.4042	2.5711	2.78448	5.07846	3.95393	9.03239	77.8568	2.62444	4.69285	0.282674	3.16026
	3.92493	2.3682	3.66504	25.2642	1.78626	1.22012	6.37146	9.31486	15.6863	146.197	86.7667	3.01662	1.93174	3.85996	0.332927	5.98553	16.0261	7.32474	356.937	21.0241	26.5363	415.868	481.783	426.535	0.895802	507.669	533.501		0.90831	0.648418	0.648418	22.2476	1.23036	1.7965		6.6655	2.32532	3.51003	12.2122	2.54331	2.76256	5.00316	3.87828	8.88143	77.5166	2.59813	4.62988	0.281094	3.1363
	3.61814	2.43882	3.65761	28.5744	1.71032	1.1521	6.85856	10.6857	17.5443	155.801	114.185	3.02848	1.89245	3.64774	0.31683	10.5003	19.5341	10.2461	471.576	26.5043	32.5637	428.474	478.688	426.842	18.1186	511.096	536.648		0.589661	0.589661	0.629131	25.5459	1.31816	1.87638		6.50891	2.31039	3.48597	12.0312	2.51749	2.73921	4.9322	3.80757	8.73977	77.1981	2.57292	4.57064	0.279654	3.11259
	3.32731	2.40518	3.57953	27.4783	1.58539	1.06835	6.57402	10.2867	16.8607	156.475	105.815	2.86624	1.79034	3.51647	0.325267	10.5411	17.3792	8.96696	436.991	24.8864	30.3124	440.599	480.161	430.074	9.98925	516.761	540.535		0.461063	0.461063	0.713282	24.6121	1.28085	1.7979		6.36455	2.29557	3.46043	11.8598	2.49308	2.71535	4.8648	3.7416	8.6064	76.9117	2.54865	4.5137	0.278244	3.08789
	3.05841	2.28444	3.37928	25.5924	1.49878	1.01102	6.13739	9.57316	15.7106	155.981	91.6455	2.67143	1.6952	3.29906	0.321141	9.48016	14.8452	7.6072	378.498	21.5167	26.2797	451.96	485.467	438.42	1.62478	520.706	543.204		0.386981	0.386981	0.707853	22.921	1.17264	1.66041		6.2326	2.28145	3.41771	11.6962	2.47002	2.69182	4.7983	3.68067	8.47897	76.7079	2.52547	4.45315	0.276226	3.05476
	2.84714	2.16522	3.17608	23.6712	1.42413	0.993509	5.71289	8.83632	14.5492	154.673	78.0805	2.50618	1.6094	3.09385	0.315621	8.21251	12.586	6.43538	322.503	18.3934	22.2725	460.988	490.735	446.971	0.417982	524.118	544.021		0.340962	0.340962	0.669905	21.1651	1.08205	1.51267		6.11115	2.26867	3.37493	11.542	2.44751	2.66935	4.7356	3.62385	8.35945	76.5235	2.50297	4.39543	0.274334	3.02214
	2.71219	3.4301	3.05463	22.1065	1.34484	0.987502	5.60595	8.1409	13.7469	145.219	66.2742	2.88341	1.68668	3.33623	0.328406	8.37385	4.73432	6.50926	272.266	18.1571	21.3301	466.801	436.294	452.121	4.88989	527.755	544.301		0.171217	0.546694	0.171217	19.223	1.53857	1.89591		5.99909	2.2571	3.33431	11.4003	2.42474	2.64877	4.67739	3.572	8.24939	76.3674	2.48075	4.34162	0.27276	2.99154
	2.53344	3.63285	2.93651	20.7317	1.27687	0.959436	5.34513	7.60487	12.95	142.277	57.834	2.73497	1.59101	3.45877	0.369869	7.9056	2.9319	5.80147	236.746	16.5508	19.2343	474.557	427.865	457.158	12.86	530.883	545.611		0.201532	0.897879	0.201532	17.9967	1.45811	1.77554		5.90175	2.24624	3.28655	11.2702	2.40284	2.62901	4.62277	3.52593	8.14869	76.2731	2.45938	4.28871	0.271088	2.95778
	2.34894	3.53731	2.81817	19.3578	1.23013	0.885051	5.02957	7.08822	12.1178	140.931	50.2429	2.58355	1.50983	3.35753	0.37961	7.18578	2.22683	4.89029	205.299	14.4358	17.177	482.629	431.827	462.232	24.601	533.039	549.092		0.234616	0.953758	0.234616	16.7743	1.35343	1.6985		5.8139	2.23564	3.21625	11.1493	2.38236	2.58359	4.5635	3.48847	8.05197	76.4429	2.43267	4.22669	0.269399	2.89992
	2.18421	3.41023	2.68092	18.0741	1.20684	0.821918	4.7297	6.60564	11.3353	139.663	43.6345	2.43256	1.45118	3.2279	0.379715	6.47954	1.74101	4.19753	178.073	12.4106	15.2708	489.894	437.125	468.153	38.9831	534.115	552.055		0.248353	0.977667	0.248353	15.6415	1.22572	1.61065		5.73132	2.22539	3.14049	11.0349	2.36158	2.53096	4.5041	3.45522	7.95932	76.7128	2.40392	4.1632	0.267892	2.83572
	2.02927	3.23735	2.48326	16.8692	1.20055	0.804993	4.43743	6.1527	10.5901	138.654	37.8557	2.25627	1.40773	3.04883	0.368244	5.79924	1.4402	3.81877	154.548	10.4774	13.1946	496.777	444.384	476.745	55.4815	534.406	552.85		0.226997	0.981082	0.226997	14.6129	1.05572	1.45128		5.65089	2.2155	3.0665	10.9253	2.34147	2.48011	4.44663	3.42359	7.87021	76.9929	2.37613	4.1016	0.266369	2.77331
	1.93663	3.05839	2.34666	15.6926	1.1651	0.799189	4.16643	5.70456	9.87099	136.917	32.542	2.14165	1.35798	2.88046	0.359207	4.97198	1.22774	3.31154	132.852	9.00799	11.3383	500.915	451.961	482.729	74.3936	536.046	553.123		0.205015	0.916744	0.205015	13.5509	0.976552	1.34246		5.57338	2.21273	2.99731	10.8189	2.32382	2.43246	4.39311	3.39155	7.78465	77.2015	2.35098	4.04416	0.264761	2.71488
	1.82455	3.02319	2.26382	14.5667	2.94961	0.789346	4.23621	5.12707	9.36328	121.03	26.2868	2.60672	1.93437	3.00479	0.216722	5.81611	1.47143	3.89031	106.72	1.65534	11.8809	505.945	453.459	486.376	95.0822	456.598	553.586		0.782167	0.416469	0.342894	11.96	0.342894	1.81737		5.50038	2.22535	2.91905	10.7146	2.30771	2.38616	4.34222	3.35919	7.70141	77.3613	2.32732	3.98642	0.262776	2.65261
	1.71829	3.34798	2.16649	13.4468	4.36123	0.743647	4.29741	4.65702	8.95443	108.368	21.6878	2.75724	1.83034	4.10792	0.383543	6.65187	0.901419	4.5408	83.7117	0.00407312	12.6292	510.736	439.732	490.679	118.177	398.263	555.739		1.03895	0.590743	0.590743	10.6896	1.60399	2.01359		5.4319	2.23812	2.81509	10.6144	2.29189	2.34076	4.2887	3.33106	7.61975	77.6706	2.30411	3.92029	0.259654	2.57792
	1.68943	3.47313	2.05794	12.3706	4.37966	0.698261	4.11151	4.25268	8.3642	103.434	18.0853	2.76554	1.78156	4.15303	0.399602	5.86647	0.407524	4.21716	68.2133	0.0719025	11.6503	512.041	434.498	495.5	142.734	397.528	557.881		1.07611	0.707598	0.707598	9.60511	1.61412	2.06728		5.36837	2.24981	2.71297	10.5204	2.27614	2.29567	4.23722	3.30594	7.54316	78.0214	2.28103	3.85616	0.256654	2.50432
	1.63171	3.56414	1.90651	11.4454	4.16192	0.756604	3.91105	3.90163	7.81268	99.7593	15.2228	2.73533	1.70041	4.01248	0.40471	5.19537	0.120346	4.01816	56.7664	0.0629388	9.95052	514.657	430.713	502.264	165.698	406.258	555.128		1.10361	0.828813	0.828813	8.71007	1.4266	1.97872		5.29389	2.26054	2.61715	10.4284	2.26543	2.25314	4.18643	3.27989	7.46631	78.3458	2.26176	3.79411	0.253034	2.44129
	1.52444	3.38173	1.7775	10.6349	3.85348	0.969652	3.69028	3.58053	7.27081	97.0258	12.8202	2.57962	1.58771	3.73554	0.403482	4.69088	0.0952033	3.65873	48.2276	0.0266315	7.40184	519.535	438.317	508.063	187.221	418.787	545.134		1.05518	0.802115	0.802115	8.05528	1.27386	1.60997		5.20037	2.27062	2.52879	10.337	2.26431	2.21367	4.1358	3.25106	7.38686	78.6077	2.26589	3.73405	0.244696	2.39971
	1.45895	3.17899	1.70024	9.88338	3.66584	0.915003	3.46706	3.31538	6.78245	95.625	10.9918	2.43961	1.51927	3.54412	0.399901	4.03254	0.0829891	3.12167	41.169	0.0395102	6.51302	522.525	446.848	511.552	208.351	426.502	547.689		0.980666	0.739374	0.739374	7.44376	1.22622	1.52461		5.10692	2.28037	2.44786	10.2494	2.26767	2.17675	4.08816	3.22257	7.31073	78.827	2.27084	3.67809	0.236554	2.36412
	1.37368	3.1021	1.62815	9.17522	3.57917	0.845894	3.28403	3.07123	6.35526	93.5199	9.43243	2.36512	1.4373	3.4599	0.413013	3.64946	0.0330998	2.74196	34.706	0.087104	5.94452	526.431	450.104	514.819	229.297	430.089	550.928		0.991444	0.736977	0.736977	6.81009	1.21404	1.51923		5.01357	2.29007	2.3718	10.1693	2.27188	2.14258	4.04319	3.19647	7.23966	79.0581	2.27643	3.62534	0.228561	2.33094
	1.28495	3.0333	1.58425	8.47244	3.66448	0.78339	3.13714	2.83325	5.97039	90.3133	8.02731	2.30878	1.35978	3.50669	0.441165	3.43059	0.0107815	2.41146	28.4655	0.278095	5.54013	530.51	453.028	516.813	251.074	426.558	553.867		1.02382	0.724527	0.724527	6.16367	1.35571	1.52539		4.9225	2.29964	2.29824	10.0645	2.27527	2.11147	3.99528	3.16095	7.15622	79.1171	2.28101	3.57137	0.220483	2.29894
	1.18729	2.9461	1.52519	7.79366	3.61853	0.749428	2.97003	2.60328	5.57331	87.6515	6.77706	2.23565	1.27177	3.45042	0.461365	3.17816	0.00057274	2.08757	23.2673	0.420544	4.93108	535.019	456.748	519.501	273.046	428.458	555.466		1.04835	0.710454	0.710454	5.55801	1.38288	1.48622		4.83679	2.30889	2.2273	9.88375	2.27737	2.08796	3.93701	3.09582	7.03283	78.6339	2.23981	3.52998	0.223607	2.29313
	1.0956	3.23146	1.42661	7.23004	3.48706	0.721742	2.86542	2.42356	5.28898	84.5795	5.87363	2.32904	1.17835	3.42316	0.487842	3.13227	0.133987	2.07017	19.0499	0.386439	4.59535	539.269	444.632	524.005	291.99	433.918	556.772		1.23344	0.902426	0.902426	4.90101	1.15803	1.60729		4.74056	2.31742	2.15963	9.67857	2.27863	2.07544	3.87504	3.01947	6.89451	77.921	2.18938	3.48564	0.228415	2.29802
	1.01864	3.49689	1.33703	6.74434	3.25753	0.80115	2.77593	2.2609	5.03683	81.4464	5.11165	2.29728	1.09824	3.43705	0.515693	3.08808	0.519782	2.07042	15.7483	0.231938	3.89975	542.849	433.509	528.114	308.825	443.533	553.031		1.27864	1.19961	0.960248	4.44706	0.960248	1.49613		4.62207	2.32555	2.09671	9.48465	2.28222	2.06443	3.8126	2.94555	6.75815	77.2581	2.14309	3.44084	0.232408	2.30388
	0.958579	3.37649	1.24185	6.28691	3.02268	0.833762	2.62004	2.09909	4.71913	80.1166	4.40618	2.13226	1.0294	3.28804	0.523144	2.76047	0.572208	1.89941	13.4459	0.162112	3.1908	545.651	438.537	532.498	325.112	453.481	551.498		1.17368	1.24422	0.890412	4.15464	0.890412	1.2985		4.50591	2.33377	2.03972	9.24619	2.28761	2.05398	3.74453	2.85395	6.59848	76.2165	2.11239	3.39184	0.232449	2.31069
	0.892145	3.15334	1.15942	5.80267	2.8165	0.773046	2.43285	1.93765	4.3705	79.645	3.75447	1.98796	0.958963	3.06913	0.523863	2.37378	0.519104	1.62164	11.3557	0.147182	2.75496	548.759	447.933	536.309	342.808	462.304	554.354		1.09581	1.16539	0.828541	3.81472	0.828541	1.21491		4.39588	2.34198	1.9866	8.97876	2.29336	2.04425	3.67347	2.7512	6.42467	74.8937	2.10653	3.3406	0.226554	2.31767
	0.837674	2.99996	1.09037	5.43398	2.6761	0.839029	2.31285	1.79935	4.1122	77.7978	3.23766	1.88324	0.901865	2.919	0.527926	2.17616	0.472115	1.49446	9.74145	0.131951	2.17216	551.314	454.449	539.511	356.597	468.361	551.251		1.04556	1.11672	0.792865	3.55075	0.792865	1.04421		4.29461	2.35004	1.9372	8.71824	2.29651	2.03633	3.60549	2.65142	6.25691	73.5385	2.10138	3.29163	0.220703	2.32327
	0.808854	2.90673	1.2054	5.17518	2.61097	0.926133	2.27221	1.67547	3.94768	73.7375	2.8072	1.90818	0.995949	2.83279	0.479751	2.14141	0.402616	1.13809	8.42721	0.114757	1.81192	552.669	458.432	534.181	366.439	471.185	547.168		1.09933	0.998547	0.702785	3.26699	0.702785	0.98205		4.20977	2.35798	1.89081	8.47142	2.2946	2.02972	3.54238	2.55799	6.10037	72.2108	2.09594	3.24628	0.21533	2.32629
	0.887992	2.84858	1.22504	4.90919	2.55164	0.882829	2.21754	1.56774	3.78528	70.6971	2.45781	1.88834	0.972253	2.77434	0.480994	1.76771	0.398202	0.985071	7.24497	0.11162	1.78147	548.954	460.926	533.274	376.692	473.764	549.196		1.00035	0.960239	0.663302	3.02085	0.663302	1.00551		4.1314	2.36576	1.84785	8.24318	2.29058	2.02391	3.48378	2.47194	5.95572	70.9558	2.09058	3.20428	0.210335	2.32817
	0.838046	2.94072	1.21734	4.63656	2.46849	0.823044	2.15403	1.50076	3.6548	69.6722	2.25229	1.84292	0.93287	2.82267	0.503203	1.73182	0.618882	0.877387	6.16292	0.0988811	1.77153	551.297	456.978	533.629	387.35	477.391	552.002		1.00487	1.09781	0.625572	2.79364	0.625572	1.01987		4.05922	2.37241	1.80812	8.0302	2.28586	2.01779	3.42893	2.39208	5.82101	69.7616	2.0848	3.1648	0.20573	2.32914
	1.3737	3.45952	1.17068	4.32347	2.36699	0.791735	2.24768	1.40251	3.6502	62.3983	1.96705	1.87035	1.22143	3.18639	0.445789	0.763843	1.46855	1.15994	4.30888	0.0142355	2.11978	526.43	435.066	535.788	399.772	481.836	553.474		0.496647	1.58917	0.699672	2.45312	0.496647	1.07861		3.98964	2.37566	1.77002	7.83088	2.28142	2.01112	3.37646	2.3179	5.69436	68.649	2.0787	3.12626	0.201263	2.32854
	2.94767	3.59473	1.0801	4.00571	2.24691	1.58868	2.5773	1.14375	3.72105	44.3779	1.30817	2.59729	1.75324	3.43297	0.323884	0.137174	1.03517	2.24162	2.04036	0.109156	0.977376	456.681	429.444	539.989	412.579	487.122	516.611		0.350378	0.997442	1.5172	1.40842	0.350378	1.00861		3.90389	2.39013	1.73745	7.64111	2.27805	2.00442	3.32584	2.24492	5.57076	67.4992	2.07283	3.09191	0.197315	2.33409
	3.01134	3.50519	1.00962	3.80861	2.08987	2.1135	2.58969	1.04641	3.6361	40.4069	1.09498	2.56242	2.09578	3.38172	0.234769	0.17779	0.838139	2.49662	1.48577	0.24982	0.226752	453.964	433.163	543.27	420.625	494.079	493.029		0.448918	0.942766	1.5528	1.24619	0.472553	0.448918		3.79314	2.424	1.71079	7.46193	2.27439	1.99815	3.27707	2.17262	5.44969	66.2977	2.06721	3.0638	0.194229	2.34919
	3.44146	3.27042	0.94929	3.65308	1.94029	2.05001	2.55076	1.06906	3.61982	41.9117	1.1429	2.66021	1.96772	3.3987	0.266655	0.793349	0.517909	2.56469	1.21512	0.372675	0.250749	435.82	442.991	546.085	427.029	500.751	495.853		0.781246	0.610203	1.71092	0.99287	0.719926	0.610203		3.67891	2.45743	1.68664	7.29335	2.26969	1.99206	3.22968	2.10456	5.33424	65.1631	2.06146	3.03662	0.191278	2.36356
	3.42601	3.36828	0.893506	3.50277	1.81903	2.51	2.5866	1.05987	3.64647	40.9753	1.12332	2.93914	1.99177	3.41158	0.262764	0.704616	0.61102	2.86657	0.839369	0.589159	0.00586793	436.465	438.881	548.696	433.264	506.193	475.579		0.486876	0.42914	2.04563	0.563633	1.1201	0.42914		3.57316	2.48713	1.66358	7.13679	2.26597	1.98596	3.18543	2.04213	5.22756	64.1083	2.05596	3.01085	0.18846	2.37655
	3.33807	4.14535	0.841261	3.30544	1.74072	4.31999	2.94847	1.37781	4.32628	46.7296	1.89835	3.32176	2.1319	3.94353	0.298189	0.151787	1.43251	4.44034	0.127429	1.45866	1.88105	440.147	406.926	551.146	441.517	509.723	399.911		0.0163132	0.82359	2.4805	0.0163132	1.58103	0.998228		3.47418	2.51498	1.64089	7.00053	2.26449	1.98073	3.14597	1.98814	5.13411	63.1966	2.05167	2.98822	0.185827	2.38973
	3.1758	4.48874	0.794991	3.07216	1.69412	4.23038	2.90937	1.43418	4.34355	49.2953	2.05688	3.12398	2.03863	3.96674	0.321063	0.0709868	2.49443	4.47059	0.0265022	1.47682	1.74508	446.982	393.19	553.321	451.375	511.829	403.503		0.0518192	1.36476	2.32899	0.0518192	1.42986	1.1064		3.37874	2.5424	1.61942	6.87905	2.2634	1.97557	3.10976	1.94039	5.05016	62.3968	2.04753	2.96792	0.183512	2.4029
	6.99631	4.32594	0.759139	2.90988	1.73089	4.07392	3.46601	2.20087	5.66688	63.4985	4.84382	3.4919	2.02564	4.26294	0.355772	12.463	0.739481	7.32717	0.309286	3.01064	0.369547	300.033	399.673	555.009	458.297	510.167	409.813		3.50441	0.834046	2.73276	0.582019	1.761	0.582019		3.28588	2.56908	1.5997	6.76796	2.26215	1.97432	3.07651	1.89669	4.9732	61.6505	2.04628	2.94966	0.180822	2.41561
	7.28165	4.07776	0.734755	2.79518	1.78361	3.91466	3.43127	2.27454	5.70581	66.2886	5.17353	3.35492	2.0365	4.03699	0.32938	14.8254	0.417953	7.27119	0.40461	2.71479	0.233668	290.229	409.658	556.158	463.222	507.788	416.286		3.92673	0.722842	2.62016	0.559741	1.57131	0.559741		3.19565	2.59443	1.58189	6.66529	2.26144	1.97521	3.04565	1.85641	4.90206	60.9528	2.04677	2.93285	0.177941	2.42793
	6.95702	3.78853	0.697219	2.63544	1.73757	3.67538	3.24853	2.16309	5.41162	66.5868	4.67896	3.15541	1.96204	3.76025	0.314247	13.7529	0.291607	6.50918	0.375873	2.283	0.182203	301.395	421.449	557.93	470.123	509.865	426.108		3.80161	0.633123	2.45819	0.519969	1.41784	0.519969		3.11078	2.6165	1.56586	6.5696	2.26132	1.97625	3.01672	1.81935	4.83607	60.3089	2.04752	2.91666	0.175083	2.43891
	6.46224	3.52814	0.665765	2.43241	1.64089	4.22117	3.15843	2.06032	5.21876	65.2323	4.24492	2.98027	1.83877	4.04791	0.375277	10.9151	0.136678	6.2134	0.527107	2.30293	1.1294	318.82	432.209	559.417	478.968	514.24	403.873		3.48196	0.547861	2.31451	0.547861	1.33938	1.24089		3.03215	2.63488	1.55134	6.47987	2.26228	1.97739	2.98965	1.78504	4.77469	59.7071	2.04862	2.90096	0.172205	2.44858
	6.04413	3.32011	0.638741	2.2554	1.53865	5.92667	3.28729	2.26738	5.55466	68.9741	5.141	2.78776	1.71784	5.27503	0.50869	7.60021	0.00107771	7.01479	1.06478	3.05774	6.96638	333.925	440.901	560.696	486.748	518.888	338.232		3.25638	0.532356	2.14902	0.532356	1.24911	3.13892		2.9612	2.64997	1.53717	6.39408	2.26352	1.97773	2.96395	1.7529	4.71685	59.1408	2.04918	2.88545	0.169471	2.45675
	5.77289	3.14986	0.624297	2.10184	1.59091	5.79317	3.17216	2.18044	5.3526	68.7367	4.75431	2.62585	1.71864	5.11713	0.497163	6.76378	0.000497318	6.49161	1.14559	2.50036	6.8697	343.912	448.08	561.38	493.547	516.51	343.16		3.14704	0.524011	2.00155	0.524011	1.03494	3.16732		2.89908	2.66466	1.52295	6.30941	2.265	1.97162	2.93879	1.72231	4.6611	58.6063	2.04496	2.87025	0.167905	2.46483
	5.44037	2.99557	0.604312	1.9734	2.37259	5.42175	3.13466	1.94414	5.0788	62.0206	3.77967	2.68408	2.07319	4.8152	0.398062	5.31627	0.0193484	6.40268	1.34854	0.580755	5.23077	356.356	454.636	562.328	499.271	481.59	357.059		2.75629	0.311487	2.07977	0.710682	0.311487	2.73767		2.842	2.67875	1.50944	6.21519	2.2641	1.9659	2.91256	1.68834	4.6009	57.9674	2.04045	2.85411	0.166238	2.47143
	5.01032	2.85577	0.580858	1.86551	2.39433	4.98742	2.94903	1.76083	4.70986	59.7087	3.10052	2.62505	1.99772	4.45451	0.380766	4.24891	0.00869839	5.60826	1.17402	0.307703	4.15501	372.777	460.617	563.441	504.103	480.637	373.662		2.38528	0.230722	2.04419	0.759533	0.230722	2.36237		2.78877	2.69177	1.49671	6.11589	2.25426	1.96062	2.88467	1.65317	4.53784	57.3089	2.03403	2.83645	0.164752	2.47301
	4.62736	2.69828	0.5537	1.78072	2.35342	4.61821	2.77195	1.60841	4.38036	58.0246	2.58699	2.52585	1.9239	4.13823	0.365273	3.44255	0.00542643	4.92063	0.982528	0.175166	3.40866	387.712	467.402	564.731	507.918	482.432	388.072		2.10151	0.172432	1.97215	0.745129	0.172432	2.09235		2.75203	2.70086	1.48183	6.02128	2.24967	1.95543	2.86019	1.61993	4.48011	56.6371	2.02899	2.82036	0.16319	2.47527
	4.31365	2.49499	1.34233	1.68746	2.22841	4.26228	2.72152	1.27865	4.00017	46.9829	1.63495	2.3617	1.8227	3.82046	0.354015	2.53487	0.0513164	1.90216	1.06927	0.243162	2.37395	400.164	476.233	527.87	512.13	487.94	402.222		1.95195	0.133292	1.01937	0.674234	0.133292	1.90059		2.72147	2.70447	1.46579	5.90778	2.24789	1.9496	2.83283	1.57957	4.41241	55.7595	2.02417	2.80074	0.160949	2.47618
	3.98128	2.29739	2.18537	1.58577	2.79023	3.93924	2.79655	0.979599	3.77615	35.0289	0.959615	2.54381	2.21337	3.65199	0.245273	1.4036	0.249154	0.373542	1.46599	3.98824e-05	1.30575	413.572	484.897	489.843	516.744	463.434	415.284		1.43747	0.246419	0.358447	0.958047	0.246419	1.39543		2.69404	2.70395	1.45076	5.75231	2.24718	1.94344	2.79861	1.52291	4.32152	54.4167	2.01938	2.77495	0.157597	2.47061
	3.67863	2.11052	2.12683	1.55641	3.27417	3.7158	2.74373	0.926453	3.67018	33.7662	0.858316	2.7005	2.1146	3.57752	0.257008	0.874045	0.400956	0.380562	1.40972	0.281369	0.944932	425.974	493.162	492.437	518.079	442.833	424.441		0.978131	0.589984	0.57367	1.14409	0.57367	1.0153		2.66833	2.70352	1.42361	5.55797	2.24685	1.93757	2.75631	1.45367	4.20998	52.7398	2.01489	2.74311	0.153052	2.45759
	3.45438	1.9405	1.97742	1.52622	3.1653	3.57609	2.60665	0.891915	3.49857	34.2169	0.795512	2.57136	1.94973	3.38211	0.268646	0.718647	0.443755	0.395931	1.16733	0.312084	0.939808	435.281	500.742	499.091	519.454	447.427	430.217		0.883023	0.630857	0.593938	1.04514	0.593938	1.00473		2.64619	2.70419	1.38872	5.34165	2.24666	1.93245	2.70998	1.37803	4.088	50.8501	2.011	2.70853	0.147796	2.44642
	3.26027	1.795	1.84594	1.47747	2.94309	3.4663	2.46468	0.856853	3.32153	34.7653	0.734197	2.39452	1.80773	3.18098	0.275271	0.632967	0.448478	0.382833	0.97458	0.228879	1.00325	443.418	507.275	504.983	521.679	456.876	434.783		0.865753	0.599524	0.548574	0.917047	0.548574	1.07178		2.6273	2.70389	1.35526	5.13175	2.24586	1.92804	2.66535	1.30553	3.97088	48.9814	2.00749	2.69425	0.146065	2.43658
	3.06611	1.70089	1.74321	1.40833	2.71018	3.30433	2.32218	0.803108	3.12529	34.5843	0.644983	2.2267	1.71147	2.97713	0.269942	0.553434	0.385991	0.335199	0.835113	0.150547	0.96463	451.633	511.523	509.61	524.842	466.888	441.564		0.839412	0.525802	0.483483	0.818365	0.483483	1.07764		2.61089	2.70076	1.32384	4.93285	2.24542	1.92409	2.62298	1.23778	3.86075	47.1899	2.00442	2.68132	0.144459	2.42815
	2.86507	1.65851	1.66665	1.32044	2.52743	3.07836	2.18608	0.730915	2.91699	33.435	0.534236	2.09704	1.66055	2.78066	0.25221	0.461035	0.278329	0.269803	0.749327	0.116523	0.796164	460.218	513.442	513.073	528.877	474.818	451.112		0.768031	0.438534	0.43039	0.776602	0.43039	0.981315		2.59687	2.69452	1.29292	4.69103	2.25013	1.92012	2.57426	1.15503	3.7293	44.8684	2.00262	2.66446	0.141809	2.4235
	2.68401	1.59257	1.57942	1.29701	2.41328	2.86483	2.07186	0.662224	2.73408	31.9629	0.438541	2.00293	1.58271	2.61633	0.246156	0.374736	0.229712	0.242489	0.600386	0.116573	0.62881	468.019	516.434	517.032	529.955	479.806	460.228		0.681084	0.410355	0.423504	0.705919	0.410355	0.861903		2.58469	2.68698	1.26165	4.42415	2.2555	1.91659	2.52159	1.06539	3.58699	42.2508	2.00132	2.64564	0.138654	2.42009
	2.56822	1.48823	1.48857	1.32425	2.3207	2.72919	1.98653	0.622327	2.60885	31.3274	0.387291	1.90463	1.48832	2.50634	0.254846	0.338368	0.248296	0.247961	0.438611	0.11167	0.551549	473.042	521.187	521.172	528.702	483.871	466.066		0.663587	0.4164	0.416063	0.580384	0.416063	0.824556		2.57431	2.67905	1.23097	4.16767	2.26104	1.91386	2.47115	0.982321	3.45347	39.7516	2.00066	2.62707	0.135361	2.41768
	2.44563	1.45082	1.39694	1.2895	2.22345	2.58412	1.89841	0.58273	2.48114	30.6957	0.339575	1.83714	1.41041	2.39008	0.257774	0.299448	0.200333	0.251469	0.370775	0.10565	0.470197	478.39	522.897	525.364	530.301	488.159	472.351		0.608492	0.386312	0.440194	0.54764	0.386312	0.746982		2.56529	2.67204	1.2021	3.92897	2.26658	1.91184	2.42447	0.908466	3.33294	37.4707	2.00052	2.61015	0.13222	2.41593
	2.2649	1.41753	1.29718	1.21111	2.08084	2.42299	1.78243	0.53426	2.31669	29.9738	0.285434	1.74918	1.32727	2.21888	0.251431	0.232781	0.133149	0.23546	0.326404	0.0890504	0.410328	486.329	524.421	529.947	533.917	494.481	479.381		0.515715	0.331655	0.452001	0.538076	0.331655	0.67381		2.55707	2.66611	1.17507	3.70841	2.27848	1.90939	2.38242	0.843978	3.2264	35.4252	2.00166	2.59519	0.129116	2.41778
	2.25861	1.34482	1.19309	1.16582	1.93428	2.28028	1.69615	0.523837	2.21998	30.8839	0.274405	1.63955	1.23102	2.17753	0.277686	0.316362	0.123434	0.25307	0.281246	0.0567055	0.341206	486.606	527.756	534.751	536.012	501.02	485.651		0.619062	0.29473	0.446459	0.473726	0.29473	0.64073		2.55007	2.64706	1.14921	3.5024	2.2919	1.91201	2.34211	0.786515	3.12862	33.5815	2.00698	2.57082	0.123168	2.42098
	2.94284	1.24524	1.10576	1.14145	1.81283	2.13019	1.72972	0.722364	2.45208	41.7619	0.52181	1.52904	1.16739	2.05085	0.274515	1.47166	0.23472	0.38932	0.346065	0.00690813	0.160379	456.887	532.341	538.797	537.142	506.472	492.288		1.4138	0.283797	0.423274	0.387591	0.283797	0.601155		2.5511	2.62708	1.12616	3.30945	2.30445	1.91861	2.30614	0.7365	3.04264	31.9365	2.01507	2.54684	0.116567	2.42777
	3.16516	1.1576	1.01677	1.08399	1.75687	1.97515	1.69259	0.820463	2.51305	48.4738	0.67316	1.45723	1.10239	1.92058	0.270658	2.16847	0.286218	0.456738	0.370396	0.00413221	0.0798418	447.432	536.393	542.936	539.808	508.994	499.192		1.70793	0.299638	0.440468	0.373246	0.299638	0.517918		2.55405	2.61909	1.10634	3.12988	2.31595	1.92544	2.27513	0.695229	2.97036	30.5578	2.02307	2.54331	0.113929	2.435
	3.08197	1.10771	0.944225	1.01587	1.66429	1.8242	1.60638	0.80796	2.41434	50.297	0.6528	1.386	1.03883	1.78422	0.264039	2.17738	0.24867	0.438445	0.348703	0.00335394	0.0474471	450.959	538.707	546.322	542.978	513.18	505.96		1.69597	0.278291	0.441775	0.370133	0.278291	0.438201		2.55819	2.61208	1.08801	2.96264	2.3282	1.93176	2.24681	0.66204	2.90885	29.4657	2.03087	2.54111	0.111602	2.44319
	2.86956	1.05681	0.887684	0.944535	1.59671	1.67691	1.50537	0.747803	2.25317	49.6758	0.55921	1.32676	0.972604	1.65686	0.260227	1.86101	0.201203	0.381535	0.314535	0.00834368	0.0294275	460.025	541.072	548.968	546.308	516.246	512.608		1.54279	0.26995	0.439079	0.382228	0.26995	0.350151		2.56283	2.60547	1.07143	2.80695	2.34277	1.93756	2.22117	0.636347	2.85751	28.6492	2.03886	2.5398	0.109407	2.4528
	2.74445	1.66822	0.853361	0.87505	1.58734	1.54715	1.54593	0.690341	2.23627	44.6554	0.476571	1.56725	1.04308	1.648	0.22479	1.43645	0.0149558	0.479652	0.45008	0.00171505	1.49303e-06	465.408	513.002	550.578	549.561	516.672	518.501		1.1772	0.100976	0.713886	0.692197	0.0200956	0.0200956		2.56668	2.59898	1.05584	2.66251	2.35855	1.94282	2.19756	0.617723	2.81529	28.1094	2.04675	2.53887	0.107319	2.46262
	2.70672	3.09341	0.808097	0.824284	1.56462	1.46393	1.74351	0.957095	2.7006	54.8947	0.91603	1.51427	0.984195	2.42119	0.421978	0.927771	1.82224	0.874996	0.844977	0.0320029	0.078165	467.037	450.473	552.704	551.943	517.706	522.298		1.19245	1.57914	0.706176	0.689989	0.0503433	0.0503433		2.57063	2.59176	1.0425	2.52914	2.35626	1.94745	2.17296	0.603786	2.77674	27.7864	2.04965	2.48592	0.0961882	2.4427
	2.63625	2.99362	0.773328	0.804205	1.51296	1.42265	1.6905	0.929789	2.62029	55.0008	0.864508	1.46781	0.958816	2.35543	0.421397	0.89444	1.6981	0.841209	0.785522	0.0315195	0.0717457	470.088	454.719	554.34	552.887	520.059	524.186		1.16844	1.52581	0.694479	0.663601	0.0451583	0.0451583		2.58057	2.58026	1.04124	2.40861	2.33876	1.95677	2.15103	0.589866	2.7409	27.4225	2.05227	2.39115	0.0762659	2.37369
	2.51663	2.79071	0.725277	0.76817	1.42571	1.34577	1.59538	0.872922	2.4683	54.7157	0.761993	1.38574	0.91257	2.2439	0.421778	0.848702	1.42882	0.757076	0.684273	0.028787	0.0623039	475.289	463.414	556.605	554.583	524.046	527.712		1.13089	1.40497	0.660464	0.617571	0.0399701	0.0399701		2.59151	2.56588	1.04188	2.29824	2.32429	1.96941	2.13187	0.57945	2.71132	27.1804	2.05162	2.31777	0.0609147	2.31126
	2.35089	2.59882	0.683133	0.713673	1.75374	1.27575	1.56267	0.813402	2.37607	52.0522	0.661624	1.51475	0.854192	2.2016	0.440936	0.62129	1.07362	0.773583	0.720792	0.0365094	0.082323	482.543	471.712	558.596	557.153	509.135	530.934		0.836142	1.08408	0.831613	0.801072	0.238997	0.238997		2.61439	2.54905	1.04324	2.19933	2.34346	1.98075	2.1217	0.576803	2.69851	27.1858	2.0354	2.30743	0.0626387	2.2714
	2.19529	2.42042	0.640282	0.667969	2.48659	1.22663	1.6062	0.865149	2.47135	53.8632	0.748483	1.71096	0.807634	2.36414	0.490736	0.347035	0.662955	0.932991	0.880271	0.77509	0.144072	489.404	479.494	560.623	559.313	476.6	533.2		0.484332	0.709456	1.07068	1.04299	0.775628	0.484332		2.64032	2.53323	1.04461	2.11232	2.36921	1.98891	2.11477	0.579162	2.69393	27.3866	2.01976	2.3056	0.0660833	2.24076
	2.1096	2.2794	0.73324	0.625959	2.75681	1.18234	1.61456	0.886868	2.50143	54.9295	0.786535	1.64597	0.845516	2.23695	0.451403	0.245065	0.442016	0.776723	0.97733	1.30473	0.186809	493.202	485.689	556.23	561.301	464.875	535.247		0.463628	0.63343	0.912732	1.02001	1.11084	0.463628		2.66423	2.51924	1.04547	2.03214	2.3945	2.00692	2.11042	0.584036	2.69445	27.674	2.01323	2.32348	0.0715411	2.21332
	1.98154	2.23644	0.77891	0.610277	2.72884	1.11277	1.5748	0.861653	2.43645	54.7152	0.742446	1.54715	0.862376	2.17271	0.43173	0.165437	0.437771	0.633436	0.930298	1.33182	0.213465	498.907	487.585	554.078	562.045	466.081	538.471		0.434381	0.689284	0.768245	0.936878	1.18169	0.434381		2.68784	2.50546	1.04673	1.95769	2.41638	2.0388	2.10882	0.590418	2.69923	27.9976	1.97796	2.33949	0.0837359	2.22759
	1.821	2.21124	0.750235	0.656548	2.61028	1.06992	1.51987	0.812131	2.332	53.4342	0.659557	1.44546	0.830157	2.11368	0.436004	0.0906805	0.477991	0.592341	0.745328	1.18899	0.202454	506.104	488.698	555.428	559.853	471.215	540.462		0.37554	0.765777	0.695229	0.788916	1.16482	0.37554		2.71754	2.49123	1.05117	1.88919	2.43435	2.07064	2.10902	0.598511	2.70753	28.3786	1.93455	2.35302	0.0976008	2.2525
	1.6789	2.14153	0.699959	0.636561	2.45583	1.57475	1.53126	0.740606	2.27186	48.366	0.548498	1.62683	0.918658	2.02587	0.376024	0.0217988	0.372438	0.691053	0.800477	0.854831	0.0018921	512.518	491.785	557.801	560.799	477.944	517.244		0.0520729	0.514706	0.926867	0.990265	0.829	0.0520729		2.74901	2.48309	1.05582	1.82667	2.44995	2.10116	2.11095	0.609055	2.72001	28.8522	1.8953	2.3652	0.110294	2.27556
	1.5684	1.99869	0.648546	0.60035	2.39291	2.523	1.62198	0.841695	2.46368	51.893	0.708451	1.78354	0.878509	2.29435	0.446236	0.00287123	0.141907	0.947579	1.04373	0.594325	0.811841	517.533	498.141	560.232	562.516	480.699	475.011		0.215145	0.215145	1.135	1.18319	0.609364	0.739461		2.78042	2.48272	1.06049	1.76957	2.46413	2.12942	2.11446	0.621517	2.73598	29.3937	1.85954	2.38045	0.122858	2.29678
	1.48756	1.87828	0.604211	0.555571	2.65837	2.53857	1.62043	0.913353	2.53378	56.3649	0.834213	1.68292	0.825048	2.3735	0.484111	0.0176535	0.0664886	1.0327	1.13392	1.07732	0.842993	521.218	503.53	562.332	564.642	469.129	474.333		0.19536	0.19536	1.07871	1.12735	0.975445	0.855653		2.81006	2.47951	1.06466	1.71691	2.47832	2.15457	2.11734	0.634226	2.75156	29.9539	1.82632	2.39738	0.135203	2.31644
	1.41985	1.83049	0.772086	0.528115	2.75961	2.40544	1.61927	0.884439	2.5037	54.6197	0.782232	1.62517	0.934027	2.2617	0.415453	0.0397658	0.0446177	0.717714	1.19061	1.30039	0.618063	524.314	505.677	554.399	565.947	464.754	480.15		0.205321	0.205321	0.853088	1.09706	1.13444	0.780262		2.83752	2.47583	1.06879	1.66792	2.49354	2.17867	2.12038	0.647122	2.7675	30.5192	1.79561	2.40154	0.144367	2.32725
	1.34398	1.80646	0.752809	0.49701	2.67402	2.23247	1.55112	0.846368	2.39749	54.5648	0.716338	1.57522	0.900601	2.12597	0.404869	0.0429094	0.0651945	0.637305	1.11116	1.2609	0.464232	527.795	506.759	555.307	567.428	468.452	487.76		0.231239	0.231239	0.822407	1.07821	1.0988	0.657252		2.86422	2.47227	1.07322	1.62328	2.50895	2.21396	2.12598	0.660355	2.78634	31.0611	1.77095	2.40769	0.15238	2.34312
	1.48266	1.74409	0.704441	0.459124	2.55205	2.15531	1.51628	0.81374	2.33002	53.6669	0.662173	1.61337	0.898995	2.05251	0.390822	0.00113052	0.0518983	0.659079	1.11758	1.07281	0.408366	521.442	509.571	557.589	569.235	473.746	491.174		0.130718	0.130718	0.908931	1.15425	0.938673	0.541941		2.89352	2.46919	1.0774	1.58203	2.52294	2.25047	2.13259	0.674553	2.80714	31.6307	1.74914	2.41451	0.159804	2.35983
	2.48232	1.67964	0.682081	0.429253	2.39104	2.1097	1.62901	0.880743	2.50975	54.0663	0.775709	1.89467	0.93147	2.3207	0.427171	0.728145	0.00256347	0.896665	1.4394	0.580695	0.23107	476.786	512.485	558.645	570.661	480.781	493.198		0.58765	0.215034	1.21259	1.46542	0.496369	0.215034		2.93122	2.46674	1.07942	1.54309	2.53514	2.28477	2.14006	0.691519	2.83158	32.3131	1.72851	2.42124	0.166934	2.37575
	2.4532	1.64257	0.661207	0.403318	2.25501	2.05002	1.57755	0.856932	2.43448	54.3203	0.734332	1.84629	0.906548	2.20376	0.417068	0.766752	0.00422736	0.839688	1.37883	0.458943	0.223222	478.059	514.164	559.633	571.901	486.765	495.852		0.606903	0.203723	1.18509	1.44298	0.408712	0.203723		2.96694	2.46475	1.08073	1.50647	2.54647	2.31657	2.14699	0.708355	2.85534	32.9929	1.709	2.42771	0.173741	2.39066
	2.31931	1.60266	0.702242	0.401091	2.20061	1.93994	1.52764	0.800705	2.32835	52.4144	0.641129	1.7713	0.927347	2.13544	0.394442	0.626738	0.00562823	0.681287	1.26912	0.452883	0.16999	483.932	515.976	557.693	572.007	489.168	500.767		0.548008	0.168638	1.06906	1.37021	0.429306	0.168638		3.00048	2.46166	1.08118	1.47233	2.55791	2.34664	2.15337	0.724853	2.87822	33.6614	1.69091	2.4329	0.17993	2.40415
	2.2929	1.50963	0.689913	0.605836	2.15383	1.81008	1.51037	0.722157	2.23252	47.8134	0.52151	1.65986	0.894843	2.06789	0.395934	0.612359	5.35496e-07	0.673141	0.818174	0.414047	0.0898291	485.095	520.211	558.275	562.255	491.24	506.596		0.633042	0.150223	0.969944	1.05402	0.493973	0.150223		3.02567	2.45263	1.08159	1.44149	2.5698	2.3759	2.15785	0.738753	2.8966	34.2356	1.6751	2.43345	0.18458	2.41427
	2.23736	2.60196	1.17393	0.708703	2.10966	1.67669	1.75138	0.709118	2.4605	40.489	0.502848	1.89318	1.29962	2.20544	0.258433	0.236177	0.723482	0.333459	1.08718	0.128362	0.00557918	487.544	471.576	535.637	557.388	493.2	512.618		0.344189	0.708786	0.71925	1.18447	0.216485	0.216485		3.03379	2.44076	1.08248	1.41629	2.58133	2.39621	2.15848	0.746968	2.90545	34.6062	1.66127	2.42963	0.187821	2.41849
	2.10348	4.47243	1.62859	0.815888	2.0301	1.5604	2.10182	1.24865	3.35047	59.4081	1.55912	1.82935	1.57745	2.08514	0.138614	2.77228e-06	5.6198	0.223939	1.65361	0.00514276	0.293127	493.474	393.837	514.798	552.338	496.74	517.897		0.274133	2.64308	0.200755	1.01346	0.200755	0.268944		3.04868	2.43744	1.08369	1.39272	2.592	2.40952	2.16067	0.756671	2.91734	35.0201	1.64692	2.43046	0.192168	2.42348
	1.99189	4.3774	1.59052	0.778259	1.90196	1.4621	2.01702	1.23366	3.25069	61.1626	1.52193	1.74624	1.4942	1.96941	0.137199	0.000631417	5.57138	0.181901	1.53453	0.0132401	0.30794	498.444	397.618	516.527	554.108	502.468	522.381		0.245654	2.63116	0.155716	0.967981	0.155716	0.284141		3.06048	2.43944	1.08759	1.37082	2.6026	2.42087	2.16363	0.764941	2.92858	35.3545	1.63334	2.4348	0.197009	2.43015
	1.89478	4.08545	1.47967	0.795135	1.96266	1.36107	1.92979	1.1369	3.06669	58.9128	1.29253	1.68722	1.39072	1.94569	0.166336	0.00122577	4.64684	0.202615	1.28745	0.00107996	0.323442	502.79	409.347	521.579	553.314	499.751	527.009		0.207558	2.39822	0.207558	0.892089	0.275432	0.32615		3.07059	2.44017	1.09272	1.36198	2.61368	2.42503	2.16736	0.769329	2.93669	35.4961	1.62775	2.43639	0.19897	2.4326
	1.77125	3.88876	1.39526	1.62564	2.13609	1.3079	2.02082	0.961302	2.98212	47.57	0.924102	1.69844	1.45285	2.04488	0.16926	0.0622845	3.48921	0.391325	0.156164	0.0132882	0.508244	508.345	417.344	525.441	514.932	492.026	529.454		0.0728034	2.19031	0.303187	0.0728034	0.437647	0.39054		3.0785	2.43163	1.0975	1.36385	2.62547	2.40872	2.16761	0.769202	2.93682	35.4862	1.62507	2.4259	0.197691	2.42018
	1.67095	3.79371	1.3159	1.95515	2.06985	1.22786	2.00557	0.937717	2.94329	46.7556	0.879313	1.81305	1.40466	2.04118	0.18472	0.111971	3.19744	0.475643	0.00254184	0.00413218	0.604838	512.878	421.237	529.086	500.086	494.969	533.144		0.142102	1.98066	0.49715	0.142102	0.256801	0.585195		3.08635	2.41738	1.10243	1.36738	2.6375	2.39139	2.16707	0.768416	2.93549	35.4588	1.62338	2.41088	0.195203	2.40438
	1.60093	3.67453	1.23252	1.86413	1.90969	1.5931	1.97915	0.865093	2.84424	43.7103	0.748385	1.73253	1.59506	1.8983	0.0868048	0.143049	2.87432	0.557465	0.0132294	0.00482483	0.149034	516.054	426.143	532.929	504.165	502.122	516.41		0.131599	1.942	0.500017	0.131599	0.177158	0.13943		3.05438	2.40887	1.10754	1.37137	2.64795	2.37409	2.1607	0.758338	2.91904	35.0968	1.62205	2.40017	0.193456	2.39148
	1.52528	3.48849	1.17199	1.74359	1.84429	1.76947	1.92385	0.804352	2.7282	41.8095	0.646982	1.75653	1.57986	1.82558	0.0721557	0.158855	2.44809	0.565301	0.0324955	0.00633064	0.0238326	519.497	433.859	535.727	509.593	505.057	508.425		0.231244	1.73196	0.584543	0.0129436	0.0877562	0.0129436		3.01787	2.42348	1.11237	1.37439	2.65598	2.35687	2.15683	0.748969	2.9058	34.7255	1.62001	2.40683	0.195393	2.39017
	1.42175	3.25074	1.13152	1.64292	1.82104	1.67703	1.82416	0.7391	2.56326	40.5172	0.546268	1.65997	1.47704	1.78503	0.0944174	0.161941	2.03513	0.479762	0.0328505	9.77265e-06	0.0216498	524.228	443.819	537.602	514.149	506.103	512.603		0.238226	1.59077	0.528456	0.0170541	0.161067	0.0170541		2.98335	2.44043	1.1172	1.37818	2.66408	2.3408	2.15401	0.740512	2.89452	34.3784	1.61884	2.41552	0.197474	2.39061
	1.33315	3.00677	1.09141	1.60281	1.8118	1.6443	1.74837	0.666873	2.41525	38.1425	0.44472	1.62355	1.40057	1.76992	0.116497	0.172407	1.58355	0.431599	0.0211882	0.00402265	0.0108315	528.292	454.159	539.463	515.969	506.518	514.086		0.290401	1.38321	0.532144	0.0207437	0.188242	0.0207437		2.95174	2.45783	1.12163	1.38831	2.67981	2.33345	2.15546	0.733407	2.88887	34.0255	1.6246	2.42673	0.197994	2.39564
	1.67751	2.85022	1.04936	1.56195	1.79979	1.58582	1.75411	0.595205	2.34931	33.9321	0.354269	1.63166	1.56791	1.76922	0.0603227	0.00586738	1.20147	0.496671	0.0369262	0.00208679	0.0283211	512.581	460.855	541.419	517.827	507.059	516.741		0.045845	1.21856	0.582305	0.0697181	0.168125	0.045845		2.92228	2.47357	1.12896	1.39981	2.69995	2.31569	2.15671	0.726093	2.8828	33.6667	1.62878	2.4341	0.198213	2.39463
	2.06665	2.75543	0.977379	1.4878	1.74251	1.48124	1.75184	0.608129	2.35996	34.7138	0.369821	1.61516	1.48288	1.98561	0.144943	0.0991066	1.0072	0.599781	0.069712	8.68654e-05	0.0732231	495.112	464.934	544.773	521.207	509.642	521.507		0.451487	1.14027	0.63778	0.127355	0.127355	0.133922		2.89453	2.4888	1.14214	1.41172	2.71998	2.29689	2.15901	0.717764	2.87677	33.245	1.63301	2.44082	0.198293	2.39285
	2.01254	2.62018	0.90884	1.37194	1.62355	1.47514	1.6687	0.587964	2.25666	35.2349	0.345701	1.54934	1.39774	1.91529	0.156218	0.118228	0.905323	0.577385	0.0880663	0.00203862	0.0374652	497.523	470.785	547.978	526.511	515.027	521.785		0.463199	1.07084	0.640503	0.177404	0.0742041	0.0742041		2.86974	2.50873	1.15705	1.42327	2.73126	2.28054	2.16177	0.709208	2.87097	32.8069	1.63759	2.45168	0.199081	2.39463
	1.91833	2.45769	0.854506	1.27846	1.5853	1.42991	1.58737	0.552142	2.13951	34.7835	0.30486	1.5076	1.31632	1.83507	0.164609	0.109536	0.757463	0.537083	0.0954213	4.26965e-06	0.0247927	501.735	477.863	550.524	530.809	516.765	523.854		0.410724	0.950085	0.653098	0.229142	0.0776953	0.0776953		2.84825	2.53391	1.17162	1.43383	2.74027	2.2681	2.166	0.702265	2.86826	32.4222	1.6424	2.46746	0.200751	2.40101
	3.12741	2.29148	0.809423	1.21758	2.11122	1.31936	1.81275	0.854508	2.66725	47.1389	0.730183	1.71529	1.24302	2.24642	0.287551	1.72833	0.229187	1.00666	0.354224	0.0890897	0.243429	449.031	485.157	552.642	533.618	493.13	528.926		1.41211	0.576187	0.905869	0.497714	0.395932	0.395932		2.82856	2.56142	1.18534	1.44331	2.74885	2.25891	2.17106	0.696782	2.86785	32.094	1.64721	2.48579	0.2029	2.41017
	3.23296	2.14508	0.766026	1.16118	2.28244	1.22956	1.80287	0.91736	2.72023	50.8832	0.84155	1.68732	1.17827	2.2481	0.312233	2.04514	0.117107	1.07505	0.411775	0.229983	0.32869	444.569	491.628	554.684	536.227	485.555	533.065		1.54564	0.457762	0.921295	0.526144	0.595118	0.457762		2.80994	2.58926	1.19013	1.45301	2.77111	2.25259	2.17767	0.696753	2.87443	31.9953	1.65291	2.50509	0.204951	2.42093
	3.09991	2.0575	0.74731	1.08059	2.20218	1.13526	1.72046	0.888533	2.60899	51.6451	0.789491	1.59638	1.09426	2.16601	0.32873	1.9029	0.113596	0.947019	0.409427	0.232055	0.342462	450.197	495.519	555.566	539.966	489.099	537.429		1.50354	0.461121	0.849068	0.515783	0.605803	0.461121		2.79358	2.6156	1.19251	1.47154	2.79058	2.24744	2.18521	0.695768	2.88098	31.8399	1.66551	2.52356	0.20483	2.43152
	2.88424	2.03539	0.733687	1.05414	2.06384	1.04797	1.63654	0.82452	2.46106	50.3818	0.679834	1.54476	1.04951	2.05673	0.324256	1.55674	0.159079	0.815149	0.339198	0.18258	0.346419	459.396	496.504	556.209	541.196	495.237	541.483		1.33948	0.490627	0.811076	0.490627	0.519074	0.496794		2.79647	2.64156	1.19532	1.49478	2.80373	2.24195	2.19564	0.696217	2.89185	31.7091	1.68157	2.54166	0.203656	2.44176
	2.79458	2.01139	0.707606	1.0411	1.95375	0.98871	1.58286	0.800255	2.38311	50.5577	0.640407	1.49743	1.00181	1.99698	0.331858	1.46827	0.18364	0.766061	0.293497	0.137563	0.353008	463.247	497.574	557.439	541.803	500.149	544.245		1.29715	0.513961	0.78982	0.456325	0.456325	0.508716		2.81692	2.67023	1.19853	1.51757	2.81543	2.23582	2.20908	0.699986	2.90907	31.6867	1.69714	2.56163	0.202991	2.45303
	2.73244	1.9012	0.657073	1.01046	1.82227	0.942574	1.511	0.780245	2.29125	51.6376	0.608782	1.41636	0.959545	1.88146	0.324504	1.49192	0.152251	0.729195	0.250545	0.0968865	0.32311	465.926	502.502	559.828	543.23	506.047	546.399		1.31608	0.484833	0.75929	0.405905	0.405905	0.473789		2.8373	2.70012	1.20127	1.53867	2.82612	2.2288	2.22205	0.704416	2.92646	31.7012	1.71121	2.58229	0.202884	2.46446
	2.64193	1.78008	0.611482	0.948197	1.80099	0.885074	1.44463	0.765078	2.2097	52.9603	0.585345	1.36414	0.900854	1.79577	0.331864	1.43353	0.112529	0.694127	0.246441	0.126999	0.313098	469.842	507.947	561.988	546.137	507.005	549.091		1.27779	0.415941	0.752656	0.415941	0.436856	0.479064		2.8561	2.72966	1.20332	1.5582	2.83638	2.22144	2.23418	0.709185	2.94337	31.7425	1.72401	2.60579	0.203654	2.47555
	2.52316	1.74404	0.572809	1.08195	2.25683	0.823749	1.50042	0.796363	2.29679	53.0759	0.634195	1.413	0.8883	2.12864	0.411124	1.04599	0.0593483	0.86047	0.175117	0.572154	0.45789	475.004	509.573	563.823	539.903	486.684	551.969		1.11017	0.331043	0.840188	0.331043	0.843836	0.589248		2.8826	2.75742	1.20478	1.58084	2.84679	2.21699	2.24824	0.714863	2.9631	31.7966	1.73988	2.63013	0.203717	2.48721
	2.39997	1.68485	0.53151	1.88603	2.24731	0.798542	1.59137	0.765705	2.35707	48.1162	0.586304	1.78544	1.02012	2.15699	0.357831	0.653832	0.00873959	1.1233	0.0868244	0.430255	0.628572	480.39	512.248	565.786	503.183	487.105	553.154		0.614526	0.100587	1.25393	0.100587	0.461866	0.986898		2.91171	2.78315	1.20666	1.625	2.85766	2.22412	2.26805	0.716835	2.98489	31.6058	1.77478	2.65438	0.198593	2.50364
	2.28949	1.61146	0.511409	1.8303	2.14001	0.795783	1.52974	0.724205	2.25395	47.3416	0.524472	1.72088	0.999702	2.06259	0.347088	0.577217	0.00667736	1.037	0.0903361	0.37243	0.538697	485.245	515.576	566.742	505.686	491.852	553.283		0.56861	0.109422	1.20947	0.109422	0.419133	0.925097		2.94073	2.80703	1.20913	1.6791	2.86892	2.23253	2.28957	0.717039	3.00661	31.3176	1.81746	2.67767	0.191366	2.51978
	2.15597	1.58381	0.492095	1.72309	2.05221	0.80878	1.46932	0.675282	2.14461	45.9587	0.456006	1.65345	1.00254	1.96993	0.32545	0.471478	0.0131064	0.954979	0.0643981	0.33975	0.436318	491.145	516.833	567.662	510.519	495.755	552.672		0.502517	0.0696423	1.16136	0.0696423	0.398755	0.84467		2.96839	2.82882	1.2118	1.73101	2.88	2.24067	2.31012	0.717445	3.02756	31.0567	1.85842	2.69915	0.184467	2.53475
	2.02593	1.57206	0.472831	1.61516	2.61447	0.748263	1.50812	0.794592	2.30271	52.6876	0.631377	1.59361	0.954212	1.92324	0.336766	0.26813	0.00408834	1.07182	0.011458	1.22401	0.577381	496.926	517.367	568.581	515.408	471.033	555.521		0.432321	0.021551	1.12078	0.021551	1.02086	0.845347		2.99395	2.8498	1.22032	1.77982	2.89019	2.249	2.33051	0.716307	3.04682	30.736	1.89711	2.71998	0.178222	2.5494
	2.01184	1.52545	0.468843	1.50531	2.68646	1.25007	1.57466	0.743324	2.31799	47.2052	0.55253	1.51538	1.31388	1.89025	0.179881	0.191126	0.00242186	1.22284	0.00480952	1.23609	0.105359	497.554	519.489	568.771	520.408	467.913	532.118		0.496461	0.0100691	1.04654	0.0100691	1.17108	0.26531		3.01705	2.87108	1.22943	1.82836	2.90056	2.26075	2.35121	0.714888	3.06609	30.4052	1.93646	2.74111	0.172023	2.56591
	2.63655	1.63423	0.631296	1.43635	2.53184	1.61931	1.74826	0.745331	2.49359	42.6327	0.555519	1.62677	1.48209	2.30744	0.217798	0.789055	0.0130043	1.24762	0.0972921	0.613999	0.0166278	470.075	514.543	561.049	523.559	474.626	515.219		1.00978	0.0074563	0.995475	0.190424	0.905074	0.0074563		3.03197	2.89236	1.23817	1.87668	2.91145	2.27436	2.37083	0.71243	3.08326	30.0498	1.9761	2.76198	0.165865	2.58336
	2.64373	2.73907	0.836706	1.40127	2.38096	1.56735	1.92818	0.771196	2.69938	39.996	0.594744	1.97416	1.44279	2.57804	0.282342	0.512008	0.657546	1.19132	0.277638	0.20501	0.130198	469.764	465.64	551.36	525.166	481.223	517.581		0.669572	0.764917	1.13745	0.572889	0.406805	0.406805		3.04854	2.91263	1.2466	1.92394	2.92218	2.29042	2.39072	0.710563	3.10128	29.7217	2.01556	2.78215	0.159782	2.60153
	2.59785	2.70893	0.847765	1.35006	2.43151	1.45399	1.89835	0.778769	2.67712	41.0235	0.606481	1.94275	1.37604	2.55627	0.300135	0.489303	0.657032	1.10373	0.300621	0.284261	0.197459	471.754	466.942	550.841	527.515	479.008	522.752		0.655103	0.766177	1.09498	0.592688	0.488762	0.488762		3.07739	2.93099	1.2546	1.96892	2.93276	2.30772	2.41206	0.711345	3.12341	29.4911	2.05362	2.80126	0.153998	2.61935
	2.49401	2.57679	0.824686	1.2997	2.65714	1.38529	1.87294	0.795152	2.66809	42.4549	0.632267	1.93965	1.3211	2.55609	0.318528	0.38573	0.495413	1.09883	0.328593	0.614971	0.237801	476.276	472.67	551.925	529.831	469.183	525.898		0.55436	0.637144	1.11496	0.639942	0.717489	0.55436		3.10707	2.94762	1.26202	2.01072	2.94255	2.3244	2.4324	0.712763	3.14516	29.3029	2.08914	2.81502	0.148012	2.63348
	2.3217	2.40898	0.787945	1.24946	2.74306	1.32484	1.806	0.785531	2.59153	43.4957	0.617058	1.82327	1.2683	2.38716	0.306078	0.265946	0.363589	1.03643	0.309737	0.878085	0.231509	483.827	479.995	553.652	532.147	465.468	528.674		0.498427	0.58571	1.03532	0.573813	0.919789	0.498427		3.13424	2.95719	1.26871	2.04991	2.95065	2.34722	2.45132	0.713042	3.16436	29.0881	2.12424	2.82582	0.141732	2.64894
	2.21937	2.30147	0.930204	1.22924	2.72106	1.25254	1.77565	0.728582	2.50423	41.0319	0.530832	1.73595	1.23506	2.28095	0.297462	0.196891	0.276491	0.714774	0.298559	0.893801	0.273644	488.339	484.717	546.978	533.08	466.418	532.005		0.483417	0.565517	0.80575	0.506713	0.985104	0.483417		3.15996	2.95242	1.27484	2.08746	2.96093	2.40382	2.47324	0.711175	3.18441	28.7548	2.16655	2.83263	0.133238	2.67812
	2.7121	2.19741	2.03969	1.39394	2.61134	1.67575	2.10504	0.515288	2.62033	24.4788	0.265522	2.11855	1.76674	2.50786	0.173378	0.36852	0.00853317	0.00427046	0.50566	0.25634	0.184287	466.805	489.31	496.312	525.501	471.169	512.661		0.593545	0.078862	0.078862	0.724611	0.492787	0.4428		3.18751	2.94828	1.28072	2.12411	3.00121	2.47047	2.50205	0.714648	3.2167	28.5625	2.2107	2.83672	0.124028	2.70937
	2.78362	2.03505	2.12213	1.33343	2.93216	1.96212	2.19475	0.586056	2.78081	26.7026	0.343462	2.07859	1.98035	2.61825	0.138715	0.346762	0.0255037	0.00527372	0.741874	0.543777	0.0541199	463.719	496.519	492.646	528.279	457.344	499.775		0.705025	0.0435393	0.0435393	0.745162	0.853572	0.116477		3.21976	2.94486	1.28669	2.16052	3.05555	2.53469	2.53368	0.721989	3.25567	28.4957	2.25406	2.84232	0.115425	2.73977
	3.91935	1.88126	2.04306	1.55503	6.07904	1.8912	2.89482	1.77449	4.66931	61.2987	3.14881	1.96713	1.88374	3.45028	0.293688	1.04966	1.02731	0.725501	1.79505	10.1393	1.00727	416.095	503.397	496.162	518.142	332.651	502.951		1.95223	0.0858689	0.0759321	0.412099	4.11192	0.0759321		3.25303	2.94977	1.2925	2.19551	3.1041	2.59445	2.5649	0.730575	3.29547	28.4836	2.29525	2.86094	0.109712	2.77211
	4.118	1.79981	1.914	1.93342	6.42821	1.78526	2.99645	1.90974	4.90619	63.7334	3.6471	1.92371	1.82836	3.57185	0.322856	1.25788	1.43194	1.1717	1.13004	11.777	1.46698	408.03	507.058	501.929	501.059	320.036	507.714		2.19429	0.123892	0.00970888	0.00970888	4.5045	0.138445		3.28639	2.96074	1.30006	2.22878	3.14155	2.65122	2.59479	0.738194	3.33298	28.4491	2.33439	2.88336	0.105211	2.80598
	3.84912	1.78028	1.78657	1.86574	6.19525	2.71618	3.03219	1.74652	4.77871	57.5992	3.05032	2.29096	1.80636	3.56589	0.327521	0.667376	1.56727	1.55158	1.3606	10.0049	0.0998605	418.965	507.938	507.655	504.093	328.425	466.628		1.55816	0.510679	0.504396	0.425221	3.90428	0.425221		3.31813	2.97208	1.30967	2.26184	3.18901	2.70623	2.62616	0.746667	3.37283	28.4319	2.37294	2.90562	0.100913	2.83915
	3.73504	1.72431	1.75392	1.72944	5.76722	4.03355	3.12391	1.67142	4.79534	53.5041	2.79365	2.74448	1.73556	3.95892	0.390441	0.373472	1.95888	1.87689	1.94454	6.98705	0.827438	423.649	510.464	509.127	510.232	344.123	411.449		0.990559	1.02016	0.990559	1.01503	3.02274	1.28907		3.34811	2.98225	1.31779	2.2939	3.23902	2.76056	2.65694	0.756073	3.41301	28.4566	2.41056	2.92683	0.096726	2.8714
	4.25499	1.61003	2.02801	1.62246	5.46168	3.96754	3.15745	1.6246	4.78205	51.4529	2.63933	2.99778	1.72385	4.18313	0.416334	1.20458	2.39452	1.27564	2.35619	5.30948	0.656245	402.515	515.641	496.833	515.076	355.552	414.131		1.25721	1.38775	0.969766	1.37531	2.46391	0.969766		3.39889	2.99027	1.33147	2.3231	3.28801	2.81307	2.6908	0.76755	3.45835	28.525	2.44559	2.94597	0.0928073	2.90167
	4.33408	2.13229	1.99035	1.54229	5.17848	3.80197	3.16324	1.47689	4.64014	46.6892	2.18121	2.96713	2.02584	4.20105	0.349326	1.37085	1.06287	1.37567	2.62749	4.06119	0.407972	399.348	492.195	498.513	518.722	366.312	420.898		1.36695	0.834841	0.976778	1.42484	2.21135	0.834841		3.45944	2.99704	1.35451	2.35071	3.33363	2.85719	2.72542	0.777128	3.50255	28.5141	2.47733	2.96208	0.0891176	2.92711
	4.23715	3.19452	1.89358	1.52024	4.90463	3.54768	3.2163	1.31371	4.53001	40.8453	1.72582	3.3711	2.21881	4.06479	0.293777	1.04215	0.000474427	1.7496	2.87663	2.85046	0.109812	403.231	446.191	502.844	519.727	376.87	431.396		0.866056	0.17658	1.47752	1.85086	1.53353	0.17658		3.52	3.00447	1.37719	2.37707	3.37577	2.88765	2.75703	0.786333	3.54336	28.5211	2.50472	2.97526	0.0858665	2.94606
	3.98237	3.17599	1.75391	1.47774	4.67673	3.31536	3.06368	1.2452	4.30888	40.6437	1.55051	3.24567	2.10943	3.81562	0.287962	0.843991	0.0126124	1.7155	2.51521	2.6019	0.0633404	413.528	446.974	509.127	521.666	385.77	441.101		0.7367	0.0696851	1.49176	1.76793	1.43105	0.0696851		3.57802	3.01741	1.39833	2.40184	3.41205	2.91361	2.78688	0.795269	3.58215	28.5362	2.52978	2.99146	0.0836188	2.96551
	3.7046	3.0078	1.65536	1.3884	4.54501	3.24415	2.92422	1.20947	4.13368	41.3603	1.46281	3.12598	1.99347	3.58949	0.285874	0.60899	0.00698508	1.61001	2.35873	2.62696	0.102358	424.903	454.115	513.585	525.755	390.962	444.097		0.578622	0.118179	1.47062	1.73757	1.41903	0.118179		3.63146	3.03366	1.41633	2.42571	3.44383	2.93739	2.81473	0.80407	3.6188	28.5665	2.55363	3.00959	0.0819607	2.98553
	3.5622	2.79755	1.60202	1.33822	4.35734	4.30246	2.9933	1.31236	4.30566	43.8433	1.72229	3.17988	1.9009	4.11739	0.368293	0.323651	0.0383164	1.93567	2.73929	1.86062	1.7139	430.793	463.119	516.005	528.059	398.418	400.612		0.382324	0.382324	1.57786	1.84166	1.17747	1.12258		3.68176	3.04981	1.43391	2.44944	3.47305	2.95944	2.84124	0.812062	3.6533	28.5813	2.57694	3.02722	0.0803464	3.00462
	3.7673	2.69151	1.50893	1.30914	4.07453	4.48978	2.97353	1.35174	4.32528	45.4592	1.82721	3.22941	1.80458	3.99773	0.377979	0.630068	0.0795357	2.14506	2.7702	1.2122	2.29901	422.321	467.695	520.243	529.397	409.788	393.149		0.537895	0.537895	1.72048	1.92027	0.845126	1.26037		3.72862	3.06516	1.45159	2.4719	3.50001	2.97899	2.86605	0.819069	3.68511	28.5784	2.59868	3.04362	0.0788582	3.02208
	4.57883	2.66188	1.4074	1.2812	3.83112	4.35559	3.01934	1.45766	4.47699	48.2774	2.12476	3.2465	1.72102	4.22447	0.421067	2.43203	0.127777	2.59833	3.02112	0.658987	1.78557	389.625	468.977	524.884	530.683	419.703	398.488		1.33234	0.58462	1.83909	1.9653	0.58462	1.10909		3.76298	3.07915	1.46909	2.49475	3.525	2.99681	2.88796	0.823125	3.71109	28.5019	2.62027	3.05857	0.0771814	3.03798
	4.46069	2.6503	1.35522	1.24709	3.68512	4.0636	2.91034	1.38465	4.29499	47.5771	1.91726	3.16771	1.67899	3.96898	0.405454	2.40361	0.0676206	2.4184	2.76639	0.600295	1.33001	394.303	469.479	527.278	532.256	425.706	410.231		1.29298	0.517413	1.81249	1.92062	0.517413	0.895888		3.79404	3.09764	1.48657	2.52539	3.54746	3.01527	2.91106	0.82562	3.73668	28.3615	2.64786	3.07705	0.0749688	3.05646
	4.19152	2.63095	1.26263	1.22244	3.61262	3.8298	2.79166	1.30672	4.09838	46.8078	1.7075	3.12178	1.60471	3.77551	0.403477	1.95961	0.0258277	2.33793	2.46245	0.673967	1.07774	405.065	470.318	531.539	533.394	428.703	419.756		1.06974	0.490833	1.85915	1.89934	0.490833	0.708018		3.82414	3.1253	1.50332	2.55564	3.56731	3.04875	2.93741	0.828627	3.76604	28.2095	2.67892	3.10616	0.0738529	3.08702
45°	3.89318	2.5572	1.21146	1.23992	3.556	3.71794	2.69595	1.22968	3.92563	45.6119	1.5121	3.0566	1.56924	3.67746	0.401817	1.43336	0.0192511	2.20373	2.12002	0.739686	1.04447	417.163	473.522	533.901	532.587	431.051	424.353		0.836579	0.499399	1.84515	1.81668	0.499399	0.66134		3.8541	3.15311	1.51872	2.5825	3.5844	3.08448	2.96289	0.832083	3.79497	28.0835	2.708	3.13595	0.0732302	3.11879
	3.75948	2.40788	1.16937	1.48537	3.40001	3.61923	2.64022	1.12601	3.76624	42.6484	1.26791	2.90395	1.716	3.56442	0.350053	1.25273	0.0539823	2.1634	1.33369	0.577279	0.958449	422.643	480.043	535.848	521.318	437.552	428.429		0.85553	0.496065	1.73458	1.41858	0.496065	0.71528		3.88334	3.16827	1.53736	2.60625	3.59923	3.11975	2.9857	0.833685	3.81939	27.9226	2.73463	3.15614	0.0715549	3.14401
	4.49968	3.17256	1.13109	1.45159	3.15659	3.44426	2.80929	1.2785	4.0878	45.5098	1.63457	3.16457	1.87784	3.37633	0.285201	2.8574	0.131962	2.81636	1.84336	0.120614	0.403177	392.756	447.12	537.622	522.862	447.795	435.703		1.3351	0.00798512	2.03348	1.71299	0.00798512	0.279682		3.91058	3.16438	1.55823	2.62668	3.61301	3.15263	3.00425	0.833454	3.8377	27.7425	2.75816	3.16144	0.0681256	3.1585
	4.622	3.47024	1.33913	1.46364	3.00008	3.18543	2.84675	1.25414	4.1009	44.0552	1.57287	3.09275	1.84775	3.39904	0.295665	3.15149	0.388742	2.27292	1.913	0.0235084	0.114701	387.923	434.619	528.017	522.311	454.444	446.575		1.52924	0.377492	1.75362	1.62911	0.0926756	0.0926756		3.93709	3.15932	1.58583	2.64632	3.62618	3.18548	3.02337	0.830869	3.85424	27.4816	2.77457	3.17894	0.0679214	3.1724
	4.4365	3.44203	1.40604	2.61867	2.92752	2.92637	2.95952	0.994575	3.9541	33.6059	0.989179	2.92694	2.69559	3.3134	0.102814	2.18147	0.232815	2.4133	0.116181	0.00102413	0.00109908	395.264	435.796	524.947	470.851	457.542	457.592		1.50956	0.515086	1.5209	0.308277	0.000575185	0.000575185		3.9735	3.15562	1.61363	2.66518	3.63648	3.22711	3.04525	0.830718	3.87597	27.2791	2.78779	3.20924	0.0702769	3.19137
	4.12931	3.29119	1.31988	3.49181	2.91968	2.68858	2.97341	0.951212	3.92462	31.9906	0.904804	3.10544	2.74635	3.44165	0.112362	1.33612	0.100986	2.73417	0.268736	0.00288627	0.0811282	407.573	442.117	528.903	433.72	457.878	467.822		1.02388	0.185753	1.78556	0.386369	0.185753	0.416859		4.0104	3.15328	1.63961	2.67505	3.64412	3.27503	3.06625	0.832452	3.8987	27.1489	2.79461	3.2446	0.0745113	3.21416
	3.96053	3.06363	1.28714	3.42558	2.8967	2.49717	2.85512	0.914247	3.76937	32.0213	0.835848	2.98016	2.59705	3.33509	0.124414	1.22192	0.0434744	2.45857	0.325419	0.00172837	0.128131	414.417	451.738	530.41	436.483	458.862	476.138		0.980364	0.0834657	1.69302	0.445415	0.0834657	0.482994		4.04538	3.14999	1.66337	2.68431	3.65222	3.32284	3.08635	0.835037	3.92139	27.0558	2.80073	3.27963	0.0787611	3.23641
	3.79971	3.47446	1.27108	3.30883	2.7763	2.3445	2.82914	0.922363	3.75151	32.6022	0.850754	3.04257	2.45245	3.43305	0.166613	0.941987	0.416428	2.42758	0.230101	0.00279267	0.234881	420.991	434.443	531.15	441.375	464.035	482.824		0.757139	0.431891	1.77149	0.266267	0.266267	0.698066		4.07723	3.14567	1.68645	2.6945	3.66205	3.36472	3.1051	0.837313	3.94242	26.9657	2.80729	3.30996	0.0821728	3.2552
	3.63115	5.53918	1.21697	3.09733	2.58581	2.19201	3.04374	1.47291	4.51665	48.3915	2.16947	2.84157	2.29046	3.49769	0.208569	0.345046	6.22721	3.3371	0.00287205	0.209705	0.725439	427.936	352.635	533.647	450.307	472.278	489.549		0.789578	2.69761	1.6246	0.255764	0.255764	0.649555		4.10643	3.1414	1.71063	2.70461	3.6709	3.40103	3.1225	0.838427	3.96093	26.8511	2.8138	3.33612	0.084931	3.27121
	3.50455	5.48319	1.18012	3.0147	2.5483	2.06819	2.96651	1.46959	4.4361	49.5395	2.15971	2.7815	2.18822	3.38208	0.214327	0.289485	6.33369	3.19117	0.00232235	0.1749	0.806975	433.19	354.741	535.35	453.82	473.91	495.043		0.723048	2.70169	1.60137	0.233201	0.233201	0.713308		4.1337	3.13734	1.73708	2.71642	3.68152	3.4353	3.14023	0.838511	3.97874	26.7022	2.82165	3.36153	0.0873147	3.28632
	3.30144	5.26801	1.1095	3.44487	3.21316	3.48675	3.30395	1.32172	4.62567	40.0041	1.74693	3.37315	3.23523	3.47628	0.0359161	6.33791e-06	3.8575	4.81564	0.0198586	0.00824366	0.0334138	441.686	362.893	538.623	435.677	445.404	433.931		0.0717191	1.89485	2.26366	0.0717191	0.159996	0.113593		4.16	3.13365	1.76318	2.7395	3.70147	3.4682	3.161	0.838664	3.99967	26.5316	2.83804	3.3914	0.0888294	3.30092
	3.09836	4.89426	1.3711	3.40586	3.5531	4.15055	3.4122	1.18542	4.59763	34.7407	1.40523	3.47948	3.17523	4.00119	0.115093	0.0985005	2.19648	4.16611	4.01942e-05	0.0198513	0.545154	450.263	377.273	526.549	437.307	431.171	406.716		0.381125	1.41478	2.10838	0.0736173	0.0736173	0.671068		4.18023	3.12968	1.78729	2.76323	3.71935	3.50113	3.18015	0.837896	4.01805	26.3477	2.85484	3.42089	0.090196	3.31541
	2.99791	4.67341	1.94259	3.2923	3.59383	3.91294	3.40216	0.918646	4.32081	27.0018	0.84391	3.44307	3.0715	3.83316	0.11031	0.163423	1.61607	2.13036	0.0120687	0.0367372	0.260891	454.536	385.901	500.648	442.07	429.481	416.357		0.445162	1.23034	1.50048	0.150764	0.150764	0.469869		4.19523	3.12521	1.81014	2.78663	3.73499	3.53503	3.19787	0.836312	4.03418	26.1521	2.87127	3.45074	0.0916595	3.33012
	2.96133	4.98802	2.09532	3.12834	3.50091	3.78682	3.41012	0.964306	4.37443	28.2778	0.929886	3.31462	3.00308	3.71534	0.106016	0.201416	2.48975	1.72871	0.0794013	0.00824201	0.141904	456.097	373.639	493.837	448.992	433.341	421.519		0.353296	1.67339	1.21931	0.186284	0.186284	0.4722		4.20929	3.1204	1.83205	2.80871	3.74951	3.56826	3.2147	0.834947	4.04965	25.9727	2.88663	3.47987	0.0931814	3.34433
	2.86089	5.37398	2.0382	2.92212	3.29465	3.74379	3.37227	1.13091	4.50318	33.5355	1.27896	3.10839	2.8762	3.6315	0.116063	0.261512	4.00685	1.77975	0.202637	0.00602475	0.138023	460.397	358.867	496.379	457.773	441.971	423.288		0.247497	2.2656	1.07019	0.186266	0.186266	0.6354		4.22156	3.1184	1.85244	2.8294	3.7634	3.59987	3.23085	0.833681	4.06453	25.8038	2.90165	3.50761	0.0945451	3.35913
	2.65848	5.44945	1.9251	2.72787	3.21172	3.69927	3.27865	1.21769	4.49633	37.1399	1.48276	2.96979	2.67582	3.57738	0.144175	0.384611	4.71237	1.83208	0.303359	0.00447902	0.17692	469.125	356.013	501.431	466.124	445.465	425.122		0.311317	2.47965	1.04469	0.241928	0.241928	0.729472		4.21927	3.12307	1.87114	2.8493	3.77102	3.62929	3.24385	0.828552	4.0724	25.5422	2.91774	3.53293	0.0953679	3.37618
	2.45125	5.27901	1.82159	2.65805	4.45472	3.6299	3.38242	1.31424	4.69666	38.855	1.72722	3.14397	2.50295	4.24852	0.258546	0.867071	3.59705	2.4362	0.524709	1.14983	0.0612455	478.144	362.474	506.078	469.143	394.54	427.988		0.692722	2.13503	1.32239	0.485923	1.31075	0.485923		4.21409	3.12859	1.88863	2.87025	3.77518	3.65769	3.25574	0.822627	4.07836	25.267	2.93484	3.5572	0.0958657	3.39314
	2.34546	4.93137	2.42355	3.43848	4.73683	3.42441	3.55002	1.10134	4.65136	31.0236	1.21295	3.43144	2.67377	4.41224	0.245338	1.45096	1.90814	1.26892	0.0124415	1.40852	0.0157763	482.782	375.832	479.356	435.945	383.413	436.532		1.08599	1.49993	1.00789	0.0070312	1.30538	0.0070312		4.20968	3.13344	1.90453	2.89713	3.7814	3.69371	3.26998	0.818076	4.08806	25.0178	2.95621	3.58778	0.0965123	3.41358
	3.96811	4.70668	2.4081	3.88075	4.58895	3.16645	3.78651	0.873723	4.66023	23.0746	0.763392	3.92443	3.34503	4.43374	0.13996	0.032978	0.84672	1.9	0.00888076	0.643921	0.384466	414.108	384.594	480.033	417.672	389.226	447.378		0.0436803	0.782256	1.51632	0.0436803	0.664529	0.757972		4.20737	3.13706	1.91992	2.92353	3.78861	3.73007	3.28443	0.814671	4.0991	24.804	2.97691	3.61866	0.0972995	3.43357
	5.49927	4.80701	2.29779	3.8054	4.33596	2.96379	3.95153	1.18381	5.13534	29.9581	1.4014	4.07068	3.17419	4.68925	0.192671	2.39548	0.731838	2.73488	0.0213558	0.147782	0.975648	354.136	380.669	484.879	420.757	399.272	455.992		1.42859	0.736331	1.77289	0.265281	0.265281	1.10689		4.20522	3.14085	1.93852	2.94765	3.79544	3.76499	3.29878	0.810456	4.10923	24.5684	2.99595	3.64843	0.0982006	3.45292
	5.29764	4.78397	2.12041	3.58751	4.01192	2.76423	3.76095	1.19882	4.95977	31.8756	1.43718	3.79972	2.97005	4.59096	0.214377	2.36142	1.04658	2.69138	0.0300802	0.0629884	0.993441	361.765	381.569	492.723	429.743	412.327	464.555		1.49792	0.984258	1.67931	0.212206	0.212206	1.03548		4.20225	3.14768	1.95708	2.96955	3.8019	3.79772	3.3127	0.806045	4.11874	24.332	3.01408	3.67647	0.0990029	3.4727
	4.94637	4.65536	1.9475	3.36104	3.73583	2.56808	3.5357	1.16386	4.69956	32.9174	1.35457	3.54843	2.76632	4.42547	0.230702	1.99001	1.25364	2.52236	0.030506	0.0400538	0.936286	375.251	386.61	500.428	439.184	423.616	473.049		1.39794	1.10692	1.60093	0.187397	0.187397	0.980356		4.20169	3.15507	1.97439	2.9897	3.80708	3.82852	3.32608	0.80249	4.12856	24.1272	3.03104	3.68683	0.0976185	3.48108
	5.51508	4.43476	1.81316	3.5848	3.56882	2.63365	3.59171	1.30321	4.89492	36.2838	1.69835	3.57681	2.86745	4.22227	0.191097	3.69934	0.710729	3.16325	4.77504e-05	0.000523905	0.917882	353.541	395.334	506.457	429.856	430.518	470.201		1.93827	0.857947	1.76365	0.00798941	0.00798941	0.943162		4.20846	3.16143	1.99036	3.00687	3.80669	3.85742	3.33854	0.800515	4.13905	23.978	3.04551	3.68965	0.095639	3.48406
	5.59485	4.16533	1.76745	5.71215	3.50058	3.57731	4.05294	1.47634	5.52928	36.4263	2.17957	3.87132	3.51976	5.23747	0.196148	2.37747	0.0126299	5.22346	2.75297	0.305109	0.226232	350.547	406.121	508.516	346.169	433.355	430.166		1.72353	0.294011	2.10386	1.84084	0.370739	0.294011		4.21564	3.16756	2.00529	3.0155	3.81334	3.88397	3.35022	0.800321	4.15054	23.8886	3.05352	3.69756	0.0953989	3.49045
	5.47095	3.87647	1.73504	6.73447	3.44656	3.57037	4.13897	1.74134	5.88031	42.0718	3.03226	3.72342	3.47751	5.07233	0.186532	1.77416	0.0689085	5.77892	6.73658	0.479444	0.323312	355.202	417.846	509.979	309.172	435.607	430.454		1.74753	0.153051	1.98838	3.01105	0.276864	0.153051		4.2221	3.17315	2.01889	3.03424	3.8206	3.90916	3.36302	0.799565	4.16259	23.7752	3.06897	3.70621	0.0940549	3.49688
	5.21092	3.62972	1.66415	6.48039	3.33115	3.39853	3.95248	1.67377	5.62625	42.3474	2.80151	3.51413	3.348	4.81562	0.179776	1.58367	0.104171	5.23645	6.39036	0.386044	0.306856	365.071	427.995	513.186	318.172	440.438	437.614		1.69679	0.115595	1.84998	2.96627	0.182974	0.115595		4.22769	3.17741	2.03148	3.05691	3.82705	3.93764	3.37636	0.799157	4.17552	23.6692	3.08703	3.71438	0.0922374	3.50223
	4.82093	3.51535	2.14956	6.0922	3.10002	3.25513	3.8222	1.40608	5.22828	36.7873	1.97707	3.38524	3.1388	4.49453	0.177607	0.99746	0.0941556	2.79771	5.1529	0.521542	0.321564	380.127	432.74	491.429	332.171	450.193	443.634		1.43569	0.130109	1.23568	2.70696	0.285222	0.130109		4.23288	3.18035	2.04363	3.07971	3.82645	3.98353	3.39109	0.800769	4.19186	23.6139	3.10487	3.71761	0.0898124	3.5034
	4.56872	3.47253	2.10439	6.02032	2.97117	3.45525	3.7654	1.36394	5.12934	36.2231	1.86034	3.46389	3.09219	4.29467	0.162787	0.645329	0.0857727	2.75894	5.08468	0.630797	0.0961894	390.025	434.524	493.434	334.796	455.677	435.244		1.10483	0.00863719	1.3595	2.55643	0.49272	0.00863719		4.23787	3.18291	2.05981	3.10112	3.82496	4.0226	3.40488	0.800334	4.20521	23.5055	3.12157	3.71994	0.0874618	3.50393
	4.43457	3.37379	1.97906	5.9732	2.90166	3.49146	3.69229	1.37518	5.06747	37.2446	1.89111	3.43262	3.01969	4.19879	0.163344	0.550977	0.101442	2.93515	5.20257	0.625097	0.0403335	395.341	438.65	499.018	336.523	458.649	433.735		1.00194	0.058834	1.45356	2.54058	0.530964	0.058834		4.23578	3.18382	2.08455	3.12077	3.82545	4.05461	3.4175	0.79515	4.21265	23.267	3.13653	3.72346	0.085559	3.50464
	4.82211	3.18382	1.86052	5.81008	2.82993	3.58177	3.68137	1.42342	5.10479	38.6655	2.02612	3.38279	2.9184	4.51202	0.214473	1.30129	0.247556	3.3155	4.53139	0.724955	0.00992049	380.08	446.643	504.328	342.534	461.727	429.981		1.43932	0.198974	1.52228	2.42728	0.552867	0.198974		4.23192	3.17271	2.10725	3.1392	3.82627	4.08592	3.42721	0.791291	4.2185	23.0885	3.14757	3.72651	0.0842195	3.49949
	5.96733	2.94387	1.74376	5.51321	2.72243	3.55347	3.74068	1.66098	5.40166	44.4033	2.75887	3.24867	2.77779	5.02328	0.287844	4.95799	0.634907	3.9877	3.14188	1.03683	0.0350465	336.738	456.843	509.586	353.611	466.358	431.156		2.71866	0.304802	1.50491	2.26454	0.526241	0.304802		4.2279	3.16115	2.12765	3.16327	3.82502	4.11745	3.43707	0.787973	4.22505	22.9257	3.16168	3.72803	0.082202	3.49415
	5.83766	2.72034	1.62968	5.12509	2.57606	3.3449	3.53896	1.61742	5.15637	45.7032	2.61604	3.03262	2.61213	4.68004	0.28358	5.28406	0.670137	3.64533	2.51583	0.927171	0.037656	341.514	466.449	514.749	368.359	472.702	439.861		2.80504	0.312284	1.40294	2.09247	0.456562	0.312284		4.24093	3.15732	2.14666	3.20112	3.82038	4.14798	3.4524	0.786919	4.23932	22.7934	3.16827	3.72839	0.0812161	3.51075
	5.4615	2.62514	1.52251	4.79398	2.39691	3.82977	3.4383	1.5166	4.9549	44.1091	2.30009	3.22746	2.45397	4.55292	0.299555	4.09334	0.661225	3.67027	1.83785	1.08449	0.153247	355.558	470.57	519.624	381.178	480.524	419.758		2.23405	0.602312	1.70495	1.56652	0.830544	0.602312		4.25659	3.15598	2.16474	3.23903	3.81358	4.17616	3.46768	0.786263	4.25394	22.674	3.17675	3.7271	0.0797172	3.5263
	5.27876	2.61656	1.42126	4.57922	2.5928	7.12328	3.93531	2.10924	6.04455	53.5978	4.4489	3.59789	2.59874	5.10388	0.325232	1.80485	1.73911	6.32045	0.414617	1.80235	10.1631	362.483	470.942	524.25	389.61	471.974	295.65		1.68087	0.981329	2.17663	0.981329	1.00509	3.52538		4.27111	3.1545	2.18027	3.27423	3.80578	4.20196	3.48131	0.786229	4.26754	22.5843	3.18444	3.72466	0.0781904	3.54001
	5.39124	2.57882	1.36129	4.46919	5.54056	8.08775	4.57147	2.37747	6.94894	52.0066	5.65234	4.93021	3.05141	5.50323	0.286607	0.67201	3.97069	10.3053	0.0104621	0.939132	12.3642	358.213	472.582	526.999	393.966	352.583	263.413		0.461023	2.3514	3.56892	0.461023	0.610349	3.15753		4.28007	3.15274	2.18403	3.30504	3.79802	4.22131	3.4902	0.788341	4.27854	22.5873	3.19082	3.72107	0.076716	3.55153
	5.74119	2.44887	1.32228	4.40942	6.85994	7.76791	4.75827	2.51802	7.27629	52.9188	6.34043	5.07531	2.93901	6.58025	0.382513	0.96613	5.33331	11.806	0.121694	4.41702	9.05794	345.089	478.248	528.792	396.342	304.775	273.898		0.665883	2.62643	3.75303	0.665883	1.78464	2.69261		4.29366	3.15186	2.1924	3.33526	3.78594	4.23639	3.49925	0.788935	4.28818	22.5458	3.19771	3.71426	0.0747333	3.5606
	5.67835	3.09026	1.26427	4.21286	6.60911	7.25186	4.68445	2.26915	6.9536	48.4401	5.14905	4.94561	3.37091	6.37642	0.308342	0.987842	2.54144	11.6977	0.222399	3.70432	6.59157	347.427	450.607	531.464	404.207	313.596	291.245		0.732747	1.85535	3.68134	0.732747	1.66351	2.30625		4.29506	3.15185	2.20473	3.3621	3.74141	4.25069	3.50097	0.783822	4.2848	22.3887	3.20442	3.6813	0.0692576	3.55176
	5.53137	3.5171	1.39563	3.99505	6.23094	6.90337	4.59558	2.03172	6.6273	44.2103	4.12788	4.76321	3.63658	6.05605	0.249619	0.875712	1.16312	10.2396	0.360635	2.6744	5.32592	352.928	432.668	525.424	413.013	327.133	303.261		0.768162	1.24611	3.36758	0.768162	1.46773	2.14016		4.29187	3.1516	2.21712	3.38343	3.69272	4.26458	3.50022	0.778397	4.27862	22.2385	3.20956	3.64459	0.0634701	3.53807
	5.28333	3.4134	1.69492	3.93174	7.50345	6.68357	4.75174	2.16306	6.9148	45.5215	4.67884	4.60753	3.54298	6.33351	0.282542	0.282587	1.79115	9.34411	0.672388	7.57195	3.732	362.31	436.992	511.793	415.59	282.721	310.965		0.675791	1.19414	2.91261	0.675791	2.89592	2.07604		4.28829	3.15075	2.22884	3.40274	3.65629	4.26744	3.49906	0.77228	4.27134	22.0711	3.21375	3.61698	0.0590326	3.52952
	4.98002	3.25335	1.59027	3.81562	7.72974	6.54564	4.65244	2.24481	6.89725	48.2502	5.03917	4.39782	3.39392	6.15423	0.289094	0.107307	1.95745	9.37686	0.700267	9.46979	3.58419	373.948	443.709	516.539	420.338	275.162	315.848		0.582198	1.14447	2.80754	0.582198	3.33192	2.14782		4.28331	3.14941	2.24043	3.42059	3.63056	4.25561	3.49665	0.763839	4.26049	21.8449	3.2172	3.59708	0.0557473	3.52558
	6.89826	3.01336	2.11808	3.57704	7.50868	6.321	4.90607	2.27446	7.18053	46.3602	5.17319	4.94902	3.15428	6.75394	0.3633	3.9688	3.58234	7.77288	1.76631	6.77358	2.00202	303.439	453.877	492.826	430.177	282.545	323.883		1.94924	1.93566	2.83094	1.37198	2.55966	1.37198		4.27119	3.14823	2.24874	3.43767	3.60882	4.25378	3.49474	0.757348	4.25209	21.6711	3.22059	3.5803	0.0528921	3.52324
	7.734	2.81851	3.00435	3.39747	7.01805	5.9866	4.99316	2.18312	7.17628	43.7221	4.766	4.69203	3.10263	6.76018	0.370843	7.51219	4.72912	3.95537	2.54624	4.10016	0.986913	275.021	462.218	454.262	437.659	299.28	336.032		3.04197	1.87352	1.68768	1.29456	2.32602	1.29456		4.2574	3.14119	2.25667	3.45448	3.58815	4.25713	3.4925	0.752463	4.24497	21.5451	3.21951	3.56424	0.0508165	3.52132
	7.62513	2.74155	2.91614	3.23656	6.60746	5.56896	4.78263	2.10087	6.8835	43.927	4.41364	4.40276	2.99625	6.34783	0.358686	8.07977	4.16603	3.48379	2.39033	3.32998	0.618313	278.644	465.533	458.029	444.417	313.655	351.517		3.22236	1.66121	1.48662	1.1662	2.20469	1.1662		4.24395	3.12259	2.26489	3.4708	3.57034	4.26099	3.48893	0.749076	4.238	21.4701	3.20964	3.54999	0.0503496	3.52057
	7.28891	3.17238	2.71905	3.03199	6.28612	5.13512	4.6056	1.91802	6.52362	41.6455	3.67882	4.15375	3.06709	5.99837	0.323346	7.20016	2.05411	3.55904	2.47622	2.82417	0.280392	289.982	447.127	466.504	453.084	325.14	367.974		3.13516	0.981368	1.43469	1.12175	2.13237	0.981368		4.23271	3.1033	2.27407	3.48591	3.56153	4.26466	3.48703	0.746301	4.23333	21.4022	3.19895	3.54291	0.0510178	3.52372
	6.76372	3.45579	2.57184	2.91525	5.93769	4.78307	4.40456	1.70508	6.10964	38.7117	2.9073	4.11943	3.05038	5.64904	0.298716	5.56564	0.900169	3.35886	2.21805	2.35051	0.143268	308.144	435.222	472.885	458.068	337.827	381.604		2.64429	0.66364	1.54759	1.20418	1.81827	0.66364		4.22354	3.08519	2.28365	3.5057	3.55277	4.27035	3.48687	0.744353	4.23122	21.3473	3.19032	3.541	0.0520976	3.52924
	6.37456	3.42119	2.51049	2.87062	5.59583	4.4376	4.20171	1.54672	5.74843	36.8116	2.39234	3.9294	3.00826	5.30627	0.276384	4.72124	0.609215	2.86025	1.77181	1.94355	0.0556435	321.959	436.667	475.557	459.98	350.511	395.221		2.44516	0.508205	1.41891	1.05878	1.66643	0.508205		4.21469	3.07256	2.29205	3.53837	3.54357	4.2697	3.48849	0.741301	4.22979	21.2499	3.18901	3.54227	0.0524804	3.54097
	6.1686	3.27908	2.47269	2.70517	5.24748	4.11041	3.99724	1.46971	5.46695	36.768	2.16003	3.69475	2.84865	4.96321	0.270686	4.71483	0.515747	2.32425	1.66944	1.5631	0.0128073	329.392	442.626	477.207	467.104	363.676	408.337		2.47386	0.415662	1.22206	0.989575	1.55273	0.415662		4.2143	3.06158	2.30032	3.57086	3.53491	4.26649	3.49141	0.739589	4.231	21.1831	3.17991	3.56187	0.0566561	3.55288
	5.91815	3.0788	2.43225	2.71387	4.89017	3.89173	3.82083	1.36025	5.18108	35.6009	1.85028	3.48527	2.8051	4.64056	0.246513	4.39875	0.550603	1.92815	1.22536	1.14349	0.00502705	338.546	451.093	478.975	466.728	377.431	417.223		2.43288	0.406464	1.05302	0.771397	1.4049	0.406464		4.20593	3.0503	2.31755	3.60185	3.52725	4.26254	3.49424	0.733641	4.22788	20.9957	3.16954	3.5832	0.0612578	3.56455
	5.55891	3.4915	2.40887	3.46702	4.50171	3.89618	3.88736	1.06685	4.95422	27.4441	1.13818	3.69384	3.47314	4.35032	0.112122	2.79405	0.156707	2.18594	0.176688	0.377418	7.76386e-05	351.895	433.733	479.999	434.753	392.676	417.041		1.86507	0.202337	1.28497	0.226817	0.807869	0.202337		4.19805	3.03811	2.35178	3.63011	3.51895	4.25861	3.49927	0.722745	4.22201	20.6542	3.15832	3.60232	0.0656747	3.57453
	5.32931	4.36847	2.37747	3.42616	4.18507	5.28742	4.16232	1.13122	5.29354	27.1777	1.27967	4.27677	3.61589	5.05768	0.166228	1.36188	0.0424979	3.18567	0.541923	0.000517761	1.26585	360.561	397.974	481.376	436.459	405.325	362.154		1.05254	0.0916979	1.8993	0.850607	0.0916979	1.01065		4.19033	3.02828	2.38936	3.65673	3.51008	4.25534	3.50502	0.711008	4.21603	20.2854	3.14873	3.62007	0.0696344	3.58341
	5.28903	4.29064	2.22987	3.29238	3.86338	5.38339	4.05811	1.20767	5.26578	29.7594	1.45846	4.07701	3.43513	5.03943	0.189308	1.51516	0.0540677	3.34248	0.586355	0.03792	1.75634	362.093	401.086	487.875	442.067	418.382	358.511		1.21202	0.213628	1.84714	0.784635	0.213628	1.30637		4.1841	3.04954	2.42528	3.68234	3.50653	4.25373	3.51692	0.696508	4.21343	19.8045	3.16379	3.64098	0.0701267	3.59443
	5.16186	4.11827	3.03795	3.08364	3.59243	5.20406	4.03303	0.973497	5.00653	24.1381	0.947697	3.85535	3.21084	4.90096	0.208354	1.27424	0.00726463	0.990198	0.901349	0.194129	1.3713	366.949	408.02	452.83	450.888	429.539	365.334		1.30651	0.262917	0.817403	0.77171	0.262917	1.34871		4.17911	3.07618	2.4582	3.72533	3.50369	4.26218	3.53411	0.685694	4.21981	19.4022	3.18306	3.67753	0.0720739	3.61451
	4.82737	4.0832	3.71499	2.8583	3.40806	4.84749	3.95657	0.791642	4.74821	20.0083	0.626697	3.8991	3.4848	4.64133	0.142323	0.758297	0.0160353	0.0583609	1.20619	0.300859	0.79374	379.875	409.437	424.474	460.508	437.215	379.091		0.928277	0.184105	0.184105	1.04079	0.491031	0.948395		4.16506	3.09453	2.48983	3.77256	3.50176	4.27271	3.54941	0.675851	4.22526	19.0412	3.19634	3.71677	0.0752813	3.63716
	4.6425	3.87114	4.35053	2.74215	3.21845	4.74712	3.92865	0.809066	4.73772	20.594	0.654588	4.11084	3.38162	4.56951	0.149398	0.509586	0.00330689	0.177984	1.40779	0.50438	0.669895	387.116	418.064	398.69	465.507	445.181	383.01		0.531665	0.239694	0.239694	1.36869	0.892385	0.636283		4.14745	3.10681	2.51856	3.81638	3.49994	4.2841	3.56221	0.66764	4.22985	18.7423	3.20509	3.75283	0.0787223	3.65816
	5.53604	3.71607	4.25963	2.68121	2.99263	5.52482	4.1184	1.22494	5.34334	29.7431	1.50048	3.98785	3.17349	5.20853	0.242785	2.00969	0.161869	0.0199458	2.06551	1.26735	1.97802	352.753	424.43	402.329	468.14	454.761	353.174		1.54818	0.271779	0.271779	1.30664	0.995218	1.53697		4.13355	3.11775	2.54625	3.84482	3.49788	4.29495	3.57253	0.659764	4.2323	18.4677	3.21278	3.77675	0.0806881	3.67135
	5.46142	3.65486	3.99329	2.61282	2.90084	6.0999	4.12052	1.39354	5.51406	33.8195	1.94196	3.82408	3.08934	5.09439	0.245004	1.79802	0.216836	0.0161871	2.27318	1.48763	3.91793	355.562	426.955	413.084	471.105	458.685	331.891		1.63734	0.169214	0.169214	1.21126	0.923243	2.27582		4.1328	3.15332	2.57442	3.86255	3.50777	4.30906	3.58999	0.650356	4.24034	18.1158	3.24193	3.79441	0.0785171	3.68516
	5.16835	3.46441	3.69187	2.88133	2.87949	6.00822	4.01561	1.28727	5.30288	32.0566	1.65706	3.57814	3.0271	4.79923	0.226432	1.32881	0.303824	0.10481	1.2866	1.29078	3.97049	366.7	434.862	425.427	459.521	459.599	335.239		1.59021	0.113729	0.113729	0.69681	0.698651	2.43008		4.13173	3.20089	2.60072	3.87938	3.51669	4.33652	3.61099	0.643011	4.254	17.8071	3.27984	3.81228	0.0750749	3.69803
	4.78654	3.24268	3.54066	2.88271	2.89319	5.78189	3.85461	1.17685	5.03146	30.5308	1.38496	3.39167	2.98057	4.47507	0.200453	0.868489	0.374458	0.0985637	0.944598	0.924327	3.71439	381.469	444.159	431.688	459.461	459.012	343.579		1.39487	0.148991	0.148991	0.508965	0.49848	2.39021		4.13231	3.24073	2.62422	3.89568	3.52438	4.3678	3.63085	0.638987	4.26984	17.5988	3.31165	3.82947	0.0725132	3.71003
	4.4449	3.06107	3.59074	2.75464	2.72911	5.40019	3.66344	1.06714	4.73059	29.1295	1.13879	3.32591	2.83125	4.23136	0.198242	0.610672	0.362851	0.00528512	0.825915	0.872972	3.01628	394.931	451.847	429.609	464.968	466.07	357.875		1.11899	0.264836	0.264836	0.571263	0.596795	2.07428		4.13369	3.25599	2.64544	3.91223	3.53285	4.40008	3.64671	0.639279	4.28599	17.5303	3.3252	3.84585	0.0726044	3.72254
	4.14834	2.84532	3.77581	2.82408	2.88324	5.10385	3.59677	0.925032	4.52181	25.7184	0.855685	3.32953	2.8548	4.05521	0.17372	0.304227	0.564683	0.0320547	0.597055	0.509131	2.27127	406.805	461.066	421.972	461.978	459.439	369.174		0.818816	0.484206	0.446286	0.505445	0.446286	1.77432		4.1344	3.2699	2.66549	3.92668	3.54096	4.43251	3.66166	0.640049	4.30171	17.4798	3.33767	3.86042	0.0726243	3.73382
	3.96398	2.6377	3.70196	3.91129	3.80635	4.93393	3.82587	0.732346	4.55822	19.142	0.536331	3.85882	3.72805	3.95081	0.029009	0.019076	1.41174	0.0153544	0.00729653	0.000380955	1.22781	414.276	470.025	425.011	416.424	420.718	375.733		0.105165	1.22112	0.156864	0.0524689	0.0524689	1.07511		4.13455	3.28476	2.68796	3.93372	3.54062	4.44801	3.6716	0.635639	4.30724	17.3123	3.34873	3.86819	0.0719791	3.73717
	3.70033	2.45334	3.46042	3.93471	3.58805	4.87965	3.66942	0.782963	4.45238	21.3375	0.613031	3.64419	3.49233	3.87612	0.0520859	0.000955842	1.47885	0.0436814	0.0703809	0.00662063	1.46467	425.078	478.053	435.029	415.469	429.721	377.84		0.056142	1.19085	0.183776	0.290519	0.056142	1.23546		4.13471	3.30115	2.70792	3.93942	3.53425	4.45676	3.67904	0.630415	4.30945	17.1353	3.35942	3.87432	0.0711805	3.73684
	3.5664	2.30769	3.26231	3.82729	3.30576	4.87114	3.52343	0.837145	4.36058	23.7594	0.700812	3.43608	3.27317	3.76207	0.0694922	0.00184617	1.47802	0.0681856	0.0923294	0.0473791	1.81631	430.619	484.443	443.332	419.859	441.504	378.171		0.130317	1.12839	0.173774	0.391208	0.130317	1.43505		4.13373	3.31525	2.72162	3.94498	3.52871	4.49559	3.68998	0.634837	4.32482	17.2043	3.36862	3.88123	0.0707068	3.73684
	3.41833	2.13944	3.09931	3.58028	3.07598	4.79783	3.35186	0.866865	4.21873	25.8622	0.751455	3.25882	3.08182	3.53979	0.0691642	0.00441847	1.46997	0.0637828	0.0521746	0.076109	2.09082	436.786	491.878	450.223	430.043	451.213	381.028		0.159512	1.11938	0.159512	0.321458	0.182838	1.53901		4.13154	3.3244	2.73298	3.95022	3.53869	4.53623	3.70234	0.640363	4.34271	17.2961	3.37797	3.88825	0.0702261	3.74445
	3.14568	2.25775	2.89376	3.34735	2.97471	4.5906	3.20164	0.773408	3.97505	24.1566	0.598161	3.06019	2.91399	3.29693	0.0616555	0.00313196	0.890928	0.0947935	0.0212309	0.0514984	1.92922	448.257	486.644	458.988	439.758	455.526	389.161		0.0854843	0.802442	0.166437	0.287157	0.0854843	1.53041		4.13566	3.32784	2.74273	3.95471	3.5485	4.57478	3.71404	0.647543	4.36158	17.435	3.38301	3.89454	0.0702897	3.75161
	2.89787	2.75853	2.67967	3.20799	2.87294	4.2618	3.11313	0.590949	3.70408	18.9825	0.349221	2.88541	2.78713	3.13046	0.0580183	0.0463405	0.125745	0.187892	0.00899839	0.0576911	1.31944	458.812	464.8	468.207	445.622	459.88	402.241		0.0124607	0.126876	0.205736	0.322589	0.0124607	1.3764		4.14128	3.32718	2.75208	3.95849	3.55813	4.60936	3.72442	0.654611	4.37903	17.5762	3.38492	3.89998	0.0707023	3.75831
	2.71518	2.69737	2.5146	3.25613	2.69851	4.06909	2.99181	0.584356	3.57617	19.5318	0.341472	2.70685	2.69765	3.12089	0.0727397	0.0765233	0.0866974	0.227736	0.069864	0.0860252	1.16051	466.671	467.441	475.378	443.592	467.392	410.009		0.00833607	0.00947976	0.192252	0.549283	0.00833607	1.36224		4.1476	3.32402	2.76176	3.96079	3.56144	4.63923	3.73247	0.661065	4.39354	17.7112	3.38338	3.90371	0.0714047	3.76111
	2.65947	2.54175	2.33788	3.76845	2.82352	4.73799	3.14484	0.925284	4.07013	29.4223	0.85615	2.74149	2.57118	3.53222	0.157459	0.235591	0.363718	0.65119	0.388884	0.103248	2.53812	469.082	474.194	483.115	422.274	462.002	383.367		0.0820279	0.19974	0.403614	1.02696	0.0820279	1.9965		4.16866	3.3204	2.7651	3.95319	3.57249	4.66854	3.7414	0.670211	4.41161	17.9134	3.38343	3.90024	0.0709555	3.76284
	2.65255	2.39808	2.27275	3.69418	2.7854	4.68347	3.08107	0.931074	4.01215	30.2192	0.866899	2.71898	2.4617	3.46698	0.169562	0.18363	0.466472	0.653392	0.375895	0.0874194	2.56768	469.381	480.472	485.983	425.332	463.642	385.505		0.0664266	0.320893	0.446232	0.975197	0.0664266	1.96449		4.17222	3.31566	2.76782	3.93962	3.58563	4.69978	3.74679	0.677729	4.42452	18.0883	3.38315	3.89141	0.0698675	3.76262
	2.5803	2.38979	2.5672	3.45331	2.63635	4.48031	3.01788	0.80783	3.82571	26.7682	0.652589	2.60832	2.57047	3.24907	0.116607	0.191476	0.394495	0.203109	0.189605	0.145559	2.1387	472.517	480.836	473.087	435.325	470.083	393.525		0.0280291	0.218537	0.0411247	0.844988	0.0280291	1.87198		4.15871	3.30769	2.76994	3.92506	3.60266	4.73138	3.74924	0.683911	4.43315	18.2413	3.38143	3.88111	0.0688018	3.76386
	2.435	2.58403	2.51309	3.20028	2.46826	4.21615	2.9028	0.703495	3.6063	24.2351	0.494906	2.54856	2.47947	3.04621	0.102566	0.218835	0.101617	0.151872	0.088492	0.188829	1.72488	478.855	472.355	475.443	445.948	477.401	404.075		0.113558	0.0354667	0.0354667	0.651716	0.0803041	1.66759		4.14612	3.29794	2.77185	3.91193	3.61973	4.7627	3.75171	0.69091	4.44262	18.4159	3.37839	3.87188	0.0680651	3.76583
	2.58601	2.51979	2.34286	2.96285	2.31935	3.96468	2.78259	0.623776	3.40637	22.4171	0.389097	2.5529	2.3871	2.86864	0.091623	0.0386429	0.0690665	0.193359	0.0324935	0.214589	1.39733	472.269	475.152	482.896	456.032	483.93	414.248		0.0331135	0.0331135	0.210035	0.409951	0.233546	1.41178		4.1368	3.28828	2.77362	3.90477	3.63551	4.79343	3.7554	0.69882	4.45422	18.6084	3.37509	3.86743	0.0679797	3.77014
	3.20014	2.37946	2.16953	2.79897	2.21761	3.71399	2.74662	0.615128	3.36175	22.3958	0.378383	2.58921	2.25807	3.09985	0.157108	0.205685	0.134806	0.333025	0.00274036	0.279845	0.935811	445.954	481.289	490.544	463.059	488.417	424.515		0.610931	0.209754	0.419677	0.209754	0.371598	1.12478		4.1208	3.27959	2.77512	3.89527	3.65022	4.81968	3.75678	0.704864	4.46164	18.7625	3.37225	3.86065	0.0675246	3.77275
	3.11833	2.29822	2.02422	2.74952	2.91286	3.45347	2.75944	0.526761	3.2862	19.0894	0.277477	2.83119	2.41104	3.06696	0.119736	0.128803	0.212722	0.540538	9.8378e-05	0.0235382	0.481686	449.416	484.86	497.002	465.189	458.17	435.318		0.287139	0.532969	0.806965	0.0816702	0.0816702	0.622285		4.11009	3.27218	2.77576	3.86348	3.66376	4.83502	3.75338	0.707762	4.46115	18.8567	3.37007	3.83596	0.0646518	3.76362
	2.93564	2.1703	1.8712	3.70439	2.86587	3.31529	2.81045	0.687711	3.49816	24.4698	0.472946	2.90076	2.34419	3.22038	0.157459	0.0156743	0.409794	0.88219	0.799135	0.0030714	0.254864	457.195	490.51	503.848	424.911	460.184	441.104		0.0348885	0.73046	1.02956	0.803635	0.0348885	0.414532		4.13797	3.26671	2.77537	3.81976	3.68524	4.84848	3.75559	0.714078	4.46967	19.0137	3.37134	3.80372	0.0602612	3.7525
	2.71464	2.01013	1.7509	3.98931	2.69671	3.65596	2.80294	0.881991	3.68493	31.4666	0.777908	2.70567	2.18177	3.42063	0.22113	0.0077965	0.628556	1.10679	1.40746	0.0112855	0.727647	466.695	497.631	509.263	413.246	467.47	426.91		0.00896764	0.69555	0.954777	1.28363	0.00896764	0.950288		4.17031	3.26273	2.77446	3.78334	3.7524	4.86069	3.76732	0.720935	4.48826	19.1365	3.38515	3.77934	0.0550202	3.76787
	2.54481	1.86579	1.68827	3.89574	2.55522	5.33727	2.98118	1.39105	4.37224	46.6611	1.93503	2.55002	2.03554	3.56061	0.27252	0.190422	1.2441	1.67163	0.836409	0.181441	5.55114	474.061	504.091	512.094	417.059	473.608	360.259		0.00520694	0.684226	0.861748	1.34572	0.00520694	2.78725		4.20311	3.25889	2.76755	3.77066	3.88188	4.87159	3.79228	0.731676	4.52396	19.2938	3.38683	3.85948	0.0652259	3.82627
	2.51065	1.78141	2.08692	3.64623	2.53669	5.15779	2.95328	1.25167	4.20495	42.3823	1.56668	2.52367	2.19286	3.36884	0.211444	0.195921	1.37329	0.750576	0.480171	0.173548	4.85987	475.55	507.887	494.21	427.312	474.415	367.104		0.0130191	0.742265	0.436748	1.12255	0.0130191	2.63412		4.23275	3.25349	2.76002	3.7589	4.01548	4.87789	3.81642	0.745097	4.56152	19.5235	3.37984	3.96572	0.0797591	3.88719
	2.42799	1.72531	3.10574	3.40096	2.5814	4.81971	3.01018	1.05924	4.06942	35.1885	1.12199	2.84357	2.46634	3.32716	0.148583	0.338955	1.6509	0.00913092	0.152706	0.183857	3.27439	479.162	510.419	449.95	437.513	472.469	380.174		0.415583	1.11826	0.262171	0.557392	0.262171	1.97614		4.26098	3.24708	2.75294	3.74586	4.14306	4.88064	3.83842	0.760802	4.59923	19.8207	3.37178	4.0669	0.0934473	3.94446
	2.25722	1.62834	3.10656	3.2442	2.46286	4.69831	2.89958	1.05985	3.95943	36.5519	1.12329	2.78471	2.30863	3.20979	0.163301	0.412628	1.61606	0.0428411	0.118764	0.190728	3.23542	486.668	514.81	449.915	444.095	477.637	384.923		0.52749	1.15637	0.321853	0.459493	0.321853	1.9136		4.28715	3.24137	2.74618	3.73132	4.26244	4.87973	3.85803	0.777702	4.63574	20.158	3.36386	4.16134	0.105975	3.99688
	2.19577	1.55323	2.88715	3.75794	2.30639	4.60679	2.88455	1.12339	4.00794	38.9452	1.26201	2.59677	2.22342	3.54025	0.228469	0.474415	1.7724	6.79017e-06	0.762823	0.334263	2.96613	489.383	518.224	459.271	422.706	484.5	388.522		0.401004	1.04354	0.29038	1.16117	0.29038	2.01002		4.34135	3.2424	2.73965	3.71777	4.39424	4.87737	3.88546	0.80064	4.6861	20.606	3.36124	4.26705	0.118743	4.02956
	3.79778	2.19298	2.72574	5.08434	2.19344	4.43893	3.40553	1.21998	4.62551	35.8234	1.48835	3.26176	2.32651	4.27864	0.295546	0.153854	1.4703	0.462118	2.8184	1.46918	1.0679	421.07	489.506	466.215	369.924	489.486	395.168		0.536018	1.06878	0.536018	1.82259	1.06832	1.17717		4.40247	3.28286	2.7405	3.7078	4.5543	4.87481	3.92712	0.823245	4.75037	20.963	3.3891	4.39751	0.129506	4.05513
	3.88726	2.27577	2.59609	5.04061	2.06234	4.14233	3.33407	1.19612	4.53018	35.8756	1.4307	3.24168	2.35585	4.07856	0.267734	0.306021	1.11999	0.544606	2.91229	1.6173	0.653291	417.405	485.849	471.831	371.609	495.304	407.048		0.645583	0.965902	0.645583	1.79893	1.17934	0.900656		4.4629	3.3358	2.7472	3.71027	4.71694	4.86582	3.97316	0.844773	4.81793	21.262	3.42942	4.53099	0.138381	4.08659
	3.67131	2.15349	2.48347	4.7492	1.94142	3.83245	3.13856	1.11284	4.2514	35.4572	1.23842	3.07739	2.23599	3.79216	0.258151	0.283824	0.970351	0.429136	2.59417	1.43314	0.481484	426.276	491.255	476.736	382.929	500.701	419.648		0.593918	0.923897	0.593918	1.67181	1.13597	0.755057		4.51706	3.38662	2.75413	3.72022	4.87157	4.82222	4.01197	0.861264	4.87323	21.4674	3.47002	4.61966	0.142112	4.11864
	3.60783	2.02113	2.41553	4.47487	1.83577	3.61104	2.99436	1.05575	4.05012	35.2581	1.11462	3.01168	2.11973	3.61024	0.260126	0.376342	0.947181	0.335051	2.1919	1.34232	0.380297	428.901	497.14	479.708	393.74	505.44	428.768		0.596151	0.990548	0.596151	1.46319	1.1759	0.599367		4.56562	3.43264	2.76047	3.7293	4.98678	4.76758	4.0404	0.872313	4.91271	21.5898	3.50681	4.58578	0.133329	4.14746
	4.14265	1.94695	2.95862	4.35502	1.72339	3.4703	3.09949	1.09944	4.19893	35.4718	1.20878	3.21446	2.19987	3.97457	0.287426	1.08819	1.32834	0.0198442	1.57635	1.89365	0.137501	407.035	500.453	456.213	398.511	510.506	434.617		0.928193	1.26751	0.25584	1.14056	1.49107	0.25584		4.60768	3.4956	2.76892	3.73558	5.07645	4.71496	4.06653	0.877783	4.94432	21.5855	3.55559	4.55286	0.12299	4.17163
	4.06011	1.88061	3.27638	4.23925	1.62678	3.32079	3.06732	1.09091	4.15823	35.5657	1.19009	3.29859	2.22955	3.87528	0.269578	0.985642	1.40828	0.0437078	1.37341	2.07517	0.0642464	410.372	503.426	442.74	403.147	514.881	440.873		0.761529	1.41798	0.0222024	0.940661	1.67181	0.0222024		4.64829	3.59271	2.77712	3.7422	5.15927	4.66635	4.09766	0.880771	4.97843	21.4945	3.63008	4.52418	0.109648	4.19524
	3.79807	1.77453	3.15347	4.06624	1.55844	3.17437	2.92085	1.03634	3.9572	35.4808	1.07401	3.16392	2.11927	3.64215	0.264324	0.769516	1.31405	0.0541082	1.31192	1.85617	0.0642686	421.058	508.197	447.927	410.124	517.987	447.043		0.634159	1.38938	0.0104504	0.902327	1.60548	0.0104504		4.71341	3.68368	2.78315	3.74981	5.2408	4.62009	4.13182	0.89131	5.02313	21.5718	3.70021	4.49802	0.0973154	4.18495
	3.49117	1.69537	2.95785	3.79693	2.55301	3.00293	2.91621	0.739983	3.65619	25.3748	0.547574	2.98039	2.65422	3.36911	0.118687	0.330582	1.49045	0.00173369	0.775668	0.131915	0.00752052	433.747	511.773	456.246	421.105	473.704	454.322		0.510783	1.28502	0.0225416	0.816541	0.42738	0.0225416		4.7822	3.77026	2.78739	3.75995	5.30564	4.58408	4.16492	0.902808	5.06773	21.6765	3.76253	4.47929	0.0869669	4.17717
	3.23757	1.58972	2.91303	3.51475	3.19362	2.85016	2.88314	0.677623	3.56077	23.5029	0.459173	3.05332	2.86587	3.22659	0.0592063	0.125622	1.67293	0.000893186	0.398932	0.0963957	0.00108812	444.374	516.564	458.163	432.765	446.229	460.858		0.184251	1.4636	0.140295	0.461429	0.140295	0.203168		4.85103	3.85074	2.7919	3.77231	5.36523	4.55052	4.19695	0.915649	5.1126	21.817	3.79192	4.46213	0.0811981	4.20063
	3.04329	1.49236	2.8593	3.32975	3.28825	3.78436	2.96622	0.786745	3.75296	26.5235	0.618968	3.16577	2.9053	3.31938	0.066522	0.00593999	2.17226	0.0114309	0.132158	0.103704	0.669347	452.603	520.999	460.465	440.496	442.24	421.621		0.12248	1.67341	0.306467	0.163984	0.12248	0.618585		4.89354	3.92579	2.78961	3.78517	5.42456	4.51744	4.22268	0.928948	5.15163	21.999	3.82032	4.44375	0.0754386	4.22162
	2.95426	1.42825	2.78384	3.22387	3.1112	4.13731	2.93979	0.877886	3.81767	29.8622	0.770684	3.03273	2.82644	3.1957	0.0613165	0.000209628	2.28475	0.0243205	0.0807019	0.0293819	1.43405	456.399	523.93	463.71	444.952	449.718	407.251		0.0784664	1.60449	0.248895	0.191136	0.0784664	1.10457		4.91962	4.00098	2.77748	3.79686	5.48139	4.48603	4.24373	0.944016	5.18774	22.245	3.84789	4.42546	0.0698104	4.2435
	2.89229	1.33449	2.71472	3.15241	3.12364	3.93354	2.85852	0.855195	3.71371	29.9175	0.731358	3.00796	2.75911	3.14522	0.0653937	0.00114065	2.32264	0.0206768	0.0863757	0.0702903	1.15567	459.051	528.23	466.691	447.972	449.191	415.517		0.115675	1.67347	0.293243	0.144449	0.115675	0.925573		4.9479	4.12511	2.7717	3.80947	5.53327	4.45824	4.27428	0.955896	5.23018	22.3639	3.88838	4.41225	0.0631117	4.29168
	2.85873	1.24707	2.67231	2.98808	3.79585	3.68276	2.87413	0.917033	3.79117	31.9064	0.84095	2.92341	2.71891	3.50909	0.126875	0.000237152	2.64735	0.0407341	0.0129843	0.849559	0.653884	460.49	532.257	468.526	454.955	421.149	425.803		0.0646743	1.67634	0.251101	0.0646743	0.872441	0.759356		5.05275	4.2539	2.76988	3.8256	5.58342	4.43388	4.3199	0.979569	5.29947	22.6757	3.93268	4.40539	0.0566929	4.34389
	2.78782	1.19691	2.61369	3.36806	3.66902	3.81303	2.90809	0.963199	3.87129	33.1214	0.927752	3.07794	2.65722	3.59378	0.149825	0.0144655	2.92812	0.0866691	0.211573	0.579017	0.818918	463.539	534.574	471.067	438.89	426.371	420.444		0.290122	1.88102	0.464246	0.290122	0.591082	0.735091		5.18277	4.37526	2.76895	3.84187	5.6335	4.41197	4.36905	1.01006	5.37911	23.1185	3.97522	4.40279	0.0510356	4.39361
	2.67705	1.53446	2.44207	4.60531	3.43761	4.23705	3.15559	1.15905	4.31464	36.7299	1.34339	3.05733	2.50082	4.03719	0.234992	0.229004	2.62807	0.509111	2.10167	0.0795347	1.16956	468.32	519.079	478.546	388.581	435.981	403.235		0.380281	1.52287	0.615258	1.54798	0.380281	1.17973		5.3084	4.4896	2.77938	3.85674	5.6814	4.41675	4.42204	1.03866	5.46071	23.4883	3.99674	4.47271	0.0561986	4.45317
	3.72797	1.59303	2.33577	4.55774	3.20804	4.16845	3.26517	1.12818	4.39335	34.552	1.27279	3.468	2.55384	4.05833	0.227534	0.214185	2.79605	0.863783	1.67076	0.00326328	0.815923	423.94	516.414	483.208	390.458	445.62	405.995		0.259963	1.87498	1.13224	1.08974	0.259963	0.700447		5.42139	4.59541	2.79445	3.87085	5.72485	4.45037	4.47622	1.06415	5.54037	23.7735	4.01573	4.56561	0.064079	4.52289
	3.74235	1.53482	3.12993	4.38014	3.06528	3.96113	3.30228	0.999933	4.30221	30.2801	0.999867	3.43614	3.08144	3.90644	0.11806	0.193662	3.12391	0.0297014	1.1618	0.0561671	0.434092	423.348	519.063	448.924	397.509	451.668	414.392		0.306206	1.90132	0.306206	0.944004	0.370861	0.524992		5.52343	4.69488	2.80813	3.88299	5.76727	4.54744	4.53736	1.08888	5.62624	23.9982	4.0491	4.65802	0.0699339	4.62116
	3.67224	1.43048	4.77823	4.07318	2.85501	3.67028	3.41324	1.15541	4.56864	33.8508	1.33497	3.67126	3.05883	3.97295	0.129999	0.0670832	3.93134	1.8632	0.43553	0.311618	0.0660718	426.238	523.828	381.793	409.843	460.65	426.318		0.00098002	2.24078	1.10697	0.401923	0.816252	0.00098002		5.61708	4.81175	2.81985	3.9029	5.83358	4.64636	4.60525	1.11874	5.72399	24.2927	4.08876	4.7704	0.0769417	4.72905
	3.41968	1.648	5.02043	3.88464	2.72596	3.50283	3.36692	1.13039	4.49731	33.5733	1.27778	3.46125	2.89939	3.78918	0.133032	0.0027831	2.95468	2.73408	0.26803	0.410832	0.0184698	436.73	513.918	372.387	417.513	466.206	433.262		0.0415742	1.81325	1.55918	0.423386	0.735291	0.0415742		5.70207	4.96452	2.84473	3.93293	5.91387	4.72506	4.68053	1.14685	5.82739	24.5027	4.13097	4.90466	0.0856268	4.84479
	3.27047	4.68375	4.8038	3.8007	3.20033	3.55702	3.88601	0.69904	4.58505	17.9886	0.488657	3.67886	3.34211	4.46299	0.143609	0.378891	0.636386	0.842335	0.00727836	0.470156	0.108236	442.988	385.494	380.795	420.95	445.946	431.008		0.408388	1.00489	1.12494	0.12184	0.478526	0.12184		5.77806	5.13847	2.88619	3.96233	5.99215	4.79557	4.75879	1.17018	5.92897	24.5898	4.17064	5.05274	0.0956378	4.96702
	3.26008	5.07209	4.46104	5.7848	3.11588	4.46392	4.35964	1.0311	5.39073	23.651	1.06317	4.46248	3.56032	4.92005	0.160339	1.20903	0.507593	0.0102833	2.0311	1.54694	0.0108761	443.426	370.396	394.289	343.47	449.52	394.175		1.20241	0.609608	0.001441	1.32232	1.34661	0.001441		5.85074	5.32174	2.92193	3.99021	6.09297	4.8847	4.84371	1.20222	6.04593	24.8202	4.21383	5.21248	0.105942	5.10322
	3.0944	5.00755	4.2941	6.17371	2.96387	4.49734	4.33849	1.20666	5.54516	27.813	1.45604	4.39572	3.39433	4.88	0.179552	1.54776	0.447637	0.00197092	3.368	1.88959	0.0252308	450.431	372.884	400.947	329.207	455.989	392.849		1.30131	0.611833	0.101619	1.77799	1.43185	0.101619		5.97096	5.49504	2.95263	4.01642	6.29958	5.05017	4.96413	1.26733	6.23147	25.5298	4.27486	5.38382	0.114815	5.2726
	2.86155	4.69729	4.21254	5.84575	2.81869	4.32496	4.1268	1.15229	5.27909	27.9221	1.32777	4.26875	3.1993	4.60421	0.180035	1.60084	0.325463	0.00735248	2.95478	1.71113	0.0392668	460.369	384.963	404.22	341.215	462.21	399.712		1.4072	0.428541	0.056206	1.577	1.45006	0.056206		6.10565	5.66065	2.97513	4.0428	6.51344	5.22826	5.08765	1.33953	6.42718	26.3291	4.33917	5.55255	0.122667	5.44445
	3.04626	4.53608	4.17472	5.46341	2.72105	4.01157	3.99218	1.00046	4.99264	25.0604	1.00091	4.09314	3.28759	4.44574	0.149761	0.894758	0.295825	0.0333216	2.16451	1.61578	0.000375759	452.477	391.315	405.742	355.487	466.418	412.342		1.04688	0.442935	0.0815787	1.37026	1.3721	0.0815787		6.22495	5.88981	2.99472	4.11629	6.72046	5.39289	5.22319	1.40782	6.63101	26.9533	4.43544	5.76558	0.130393	5.64135
	4.05459	6.84896	4.13732	5.26426	3.90864	4.09933	4.71885	1.15364	5.87249	24.4476	1.3309	4.11833	4.06578	4.98252	0.101317	0.441238	4.53735	0.338176	0.297469	0.656435	0.383805	410.596	305.159	407.25	363.036	416.532	408.785		0.0637331	2.73063	0.0189953	1.14593	0.209682	0.0189953		6.33605	6.14377	3.01485	4.19633	6.9112	5.53715	5.35656	1.47366	6.83022	27.5113	4.53153	5.99212	0.13879	5.84046
	3.85309	7.8203	3.91711	5.1084	3.78847	5.24325	4.9551	1.54718	6.50228	31.2239	2.39376	4.51275	3.8691	5.20953	0.147648	1.21443	8.20936	1.07744	0.0234999	1.36102	0.083026	418.803	272.166	416.187	369	421.452	363.837		0.65966	3.30755	0.595647	0.595647	0.724278	0.730493		6.43959	6.38849	3.07004	4.27119	7.09117	5.67946	5.48999	1.52646	7.01645	27.8043	4.62326	6.21123	0.146566	6.03397
	3.85738	7.45895	3.62064	4.93903	3.54591	5.47231	4.81571	1.50944	6.32515	31.3441	2.27841	4.39821	3.67983	5.33899	0.183967	0.91838	6.98677	1.42818	0.0152097	1.61238	0.431128	418.627	284.219	428.371	375.535	431.47	355.151		0.540825	3.06075	0.777566	0.540825	0.852298	1.0741		6.60017	6.61528	3.137	4.33936	7.26521	5.82119	5.6297	1.58135	7.21105	28.0893	4.70981	6.41676	0.153412	6.21068
	3.76929	7.06462	3.33949	4.75297	3.43226	5.42025	4.62981	1.44276	6.07257	31.1624	2.08156	4.26113	3.51652	5.25343	0.198053	0.740494	5.92827	1.66493	0.0151673	1.43414	0.624789	422.24	297.671	440.088	382.781	436.204	357.116		0.491838	2.80349	0.921639	0.491838	0.828873	1.15912		6.78861	6.82468	3.20265	4.40354	7.43822	5.95861	5.76938	1.63871	7.4081	28.4036	4.7923	6.60816	0.159279	6.37361
	3.57552	6.87474	3.18516	4.45917	3.35902	5.31069	4.46072	1.42649	5.88721	31.9789	2.03487	4.01735	3.41315	5.09781	0.197941	0.783575	5.82752	1.62705	2.38995e-06	1.21374	0.722455	430.24	304.259	446.587	394.363	439.269	361.269		0.441826	2.8574	0.832185	0.441826	0.658327	1.29335		6.97598	7.02325	3.26145	4.46493	7.60837	6.08604	5.90334	1.69669	7.60003	28.7412	4.87021	6.78895	0.164569	6.53101
	3.31682	6.7537	3.35654	4.14923	3.17941	5.0369	4.29876	1.39276	5.69152	32.399	1.93977	3.75288	3.32675	4.81498	0.182791	0.964216	6.02669	0.887794	0.0223611	1.25295	0.54484	441.04	308.496	439.373	406.77	446.83	371.752		0.436063	3.00081	0.396346	0.396346	0.573472	1.28402		7.15437	7.21433	3.31699	4.51483	7.76492	6.20601	6.02857	1.75293	7.78151	29.0771	4.93762	6.96225	0.170138	6.68019
	3.11446	6.53262	3.36721	3.97557	2.9168	5.02551	4.15536	1.39137	5.54673	33.4837	1.93591	3.67139	3.17765	4.76303	0.199653	1.08348	5.65137	0.621184	0.0323258	1.53404	0.757162	449.58	316.311	438.926	413.805	458.001	372.191		0.55693	2.86123	0.304179	0.304179	0.754589	1.35412		7.31904	7.39762	3.38333	4.56302	7.91419	6.32077	6.14966	1.80209	7.95176	29.304	5.00246	7.12841	0.175252	6.8199
	2.89935	6.08422	3.31267	3.84822	3.0389	7.79631	4.49661	1.99534	6.49195	44.3742	3.98136	3.58044	3.10734	5.52522	0.280088	2.55125	2.52049	1.40171	0.420414	2.12492	10.888	458.748	332.462	441.214	419.002	452.79	272.958		0.681096	2.50377	0.267773	0.267773	0.541545	4.21587		7.46839	7.56793	3.45202	4.61054	8.05552	6.42621	6.26343	1.84541	8.10885	29.4633	5.06446	7.2825	0.179643	6.9473
	2.74269	5.90252	3.23048	3.65232	4.4994	7.85089	4.64638	1.92278	6.56916	41.3822	3.69706	4.07586	3.33594	5.55174	0.249312	3.62403	1.57788	2.00479	0.988156	0.0216055	10.2689	465.483	339.121	444.673	427.06	392.768	271.158		1.33317	1.82666	0.845381	0.423536	0.423536	3.77503		7.60426	7.73291	3.51717	4.6566	8.23772	6.53342	6.38035	1.89577	8.27612	29.7127	5.12581	7.43304	0.183714	7.06884
	3.27334	5.71835	3.01358	3.37142	4.27575	7.59846	4.54182	1.79513	6.33694	39.5245	3.22249	3.82358	3.29786	5.3577	0.237979	1.60903	1.38423	2.33549	1.36983	0.0707924	9.34304	442.868	345.938	453.868	438.749	401.682	279.535		0.550243	1.89477	0.809999	0.452165	0.452165	3.77487		7.73146	7.88897	3.57972	4.72031	8.43051	6.64002	6.4985	1.94358	8.44208	29.9081	5.20024	7.57673	0.185998	7.18574
	3.21986	5.38335	2.8603	3.10612	4.17439	7.15752	4.31692	1.67439	5.99131	38.7866	2.80358	3.69713	3.13456	5.08111	0.236931	1.20354	1.13726	2.12176	1.46604	0.0203153	8.06898	445.121	358.512	460.423	449.934	405.755	294.474		0.477265	1.68622	0.836829	0.591004	0.477265	3.46039		7.86175	8.02729	3.66517	4.86661	8.61615	6.74058	6.62959	1.96603	8.59562	29.6554	5.3351	7.70562	0.181778	7.30117
	3.08389	4.96301	2.78969	2.88712	4.7857	6.61666	4.18768	1.5312	5.71888	36.5644	2.34458	3.93479	2.93631	4.91868	0.252371	1.21836	0.601135	1.95435	1.69145	0.357632	5.89995	450.877	374.607	463.458	459.272	381.501	313.329		0.850908	1.02821	1.1451	1.04768	0.850908	2.68187		7.99564	8.15474	3.78067	5.03423	8.78957	6.8338	6.76477	1.97237	8.73715	29.1565	5.48412	7.8245	0.175855	7.41472
	4.45059	4.56957	2.75773	2.67889	5.84237	6.3557	4.44248	1.52217	5.96464	34.2639	2.31699	4.51008	3.18095	5.52417	0.269177	6.59225e-05	0.0161524	2.83836	3.11025	1.9597	3.66044	394.704	389.991	464.835	468.241	341.34	322.636		0.0594864	0.0594864	1.75235	1.8312	1.33229	1.84562		8.1232	8.30283	3.89338	5.18373	8.95176	6.91475	6.89494	1.98289	8.87783	28.7586	5.61648	7.95581	0.17236	7.51898
	4.325	4.23261	2.68009	2.52351	5.90284	6.29008	4.32569	1.56913	5.89482	36.2746	2.46216	4.27881	3.06822	5.50838	0.284514	4.7241e-07	0.00866296	2.70801	3.24786	2.48742	3.85884	399.71	403.413	468.189	474.989	339.109	324.997		0.0461938	0.0461938	1.59872	1.7553	1.62404	2.01127		8.24085	8.45848	3.99901	5.3247	9.10053	6.98918	7.01879	1.99448	9.01327	28.4162	5.74082	8.09856	0.170365	7.61502
	4.14764	4.00988	2.50891	2.35018	6.03862	6.12413	4.19656	1.63727	5.83382	39.0145	2.68064	4.07876	2.88416	5.56587	0.317362	0.00239343	0.0348492	2.84814	3.40911	3.39317	3.71552	406.834	412.41	475.626	482.575	334.127	331.008		0.0688784	0.0688784	1.56984	1.72858	1.95986	2.04537		8.35543	8.61056	4.11434	5.4692	9.23651	7.05639	7.14041	1.99942	9.13982	28.0015	5.866	8.24302	0.168475	7.70591
	4.03886	3.80901	2.31136	2.27446	5.71902	5.89568	4.00806	1.57577	5.58383	39.3149	2.48304	3.92393	2.68577	5.29898	0.327275	0.00094815	0.0396234	2.87881	3.00537	2.92738	3.56308	411.234	420.609	484.282	485.907	345.913	339.373		0.114924	0.114924	1.61257	1.64947	1.79509	1.97174		8.46478	8.75385	4.22836	5.62697	9.36468	7.11862	7.25954	1.99952	9.25906	27.5433	5.99988	8.38028	0.165533	7.7917
	4.01406	3.68914	2.1251	2.64489	5.31344	5.64142	3.90467	1.40095	5.30562	35.8787	1.96265	3.8516	2.90595	4.98859	0.263808	0.0119658	0.0464531	3.16687	1.58707	1.98461	3.01627	412.24	425.54	492.514	469.713	361.164	348.806		0.162459	0.162459	1.7265	1.20672	1.46183	1.78981		8.56256	8.88624	4.33889	5.78257	9.48899	7.18153	7.37346	1.99771	9.37117	27.0933	6.13231	8.50804	0.162273	7.87204
	3.91527	3.56599	1.96274	2.63451	5.04035	5.25835	3.72954	1.29903	5.02857	34.8309	1.68748	3.74063	2.86738	4.75908	0.248044	0.034497	0.0267471	3.12156	1.19907	1.71823	2.33727	416.262	430.636	499.747	470.163	371.619	363.261		0.17464	0.17464	1.77789	1.10612	1.29972	1.51772		8.64544	9.04367	4.44264	5.92862	9.6056	7.25874	7.48745	2.00012	9.48757	26.713	6.26115	8.65461	0.160466	7.95209
	4.52368	3.42384	1.83207	2.53329	4.85498	5.11192	3.7133	1.33653	5.04982	35.9931	1.78631	3.97376	2.75593	4.77216	0.267828	0.656717	0.083785	3.53903	1.39241	1.30345	1.95615	391.806	436.556	505.606	474.563	378.8	368.864		0.549919	0.549919	2.14169	1.44047	0.881224	1.13816		8.72352	9.3599	4.53884	6.06771	9.71571	7.33379	7.62325	2.03086	9.6541	26.6403	6.38423	8.92573	0.166003	8.02866
	8.25928	3.32991	1.69546	2.36279	5.59387	4.91617	4.35958	2.41602	6.77561	55.4187	5.83717	4.12304	2.60457	5.42445	0.35121	15.2076	1.06022	7.09754	3.98716	1.52348	0.309793	257.875	440.49	511.768	482.021	350.584	376.422		4.13624	0.793131	2.42758	1.76025	1.47083	0.793131		8.79985	9.67527	4.62847	6.20324	9.87566	7.40373	7.76437	2.07761	9.84198	26.7583	6.50336	9.19755	0.171594	8.10179
	8.44467	3.23142	1.57314	2.83809	10.0469	4.61981	5.12568	3.37437	8.50005	65.8327	11.3864	3.92562	2.93643	7.48846	0.43665	11.0157	3.58819	12.6205	5.23302	24.2186	0.255898	251.955	444.634	517.318	461.376	203.657	388.009		4.51905	0.694194	2.35248	1.08752	6.12129	0.694194		8.87209	9.97685	4.71337	6.33573	10.038	7.46882	7.90081	2.12681	10.0276	26.9189	6.619	9.45784	0.17658	8.17046
	8.10141	3.13184	1.45906	4.82396	16.0488	4.34426	6.31822	5.24894	11.5672	83.0763	27.5514	4.58411	3.43495	7.28205	0.358972	3.17978	10.153	23.6114	2.23282	94.6836	3.89651	262.97	448.843	522.52	380.008	68.3763	398.941		3.5173	1.45226	3.12504	0.239848	11.4647	0.239848		8.94391	10.2574	4.79351	6.46309	10.1891	7.51483	8.02697	2.17502	10.202	27.0964	6.72602	9.64853	0.178479	8.22937
	7.53237	2.93189	1.35114	4.84468	16.3309	4.08529	6.17938	5.38347	11.5629	87.1199	28.9818	4.46498	3.22024	6.86045	0.361107	1.83058	10.5462	23.3119	1.78142	103.054	4.38524	281.749	457.355	527.465	379.201	63.7898	409.353		3.06739	1.53309	3.11384	0.379699	11.8659	0.379699		9.11248	10.5248	4.86623	6.58333	10.3317	7.55954	8.16302	2.2321	10.3951	27.344	6.82738	9.78953	0.178261	8.33601
	7.25713	2.73353	1.27066	4.66859	15.6597	3.76642	5.89267	5.18882	11.0815	88.0555	26.9239	4.2175	2.99175	6.61	0.376831	1.86175	9.98017	21.363	1.49839	95.3951	4.52096	291.065	465.879	531.169	386.09	74.9618	422.358		3.03963	1.48397	2.94684	0.451084	11.4422	0.451084		9.31002	10.7797	4.94983	6.69392	10.4717	7.60233	8.30125	2.28802	10.5893	27.5624	6.92102	9.92908	0.178519	8.45617
	7.43963	2.61258	1.18488	4.35682	14.7682	3.49142	5.64225	4.93637	10.5786	87.4893	24.3677	3.92412	2.83229	6.66893	0.403805	3.23056	9.17891	19.8681	1.65233	83.2825	4.62607	284.871	471.115	535.13	398.439	91.1945	433.736		3.51551	1.31154	2.73924	0.432701	10.8441	0.432701		9.51123	11.0225	5.04823	6.79517	10.6923	7.69932	8.46147	2.35139	10.8129	27.7894	7.02121	10.1346	0.181479	8.60528
	11.3871	3.04627	1.09065	4.15796	15.9021	3.31764	6.48362	5.81522	12.2988	89.6909	33.8168	3.7378	3.11412	9.5798	0.509353	24.0439	11.8154	29.0842	5.40868	88.7082	10.0234	167.202	452.476	539.499	406.417	70.8229	441.005		7.64928	0.691528	2.64716	0.420162	12.1643	0.420162		9.71071	11.2542	5.15354	6.88294	10.9586	7.81293	8.62882	2.42002	11.0488	28.0458	7.11543	10.3762	0.186417	8.76182
	11.9501	6.76704	1.71509	4.1276	18.5821	3.0884	7.70505	6.4374	14.1424	83.5478	41.4401	5.44732	3.3482	10.6543	0.521772	18.0203	0.879857	35.8795	12.7981	118.309	21.3134	152.959	308.028	510.881	407.642	32.8983	450.686		6.50276	1.31972	3.73223	1.31972	13.1347	2.35892		9.8786	11.4683	5.25956	6.95161	11.2193	7.92233	8.78328	2.48419	11.2675	28.2832	7.19429	10.6103	0.191862	8.90046
	11.5048	7.91928	2.19245	5.04145	18.6609	2.9308	8.04161	6.23075	14.2724	77.4814	38.8223	6.48037	3.45846	10.6084	0.508283	11.9936	0.0149634	34.2126	9.00096	112.769	26.1203	164.172	268.91	489.529	371.576	32.0004	457.402		5.02443	1.43892	4.28791	1.43892	12.1805	3.54956		10.0338	11.6738	5.36275	7.01639	11.4639	8.02484	8.92926	2.54457	11.4738	28.497	7.2685	10.8303	0.196796	9.02932
	10.6943	7.6978	2.11416	5.57434	18.056	2.76323	7.81664	5.93672	13.7534	75.9498	35.2446	6.63607	3.466	9.94515	0.483116	8.28074	0.0141228	32.5182	5.02791	104.845	25.537	185.6	276.223	493	351.316	39.2092	464.598		4.0582	1.06173	4.5219	1.06173	11.42	3.87284		10.184	11.8786	5.45907	7.07816	11.6965	8.24616	9.09042	2.59655	11.687	28.5636	7.37016	11.045	0.199556	9.21508
	10.2471	7.1813	1.99501	5.37653	17.0612	2.62334	7.41408	5.61455	13.0286	75.7283	31.5232	6.27892	3.31164	9.48066	0.482245	8.02607	0.0541859	29.3663	4.15161	93.0667	22.9512	197.983	293.658	498.305	358.77	52.6578	470.648		3.9682	0.902385	4.2839	0.902385	10.7823	3.65558		10.3296	12.0807	5.62126	7.13736	11.932	8.68754	9.29807	2.61935	11.9174	28.1709	7.52491	11.2736	0.199412	9.50855
	9.94728	8.74458	2.1677	5.03787	15.8267	2.50682	7.37182	5.21921	12.591	70.7995	27.2402	6.89122	3.13958	9.64661	0.508911	6.63298	1.88445	27.0829	5.44734	71.4849	23.6683	206.511	242.524	490.625	371.714	72.0981	475.717		3.05606	1.85335	4.72353	1.85335	8.93548	4.38441		10.4644	12.2695	5.84778	7.19603	12.2338	9.11877	9.52171	2.64058	12.1623	27.7322	7.67672	11.5558	0.201693	9.79159
	9.73914	12.8011	2.08378	4.87431	14.8918	2.39093	7.79684	5.46914	13.266	70.1456	29.9114	7.30673	3.01177	12.0356	0.599695	3.77255	25.0427	32.639	8.54116	50.3379	29.2239	212.536	132.633	494.35	378.048	88.8496	480.786		2.43242	5.49438	5.22295	2.43242	7.58503	4.9158		10.5934	12.4511	6.06595	7.25296	12.5571	9.5218	9.74039	2.67379	12.4142	27.4506	7.82017	11.7734	0.201762	10.0576
90°	12.0434	12.614	1.99907	4.75659	14.384	2.27691	8.01233	5.61564	13.628	70.0875	31.5354	8.40001	2.89683	12.4713	0.623008	16.2498	21.1749	36.1593	10.5998	40.5984	32.895	150.659	136.979	498.124	382.639	98.6792	485.799		3.64342	4.21394	6.40094	3.64342	5.98401	6.1231		10.7163	12.7587	6.27076	7.30781	12.8773	9.91566	9.97442	2.74083	12.7152	27.4786	7.95977	12.0627	0.204915	10.316
	12.1627	12.0715	2.11908	4.94564	13.9868	3.08278	8.06143	5.25012	13.3115	65.1264	27.5637	8.50858	3.54849	12.1399	0.547629	16.8206	16.0808	35.3116	9.70816	35.1105	24.787	147.745	149.97	492.782	375.279	106.728	450.924		3.65414	3.56294	6.3895	3.56294	5.47826	5.4258		10.835	13.1866	6.46269	7.39942	13.1742	10.3022	10.2267	2.82791	13.0546	27.6523	8.12511	12.4562	0.210438	10.5686
	11.8625	11.3015	2.04053	5.05164	13.689	3.18961	7.8558	5.00813	12.8639	63.7508	25.0814	8.17655	3.65512	11.7223	0.524611	16.0539	11.8726	33.8174	7.8633	34.0265	21.7734	155.133	169.424	496.275	371.183	112.97	446.399		3.68598	3.12491	6.13602	3.12491	5.51247	4.98695		10.9943	13.6525	6.6482	7.52534	13.4466	10.6722	10.4899	2.91818	13.408	27.8191	8.31206	12.753	0.210819	10.8333
	11.1491	10.5183	1.88916	4.86289	13.4421	3.01307	7.47911	4.82287	12.302	64.4846	23.2601	7.69062	3.47552	10.9914	0.519522	13.4688	9.23695	31.2476	6.84459	35.5572	19.9455	173.414	190.424	503.042	378.492	118.28	453.89		3.45848	2.82773	5.80146	2.82773	5.75147	4.67755		11.3156	14.1095	6.82637	7.64823	13.7481	11.0091	10.7761	3.02238	13.7985	28.047	8.48843	13.0633	0.212275	11.1623
	10.3426	10.3372	1.79204	4.56679	12.7002	2.84549	7.0974	4.58365	11.681	64.5821	21.0098	7.45202	3.27582	10.3412	0.518866	10.5312	10.4966	28.1468	6.40396	31.3918	18.0787	195.306	195.455	507.408	390.101	134.967	461.058		2.89056	2.88522	5.65997	2.88522	5.24822	4.60653		11.6647	14.5418	6.99589	7.76624	14.1343	11.3141	11.0695	3.14227	14.2118	28.3868	8.65322	13.4292	0.216281	11.4894
	10.4532	15.1555	2.33825	4.49789	11.7957	2.78994	7.83841	5.34668	13.1851	68.2113	28.587	7.47555	3.21693	11.46	0.561636	6.83719	53.54	30.2518	11.1591	15.6598	25.4871	192.226	83.9468	483.099	392.827	156.803	463.447		2.97766	7.67996	5.1373	2.97766	4.32011	4.68561		11.9959	14.9576	7.15592	7.88385	14.516	11.5962	11.3509	3.25945	14.6103	28.7154	8.81193	13.786	0.220112	11.796
	17.7735	16.0505	2.5367	4.64486	11.3008	2.69893	9.16756	6.8155	15.9831	74.3436	46.451	7.97285	3.18541	14.8631	0.647016	74.0627	47.375	43.9683	20.4548	4.55087	41.8431	42.827	68.3474	474.415	387.023	169.44	467.374		9.80068	8.07766	5.43615	3.32799	3.32799	5.27391		12.309	15.3721	7.30525	8.00086	14.8791	11.8633	11.6216	3.37489	14.9965	29.0398	8.96647	14.1251	0.2234	12.0862
	19.7661	15.5918	2.47912	4.54187	10.9462	2.59228	9.31956	7.29371	16.6133	78.2624	53.1982	7.74403	3.07968	14.4304	0.648239	109.13	39.3408	46.7916	22.8263	2.64592	45.2563	20.7176	76.1427	476.926	391.086	178.799	471.996		12.0221	7.84775	5.26491	3.20216	3.20216	5.15175		12.731	15.8746	7.44176	8.10809	15.2213	12.1184	11.9159	3.51624	15.4321	29.5089	9.11067	14.4456	0.226475	12.4247
	18.9374	14.856	3.55312	4.35776	10.3856	4.915	9.5008	6.34609	15.8469	66.7954	40.2729	7.65029	4.49707	13.7384	0.506777	89.0486	28.6779	35.3748	26.4508	0.782828	21.0296	28.9488	89.5255	431.17	398.402	194.106	376.467		11.2871	7.20569	4.09716	3.29252	2.73529	2.73529		13.246	16.3663	7.57095	8.19593	15.5389	12.3554	12.2123	3.66291	15.8752	29.9937	9.2358	14.743	0.22967	12.8007
	17.4676	13.8598	3.97997	4.11589	9.59228	7.47302	9.41475	5.40412	14.8189	57.4006	29.2046	8.53265	4.95517	12.7929	0.44161	64.8479	19.7583	29.5368	28.0779	0.0315154	3.77034	46.9251	109.369	413.626	408.115	216.84	283.745		8.93492	5.32714	4.55267	4.41675	1.05963	1.05963		13.7487	16.8404	7.70887	8.28212	15.8442	12.5733	12.4996	3.80349	16.3031	30.4289	9.35492	15.0265	0.232618	13.161
	16.1225	13.026	3.80039	3.92762	9.13214	13.5985	9.93453	5.20821	15.1427	52.4253	27.1255	11.0791	5.22875	13.4554	0.4403	38.291	9.55738	37.6276	36.0829	0.643826	13.4246	67.1624	127.503	420.962	415.758	230.603	114.903		5.04341	1.94694	7.27869	7.15146	1.94694	2.5194		14.2489	17.2866	7.90406	8.36752	16.1466	12.7759	12.7883	3.92545	16.7137	30.6957	9.46961	15.307	0.235601	13.5124
	14.9235	15.1782	3.58049	5.45823	11.1332	13.7878	10.6769	5.01547	15.6924	46.975	25.1549	12.4605	6.87697	14.6396	0.360774	18.0335	20.2615	50.359	27.2345	0.208188	9.67793	88.2524	83.532	430.034	355.682	173.833	110.879		2.46298	2.71767	8.88002	7.00228	1.32733	1.32733		14.7312	17.7038	8.08276	8.44798	16.4666	12.9675	13.0666	4.05005	17.1167	30.9953	9.57787	15.6166	0.239685	13.8494
	13.828	19.6456	4.86511	6.4297	12.2144	13.1579	11.6901	5.37666	17.0668	45.9932	28.9085	12.6862	7.87589	13.6604	0.268595	4.57038	63.2902	46.5808	27.672	0.274916	2.15428	110.036	21.8287	378.406	319.983	146.49	124.543		1.14181	6.95948	7.82104	6.25645	0.471711	0.471711		15.1846	18.1066	8.24935	8.5252	16.7955	13.1442	13.3342	4.1761	17.5103	31.3186	9.67996	15.9302	0.244053	14.1644
	12.8884	21.6852	6.37619	6.23188	11.6907	12.4344	11.8845	5.65146	17.5359	47.5533	31.939	12.0626	7.70483	12.7749	0.247566	1.00791	96.0542	30.3411	31.9518	0.0375296	0.302408	130.63	6.93042	321.9	327.099	159.442	141.215		0.825853	9.62263	5.68637	5.83068	0.371821	0.371821		15.6515	18.4719	8.40573	8.61557	17.1062	13.3072	13.593	4.29297	17.886	31.5822	9.78847	16.2279	0.247515	14.4793
	12.4295	22.4453	6.61156	5.87176	13.6745	14.1173	12.525	6.02514	18.5501	48.105	36.3024	13.052	8.06605	14.0066	0.269135	0.00910876	98.412	34.9685	44.2654	1.32134	2.53542	141.33	3.50625	313.51	340.255	113.28	104.05		0.622468	9.39326	6.44045	7.18025	0.622468	1.06527		16.1946	18.8217	8.55796	8.68072	17.3947	13.4533	13.8505	4.41959	18.2701	31.9093	9.87385	16.5086	0.251484	14.8239
	16.8499	21.413	6.78555	5.47951	24.0694	21.3947	15.9987	7.99784	23.9965	49.9907	63.9654	19.1223	9.30163	21.4084	0.394229	0.724552	29.3153	84.8815	110.653	65.136	29.1169	55.7694	8.43746	307.378	354.88	0.0617043	8.54441		2.2724	2.29076	12.3367	13.6428	4.94708	2.2724		16.7393	19.1558	8.70468	8.75866	17.6613	13.5992	14.1032	4.54094	18.6441	32.198	9.96881	16.7718	0.254407	15.1693
	18.1109	20.4323	6.59983	5.38024	24.6039	22.5553	16.2804	8.26766	24.5481	50.7829	68.3543	19.2716	9.47759	22.0245	0.398289	3.35057	17.2385	93.7137	118.814	69.2811	39.3737	38.5255	15.0965	313.925	358.63	0.0818982	3.1064		1.16074	1.16074	12.6718	13.8914	5.33233	3.28365		17.2747	19.4735	8.84746	8.98764	17.9169	13.7837	14.3807	4.62331	19.004	32.1495	10.1867	17.0328	0.251516	15.5292
	17.4664	26.6326	6.21891	10.0299	23.6951	21.9886	17.6719	8.06003	25.7319	45.6093	64.964	19.7275	11.889	23.2685	0.323671	0.0422526	80.2941	131.171	58.4002	36.2786	18.6338	46.9418	5.35849	327.568	204.143	0.387734	5.42503		2.26112	6.90513	13.5086	9.69757	3.96761	2.26112		17.7766	19.7694	8.9857	9.22286	18.2325	13.9707	14.6596	4.70781	19.3674	32.1141	10.4098	17.3393	0.249719	15.8737
	16.5715	29.0508	6.00642	10.6168	21.9752	20.5253	17.4577	8.28171	25.7394	47.4388	68.5867	18.5484	12.1055	21.6127	0.281961	0.785286	134.401	131.131	46.7974	20.4078	9.41035	60.0042	22.402	335.305	187.716	5.48766	14.3827		1.9769	10.5024	12.542	7.93159	3.42677	1.9769		18.2318	20.0155	9.11708	9.44917	18.6586	14.1473	14.9366	4.79809	19.7347	32.1231	10.6237	17.7281	0.25058	16.1896
	15.5227	27.936	9.21113	10.3678	20.8764	20.239	17.3588	7.08768	24.4465	40.8304	50.2352	17.8809	11.6565	20.717	0.279875	3.37127	111.876	66.385	48.875	12.3732	8.29526	77.3526	13.0916	228.21	194.602	11.843	16.6364		2.35813	10.0551	8.66972	7.51309	2.99553	2.35813		18.6672	20.2297	9.24481	9.65925	19.1067	14.37	15.2129	4.8874	20.1003	32.1266	10.8369	18.1333	0.251856	16.5186
	20.8442	25.922	10.237	9.69889	20.297	19.9554	17.8257	6.46434	24.2901	36.2641	41.7877	20.1262	12.6666	20.7074	0.240931	9.11097	65.55	57.5896	66.0456	6.10708	4.53538	12.0658	2.5737	198.269	213.711	16.1666	19.0303		0.717991	5.79585	9.88923	10.4273	0.170803	0.170803		19.0804	20.4267	9.39678	9.86574	19.5328	14.5855	15.4813	4.96352	20.4448	32.0614	11.0457	18.5199	0.252801	16.833
	23.2887	24.0004	10.1555	9.17273	20.0302	19.1422	17.6316	6.45048	24.0821	36.5847	41.6088	19.5862	12.4022	22.474	0.288788	32.002	40.5617	55.892	71.553	5.75324	2.2818	1.05905	0.100697	200.569	229.372	18.383	26.7865		3.70246	4.41423	9.43067	10.4135	0.444014	0.444014		19.4685	20.6109	9.55652	10.0712	19.9275	14.7926	15.7379	5.02854	20.7664	31.9519	11.2515	18.8801	0.253175	17.1306
	22.8852	22.7027	9.65588	8.96383	19.8979	17.8471	16.9921	6.2416	23.2337	36.7323	38.9575	18.8725	11.7037	22.0015	0.305526	34.7292	32.6106	53.8201	64.4531	8.44362	0.731001	2.05211	2.60853	214.971	235.743	19.5353	41.8697		4.01276	3.83018	9.21661	9.90866	1.0254	1.0254		19.8325	20.7869	9.70577	10.2882	20.3074	14.9865	15.9845	5.0877	21.0722	31.8289	11.4628	19.2267	0.252983	17.4095
	21.8035	21.7455	9.2561	8.90069	19.4612	16.9306	16.3496	5.91073	22.2603	36.1522	34.9367	18.1959	11.1747	21.1744	0.309118	29.7448	29.1158	50.3174	55.4859	9.68205	0.33754	6.32173	6.61659	226.854	237.686	23.5864	54.5707		3.60759	3.54962	8.93977	9.29518	1.26531	1.26531		20.1767	20.9594	9.90514	10.5301	20.6849	15.1653	16.2369	5.12672	21.3636	31.5744	11.6889	19.5729	0.252194	17.671
	20.167	20.783	10.0939	8.75371	18.5157	16.3557	15.7782	5.17285	20.951	32.7849	26.7584	17.4357	11.6593	19.7542	0.257687	19.2619	25.0486	32.311	49.3428	7.49398	0.333525	17.2288	12.4945	202.319	242.24	33.6643	63.3948		2.73133	3.34734	7.34179	8.68196	1.08	1.08		20.4994	21.1449	10.2577	10.7702	21.0606	15.3272	16.51	5.12916	21.6391	31.067	11.9094	19.923	0.251742	17.9133
	18.5012	19.3383	10.1318	8.57934	17.4386	15.4151	14.9007	4.51805	19.4188	30.321	20.4128	16.4268	11.4526	18.2356	0.228474	12.9638	19.6922	22.7429	39.9597	6.4407	0.26456	33.832	24.7951	201.243	247.698	47.3234	79.2581		2.07442	2.91148	6.29506	7.84747	1.01175	1.01175		20.7975	21.3363	10.6453	11.0015	21.4216	15.4473	16.7749	5.12339	21.8983	30.542	12.1129	20.1959	0.250179	18.1224
	17.0058	18.6377	9.61346	8.18669	21.2955	15.5191	15.0431	5.14945	20.1925	34.2314	26.5169	16.2625	11.0899	18.2297	0.243518	3.85255	12.9213	29.4806	47.0098	39.0936	0.226639	53.4641	32.2634	216.217	260.211	9.13377	77.416		0.743362	2.37519	6.64903	8.07579	5.03306	0.743362		21.0733	21.5165	11.0259	11.2186	21.7463	15.5563	17.0228	5.11301	22.1358	30.0362	12.303	20.3931	0.247432	18.3148
	15.8657	17.8635	9.14967	9.71851	22.2538	15.2502	15.0169	4.9749	19.9918	33.1287	24.7496	15.5579	11.1014	17.364	0.220007	0.720443	8.10312	34.4242	28.0728	52.3731	0.0544161	71.4378	41.6577	230.071	213.138	4.25987	82.2214		0.307758	2.30557	6.40825	5.83941	6.6959	0.307758		21.33	21.6941	11.3819	11.4541	22.0473	15.6603	17.2613	5.09831	22.3596	29.5361	12.5057	20.5859	0.244179	18.4951
	15.9269	16.5911	11.224	17.8376	21.4367	14.3184	16.2225	3.42434	19.6468	21.1086	11.7261	16.259	14.7206	17.526	0.0869993	0.0873647	0.13586	24.9845	2.60876	27.1887	3.62527	70.4068	59.702	171.446	41.9921	8.30029	99.9863		0.332083	0.332083	5.03496	1.57866	5.17777	1.94052		21.5718	21.8926	11.7167	11.7585	22.3255	15.7591	17.504	5.07155	22.5756	28.9736	12.7586	20.7955	0.239519	18.6655
	16.104	15.4421	14.0643	20.0181	20.0413	13.3903	16.51	2.89122	19.4012	17.512	8.35918	15.7731	14.4088	19.0395	0.138446	0.164821	1.14048	5.98134	12.3064	12.4701	9.73283	67.4654	78.7778	105.133	18.4875	18.2881	119.41		0.330976	0.330976	1.70872	4.245	4.26825	2.38279		21.7955	22.0825	12.0428	12.0847	22.585	15.8506	17.7402	5.03566	22.7758	28.3856	13.0262	20.9969	0.234275	18.8231
	15.4159	17.3505	13.6098	18.7182	19.042	12.8337	16.1617	2.62256	18.7843	16.227	6.8778	16.3832	14.0614	18.3763	0.133023	0.55618	1.41336	6.51205	6.53587	8.29594	11.0756	79.2426	48.542	114.66	31.3547	27.834	131.884		0.967311	0.967311	2.77341	2.335	2.65873	3.54954		22.0003	22.2587	12.3627	12.4124	22.8246	15.9326	17.9652	4.99367	22.9589	27.7963	13.2924	21.1853	0.228928	18.9665
	14.4176	17.9636	12.8353	17.791	17.6623	12.1263	15.466	2.66986	18.1359	17.2628	7.12815	16.04	13.2309	17.7588	0.146111	1.0991	6.23772	6.92065	5.40551	4.82386	11.1539	98.0126	40.376	131.847	42.5988	44.2946	148.633		1.62235	1.92357	3.20469	1.751	1.62235	3.91373		22.2754	22.4238	12.6756	12.7288	23.0549	16.0067	18.1942	4.96556	23.1598	27.292	13.5483	21.3664	0.223922	19.141
	14.0382	17.5972	14.1	17.9039	16.235	11.2012	15.1792	2.55643	17.7357	16.8416	6.53531	15.1675	14.0537	17.2566	0.102298	1.30192	5.84639	1.16481	7.42365	1.11469	15.8251	105.669	45.1663	104.403	41.1378	65.3305	172.045		1.12928	2.42967	1.06753	2.73637	1.06753	3.96634		22.6064	22.5809	12.9819	13.0221	23.2792	16.0782	18.4248	4.95268	23.3775	26.8805	13.7861	21.5418	0.219535	19.3295
	13.3699	16.9136	13.9155	18.9768	15.2844	10.4393	14.8166	2.96611	17.7827	20.0189	8.79783	14.6	13.5063	16.5063	0.0999582	2.09283	4.39757	0.811945	17.307	0.218883	19.1609	119.855	54.8213	108.207	28.5264	81.6011	192.613		1.23005	2.31365	0.684465	4.37679	0.684465	4.1607		22.9232	22.7304	13.2786	13.3036	23.4993	16.1571	18.6487	4.94119	23.5899	26.4962	14.017	21.71	0.215327	19.4437
	12.3635	15.7581	13.3951	18.5235	14.7504	10.2556	14.1744	2.86349	17.0378	20.2019	8.19959	14.0728	12.6214	15.5062	0.102561	3.27934	2.50823	0.607161	18.9148	0.331791	15.3567	142.905	73.2679	119.304	33.5739	91.5351	197.745		1.7093	1.68534	0.677609	4.45071	0.677609	3.81717		23.2137	22.8702	13.5573	13.5767	23.7063	16.2362	18.8601	4.92827	23.7883	26.1307	14.2416	21.8676	0.211195	19.5532
	11.4887	18.1224	12.5448	17.4034	13.8788	11.4349	14.1455	2.94854	17.0941	20.8443	8.69389	13.2118	11.7527	16.5223	0.168684	7.05857	15.816	2.56233	10.614	0.0711237	7.34748	164.584	38.3819	138.603	47.8081	108.971	165.968		1.72309	4.91064	0.667019	4.19162	0.667019	1.77691		23.4875	23.0001	13.8224	13.8465	23.8997	16.3126	19.0615	4.91347	23.9749	25.777	14.4631	22.0154	0.207036	19.6563
	10.9258	33.9211	11.645	16.6592	13.9238	10.959	16.339	8.89209	25.2311	54.4226	79.0693	12.7844	11.1305	15.9753	0.178737	29.3026	309.131	22.0338	0.102546	5.83314	28.9437	179.345	92.2238	160.6	58.6535	108.035	178.455		1.85858	21.1367	1.13942	3.87483	1.13942	1.82533		23.7461	23.1658	14.0842	14.1115	24.084	16.54	19.2886	4.88552	24.1741	25.3286	14.7186	22.1965	0.20257	19.8529
	10.5689	33.7082	10.8339	17.2566	18.8612	10.3092	16.923	9.02003	25.943	53.3005	81.3609	14.0453	10.6351	18.46	0.268941	40.3747	281.743	37.0766	0.111286	3.75654	43.7425	189.032	88.18	181.814	49.8603	29.7745	196.241		3.47638	19.6629	3.21132	3.21132	4.81591	3.73608		23.9597	23.3954	14.3405	14.3677	24.2505	16.8963	19.535	4.84484	24.3799	24.8008	14.9999	22.4303	0.198515	20.1459
	9.93866	32.1677	10.2408	17.2383	18.928	10.1647	16.4464	8.65176	25.0981	52.6059	74.853	13.7396	10.1837	18.5056	0.290067	42.3504	247.161	38.5087	0.627096	6.15862	39.4592	206.759	61.6221	198.16	50.1192	29.0492	200.309		3.8009	18.4282	3.49872	3.49872	5.18848	3.57483		24.1575	23.6245	14.5867	14.6027	24.3615	17.2623	19.7659	4.79679	24.5627	24.2681	15.2676	22.6599	0.194905	20.4434
	9.72671	29.9224	9.70236	16.6317	17.6631	9.93785	15.5974	7.8967	23.4941	50.6284	62.3579	13.2848	9.7795	17.4053	0.280517	34.4646	205.207	34.7511	1.06994	4.26738	32.0301	212.899	31.412	213.61	59.0748	44.2841	206.782		3.55809	16.6376	3.58244	3.34695	4.37833	3.34695		24.3361	23.8458	14.8183	14.8003	24.4061	17.6104	19.9695	4.7455	24.715	23.7637	15.5163	22.8767	0.191713	20.7281
	19.3678	28.5247	9.35843	15.6702	16.801	9.62888	16.5585	7.09635	23.6549	42.8562	50.3582	16.2356	11.1392	18.7261	0.254036	7.89209	143.19	51.8411	0.789021	0.0587944	48.0197	24.5022	17.6985	223.782	74.7797	56.502	215.763		3.13218	12.2891	6.87718	0.565372	0.565372	6.60673		24.5024	24.052	15.0346	14.9888	24.4445	17.9437	20.161	4.69646	24.8575	23.2947	15.7619	23.0792	0.188392	20.9978
	22.1815	27.2113	11.4655	14.4603	16.5814	9.0987	16.8331	6.79171	23.6248	40.3473	46.1274	15.5209	12.2142	20.7815	0.259648	28.6052	107.706	28.8112	5.63026	0.0633417	59.8212	4.56359	8.37232	165.18	97.1694	59.8506	231.62		6.66063	11.6904	4.05536	1.06057	1.06057	6.42217		24.6599	24.2461	15.2355	15.1859	24.4845	18.3842	20.366	4.63762	25.0036	22.7714	16.0227	23.2761	0.184571	21.3152
	22.3785	25.9063	12.9473	13.3694	24.5281	14.398	18.9213	5.98583	24.9071	31.6354	35.8301	18.3883	13.6266	23.9907	0.275515	11.9524	48.7904	35.6882	30.8232	31.4367	20.4598	3.76069	2.52347	129.287	119.866	0.0442551	98.401		3.99024	7.51803	5.44095	5.01885	6.13986	3.99024		24.8034	24.4473	15.4246	15.46	24.5233	18.8418	20.5834	4.56412	25.1475	22.1738	16.3055	23.4813	0.180357	21.6445
	22.1441	24.7253	13.4174	12.5344	28.9317	15.9674	19.62	6.65077	26.2708	33.8978	44.2327	19.0557	14.0549	24.08	0.262886	6.37097	26.0632	38.4733	50.2064	86.7077	13.3419	4.72472	0.166053	118.819	138.848	21.2888	69.7288		3.08837	5.66951	5.63839	6.52135	9.87599	3.08837		24.896	24.7712	15.6042	15.7384	24.5436	19.2896	20.8072	4.50465	25.3118	21.6495	16.6262	23.6095	0.17356	21.9166
	20.5865	23.6006	13.3287	11.9516	28.2646	15.3789	18.8518	6.39281	25.2446	33.9109	40.868	17.9827	13.8412	22.8471	0.245469	3.0091	22.5511	30.5048	47.6132	88.6006	12.0612	13.9226	0.514337	120.76	152.923	15.5774	79.9038		2.6038	5.61792	4.65399	6.03111	10.2819	2.6038		24.9764	25.1619	15.7634	15.9981	24.5272	19.7088	21.0227	4.46495	25.4876	21.2387	16.9258	23.6511	0.165742	22.118
	19.4084	22.8286	12.915	11.5187	26.5243	14.3929	17.9313	5.98012	23.9114	33.3501	35.7618	16.9007	13.2845	21.9735	0.246441	2.18181	23.9829	25.1634	41.1217	73.8392	12.5201	24.1017	2.21772	130.023	163.816	4.86881	98.5019		2.50774	5.92788	3.98567	5.38198	9.62362	2.50774		25.0576	25.5356	15.9094	16.2355	24.5029	20.0954	21.2227	4.43716	25.6599	20.9076	17.2005	23.6828	0.158557	22.2991
	18.69	22.6303	12.1148	10.9264	25.2028	25.965	19.2549	6.51859	25.7734	33.8543	42.492	20.6601	13.7586	24.5597	0.281879	0.31909	11.3933	50.9811	69.3631	35.3779	45.0255	31.672	2.84768	148.913	179.328	0.783273	2.71327		1.97014	1.97014	8.54536	9.73371	4.54267	5.30485		25.1436	25.8906	16.0551	16.4634	24.5542	20.4572	21.4273	4.4261	25.8534	20.6563	17.4618	23.7725	0.153043	22.5057
	18.1649	22.2286	18.6353	10.3951	25.3857	47.7489	23.7598	12.78	36.5398	53.7885	163.329	20.4319	18.2825	24.5964	0.147248	31.3018	2.34453	26.2597	178.614	2.64357	575.48	37.8571	4.36473	32.29	193.841	1.14041	549.019		2.267	1.79662	1.79662	10.0369	4.95371	27.317		25.2355	26.2211	16.2157	16.7381	24.7064	20.7978	21.6524	4.41534	26.0678	20.3919	17.753	23.9429	0.148453	22.7521
	17.6259	20.828	25.6102	10.2216	31.8995	46.5938	25.4632	12.6741	38.1373	49.7743	160.633	23.2191	18.4264	30.3271	0.2441	61.4231	21.4846	0.0216248	232.305	41.4258	446.505	44.7812	12.1782	1.67047	198.702	57.4821	496.223		5.59324	2.3911	2.3911	12.9975	8.68033	23.3747		25.3222	26.5186	16.3905	17.0198	24.8697	21.1245	21.8742	4.39612	26.2703	20.0973	18.046	24.1208	0.144066	22.9971
	16.9634	20.0444	25.0936	9.93276	33.9518	43.6236	24.9349	12.1912	37.1261	48.8919	148.625	22.569	17.7337	31.7372	0.283067	63.5453	23.9169	0.0251854	225.065	81.3032	349.267	54.0865	18.2612	0.601988	206.928	92.8141	372.716		5.60564	2.5246	2.5246	12.6363	11.3827	21.0546		25.4122	26.8399	16.5617	17.2956	25.0292	21.4443	22.0971	4.38637	26.4835	19.8504	18.3328	24.2961	0.13989	23.2367
	16.0802	32.5388	23.6346	9.55119	33.5803	42.5598	26.3242	12.2342	38.5584	46.4751	149.675	28.0867	17.9688	33.32	0.299308	104.939	38.622	7.23375	281.333	52.652	263.597	67.8572	67.586	0.466696	218.052	85.7955	332.774		12.0065	4.45211	4.45211	18.5355	5.49362	14.4731		25.5713	27.2234	16.7281	17.5521	25.1731	21.7877	22.3393	4.40541	26.7447	19.7205	18.611	24.4646	0.135892	23.4804
	15.3633	44.4761	22.1504	12.958	32.2454	41.6558	28.1415	13.3867	41.5282	47.5691	179.203	27.1979	17.06	39.3032	0.39464	163.283	266.819	35.8936	230.538	16.8419	182.638	80.1832	406.358	4.69759	129.044	62.8473	300.609		11.8346	17.2782	5.04751	14.2399	5.04751	14.458		25.7378	27.6114	16.8812	17.7897	25.3226	22.1241	22.5778	4.43711	27.0149	19.6525	18.8733	24.6364	0.132456	23.7234
	19.168	48.1849	21.4636	16.1064	30.43	39.8549	29.2013	12.7075	41.9088	43.5168	161.48	25.9468	19.7419	37.4987	0.310213	100.667	360.377	59.8723	171.476	1.50983	113.498	26.52	569.64	8.14634	67.4263	37.3601	241.401		6.77881	22.2381	4.48323	9.8404	4.48323	13.908		25.8981	27.9853	17.0246	18.0271	25.5015	22.4364	22.8122	4.4733	27.2855	19.6093	19.1294	24.8292	0.129662	23.969
	35.1747	47.196	20.6766	15.6184	33.4432	37.4664	31.5959	11.5634	43.1592	36.5977	133.711	34.3089	23.8682	36.8935	0.214366	12.808	243.363	119.231	255.279	3.41257	34.463	117.873	523.412	13.2582	75.6789	83.2732	172.886		0.865755	12.887	13.6324	18.6905	0.865755	3.15745		26.0516	28.3312	17.1607	18.3367	25.6739	22.7225	23.0461	4.4898	27.5359	19.4818	19.4332	25.0169	0.125618	24.1982
	37.8609	44.6527	19.7364	15.0254	41.7262	34.6454	32.2745	12.1171	44.3916	37.5438	146.824	36.2532	23.4637	40.7599	0.269312	31.2076	153.22	157.204	297.53	89.3341	5.62127	183.416	413.511	20.9888	86.3471	303.053	106.661		1.60773	8.39956	16.5168	21.2277	5.47302	1.60773		26.1956	28.6522	17.291	18.6531	25.8315	22.9925	23.2693	4.49956	27.7689	19.3369	19.7379	25.191	0.121371	24.412
	36.0122	42.9128	18.7172	14.913	41.2931	32.1377	30.9977	11.6956	42.6933	37.7306	136.788	34.075	22.0724	39.9729	0.288508	25.1456	141.97	150.81	258.716	105.996	1.29967	136.761	345.777	31.3657	88.4487	288.164	61.1521		1.93725	8.83784	15.3577	19.1619	7.21815	1.93725		26.4102	28.9035	17.4482	18.961	25.9769	23.2882	23.498	4.49609	27.9941	19.1339	20.0428	25.3571	0.117057	24.6325
	34.1733	42.7034	17.6052	14.6893	40.1082	30.3949	29.9457	11.5686	41.5142	38.6318	133.831	32.2841	20.8026	38.6244	0.299895	17.8723	162.76	152.289	232.759	103.276	0.201771	97.1308	338.033	45.0591	92.708	249.337	36.9314		1.88919	10.4194	14.6789	17.5948	7.82409	1.88919		26.6594	29.1335	17.78	19.2528	26.116	23.7349	23.7794	4.44757	28.227	18.7035	20.3733	25.5318	0.112373	24.9254
	44.9866	51.4426	16.2648	14.0905	37.8889	29.3249	32.3331	15.2065	47.5395	47.0307	231.237	33.6069	19.5298	43.2122	0.377456	160.113	365.174	258.188	332.791	30.8673	9.04881	427.202	735.756	64.85	104.597	184.175	25.0717		11.3797	17.8357	17.3421	19.5164	4.28198	4.28198		26.884	29.3617	18.1791	19.5223	26.255	24.2796	24.0803	4.38457	28.4648	18.2081	20.7116	25.7611	0.108656	25.2673
	54.182	50.7071	15.3611	13.39	35.1989	27.9368	32.796	17.2518	50.0478	52.6034	297.624	31.5679	18.505	46.83	0.433534	457.363	320.807	303.975	376.592	5.77389	23.6114	891.875	696.396	80.2216	119.416	118.399	13.0977		22.6142	19.1392	16.2067	18.1778	3.63103	3.63103		27.0928	29.5796	18.5518	19.7746	26.3941	24.7893	24.3637	4.33118	28.6949	17.7772	21.0282	25.9929	0.105583	25.5917
	53.9904	49.001	16.1274	13.1763	33.7388	25.9598	31.999	16.8427	48.8417	52.6352	283.677	29.8493	18.5855	45.1854	0.417116	483.624	289.069	251.906	354.291	3.02695	36.4713	880.466	609.262	67.0816	124.131	88.7554	2.69633		24.1411	19.1517	13.7219	16.6729	3.88948	3.88948		27.2989	29.7873	18.8918	20.0172	26.5264	25.2428	24.6274	4.28714	28.9146	17.408	21.3236	26.2055	0.102715	25.8846
	53.7696	46.1556	22.6493	12.9207	33.3053	24.2157	32.1694	15.4135	47.5829	47.9136	237.576	28.7605	23.0409	42.943	0.301622	466.572	195.615	90.6326	370.51	1.29034	63.2611	867.413	476.891	2.78391	129.892	80.7758	0.010419		25.0091	17.3951	6.11124	15.8398	4.54481	4.54481		27.5102	29.9829	19.2146	20.2569	26.6543	25.6109	24.8716	4.24523	29.1168	17.0686	21.5954	26.3934	0.0999831	26.1326
	51.8957	43.1496	22.6487	12.1183	34.8527	22.8378	31.2505	14.7756	46.0261	47.2813	218.319	28.8452	22.696	41.0754	0.288208	426.227	141.589	73.9905	366.038	12.9759	70.7735	760.544	354.637	2.7858	148.826	110.984	2.19039		23.0505	14.3044	6.19653	16.7269	6.00745	6.00745		27.7296	30.1417	19.5313	20.535	26.8072	25.9684	25.1189	4.19166	29.3105	16.6873	21.8934	26.5975	0.0970105	26.3878
	48.7593	41.9306	21.6787	11.6067	35.6203	21.1719	30.1279	14.2213	44.3492	47.2032	202.247	28.6495	21.2986	40.353	0.309066	347.129	139.303	71.3886	343.036	30.1663	80.2106	597.389	310.211	6.9645	161.572	127.747	9.89667		20.1098	13.281	6.97078	17.0428	6.97078	7.47764		27.953	30.2427	19.8269	20.8433	26.9686	26.4508	25.3809	4.13172	29.5126	16.2789	22.2452	26.8392	0.0935943	26.7097
	49.9649	41.2111	20.442	12.838	34.2705	19.8485	29.7625	14.3605	44.123	48.2504	206.225	27.3562	19.9969	39.476	0.327529	408.136	131.071	86.8716	286.438	20.3217	98.2872	657.775	285.386	15.0215	131.784	99.0563	19.9742		22.6086	13.8549	6.91423	14.5182	6.91423	7.50772		28.1659	30.3039	20.0988	21.1501	27.1309	27.014	25.6439	4.07694	29.7209	15.8983	22.6161	27.1016	0.0902213	27.0724
	57.5654	40.0514	19.6843	12.3	31.9594	19.0735	30.1057	16.7556	46.8613	55.656	280.75	25.8218	19.2262	38.0284	0.328396	754.04	98.9173	108.605	317.043	3.43634	121.708	1105.41	247.547	21.4693	144.428	58.3945	27.5022		31.7436	14.2295	6.13756	13.5219	6.13756	6.74832		28.3614	30.4194	20.364	21.446	27.2563	27.5493	25.8994	4.03804	29.9374	15.5912	22.8986	27.4761	0.0908691	27.4028
	57.5699	38.4227	18.9657	13.9678	29.6317	19.0969	29.6091	16.2968	45.9059	55.0397	265.585	24.3643	18.9985	36.225	0.311941	781.806	77.6795	113.283	244.652	0.000511091	110.506	1105.71	198.95	28.6448	107.122	28.2384	27.2569		33.2056	14.0584	5.39867	10.3965	5.2674	5.2674		28.5566	30.6829	20.6164	21.7217	27.3147	27.9728	26.1442	4.03111	30.1753	15.4188	23.1199	27.8083	0.0920587	27.6438
	56.4022	36.4681	18.4913	28.7432	28.3703	22.7747	31.875	13.4663	45.3413	42.2474	181.342	28.5567	24.1736	34.5368	0.176515	601.587	21.0967	179.122	9.80797	12.2829	82.815	1029.41	147.63	33.9474	19.5844	16.4228	2.38108		27.8455	7.91134	10.0654	0.186463	0.186463	5.78204		28.782	31.0232	20.8478	21.9905	27.4541	28.3508	26.4081	4.05548	30.4636	15.357	23.3564	28.1267	0.0926562	27.9025
	53.2373	34.1189	17.9988	28.9861	34.2894	22.7039	31.8891	12.2655	44.1546	38.4631	150.443	31.5525	24.2745	34.2468	0.170405	455.748	4.972	192.941	8.4271	5.76177	84.3672	836.341	96.0617	39.9298	21.7936	99.4344	2.60452		21.6848	2.56637	13.5537	2.56637	2.73694	8.84859		29.007	31.291	21.0707	22.2138	27.6005	28.7338	26.6528	4.07797	30.7308	15.3003	23.5604	28.4505	0.0940198	28.1672
	49.5751	31.4601	17.2748	27.8947	46.5123	21.7605	32.4129	13.0942	45.5071	40.3981	171.458	29.6774	23.294	42.7493	0.294583	294.54	0.907928	229.162	20.414	198.793	113.475	637.932	51.0124	49.6029	12.7947	492.599	6.53977		19.8977	1.78267	12.4026	1.78267	16.8349	7.91693		29.2148	31.5068	21.2844	22.4769	27.7438	29.2233	26.9084	4.09363	31.002	15.2132	23.7937	28.8535	0.0961077	28.4793
	47.3853	29.2415	16.6899	26.1165	48.6004	27.5125	32.591	12.7039	45.2949	38.9798	161.389	28.377	26.4655	42.8493	0.236368	218.869	11.2193	252.846	41.9193	256.301	25.7909	532.109	24.2431	58.1845	3.23545	589.647	10.2066		19.0082	0.864474	11.6871	2.26052	20.2234	0.864474		29.4133	31.6992	21.455	22.7991	27.8704	29.7148	27.1586	4.10556	31.2642	15.1169	24.0669	29.2537	0.097276	28.6418
	45.1791	27.1567	18.8177	25.588	46.1539	27.0286	31.654	11.2815	42.9355	35.6401	127.272	27.0927	25.9482	40.6735	0.221029	182.928	20.2255	164.771	36.7964	210.247	21.3943	435.195	8.05977	30.2506	1.61352	476.817	7.34871		18.0864	0.0640621	8.27497	1.50467	19.0612	0.0640621		29.5437	31.8942	21.6029	23.1461	27.9817	30.1849	27.3922	4.11314	31.5054	15.0157	24.355	29.6341	0.097781	28.7627
	42.5814	25.4836	19.314	25.295	42.9054	26.1262	30.2843	9.96082	40.2451	32.8911	99.218	25.8049	25.3421	38.4676	0.205697	151.22	23.0463	120.347	24.8932	159.294	17.2897	333.562	1.35921	25.0377	0.954911	345.501	3.27039		16.7765	0.321284	6.4909	0.509942	17.1005	0.321284		29.639	32.2319	21.7467	23.4728	28.0905	30.6164	27.6329	4.15306	31.786	15.0294	24.6272	29.985	0.0981047	28.8647
	39.9712	24.4766	18.1097	26.164	41.3498	24.6978	29.1282	9.36372	38.4919	32.1466	87.6793	25.4309	24.5319	36.5194	0.196351	117.571	21.6369	121.406	8.78634	149.367	19.6286	245.03	0.0252435	38.5397	3.40863	290.089	0.144405		14.5403	0.954246	7.32116	0.733121	15.9189	0.733121		29.7245	32.6775	21.9094	23.7854	28.2751	31.0216	27.8989	4.2156	32.1145	15.1103	24.9078	30.335	0.0982424	28.9998
	37.7392	24.007	23.2936	28.3365	40.9285	22.9184	29.5372	7.89748	37.4347	26.7374	62.3702	26.1717	23.4719	35.3885	0.202455	67.2726	30.5835	38.9827	1.44164	129.762	43.8082	180.135	0.0965911	1.04892	16.1505	275.918	1.95811		11.5674	2.16478	2.87815	2.16478	14.7568	3.25331		29.808	33.1284	22.0664	24.0958	28.4568	31.4145	28.1616	4.28325	32.4449	15.2095	25.186	30.6751	0.0982628	29.1324
	35.3837	25.0791	38.6235	27.983	40.4883	21.2149	31.4621	7.82288	39.285	24.8645	61.1975	31.6834	25.8051	37.8135	0.188757	15.3788	40.7424	51.2855	12.1038	81.4725	105.004	122.455	0.579655	204.654	13.4343	261.486	9.62755		3.70032	6.60425	6.94012	3.70032	8.80494	10.4684		29.8917	33.5576	22.1992	24.4021	28.6227	31.7976	28.4118	4.35549	32.7673	15.3299	25.4573	31.0039	0.0982375	29.2572
	32.7065	25.2225	42.0738	26.9783	39.1354	19.8126	30.9882	8.56079	39.549	27.626	73.2871	29.8424	25.6614	37.5282	0.187796	2.95265	33.2433	122.89	16.0793	66.3773	124.893	70.3712	0.818533	315.276	7.07842	219.563	20.2961		2.86411	4.61991	12.2314	2.86411	9.29301	10.0298		29.9706	33.965	22.3162	24.7	28.7858	32.1739	28.6519	4.43056	33.0825	15.4634	25.7214	31.3269	0.0982584	29.3782
	30.33	23.9231	41.2862	25.3653	36.9721	18.7441	29.4368	8.47699	37.9138	28.7973	71.8594	27.8476	24.2837	35.3115	0.185046	0.797845	30.4005	140.408	16.5775	56.7801	114.333	36.1473	0.155729	287.928	1.09724	160.131	31.0652		2.48238	3.9245	13.4386	2.48238	9.12442	9.10349		30.0567	34.3798	22.4368	24.9832	28.8949	32.5382	28.8816	4.51031	33.3919	15.6166	25.9611	31.6274	0.0983923	29.4758
	28.936	23.482	38.6149	26.9239	34.3775	17.9987	28.3888	7.41501	35.8038	26.1195	54.9823	27.9299	24.3425	33.0171	0.151232	0.299348	24.0767	104.572	2.14598	35.8639	107.954	21.3277	0.698457	204.407	6.79202	101.198	39.93		1.00602	4.44791	10.6849	1.00602	6.44754	9.93119		30.2239	34.8204	22.6502	25.2318	28.9766	32.8853	29.1314	4.58009	33.7115	15.7222	26.168	31.9468	0.0994374	29.6003
	27.4089	25.2365	36.3441	33.5432	31.9964	17.0375	28.5944	6.96227	35.5567	24.3483	48.4732	29.7027	25.7796	33.1565	0.125168	1.40555	11.2758	60.058	24.4901	11.5735	133.563	9.555	0.844054	144.634	85.1084	58.9619	53.0023		2.29377	4.46617	6.64149	3.84053	2.29377	12.6652		30.4448	35.2541	22.8831	25.38	29.0453	33.2082	29.3693	4.66076	34.03	15.8695	26.2964	32.2485	0.101667	29.7451
	25.4533	23.9479	35.3945	35.5043	30.7296	15.7742	27.8006	7.62339	35.424	27.4216	58.1161	28.0914	24.3243	34.2283	0.169148	5.51003	14.8433	57.6674	59.3457	8.57877	144.635	1.28943	0.136767	122.695	125.138	41.1116	72.9924		2.63815	4.1435	7.3031	7.41282	2.63815	12.3172		30.6501	35.6571	23.082	25.4834	29.1173	33.515	29.5842	4.74933	34.3335	16.0536	26.3919	32.5323	0.104209	29.8837
	24.9311	22.1928	34.7556	35.4508	29.8083	14.549	26.9479	8.02313	34.9711	29.7727	64.3706	27.3697	22.8774	33.5188	0.18869	4.06769	22.611	60.9593	72.2986	8.18199	153.734	0.376161	4.51533	108.948	123.944	30.1465	95.4294		2.43863	5.17688	7.38586	8.08107	2.43863	12.8208		30.837	36.0154	23.272	25.5885	29.2448	33.82	29.7963	4.82758	34.6239	16.202	26.5025	32.8141	0.106404	30.0409
	31.8281	20.7424	33.9622	34.1629	28.9332	13.7047	27.2223	8.27589	35.4981	30.4012	68.4904	30.3807	22.7901	33.4287	0.189235	21.2136	41.9886	45.4267	48.1724	2.92747	182.723	56.4049	12.7832	93.0151	96.9267	21.3027	112.636		1.44742	9.63826	3.58153	3.78224	1.44742	16.6759		31.0214	36.3422	23.4479	25.7878	29.4154	34.1175	30.0221	4.8833	34.9054	16.2657	26.6947	33.0937	0.107027	30.2184
	37.2542	19.7149	33.1419	31.6826	28.4617	13.2711	27.2544	9.03441	36.2888	33.1485	81.6206	30.0721	21.9016	32.7771	0.198898	99.9967	56.8444	34.6627	19.6087	1.45759	195.533	167.352	21.1867	77.8652	54.2402	17.1721	122.029		7.1821	10.3573	3.06977	1.61043	1.61043	16.801		31.298	36.6378	23.5946	26.0461	29.5829	34.4104	30.2616	4.93201	35.1936	16.2979	26.9303	33.3732	0.106842	30.4405
	35.7188	18.7594	31.9765	30.4271	27.7327	13.7851	26.3999	8.40768	34.8076	31.8474	70.6891	29.0799	21.0027	31.5891	0.201295	86.8411	58.378	31.0983	16.218	1.77628	159.134	129.983	30.8958	58.6561	37.3236	11.6617	110.937		6.63889	10.3205	2.89662	1.3472	1.3472	15.2948		31.7711	36.9166	23.8319	26.2805	29.7462	34.6868	30.5389	4.96275	35.5016	16.2506	27.147	33.6498	0.10696	30.7587
	33.0598	17.6694	29.998	29.954	26.0105	13.5491	25.0401	7.75056	32.7907	30.9526	60.0713	27.9823	19.7547	29.987	0.205709	64.3159	54.3279	24.58	24.1464	0.941611	132.044	76.424	44.2009	32.2646	31.7675	2.86535	115.965		5.07758	10.3129	2.01569	1.97177	1.97177	14.4332		32.2495	37.1864	24.1493	26.4883	30.0056	34.9369	30.836	4.96886	35.8049	16.1138	27.3676	33.9117	0.10679	31.1276
	31.3002	16.5557	28.475	29.6186	24.3821	12.9	23.872	7.53076	31.4027	31.5465	56.7124	26.4285	18.5123	29.3327	0.226155	55.1793	53.5271	21.1881	33.0243	0.260224	120.383	48.7548	60.2491	17.2827	28.0993	0.00413627	130.364		4.87168	9.87281	2.04647	3.19009	2.04647	13.5285		32.6986	37.4046	24.4725	26.6784	30.3114	35.1579	31.1206	4.95709	36.0776	15.9287	27.5866	34.1486	0.106292	31.505
	30.3839	19.9946	28.0089	29.0247	23.2831	27.8537	26.4248	3.95481	30.3796	14.9663	15.6405	27.9313	24.4258	28.7707	0.0816772	15.6746	41.3477	2.50931	6.75912	9.87019	2.04167	36.7986	18.6897	13.6245	22.1548	1.07045	12.5028		2.45265	7.93669	0.0776043	1.09336	4.64816	0.0776043		33.1388	37.4343	24.7919	26.8628	30.6144	35.3669	31.3682	4.89972	36.2679	15.62	27.8007	34.3672	0.105625	31.8766
	29.6136	26.294	27.3328	27.9897	22.2478	40.5471	29.0042	6.17133	35.1755	21.2774	38.0854	27.6612	26.5537	29.2076	0.0475948	0.371389	7.34517	2.79355	1.02909	45.648	133.24	28.0457	3.90537	9.09027	13.4833	4.28461	263.392		1.95233	1.36728	0.328477	0.328477	5.41341	12.8859		33.6749	37.4421	25.0916	27.0458	30.8484	35.567	31.6116	4.85461	36.4662	15.357	27.9964	34.5781	0.105182	32.2616
	28.2253	26.1436	26.184	26.336	21.149	41.2225	28.21	6.79809	35.0081	24.0981	46.214	26.26	26.1537	27.7529	0.0296664	0.000231416	4.27004	4.10501	3.51219	49.8588	169.324	15.2685	3.33383	3.48271	4.07313	10.0413	285.77		1.9653	0.116323	0.0759993	0.0759993	5.111	14.9625		34.2343	37.4903	25.3935	27.2286	31.0525	35.7474	31.8578	4.82425	36.682	15.1431	28.1846	34.775	0.104677	32.6434
	25.9642	25.2605	24.6196	24.5797	20.5053	39.1467	26.6794	6.39889	33.0782	23.9844	40.9458	24.9401	24.5897	25.7883	0.0237922	0.511378	2.01308	4.24244	4.40838	38.1191	155.435	2.71091	0.888797	0.0911268	0.0686325	14.535	219.897		1.02417	0.320444	0.320444	0.360338	4.43479	14.2066		34.7761	37.6309	25.8041	27.4055	31.2395	35.9182	32.1291	4.79049	36.9195	14.9101	28.364	34.9709	0.104317	33.0078
	24.1567	23.5477	22.9872	23.702	20.1731	37.4166	25.3306	6.08888	31.4194	24.0377	37.0745	23.6248	23.1273	24.043	0.0194131	1.37787	3.17865	5.49134	2.65229	26.599	146.073	0.0259318	0.593024	1.77041	0.379199	17.1779	171.58		0.531902	0.0771446	0.63763	0.0771446	3.45169	13.7918		35.1784	37.7765	26.2498	27.5705	31.4195	36.088	32.3804	4.73998	37.1204	14.6384	28.5327	35.1611	0.104067	33.299
	23.0126	22.148	21.3602	24.3758	19.6517	47.8167	26.3942	10.6138	37.008	40.2127	112.653	22.5803	21.5572	24.035	0.0543475	11.4352	18.03	25.3404	4.07375	45.4605	458.923	1.70356	4.70792	8.74698	0.00336915	21.772	552.198		0.432283	0.432283	1.22004	1.79553	2.92855	25.2364		35.5234	37.9145	26.6661	27.7285	31.6106	36.2585	32.6169	4.69241	37.3093	14.3864	28.699	35.3481	0.103815	33.567
	21.7827	22.7263	20.0949	31.7665	18.6549	49.2558	27.3802	11.6617	39.0419	42.5919	135.996	22.2545	20.5169	29.5064	0.179708	31.3314	21.659	53.0752	19.2398	76.1311	478.543	6.42632	2.53286	17.8324	55.4838	32.0683	621.907		0.471762	0.471762	2.15959	9.512	3.59963	27.0013		35.8491	38.0364	27.0407	27.89	31.7425	36.3684	32.8212	4.64419	37.4654	14.15	28.8532	35.4816	0.103031	33.7958
	20.6562	35.4387	19.0508	31.9956	17.931	48.0987	28.8618	11.8845	40.7463	41.1772	141.241	26.3259	19.4522	34.5779	0.279951	67.3317	43.2555	96.2565	9.82048	119.484	370.057	13.4067	123.676	27.7409	58.9493	40.7912	565.533		5.66968	9.1128	7.27513	5.66968	8.39497	21.7728		36.1543	38.1537	27.3849	28.0585	31.8367	36.4515	33.0066	4.59833	37.6049	13.9316	29.0031	35.5903	0.10198	33.9955
	19.9838	45.8397	17.6379	30.1037	16.9463	45.0088	29.2534	13.3893	42.6427	45.7702	179.274	25.0438	18.2243	41.2825	0.387487	85.9245	275.107	134.92	0.723096	151.463	248.233	18.783	463.195	44.6211	33.4773	54.3382	428.118		5.05995	20.7959	7.40591	5.05995	8.09745	19.965		36.4508	38.3419	27.7551	28.2263	31.9236	36.5376	33.2059	4.56421	37.7701	13.7452	29.1506	35.7047	0.101057	34.1872
	19.6271	45.2899	16.7837	28.7784	16.2223	41.5837	28.0475	12.7959	40.8434	45.6222	163.735	24.2027	17.4945	38.3824	0.373819	70.9034	297.3	126.874	0.534127	139.835	183.229	22.0022	439.831	56.7623	19.8969	65.5362	298.114		4.57563	21.0872	7.41905	4.57563	7.98042	17.381		36.7358	38.5711	28.2108	28.3827	32.0019	36.9044	33.4678	4.56459	38.0324	13.6388	29.2875	36.0453	0.103436	34.3689
	19.2976	43.1978	16.69	28.3601	23.1849	38.9432	28.2789	10.7445	39.0235	37.9948	115.445	25.7725	20.2694	36.2974	0.283347	80.6651	222.573	134.304	0.00658126	25.949	113.727	25.2025	356.457	58.183	16.3401	1.28334	213.904		6.47493	17.4253	9.0825	2.58757	2.58757	13.1708		36.9968	38.8116	28.6521	28.5274	32.0722	37.3659	33.7377	4.58944	38.3271	13.6033	29.5071	36.4588	0.105383	34.5345
	19.4323	40.2255	18.0555	32.8492	32.2839	36.6859	29.9221	9.13134	39.0534	30.5171	83.3813	32.5666	22.6452	35.7268	0.224106	110.035	106.161	140.815	8.56795	5.57847	45.75	23.8674	253.056	39.2157	72.785	63.4601	152.972		13.1342	7.65894	14.511	0.282614	0.282614	4.11938		37.2303	39.0427	28.9857	28.6632	32.116	37.6024	33.94	4.60421	38.5442	13.5657	29.7683	36.6868	0.104108	34.6731
	18.6145	38.4931	19.6475	33.209	32.155	35.1764	29.5492	8.36008	37.9093	28.292	69.891	32.682	22.7743	34.6845	0.207282	119.568	79.993	98.0452	13.3939	6.78983	31.6646	32.5271	200.941	21.8117	79.0543	61.4218	117.909		14.0675	5.81113	13.0345	0.52702	0.52702	2.49438		37.4418	39.2576	29.2196	28.7897	32.0745	37.808	34.0985	4.63978	38.7383	13.607	29.9333	36.8806	0.10398	34.7582
	18.739	44.9363	19.2058	32.4575	30.8405	34.3704	30.0916	9.92185	40.0134	32.9722	98.4431	31.649	22.1145	33.8922	0.210292	128.882	220.366	118.501	5.59763	0.560879	18.3084	31.1231	425.124	26.1324	66.2554	42.546	101.056		12.91	13.2873	12.4432	0.808506	0.808506	2.72141		37.6316	39.4713	29.4307	28.9122	32.0684	38.0113	34.2543	4.67593	38.9302	13.6506	30.0901	37.0721	0.103956	34.85
	27.9619	50.9632	18.6342	30.3983	28.7751	36.6187	32.2252	10.8494	43.0746	33.6674	117.71	29.5867	28.1652	35.0636	0.109102	18.1763	351.112	184.717	3.3377	11.903	19.3025	13.2795	709.98	32.3033	36.9728	19.8683	151.313		1.62486	21.3765	10.9526	0.811571	0.811571	7.03197		37.8054	39.5685	29.6216	29.0301	32.2495	38.2984	34.4289	4.68607	39.115	13.6109	30.2786	37.3311	0.104312	35.0274
	28.8127	50.8741	17.434	28.7121	28.9455	36.7221	31.9168	11.1441	43.0608	34.9161	124.191	28.8791	28.7373	34.7779	0.0951061	9.63499	359.38	209.75	10.2697	8.82813	23.0912	20.2047	705.237	47.3862	19.3103	21.4163	153.867		0.0664053	21.9949	11.4451	0.167022	0.0664053	7.84296		37.9675	39.5608	29.7948	29.1002	32.4358	38.6631	34.5871	4.70061	39.2877	13.5907	30.4551	37.6441	0.105567	35.2017
	27.8925	48.6941	16.3726	28.7887	31.5767	34.4188	31.2906	10.5176	41.8082	33.6128	110.621	30.1827	28.1165	33.7083	0.0904449	11.547	302.883	222.547	6.25925	0.0819006	9.78578	12.7786	594.205	63.1262	19.9894	52.6928	102.031		2.29025	18.5114	13.8102	1.39402	1.39402	4.23606		38.0716	39.5104	29.9505	29.1251	32.6133	39.0191	34.715	4.71493	39.4299	13.5818	30.6162	37.9431	0.106869	35.3425
	26.4903	45.1056	15.504	35.8249	30.6758	31.6281	30.8715	9.82968	40.7011	31.8407	96.6226	31.1519	27.5367	34.7757	0.116173	19.1943	202.611	236.159	24.5369	0.0382833	0.572495	4.72007	432.135	77.6828	132.415	40.4246	53.441		4.66161	13.9537	15.648	4.67299	0.476148	0.476148		37.9997	39.4569	30.0977	29.1431	32.7264	39.3456	34.7949	4.71168	39.5066	13.5413	30.7549	38.2079	0.108073	35.3631
	24.7462	42.4318	14.8172	36.2017	28.4689	29.8439	29.4183	9.50229	38.9206	32.3006	90.2935	29.1564	25.6769	34.6123	0.148209	21.8283	169.35	213.191	46.0152	0.901429	0.181186	0.183574	328.117	90.2602	141.229	17.2316	30.5388		4.41018	13.2754	14.3392	7.04534	0.687548	0.687548		37.9264	39.4025	30.2411	29.1547	32.7311	39.6661	34.8536	4.72339	39.577	13.5521	30.8636	38.2653	0.107071	35.3287
	31.9188	40.2904	18.0627	35.2889	26.3263	32.3583	30.7076	7.69547	38.403	25.0605	59.2203	32.1385	27.7244	34.5563	0.109695	1.46703	91.8317	159.893	20.9889	19.1957	2.72492	57.7753	255.127	39.1262	120.366	4.0341	64.6501		0.219761	8.15191	14.0759	3.15039	5.81226	0.219761		37.9106	39.3503	30.3759	29.1611	32.7258	39.9831	34.9178	4.75047	39.6682	13.6047	30.9634	38.2422	0.105177	35.3182
	42.6847	39.0485	35.7205	33.8261	25.2112	47.3659	37.3095	7.6691	44.9786	20.5554	58.815	37.3845	34.2997	41.7756	0.0982703	28.8928	3.02435	2.52484	12.134	146.368	101.131	337.344	216.996	130.022	90.4084	0.798222	531.215		5.30016	1.66402	1.66402	3.55843	12.1733	9.98133		37.9172	39.4695	30.4968	29.1952	32.7439	40.2771	35.0166	4.80408	39.8207	13.7194	31.0586	38.3563	0.105131	35.3305
	42.2259	38.4139	42.3883	31.4931	24.85	57.0633	39.4058	10.9918	50.3976	27.894	120.821	40.3199	33.2233	42.3477	0.120739	7.95337	0.983709	8.89539	62.6105	211.87	311.79	320.702	198.702	326.543	51.4852	0.283277	1072.27		1.906	1.906	2.06834	8.82685	15.4699	16.7434		37.7978	39.6219	30.6137	29.2438	32.7964	40.536	35.1016	4.83744	39.939	13.7813	31.1594	38.4918	0.105273	35.2971
	39.8263	36.6464	40.8247	29.5833	24.2913	55.89	37.8437	10.8795	48.7232	28.7486	118.364	38.2363	31.3491	40.5751	0.128274	3.93073	1.43348	8.88684	68.2331	183.667	325.67	240.514	151.995	272.481	27.7262	0.000701582	996.805		1.58994	1.58994	2.58842	8.653	13.9451	17.6537		37.5675	39.7668	30.7295	29.2898	32.8508	40.7687	35.1622	4.85589	40.0181	13.81	31.2598	38.6157	0.105271	35.2091
135°	38.0762	34.6301	37.9781	28.3798	22.8307	52.8242	35.7865	10.2409	46.0274	28.6165	104.875	36.3041	29.9424	38.0517	0.119265	5.24261	1.33729	4.80302	54.8595	167.852	290.282	189.294	106.344	186.605	16.5002	2.21126	812.616		1.77209	1.674	1.674	7.9243	13.4734	16.5201		37.3386	39.884	30.824	29.3366	32.9057	40.9831	35.212	4.87337	40.0854	13.8401	31.3445	38.716	0.105217	35.1221
	37.2485	32.5813	36.074	27.8939	21.9169	50.4039	34.3531	9.67981	44.0329	28.1774	93.6987	34.3277	29.0658	36.9549	0.119495	8.3834	3.13941	2.96162	41.7209	154.659	257.63	167.204	68.2855	138.21	12.789	5.76405	680.489		2.92086	1.74639	1.74639	6.43372	12.4107	16.0763		37.2826	40.0097	30.8436	29.3803	32.9525	41.1864	35.2758	4.92284	40.1987	13.9553	31.3708	38.8262	0.106207	35.1175
	36.8678	31.0563	35.2491	33.2725	26.4206	49.538	35.4007	7.82412	43.2249	22.1016	61.2169	34.2608	31.6104	36.4632	0.0712876	2.15236	18.8742	0.0229847	4.52927	80.6427	199.863	157.504	45.4079	119.495	80.188	4.42199	636.062		2.607	3.20453	0.9883	0.9883	7.84022	15.2772		37.4423	40.1542	30.848	29.4237	32.9594	41.3775	35.3675	4.99781	40.3653	14.1311	31.3759	38.9575	0.107796	35.2008
	36.1648	29.7528	34.4318	37.2567	28.361	61.4019	37.8948	12.0429	49.9378	31.7799	145.033	35.2983	30.9225	36.9838	0.0892589	2.99289	66.2936	11.9924	0.407171	90.8948	552.582	140.353	29.5391	102.294	167.417	16.3474	1375.23		0.866505	5.54559	0.866505	1.9584	6.93738	26.1036		37.6792	40.2804	30.8474	29.4695	32.945	41.562	35.4639	5.07707	40.541	14.3162	31.3718	39.0763	0.109365	35.3121
	34.1769	27.8046	33.5636	36.9117	27.9146	68.7501	38.1869	15.4046	53.5915	40.3399	237.301	33.8703	29.3269	36.228	0.105272	16.0798	107.793	21.3753	1.62627	105.52	934.109	97.2034	12.1578	85.4849	158.606	12.9374	1974.23		0.306688	6.06569	0.306688	3.0414	5.95563	34.8798		37.8755	40.3768	30.8492	29.5005	32.9239	41.7324	35.5431	5.14817	40.6912	14.4843	31.3679	39.1683	0.110588	35.3997
	31.9776	33.9962	33.1323	35.4653	26.2163	67.651	38.0731	14.8353	52.9084	38.9652	220.085	33.5642	32.2662	35.098	0.0420363	37.1557	16.6214	24.4113	6.80081	140.583	874.852	58.6724	93.6715	77.6965	124.267	3.60448	1877.77		1.58669	0.431921	0.431921	1.90102	7.34793	34.0868		37.9546	40.4482	30.8507	29.5492	32.9022	41.886	35.5985	5.19633	40.7948	14.5971	31.3635	39.2357	0.111505	35.4284
	36.3727	47.7586	32.0213	33.0455	29.9114	63.7459	40.4759	13.0358	53.5117	32.2064	169.933	34.7091	32.2774	44.9121	0.163685	16.836	53.0374	71.4796	55.2115	111.608	541.492	145.322	549.472	59.3451	76.1727	31.2889	1554.58		1.66364	13.0495	2.68775	1.66364	4.79768	29.0368		38.0414	40.5008	30.8474	29.7214	32.883	42.0164	35.6684	5.20862	40.877	14.6029	31.3563	39.2927	0.112336	35.4622
	40.6546	54.4614	29.7463	32.2674	38.5432	60.3544	42.6712	12.2319	54.9031	28.6655	149.62	39.5989	33.8363	51.0097	0.202406	4.06662	139.008	167.052	108.239	17.0407	312.694	266.893	908.637	29.4695	63.1969	202.362	1298.64		1.05573	14.8625	9.85255	7.33149	1.05573	20.7555		38.1378	40.5476	30.8458	29.843	32.8586	42.0979	35.7218	5.22138	40.9432	14.6168	31.349	39.3411	0.113059	35.4982
	39.9631	53.4157	28.506	32.3524	38.3347	60.2884	42.1434	12.3078	54.4512	29.2046	151.482	39.1489	33.848	50.0526	0.193141	4.75363	127.066	185.978	95.8638	14.506	329.242	244.777	846.691	17.5413	64.5551	196.475	1293.89		0.814198	14.2668	10.6429	6.79652	0.814198	21.1395		38.2439	40.6001	30.8512	29.9525	32.7984	42.1666	35.7688	5.23899	41.0078	14.6468	31.338	39.3922	0.113873	35.5212
	37.3539	50.6326	27.3772	36.9355	36.3081	69.4755	43.0138	14.9447	57.9585	34.744	223.344	37.1447	36.4649	47.3129	0.129485	32.0343	58.0462	244.504	36.9459	44.9666	700.224	169.942	692.472	9.36005	159.207	143.768	2039.23		0.209215	13.4879	9.76753	0.209215	0.836611	32.3308		38.3562	40.6578	30.8614	30.0481	32.6644	42.2236	35.8019	5.26691	41.0688	14.7112	31.3122	39.4438	0.114926	35.5103
	35.3719	47.1759	26.2751	42.5825	33.5312	69.39	42.3878	15.0955	57.4832	35.6128	227.873	38.9772	33.9914	46.0276	0.150417	49.2227	22.9265	259.619	0.0379235	78.4385	729.12	122.193	522.495	3.83106	333.6	84.8875	2031.5		3.60531	8.19874	12.7021	3.60531	5.44597	30.4128		38.4587	40.7134	30.8681	30.1556	32.4987	42.2088	35.8172	5.27944	41.0966	14.7399	31.2757	39.4893	0.116068	35.4787
	33.8804	45.422	25.0187	44.3967	31.4318	66.9581	41.1846	14.8482	56.0328	36.0528	220.47	39.1386	32.044	45.1657	0.169949	53.3513	17.9554	261.337	10.3176	95.117	664.27	91.4445	445.389	0.491302	403.165	50.6099	1818.2		5.25815	6.28343	14.1199	5.25815	7.70675	27.8195		38.5465	40.764	30.8928	30.3096	32.333	42.1798	35.8376	5.27492	41.1126	14.7189	31.2529	39.5324	0.116967	35.4398
	32.8161	57.7728	24.5429	41.8473	30.9088	62.2983	41.6977	15.3126	57.0103	36.723	234.477	37.3317	31.3857	53.7914	0.263049	78.8826	258.408	294.287	0.0223717	116.4	424.385	72.2221	1119.24	0.0506895	307.284	43.4423	1442.52		4.51558	20.4411	12.7888	4.51558	6.42286	24.9666		38.6262	40.8177	30.9378	30.4587	32.1779	42.1419	35.86	5.26599	41.126	14.6848	31.2478	39.5783	0.117618	35.402
	31.4388	67.2551	25.9179	40.2218	38.3593	58.3683	43.5935	15.9818	59.5754	36.661	255.419	39.2906	33.169	53.8317	0.237501	147.737	559.87	312.429	11.3685	27.397	218.293	50.7097	1843.62	2.56033	252.939	197.165	1159.44		7.85173	27.9645	13.3727	0.93125	0.93125	19.0777		38.6954	40.8685	30.9887	30.5788	32.0189	42.1014	35.8753	5.26217	41.1375	14.668	31.2463	39.6202	0.118165	35.3572
	30.1553	66.8363	24.9578	39.9389	37.6286	56.2199	42.6228	15.9424	58.5653	37.4035	254.161	38.7838	32.0237	52.1496	0.239101	155.438	586.293	312.051	7.20323	24.942	184.879	34.0774	1807.83	0.409711	244.021	177.179	1017.74		8.62843	28.0525	13.8259	1.15516	1.15516	17.4361		38.7737	40.911	30.9798	30.6494	31.846	42.0639	35.8706	5.28334	41.154	14.7289	31.1963	39.6509	0.119335	35.3099
	28.5393	63.7088	23.3787	39.387	35.1076	54.6591	40.7968	15.5249	56.3216	38.0542	241.022	37.2473	30.1814	50.841	0.254987	150.244	524.961	303.388	1.98739	32.3663	192.163	17.8217	1551.65	0.881777	227.082	116.421	920.595		8.70798	26.4615	13.8686	2.13969	2.13969	17.4117		39.1324	40.9263	30.8052	30.7128	31.6675	42.0297	35.879	5.36769	41.2467	14.9605	31.0208	39.6645	0.122284	35.3999
	26.3915	60.0762	21.8341	38.3657	33.7473	53.0519	38.9111	14.9883	53.8994	38.5194	224.65	36.0565	28.2304	49.3803	0.272513	156.741	447.96	291.623	0.297447	26.6655	199.961	4.30038	1278.66	6.16835	197.345	88.9153	825.65		9.66499	24.0197	14.2223	2.30924	2.30924	16.9954		39.5361	40.9244	30.5844	30.8836	31.5279	41.998	35.9091	5.44402	41.3531	15.1606	31.0447	39.6706	0.121981	35.532
	25.6112	60.1138	21.6705	36.5066	32.2078	51.9437	38.0089	15.0955	53.1044	39.7156	227.873	34.3572	27.2603	48.0844	0.276384	153.704	488.626	266.945	2.25711	33.6527	194.178	1.67292	1281.36	7.00818	148.567	62.2532	763.194		8.74602	25.7566	12.6867	2.14936	2.14936	17.5865		39.9469	40.9177	30.3885	31.0671	31.4494	41.974	35.9573	5.51305	41.4703	15.3322	31.1627	39.6776	0.120198	35.6982
	32.5886	61.9248	30.4904	34.5828	30.4202	49.9579	39.9941	13.0103	53.0044	32.5305	169.267	33.5857	31.015	46.1141	0.195765	54.8423	480.955	90.3203	29.2826	91.6592	99.2771	68.4062	1414.29	38.1017	105.371	37.2402	657.417		0.997107	28.3391	3.09525	0.997107	3.16543	16.3722		40.3311	40.9024	30.215	31.2185	31.3882	41.9468	36.0003	5.58127	41.5816	15.5034	31.2609	39.6769	0.118638	35.8596
	38.0199	59.9578	34.5167	32.6601	28.3124	46.6102	40.0129	11.5453	51.5581	28.854	133.294	36.2683	33.1243	44.4626	0.146138	3.97198	397.801	30.2078	54.0626	136.9	43.5254	187.748	1270.21	104.018	69.5951	15.9572	496.955		1.75159	23.6895	1.75159	3.60816	7.95588	10.342		40.6835	40.8917	30.0536	31.2764	31.334	41.9182	36.0262	5.66268	41.6889	15.7182	31.2908	39.6753	0.118149	36.0087
	36.6241	55.7482	33.9518	30.3535	27.2394	44.0735	37.9984	10.4348	48.4332	27.4612	108.886	35.288	31.2531	42.2111	0.149162	1.88866	315.056	16.3751	58.4449	115.757	36.9063	151.447	987.874	92.8147	36.43	8.53577	390.288		1.33616	20.4603	1.33616	4.93447	8.0486	8.78551		41.0653	40.9415	29.8881	31.3049	31.2822	41.8917	36.0623	5.76923	41.8315	15.998	31.2878	39.7217	0.11877	36.1232
	34.1125	53.1798	32.6048	29.2236	31.7905	43.3304	37.3736	9.12457	46.4982	24.4145	83.2577	33.3587	31.9941	41.0259	0.12369	10.635	249.836	22.7411	66.4222	31.171	35.4831	95.9362	833.018	68.6756	24.0674	55.8419	361.479		0.753815	19.8212	0.753815	4.13503	1.56815	9.97172		41.7243	41.005	29.7171	31.331	31.224	41.8747	36.146	5.93778	42.0838	16.4272	31.2508	39.7903	0.120206	36.168
	32.8577	50.6459	30.4271	37.7268	34.7249	41.8819	38.044	7.34262	45.3867	19.3003	53.9141	36.2258	33.3245	40.8431	0.101373	26.8981	158.808	58.0182	0.100651	11.0169	14.729	72.9308	693.173	37.3238	179.802	108.308	308.499		3.36812	14.4201	5.79876	1.50096	1.50096	5.65606		42.3779	41.0773	29.5421	31.3629	31.189	41.9396	36.2481	6.1273	42.3754	16.9038	31.2325	39.87	0.12148	36.2201
	41.6983	47.1582	28.7708	43.7316	32.9806	40.487	39.1378	6.91654	46.0543	17.6723	47.8385	41.0927	34.8572	43.2233	0.107147	6.55656	64.3281	107.474	21.1033	37.9108	1.82044	302.084	521.687	19.8296	376.896	75.0444	261.444		0.605671	6.06557	12.3219	2.63892	8.11208	0.605671		42.9371	41.1521	29.3674	31.4026	31.1637	42.0044	36.3379	6.30162	42.6395	17.3418	31.2235	39.9485	0.122591	36.2773
	60.6785	44.7932	37.6461	42.4221	31.6192	38.0765	42.5393	9.97228	52.5116	23.4425	99.4465	40.2493	37.7537	44.2004	0.0786618	329.032	5.08005	23.9428	0.0137334	119.248	19.916	1322.1	419.243	177.646	327.767	53.3113	189.304		20.4292	4.54386	2.60318	2.17277	8.6301	2.17277		43.446	41.2241	29.2009	31.4281	31.1288	42.0546	36.4137	6.46876	42.8825	17.7646	31.2036	40.0215	0.123804	36.3261
	60.2063	42.7379	45.131	39.2989	40.6862	35.2665	43.8878	8.6579	52.5457	19.7274	74.9592	41.7121	39.6457	44.5327	0.0580549	266.293	1.3222	1.54546	21.0579	10.2501	74.3271	1287.99	339.302	433.189	224.434	267.926	119.874		18.4942	1.02586	3.41889	2.41317	1.02586	6.44559		43.9473	41.4276	29.0499	31.4434	31.1666	42.0952	36.5217	6.64174	43.1634	18.1857	31.2358	40.2011	0.125499	36.4355
	56.3921	39.9372	44.8736	36.4105	44.4555	33.5407	42.6016	8.07844	50.6801	18.9628	65.2612	42.1964	37.2921	44.7691	0.0911143	190.178	7.09902	5.16196	38.3304	3.43708	82.0995	1028.76	243.967	422.543	146.233	405.53	85.0632		14.1957	2.25917	2.67723	5.78593	2.25917	8.65565		44.4466	41.7921	28.907	31.4594	31.4355	42.1719	36.7021	6.80867	43.5108	18.5512	31.4415	40.5196	0.126153	36.6258
	54.9458	36.8874	43.5767	35.1058	44.227	31.8536	41.0994	8.32815	49.4275	20.2634	69.358	40.2321	35.5512	44.0644	0.106929	191.722	17.7408	6.13726	35.9229	9.782	85.4846	938.075	157.996	370.908	116.382	396.378	56.789		14.7137	3.34467	3.34467	5.12626	3.99494	8.37847		44.9294	42.1256	28.8085	31.5621	31.7965	42.1195	36.8903	6.91423	43.8045	18.7427	31.6207	40.8122	0.126897	36.958
	64.1803	34.4948	40.8113	35.5503	42.2591	30.3173	41.2688	12.0387	53.3075	29.1714	144.93	38.1808	34.7587	41.8972	0.093124	524.934	45.8877	0.209363	32.7021	0.980661	119.936	1589.02	103.572	272.036	126.169	321.893	35.9946		25.9995	3.68598	2.63051	2.63051	4.07835	7.86347		45.3878	42.376	28.7182	31.6656	32.1495	41.9293	37.0377	6.98737	44.0251	18.8655	31.7866	40.7064	0.123044	37.0394
	65.8771	36.9865	40.428	35.5188	39.3417	28.2064	41.0597	12.8977	53.9574	31.412	166.351	38.1641	35.8857	40.1564	0.0561627	615.9	16.5915	0.399038	30.702	2.9517	165.209	1727.17	160.496	259.541	125.463	225.718	15.1211		27.713	1.17761	2.26397	2.64528	1.17761	9.95771		45.8137	42.5939	28.6371	31.7616	32.472	41.719	37.1662	7.05633	44.2226	18.9859	31.9392	40.5808	0.119162	37.0955
	63.9092	43.9855	50.757	34.3255	36.3647	27.0194	42.7269	13.2102	55.937	30.9177	174.508	40.1751	34.8353	49.0641	0.169593	448.69	1.5842	64.482	70.5831	40.4769	246.725	1567.48	386.821	699.031	100.155	145.13	7.29878		23.734	3.8104	10.5818	5.84962	3.8104	13.1557		46.2104	42.8046	28.5624	31.8624	32.7693	41.5678	37.2961	7.13231	44.4285	19.1235	32.0891	40.4999	0.115868	37.1685
	59.6039	43.084	53.9296	32.1652	34.7968	26.6089	41.6981	12.9487	54.6467	31.0534	167.668	38.9404	32.8231	51.2182	0.218882	320.621	1.92096	149.609	90.8763	47.6272	227.684	1245.11	352.174	876.858	61.5816	109.811	5.24915		20.6635	4.14362	14.9891	6.77528	4.14362	12.3316		46.5891	43.0851	28.4912	32.0279	33.038	41.4749	37.451	7.21946	44.6705	19.2771	32.2804	40.4689	0.112557	37.2564
	56.6717	41.0052	53.1027	30.266	35.6975	26.1503	40.4822	12.2827	52.7649	30.3409	150.864	38.3513	31.6239	50.0783	0.225874	262.098	0.273494	159.277	104.371	22.8937	205.405	1046.78	278.47	828.573	35.3818	129.498	3.35803		18.3203	2.65385	14.7514	8.08531	2.65385	12.2011		46.9436	43.3705	28.4271	32.1844	33.2815	41.2623	37.5782	7.29563	44.8738	19.4145	32.4587	40.3413	0.108278	37.2719
	54.9496	38.0962	50.4078	29.5203	37.7184	25.3896	39.347	11.5011	50.848	29.2298	132.274	37.9073	31.5698	47.3299	0.199748	243.442	1.5645	122.341	96.5641	2.65217	194.808	938.31	189.845	680.688	27.0661	179.578	1.14889		17.0423	0.188873	12.5005	8.38703	0.188873	12.5177		47.2788	43.6236	28.3713	32.252	33.5133	41.1692	37.7014	7.39067	45.092	19.6032	32.5673	40.3022	0.106147	37.3412
	52.6716	36.4543	47.8329	29.3869	38.3472	24.2776	38.1617	10.7404	48.9022	28.1445	115.357	37.4008	31.1537	45.4614	0.186748	210.536	2.91522	93.5305	76.9983	0.0343904	192.769	803.94	147.297	552.96	25.6959	196.825	0.00161292		15.2708	0.946424	10.4321	8.01389	0.946424	13.1232		47.6066	43.7177	28.3244	32.294	33.7489	41.3234	37.8358	7.48475	45.3206	19.7822	32.6578	40.4515	0.106604	37.5362
	50.229	42.4277	50.3527	28.7236	36.9537	23.9845	38.7786	10.9698	49.7484	28.2884	120.337	39.6907	30.7811	48.2787	0.221321	131.114	13.3165	133.961	101.103	3.32991	218.863	671.395	327.971	677.818	19.4111	159.668	0.111049		10.5383	2.73699	10.662	10.9672	2.73699	15.7062		47.932	43.6835	28.288	32.3314	34.0351	41.5243	37.9657	7.55696	45.5227	19.9047	32.7574	40.6347	0.107332	37.7797
	47.9128	45.75	58.485	27.158	34.3573	51.0757	44.1231	11.4437	55.5669	25.9359	130.959	46.8314	37.2055	50.285	0.149496	14.3616	2.64668	206.262	287.816	95.3708	48.3382	556.726	459.341	1167.4	8.06692	100.793	715.987		1.08141	1.08141	11.6536	19.6734	12.4741	4.2443		48.238	43.6258	28.252	32.375	34.3271	41.7323	38.0917	7.62233	45.714	20.0105	32.863	40.8222	0.108016	38.0297
	44.7933	46.6799	56.2432	25.3993	32.2267	72.1094	46.2419	16.7469	62.9888	36.2158	280.458	45.7366	35.3683	53.8524	0.207172	2.09869	0.191769	100.025	434.417	196.428	669.127	419.246	500.063	1019.23	1.16966	62.5506	2284.04		0.9433	0.9433	10.5066	20.3373	13.5099	26.3729		48.5135	43.5651	28.212	32.5061	34.5927	41.9264	38.2193	7.67111	45.8904	20.0713	33.0277	40.9997	0.107689	38.2596
	41.5115	45.3359	51.9902	23.9761	29.7682	71.3986	43.9968	16.8879	60.8846	38.3844	285.201	43.4237	32.704	50.3266	0.212242	6.17638	1.79342	63.895	400.826	202.452	750.86	295.625	441.764	765.763	0.116729	29.7071	2216.6		1.91221	1.91221	8.56646	19.4476	13.6556	27.9749		48.7673	43.5084	28.153	32.6371	34.7565	42.1311	38.3256	7.73241	46.058	20.1756	33.167	41.1797	0.107776	38.4438
	38.7749	42.3178	49.0041	22.8734	27.7514	67.1587	41.3134	15.8653	57.1787	38.4023	251.708	40.5463	30.5073	47.3325	0.216153	6.44409	1.00888	59.1475	340.032	183.928	667.979	209.008	324.002	609.417	2.08608	11.7898	1835.34		1.77147	1.77147	8.45779	17.6729	12.7949	26.6123		49.0115	43.4421	28.1101	32.749	34.9072	42.4599	38.4466	7.80399	46.2506	20.2982	33.2885	41.4566	0.109279	38.6835
	35.9414	41.4172	46.2033	22.1843	33.3411	63.9544	40.507	14.0782	54.5851	34.7549	198.194	38.6793	33.9912	45.0068	0.139442	20.8447	0.828603	32.4484	335.719	51.3491	549.782	135.108	292.392	478.977	4.55157	81.4213	1571.06		2.73794	2.73794	7.52401	16.495	5.33817	25.2751		49.2368	43.2865	28.0858	32.8373	35.4568	42.7887	38.6153	7.82668	46.442	20.2683	33.4922	41.7454	0.109695	39.1227
	33.4659	42.2568	42.7278	21.3415	51.6858	71.2726	43.7917	16.9212	60.7129	38.6402	286.328	42.4923	35.6636	49.4463	0.16194	106.623	2.35607	1.13197	504.014	62.3169	755.197	83.6883	321.808	338.928	8.8584	749.01	2204.75		9.02637	0.235506	0.235506	21.1508	9.19355	28.7803		49.3638	43.0551	28.0566	32.922	36.148	43.064	38.7682	7.80872	46.577	20.142	33.7285	41.9834	0.10903	39.6015
	31.5708	43.7071	39.4693	19.9648	50.8844	78.1226	43.9532	19.8218	63.775	45.0976	392.905	41.5882	33.5454	49.0901	0.188111	153.322	0.0605621	20.1053	575.443	48.0425	1167.55	52.6067	375.945	229.568	18.9486	705.788	2894.96		10.0174	2.1189	2.1189	21.6234	9.29626	36.5345		49.4758	42.8198	28.0387	33.0214	36.848	43.2907	38.9157	7.78749	46.7032	20.0112	33.978	41.8438	0.10374	39.8339
	29.5756	43.1445	37.034	18.5934	48.1773	75.4585	41.9972	19.4208	61.418	46.243	377.167	40.0892	31.4402	46.9191	0.197537	154.296	1.31621	24.633	547.74	38.1933	1119.66	27.6451	354.445	161.704	32.7689	569.276	2615.37		10.5136	3.05521	3.05521	21.4959	8.08802	35.3692		49.5838	42.5913	28.0394	33.2206	37.4718	43.5008	39.0679	7.75906	46.827	19.8604	34.2834	41.7104	0.0977326	40.0315
	27.9908	41.8468	35.3968	17.4167	44.7516	70.1092	39.5853	17.9273	57.5126	45.2877	321.387	38.6218	29.8423	44.0254	0.192006	134.433	5.11438	17.5436	491.448	26.6901	931.708	13.4913	307.268	122.745	47.6247	417.54	2096.86		10.631	3.225	3.225	21.2051	6.12975	31.4874		49.6792	42.3861	28.0466	33.4371	38.0312	43.7169	39.2162	7.73745	46.9536	19.7302	34.5857	41.5936	0.0919926	40.2086
	30.5244	39.2101	34.0696	16.1912	42.196	66.694	38.1476	16.6688	54.8163	43.6955	277.848	36.6399	31.4107	41.4496	0.137782	58.1128	1.12904	16.6295	482.081	16.3901	814.898	38.5224	221.783	95.0991	66.0405	319.633	1795.74		6.11549	2.57025	2.57025	20.4487	5.55615	30.0541		49.7673	42.2007	28.0567	33.6457	38.5436	43.9364	39.3584	7.7254	47.0838	19.6283	34.8702	41.4901	0.0866933	40.3722
	34.4295	37.6943	32.1967	15.5473	40.7651	63.8375	37.4117	15.6447	53.0565	41.8178	244.758	36.0619	32.7549	39.9974	0.0995507	8.89375	0.0798675	27.1966	478.055	11.2454	698.319	102.247	178.933	62.0776	76.9218	270.516	1561.81		1.63242	1.63242	3.86522	20.5147	4.70322	27.7755		49.7782	42.0292	28.025	33.8298	39.028	44.1166	39.4678	7.71225	47.18	19.5406	35.1293	41.3888	0.081804	40.5286
	34.8338	54.6208	29.7036	18.1054	41.9142	59.7965	39.829	15.6284	55.4575	39.2387	244.247	38.374	30.9861	51.4441	0.248185	24.9527	218.795	102.525	471.916	4.34781	398.701	110.587	918.271	29.0072	38.5931	309.634	1258.74		3.54021	16.2468	8.67039	20.2686	3.54021	21.4226		49.8222	41.8631	27.8089	34.0113	39.5089	44.1258	39.5234	7.75028	47.2736	19.6093	35.3857	41.2782	0.0768616	40.686
	33.047	66.6814	27.9526	18.9438	43.1418	55.2173	40.8307	17.8103	58.641	43.62	317.208	38.0944	29.2262	52.1984	0.282128	60.5848	668.26	165.843	479.035	5.34135	206.976	76.2001	1794.68	13.2123	28.8796	354.344	954.782		5.04738	28.587	10.1418	19.1506	5.04738	17.1229		49.9833	41.7002	27.5593	34.4309	40.1203	44.0104	39.6341	7.79277	47.4268	19.6618	35.8533	41.3052	0.0706594	40.9103
	31.1571	65.2	26.9355	17.9906	40.6329	51.209	38.8542	17.2424	56.0966	44.3772	297.3	35.895	27.9909	48.5649	0.268746	59.2451	694.105	142.056	435.289	3.16378	152.641	46.7763	1671.36	6.85235	40.0333	266.183	723.138		4.73789	29.3051	8.95951	17.9044	4.73789	15.314		50.1748	41.5527	27.4188	34.9518	40.7283	43.8743	39.7835	7.80984	47.5933	19.6309	36.396	41.3466	0.0636801	41.1405
	31.0964	60.7162	25.5838	17.8618	39.2344	47.3988	36.9819	15.5373	52.5192	42.0132	241.407	35.1654	26.962	45.3577	0.254367	34.639	563.317	129.917	365.577	5.07367	108.512	45.9505	1324.85	1.60294	41.6788	222.506	532.735		4.06898	25.5508	9.58159	17.3036	4.06898	12.2334		50.3524	41.4164	27.331	35.4719	41.3224	43.7641	39.943	7.82409	47.7671	19.5881	36.9345	41.3929	0.0569196	41.3694
	48.1715	58.7271	24.6063	17.2851	37.985	44.545	38.5533	15.379	53.9323	39.8902	236.514	41.265	27.951	47.2649	0.256779	92.5082	406.981	194.52	452.337	0.322996	35.9003	568.999	1184	0.0832607	49.4579	186.794	409.142		6.90644	17.4621	16.6587	23.9799	3.28001	3.28001		50.4988	41.3734	27.2478	35.9531	41.8763	43.7495	40.1165	7.85625	47.9727	19.5836	37.3082	41.7506	0.0561919	41.6249
	67.864	57.5978	23.0888	16.4634	35.5444	41.9487	40.4179	19.7416	60.1594	48.8437	389.729	38.7466	26.2027	53.6855	0.344016	753.29	295.15	300.296	573.817	23.7503	2.34362	1896.27	1107.56	1.51029	61.6911	126.038	310.852		29.1174	18.8512	15.6578	22.2832	3.20216	3.20216		50.6374	41.4318	27.1607	36.3381	42.3401	43.7215	40.2716	7.90371	48.1753	19.626	37.6115	42.113	0.056463	41.8859
	72.4504	54.5585	21.6183	16.1893	34.1733	39.624	39.769	20.9932	60.7622	52.788	440.717	36.8986	24.7571	50.8249	0.344895	1068.07	218.731	329.446	555.999	31.3116	0.0210236	2316.75	914.505	7.28696	66.0713	97.1316	234.28		35.5517	17.6599	15.2803	20.7093	2.72534	2.72534		50.8095	41.5676	27.072	36.6715	42.8753	43.5535	40.4249	7.96651	48.3914	19.7069	37.8955	42.5484	0.0578395	42.2215
	69.6002	50.8435	20.6211	15.9384	32.165	36.8902	37.6764	19.9345	57.6109	52.9097	397.383	34.5276	23.5071	47.3552	0.336541	1019.13	173.373	290.882	472.54	30.3755	0.618168	2050.5	703.615	13.665	70.2135	61.5792	158.065		35.0726	16.3159	13.9064	18.5892	2.36258	2.36258		50.9977	41.7151	26.9816	37.0288	43.5861	43.3086	40.603	8.04764	48.6506	19.8203	38.2004	42.9102	0.0580666	42.5118
	65.4671	47.1913	19.8327	17.1648	29.785	34.4289	35.645	18.1661	53.8111	50.9641	330.008	32.107	22.3208	44.0007	0.326891	889.362	133.317	250.027	341.518	34.3394	1.47874	1693.27	523.197	20.1155	51.1654	29.8905	102.236		33.3602	15.0843	12.2742	14.9422	2.32198	2.32198		51.2043	41.7814	26.8847	37.4231	44.2993	43.0529	40.7743	8.14331	48.9176	19.9717	38.5127	42.735	0.0519684	42.4171
	66.2542	43.6895	18.6341	31.1868	27.7151	32.135	36.6025	16.6168	53.2193	45.398	276.118	31.6609	28.5831	40.8009	0.17609	879.227	50.2264	322.864	29.3292	78.9848	19.958	1758.67	375.266	32.3043	47.1841	11.5422	61.1099		34.5933	12.0286	13.0269	0.474106	3.9458	0.474106		51.3515	41.6821	26.7916	37.8155	44.9192	42.8192	40.8965	8.22488	49.1214	20.1114	38.7822	42.535	0.0461499	42.2507
	66.0427	41.1446	18.3373	40.9045	25.9297	30.9288	37.2146	16.6333	53.8479	44.6956	276.667	35.9167	27.1795	41.0845	0.203696	831.06	15.4445	356.352	13.6156	127.35	39.5109	1740.97	283.141	35.7657	275.121	2.59826	43.7063		30.126	5.22786	17.5794	4.98785	9.98702	4.98785		51.4253	41.5022	26.7082	38.1686	45.3948	42.6781	40.9795	8.2866	49.2661	20.2213	39.002	42.3841	0.0415561	42.0901
	63.8486	39.3642	18.5363	39.9354	28.2725	29.5731	36.5884	15.5324	52.1207	42.4517	241.255	34.4687	28.5977	39.7926	0.163692	743.122	7.70544	325.877	11.2024	69.1535	49.2133	1562.69	226.396	33.4252	243.91	15.64	27.6191		29.3799	4.89554	15.9324	5.46668	6.19618	4.89554		51.5116	41.3484	26.6208	38.4793	45.8372	42.5183	41.0526	8.35964	49.4123	20.3632	39.1966	42.2258	0.0372042	41.9334
	60.8008	37.2365	18.2974	37.4535	33.1069	27.4582	35.7255	14.2337	49.9592	39.8417	202.597	35.1717	28.8704	37.3993	0.1287	628.768	2.28298	303.742	2.98593	6.85756	68.3483	1331.01	166.894	36.2452	172.549	77.2482	9.86263		25.6291	2.06482	16.8743	2.28186	2.06482	7.71343		51.8066	41.2221	26.53	38.7905	46.2671	42.244	41.1434	8.48835	49.6317	20.6311	39.3984	41.9885	0.0318249	41.7331
	57.6409	34.7956	17.3548	36.8692	32.0367	26.0312	34.1214	13.5062	47.6276	39.5828	182.418	33.4161	27.5326	36.3508	0.138037	553.167	0.45452	281.119	7.55058	4.34597	65.4516	1110.43	109.785	48.4829	157.539	59.5819	2.93579		24.2248	1.37944	16.0613	3.45309	1.37944	7.38496		52.159	41.122	26.4353	39.25	46.691	41.9632	41.2701	8.63258	49.9027	20.9173	39.718	41.7899	0.0254196	41.5426
	53.9603	32.2208	21.293	40.9857	29.5858	24.1354	33.6968	12.0672	45.7641	35.8112	145.618	30.9033	25.498	38.7945	0.206812	410.609	2.17873	153.855	53.1274	16.9006	91.4209	878.681	62.4577	9.14916	277.82	27.7523	0.033253		23.057	1.31749	9.61029	10.0824	1.31749	6.76788		52.5098	41.0249	26.3403	39.6739	47.1024	41.7017	41.3922	8.78579	50.178	21.2257	40.0117	41.6243	0.0197544	41.3633
	50.5493	30.8559	23.816	40.2087	27.3879	22.3347	32.5254	10.8883	43.4137	33.4764	118.556	29.1219	24.7089	37.8705	0.210318	324.86	2.78714	75.8546	59.0325	26.3943	103.85	688.093	42.7479	0.2518	252.521	9.42567	3.93234		21.4274	1.73403	5.30595	11.0868	1.73403	6.78717		52.8341	40.7795	26.2427	40.07	47.4811	41.4756	41.4805	8.93961	50.4201	21.5514	40.2473	41.4793	0.0150739	41.1276
	46.8904	29.5495	23.1949	38.1748	25.4565	20.6452	30.6519	10.0422	40.6941	32.7621	100.846	27.503	23.7603	36.0184	0.205059	263.689	1.21518	55.607	56.5933	26.9916	100.133	509.524	27.3716	1.26085	192.016	1.29684	13.4873		19.3874	2.0465	4.30816	10.6717	2.0465	6.8578		53.1225	40.4148	26.123	40.4324	47.737	41.2662	41.516	9.0863	50.6023	21.8863	40.4192	41.4535	0.0126335	40.8493
	45.5643	28.2587	22.4	35.3927	23.6401	19.1648	29.0701	9.84663	38.9167	33.872	96.9562	25.9494	22.71	33.6092	0.193525	272.057	0.658382	44.4905	39.9755	29.4845	98.1147	451.414	15.5309	3.67789	122.655	0.459174	26.5529		19.6148	2.30928	3.54944	9.4433	2.30928	6.7846		53.3914	40.0394	26.0264	40.7689	47.9733	41.1744	41.5623	9.22487	50.7872	22.1953	40.2218	41.4653	0.0152236	40.9717
	71.2553	26.6162	21.1723	34.329	22.631	17.7985	32.3004	19.9075	52.2079	61.6324	396.309	24.6236	21.537	32.4008	0.201414	1517.48	32.3101	123.834	4.11533	93.4963	210.305	2203.13	5.28281	9.89388	100.225	2.84502	42.5006		46.6317	1.99258	3.45131	9.7054	1.99258	6.82511		53.6664	39.6907	25.9785	41.0904	48.2266	41.2021	41.6424	9.35516	50.9976	22.4654	40.0406	41.5324	0.0182871	41.1463
	73.0836	25.0271	19.9912	44.0524	25.1766	16.6453	33.996	21.3746	55.3707	62.874	456.875	25.1018	21.2502	39.3335	0.298485	1527.84	80.4417	196.136	101.131	77.7825	301.048	2378.11	0.503154	18.7193	389.457	0.737578	58.8669		47.9818	0.0747452	5.11066	18.9506	0.0747452	8.45655		53.9604	39.3747	25.9415	41.3936	48.4826	41.2341	41.7312	9.49069	51.2218	22.7424	39.8396	41.6468	0.022178	41.3138
	71.4035	23.2564	21.6959	43.721	29.1266	16.3381	34.2569	20.4726	54.7295	59.7618	419.126	26.1915	22.086	40.0724	0.289364	1379.86	121.012	157.779	89.5696	26.32	321.084	2217.06	1.1265	6.87413	376.487	23.1251	63.675		45.2119	2.93511	4.4956	17.5295	2.93511	9.85341		54.2504	39.0526	25.8953	41.6712	48.7325	41.2473	41.8082	9.63224	51.4405	23.0391	39.6013	41.774	0.026699	41.4593
	67.3538	21.9495	21.264	42.063	28.2529	15.2777	32.6935	19.2781	51.9715	58.9661	371.644	25.1012	21.4354	38.6105	0.286033	1201.34	115.433	130.633	87.7876	19.7185	303.311	1852.1	5.60865	9.32544	314.893	15.4856	81.7234		42.2526	3.15171	3.83721	16.9618	3.15171	9.82356		54.4419	38.6977	25.75	41.9184	48.9653	41.2448	41.8363	9.78469	51.621	23.388	39.3344	41.8979	0.0315572	41.5816
	62.6519	24.1669	20.1987	39.3282	26.575	14.1831	31.184	17.5314	48.7153	56.2192	307.349	25.371	21.1907	36.1399	0.260753	990.232	49.2392	120.677	66.3279	21.2424	289.029	1469.51	0.0227593	16.9668	225.312	5.09523	102.711		37.281	1.20406	5.17228	13.9572	1.20406	11.1878		54.546	38.3486	25.5522	42.1464	49.1786	41.2572	41.8382	9.9319	51.7701	23.7388	39.0758	42.0694	0.0368917	41.7018
	63.6292	28.9246	18.8533	38.355	25.5486	13.1182	31.4048	17.995	49.3998	57.3002	323.82	27.2366	20.5271	35.9974	0.273691	1038.41	6.15167	157.54	48.3051	34.2957	334.399	1545.39	21.2226	29.8601	197.044	1.51487	125.429		36.3926	1.688	8.38324	11.1184	1.688	14.1183		54.6291	38.0378	25.3664	42.3621	49.3794	41.2822	41.8428	10.068	51.9108	24.0614	38.8489	42.2323	0.0417284	41.8222
	90.836	28.5505	17.6563	38.0613	23.9931	12.8507	35.3246	28.5676	63.8923	80.8717	816.11	26.2718	19.2405	35.6836	0.299378	3081.52	45.8891	312.17	7.48912	128.405	505.079	4424.68	17.916	44.3749	188.884	0.105435	131.494		64.5643	2.27872	8.61546	11.7895	2.27872	13.4211		54.7155	37.7468	25.3176	42.5489	49.5682	41.3062	41.8672	10.159	52.0262	24.2649	38.6366	42.3785	0.0461874	41.9275
	97.1853	27.973	16.4525	37.3548	25.4335	20.1927	37.432	30.1371	67.5691	80.5118	908.248	26.7032	21.5029	35.0093	0.239	3570.47	89.4714	440.14	0.00596066	143.964	297.191	5309.68	13.361	61.863	169.963	1.24477	17.0158		70.4821	1.26979	10.2508	10.6515	1.26979	6.5105		54.8016	37.4654	25.3629	42.6159	49.8344	41.3345	41.9025	10.2311	52.1336	24.4165	38.4327	42.4376	0.0495221	41.9752
	93.1763	27.1867	15.6719	35.6529	25.9336	19.7553	36.2295	28.723	64.9525	79.2809	825.013	26.5602	21.2999	33.5363	0.223145	3242.95	81.7714	422.613	0.332465	106.005	271.396	4741.5	8.23085	74.7509	128.485	2.61095	20.8156		66.6162	0.626552	10.8883	9.09271	0.626552	6.80481		54.7895	37.2214	25.4145	42.5894	50.1176	41.3652	41.9162	10.2771	52.1933	24.5181	38.2573	42.4211	0.0516095	41.9773
	86.6122	25.9641	15.334	32.9708	24.2361	18.8012	33.9864	26.4894	60.4758	77.9411	701.687	25.1001	20.1599	31.2191	0.215247	2769.48	64.3572	347.913	1.0315	95.0677	230.59	3880.6	2.71048	80.7081	74.8748	0.0066614	30.4323		61.5121	0.863986	9.76614	7.87065	0.863986	6.29892		54.5798	37.0008	25.3563	42.5581	50.3914	41.4019	41.8814	10.3078	52.1892	24.612	38.1011	42.3889	0.0532717	41.98
	83.1828	38.0148	14.8956	31.4938	29.7964	17.6108	35.8324	24.7889	60.6213	69.1802	614.491	30.6451	20.6572	36.3846	0.275717	2242.06	4.76321	438.347	18.8233	36.4324	332.027	3465.09	187.61	88.7766	51.4954	30.016	44.984		52.5376	7.36973	15.7495	0.848672	0.848672	13.0344		54.3632	36.7878	25.2081	42.6845	50.5379	41.4431	41.8374	10.3489	52.1863	24.736	37.9516	42.4727	0.056215	42.0638
	81.2365	53.0058	14.185	31.2185	51.2669	20.5689	41.9136	24.8824	66.796	59.3659	619.134	41.2427	23.2313	52.5711	0.387056	1546.29	123.037	768.878	114.385	87.4848	455.595	3239.74	823.004	102.673	47.6207	726.259	14.0537		39.9938	11.7631	27.0578	10.0242	10.0242	20.6738		54.1597	36.5887	25.0506	42.9026	50.6508	41.547	41.8166	10.3931	52.2096	24.8539	37.8283	42.6311	0.0596926	42.2248
	78.6651	53.3485	18.1572	39.2864	59.385	22.6149	45.2429	23.082	68.3248	51.0179	532.777	46.3175	26.7828	57.8759	0.367276	1117.05	65.7011	733.634	35.479	200.001	512.024	2953.64	842.784	37.9526	224.062	1229.71	2.89962		32.3477	7.03102	28.1603	7.03102	13.0676	23.7025		53.9422	36.4089	24.8993	43.109	50.781	41.7318	41.812	10.4356	52.2476	24.9584	37.7396	42.7847	0.0626533	42.4204
	75.4456	51.3285	18.3014	38.3456	57.5483	21.5328	43.7504	22.0131	65.7634	50.3152	484.575	44.8371	25.736	55.9933	0.370214	1004.58	57.4288	647.648	29.2112	190.382	493.622	2614.05	729.583	36.196	196.781	1104.27	7.75625		30.6085	6.49146	26.5356	6.49146	12.7112	23.3043		53.6123	36.2383	24.7688	43.2773	50.9178	41.9247	41.7899	10.4485	52.2383	25.0025	37.6599	42.9391	0.0655003	42.601
	70.8244	47.941	18.0793	35.9339	53.3998	20.1937	41.062	20.3732	61.4352	49.6156	415.065	41.9374	24.1288	52.0351	0.366399	885.798	47.3201	528.204	26.2979	152.222	435.486	2162.86	558.057	38.918	134.934	845.768	17.0077		28.8869	6.00355	23.8581	6.00355	11.4624	21.7437		53.253	36.0315	24.6266	43.4667	51.059	42.1115	41.758	10.4687	52.2267	25.0698	37.5515	43.1279	0.0691176	42.7891
	65.6282	46.33	17.1516	34.6559	50.2344	24.0185	39.6698	17.9275	57.5973	45.1918	321.395	40.493	26.6779	49.2583	0.29736	673.837	44.3585	507.067	25.1386	111.612	244.961	1706.55	484.539	51.3535	106.878	671.673	0.0895287		25.1352	5.83703	23.3413	5.83703	9.74145	16.4744		52.9055	35.7467	24.3608	43.8539	51.1942	42.2722	41.7222	10.5523	52.2746	25.2919	37.3781	43.4585	0.0752186	43.0631
	62.0311	51.591	15.858	40.2576	47.0427	28.1279	40.818	16.6683	57.4863	40.8356	277.832	43.6501	31.1603	50.454	0.236401	449.996	116.058	623.005	0.31415	38.7461	161.041	1422.3	743.832	71.568	254.077	516.422	14.5169		18.381	7.94093	27.7921	3.39256	3.39256	15.5223		52.6745	35.4919	24.0499	44.2588	51.3071	42.4084	41.6984	10.6757	52.3741	25.6022	37.221	43.7962	0.0811577	43.3336
	58.4563	50.6922	14.9532	40.0209	44.0011	26.5558	39.1133	15.9646	55.0778	40.8163	254.868	42.011	29.922	49.0194	0.241918	374.155	134.072	583.709	0.823814	23.8914	157.691	1165.44	695.611	87.6953	246.588	387.435	5.00864		16.4453	8.68118	27.0578	1.99012	1.99012	15.4553		52.5283	35.3586	23.7304	44.6609	51.38	42.5303	41.6981	10.8031	52.5012	25.9078	37.1516	44.1283	0.0858356	43.5956
	55.3018	48.0389	14.5183	38.5286	41.8388	39.9458	39.6954	13.8064	53.5017	34.7808	190.616	40.8923	38.8829	46.4889	0.0890923	243.561	69.6148	633.884	1.36132	4.59414	0.0627096	960.012	562.694	96.0288	201.949	306.986	244.236		14.4095	7.14664	26.374	2.36366	0.946487	0.946487		52.3794	35.2633	23.4225	45.0282	51.4127	42.6442	41.6917	10.9165	52.6083	26.184	37.1085	44.4322	0.0898164	43.8362
	53.4373	44.8435	14.3633	36.1982	41.4931	63.5192	42.3091	16.7279	59.037	39.5372	279.821	43.1683	37.5219	51.2889	0.155015	123.837	6.42329	780.968	37.3436	0.665888	449.869	847.95	421.308	99.0908	141.144	294.992	1536.76		10.269	1.67522	28.805	6.97014	1.67522	20.3509		52.2263	35.1725	23.1345	45.3603	51.4148	42.75	41.6764	11.0178	52.6942	26.4367	37.0669	44.7077	0.0934373	44.0551
	52.5318	42.4239	13.9942	33.8468	45.5572	65.1061	42.2433	17.3671	59.6105	41.1122	301.618	43.9905	35.991	50.7882	0.170514	105.853	0.0326057	798.012	70.5025	10.9815	522.707	796.033	327.832	106.575	90.8018	451.113	1663.69		8.54128	1.56663	29.9963	10.1438	1.56663	21.1156		52.0889	35.0648	22.8431	45.7164	51.417	42.8353	41.6609	11.1298	52.7908	26.7153	37.0074	44.9961	0.0974189	44.2758
	50.2205	39.5151	13.1854	33.133	45.4225	62.381	40.6429	16.7254	57.3684	41.1522	279.741	42.4688	34.7286	49.021	0.170657	91.7302	1.27199	753.914	56.3984	22.8439	472.545	670.953	230.959	123.929	77.7091	445.408	1448.81		7.75174	2.95368	29.2833	9.33574	2.95368	19.9122		52.1229	35.0949	22.467	46.1731	51.4324	42.6257	41.6526	11.2938	52.9464	27.1142	36.9776	45.2862	0.101	44.3994
	46.8462	37.1304	12.6856	41.4669	49.7525	58.3553	41.0395	15.6772	56.7167	38.2003	245.775	44.1566	38.2145	49.0259	0.123926	33.7178	15.2809	803.942	0.182724	75.9161	299.837	507.53	164.164	135.307	294.095	646.924	1158.55		2.68962	7.02616	31.4709	2.68962	5.5959	14.1987		52.2881	35.1151	22.1016	46.6329	51.4542	42.1908	41.6304	11.4827	53.1131	27.5823	36.884	45.5224	0.104826	44.4118
	44.8111	34.5524	12.1526	45.9527	48.6648	57.154	40.5479	15.6925	56.2404	38.7011	246.254	45.3819	37.1171	47.9868	0.127723	18.1746	35.9463	806.295	29.2119	65.8833	275.76	419.977	104.748	147.991	468.072	592.777	1078.22		0.570818	10.8295	33.2293	0.570818	3.28286	11.772		52.476	35.1292	21.7659	47.0702	51.4794	41.7552	41.6126	11.6713	53.2839	28.0475	36.7857	45.7414	0.108518	44.4127
	43.04	31.8657	15.3668	44.3989	47.2165	68.0562	41.6574	17.4603	59.1176	41.914	304.861	43.7195	34.6593	46.5121	0.146022	1.91182	95.8766	691.195	7.51588	30.9047	696.899	350.524	56.9713	80.1203	403.251	524.355	1913.05		0.679413	11.8538	28.3527	0.679413	3.4971	24.3368		52.6559	35.1449	21.4562	47.4696	51.5248	41.3479	41.5999	11.8549	53.4548	28.4974	36.6957	46.0022	0.112536	44.4088
	41.2653	29.3748	16.772	41.2909	85.803	67.2491	46.9592	25.3202	72.2793	53.9195	641.11	41.2781	32.3474	60.7595	0.305155	32.4206	309.21	911.268	32.1291	1508.85	411.679	287.218	25.5738	56.939	288.088	3780.44	1843.1		0.012825	11.9033	24.5061	0.012825	44.5249	25.971		52.8995	35.1419	21.3513	47.8464	51.565	40.978	41.6304	11.9841	53.6145	28.787	36.601	46.2924	0.116915	44.4122
	40.6675	27.8216	15.7113	38.8683	97.8934	64.1443	47.5177	29.4465	76.9642	61.9695	867.095	39.7679	30.5833	58.2751	0.31164	46.9251	387.936	1011.65	74.8134	2537.71	276.442	267.316	12.2772	74.0718	211.717	5413.38	1586.15		0.899643	11.9463	24.0566	0.899643	58.1255	24.3764		53.2028	35.136	21.2892	48.203	51.4089	40.6598	41.6499	12.0799	53.7298	29.0034	36.5169	46.5647	0.120939	44.4314
	40.0086	27.347	15.6473	38.6478	98.948	59.3941	46.6654	29.4598	76.1253	63.1299	867.882	39.3282	30.1722	54.5478	0.28772	44.3139	373.204	962.128	64.2833	2733.46	162.02	246.202	9.17608	75.1775	205.349	5569.67	1230.35		0.680407	11.9812	23.6809	0.680407	59.6198	20.066		53.5178	35.2525	21.2421	48.5335	51.2448	40.3275	41.6864	12.1609	53.8472	29.1723	36.5213	46.8217	0.123591	44.4305
	38.691	25.8442	16.4403	48.7076	93.9535	55.4259	46.5104	27.3042	73.8147	58.7056	745.521	43.6993	29.0559	53.7463	0.298185	61.1435	427.092	904.212	4.82777	2250.84	79.4855	206.59	2.33006	62.0544	594.866	4849.13	967.715		5.00832	17.8551	27.259	5.00832	50.2542	11.7266		53.8387	35.4098	21.2007	48.8438	51.322	39.997	41.7687	12.277	54.0457	29.3929	36.5566	47.075	0.125771	44.4204
	36.0333	24.5822	16.2263	57.4811	86.6216	53.2467	45.6985	25.6064	71.3049	56.0333	655.687	44.64	27.4449	56.4225	0.345517	93.4171	445.901	868.614	138.83	1674.7	56.9752	137.253	0.0699036	65.4721	1099.81	3881.77	836.885		8.60672	20.0578	28.4137	12.8411	41.9816	8.60672		54.1512	35.5625	21.1679	49.1465	51.4638	39.6978	41.8649	12.4008	54.2657	29.6209	36.5963	47.3261	0.127854	44.4221
	33.5573	23.8962	15.8255	57.0593	79.7111	51.788	43.6395	23.718	67.3575	54.3498	562.543	42.6726	26.3115	55.7415	0.358671	101.652	389.8	773.623	180.089	1301.15	66.3973	85.3687	0.177718	72.119	1072.01	3068.42	754.614		9.11536	18.7764	26.8472	14.3866	37.0384	9.11536		54.3991	35.702	21.1324	49.448	51.6016	39.4774	41.9601	12.513	54.4731	29.8212	36.6458	47.576	0.129779	44.4627
	33.009	23.1362	14.8963	53.6941	74.7624	50.38	41.6463	22.14	63.7863	53.1619	490.178	41.6945	25.6044	52.8656	0.347409	74.6036	342.626	715.563	145.149	1096.67	76.2772	75.5376	1.39613	88.7635	862.971	2544.66	679.241		8.68551	18.5583	26.7982	11.9996	33.0679	8.68551		54.6206	35.8551	21.096	49.7372	51.7226	39.3876	42.0698	12.6112	54.681	29.9768	36.7382	47.8204	0.13106	44.5624
	47.0808	22.4439	14.1119	51.9754	73.3011	48.2895	42.8671	21.4491	64.3162	50.0363	460.064	47.6851	28.6031	51.0539	0.281843	17.7551	417.106	826.864	82.9615	926.23	29.4023	518.156	3.51126	104.16	764.946	2399.37	574.644		0.604353	25.2412	33.5733	4.29028	25.616	0.604353		55.0101	36.0757	21.0614	49.9742	51.8871	39.3365	42.2242	12.7352	54.9593	30.1608	36.8909	48.0367	0.131239	44.6554
	58.3394	22.1228	17.428	73.4565	85.9928	45.518	50.4763	27.4665	77.9427	54.4146	754.407	51.9287	27.9716	69.6772	0.427098	61.8296	803.921	1092.19	528.09	1261.43	24.5841	1157.47	4.81802	47.4684	2414.61	3803.82	449.451		6.41071	29.806	34.5007	21.5277	34.0641	6.41071		55.4206	36.2289	21.023	50.1773	52.1418	39.2994	42.3818	12.8809	55.2628	30.3926	36.9965	48.2284	0.131791	44.7384
	58.9734	21.8992	26.7676	81.6783	85.0916	42.2857	52.7826	27.0478	79.8304	51.2437	731.582	50.6295	30.6471	76.0021	0.425273	38.3253	953.785	676.782	834.962	1043.87	110.186	1201.01	5.84939	6.00161	3290.23	3693.46	322.846		8.34385	28.7303	23.8619	31.0488	34.4621	8.34385		55.8226	36.373	20.9786	50.4602	52.4049	39.2764	42.5526	13.0388	55.5914	30.6416	37.0988	48.4833	0.133024	44.8683
	55.8394	20.9967	29.206	80.3858	82.2395	41.7965	51.744	25.7659	77.5099	49.795	663.883	48.8179	32.3536	74.2492	0.393007	16.7722	945.395	507.961	820.355	929.979	98.9529	993.612	11.0293	23.8948	3143.63	3354.93	305.506		7.02145	27.8212	19.6119	31.5679	33.4216	7.02145		56.1849	36.5117	20.9375	50.7901	52.6403	39.3069	42.7286	13.1872	55.9158	30.8627	37.2105	48.7747	0.134491	45.0485
	51.8821	28.2847	27.752	76.0092	77.3094	48.9449	51.697	21.7999	73.497	42.1686	475.236	50.4135	33.4498	69.9774	0.353173	0.0342294	548.136	573.365	591.082	655.99	7.57434	759.79	15.737	11.794	2672.01	2808.11	606.496		1.46858	22.1287	22.6615	25.5957	26.8959	1.46858		56.3287	36.6287	20.8945	51.1058	52.8432	39.4845	42.8809	13.2798	56.1607	30.9691	37.3426	49.0495	0.135509	45.2951
	50.7294	36.8962	26.5388	71.7744	72.792	46.7444	50.9125	18.5573	69.4698	36.4494	344.374	48.7369	39.3582	66.5131	0.25649	0.0335176	196.458	594.079	435.216	478.711	17.3733	697.577	158.216	4.93296	2252.13	2349.75	502.954		1.99253	11.8408	22.1981	23.0374	24.0551	1.99253		56.2543	36.7645	20.8536	51.3971	53.0466	39.6808	42.9995	13.3228	56.3223	30.9836	37.4936	49.2977	0.136006	45.539
	53.3737	43.3343	25.5555	70.6009	81.886	44.5948	53.2242	20.3042	73.5284	38.1484	412.261	48.9843	43.6494	66.2941	0.205966	0.0223506	97.8106	765.557	301.949	821.5	74.4662	844.249	361.629	1.53204	2142.13	3314.11	411.16		4.38944	5.64998	23.4288	21.6166	32.9018	4.38944		56.1473	36.945	20.8237	51.6735	53.2539	39.8692	43.1188	13.3521	56.4709	30.9658	37.676	49.5348	0.135979	45.7714
	52.9965	42.5471	24.525	72.6437	98.9981	44.2627	55.9955	26.2461	82.2416	46.8718	688.857	48.6296	42.976	67.7319	0.223614	8.99386	180.859	990.39	277.161	1849.22	137.66	822.472	332.31	0.0429686	2335.39	5577.15	397.799		4.36694	6.08247	24.1045	24.0141	50.3685	4.36694		56.0769	37.1555	20.7936	51.934	53.4723	40.053	43.2475	13.3872	56.6347	30.9549	37.8798	49.7624	0.13558	45.9935
	52.641	40.6261	23.4443	74.8929	97.5309	42.0781	55.2022	26.7555	81.9577	48.4681	715.854	47.3595	40.9891	69.3299	0.256898	6.55989	212.462	1008.57	387.722	1791.72	172.242	802.205	265.963	0.76301	2557.84	5360.16	315.43		5.28144	6.73341	23.9153	27.5333	50.1714	5.28144		56.0251	37.3833	20.7566	52.1559	53.6996	40.2762	43.3828	13.4225	56.8053	30.9397	38.1066	49.9626	0.134622	46.216
	51.0919	37.8339	22.7123	72.2877	91.9068	40.3844	52.7028	25.2799	77.9828	47.9669	639.075	45.7382	38.4715	66.9888	0.270407	2.59519	221.086	899.431	383.568	1536.95	151.743	716.854	182.686	2.57741	2301.12	4568.28	258.138		5.35373	7.90427	23.0258	26.5496	46.1686	5.35373		55.9261	37.5995	20.7232	52.2084	53.913	40.6141	43.4974	13.4209	56.9183	30.8544	38.3532	50.0307	0.132123	46.4112
	48.0322	36.4725	21.4037	67.5757	86.0983	46.2367	50.9698	22.9134	73.8833	44.9549	525.025	47.1344	38.9135	62.6898	0.234011	8.6299	210.173	874.157	275.755	1234.01	22.4029	562.373	147.738	8.49183	1871.25	3816.83	480.438		0.897753	10.6619	25.7307	20.4413	38.9639	0.897753		55.7882	37.8122	20.6895	52.1465	54.1099	40.9481	43.5824	13.3976	56.9799	30.7408	38.5961	50.0055	0.128771	46.5473
	48.6027	38.0335	19.7723	63.4199	82.5779	44.3114	49.453	21.5909	71.0439	43.6595	466.167	46.4571	39.603	59.7156	0.202506	0.722942	130.403	880.939	195.076	1097.26	26.4355	589.758	188.123	20.6609	1528.98	3394.24	399.746		2.14565	8.42351	26.6847	16.9629	36.1208	2.14565		55.6497	38.1101	20.6519	52.0806	54.2611	41.2556	43.6682	13.3641	57.0323	30.6038	38.8965	49.9775	0.124682	46.6681
	66.8484	38.0062	18.2971	68.0532	79.2995	42.044	52.0914	23.0401	75.1315	44.2301	530.845	54.4462	39.0157	67.752	0.269148	217.77	198.393	1142.05	254.777	740.282	100.95	1808.86	187.373	36.2478	1912.79	3023	314.221		12.4022	16.44	36.1491	13.6069	24.8533	12.4022		55.5286	38.5162	20.6108	52.0192	54.3548	41.5417	43.7619	13.3212	57.083	30.4402	39.2726	49.9548	0.11972	46.7804
	70.6095	37.157	16.8024	88.5395	75.9128	41.3115	55.0554	27.4615	82.517	49.8798	754.137	55.9605	38.1956	74.5869	0.322668	241.928	320.355	1463.3	1121.18	435.028	188.895	2142.92	164.846	56.4808	4124.43	2662.04	288.788		14.649	18.8035	39.1581	32.579	19.9523	14.649		55.4234	38.9338	20.5689	51.9421	54.4506	41.8229	43.8569	13.2822	57.1392	30.2854	39.6561	49.9208	0.114592	46.8825
	68.9589	35.7202	15.5143	86.785	72.5798	40.8118	53.395	26.9476	80.3426	50.4684	726.173	54.8853	36.9931	71.6746	0.319152	242.234	312.399	1434.95	1114.89	368.058	158.337	1992.83	130.015	77.5005	3902.15	2329.23	272.053		14.0735	19.1652	39.371	31.8996	17.6945	14.0735		55.3315	39.3365	20.495	51.8165	54.5537	42.1107	43.9406	13.2564	57.197	30.1689	40.03	49.8475	0.109232	46.9636
	65.252	33.2289	14.7833	81.4503	68.7706	39.6887	50.529	25.2991	75.828	50.0684	640.042	52.4704	34.8439	67.891	0.321674	216.768	299.292	1277.75	956.127	332.758	117.511	1675.61	79.4086	90.9063	3264.13	1976.06	236.266		12.7817	19.2415	37.6871	28.9799	16.3003	12.7817		55.2478	39.712	20.5406	51.7044	54.6499	42.4516	44.0511	13.1939	57.245	29.9515	40.3969	49.7911	0.104162	47.078
	60.2743	30.785	13.9527	76.4639	63.9558	37.4224	47.1424	23.5732	70.7156	50.0043	555.697	48.8484	32.4444	63.0355	0.320393	172.448	267.563	1101.55	859.751	282.693	94.4775	1292.87	41.8254	107.434	2719.22	1571.18	171.732		11.426	18.0633	34.8956	27.6155	15.1075	11.426		55.1706	40.2686	20.6396	51.6192	54.7451	42.8459	44.2148	13.1071	57.3219	29.6441	40.913	49.7681	0.0976515	47.2326
	57.0505	29.2941	15.2977	73.5957	61.2532	47.0436	47.2558	21.5854	68.8412	45.6777	465.928	52.0471	33.7315	60.2025	0.281804	95.9361	322.622	1021.32	693.791	195.926	0.0450207	1071.43	24.764	81.3614	2428.32	1364.22	516.465		5.00344	22.753	36.7494	21.5486	9.20611	5.00344		55.0816	40.9824	20.7284	51.547	54.8541	43.2168	44.4017	13.0222	57.4239	29.3282	41.541	49.7607	0.0900276	47.3819
	56.0396	28.8421	18.5833	71.534	60.439	57.4276	48.8109	20.4476	69.2585	41.8914	418.103	56.7336	35.6415	59.6862	0.252232	52.2543	398.756	913.708	516.336	135.212	74.2466	1006.28	20.4693	32.8839	2229.37	1304.74	1096.26		0.693968	27.8915	38.1503	14.8003	3.70541	0.693968		54.7285	41.674	20.8114	51.4702	54.9689	43.5725	44.5376	12.9057	57.4433	28.9772	42.1486	49.737	0.0825851	47.5213
	55.7923	28.4786	18.1344	68.6848	59.354	56.2469	47.7818	19.7902	67.572	41.4178	391.651	56.0196	35.307	58.5772	0.24786	64.168	372.615	878.97	436.932	133.915	71.6579	990.649	17.3126	38.2337	1968.43	1227.54	1019.47		0.227304	27.541	37.8852	12.6651	3.33435	0.227304		54.352	42.32	20.9214	51.2861	55.0409	43.9321	44.6421	12.7681	57.4102	28.6011	42.7231	49.6251	0.0747397	47.6091
	54.6039	27.9057	17.0508	64.2665	57.1893	53.2726	45.7148	18.7123	64.4271	40.9328	350.152	53.9383	34.2474	56.5429	0.245571	79.0164	317.164	821.627	344.166	131.664	57.121	917.251	12.8732	52.8093	1595.9	1080.54	838.385		0.665638	26.0326	36.8875	10.3282	3.251	0.665638		53.9733	42.9587	21.0897	51.0949	55.0474	44.2913	44.7426	12.6063	57.3489	28.1752	43.2919	49.5068	0.0669718	47.6931
	51.7429	26.4249	15.9611	59.3042	53.7039	49.7003	42.8062	17.3628	60.1691	40.5615	301.468	50.7216	32.2438	53.2137	0.245384	79.8637	268.346	720.659	272.184	118.76	47.5279	752.136	4.44018	69.8335	1224.05	863.546	644.272		1.0213	24.2966	34.7604	8.58264	2.98235	1.0213		53.6095	43.6046	21.254	50.9017	55.0455	44.6518	44.8445	12.4552	57.2997	27.7742	43.8664	49.3874	0.0592039	47.7768
	48.4252	25.0565	14.7359	55.4616	49.6443	47.8546	40.1964	16.2856	56.4819	40.5151	265.22	48.1399	30.7561	49.3395	0.232016	67.7134	229.214	648.234	233.028	89.2632	58.6491	581.167	0.545783	91.8119	969.94	641.432	553.984		0.285275	23.0834	33.404	7.32172	1.50438	0.285275		53.2704	44.2069	21.407	50.7176	55.0504	45.0049	44.9429	12.3235	57.2664	27.4203	44.4064	49.2895	0.0521159	47.8613
	44.9363	24.6629	15.379	51.9194	47.3194	46.574	38.4652	14.7683	53.2335	38.394	218.104	45.7551	29.7312	47.1331	0.226397	41.8754	190.503	532.973	181.017	78.3982	65.7528	425.124	0.119123	79.902	761.852	529.077	495.339		0.818846	21.0922	30.3762	6.16429	1.56431	0.818846		52.9199	44.7138	21.5983	50.5309	55.1588	45.3351	45.0428	12.2011	57.244	27.0879	44.8691	49.2319	0.0463628	47.933
	42.7558	24.0768	27.7228	47.9059	50.6649	45.7248	39.8085	11.1415	50.95	27.9878	124.134	44.2403	31.4811	47.3606	0.201411	8.68664	247.487	146.064	65.568	117.861	35.0023	339.961	0.0580724	11.5943	556.4	694.171	458.26		1.48448	20.1635	16.5175	3.66562	6.42461	1.48448		52.3615	45.172	21.8522	50.3426	55.3749	45.6392	45.1237	12.0544	57.1781	26.7141	45.2888	49.1667	0.0410552	47.9909
	41.4709	22.5145	34.955	44.4298	61.349	44.7172	41.5727	12.7763	54.3491	30.7325	163.235	42.9503	36.5839	44.6454	0.0992429	0.0103729	363.217	43.7946	8.16284	391.1	9.88803	294.229	3.25188	113.15	404.494	1371.31	416.139		1.47946	20.4359	7.99536	1.47946	18.3986	1.76691		51.7323	45.6164	22.1144	50.1618	55.5596	45.8508	45.1725	11.9008	57.0734	26.3453	45.675	49.084	0.0359756	48.0063
	40.4809	22.7524	33.9255	41.0779	61.2957	43.5569	40.5149	12.6518	53.1667	31.2275	160.068	40.7794	35.5643	42.9371	0.093919	0.00115668	315.505	43.4196	0.316984	431.842	9.25382	261.246	2.45034	92.3089	280.902	1367.37	370.144		0.298512	18.027	6.85386	0.298512	20.5163	2.77751		51.1222	46.0607	22.3692	49.9982	55.7215	46.0573	45.2215	11.7602	56.9818	26.0059	46.0581	49.0138	0.0310891	48.0295
	39.7131	22.7323	31.8285	39.2872	59.0026	41.7434	39.0512	12.0356	51.0868	30.82	144.855	39.5001	33.6931	41.2358	0.100665	0.43808	266.305	52.1676	0.0556923	398.061	7.24818	237.015	2.51364	56.4106	224.083	1203.04	303.654		0.212942	16.7678	7.67165	0.212942	19.5025	2.24331		50.5648	46.5044	22.6	49.8502	55.9181	46.2681	45.2843	11.652	56.9362	25.7308	46.3272	49.0137	0.0281786	48.1773
	38.546	21.4435	30.3184	51.9388	55.3382	39.3893	39.4957	12.7815	52.2772	32.3618	163.367	38.9677	32.3753	48.8015	0.20235	0.901963	325.884	84.2224	154.831	250.985	0.0113182	202.443	8.26161	36.0082	762.924	962.269	227.152		0.421665	17.5242	8.64922	12.9712	16.3706	0.421665		50.1944	46.7934	22.8447	49.7097	56.0921	46.4842	45.3531	11.5562	56.9092	25.4805	46.5615	48.9806	0.0253198	48.2515
	36.0451	20.0266	29.1169	58.2279	55.7424	43.9281	40.5145	15.0129	55.5274	37.0556	225.387	39.9866	30.849	52.7888	0.262319	19.9753	419.753	129.905	313.762	231.887	11.6528	137.532	18.4137	23.0322	1149.89	987.506	384.567		3.94149	19.96	10.8697	18.2412	15.7557	3.94149		49.9164	46.8859	23.3565	49.5924	56.0408	46.6583	45.4084	11.3217	56.7301	24.9331	46.7152	48.9158	0.0230115	48.2392
	33.1934	18.9035	28.4452	55.7377	57.2504	50.3306	40.6435	15.9649	56.6084	39.2804	254.878	41.762	29.6323	54.3859	0.294622	55.5039	472.626	148.796	227.836	275.79	93.8401	78.7763	29.3144	17.0361	987.213	1084.56	676.666		8.5686	22.8585	13.3167	13.9757	15.4884	8.5686		49.6487	46.9371	23.8611	49.4999	55.8871	46.7902	45.4374	11.073	56.5103	24.3697	46.827	48.8592	0.0212389	48.2185
	31.1858	17.4334	27.7668	52.3834	55.936	49.6105	39.0527	15.69	54.7426	40.1764	246.175	40.3982	28.6216	51.6902	0.287238	61.8867	467.393	127.37	177.71	285.046	111.467	47.1706	47.3945	11.896	787.683	999.711	639.721		9.21231	22.9648	12.6313	11.9853	15.5378	9.21231		49.379	46.9928	24.3485	49.424	55.7196	46.9241	45.4647	10.8307	56.2954	23.8223	46.9413	48.8162	0.0195794	48.1859
	29.9532	16.3127	26.2065	54.4597	53.462	46.8829	37.8795	15.8933	53.7728	41.9576	252.598	38.418	27.1432	51.8172	0.312486	62.8257	465.127	136.259	274.902	242.815	81.0608	31.7585	64.0811	3.56731	908.534	849.387	509.184		8.46482	22.1054	12.2116	16.0416	15.044	8.46482		49.1352	47.0766	24.7943	49.3552	55.6027	47.1402	45.5174	10.6211	56.1385	23.3343	47.0925	48.8014	0.0178205	48.1377
	29.1595	15.5016	24.1716	73.0477	49.891	43.0981	39.1449	20.8011	59.946	53.1386	432.685	36.1288	25.4185	48.1928	0.309385	99.7092	559.005	224.201	1149.4	115.479	15.6275	23.442	77.7244	0.0213767	2374.61	653.991	352.7		6.96931	20.6271	11.9572	36.919	13.7622	6.96931		49.0642	47.1711	25.2312	49.2937	55.6066	47.3193	45.6144	10.4507	56.0651	22.911	47.2082	48.8001	0.016581	48.1917
	36.5014	17.6072	22.8398	72.6563	46.0788	40.2257	39.3182	19.5387	58.8569	49.6937	381.759	38.3636	26.2552	44.6155	0.259068	7.93442	471.367	271.539	1111.43	45.7057	0.823621	148.441	45.0313	2.18446	2336.61	473.543	253.064		1.86217	20.7563	15.5238	34.2927	7.71524	1.86217		49.1053	47.1994	25.6896	49.1826	55.6333	47.4334	45.7073	10.2768	55.9841	22.484	47.2579	48.7453	0.0154929	48.2693
	42.0547	27.6775	21.1548	70.4754	42.9891	38.3391	40.4484	17.032	57.4804	42.1079	290.089	40.1969	30.3429	42.7555	0.169807	2.58008	163.098	372.243	901.62	6.45502	4.4493	314.599	11.2877	10.0041	2130.53	348.62	196.598		1.8578	12.5194	19.0421	30.2785	2.79221	1.8578		49.1693	47.2093	26.1595	49.0529	55.6714	47.5324	45.7991	10.1006	55.8998	22.0542	47.2901	48.6728	0.0144085	48.2927
	40.0598	28.558	19.6178	66.2468	40.9924	36.784	38.7098	15.7264	54.4362	40.6263	247.319	38.4219	30.6145	40.7593	0.142136	1.82254	103.059	364.506	758.287	5.21027	3.70866	247.812	17.9796	22.0901	1758.05	278.044	155.407		1.6379	9.86391	18.8042	27.8249	2.57049	1.6379		49.2348	47.2087	26.6192	48.9178	55.7005	47.4803	45.8602	9.92195	55.7822	21.6352	47.2766	48.5584	0.0133751	48.1991
	37.3621	27.3802	19.0328	62.5935	38.555	34.8545	36.6297	14.6746	51.3043	40.062	215.344	36.1083	29.2488	38.2568	0.133441	0.536434	85.5526	309.651	674.12	3.70694	3.15142	170.155	9.3787	27.9308	1465.03	202.7	111.022		1.25382	8.72806	17.0755	26.4852	2.44674	1.25382		49.2773	47.2245	27.0532	48.7892	55.7144	47.2355	45.8823	9.7449	55.6272	21.2389	47.2273	48.4008	0.0122714	48.0123
	36.482	31.6578	21.2174	64.341	37.1697	32.5099	37.2297	14.4589	51.6886	38.8371	209.061	34.496	31.8709	36.9978	0.0744451	0.559001	31.0452	256.392	735.027	0.00359124	22.2758	147.969	53.8767	9.61217	1601.86	165.173	67.1117		1.98603	2.83813	13.2786	29.8451	2.67377	1.98603		49.4167	47.3279	27.4487	48.6683	55.6731	46.978	45.9188	9.58326	55.502	20.87	47.0654	48.3332	0.0132892	47.9981
	51.3183	48.7527	20.8694	72.822	35.8974	30.1164	43.296	18.4245	61.7205	42.5547	339.462	42.325	31.5617	50.6769	0.232436	64.3564	29.7747	502.954	871.783	54.7394	173.702	729.028	597.064	11.8911	2352.66	134.089	33.6246		8.99324	6.42761	21.4556	30.497	6.42761	12.2086		49.8567	47.504	27.8252	48.5477	55.6219	46.727	46.0137	9.4558	55.4695	20.55	46.9212	48.2868	0.0143426	48.0258
	61.3058	48.7047	19.7038	71.3808	34.4154	28.6213	44.0219	19.95	63.9719	45.3182	398.001	41.56	30.0698	58.1555	0.318341	298.731	21.9278	591.373	748.506	92.2858	237.181	1368.11	594.721	21.2888	2214.93	101.962	18.5201		19.7458	7.14463	21.8562	29.8208	7.14463	12.9388		50.3475	47.6942	28.1957	48.3361	55.5083	46.5017	46.0972	9.32551	55.4227	20.2301	46.7998	48.1756	0.0144862	48.0151
	60.3016	46.7505	18.4268	67.7042	32.285	27.8372	42.2176	19.3318	61.5494	45.791	373.72	39.5178	28.9492	56.9138	0.325689	327.032	20.5475	565.999	649.57	98.6557	206.794	1294.84	503.228	34.7031	1882.38	63.477	12.3867		20.7838	7.23275	21.0909	28.1865	7.23275	11.6805		50.8264	47.885	28.5814	48.0709	55.3802	46.3299	46.179	9.19181	55.3708	19.9048	46.7187	48.0244	0.0137819	47.978
	56.7736	43.8856	18.0337	62.8146	32.2887	26.4348	40.0385	17.5667	57.6052	43.8746	308.59	38.0872	27.8982	53.5516	0.314959	280.064	14.8004	484.214	518.753	60.0589	185.062	1053.38	382.901	39.49	1482.01	63.5364	4.48166		18.6864	5.79845	20.0535	24.7275	5.79845	11.6524		51.2607	48.0681	28.9307	47.8248	55.2546	46.044	46.2305	9.07718	55.3076	19.6346	46.4892	48.0073	0.0160651	47.9464
	60.301	41.1192	35.7122	59.8675	37.3671	26.9621	43.5548	13.6205	57.1753	31.272	185.517	39.2432	36.1259	55.1804	0.208688	280.434	5.93248	61.5075	266.103	38.2877	275.32	1294.79	282.288	129.833	1263.79	170.286	6.99233		21.0578	1.87602	3.53098	20.6244	1.87602	12.2811		51.6793	48.2381	29.2526	47.5987	54.7324	45.7413	46.2071	8.9035	55.1106	19.2687	46.2057	48.0783	0.0198612	47.9184
	63.7869	41.6593	36.5108	57.0019	36.0667	39.4517	45.7462	11.7257	57.472	25.6321	137.493	40.5555	37.246	53.1662	0.176084	325.466	16.7028	85.2931	126.689	93.6924	39.6207	1557.81	300.73	148.67	1068.25	138.039	229.037		23.2314	1.10379	4.04472	16.4463	4.48878	1.10379		52.191	48.4019	29.5523	47.3926	54.0706	45.4489	46.1762	8.73859	54.9148	18.9244	45.9348	48.1496	0.0235403	47.8973
	63.077	55.3633	34.7683	53.0097	34.4749	44.8883	47.5969	11.6047	59.2016	24.3812	134.669	48.949	37.2983	54.7749	0.189812	239.632	60.3168	164.574	29.2984	172.187	7.33655	1502.28	963.825	109.213	823.227	103.167	423.147		14.128	6.4143	14.1807	4.0607	14.4741	4.0607		52.7464	48.5656	29.8234	47.2358	53.3753	45.1835	46.155	8.60493	54.7599	18.6436	45.6966	48.2331	0.027005	47.9007
	61.669	58.8716	32.8929	49.6272	55.9041	42.4163	50.2302	10.9519	61.1821	21.8033	119.943	52.7657	44.219	58.1297	0.135915	130.846	74.6739	300.582	0.363551	32.1934	61.0568	1395.12	1193.97	73.5326	640.57	997.698	327.557		8.90333	6.10592	19.8728	3.13844	3.13844	10.3494		53.2784	48.794	30.0559	46.9698	52.7105	44.9327	46.1236	8.50901	54.6326	18.4483	45.442	48.338	0.0308805	47.8819
	59.233	57.1176	32.1152	47.6875	58.9297	40.1824	49.2109	11.2562	60.4671	22.8734	126.702	52.4026	42.0587	58.4767	0.163306	100.442	62.5165	292.263	2.32089	94.4552	81.5136	1219.07	1075.83	60.8002	546.143	1197.99	251.687		6.83044	4.71509	20.2873	4.71509	6.52716	12.2201		53.7711	49.0783	30.2583	46.6054	52.2805	44.6801	46.1123	8.4752	54.5875	18.3795	45.1614	48.4601	0.0352338	47.8418
180°	55.3211	53.1601	30.5186	46.3435	55.9794	44.6527	47.6626	9.62041	57.283	20.1844	92.5523	49.7518	45.0754	54.7809	0.0971946	58.654	30.2225	293.916	1.73992	69.1698	9.05941	961.21	831.878	38.4502	485.133	1002.46	413.509		5.56937	3.40828	19.2332	3.40828	6.22762	5.0991		54.2381	49.3719	30.443	46.2975	51.9975	44.42	46.128	8.48189	54.6099	18.3877	44.8894	48.6033	0.039724	47.8347
	56.5786	52.999	28.5531	44.4688	52.8603	54.8584	48.3864	10.5735	58.9599	21.8523	111.799	52.9297	46.5667	54.3936	0.0775245	67.1124	21.276	393.357	15.3475	20.0163	41.8874	1040.76	822.612	17.9385	406.064	814.679	932.732		3.64894	0.0693169	24.3765	8.46087	0.0693169	1.92877		54.6809	49.6587	30.6915	46.0506	51.7382	44.1548	46.1625	8.47668	54.6391	18.3627	44.6287	48.7846	0.0444894	47.8547
	73.7831	76.6832	26.2439	41.8019	58.363	54.6919	55.2611	19.1576	74.4188	34.6674	367.014	56.5274	45.0244	69.9281	0.216644	343.063	458.906	842.003	181.152	9.6212	0.324091	2446.82	2742.14	3.70982	305.694	1159.08	922.586		17.2557	20.1558	30.2836	14.7255	1.83555	1.83555		54.9593	49.9197	31.0501	45.8152	51.4729	43.8938	46.1851	8.40654	54.5917	18.2018	44.3741	48.9861	0.0493992	47.8674
	74.0937	82.0018	24.1201	39.2531	68.6103	51.5083	56.5979	22.259	78.8569	39.3283	495.462	60.0593	42.3169	72.7228	0.264308	306.103	645.357	1054.81	300.84	144.298	25.9035	2477.64	3327.44	0.0390817	223.065	1961.83	739.327		14.0344	21.9424	35.9393	20.8062	8.55099	8.55099		55.0935	50.196	31.4317	45.3583	51.1563	43.6496	46.1475	8.30574	54.4533	17.9982	44.0767	49.1839	0.0547621	47.7771
	71.36	79.6111	22.4901	46.2818	66.9452	48.9064	55.9324	20.8847	76.8172	37.3392	436.172	57.9258	46.9379	70.2563	0.198972	238.009	560.68	1118.39	93.1354	121.282	49.3649	2212.97	3057.36	3.34028	482.418	1817.1	604.602		13.4341	21.6853	35.4357	11.6441	9.01941	9.01941		55.1736	50.6651	31.7142	44.81	50.8456	43.4255	46.1057	8.26389	54.3696	17.9238	43.7717	49.5253	0.06167	47.7376
	67.3296	74.5854	21.4775	50.8495	62.7735	50.4517	54.5779	18.7437	73.3216	34.3431	351.327	56.8115	50.5512	66.1905	0.133965	162.606	400.302	1095.63	13.9009	67.1683	17.0248	1850.01	2526.84	8.06715	703.932	1478.84	682.985		10.5181	17.7739	35.334	5.96201	5.96201	6.35973		55.2389	51.1404	31.9467	44.2619	50.5493	43.1922	46.0549	8.25665	54.3115	17.9278	43.4596	49.4257	0.0642308	47.4056
	62.5498	70.4234	20.304	48.852	58.2815	62.3024	53.7855	17.8423	71.6278	33.173	318.347	60.292	51.2094	62.488	0.0991981	76.8128	276.819	1121.01	24.3394	20.2139	72.5371	1461.69	2125.73	16.1102	601.93	1153.54	1442.83		2.25786	10.1314	39.9879	11.4399	2.01044	2.01044		55.313	51.5247	32.1694	43.9184	50.2683	42.877	46.0118	8.25643	54.2682	17.9442	43.1373	49.2042	0.0657006	47.0933
	60.4177	71.183	18.9993	45.6006	55.8752	61.5809	52.2761	18.3041	70.5802	35.0143	335.04	58.1465	48.1692	61.2901	0.11987	66.286	357.471	1107.35	44.5628	12.9533	86.5791	1303.21	2196.35	28.2864	452.958	995.87	1388.54		2.27128	13.0366	39.1472	12.5459	2.27128	3.43444		55.3789	51.7809	32.5149	43.6904	50.0024	42.5885	45.9927	8.20028	54.1929	17.8295	42.864	49	0.0667942	46.8464
	61.7521	72.6056	18.6309	43.8292	54.9106	58.4619	51.6984	18.7064	70.4048	36.1836	349.928	56.6863	46.5995	60.9296	0.133267	101.078	437.112	1093.46	61.9245	10.3185	45.7455	1401.33	2331.72	32.3407	380.696	935.924	1165.83		5.06585	15.9193	38.0554	12.8571	1.77565	1.77565		55.3897	51.9294	32.9155	43.4716	49.6956	42.4318	45.9723	8.09081	54.0631	17.5993	42.6918	48.7647	0.0664027	46.5836
	62.5589	71.8911	17.6095	41.9835	53.9981	55.2655	50.5511	18.9328	69.4838	37.4527	358.449	54.6318	44.9871	60.7355	0.14896	144.187	455.398	1085.15	73.4042	11.8816	22.2257	1462.38	2263.23	45.0008	312.077	880.92	957.763		7.92711	17.2594	37.0223	12.6483	0.633722	0.633722		55.3627	52.0549	33.3326	43.2294	49.2877	42.3037	45.9285	7.96118	53.8897	17.3339	42.5351	48.4479	0.0649878	46.2585
	60.2852	69.9795	16.1348	39.3524	52.5162	56.7551	49.1705	19.0422	68.2127	38.7268	362.605	54.6356	42.6433	59.4027	0.164233	123.537	433.012	1091.36	96.3963	11.1936	57.5254	1293.66	2084.99	66.9608	226.039	795.153	1052.18		5.6496	15.3438	38.5008	15.2833	2.11943	2.11943		55.3096	52.1698	33.7441	42.9453	48.8792	42.1809	45.8715	7.83644	53.7079	17.0835	42.372	48.1273	0.0635946	45.9123
	56.3586	65.3098	15.2933	36.4439	49.0548	65.918	48.0631	19.4675	67.5305	40.504	378.982	52.7067	39.5966	63.072	0.228651	68.8157	297.449	1073.86	135.004	0.983508	318.799	1026.61	1680.35	81.4408	147.044	611.92	1730.58		3.6519	12.6031	37.4134	16.2628	3.6519	13.2113		55.2573	52.2806	34.1255	42.6616	48.4984	42.2857	45.8515	7.70972	53.5612	16.8145	42.3797	47.8367	0.060488	45.58
	52.2503	62.4063	14.9597	34.7098	45.624	64.3296	45.7133	18.627	64.3403	40.7475	346.965	48.9371	37.4383	59.8673	0.2305	42.7321	278.658	945.783	121.077	0.0079777	346.569	780.224	1450.74	87.5735	107.994	453.954	1600.95		3.31315	13.4692	33.9774	14.2273	3.31315	15.3925		55.2285	52.3749	34.483	42.5399	48.1365	42.4313	45.8657	7.58434	53.45	16.536	42.4585	47.5688	0.0567645	45.3382
	50.0042	69.1594	14.7854	33.3434	43.3941	60.3248	45.1685	19.4667	64.6353	43.098	378.954	46.6991	35.8561	57.7446	0.23385	23.3835	575.56	923.134	139.833	3.14876	229.711	659.792	2010.77	90.8656	81.4626	363.905	1296.5		3.30506	22.4602	31.9137	13.3557	3.30506	13.6256		55.1812	52.4283	34.8393	42.6042	47.7867	42.582	45.9036	7.43681	53.3404	16.2009	42.5875	47.316	0.0525946	45.1955
	48.6835	77.8454	14.179	31.315	42.4765	56.0663	45.0943	21.7181	66.8124	48.1615	471.675	45.58	34.1054	54.2206	0.227739	12.8828	1072.63	955.754	189.868	6.85292	120.385	593.69	2865.2	102.795	48.9612	329.738	1007.97		3.10353	32.2654	31.401	14.265	3.10353	10.4863		54.9263	52.4516	35.1988	42.6195	47.4592	42.7172	45.8954	7.24205	53.1375	15.7795	42.6439	47.0683	0.0493176	45.0882
	47.1288	76.5541	13.1645	29.1626	41.6159	54.1538	43.6299	21.6725	65.3025	49.6735	469.699	44.3724	32.2759	52.3975	0.237638	12.2423	1084	928.144	209.305	4.05633	110.751	520.346	2728.63	124.395	23.4723	299.226	890.188		2.75647	32.1817	31.2079	15.2098	2.75647	9.7814		54.6092	52.4566	35.5678	42.4065	47.1505	42.8197	45.835	7.05441	52.8894	15.3909	42.5098	46.8216	0.0482682	44.9851
	44.7683	72.4903	13.9053	28.42	39.8898	52.9198	42.0656	20.1729	62.2385	47.9557	406.944	42.3291	31.2875	50.8819	0.238464	7.30449	925.665	793.001	186.202	4.73396	117.814	418.224	2320.6	108.418	16.8285	242.49	818.078		2.43922	30.1613	28.4237	13.909	2.43922	10.5907		54.2959	52.4526	35.9397	42.1663	46.8504	42.8947	45.7666	6.8761	52.6427	15.0243	42.3484	46.5794	0.0475784	44.8725
	42.177	68.4118	28.381	29.0026	37.0076	56.4226	43.5671	15.9388	59.5059	36.5844	254.045	39.5923	31.0038	52.8612	0.260625	1.93233	617.258	230.618	212.125	43.0264	165.263	318.952	1944.28	16.5097	21.9474	161.033	1030.72		2.58468	28.8194	11.2113	10.5897	2.58468	16.8302		54.0137	52.4593	36.2905	41.9354	46.5602	42.9578	45.7028	6.71978	52.4226	14.7032	42.191	46.3458	0.0469276	44.759
	39.1712	85.2105	33.0915	29.6551	34.9802	60.0775	47.031	21.5922	68.6232	45.9106	466.223	37.0757	33.5637	54.8509	0.240766	61.7766	1457.67	194.31	301.922	145.222	170.212	220.625	3707.93	76.9786	28.4873	113.687	1278.76		2.09551	48.1348	3.98418	7.42058	2.09551	23.0018		53.7794	52.4751	36.6139	41.7321	46.2939	43.0333	45.6546	6.58682	52.2414	14.4275	42.0574	46.1341	0.0462247	44.6636
	36.6673	99.6332	31.2808	28.1709	34.542	56.254	47.758	27.2618	75.0199	57.0833	743.208	35.6046	32.0961	51.3573	0.230802	123.004	2691.04	271.5	383.655	174.664	72.181	152.512	5672.42	48.4834	14.8468	104.534	1019.92		1.06268	64.0286	4.32388	7.43373	1.06268	20.6493		53.5701	52.4867	36.904	41.5484	46.0378	43.0079	45.5925	6.47911	52.0716	14.2109	41.9133	45.9264	0.0456871	44.5228
	35.9376	95.7794	29.4733	26.6482	34.1075	53.3653	45.8852	26.1628	72.048	57.0179	684.492	35.0226	30.6319	49.0084	0.230744	98.955	2489.42	269.35	370.062	138.715	55.9516	135.021	5106.76	26.5801	5.43115	95.8392	843.76		0.915056	60.7568	5.54922	8.37432	0.915056	18.3427		53.3551	52.4813	37.1479	41.3793	45.7703	42.8718	45.5009	6.38995	51.8909	14.0436	41.7524	45.703	0.0451718	44.3211
	35.4352	89.6288	30.99	25.6501	32.3806	52.6066	44.4485	23.955	68.4035	53.8937	573.841	33.9079	31.3376	48.3137	0.21313	81.2404	2041.26	181.133	353.383	145.635	66.5531	123.598	4265.54	44.5186	1.77504	65.0099	800.256		1.52729	55.7209	2.91793	8.25785	1.52729	18.6986		53.1236	52.4864	37.3777	41.2238	45.4969	42.724	45.4054	6.30619	51.7116	13.8886	41.5988	45.474	0.0445053	44.1105
	33.535	87.1263	38.5205	24.593	29.7782	52.2627	44.3026	23.0045	67.3071	51.9257	529.206	36.0278	30.7174	48.8272	0.227668	115.943	1833.86	33.4325	388.468	210.958	63.3633	84.9569	3944.91	201.719	0.0757748	29.8168	780.922		2.49279	51.0985	2.49279	11.4347	6.24952	16.235		52.8798	52.6632	37.5929	41.0853	45.3496	42.5889	45.36	6.26359	51.6235	13.8086	41.4612	45.3574	0.0448766	43.9692
	30.9747	86.5404	37.7003	22.7488	28.0571	51.321	42.8904	23.5416	66.4319	54.8878	554.206	34.3375	28.7865	47.9158	0.249397	141.984	1905.32	26.9363	405.684	220.026	71.0753	44.3142	3871.65	179.094	2.46173	13.9825	729.174		3.36285	52.2029	3.36285	11.5887	6.28042	16.9835		52.6428	52.9411	37.7905	40.9594	45.279	42.5213	45.3557	6.24882	51.6045	13.7774	41.3499	45.3365	0.0459889	43.9002
	28.7467	84.393	35.4988	20.9194	27.0712	49.4984	41.0213	23.3787	64.4	56.9917	546.565	32.1227	27.4901	45.9985	0.251854	150.665	1881.11	30.4979	404.083	194.604	71.8617	19.6154	3609.04	125.015	11.5486	7.58138	634.064		3.37604	52.2703	3.37604	11.2033	5.05153	17.3757		52.4269	53.2156	37.9714	40.8475	45.2367	42.4628	45.3601	6.24522	51.6054	13.7681	41.2513	45.3293	0.0471002	43.8497
	28.5766	79.6174	37.9842	19.6802	36.3892	46.1332	41.3968	20.7651	62.1619	50.161	431.188	37.1867	30.5298	44.096	0.18179	164.358	1460.81	11.646	471.611	25.0758	22.4337	18.1376	3058.05	186.771	21.5068	145.721	475.915		8.61013	42.4307	0.797474	17.5065	0.797474	8.94651		52.2937	53.4593	38.119	40.7535	45.1928	42.3901	45.3681	6.26379	51.6319	13.8066	41.1626	45.3243	0.0481187	43.7914
	34.9896	74.3706	43.0425	19.2283	45.5989	43.2584	43.4147	17.9954	61.4101	41.4499	323.833	43.1505	37.0028	45.0138	0.0976749	70.9829	958.267	0.138536	584.983	4.77064	0.0244298	113.888	2505.29	350.617	25.9025	452.887	358.749		8.16088	31.2201	0.107952	23.9222	2.44843	0.107952		52.3786	53.7135	38.1189	40.6867	45.0856	42.3009	45.3807	6.3678	51.7485	14.032	41.0902	45.3069	0.0488057	43.6933
	34.2747	72.4095	42.6693	19.274	43.9027	41.36	42.315	17.348	59.6631	40.9973	300.954	42.0147	36.046	43.5944	0.09478	64.6469	905.676	0.125491	530.888	2.52069	0.912082	99.141	2312.82	336.779	25.4392	383.571	290.439		7.73994	30.3948	0.654638	22.7406	1.88806	0.654638		52.4822	54.1462	38.0261	40.6391	44.8625	42.2009	45.3928	6.5455	51.9383	14.4197	41.0295	45.2603	0.0490294	43.5317
	32.1578	71.6172	41.1537	19.3009	42.1245	40.4012	41.1259	17.2511	58.377	41.947	297.6	40.7775	34.2186	41.8818	0.100698	80.4273	929.72	0.000775401	476.329	0.997215	0.525166	61.4658	2237.24	283.45	25.1685	317.08	258.677		8.61971	30.8397	0.376265	21.4765	1.34702	0.376265		52.5728	54.5786	37.9291	40.6061	44.6441	42.0924	45.4039	6.72313	52.127	14.8074	40.9777	45.2139	0.0491487	43.3682
	30.8762	70.3318	38.4145	18.1662	43.8942	39.8805	40.2606	17.3047	57.5653	42.9817	299.452	39.1475	32.7608	42.8908	0.133904	88.0665	904.278	3.40816	488.16	13.2035	0.144431	43.0132	2117.29	198.717	37.8413	383.239	242.2		8.27129	31.1843	0.73304	20.9813	4.74675	0.73304		52.6346	54.985	37.8402	40.5681	44.4388	41.9807	45.4079	6.88947	52.2974	15.1724	40.9213	45.1656	0.0493031	43.2098
	46.1383	66.9213	39.3637	17.4405	47.1958	39.2194	42.7132	16	58.7131	37.459	255.998	42.751	39.2555	46.9314	0.0890615	11.7314	586.035	11.2187	638.707	20.0937	12.2066	476.136	1815.07	226.382	47.2962	523.404	222.059		3.38728	24.1703	3.38728	25.3105	4.44476	3.53163		52.6744	55.3636	37.7556	40.3764	44.2508	41.8724	45.3822	7.06576	52.448	15.5694	40.7504	45.0994	0.0506574	43.0616
	53.4383	62.2497	65.3676	19.4958	46.1422	37.9788	47.4454	17.0222	64.4676	35.8775	289.757	49.7902	40.0197	60.0468	0.200139	35.9147	219.168	321.205	781.181	1.69843	89.6156	848.005	1438.83	1685.09	23.2516	476.304	186.625		3.64806	12.4595	15.5774	30.2944	3.64806	11.8114		52.7047	55.7457	37.6677	40.1022	44.0363	41.7102	45.3278	7.26213	52.5899	16.0214	40.5042	45.0049	0.0526349	42.8733
	51.9021	58.4737	68.6199	30.0353	44.0165	35.8104	48.143	14.4026	62.5455	29.9162	207.434	47.9593	37.8619	56.8308	0.200321	14.1308	106.724	419.305	327.887	17.0281	152.093	760.895	1166.63	1962.68	32.6908	388.04	132.08		3.9428	10.5144	20.6607	17.9239	3.9428	12.1489		52.7365	56.1374	37.574	39.8384	43.7927	41.4752	45.259	7.47208	52.7311	16.5096	40.2476	44.8924	0.054555	42.6339
	48.4743	56.8971	67.037	30.752	40.7962	34.9249	46.4803	13.7716	60.2518	29.6289	189.656	44.6352	36.3927	54.7914	0.201775	3.97614	108.511	422.582	247.378	32.3084	133.526	583.537	1061.41	1824.94	41.3993	271.539	112.512		3.83904	12.2618	22.4018	13.8833	3.83904	9.71033		52.7765	56.5325	37.4776	39.5948	43.5482	41.2313	45.1935	7.68584	52.8793	17.0065	40.004	44.7822	0.0563559	42.3898
	46.4402	56.3234	62.6574	29.0511	41.7075	41.8027	46.3304	11.8902	58.2206	25.664	141.378	44.1215	41.7313	53.8526	0.126814	0.0120726	99.8604	266.571	298.574	21.3712	20.5002	489.404	1024.36	1469.93	22.4042	302.402	305.722		2.31879	12.2019	18.5359	15.0704	2.41398	2.31879		52.8421	56.9007	37.3881	39.3125	43.3106	40.9962	45.125	7.90196	53.027	17.5113	39.7335	44.6714	0.0585034	42.1534
	58.5291	55.7785	60.8513	28.5085	50.6253	41.9224	49.3692	12.2395	61.6086	24.7917	149.804	53.2019	44.0981	57.8414	0.134818	83.9038	41.0788	131.839	435.166	1.57795	55.4551	1170.41	989.775	1334.7	17.5626	692.089	309.922		5.32718	2.57656	7.64939	24.6934	2.57656	11.2795		53.0237	57.2487	37.3471	38.8312	43.0894	40.7813	45.0536	8.15431	53.2079	18.0991	39.3187	44.5625	0.0625149	41.9353
	66.1373	54.4222	61.6946	29.1494	49.7138	39.5374	50.1091	13.8633	63.9724	27.6662	192.191	52.068	42.0815	59.8765	0.174533	256.903	18.6025	134.224	439.31	0.156271	111.762	1748.87	906.277	1397.03	23.3447	644.96	231.637		14.0693	2.35419	9.62665	22.9186	2.35419	12.5306		53.1603	57.5535	37.4047	38.344	42.9109	40.5789	44.992	8.3676	53.3596	18.598	38.9027	44.4718	0.0667957	41.7449
	64.8586	51.6828	61.9412	27.0534	47.8064	36.4617	48.3007	14.5844	62.8851	30.195	212.704	49.7446	39.2979	59.3766	0.203484	274.164	11.4385	186.065	451.449	0.244285	140.161	1643.56	748.844	1415.53	7.48349	551.718	147.476		15.114	1.93817	12.1966	22.6912	1.93817	13.2829		53.2221	57.7328	37.4696	37.8638	42.759	40.3797	44.9045	8.52847	53.433	18.9925	38.4928	44.3681	0.0709061	41.5693
	61.8496	47.9748	60.4926	25.0144	44.7508	34.7357	45.803	14.3788	60.1818	31.3928	206.751	46.3628	37.2395	57.3632	0.212718	257.494	4.71697	215.786	432.167	1.10719	122.485	1408.64	559.658	1308.62	0.485262	417.507	108.534		15.4868	1.61205	14.1298	21.3484	1.61205	11.6271		53.2693	57.8717	37.5322	37.4959	42.6097	40.1826	44.8269	8.6589	53.4858	19.3163	38.1948	44.2726	0.0736991	41.3961
	57.696	46.4261	57.7551	23.3386	42.8829	39.0334	44.522	12.9139	57.4359	29.0056	166.769	44.6545	39.9958	54.8786	0.156868	173.555	3.62561	175.114	448.738	2.68676	30.125	1114.11	488.78	1118.06	0.958759	344.665	216.55		13.0415	1.77162	13.1006	21.3159	1.77162	5.62111		53.3115	57.988	37.5937	37.2679	42.4743	39.997	44.7721	8.75793	53.53	19.5612	38.1945	44.1976	0.0728603	41.2356
	66.4636	52.7568	53.547	21.7606	41.4305	39.3544	45.8855	15.3224	61.2079	33.3928	234.777	47.0936	39.8735	53.3494	0.144557	423.46	47.2144	58.6986	582.01	19.8469	42.6546	1776.28	808.776	854.347	6.53911	292.846	226.102		19.37	5.66313	6.45336	25.333	5.66313	7.73919		53.3398	58.0322	37.6424	37.0158	42.3484	39.8472	44.7043	8.83547	53.5398	19.7642	38.1936	44.1153	0.0719448	41.0978
	94.2244	57.1253	50.8322	21.0706	40.3054	37.2844	50.1404	24.8987	75.0391	49.6579	619.945	45.5688	38.0397	55.552	0.187114	1943.4	48.7884	0.478646	845.052	96.7269	165.276	4886.94	1076.33	703.017	10.544	255.605	168.134		48.6556	11.5564	5.26341	24.4982	5.26341	8.2844		53.2752	57.8813	37.6958	36.6532	42.29	39.7465	44.5903	8.84718	53.4375	19.841	38.2085	44.0152	0.0706214	41.0182
	95.9218	56.1494	49.7383	20.311	38.391	35.8253	49.3895	25.9291	75.3186	52.4992	672.318	44.0646	36.4667	54.5466	0.198651	2165.26	45.6973	0.121655	845.56	120.966	183.987	5127.14	1013.26	646.202	16.0545	198.057	132.423		51.8572	12.0848	5.67361	23.7537	5.67361	8.23935		53.2314	57.7093	37.7475	36.285	42.2502	39.6542	44.4796	8.8583	53.3379	19.9154	38.2241	43.9222	0.0693653	40.9522
	92.7007	53.6374	50.7259	19.4303	35.8487	39.9781	48.7202	24.7487	73.4688	50.7976	612.496	45.352	36.881	52.9095	0.17851	1934.29	24.1786	4.02301	857.894	165.675	76.4246	4676.23	859.639	697.391	23.8868	132.962	245.245		47.3487	8.28537	5.37393	25.9216	9.5033	5.37393		53.2316	57.5334	37.7983	35.9438	42.2221	39.5631	44.3821	8.87364	53.2557	19.9938	38.2395	43.8421	0.0682555	40.8926
	86.4752	50.1764	50.2906	19.7857	34.6599	39.462	46.8083	22.4887	69.297	48.0442	505.741	44.8192	35.8604	50.262	0.167223	1573.46	11.3444	12.1263	730.22	147.584	53.9682	3863.54	668.672	674.588	20.5395	106.959	229.348		41.656	5.35723	5.47137	25.0335	10.1593	5.35723		53.249	57.3723	37.9264	35.6745	42.174	39.4783	44.3124	8.87421	53.1867	20.0265	38.3144	43.7778	0.0665521	40.8262
	83.1269	46.3756	48.9636	18.6802	33.5873	36.9835	44.6195	21.7147	66.3342	48.6664	471.528	41.6795	34.4364	48.3166	0.167731	1482.82	3.08376	18.8709	672.847	121.709	58.3093	3458.51	486.547	607.416	31.7821	85.925	160.42		41.4474	4.69606	7.28406	22.9993	8.09217	4.69606		53.195	57.2303	37.9422	35.4701	42.0924	39.3775	44.2179	8.87431	53.0922	20.0695	38.301	43.6865	0.0656873	40.7349
	91.8351	44.198	45.688	18.2639	31.7113	34.8966	44.4321	25.2436	69.6757	56.8138	637.239	39.5473	32.5076	45.3155	0.164577	2247.04	0.0548344	1.5773	684.778	161.819	90.9272	4558.58	395.223	456.689	36.6497	54.6648	111.911		52.2878	4.65071	6.14078	21.2834	7.83593	4.65071		53.0798	57.0755	37.9424	35.2772	42.0677	39.141	44.0973	8.87106	52.9683	20.117	38.2421	43.5899	0.0653511	40.6043
	95.5504	43.7193	42.7518	22.9613	29.4151	32.8591	44.5428	26.2175	70.7603	58.859	687.356	37.8055	30.2761	43.4775	0.178993	2601.77	0.678154	3.20765	465.764	228.849	136.51	5074.09	376.421	339.815	1.84004	25.9827	72.954		57.7449	5.91388	4.94638	14.8442	8.39037	4.94638		52.9669	56.7755	37.9359	35.0972	42.0481	38.9205	43.9573	8.82329	52.7806	20.0724	38.182	43.48	0.0648771	40.4843
	91.891	48.6858	39.6891	22.111	27.4757	30.3483	43.3668	25.5743	68.9411	58.9721	654.046	35.0187	28.1939	46.4367	0.244441	2354.59	28.292	13.5255	451.811	252.526	169.483	4566.14	593.803	236.278	4.86992	9.97289	36.367		56.8723	13.6671	4.67042	12.9077	7.54294	4.67042		52.8777	56.4286	37.9339	34.9242	41.7921	38.7628	43.7866	8.76904	52.5556	20.0268	38.1411	43.2879	0.0632062	40.2775
	85.3032	53.0105	36.4683	21.0366	43.6181	27.9861	44.5705	22.9165	67.487	51.4163	525.166	40.0432	30.1066	50.6624	0.254501	1659.16	71.2341	65.6451	553.841	0.90703	275.043	3719.23	823.273	147.636	10.7658	372.503	13.4564		45.26	12.9673	3.57489	19.0066	3.57489	12.0571		52.7877	56.0822	37.9878	34.7471	41.4833	38.6235	43.6186	8.71016	52.3288	19.9689	38.1467	43.0848	0.0607899	40.0534
	80.2534	53.2568	34.2994	26.2753	51.4161	25.7792	45.2133	20.9114	66.1247	46.2504	437.285	42.8577	28.2813	52.7966	0.302367	1227.8	64.6969	119.115	358.65	38.474	377.686	3128.79	837.467	99.6323	3.83191	734.32	2.13579		37.3956	10.3991	8.55837	16.5824	8.55837	17.0785		52.7001	55.7642	38.1143	34.5649	41.1884	38.4322	43.4607	8.65921	52.1199	19.9242	38.1938	42.8926	0.0579486	39.8103
	77.2902	51.8157	39.7425	29.0065	48.8297	23.8543	45.0898	19.1536	64.2434	42.4788	366.86	44.2861	31.6905	51.0692	0.234156	1036.86	45.2373	28.5935	258.673	13.987	450.948	2806.08	756.136	237.924	21.9844	600.837	0.214807		33.004	7.52955	4.54361	15.2796	4.54361	20.4319		52.5666	55.4828	38.2507	34.3965	40.9128	38.1266	43.2893	8.62	51.9093	19.9125	38.1576	42.6952	0.0561215	39.5817
	74.9177	48.5432	49.9712	28.4286	46.7677	22.1914	45.1366	18.6021	63.7387	41.2129	346.038	47.6554	33.0134	49.6142	0.200911	886.914	11.6044	23.3726	279.158	2.66034	526.482	2560.36	586.87	658.097	16.8991	503.999	4.52123		27.2623	0.887733	2.31573	19.2268	0.887733	25.464		52.232	55.1282	38.3852	34.3193	40.5661	37.8132	43.074	8.50608	51.5801	19.7476	37.9562	42.447	0.0558538	39.4757
	71.7596	49.7522	55.5883	27.7692	54.3356	21.0939	46.7165	18.9138	65.6302	40.4863	357.73	52.0439	33.265	55.2751	0.24859	627.158	9.2158	78.7095	358.999	58.0517	656.517	2250.73	646.912	977.847	11.9124	901.073	10.3934		19.7157	2.29171	3.54437	24.2747	2.29171	30.9501		51.8617	54.7892	38.5145	34.2977	40.1032	37.5172	42.8473	8.38662	51.2339	19.5733	37.7666	42.1612	0.0549832	39.3088
	66.9877	68.8141	55.0174	26.8477	54.0167	19.8843	48.5946	20.5669	69.1616	42.3234	422.998	54.517	33.6399	63.9951	0.310905	338.305	408.825	41.2513	472.931	29.3987	824.281	1820.73	1979.92	942.466	6.40049	882.027	19.6552		12.4707	14.297	0.500332	27.6694	0.500332	34.6327		51.4888	54.4659	38.6675	34.1994	39.6452	37.2303	42.6162	8.28744	50.9036	19.4467	37.5896	41.8734	0.05391	39.1564
	62.3729	68.5216	52.4528	25.5763	52.6143	18.4597	46.6663	20.1674	66.8337	43.2162	406.724	52.5336	32.2954	59.9333	0.299667	246.699	477.656	33.4841	444.789	35.3794	795.61	1448.2	1953.98	791.582	1.58383	800.697	34.3166		9.83934	15.988	0.080759	26.9573	0.080759	34.0739		51.1318	54.1626	38.8538	34.0384	39.2143	36.9139	42.3858	8.21389	50.5997	19.3789	37.3989	41.5929	0.0530948	39.034
	59.2898	66.7108	50.0308	41.6553	49.2123	17.4232	47.387	17.0651	64.4521	36.0122	291.218	49.6215	43.5445	56.975	0.133611	141.675	373.41	6.98962	32.8532	3.33147	897.829	1223.04	1797.17	661.161	300.589	619.736	47.5345		9.66823	17.0893	0.409279	7.96628	0.409279	32.1983		50.7977	53.891	39.0384	33.8766	38.8141	36.4686	42.1477	8.17521	50.3229	19.3966	37.055	41.3704	0.0550254	38.9263
	57.3178	62.5221	61.0825	48.9767	46.1998	17.9027	49.0003	16.5705	65.5708	33.8171	274.581	53.1473	46.894	60.1413	0.123765	69.1818	182.841	145.979	0.000554215	7.84269	967.061	1089	1459.57	1351.64	608.064	478.823	41.1535		4.17055	9.37487	7.93518	4.17055	6.94749	35.2446		50.4621	53.7823	39.2085	33.7436	38.4303	36.1236	41.9584	8.16891	50.1273	19.4691	36.7002	41.2709	0.0586203	38.8194
	54.4503	58.1831	65.6141	48.7222	51.2015	28.9251	51.1827	12.4049	63.5876	24.2364	153.881	52.8259	49.3421	57.2499	0.0741877	10.6769	49.0054	208.264	6.05387	0.000354245	495.403	907.967	1146.86	1705.38	595.579	722.737	21.2272		1.62436	5.3572	12.7882	4.10365	1.62436	23.9008		50.0953	53.6947	39.3538	33.6252	38.1843	35.9869	41.8234	8.12366	49.947	19.4237	36.5363	41.206	0.0600665	38.769
	50.2969	55.1014	66.241	48.4211	58.2066	31.4438	51.6185	11.7332	63.3517	22.7307	137.668	52.6992	48.8901	57.4303	0.0803257	1.74643	12.1309	213.818	10.2232	43.4036	407.019	674.918	947.634	1757.56	580.971	1148.45	50.7797		2.40224	2.40224	13.5418	4.27809	5.50743	21.2554		49.7086	53.5867	39.4836	33.5147	37.988	35.9931	41.7124	8.04599	49.7584	19.2892	36.4918	41.1552	0.0600595	38.7358
	47.332	52.1107	64.5923	46.4891	56.6891	29.8063	49.5033	11.7293	61.2325	23.694	137.576	49.7214	46.6998	55.5445	0.0865056	4.71438	6.799	227.678	9.08527	51.6364	387.968	529.655	772.45	1622.04	491.567	1047.9	30.1245		2.38938	2.38938	14.8709	3.23229	6.96774	19.915		49.3304	53.4503	39.6086	33.416	37.7855	35.9762	41.5945	7.96631	49.5608	19.1523	36.4285	41.098	0.0602313	38.6971
	45.8618	48.9174	60.8478	43.9133	53.8267	50.8638	50.7051	6.08974	56.7949	12.0101	37.085	49.8906	46.6257	53.086	0.0647899	23.4581	3.19603	102.873	46.1285	9.74434	0.0251791	464.145	605.142	1334.44	383.987	870.78	704.694		4.02882	0.973211	10.9572	5.97727	3.93612	0.973211		48.9767	53.325	39.7315	33.3314	37.5935	35.8342	41.4654	7.91125	49.3766	19.0792	36.274	41.0319	0.0615463	38.6625
	45.1557	45.9018	57.1545	55.4076	49.907	60.7946	52.3869	6.37245	58.7593	12.1642	40.6081	52.6573	46.9031	56.7178	0.0947171	52.29	42.0558	22.7304	9.12504	6.14982	70.6894	434.219	465.872	1078.25	966.58	654.808	1330.56		7.50162	6.75548	4.4972	2.75033	2.75033	8.13725		48.6494	53.2057	39.8537	33.246	37.4239	35.689	41.3446	7.86401	49.2086	19.0206	36.1227	40.9719	0.0628993	38.6388
	43.8728	43.3742	55.4064	69.8463	47.5996	59.378	53.2462	10.3444	63.5906	19.4274	107.006	51.503	44.8045	58.3851	0.131609	87.861	97.4567	4.6665	275.563	31.885	37.5991	382.4	363.149	966.506	2072.85	542.042	1229.22		7.63019	8.12878	3.90344	18.3433	3.90344	7.87504		48.3332	52.9985	39.9763	33.1537	37.2724	35.8824	41.2694	7.74598	49.0154	18.7693	36.2299	40.9461	0.0611105	38.6244
	41.3547	40.3351	54.2458	69.5826	46.5489	55.5666	51.2723	10.9804	62.2527	21.4158	120.568	50.3974	42.6532	55.2364	0.128545	98.3587	119.623	8.84207	335.267	22.3103	18.4415	290.257	256.554	895.69	2048.9	494.224	976.493		9.04269	10.0623	3.84847	19.1852	3.84847	5.16927		48.0215	52.6776	40.0951	33.0671	37.1199	36.1817	41.1938	7.58241	48.7762	18.4067	36.4163	40.9191	0.0582254	38.6075
	38.8982	37.6534	53.7048	67.2385	45.0398	51.5621	49.0161	11.0256	60.0417	22.4938	121.563	48.3009	40.4336	53.1691	0.136059	102.372	129.112	21.9832	332.056	15.8115	6.48201	212.59	177.839	863.596	1842.19	429.401	742.254		9.40272	10.6475	5.40382	18.9376	3.26117	3.26117		47.7136	52.3349	40.2133	32.9928	36.9571	36.4622	41.1123	7.41818	48.5305	18.0437	36.586	40.8876	0.0555238	38.5852
	37.6277	35.3201	52.6997	62.7667	42.5655	48.3093	46.5482	10.2517	56.7999	22.0239	105.098	45.4374	38.8622	51.6021	0.140828	79.5738	126.069	37.8413	263.041	15.8619	3.10148	177.156	121.052	805.534	1478.32	332.978	575.592		7.80961	10.1172	7.26233	17.3293	2.8719	2.8719		47.4241	51.9999	40.4397	32.9209	36.7938	36.6966	41.0458	7.2671	48.3129	17.7048	36.7209	40.8943	0.0537706	38.6167
	37.038	33.9054	49.8644	58.3668	39.7536	46.0018	44.155	9.08913	53.2441	20.5846	82.6123	42.8777	37.7169	48.8987	0.129097	50.6515	105.054	32.5971	201.976	19.3725	3.41052	161.805	91.9233	652.63	1159.34	238.264	470.196		5.83965	8.97224	6.98672	15.4892	3.12409	3.12409		47.1767	51.6755	40.548	32.8385	36.6427	36.8585	40.9566	7.14227	48.0989	17.4386	36.6966	40.8545	0.0536143	38.7032
	36.8424	32.3581	46.2925	56.1352	37.3252	44.9729	42.321	8.57751	50.8986	20.2677	73.5737	41.149	36.9631	45.9626	0.108524	30.0154	99.2599	15.7722	190.831	24.9583	7.03207	156.867	64.6474	482.888	1012.35	169.194	426.633		4.30662	8.79091	5.14344	14.9862	3.82382	3.82382		46.9803	51.1536	40.5923	32.7373	36.499	36.9574	40.82	6.9815	47.8015	17.1031	36.6136	40.7631	0.0536266	38.7748
	36.117	30.4587	44.3098	55.2247	35.6425	44.5032	41.0427	8.82297	49.8656	21.4971	77.8449	40.2134	35.7611	44.4548	0.108379	24.2619	112.02	10.6745	201.131	29.1621	11.975	139.223	37.7115	399.683	955.241	128.249	407.45		4.09641	9.75471	4.09641	15.0113	4.57097	4.28972		46.8158	50.4612	40.6329	32.6384	36.3463	37.0596	40.659	6.78051	47.4395	16.6765	36.5246	40.6525	0.0534862	38.8463
	34.5397	28.296	42.9769	54.6216	33.6911	43.8201	39.6576	9.41427	49.0718	23.7389	88.6286	38.7583	33.9033	43.6093	0.125219	26.1925	129.085	11.0181	223.922	35.5986	17.3263	104.488	15.8264	348.164	918.322	87.8597	380.34		4.21861	10.4623	4.21861	15.8633	5.06721	5.06174		46.654	49.7826	40.6671	32.546	36.1859	37.1539	40.4982	6.59001	47.0883	16.2723	36.4279	40.6249	0.0544698	38.9105
	32.6505	28.9913	41.1071	53.1313	32.017	41.467	38.2274	8.89818	47.1256	23.277	79.1777	36.8788	32.1754	41.377	0.125103	31.1011	85.3042	8.2928	222.126	38.5689	10.4952	69.4351	21.8424	281.882	830.218	59.2781	294.097		4.22828	7.88747	4.22828	16.2525	4.86183	4.58819		46.513	49.1444	40.7083	32.4556	36.0351	37.2096	40.3444	6.42269	46.767	15.9197	36.3287	40.6173	0.0557355	38.959
	30.2199	45.5831	38.5782	50.4232	42.4533	39.7596	41.1696	6.86082	48.0304	16.6648	47.0709	41.1065	38.8735	44.8007	0.0708357	119.894	19.4794	6.7152	85.6297	1.64809	1.98799	34.8358	452.215	203.36	681.494	328.899	238.45		10.8865	4.47663	2.52828	9.31672	1.34687	1.34687		46.703	48.5131	40.9118	32.368	35.9015	37.2391	40.2727	6.33178	46.6045	15.7222	36.2359	40.752	0.0586606	39.0754
	28.043	54.2176	35.7182	46.714	46.65	42.9432	42.381	9.24545	51.6264	21.8151	85.4783	44.7966	37.5244	46.698	0.108921	205.577	140.106	44.3934	18.7747	18.2242	0.316054	13.8777	894.003	129.969	501.59	498.727	346.906		16.7535	9.42106	9.07842	1.91739	1.8534	1.8534		46.9703	47.87	41.1264	32.2912	35.7748	37.2679	40.2168	6.26499	46.4817	15.5781	36.1481	40.899	0.0616617	39.1971
	26.8317	52.5063	32.8259	44.2679	45.4132	41.998	40.6405	9.27716	49.9177	22.8274	86.0657	43.133	35.1189	45.1269	0.124717	190.683	140.797	61.0683	13.1582	22.779	1.84283	6.31983	794.593	72.3881	398.009	445.019	312.591		16.3013	9.37331	10.3071	1.13496	2.28026	1.13496		47.2439	47.2305	41.3494	32.2243	35.6473	37.2977	40.1655	6.21483	46.3804	15.473	36.0599	41.0535	0.0647557	39.3236
	31.6188	49.0374	30.1411	42.5149	42.9285	39.3052	39.2576	7.22764	46.4853	18.4108	52.2388	40.91	33.5404	42.8251	0.121583	58.3522	95.6435	83.1111	10.6097	13.4751	0.00226002	53.3046	611.059	33.9112	331.135	346.358	224.622		9.29126	8.12735	10.7689	1.60486	2.01845	1.60486		47.4833	46.6245	41.5125	32.1629	35.4161	37.3318	40.0885	6.19155	46.2801	15.4447	35.895	41.1565	0.0682858	39.4222
	51.242	49.4909	27.7101	41.2272	39.9425	36.8109	41.0706	8.62906	49.6996	21.0103	74.4606	40.5849	37.5938	47.4249	0.115636	103.457	70.901	178.503	0.02454	1.27258	18.1453	724.913	633.685	11.5079	285.93	244.132	156.077		10.6571	8.90599	12.8748	0.64237	0.64237	3.77401		47.6299	46.0597	41.6245	32.1483	35.0825	37.3844	39.9882	6.1684	46.1566	15.4255	35.658	41.2154	0.0722935	39.5045
	51.8384	65.7891	25.6737	39.67	39.0456	34.7158	42.7888	14.0908	56.8795	32.931	198.549	39.3578	35.7982	48.7963	0.153651	81.8952	529.016	292.925	9.72673	14.0113	65.1727	757.383	1719.87	1.8386	235.691	216.909	108.119		12.4806	26.4313	13.6841	0.312199	0.312199	4.64199		47.7787	45.5051	41.8738	32.1322	34.7569	37.4402	39.9145	6.16809	46.0826	15.4533	35.4277	41.384	0.0775436	39.657
	49.5408	65.9865	24.227	37.7823	39.4474	32.7069	41.6152	14.5456	56.1608	34.9527	211.575	38.6148	33.9758	47.0175	0.161022	62.8164	593.963	302.348	14.6907	4.69927	79.357	636.204	1736.29	0.00823829	181.294	228.905	70.3778		10.926	27.3717	14.3879	0.832531	0.832531	5.90794		47.9519	44.9507	42.1308	32.114	34.4426	37.4749	39.8442	6.19008	46.0342	15.5357	35.2007	41.5591	0.0828357	39.8029
	45.8865	63.3733	22.9343	35.4883	38.4774	30.5698	39.4549	14.0144	53.4693	35.5201	196.404	36.9829	31.7994	44.0342	0.161337	41.365	572.087	272.931	15.7337	0.955604	78.9458	465.21	1525.33	1.91401	124.782	200.495	39.0877		8.90363	26.3904	14.0486	1.49451	1.49451	6.41308		48.1211	44.4033	42.3781	32.0985	34.1054	37.4874	39.7656	6.23153	45.9972	15.6706	34.9509	41.725	0.0883475	39.9328
	42.5252	59.3107	21.8668	32.7706	36.5409	28.5648	36.9298	13.0118	49.9416	35.2337	169.306	34.6558	29.6162	41.0291	0.161552	31.3079	500.903	226.895	17.2991	0.151253	69.9742	331.51	1224.51	6.00714	71.4508	149.406	18.0372		7.86941	24.6549	12.789	1.88515	1.88515	6.09099		48.1065	43.8827	42.5683	32.197	33.7312	37.4962	39.6636	6.21549	45.8791	15.6705	34.6725	41.8421	0.0937029	40.0322
	39.0832	58.237	20.3195	30.8005	34.2922	27.702	35.0724	12.9885	48.0609	37.0335	168.702	32.5463	28.4766	37.8854	0.14178	16.0864	536.598	217.648	18.2493	0.60867	54.3226	218.017	1150.51	15.9861	42.0255	99.4897	11.4531		6.53684	25.6906	12.2268	1.74587	1.74587	4.84434		47.986	43.3998	42.4585	32.3333	33.3628	37.5086	39.5082	6.14761	45.6558	15.5603	34.3992	41.7209	0.0961864	39.9836
	36.3691	58.0654	19.082	29.3626	32.8828	26.8336	33.7659	13.2747	47.0406	39.3139	176.217	31.1227	27.4659	35.4975	0.12756	6.77641	590.465	215.618	19.3887	0.779915	48.057	145.234	1138.9	27.4136	25.4509	73.3595	6.3294		5.24635	26.9427	12.0408	1.76007	1.76007	4.28912		47.8575	42.9467	42.2828	32.3463	33.009	37.523	39.3275	6.10753	45.4351	15.5299	34.1375	41.544	0.097864	39.9029
	35.1846	56.9459	18.1204	28.0258	31.4907	25.2227	32.4984	13.3085	45.8068	40.9512	177.116	29.7582	25.9235	34.2611	0.138534	7.21562	597.684	206.725	20.0041	1.01535	52.9346	118.087	1064.6	38.4067	13.7494	51.4513	0.819002		5.42631	27.1877	11.6378	1.73247	1.73247	4.5355		47.744	42.5351	42.0932	32.3282	32.6862	37.5284	39.1525	6.08154	45.2341	15.5329	33.8968	41.3581	0.0991469	39.8108
	36.5173	53.1342	17.2568	26.2296	29.7014	23.3674	31.0345	12.5852	43.6196	40.5523	158.387	27.9655	24.083	34.8133	0.182191	30.0616	488.4	189.825	23.0863	1.77701	58.7838	148.829	830.389	49.8577	3.6553	28.9837	0.903176		8.55177	25.1687	10.7088	1.73589	1.73589	4.59813		47.6328	42.1922	41.9185	32.3075	32.4117	37.4714	38.989	6.06242	45.0514	15.549	33.6766	41.1862	0.10031	39.695
	47.3162	50.3061	20.0751	24.9087	27.7679	21.6049	31.9965	13.3278	45.3243	41.654	177.631	26.3383	22.4309	42.4291	0.308329	234.693	335.241	142.119	50.2363	17.8812	107.984	528.929	675.393	17.9999	0.34926	11.9034	7.35938		20.9779	23.9678	6.26319	1.42957	1.42957	4.73337		47.3803	41.8485	41.734	32.2747	32.0705	37.4278	38.7893	6.02114	44.8105	15.5227	33.563	40.9978	0.0997146	39.5809
	50.1634	48.0837	28.5935	23.9382	28.2318	19.9868	33.1662	12.7714	45.9377	38.5073	163.109	28.4127	25.0116	43.2112	0.266767	288.903	222.531	20.9095	85.1563	24.3488	173.698	667.996	564.819	18.2822	0.14406	15.3195	18.7575		21.7507	19.671	0.180877	4.47445	0.180877	8.42589		47.0301	41.5039	41.5146	32.2201	31.7352	37.3896	38.5656	5.95451	44.5201	15.44	33.5125	40.7693	0.0976928	39.4467
	48.2346	45.607	27.6485	22.4607	27.8009	18.4188	31.6951	12.3302	44.0253	38.9027	152.035	27.7247	23.7577	41.1555	0.268017	273.557	193.542	16.3752	85.2735	15.1646	176.261	572.017	453.233	11.0936	3.4486	12.1324	34.7982		20.51	17.8823	0.0762243	5.26397	0.0762243	9.30593		46.6691	41.1792	41.2666	32.1721	31.4105	37.3579	38.3426	5.88261	44.2252	15.3422	33.4686	40.47	0.0946927	39.2685
	44.7796	42.4434	25.8797	29.4494	26.0561	17.0768	30.9475	10.6558	41.6033	34.4319	113.546	27.7528	25.9238	39.1949	0.203798	191.327	132.156	25.6825	2.24436	23.9257	192.396	418.688	328.539	2.43976	26.3337	3.02193	52.4312		17.0269	14.6907	1.87303	1.69664	1.69664	10.6759		46.3148	40.8779	41.0048	32.131	31.1051	37.3275	38.1268	5.81014	43.937	15.239	33.4301	40.1902	0.0918233	39.1027
	41.5817	39.0174	25.18	39.7973	25.0182	16.291	31.1476	10.3877	41.5353	33.3499	107.904	32.0987	25.0586	39.6023	0.224922	108.87	61.9341	35.6122	74.8173	37.5698	220.718	298.043	216.08	0.743474	239.616	0.490594	64.4286		9.48297	6.91871	6.91871	7.69858	7.08053	15.8077		45.9823	40.5809	40.7436	32.0939	30.809	37.2332	37.9071	5.74516	43.6523	15.1559	33.3787	39.9125	0.0891478	38.9071
	39.312	36.0697	26.0932	39.1337	24.5832	17.5388	30.4551	9.00692	39.462	29.5744	81.1245	31.0815	24.9607	38.3677	0.211706	78.4453	31.524	19.0261	75.3172	34.4795	166.83	224.829	138.109	3.15226	219.511	0.0704533	45.9539		8.23057	4.98826	4.98826	8.05218	6.49829	13.5427		45.5437	40.2115	40.5029	32.0595	30.5245	37.1179	37.66	5.64481	43.3048	14.9889	33.3241	39.5736	0.0857301	38.6647
	44.8553	33.6684	26.2078	36.5596	30.0543	20.0404	31.8976	8.59227	40.4899	26.937	73.8271	31.8613	27.1694	35.8368	0.137564	167.9	3.13565	32.3743	21.734	3.39795	140.593	421.789	87.4344	3.57216	149.863	32.9075	18.2956		12.9939	1.80707	5.65355	4.69827	1.80707	11.8209		44.8098	39.7902	40.2706	32.0176	30.2751	37.0108	37.3623	5.4541	42.8164	14.5979	33.2659	39.1832	0.0816757	38.4005
	56.93	31.5032	24.8683	34.5604	30.4383	19.3904	32.9484	12.9245	45.8729	39.2265	167.043	30.9707	26.2608	33.7961	0.125469	575.118	2.08874	65.2885	2.59841	6.30092	183.82	1063.56	51.6302	0.303087	104.911	37.4605	24.279		25.9593	0.532458	6.10243	3.58966	0.532458	11.5803		44.0423	39.4607	40.0312	31.9701	30.0524	36.9079	37.0774	5.26075	42.3382	14.1886	33.2046	38.8649	0.0785392	38.1843
	60.3197	29.1584	23.5143	33.589	29.4698	18.7334	32.4641	14.5995	47.0636	44.9711	213.145	29.3141	24.9254	32.5592	0.132798	775.934	10.9276	80.0986	1.26533	8.96566	188.532	1296.14	23.432	0.645504	85.9555	26.5439	31.1851		31.0056	0.15571	5.7998	4.27485	0.15571	10.5807		43.2924	39.2189	39.7618	31.922	29.8547	36.7528	36.8004	5.07562	41.876	13.7923	33.1297	38.6143	0.0764469	37.9858
	58.5183	27.7769	30.8428	35.8838	27.4803	17.9563	33.0764	13.7708	46.8473	41.6334	189.636	29.3099	27.5544	34.6236	0.113692	647.291	28.0847	4.989	7.88163	31.3166	228.618	1169.68	11.9658	42.5763	133.774	10.0016	40.468		29.2085	1.53295	1.53295	6.57398	1.82957	11.3536		42.5916	38.9973	39.4784	31.8628	29.6638	36.5927	36.5311	4.90828	41.4394	13.4359	33.0452	38.3962	0.0748997	37.795
	54.9004	26.9172	37.286	39.4233	29.2106	16.8747	34.102	12.9873	47.0894	38.0837	168.671	33.2483	27.4906	38.889	0.171716	432.572	51.6215	10.1375	28.3157	23.9264	296.779	935.298	6.7572	168.175	228.177	23.9396	55.3985		21.6521	6.33105	4.0377	6.17501	4.0377	16.3735		41.9126	38.836	39.1919	31.8082	29.4732	36.448	36.2783	4.75596	41.0343	13.1097	32.9682	38.239	0.0740215	37.642
	52.2585	26.1791	36.5354	37.7125	33.5956	15.8015	33.6804	12.2105	45.891	36.2541	149.097	35.0655	28.0332	37.4182	0.143389	345.144	56.2706	8.15108	16.2574	0.00718946	319.657	780.684	3.46443	149.272	179.418	86.079	72.527		17.1929	8.88648	1.4699	2.64694	1.4699	19.2641		41.136	38.7833	38.9218	31.7524	29.2965	36.3134	36.0339	4.59855	40.6325	12.7617	32.8927	38.1659	0.0742094	37.5484
	51.7871	25.3652	34.1137	35.006	32.5154	22.8414	33.6048	10.1759	43.7807	30.2812	103.55	33.3146	27.1527	34.7829	0.123195	330.597	67.8918	0.258944	1.96328	1.1867	115.85	754.566	1.09703	95.9598	114.238	67.202	2.17952		18.4726	7.9494	0.799112	1.69142	0.799112	10.4731		40.3112	38.724	38.668	31.6453	29.1373	36.1853	35.7785	4.44803	40.2265	12.4321	32.7803	38.0473	0.074364	37.4266
	52.7489	24.1866	32.6946	32.3358	30.3036	26.6479	33.1529	10.1559	43.3088	30.6334	103.142	31.3197	27.5619	32.6049	0.0838174	384.003	80.3944	0.210055	0.667711	8.11841	42.3145	808.329	0.0172022	70.1711	64.2883	35.8305	5.42973		21.4292	7.13309	1.37489	1.01607	1.01607	4.67175		39.5122	38.5891	38.4355	31.5416	28.9892	36.0677	35.5225	4.30429	39.8268	12.1171	32.6731	37.8435	0.0733212	37.2516
	50.2404	22.4728	37.5032	29.9719	28.0459	26.2537	32.4147	10.0549	42.4695	31.0195	101.1	29.0089	26.7018	35.6204	0.143105	317.757	98.8405	25.8932	5.96687	19.0861	37.9572	671.983	3.40385	173.856	31.9698	13.899	3.74793		21.2315	6.53611	8.49428	0.963022	0.963022	2.7552		38.7692	38.3933	38.2275	31.4415	28.6754	35.9771	35.2473	4.22821	39.4755	11.9958	32.5754	37.6649	0.0724578	37.1023
	46.5592	21.36	43.1728	28.1268	26.4963	25.5213	31.8727	10.3651	42.2378	32.5203	107.436	27.3116	25.7651	39.4113	0.209374	215.691	110.517	127.691	14.0322	28.9056	40.3407	494.68	8.7482	355.512	14.5086	4.7462	1.44851		19.2476	5.95153	15.8612	0.81522	0.81522	1.79026		38.0683	38.1752	38.0346	31.2857	28.2971	36.1077	34.9948	4.21086	39.2056	12.0328	32.4912	37.5529	0.0722643	37.0712
	43.2327	24.8611	42.1967	27.6233	25.2919	24.2919	31.2496	8.95879	40.2084	28.6685	80.26	26.4576	24.9688	38.5534	0.213855	143.594	40.8127	119.84	13.15	35.4937	48.4103	357.773	0.295242	319.658	10.9267	0.949031	0.000671301		16.775	1.59651	15.7391	1.16569	1.16569	2.16578		37.389	37.9565	37.7809	31.1019	27.9441	36.4819	34.7757	4.22033	38.996	12.1359	32.4469	37.4561	0.0716595	36.9354
	40.3178	41.2254	39.6942	34.0875	23.7008	23.3572	33.7305	8.28802	42.0185	24.5713	68.6913	36.8908	26.2975	40.1619	0.208614	43.3924	56.1735	35.5656	0.127449	100.593	107.604	256	285.867	236.434	95.4472	0.380579	0.922653		3.42695	4.33455	2.80334	2.80334	13.19	13.5336		36.7271	37.7585	37.4178	30.9566	27.6089	36.8891	34.5597	4.23842	38.7981	12.2641	32.3993	37.2856	0.0701207	36.8081
	37.0648	48.0996	37.0479	37.0919	22.3142	21.9106	33.9215	10.0967	44.0182	29.7648	101.943	37.0564	25.9977	37.0851	0.175761	9.88037	201.018	9.77432	10.0514	134.728	144.262	162.487	565.575	162.056	163.179	4.01407	5.79441		0.00845718	11.0432	0.00845718	0.035553	14.7421	15.1458		36.0928	37.5381	36.9895	30.8636	27.193	37.2847	34.327	4.29316	38.6201	12.5067	32.1709	37.2109	0.0726413	36.5412
	34.0724	47.2816	37.7913	36.4548	21.147	20.2114	32.8264	10.4295	43.2559	31.7716	108.774	35.2636	24.3783	37.4572	0.211511	1.55242	208.952	24.6503	13.1654	136.41	159.138	95.1527	527.338	181.537	147.309	10.054	16.8621		1.19123	12.018	2.52772	1.19123	14.1167	15.0522		35.5028	37.1119	36.5919	30.7766	26.7722	37.6523	34.068	4.34982	38.4178	12.7681	31.9581	36.9819	0.0728721	36.0474
	31.6298	44.2564	40.1003	34.7477	19.6865	18.8162	31.5395	10.466	42.0055	33.1837	109.536	33.1887	22.6723	38.7622	0.261903	0.00814885	161.719	73.2877	10.2928	140.493	161.881	53.4654	397.549	249.089	108.784	21.4485	30.2667		1.55899	11.0676	6.91157	1.55899	13.5022	14.3725		34.954	36.675	36.3168	30.69	26.3582	38.1622	33.8594	4.47194	38.3313	13.2074	31.756	36.5854	0.0706668	35.6354
	29.1384	43.2566	38.7636	32.6705	18.2638	17.7727	29.9776	10.4657	40.4433	34.9117	109.531	30.9044	20.9825	37.2403	0.279235	0.704314	176.332	77.1935	7.25186	137.212	148.96	23.2382	358.68	208.682	69.7687	36.6501	42.8379		1.76608	12.3522	7.85914	1.76608	12.6406	13.1318		34.4305	36.2503	36.0836	30.4341	25.9901	38.7543	33.6572	4.65538	38.3125	13.8318	31.4332	36.2086	0.0705989	35.257
	26.8521	60.3222	36.0155	32.3007	17.4896	27.0736	33.3423	14.621	47.9633	43.8513	213.775	29.6872	26.9075	35.0868	0.131936	42.1225	727.917	7.14594	1.08499	251.307	39.2958	6.4229	1296.32	136.837	63.7267	46.6236	7.59491		2.83505	30.6351	6.32832	2.61351	12.1975	2.61351		33.9244	35.8628	35.7357	30.1412	25.7156	39.3112	33.4485	4.82482	38.2733	14.4246	31.087	35.831	0.0708934	34.83
	25.0793	63.842	33.1596	31.9905	30.3089	44.8014	38.1969	14.1384	52.3354	37.0146	199.895	32.575	30.7293	41.8909	0.153698	172.073	657.668	25.3751	38.5198	62.2206	43.6186	0.579893	1562.16	78.1776	58.871	35.8942	419.579		7.49577	31.2669	0.584534	0.584534	2.26611	12.2263		33.4723	35.5137	35.3264	29.9854	25.42	39.7051	33.2371	4.96223	38.1994	14.9298	30.8571	35.4668	0.0695025	34.3994
	23.8844	61.0901	30.5897	30.9328	34.3674	55.8771	39.4569	15.2139	54.6708	38.5582	231.462	32.6501	30.6755	50.4996	0.244215	242.502	467.993	78.6274	72.6604	25.9034	269.622	0.187775	1352.2	39.3371	43.7586	100.994	995.989		8.76565	28.44	2.06039	1.71728	1.71728	23.227		33.0834	35.1826	34.9064	29.8381	25.0531	40.0206	33.014	5.11554	38.1296	15.4951	30.6494	35.1136	0.0678822	33.9949
	22.4696	56.337	28.6343	29.4766	32.2706	55.0643	37.3754	14.5566	51.932	38.9471	211.896	30.8736	28.8449	49.3659	0.262381	222.183	359.543	76.4072	62.3905	26.0592	312.897	3.41572	1025.23	18.6322	26.6138	63.2471	945.349		8.404	25.4634	2.23933	1.39697	1.39697	24.1907		32.7229	34.8699	34.5266	29.6964	24.6904	40.3049	32.8018	5.27243	38.0743	16.0736	30.453	34.784	0.0663896	33.6247
	20.9814	52.7779	27.5835	27.9849	29.8497	51.721	35.1497	13.5851	48.7348	38.6492	184.555	28.9173	27.6838	46.2531	0.25115	200.74	310.753	57.2478	51.335	28.0907	274.606	11.1311	809.979	10.665	13.4477	30.6018	750.936		7.93583	23.8606	1.33377	0.93239	0.93239	22.8037		32.3701	34.5798	34.1788	29.5586	24.3436	40.3367	32.5613	5.36153	37.9228	16.466	30.2614	34.4795	0.0651535	33.2745
	19.5286	50.4775	27.1815	26.1748	28.6704	49.8075	33.64	13.1618	46.8018	39.1253	173.232	27.9259	26.4264	44.5232	0.255065	199.133	283.499	41.7132	55.7301	24.6972	261.388	22.9362	684.33	8.20076	3.44849	18.9455	649.728		8.39734	22.5515	0.744473	1.75116	0.744473	21.8816		32.0447	34.3054	33.8568	29.2949	24.0225	40.2351	32.2932	5.42262	37.7158	16.7918	29.9823	34.1933	0.0656162	32.9507
	18.3773	48.4385	27.0456	24.1091	28.2442	79.6634	37.6464	22.9662	60.6125	61.005	527.445	27.6449	24.8432	43.3899	0.271813	371.295	116.471	112.376	183.257	88.4007	1765.43	35.2885	581.811	7.44115	0.0435279	15.4169	3063.14		9.26755	20.7936	0.599294	3.53578	0.599294	52.0185		31.815	34.0432	33.5367	28.9287	23.7188	40.1176	32.0267	5.48584	37.5125	17.129	29.6503	33.9166	0.0671145	32.6758
	17.5199	45.7605	26.0572	22.6526	27.223	86.002	37.5359	25.6003	63.1362	68.2022	655.376	26.6401	23.5037	41.1262	0.272667	400.639	67.6448	131.761	221.512	106.355	2348.97	46.2108	459.793	3.02559	2.77274	8.4407	3804.95		9.12021	19.1204	0.582932	3.98751	0.582932	59.3619		31.6389	33.7989	33.2104	28.6514	23.4409	40.0073	31.7913	5.5346	37.3259	17.4092	29.3983	33.6517	0.0674621	32.4246
	16.3372	42.2831	24.9854	21.7405	25.3409	82.206	35.4822	24.4858	59.968	69.0086	599.553	25.1631	22.5517	38.0476	0.25571	366.531	46.2529	110.183	188.834	102.846	2183.12	63.6896	322.755	0.445698	6.64221	1.04679	3351.05		8.82595	17.12	0.17776	3.42261	0.17776	57.0429		31.4819	33.5708	32.8725	28.4329	23.3062	39.9034	31.5946	5.53681	37.1314	17.5245	29.1951	33.3962	0.0671191	32.1772
	15.8189	38.9943	36.5385	21.2255	23.5534	76.3529	35.4139	21.9819	57.3958	62.0715	483.206	30.046	21.8075	38.3803	0.275353	383.963	12.8189	1.2647	201.312	140.671	1676	72.2301	215.399	149.346	9.5623	0.584215	2707.65		14.227	8.9483	6.49254	8.8205	6.49254	46.3069		31.3227	33.3558	32.53	28.2372	23.2169	39.7983	31.4101	5.52459	36.9347	17.5885	29.0086	33.1493	0.0666166	31.9264
	17.4317	35.9686	39.2152	20.7612	21.8978	72.6131	34.6479	20.5707	55.2186	59.3706	423.153	28.9332	21.0454	38.4035	0.291985	296.4	1.74423	20.8598	192.84	162.567	1441.35	47.4183	135.742	221.933	12.649	5.85643	2332.44		11.5015	7.03543	10.282	8.17196	7.03543	43.6799		31.1877	33.148	32.2035	28.065	23.1437	39.6857	31.2389	5.50511	36.744	17.6226	28.8457	32.9118	0.065841	31.6956
	19.5384	33.0207	37.5223	19.5334	20.6161	69.9674	33.3664	19.5047	52.8711	58.4561	380.432	26.8184	19.8079	36.3969	0.295154	191.212	0.119526	17.2719	191.352	162.57	1339.64	22.8419	75.7406	174.361	22.8903	13.7023	2083.89		7.27994	6.20228	10.704	7.285	6.20228	43.149		31.1363	32.949	31.9034	27.9081	23.0766	39.5581	31.0886	5.48029	36.5689	17.628	28.7152	32.6876	0.0646946	31.5199
	20.2172	30.3915	35.3438	18.2822	19.2654	66.4773	31.6629	18.39	50.0529	58.0805	338.191	25.3044	19.5033	34.1057	0.272386	131.003	1.61648	13.5487	179.042	153.699	1212.04	16.8143	36.8902	121.573	36.4274	25.5268	1777.43		5.08713	5.08713	10.0394	7.02211	6.03901	41.1729		31.0838	32.7622	31.6154	27.75	23.0994	39.4148	30.9543	5.42713	36.3814	17.5328	28.5834	32.4755	0.0637428	31.3496
	19.7492	27.9246	32.8934	17.4106	18.0661	62.7958	29.8066	17.2859	47.0925	57.9934	298.801	23.8369	18.4869	31.6512	0.262562	101.151	3.54209	9.52853	153.661	137.84	1088.28	20.8716	13.0091	73.5424	47.7089	39.0833	1480.56		4.08768	4.08768	9.05655	6.4263	5.7708	38.9589		31.0262	32.5918	31.3331	27.584	23.1559	39.2584	30.8249	5.36399	36.1889	17.4015	28.4445	32.2771	0.0631177	31.1796
	21.3436	25.8072	35.1089	16.6148	17.3018	58.1775	29.059	15.7967	44.8556	54.3608	249.535	23.5754	18.3122	32.7835	0.283218	59.5272	10.574	36.6016	154.856	138.231	847.888	8.84582	2.2184	116.448	59.3351	49.2238	1146.48		2.23181	2.23181	11.5335	6.96055	6.27359	34.6021		30.9722	32.4104	31.0643	27.4163	23.226	39.1064	30.6993	5.29985	35.9991	17.2638	28.3053	32.0739	0.062415	31.0183
	52.5301	23.9973	58.8668	15.8281	16.4179	55.2104	37.1418	20.4538	57.5955	55.0695	418.357	38.2637	18.3128	54.5404	0.497269	236.801	172.777	471.977	454.274	429.478	326.477	795.936	0.102695	1193.64	72.0749	62.4076	954.358		14.2664	14.2664	20.6031	22.4356	21.8458	16.9467		30.9352	32.0588	30.8172	27.2593	23.1788	38.9525	30.5336	5.25851	35.7921	17.222	28.1487	31.7484	0.0600974	30.8762
	57.7031	22.225	59.1571	15.0686	15.3939	54.2035	37.2919	21.8225	59.1144	58.5182	476.223	38.2142	17.1017	56.8282	0.537354	416.619	227.012	478.087	493.873	479.519	286.004	1114.58	4.37984	1213.78	85.5469	79.6345	893.158		19.4889	15.9893	20.9428	23.1456	22.8203	15.9893		30.9137	31.6171	30.593	27.1259	23.065	38.7594	30.3457	5.21853	35.5642	17.197	27.9927	31.3611	0.0567515	30.7533
	56.1077	20.4461	57.8076	14.2287	14.3209	52.4804	35.8986	21.621	57.5195	60.2279	467.466	36.4633	15.8522	55.2009	0.553792	408.409	238.778	480.006	469.584	465.596	274.957	1010.6	14.9895	1121.57	101.789	99.9369	793.135		19.6444	16.0171	21.3443	22.2346	22.1424	16.0171		30.8903	31.1867	30.3893	26.9963	22.9776	38.6192	30.1766	5.19217	35.3687	17.206	27.8445	30.9874	0.0534204	30.6398
	52.5215	19.0191	54.2917	13.5463	13.2617	49.5411	33.6969	20.3402	54.0371	60.3624	413.726	34.2801	14.9145	51.7764	0.552727	354.365	215.438	424.145	406.044	417.598	251.038	795.45	28.0761	898.434	116.023	122.237	636.215		18.2414	15.261	20.0116	20.7337	21.0184	15.261		30.806	30.8068	30.2063	26.8672	22.9593	38.5163	30.027	5.16241	35.1894	17.1926	27.702	30.6567	0.0506311	30.5061
	49.6463	17.8846	54.2394	17.7643	12.2418	48.5201	33.3827	19.2858	52.6686	57.7718	371.942	33.2024	17.7944	49.3647	0.470083	264.502	240.192	435	243.937	446.941	229.141	641.533	41.3852	895.305	42.9483	145.829	585.755		16.4439	15.3178	21.037	15.4381	20.9606	15.3178		30.5262	30.5896	30.063	26.7443	22.9532	38.4225	29.8831	5.13308	35.0162	17.1772	27.5739	30.458	0.0496976	30.2946
	49.1528	16.951	67.6029	17.6594	11.3434	46.9409	34.9417	22.768	57.7098	65.16	518.383	32.3001	17.1281	48.5998	0.478818	201.955	323.666	1066.75	298.679	556.882	143.979	616.781	54.2689	1873.61	44.3335	168.334	511.805		16.8527	15.3491	35.3028	14.6407	20.9568	14.6407		30.256	30.2144	29.9665	26.6333	22.928	38.332	29.7217	5.10722	34.8289	17.1835	27.4666	30.1524	0.0466136	30.0905
	49.4771	16.1803	66.85	17.4898	10.695	43.8702	34.0937	22.58	56.6737	66.2292	509.857	30.68	16.5076	48.0754	0.488793	236.649	320.892	1072.97	275.692	547.499	95.5787	632.994	66.2187	1808.99	46.6215	185.578	382.297		18.7972	14.4997	36.17	13.1902	19.9849	13.1902		29.9985	29.8377	29.8797	26.5521	22.8699	38.2583	29.566	5.09579	34.6618	17.2353	27.3735	29.8692	0.0435987	29.8587
	47.7988	15.5858	63.1485	16.6161	10.1722	41.1284	32.4083	21.3762	53.7845	65.9589	456.94	28.8722	15.8434	46.1312	0.488713	236.868	282.995	944.96	249.394	494.445	76.0395	551.359	76.2465	1507.83	59.3159	200.097	282.596		18.9266	13.2864	34.2763	12.2561	18.7	12.2561		29.7634	29.49	29.7948	26.5376	22.7989	38.2475	29.4387	5.10556	34.5443	17.343	27.2757	29.7186	0.0428625	29.6267
	44.6775	14.8643	58.3772	27.2821	9.77999	40.1017	32.5138	18.6019	51.1157	57.2123	346.03	33.6919	17.9687	43.5336	0.415673	147.957	311.505	668.915	27.3709	516.825	57.5762	414.52	89.3685	1160.04	8.78706	211.347	249.132		10.9857	18.8276	24.6853	6.40981	23.9119	6.40981		29.5754	29.1689	29.7133	26.5403	22.7278	38.2551	29.3301	5.12372	34.4538	17.4691	27.1974	29.6175	0.0425957	29.3721
	41.3846	13.9654	54.3956	33.1322	9.29621	39.2189	31.8988	17.226	49.1248	54.002	296.735	36.1755	18.7571	40.8432	0.37057	89.9805	321.606	506.103	1.52112	510.878	53.5841	291.278	107.171	904.674	77.6936	225.647	222.045		5.20908	22.2101	18.22	3.04339	26.8793	3.04339		29.4318	29.0625	29.642	26.5418	22.6603	38.2641	29.2671	5.14263	34.4097	17.5714	27.172	29.5483	0.0418949	29.2471
	39.0518	13.155	51.0498	31.3309	8.64301	37.2467	30.0795	16.2429	46.3224	53.9997	263.831	34.2888	17.699	38.6005	0.371257	80.502	286.441	439.751	1.56594	459.524	51.3683	217.093	124.608	714.601	49.1843	245.698	167.158		4.76302	21.1338	16.761	2.9579	25.6458	2.9579		29.2991	28.9623	29.5749	26.5343	22.5863	38.2672	29.204	5.1627	34.3667	17.678	27.1413	29.4822	0.0413406	29.1307
	37.1313	15.7409	48.0766	28.9439	8.51903	35.4604	28.9787	14.6085	43.5872	50.4113	213.409	32.2021	19.0416	36.7136	0.316956	66.4658	175.239	364.729	0.00121003	418.597	42.0123	164.188	73.5627	564.481	21.4012	249.6	124.158		4.9292	16.4612	15.8744	3.25824	23.6831	3.25824		29.1634	28.8478	29.5081	26.5244	22.5063	38.2734	29.1373	5.18628	34.3235	17.7995	27.1053	29.4154	0.0408726	29.0056
	35.3169	22.0363	45.1877	26.9791	14.254	36.1111	29.9808	11.1064	41.0872	37.045	123.352	31.148	23.272	35.9125	0.213578	28.4738	63.1155	231.247	9.0106	247.333	37.5797	120.982	5.20496	435.553	7.08263	101.279	139.082		4.16893	9.11169	14.0396	4.16893	16.894	4.96307		28.9985	28.7502	29.4434	26.5258	22.4275	38.2945	29.0733	5.21411	34.2874	17.9344	27.0819	29.3509	0.0402069	28.8743
	33.2804	21.4105	42.3961	25.2359	16.5079	37.5582	29.3982	9.97887	39.377	33.9438	99.5778	29.2582	22.3668	36.4888	0.239942	15.0717	63.8032	168.945	17.3245	166.158	66.5868	80.3289	8.45224	326.825	0.842996	60.9932	175.31		4.02225	7.84767	13.1379	4.02225	12.7502	8.30009		28.7146	28.6678	29.3449	26.5478	22.3517	38.3673	28.999	5.25873	34.2577	18.1342	27.0778	29.2585	0.0387082	28.6912
	31.1147	19.9535	39.7603	23.6875	16.1749	35.7149	27.7343	9.27662	37.0109	33.4482	86.0557	27.4011	20.887	34.5648	0.246661	11.4269	60.5408	144.625	16.3768	133.619	63.6897	46.1982	19.0466	238.473	0.397255	66.3054	129.895		3.7136	7.44757	12.3593	3.7136	11.2261	8.31381		28.3917	28.5864	29.1559	26.701	22.2558	38.4708	28.9269	5.31034	34.2373	18.3578	27.1237	29.0987	0.0351281	28.489
	28.762	19.2137	37.1417	22.2543	15.3407	33.2923	26.0008	8.46934	34.4701	32.5734	71.7298	25.5081	19.9738	32.1597	0.233743	7.62417	46.0646	124.12	14.0359	113.638	53.1664	19.7509	26.0516	164.453	4.25779	80.588	80.5424		3.25382	6.29446	11.6335	3.25382	10.1675	7.78416		28.0755	28.5047	28.971	26.9781	22.1531	38.5777	28.8767	5.36116	34.2379	18.5657	27.2525	28.9474	0.0301597	28.2901
	26.422	17.8504	34.3044	20.897	14.2092	31.6967	24.23	7.9281	32.1581	32.7202	62.8547	23.6595	18.6121	30.378	0.240169	4.80489	40.6982	101.495	11.1085	100.415	55.7517	4.4277	41.8261	99.7339	11.7015	102.182	54.4483		2.76248	5.80905	10.645	2.76248	9.45026	8.03718		27.7845	28.4438	28.7972	27.1824	22.0617	38.6777	28.8246	5.41745	34.242	18.7946	27.3329	28.8177	0.0264424	28.1142
	24.4438	16.726	31.6356	19.6327	13.2748	29.604	22.5528	7.2712	29.824	32.2408	52.8703	22.0382	17.4527	28.3139	0.237318	3.57572	33.9517	82.4973	8.52708	86.081	49.7187	0.0158792	57.6347	53.551	21.9498	121.946	27.944		2.40554	5.31223	9.59738	2.40554	8.76341	7.56573		27.5178	28.4136	28.6245	27.2583	21.9719	38.7692	28.7592	5.48087	34.2401	19.0578	27.3231	28.7255	0.0250207	27.9657
	22.6042	15.8158	29.4762	18.3205	12.9856	27.8254	21.1713	6.61992	27.7912	31.2684	43.8233	20.4623	16.442	26.5201	0.234582	2.05322	28.6811	68.972	8.12725	67.0053	44.2777	2.9363	72.283	26.6098	35.9676	128.418	12.3038		2.14187	4.64651	9.0139	2.14187	7.47671	7.36311		27.2701	28.4199	28.4394	27.3188	21.8805	38.8362	28.6941	5.53797	34.2321	19.3	27.2823	28.6304	0.024112	27.8693
	20.8317	14.9928	27.6037	16.88	15.3585	26.5702	20.3728	5.60697	25.9798	27.5218	31.4382	18.8559	15.7389	25.1356	0.229892	0.210605	28.9441	52.2856	12.1998	25.1437	38.407	12.1523	86.954	10.7974	55.3202	80.2687	5.07332		1.97587	3.86303	8.74783	1.97587	3.4974	7.71429		26.9682	28.4363	28.2481	27.4849	21.734	38.8685	28.6233	5.59709	34.2204	19.5543	27.0974	28.5766	0.0265693	27.8665
	19.1707	23.1972	25.7962	15.5643	16.1239	25.5401	20.8987	4.58371	25.4824	21.9329	21.0104	21.184	16.8856	24.9544	0.192848	2.9861	5.28308	23.9853	28.4567	22.7987	21.542	26.4923	1.25559	2.18581	76.6239	67.1388	1.49405		2.01327	2.01327	4.61225	5.61971	5.06003	4.35611		26.5402	28.4541	28.0652	27.8651	21.6253	38.8977	28.5746	5.6529	34.2275	19.7829	26.8714	28.5445	0.0301917	27.9651
	17.7084	29.4584	23.7933	14.6122	16.0749	24.4663	21.0189	5.7837	26.8026	27.5167	33.4512	20.7508	16.4832	24.2981	0.191627	10.9596	71.2255	7.69709	41.0456	24.4437	11.8845	43.6838	26.4266	0.27508	94.1973	67.9454	0.0220665		3.04245	8.70761	3.04245	6.1386	4.67597	3.71548		26.1078	28.4782	27.8912	28.2523	21.6455	38.9253	28.55	5.68877	34.2388	19.9256	26.5536	28.5321	0.035916	28.0717
	16.4025	28.023	21.9462	13.8658	15.5726	23.4569	19.8778	5.48071	25.3585	27.5719	30.0381	19.1744	15.7801	23.0793	0.187837	12.0779	66.3443	4.27826	36.145	18.5354	12.8098	62.6512	13.7291	5.62412	109.244	76.4784	0.741035		2.77186	8.84867	2.77186	5.3086	3.60181	4.28255		25.774	28.5032	27.6768	28.5889	21.6875	38.9531	28.5306	5.72342	34.254	20.0607	26.2497	28.5743	0.0424017	28.09
	15.2275	30.2462	20.3125	13.2281	14.5317	22.5091	19.3425	6.43926	25.7818	33.2907	41.4641	17.77	14.7057	21.96	0.19785	16.9336	118.889	0.940931	37.3858	23.1438	10.0274	82.633	35.1458	16.0417	122.98	95.7663	3.27112		2.54253	12.4761	2.54253	4.54188	3.23829	4.73912		25.4659	28.5218	27.4514	28.8519	21.7696	38.9822	28.5071	5.75505	34.2622	20.1881	25.9623	28.7694	0.0512881	27.9866
	14.1756	38.9279	18.6781	12.6806	14.0366	21.4392	19.9897	9.85033	29.84	49.2771	97.0289	16.4268	14.0713	20.7489	0.191773	33.8036	358.658	1.72019	53.422	35.4394	2.10106	102.864	213.458	31.8057	135.423	105.703	8.28626		2.25126	22.5011	2.25126	3.74621	2.39027	5.01233		25.1847	28.8469	27.2378	29.1103	21.9505	39.0079	28.5563	5.76836	34.3247	20.1999	25.698	29.0445	0.0611317	28.0423
	13.0624	37.7855	17.3761	12.2526	13.4951	20.0439	19.0026	9.67168	28.6743	50.8966	93.5415	15.4356	13.1706	19.377	0.190687	35.2859	352.797	2.64551	45.5625	30.3325	1.08433	126.683	181.38	48.1866	145.568	117.13	18.2658		2.3732	22.3499	1.94049	3.183	1.94049	4.60831		25.0463	29.2348	27.0443	29.3672	22.1273	38.9508	28.6284	5.74579	34.3742	20.0702	25.5458	29.3341	0.069028	28.1395
	11.9901	35.1902	16.4334	11.7438	12.6693	18.5869	17.769	8.96275	26.7317	50.4405	80.3308	14.5513	12.1599	18.0485	0.194932	33.3947	303.498	1.78385	36.3022	26.0063	0.669103	151.97	118.209	62.1639	158.104	135.686	32.8422		2.56119	20.6388	1.88201	2.80751	1.88201	4.03561		24.9127	29.6023	26.8569	29.623	22.2897	38.8535	28.6897	5.71999	34.4097	19.9374	25.3987	29.6179	0.0766881	28.2296
	11.0107	33.4322	15.6684	11.0242	12.2373	18.9294	17.0504	8.59958	25.65	50.4363	73.9527	13.9529	11.3275	18.1142	0.230512	36.4779	268.365	1.90978	36.3144	23.1659	3.53077	177.078	83.0734	74.811	176.718	145.938	29.0343		2.94217	19.4794	1.71557	2.92862	1.71557	4.97656		24.7944	29.9438	26.6205	29.8816	22.4544	38.8076	28.7504	5.72148	34.4718	19.9005	25.2509	29.9282	0.0847662	28.251
	10.1606	31.4523	15.0165	10.695	13.5857	38.8377	19.958	12.1275	32.0855	60.7651	147.076	14.3011	11.4177	27.3433	0.410869	95.988	132.119	24.4179	85.8033	40.6059	356.446	200.424	50.9015	86.5127	185.58	115.177	210.83		4.14049	17.1512	0.715417	3.60615	0.715417	24.5366		24.689	30.2527	26.3253	30.1447	22.6297	38.768	28.8016	5.73372	34.5353	19.9077	25.098	30.2257	0.0926849	28.235
	9.35994	29.9393	14.3686	10.629	13.5293	61.2726	23.1831	20.08	43.2631	86.6148	403.207	13.9489	11.3541	26.0466	0.392842	191.08	45.6458	77.6956	157.606	93.1972	1450.81	223.736	31.6016	98.9855	187.382	116.392	1365.66		4.58899	15.9904	0.419677	3.31992	0.419677	47.3237		24.6111	30.4921	26.0369	30.3996	22.8002	38.7394	28.8466	5.75117	34.5977	19.9371	24.9676	30.469	0.0992378	28.2182
	8.72848	28.7513	13.6572	13.8978	13.2442	62.9201	23.5332	20.4645	43.9977	86.9601	418.795	13.7775	13.3475	25.0379	0.304555	219.179	27.2283	97.5346	92.8403	105.863	1551.33	243.026	19.6559	113.647	108.575	122.624	1490.14		5.04904	14.9737	0.120297	0.120297	0.533311	49.1426		24.7464	30.5409	25.77	30.5602	22.9657	38.709	28.882	5.72587	34.6079	19.825	25.0023	30.5554	0.0999517	28.1555
	8.33199	27.7121	12.7662	18.4653	12.7454	60.6469	23.4446	19.4109	42.8555	82.7945	376.782	15.6157	12.7506	25.4004	0.331572	228.392	18.2112	114.03	24.7941	114.474	1384.01	255.545	11.5215	133.439	34.2516	133.92	1319.81		7.28374	12.0964	2.84955	2.84955	2.87034	45.0312		25.0509	30.4974	25.5256	30.7113	23.1285	38.7313	28.9408	5.69192	34.6328	19.6674	25.1696	30.6578	0.0983072	28.0115
	7.98242	26.1923	15.2574	18.1444	11.9359	56.6506	22.6938	17.7395	40.4334	78.169	314.691	16.7009	12.7663	24.1803	0.308932	216.426	12.2393	55.3006	20.6976	115.732	1153.06	266.843	3.51389	82.0903	38.1107	153.309	1045.41		8.71846	9.49142	1.44349	1.44349	4.76493	39.9497		25.3815	30.4379	25.2698	31.2145	23.2767	38.8912	29.0786	5.73645	34.815	19.7274	25.2977	31.0204	0.101614	27.9097
	7.49483	24.8282	24.9397	16.9165	11.2223	69.4443	25.8076	22.5078	48.3155	87.2139	506.603	20.8724	12.6458	24.9118	0.32659	335.359	0.959297	0.753351	79.0517	212.733	1904.16	283.011	0.26055	0.386784	54.7781	171.492	2036.41		13.3775	3.95583	4.06731	3.95583	9.65009	48.5719		25.7043	30.3925	24.987	31.8666	23.4116	39.1066	29.2448	5.8333	35.0781	19.9465	25.1664	31.4981	0.111741	28.0484
	6.93958	24.2457	26.7084	16.0701	12.3977	76.6373	27.1665	25.3238	52.4903	93.2171	641.294	20.1579	13.3158	26.0928	0.324218	409.127	8.53077	0.209787	123.129	218.117	2447.36	302.001	0.0051893	5.71538	68.0233	142.088	2737.33		13.2183	4.08779	6.55052	4.08779	7.76025	56.4793		26.0151	30.3414	24.7134	32.5108	23.5382	39.3119	29.4051	5.94292	35.3481	20.2105	25.0388	31.9684	0.121556	28.1783
	6.70631	23.7708	26.2935	19.6849	18.7502	73.5941	28.1333	23.2707	51.404	82.7159	541.526	21.7278	18.9839	25.6628	0.149594	459.116	19.0318	3.38499	71.3749	88.0415	2066.68	310.163	0.299218	3.90339	21.4631	30.9972	2428.15		15.0215	2.04291	4.56562	2.04291	2.97759	51.8662		26.3428	30.0952	24.461	33.0976	23.6532	39.4008	29.5084	6.01445	35.5229	20.3822	24.9314	32.347	0.129465	28.219
	9.24651	23.2665	24.6804	33.1446	21.6386	68.3081	30.0475	20.2566	50.304	67.4152	410.329	23.9735	22.0456	31.0286	0.169253	432.68	45.981	28.8051	9.59239	70.7089	1463.88	227.143	1.10506	0.131533	77.9137	7.17781	1935.15		14.727	0.706946	0.706946	9.17115	2.33487	44.3346		26.6839	29.8012	24.2296	33.6749	23.62	39.3	29.5516	6.06341	35.615	20.518	24.8432	32.7064	0.136634	28.2426
	11.4046	21.9983	24.2422	33.6887	21.5192	63.0001	29.3088	17.9702	47.279	61.3132	322.927	23.1203	21.639	31.3271	0.182911	320.563	53.4435	25.6708	19.183	60.6784	1135.1	166.751	5.37974	0.00570984	87.814	7.83192	1496.32		11.7157	1.12193	1.12193	10.5684	1.60106	39.8798		27.0171	29.5245	24.0291	34.2523	23.5346	39.078	29.5726	6.09874	35.6713	20.6229	24.7761	33.0824	0.143562	28.2708
	11.2752	20.8343	26.6177	32.3168	20.4219	58.2329	28.2831	16.264	44.5471	57.5042	264.517	23.726	20.525	30.8921	0.201627	289.271	55.4854	2.7735	16.2707	61.799	896.987	170.109	12.1346	5.28993	63.9851	15.1777	1150.23		12.4509	2.89173	2.89173	8.59082	3.30411	34.5069		27.3282	29.2722	23.9239	34.7893	23.4556	38.8523	29.6036	6.12819	35.7318	20.7008	24.775	33.4929	0.149617	28.3002
	10.588	19.911	26.0664	30.1321	19.1455	54.04	26.6472	14.9826	41.6298	56.226	224.479	22.9887	19.3369	29.1157	0.201822	257.897	45.3755	0.337344	12.145	56.2751	750.367	188.506	19.4192	3.0576	33.807	26.7523	883.411		12.4007	3.07766	3.07766	7.14344	3.8432	31.0513		27.612	29.0312	23.9262	35.2793	23.3825	38.6542	29.6476	6.15376	35.8013	20.7564	24.8477	33.8714	0.153676	28.3216
	12.6093	18.4635	24.9569	29.0382	17.7976	50.64	25.5842	13.5632	39.1474	53.0139	183.96	21.7102	17.964	28.0178	0.218647	168.349	50.7052	0.393496	11.9296	60.6322	627.791	137.089	34.2726	0.40855	22.2821	42.5129	692.859		9.10093	3.24673	3.24673	7.32794	3.91264	28.9298		27.8716	28.7905	24.001	35.7309	23.3063	38.4721	29.6954	6.17817	35.8736	20.8051	24.9686	34.222	0.156332	28.3311
	20.9083	17.1528	23.3902	33.2337	17.2322	47.6312	26.5914	11.8829	38.4743	44.6871	141.204	22.1493	18.1512	30.7728	0.257984	32.2974	89.0866	10.2477	44.1201	87.5953	442.673	11.6241	51.336	0.860351	79.4942	50.2054	543.517		1.24093	4.99643	1.24093	11.0844	4.91709	25.4819		28.1143	28.5519	24.0729	36.1488	23.2271	37.9813	29.6827	6.12473	35.8075	20.634	25.0833	34.5323	0.1585	28.3331
	23.7387	15.9014	21.6184	41.8488	18.7524	44.5367	27.7327	12.2931	40.0258	44.3271	151.121	22.6785	19.4689	37.3213	0.314357	15.9524	139.981	37.3852	199.264	80.6469	282.375	0.335328	70.8354	7.28663	307.337	30.9736	408.807		1.06015	6.77715	1.06015	19.1703	3.92617	21.8582		28.3411	28.3214	24.1356	36.532	23.1522	37.4086	29.6485	6.0608	35.7093	20.4422	25.182	34.8111	0.160503	28.3313
	23.2017	14.8448	19.9164	45.3871	31.5715	41.1683	29.3483	12.1572	41.5055	41.4239	147.798	27.3866	20.7377	38.7691	0.303014	37.7808	210.35	88.9611	257.242	4.94256	139.713	1.24563	89.7364	19.3723	443.915	52.6163	283.941		4.1849	12.5417	7.47021	18.0005	4.1849	13.7817		28.5555	28.1104	24.1953	36.8783	23.0872	37.1496	29.6627	6.08085	35.7436	20.5	25.1741	35.0744	0.164325	28.3329
	21.7113	13.8182	18.4484	43.1973	33.6361	37.8004	28.102	11.7525	39.8545	41.8211	138.122	27.6737	19.2642	36.7593	0.312283	40.8408	204.025	93.1902	227.87	30.6264	94.0598	6.79376	110.24	34.4488	356.438	86.8308	181.781		5.96239	13.8554	9.22522	15.5236	5.96239	10.1267		28.7473	27.9174	24.1323	37.1938	23.0327	37.3315	29.7258	6.22782	35.9537	20.9509	25.0786	35.3268	0.169657	28.3324
	23.5374	13.1257	17.2101	41.145	32.4339	34.7377	27.0316	10.8609	37.8926	40.1787	117.96	27.9856	18.7919	34.1617	0.29025	12.2096	193.374	96.462	199.187	29.1843	59.3832	0.608987	125.262	50.5188	283.155	65.8711	108.574		4.44824	14.8599	10.7755	13.1593	4.44824	6.75204		28.8958	27.7387	24.1138	37.4807	22.9837	37.5428	29.7926	6.36876	36.1613	21.377	25.02	35.5586	0.173966	28.3172
	31.7044	12.4613	16.2889	40.45	30.613	32.2188	27.2894	10.667	37.9564	39.0884	113.785	31.1587	19.8699	32.0902	0.235186	19.4922	219.873	121.011	173.201	11.0463	24.2992	54.5624	140.576	64.4624	260.249	39.6301	62.4268		0.545694	18.6974	14.8698	9.2913	0.545694	1.06013		29.0016	27.5771	24.1341	37.7451	22.9412	37.7353	29.8557	6.49305	36.3488	21.7481	24.9949	35.7654	0.177262	28.2894
	30.8627	11.7804	15.5067	39.411	37.9246	30.1666	27.6087	11.4877	39.0964	41.6091	131.967	30.5146	19.1716	36.1591	0.307017	10.5889	250.534	146.458	139.295	106.418	6.54289	42.8365	157.185	77.6352	227.806	185.145	34.2084		0.34808	18.7342	15.008	8.89635	7.40993	0.34808		29.0801	27.4315	24.1557	37.9889	22.9085	37.9476	29.9187	6.61567	36.5344	22.1121	24.9747	35.9403	0.180016	28.2558
	28.7818	11.2596	14.7436	38.0209	39.3423	28.185	26.7222	11.6266	38.3488	43.5092	135.178	28.4834	18.104	35.7111	0.327179	4.24195	239.094	143.487	127.661	159.268	2.13984	19.9278	170.517	91.6641	187.777	225.738	14.9558		0.298389	17.2239	13.7398	9.53749	10.8589	0.298389		29.1456	27.3005	24.1758	38.207	22.8863	38.3173	30.0054	6.76868	36.7741	22.5582	24.957	36.1566	0.183259	28.223
	27.2536	10.8475	14.2302	36.3669	39.0296	26.2635	25.6652	11.3696	37.0348	44.2996	129.268	26.7586	17.2385	34.0886	0.328287	2.523	219.566	130.759	114.525	178.608	0.357947	8.61923	181.449	101.758	145.181	216.439	3.78591		0.495055	15.9111	12.5283	9.60831	12.2711	0.495055		29.1886	27.1799	24.1466	38.4011	22.8672	38.6908	30.079	6.92562	37.0047	23.0247	24.9049	36.3206	0.186452	28.1843
	26.5124	10.4229	13.8666	34.7154	37.7292	24.3683	24.6025	10.9051	35.5076	44.3252	118.921	25.4403	16.492	32.6647	0.329002	3.64768	201.06	115.259	102.272	172.311	0.0548253	4.81627	193.067	109.227	108.112	179.867	0.0025565		1.07202	15.0174	11.5738	9.2751	12.2889	1.07202		28.9158	27.0706	23.8539	38.5818	22.8484	39.0232	30.049	7.12358	37.1725	23.7066	24.6581	36.4486	0.192948	27.9932
	25.8923	10.0517	13.2978	33.3812	35.2695	23.632	23.5874	10.2645	33.8519	43.5167	105.359	24.7621	15.8814	31.5089	0.329763	5.31233	183.216	105.876	95.9176	136.472	0.00199042	2.47903	203.522	121.44	82.1452	119.942	0.470241		1.13012	14.7105	11.4643	8.61902	10.5074	1.13012		28.5828	26.9737	23.5402	38.7555	22.8304	39.301	29.9973	7.31391	37.3112	24.3819	24.3986	36.5659	0.199581	27.7782
	24.4946	9.4635	12.4585	31.3041	36.6692	27.9839	23.729	10.7149	34.4439	45.1555	114.81	26.2392	15.4675	30.474	0.326644	0.586213	203.503	127.024	57.3829	167.449	18.1045	0.0312723	220.649	140.643	48.809	152.557	13.4405		1.74465	16.7757	13.7808	5.06486	10.4299	1.74465		28.25	26.8891	23.2277	38.914	22.8205	39.5341	29.9392	7.48981	37.429	25.0167	24.143	36.6703	0.205996	27.5695
	23.1864	11.0504	11.8449	29.6021	41.1065	29.0167	24.3012	11.5303	35.8315	47.4476	132.948	26.1016	14.6803	29.4557	0.334771	1.24273	175.583	155.159	28.0995	282.419	22.2368	1.28004	176.024	155.573	27.9237	281.861	22.0804		2.91518	15.0512	14.2567	3.5005	15.0049	2.91518		27.9415	26.8139	22.9416	39.0605	22.8293	39.7379	29.8875	7.64815	37.5356	25.5898	23.9097	36.7672	0.211902	27.3777
	23.2702	27.7706	13.3782	28.9365	39.326	27.4246	26.6843	8.42998	35.1143	31.5915	71.0645	27.5976	24.3088	28.645	0.0818865	11.6565	1.17999	177.055	5.07204	159.811	0.548038	1.09741	11.9222	119.675	21.3324	225.247	9.6527		4.32744	0.172989	14.2195	1.33883	11.7284	0.172989		27.6497	26.7424	22.6537	39.1489	22.8463	39.8957	29.8228	7.78099	37.6038	26.0907	23.8203	36.8174	0.21434	27.196
	24.8184	28.2669	16.0237	28.576	36.5229	25.668	26.646	6.64883	33.2948	24.9525	44.2069	26.9675	25.0308	28.4987	0.0647858	3.34016	2.62746	112.832	3.72494	97.5535	0.956503	0.250622	15.596	68.7907	18.1326	148.966	1.8231		2.14908	1.29948	10.9437	1.60854	9.55545	1.29948		27.3518	26.6751	22.2258	39.224	22.8648	40.0192	29.7268	7.93014	37.6569	26.6768	23.8174	36.8497	0.214816	27.0134
	23.7842	28.3146	15.5492	29.6631	33.6454	25.3337	26.0484	6.19333	32.2417	23.7763	38.3573	26.8242	24.1716	29.326	0.0963482	5.12642	5.1358	110.233	13.0663	57.7146	0.510727	0.284684	15.9747	76.8877	28.5726	87.0044	1.03216		3.03995	1.49044	11.275	2.83894	6.82123	1.49044		27.0428	26.6326	21.7921	39.2871	22.8883	40.1319	29.6291	8.07602	37.7051	27.257	23.8243	36.8726	0.214974	26.8377
	22.3825	28.5997	14.4396	34.0327	31.377	29.4982	26.7216	7.15595	33.8775	26.7796	51.2076	29.0489	23.9368	30.9073	0.127097	18.8281	3.5273	150.848	53.4518	21.673	7.70932	3.74541	18.335	97.5789	94.3794	49.8331	26.8365		6.66648	0.449227	14.6094	4.98374	2.32809	0.449227		26.7436	26.5961	21.3802	39.3416	22.9153	40.2365	29.5355	8.21511	37.7507	27.8143	23.8355	36.8901	0.214976	26.6699
	23.7237	27.2011	13.7158	33.0409	29.4276	29.3218	26.0718	6.78014	32.8519	26.0056	45.9702	28.2614	24.5931	29.4011	0.089048	5.51343	1.27524	152.671	48.5678	11.2614	10.5623	0.352879	8.3134	112.402	76.0923	26.1104	25.04		4.53769	1.06035	14.5456	4.77944	1.16618	1.06035		26.469	26.5796	21.0071	39.2789	22.9419	40.3245	29.4335	8.31415	37.7476	28.2472	23.8237	36.8176	0.214275	26.5243
	24.7184	47.595	13.1949	30.9588	27.5407	28.6031	28.7685	11.1329	39.9014	38.6983	123.942	28.0719	25.424	30.3699	0.0886452	16.4028	354.439	242.536	4.79744	1.50757	0.0273679	0.160549	541.832	123.718	44.1033	10.387	18.3637		3.3534	19.5232	14.8769	2.88694	0.531199	0.531199		26.2255	26.6197	20.6579	39.1505	22.9682	40.4065	29.338	8.38799	37.726	28.5908	23.7825	36.6974	0.21354	26.4226
	23.1033	48.0505	12.37	28.6127	25.4821	27.1369	27.4592	11.6276	39.0868	42.3449	135.201	26.3095	23.698	28.2437	0.0875167	18.9747	424	227.685	1.33035	3.90914	0.103874	1.47503	563.243	142.749	18.4461	1.35566	7.94783		3.20627	21.741	13.9395	2.30313	0.82743	0.82743		26.0038	26.6588	20.3276	39.0301	22.9946	40.4973	29.252	8.46336	37.7154	28.9325	23.7469	36.5856	0.212799	26.3313
	21.6173	45.5	11.443	27.0314	23.493	25.8446	25.8215	11.1225	36.944	43.0743	123.709	24.6688	22.0862	26.7347	0.0952149	17.6757	387.24	206.742	1.46372	5.42215	0.000532152	7.29262	448.685	165.76	7.36368	0.680271	2.33122		3.05151	20.8312	13.2258	2.36259	1.17581	1.17581		25.7976	26.6655	20.0453	39.0575	23.0168	40.5869	29.195	8.56589	37.7609	29.3403	23.712	36.5919	0.213582	26.2316
	20.0248	43.3664	10.7812	26.3673	21.8198	25.4816	24.6402	10.7302	35.3704	43.5476	115.138	23.6507	20.4735	26.1459	0.121673	21.3018	350.671	192.07	2.98291	7.95485	0.708041	18.4294	362.851	183.237	4.20064	6.24	1.35463		3.6259	19.7157	12.8695	2.7166	1.83094	1.83094		25.6007	26.6127	19.8187	39.1709	23.0042	40.6372	29.1407	8.67468	37.8154	29.7682	23.6533	36.6633	0.215695	26.1067
	18.9243	42.0728	10.231	27.1071	20.1859	28.8831	24.5673	10.8452	35.4125	44.1446	117.618	23.6465	19.2397	28.4391	0.192945	31.8441	306.441	205.531	6.45021	19.1974	18.6253	29.0895	315.241	198.437	7.78027	17.0726	20.8419		4.72218	18.4263	13.4155	3.46061	3.46061	5.23658		25.6814	26.6277	19.6091	39.283	23.0338	40.6425	29.1463	8.73593	37.8822	29.9728	23.6957	36.7488	0.215952	26.1546
	17.8702	39.9424	9.69317	39.2656	18.6459	30.3339	25.9585	12.4517	38.4103	47.9678	155.046	24.4899	18.0641	37.0327	0.344277	65.4208	195.548	264.562	177.079	53.4748	19.1438	41.5709	244.129	213.879	223.438	32.1703	36.1938		6.61967	15.4525	14.7967	14.7757	5.844	5.844		25.9264	26.6609	19.4098	39.7795	23.0637	40.6576	29.2496	8.87528	38.1249	30.3432	23.7794	37.147	0.219406	26.2937
	16.6173	37.4349	9.15617	50.1681	17.5336	29.1134	26.6706	15.2661	41.9367	57.2397	233.055	23.3235	16.8464	35.3545	0.354555	101.068	115.87	306.755	552.133	83.4843	5.96752	59.2965	172.058	229.874	668.239	46.0247	22.9985		6.70618	14.1113	14.1674	26.8446	5.78991	5.78991		26.1977	26.6998	19.2234	40.3632	23.1104	40.7502	29.3908	9.05193	38.4427	30.7985	23.8822	37.6201	0.223371	26.4487
	15.6781	36.3555	8.49475	49.882	16.9165	27.0735	25.7334	15.3219	41.0553	59.5408	234.76	21.995	15.9877	34.035	0.360782	101.11	112.83	297.171	583.156	77.737	1.79584	74.6439	144.908	250.368	653.532	54.7779	7.59411		6.31694	14.3605	13.5003	27.887	5.07848	5.07848		26.4592	26.7396	19.0534	40.9088	23.1597	40.9786	29.5499	9.25312	38.803	31.3135	23.9846	38.0691	0.226973	26.5994
	14.9132	35.9968	7.91104	47.3797	16.0324	25.4433	24.6127	14.8005	39.4132	60.1334	219.054	20.7379	15.193	33.3584	0.374148	94.0806	129.597	278.947	518.333	73.6224	0.689866	88.4453	136.4	269.18	531.852	68.6474	1.26689		5.82463	15.2589	12.8268	26.6418	4.70547	4.70547		26.7302	26.8702	18.8989	41.4226	23.2084	41.2073	29.7229	9.43892	39.1618	31.7563	24.0888	38.3362	0.228232	26.8002
	14.5414	36.6942	7.58202	45.1873	15.448	24.2345	23.9479	14.4377	38.3856	60.2879	208.447	19.8413	14.7681	33.5793	0.389085	88.4826	162.468	267.842	451.113	72.2482	0.0821263	95.5774	153.177	280.085	435.539	78.6723	0.00693407		5.29986	16.853	12.2592	25.3461	4.39323	4.39323		27.0008	27.0983	18.7549	41.9019	23.2553	41.4165	29.9046	9.60517	39.5098	32.1193	24.1917	38.5385	0.228707	27.0496
	14.6627	35.3116	7.08215	53.171	15.4051	23.2728	24.8176	16.8682	41.6858	67.969	284.538	19.3389	14.8483	32.3019	0.37017	103.121	110.126	314.545	803.915	88.595	2.38623	93.2197	120.865	297.066	832.507	79.4361	1.09191		4.67622	15.9727	12.2568	33.832	3.93387	3.93387		27.2649	27.3269	18.6193	42.3427	23.3409	41.6139	30.0848	9.75368	39.8384	32.4207	24.3219	38.7316	0.228532	27.2959
	14.1286	33.2876	6.57886	72.5778	19.5663	22.3149	28.0757	23.5365	51.6121	83.8323	553.966	20.9406	15.4881	30.5444	0.327081	194.519	27.1639	462.113	1980.44	72.4097	33.1867	103.818	80.4574	314.669	2329.03	22.5766	4.01154		6.81193	12.347	14.3617	51.6372	1.3743	1.3743		27.5207	27.4524	18.4912	42.747	23.6621	41.8135	30.2811	9.8674	40.1485	32.5859	24.6096	38.9304	0.225381	27.4865
	17.0801	31.5613	6.1094	72.3138	31.4904	21.4862	30.0069	22.8267	52.8335	76.0715	521.057	26.4883	18.1816	31.5436	0.268716	167.101	2.41619	571.089	1789.88	2.20095	72.6017	52.3838	52.4686	331.544	2303.62	51.4472	8.0177		9.40822	5.07296	20.3789	45.8255	5.00211	5.00211		27.7631	27.4898	18.3761	43.1206	23.9667	42.1959	30.4854	10.0229	40.5083	32.8779	24.8475	39.2683	0.224918	27.6264
	25.1412	30.2804	9.40677	69.5405	31.6804	20.7367	31.131	20.4557	51.5867	65.7084	418.435	27.7108	21.8378	31.3304	0.178539	35.8779	0.723476	471.942	1475.29	0.301858	108.041	0.678007	35.5532	222.338	2045.09	54.2085	12.8239		2.56962	2.56962	18.304	41.8297	3.96961	6.97408		27.9856	27.5192	18.2763	43.4843	24.2505	42.5737	30.6816	10.177	40.8586	33.1696	25.0677	39.6007	0.224732	27.7524
	24.0949	28.774	14.7486	65.7262	37.4239	19.786	31.7589	18.3642	50.1231	57.8238	337.244	26.4344	20.8632	35.2614	0.256539	58.7377	8.90991	289.352	1153.78	32.0915	143.351	0.0496846	19.8578	91.5695	1714.66	171.77	20.5369		2.33955	2.33955	11.6858	39.2918	10.9894	6.64842		28.1941	27.5029	18.1854	43.8498	24.5215	42.9207	30.8624	10.3286	41.191	33.4665	25.2668	39.9061	0.224623	27.8485
	24.1337	58.6891	15.1731	63.5521	51.6763	18.3693	38.5989	21.7465	60.3454	56.3395	472.908	37.905	19.8104	56.9359	0.483743	209.242	403.615	548.77	622.66	171.017	409.238	0.0338651	1181.39	83.625	1539.33	748.488	35.3842		13.7713	20.7841	22.7319	25.6471	13.7713	19.5357		28.3963	27.3797	18.1083	44.1993	24.7782	43.2596	31.0202	10.4815	41.5017	33.7893	25.4286	40.1998	0.225073	27.888
	37.9505	64.1559	14.7649	60.6895	50.1975	17.1354	40.8156	21.3324	62.148	52.2653	455.072	44.074	22.3392	58.0665	0.444338	8.20914	544.771	678.638	394.972	88.0188	560.752	185.851	1587.08	91.2563	1322.9	669.759	51.5862		6.1235	20.082	29.309	16.6156	6.1235	26.9385		28.5977	27.2529	18.0419	44.5383	25.0162	43.598	31.1742	10.6334	41.8075	34.1096	25.5754	40.492	0.225779	27.9253
	39.3845	60.9354	13.9541	57.9244	46.5442	16.9138	39.2761	20.0549	59.331	51.0615	402.2	42.9644	22.5315	55.0793	0.419373	0.0117645	469.129	641.204	347.759	52.8257	500.072	227.007	1340.85	107.406	1129.4	494.014	54.819		3.57983	17.9711	29.0103	14.96	3.57983	26.0506		28.7973	27.1435	17.9803	44.8749	25.3	43.9185	31.3357	10.7745	42.1103	34.3842	25.7609	40.7728	0.22563	27.9704
	38.4142	56.6281	13.8583	55.8223	44.5179	21.665	38.4843	17.6383	56.1226	45.8324	311.109	41.4661	25.8523	52.9962	0.344254	0.00491815	329.198	606.442	300.607	36.4049	282.889	198.709	1043.96	109.401	992.537	408.047	7.03716		3.05189	15.1621	27.6078	14.3563	3.05189	19.8011		28.9846	27.0467	17.9194	45.1986	25.6843	44.208	31.5069	10.8955	42.4024	34.5812	26.0249	41.0327	0.223805	28.0157
	36.0159	52.2524	13.6526	54.4407	44.0224	21.5663	36.9917	16.5553	53.5471	44.7541	274.079	40.0192	25.1787	50.1949	0.331896	0.952187	232.89	544.714	304.465	49.4306	237.944	136.847	780.347	113.745	907.389	388.274	7.57058		4.00325	12.2333	26.3665	14.4215	4.00325	18.4529		29.1593	26.9627	17.8605	45.4943	26.0472	44.2858	31.635	10.964	42.599	34.6578	26.2761	41.1231	0.220285	28.061
	35.4483	48.8008	13.3648	53.1098	42.3451	21.4329	35.7503	15.6291	51.3794	43.7175	244.269	38.8967	24.9368	47.1868	0.308499	0.0911807	170.315	501.109	301.352	43.4919	204.987	123.889	599.417	119.967	828.981	324.986	8.32234		3.4484	9.90403	25.5319	14.2131	3.4484	17.4638		29.3233	26.8884	17.8037	45.765	26.381	44.1204	31.7136	10.9753	42.689	34.6076	26.5078	41.0187	0.214891	28.1059
	53.8433	46.1051	13.0035	50.1524	40.2565	20.3128	37.279	16.7572	54.0361	44.9508	280.803	43.1808	25.2988	49.1406	0.320285	274.376	77.9013	589.296	165.726	8.866	287.849	871.755	474.689	128.012	667.429	254.045	16.0394		10.6624	2.92429	30.1773	6.97159	2.92429	22.868		29.4766	26.8208	17.7497	45.9871	26.7055	43.9162	31.776	10.9693	42.7453	34.5208	26.7343	40.8812	0.209225	28.1487
	67.5153	43.7477	12.6052	52.1987	38.5914	24.1457	39.8007	19.6139	59.4146	49.2803	384.705	41.1696	27.7571	50.086	0.286845	768.098	15.5792	739.592	153.711	1.46224	245.079	1866.02	377.523	137.183	777.348	203.738	0.0296185		26.3457	2.57814	28.5643	11.0291	2.57814	17.0239		29.6171	26.7537	17.7478	46.1586	27.0278	43.7084	31.8356	10.9402	42.7758	34.3647	26.8222	40.7402	0.206001	28.3225
	67.1306	41.3289	12.2061	86.7803	35.9691	36.195	46.6017	26.3362	72.9378	56.5134	693.594	38.762	36.0256	60.6801	0.254944	421.435	27.8016	1183.06	1614.33	113.051	108.299	1832.94	289.38	146.693	3901.57	135.754	141.068		28.3686	2.56698	26.5559	48.0184	2.79286	2.56698		29.7451	26.6997	17.7149	46.3177	27.3458	43.5151	31.8897	10.9217	42.8115	34.2485	26.8613	40.6087	0.203757	28.5454
	63.909	39.7223	11.8297	99.9564	33.1686	40.3602	48.1577	30.3564	78.5141	63.0355	921.513	40.0412	34.807	58.0218	0.250081	248.102	71.1566	1319.72	2683.11	224.672	60.8009	1567.46	237.299	155.951	5721.21	78.3379	257.36		23.8677	0.318972	28.2115	59.9152	6.87261	0.318972		29.8884	26.6688	17.5805	46.8673	27.6546	43.3774	32.0062	11.0469	43.0531	34.5148	26.9153	40.5346	0.201918	28.7715
	60.2257	38.1399	11.3998	97.0869	30.9247	38.3028	46.0133	29.5219	75.5352	64.1595	871.542	38.2213	32.7285	54.7449	0.251693	201.992	61.99	1198.1	2608.51	227.665	59.4518	1289.38	191.052	166.875	5295.35	43.6517	195.581		22.0043	0.0814381	26.8216	58.8655	7.29665	0.0814381		30.121	26.6435	17.4944	47.5	27.9231	43.459	32.1902	11.2303	43.4205	34.8873	26.9634	40.6418	0.202327	29.022
	59.6138	35.7058	10.7733	90.9816	28.9902	35.9663	43.6718	27.9752	71.647	64.0577	782.611	35.836	30.6691	53.7019	0.272995	254.147	63.4573	1082.31	2238.21	215.552	59.3758	1245.81	129.688	183.452	4444.07	21.8313	135.688		23.7778	0.130222	25.0627	55.1455	6.84588	0.130222		30.3406	26.6202	17.4611	48.0444	28.2993	43.585	32.3918	11.3797	43.7714	35.1314	27.0399	40.7867	0.202675	29.3199
	59.1979	34.4412	10.0245	89.7173	26.9943	34.7159	42.5152	28.0318	70.547	65.9337	785.784	34.5786	28.856	53.0774	0.295623	278.313	65.1898	1055.65	2228.04	240.899	60.8282	1216.62	102.483	204.298	4277.1	7.16371	108.122		24.6194	0.137388	24.5541	55.1388	7.58428	0.137388		30.5242	26.5929	17.4342	48.4277	28.7976	43.7153	32.582	11.4797	44.0617	35.2333	27.1441	40.932	0.202537	29.6609
	57.2046	33.4145	10.5338	88.6754	25.8208	33.6772	41.5544	27.5806	69.135	66.3723	760.689	33.5459	27.7192	51.3227	0.29862	244.929	66.2578	962.278	2220.39	247.545	62.0491	1081.54	82.7501	189.999	4141.9	2.25915	87.5998		23.6587	0.131382	23.0121	55.1295	7.72505	0.131382		30.7979	26.5634	17.4095	48.7839	29.2651	43.8685	32.7814	11.5781	44.3595	35.3192	27.2388	41.0967	0.202793	30.0315
	53.5705	31.1124	18.1205	83.179	24.3733	32.4931	40.4748	24.1059	64.5807	59.5578	581.095	31.8028	26.0581	48.3012	0.29913	171.498	87.6543	499.714	1823.64	259.258	63.708	855.726	46.1677	38.4055	3464.64	0.00308999	66.8362		21.7678	0.69033	13.6822	51.3762	7.42943	0.69033		31.1067	26.5346	17.387	49.125	29.6901	44.0641	32.9846	11.6836	44.6682	35.4214	27.3235	41.2942	0.203603	30.3984
	49.37	28.6799	27.8082	76.9851	22.5453	31.9135	39.5503	20.5004	60.0507	51.8336	420.265	30.2967	28.0262	45.0059	0.232497	96.4262	118.166	137.877	1401.36	289.172	58.322	627.616	19.0283	12.1834	2773.85	3.14173	57.6946		19.0733	1.61677	2.48845	46.6884	7.75141	1.61677		31.4044	26.5058	17.3647	49.4507	30.0839	44.2684	33.1797	11.7906	44.9703	35.5357	27.4004	41.4962	0.204595	30.7442
	45.4829	26.4098	34.6597	71.3347	21.0503	31.5958	38.4222	18.1104	56.5326	47.1351	327.985	33.1278	27.7063	42.7771	0.213821	49.8535	144.298	14.1562	1083.23	301.785	46.5993	447.964	4.3766	106.956	2210.59	10.6765	52.9705		12.3551	6.718	1.53195	38.2069	12.0775	1.53195		31.6696	26.4804	17.3417	49.7469	30.4627	44.4515	33.3588	11.8888	45.2476	35.6392	27.4759	41.6783	0.205373	31.0661
	42.6472	24.5703	34.2393	65.9033	20.3163	30.5873	36.3773	16.4107	52.788	45.1125	269.311	32.4133	26.0745	40.5452	0.217213	39.3118	139.405	4.571	871.787	257.955	33.5243	335.968	0.0637767	98.4368	1729.36	16.0115	39.3067		10.2339	7.84298	1.82601	33.49	12.097	1.82601		31.8381	26.4557	17.3171	49.9814	30.8292	44.6173	33.5065	11.9719	45.4784	35.7302	27.5491	41.8396	0.205948	31.3337
	40.2033	22.7183	32.3243	60.9658	19.7366	28.7325	34.1135	15.0122	49.1257	44.0067	225.366	30.5284	24.2218	38.2336	0.224348	37.0861	129.851	3.20102	721.045	206.694	28.9544	252.351	2.55834	64.1053	1343.08	20.9867	19.4903		9.67487	7.81017	1.7959	30.4373	10.7918	1.7959		31.9493	26.4327	17.2953	50.1102	31.1586	44.7652	33.6185	12.0262	45.6447	35.7725	27.6141	41.9785	0.206407	31.5539
	37.7737	21.1756	30.9602	56.3719	18.841	56.3038	36.9044	16.5233	53.4276	44.7731	273.018	34.367	23.6218	51.6713	0.372538	0.755738	247.394	35.333	378.984	326.285	376.338	181.063	9.8729	44.1225	1027.47	29.9944	1023.11		3.40675	13.1913	3.40675	22.0049	15.5259	21.9368		32.0377	26.5497	17.2689	50.1579	31.1544	44.8015	33.6617	12.037	45.6987	35.7589	27.7009	42.0166	0.205339	31.596
	35.0039	19.7016	30.2361	52.7727	18.1051	94.5397	41.7265	28.7456	70.4721	68.8904	826.307	32.62	22.3352	48.3305	0.367862	45.1931	485.097	132.029	122.018	557.972	2789.23	114.195	21.3088	35.0273	809.683	38.5973	4931.12		2.3839	12.9184	2.3839	20.1526	14.515	61.9196		32.143	26.6558	17.2568	50.229	31.1291	44.873	33.7144	12.0588	45.7732	35.7675	27.7741	42.0833	0.204835	31.6361
	32.276	18.0948	37.3602	49.4515	16.9943	93.7483	41.3208	28.4376	69.7584	68.8214	808.696	34.8181	21.6401	46.4287	0.36417	81.8093	539.451	15.6867	66.1074	591.782	2748.64	63.3335	38.7256	170.105	631.704	53.6336	4820.61		2.5421	16.7233	2.5421	14.6334	17.8238	58.9302		32.2317	26.7321	17.2573	50.3226	31.1156	44.9775	33.7728	12.093	45.8659	35.807	27.828	42.1763	0.204963	31.6737
	30.1206	16.8641	39.5584	45.9748	16.3668	89.2117	39.6827	27.0129	66.6956	68.0722	729.697	34.8395	20.1782	44.3707	0.374793	91.4345	520.691	0.0154469	39.5903	543.635	2453.12	33.6728	55.5573	232.278	469.028	63.2185	4211.22		4.71893	17.9754	4.71893	11.1353	18.4728	54.3722		32.2372	26.8777	17.2674	50.4254	31.1209	45.1104	33.8398	12.1259	45.9657	35.8331	27.9385	42.2927	0.204385	31.6791
	28.0673	15.8318	37.5032	42.668	15.9975	87.7059	37.9623	26.7092	64.6714	70.3572	713.38	32.7853	19.0149	41.3768	0.37028	97.91	489.759	0.21074	22.1435	482.451	2474.43	14.0592	72.0122	173.856	336.73	69.227	4018.05		4.71794	16.9535	4.71794	9.8827	16.7878	54.9206		32.2517	27.0334	17.2859	50.5414	31.0493	45.2677	33.9049	12.167	46.0719	35.8857	28.0374	42.427	0.204211	31.6505
	26.2972	14.8168	34.9069	39.2154	15.8465	99.7717	38.4757	31.5931	70.0689	82.1118	998.125	30.602	18.4592	38.1383	0.347703	148.317	559.745	12.7369	0.547079	512.083	3757.2	3.91818	90.2681	112.129	221.939	71.7624	5693.3		4.30483	15.7852	4.30483	8.61336	14.7555	69.1697		32.2886	27.1977	17.313	50.6746	30.961	45.4494	33.9807	12.2149	46.1956	35.9466	28.1385	42.5822	0.204236	31.6248
	25.6444	13.7537	32.1864	36.0227	15.3897	95.529	36.421	30.279	66.7	83.1362	916.82	28.9154	17.9534	35.0637	0.322731	116.134	513.807	17.9315	0.158603	442.315	3493.75	1.76005	111.6	61.916	137.007	79.71	5071.04		3.271	15.1618	3.271	7.10731	13.5257	66.6135		32.1728	27.1622	17.7927	50.2999	30.5763	45.1738	33.8629	11.9576	45.8205	35.3117	28.0157	42.3461	0.203667	31.3745
	25.2518	13.0684	29.5994	33.8967	14.5351	88.4511	34.1338	27.8486	61.9824	81.5868	775.547	27.4256	17.2143	32.8224	0.311932	78.889	443.749	20.5607	0.0561945	384.106	2950.38	0.872452	126.548	27.8953	91.7562	95.6996	4113.09		2.17378	14.3572	2.17378	6.47112	12.8904	61.0255		31.9329	27.0898	18.0545	49.9458	30.1774	44.9245	33.6875	11.7807	45.4681	34.9705	27.8617	42.1152	0.20369	31.0552
	24.4023	12.5295	27.7826	32.4413	13.5962	81.9796	32.1219	25.6569	57.7788	79.8735	658.276	26.0924	16.2977	31.2766	0.314852	59.5925	383.862	18.83	0.101997	343.202	2485.79	0.00714723	138.963	12.0049	65.9918	114.951	3324.89		1.69013	13.5629	1.69013	6.34886	12.4962	55.8872		31.9038	27.2021	18.3304	49.6036	29.8122	44.6796	33.5886	11.5775	45.1661	34.4685	27.8546	41.9069	0.201432	30.858
	22.8258	11.9896	26.5529	30.0834	13.3329	75.7893	30.0956	23.5037	53.5994	78.0968	552.426	24.6893	15.7061	29.2007	0.300503	52.8506	327.828	12.5512	0.000150665	280.99	2087.91	2.22596	151.983	4.99573	33.2421	120.668	2649.32		1.86354	12.6997	1.86354	5.39403	11.3565	51.0999		32.085	27.5079	18.6371	49.2826	29.4487	44.3934	33.5591	11.3399	44.899	33.7907	27.9931	41.6848	0.1965	30.7669
	21.6782	11.4936	25.6911	28.1946	14.142	69.9202	28.5199	21.2863	49.8062	74.6364	453.105	23.6846	16.026	27.5687	0.264772	46.8102	289.896	8.00255	0.105857	206.725	1713.98	6.96754	164.459	1.88597	15.0298	103.546	2079.59		2.00646	12.191	2.00646	4.50998	9.54259	46.2356		32.2244	27.7392	19.0027	48.9776	29.0577	44.0944	33.516	11.1042	44.6202	33.1311	28.0688	41.4498	0.19248	30.641
	20.4574	10.741	25.4486	26.6078	13.9367	64.3008	26.9154	19.3478	46.2632	71.8837	374.336	22.953	15.5669	26.318	0.256683	41.706	261.611	2.15152	0.0945892	168.446	1397.67	14.9026	184.328	1.27876	5.24445	107.766	1598.65		2.4956	12.212	2.4956	3.65486	9.01627	41.3479		32.3207	27.7389	19.0631	49.1931	28.9473	44.2736	33.5895	11.1895	44.779	33.3126	28.041	41.6026	0.194728	30.634
	19.3636	10.2154	24.8065	25.1607	13.1998	59.2948	25.3401	17.6924	43.0325	69.8195	313.02	22.0851	14.7407	25.0721	0.259499	35.7189	228.756	0.284745	0.0322074	147.388	1152.92	24.5436	198.875	0.23889	0.710505	123.609	1223.39		2.72146	11.8696	2.72146	3.07561	8.88527	37.2097		32.4022	27.7333	19.0962	49.4172	28.8649	44.4758	33.6649	11.2879	44.9528	33.53	28.0162	41.7731	0.197121	30.6336
	18.5801	11.9287	23.4793	23.8015	13.039	55.133	24.3269	15.9008	40.2277	65.3628	252.834	21.0297	14.4242	23.7209	0.243718	33.026	153.715	0.718525	0.2761	127.418	949.016	32.9206	153.488	0.703055	0.266542	127.211	949.582		2.44958	9.10096	2.44958	2.77179	7.99073	34.1033		32.4969	27.727	19.1352	49.6343	28.8124	44.6862	33.7487	11.3818	45.1305	33.7253	27.9984	41.9518	0.199477	30.6547
	17.8829	11.9395	21.9596	22.0644	12.8792	51.5926	23.053	14.6317	37.6847	63.4696	214.086	19.9212	14.1301	22.0382	0.218646	26.7299	123.511	1.19568	0.977418	103.507	814.509	41.407	153.222	5.56114	5.07772	130.841	743.918		2.03831	7.98178	2.03831	2.14314	7.04204	31.6714		32.6093	27.7175	19.1873	49.8077	28.7839	44.855	33.8268	11.4504	45.2772	33.8501	27.9841	42.0979	0.201389	30.6966
	17.2163	13.2169	21.0647	21.0208	12.4345	48.9002	22.3089	13.5382	35.8471	60.6851	183.282	19.1185	14.2167	21.0537	0.193844	25.9349	82.664	1.5481	1.65921	97.5041	707.1	50.4314	123.229	10.5827	10.8701	141.213	604.298		1.90227	5.90161	1.94614	1.90227	6.68405	29.7817		32.7092	27.7232	19.2488	49.996	28.7767	45.0295	33.9139	11.5189	45.4328	33.9651	27.9866	42.2506	0.203083	30.7429
	17.0306	17.972	19.484	20.2921	11.9265	47.4175	22.3538	12.6249	34.9787	56.4777	159.388	18.728	17.2659	20.0901	0.0756015	28.3366	19.2002	8.23563	4.25046	108.728	628.19	53.1033	40.269	23.3653	16.2059	153.543	533.598		1.69743	0.756009	0.756009	1.56412	6.80147	28.6895		32.8	27.5024	19.3176	50.2124	28.7907	45.2161	33.9732	11.619	45.5922	34.2005	27.8245	42.4054	0.207617	30.7953
	16.8839	17.0686	18.0212	19.2823	11.2824	46.3306	21.4782	12.4814	33.9595	58.112	155.785	17.5449	16.93	18.967	0.0567443	21.1075	19.4442	11.9506	4.82193	103.954	617.646	55.2629	52.5504	39.6468	25.3563	169.921	484.566		0.661037	0.476297	0.476297	1.73737	6.26253	28.7857		32.9114	27.2715	19.3975	50.4607	28.8287	45.424	34.049	11.7293	45.7782	34.4482	27.6608	42.5802	0.212402	30.8701
	16.5156	16.4127	19.8385	31.693	10.7454	44.4203	23.2709	12.4866	35.7575	53.6573	155.914	18.177	16.4384	28.7294	0.272118	45.6341	47.0352	11.7817	70.9319	156.89	447.298	60.8735	62.4901	20.064	54.3945	184.21	404.113		1.66143	1.76435	1.66143	13.516	7.43169	26.2433		33.0427	27.0644	19.49	50.7331	28.8908	45.6516	34.1454	11.8431	45.9885	34.6843	27.521	42.7751	0.216998	30.9668
	15.6183	16.7521	22.5357	38.3109	12.9927	41.1368	24.5578	12.1877	36.7454	49.6285	148.539	19.6439	15.9018	34.3671	0.367331	79.9133	60.9278	4.08856	189.148	133.752	274.866	75.6801	57.2387	3.1756	195.807	128.258	282.881		4.0256	2.8918	2.8918	18.6669	6.65128	21.4929		33.1959	26.877	19.5924	51.0197	28.974	45.8889	34.258	11.9569	46.2149	34.9026	27.4013	42.9812	0.221361	31.0849
	41.3533	22.9131	21.4348	36.4481	19.4662	38.0873	29.9505	9.69962	39.6501	32.3855	94.0826	29.6806	21.8044	37.6775	0.266856	130.025	49.5243	72.5163	42.2187	109.92	66.208	290.211	1.973	8.31132	147.144	23.5378	189.6		11.6727	6.76747	8.24577	6.76747	10.2144	8.40671		33.3658	26.7003	19.7039	51.3044	29.0786	46.0914	34.3741	12.059	46.433	35.0815	27.2949	43.162	0.225203	31.2222
	55.6207	23.2665	19.8248	73.3389	19.164	37.2265	38.0736	22.1905	60.2641	58.2833	492.42	30.2465	20.6852	51.0221	0.423066	307.901	219.25	333.018	1243.64	357.571	0.717457	979.873	1.10519	20.1867	2403.07	26.561	166.637		25.3742	6.98003	10.4217	43.0924	11.0825	6.98003		33.5525	26.5445	19.8245	51.4495	29.2043	46.2812	34.4761	12.1135	46.5895	35.1359	27.2095	43.3299	0.228531	31.3784
	55.8874	23.1056	18.5046	80.6277	20.0135	42.556	40.1158	24.7241	64.8399	61.6318	611.281	32.8308	20.7865	52.5545	0.433154	248.742	289.346	467.044	1641.21	404.102	5.95472	996.64	1.46926	33.7929	3170.81	18.5265	332.635		23.0565	9.7252	14.3262	47.7969	12.8173	9.7252		33.759	26.4149	19.9546	51.4651	29.3466	46.4906	34.5718	12.1293	46.7011	35.0844	27.1478	43.5109	0.231579	31.5528
	52.5702	21.8302	17.3044	75.4555	19.1391	54.5337	40.1388	24.1107	64.2495	60.0683	581.326	37.2002	19.8118	54.0429	0.463491	154.539	335.208	521.413	1247.27	440.99	207.213	798.2	6.18817	49.1877	2615.07	26.8189	913.005		15.37	15.37	19.8958	38.2553	18.0611	17.3336		33.9822	26.2951	20.096	51.4846	29.5001	46.7303	34.6814	12.1484	46.8298	35.0287	27.0964	43.7181	0.234722	31.7412
	51.5409	29.7922	16.1848	71.008	18.1416	52.4764	39.8573	21.9061	61.7634	54.9612	479.875	40.6666	21.0543	52.2425	0.425506	136.507	101.307	560.387	970.364	471.571	159.24	741.101	29.9696	66.1444	2179.98	38.1445	792.907		10.8744	10.8744	24.4817	30.3414	22.5249	11.8098		34.2206	26.1768	20.2484	51.5359	29.6684	46.9964	34.8078	12.1788	46.9866	34.9889	27.0497	43.9492	0.238025	31.9445
	49.6733	38.6248	15.073	66.2559	17.6739	48.7444	39.3409	19.8922	59.2331	50.5638	395.7	43.6846	22.9116	49.441	0.366668	106.758	0.512795	588.93	724.418	469.457	88.426	642.902	204.691	85.4658	1758.81	44.1406	596.66		5.98869	5.0598	28.6116	22.5713	26.0107	5.0598		34.4697	26.047	20.4087	51.6163	29.8484	47.2845	34.9458	12.2219	47.1677	34.9739	26.9973	44.1998	0.241618	32.1591
	47.2386	37.8461	14.049	60.9577	23.9161	46.3082	38.386	17.0445	55.4304	44.4029	290.514	42.0772	27.3986	47.006	0.263524	78.3692	0.291398	592.285	509.483	209.377	62.7615	525.365	183.017	105.447	1342.48	0.161342	483.578		5.16144	4.23101	28.0281	18.8805	18.1611	4.23101		34.7236	25.9312	20.5795	51.5964	30.0336	47.5924	35.0761	12.2385	47.3146	34.8913	26.9568	44.4633	0.24512	32.3786
	44.7527	35.7479	12.9867	55.993	48.2458	45.4988	40.5375	14.9844	55.5219	36.9643	224.532	45.1257	37.9991	47.5591	0.111737	17.768	22.9403	759.046	238.874	59.4185	24.6143	417.586	130.648	128.393	1003.32	572.552	448.635		0.373039	9.37785	32.139	10.8673	3.12009	0.373039		34.9911	25.838	20.7614	51.3239	30.1695	47.9206	35.1674	12.1923	47.3597	34.6692	26.9209	44.7323	0.248578	32.5803
	41.9433	33.1999	12.2849	51.9747	46.5415	62.7109	41.4426	17.3645	58.807	41.9001	301.525	44.2424	35.3858	50.6164	0.177096	0.250778	67.9408	850.167	110.927	25.9991	452.342	310.661	78.8932	144.789	764.909	493.894	1474.03		2.29908	11.0425	31.9575	7.73233	2.29908	18.4685		35.2268	25.7647	20.9542	51.0477	30.1522	48.2685	35.2357	12.1604	47.3961	34.5116	26.8615	45.0103	0.252515	32.6895
	38.6535	30.962	11.9601	50.2382	43.948	61.2391	39.5002	16.969	56.4692	42.9594	287.948	41.3007	32.8849	48.6657	0.193509	0.716833	72.9003	758.453	115.306	19.7832	472.582	205.514	44.1459	152.711	671.871	385.346	1363.19		2.64724	10.3387	29.3406	8.93749	2.64724	19.9384		35.3613	25.706	21.1081	50.8011	30.1318	48.6355	35.2906	12.1515	47.4421	34.4325	26.8125	45.2993	0.256364	32.7465
	36.0788	28.6153	11.2263	49.7761	41.627	57.2078	37.4219	16.2933	53.7152	43.5395	265.472	38.8529	30.4811	47.7388	0.22063	1.80385	77.5564	686.206	152.626	17.6832	391.482	138.322	18.4685	171.385	648.125	299.61	1081.75		2.77411	10.2376	27.6266	10.9231	2.77411	18.3549		35.5135	25.6657	21.1941	50.5994	30.0332	49.0254	35.3386	12.1822	47.5208	34.4729	26.7575	45.6037	0.260445	32.7734
	34.3911	26.6162	10.9631	47.6277	39.7143	55.3299	35.7737	15.7469	51.5207	44.0182	247.966	37.0527	28.5599	45.6494	0.230287	1.9116	83.8605	615.569	140.518	15.5283	382.444	101.472	5.28274	178.348	543.355	237.054	961.753		2.6616	10.4365	26.0897	10.575	2.6616	18.2772		35.6694	25.2253	21.2765	50.422	29.7368	49.4453	35.2959	12.3127	47.6086	34.8841	26.3532	45.908	0.270613	32.7031
	33.2022	25.1045	10.7406	46.1558	37.2925	53.8812	34.3961	15.3212	49.7173	44.5432	234.738	35.2474	27.1289	43.94	0.236546	1.42549	86.3339	559.584	138.29	8.38907	379.666	78.9332	0.619001	184.339	476.9	168.344	873.995		2.04516	10.1428	24.5068	10.9084	2.04516	18.6338		35.6377	24.6993	21.367	50.2794	29.4526	49.8941	35.2217	12.4751	47.6968	35.4189	25.8876	46.226	0.282033	32.5451
	31.9542	24.246	10.2677	45.406	41.0466	50.64	33.9267	14.961	48.8877	44.098	223.832	36.5004	26.173	44.3161	0.257388	3.89091	93.7168	559.752	131.772	50.693	279.333	58.3152	0.0051498	197.405	444.712	279.855	692.86		4.54622	12.2544	26.2328	8.90554	4.54622	14.1396		35.5849	24.2029	21.4714	50.1717	29.2119	50.3586	35.1669	12.6439	47.8108	35.9541	25.4551	46.4205	0.29169	32.3984
	29.74	23.7567	9.58294	43.3939	50.6704	47.8746	34.1697	15.9859	50.1556	46.7838	255.549	36.5669	25.2525	46.7545	0.29861	19.623	108.432	604.511	85.0845	272.271	187.825	29.4002	0.314844	217.115	363.898	694.46	554.927		6.82696	12.8103	26.984	6.82696	14.1035	11.3077		35.5445	23.7525	21.5802	50.091	28.9932	50.7685	35.1217	12.8006	47.9222	36.4464	25.0627	46.3487	0.298076	32.2689
	27.627	23.0471	9.12244	40.2625	49.8745	46.625	32.7598	15.626	48.3857	47.6987	244.171	33.9447	24.1921	45.0344	0.301074	26.3457	94.3351	558.723	56.2905	292.915	192.246	10.9508	1.61451	230.898	254.233	653.148	497.615		6.31775	10.8976	24.8223	6.31775	15.9298	12.6803		35.5377	23.3511	21.695	50.028	28.7754	51.1917	35.0965	12.9592	48.0557	36.9246	24.7072	46.2951	0.304046	32.1565
	25.7636	22.5152	8.69388	37.701	46.9063	44.7239	31.0507	14.7188	45.7695	47.4027	216.644	31.7323	23.3273	42.9682	0.296263	27.953	72.8544	499.825	44.2277	251.403	186.957	2.09043	3.24932	244.106	179.112	510.244	416.41		5.96873	9.21714	23.0384	5.96873	15.174	12.9916		35.539	22.9875	21.8176	49.9827	28.5758	51.6294	35.0887	13.1195	48.2081	37.3895	24.3846	46.2592	0.309646	32.0574
	24.0636	21.9875	8.25327	36.1079	45.6963	42.5053	29.769	14.2275	43.9964	47.7929	202.421	30.0858	22.5065	40.906	0.290155	32.5514	60.5516	462.926	40.1825	253.679	162.214	0.0645992	5.43015	258.068	139.008	457.041	330.787		6.02217	8.09828	21.8325	6.02217	15.6105	12.4195		35.2658	22.6525	21.9491	49.9801	28.4015	52.0968	35.0576	13.2897	48.3473	37.9082	24.0897	46.2495	0.315041	31.8336
	22.3827	21.0037	12.5798	35.6131	44.9723	39.8611	29.4021	12.5952	41.9973	42.8376	158.638	28.9979	21.3485	38.7991	0.29013	49.2724	70.5326	282.99	38.5769	242.429	109.389	3.7445	10.9827	137.779	127.586	426.608	241.594		6.61523	7.99417	16.4181	6.61523	15.9743	10.8631		34.7772	22.3423	22.0907	49.9465	28.2471	52.5203	34.9873	13.4378	48.4252	38.4077	23.8185	46.2067	0.319717	31.5121
	20.7741	20.7945	11.9679	34.0521	43.7421	37.3208	28.1086	12.103	40.2115	43.0579	146.482	27.4233	20.7792	36.5036	0.274506	53.7949	53.496	260.52	35.3251	244.407	84.8649	12.5578	12.4136	152.518	94.7565	377.304	169.078		6.6492	6.62879	15.4553	6.62879	16.3188	9.89752		34.2794	22.0589	22.2427	49.3798	28.1283	52.7714	34.8101	13.419	48.2291	38.5491	23.7141	45.7374	0.317103	31.2039
	21.8301	21.739	11.4994	71.8795	42.0984	55.6801	37.4544	23.2533	60.7077	62.0843	540.716	31.9642	21.7617	52.2846	0.412213	244.119	246.975	673.662	1185.08	21.5665	332.175	6.18844	6.65019	164.31	2262.11	316.15	983.595		10.1341	10.2253	20.4648	39.9152	10.1341	23.7158		33.8165	21.7913	22.4055	48.5896	28.0495	52.9654	34.6029	13.3363	47.9393	38.541	23.8165	45.0929	0.30876	30.933
	30.1957	21.7122	18.0974	79.3351	39.2504	84.7977	45.5647	29.2545	74.8192	64.2043	855.827	34.7231	23.8331	69.3139	0.48827	236.207	568.944	754.456	1140.43	39.8705	1539.22	34.5501	6.78906	38.6933	3026.9	222.984	3657.82		4.52736	13.0109	16.6257	44.612	4.52736	50.0746		33.3973	21.5398	22.5801	47.8198	28.0039	53.1981	34.4232	13.27	47.6932	38.5497	23.9361	44.4706	0.300183	30.7006
	28.6699	21.435	22.962	74.128	56.3663	86.1892	48.2917	27.9886	76.2804	57.9574	783.364	42.5181	24.389	69.6876	0.481508	385.015	721.283	641.595	667.512	65.1985	1436.21	18.9413	8.31012	1.83805	2481.06	1027.11	3828.07		13.8482	21.0831	19.5561	31.6099	13.8482	43.671		32.9744	21.3184	22.7706	47.1236	27.988	53.476	34.2752	13.2303	47.5055	38.6004	24.0749	43.9115	0.291772	30.4812
	27.6065	20.5379	21.9926	71.4771	71.4731	81.3446	49.072	28.4731	77.545	58.0231	810.715	49.5398	23.396	71.4761	0.506788	460.766	814.192	733.293	501.989	501.811	1041.52	10.8157	14.2873	5.40653	2224	2223.63	3252.06		21.9333	29.0019	27.5472	21.9373	21.9333	31.8048		32.5445	21.1101	22.9795	46.4254	28.0043	53.7836	34.1412	13.201	47.3422	38.6657	24.2357	43.3543	0.282861	30.2744
	38.7705	19.0492	21.7702	69.3062	68.2636	78.3195	49.2465	26.0225	75.269	52.8412	677.169	53.517	26.0203	69.0455	0.452584	109.747	911.879	754.947	402.39	361.648	845.236	208.882	27.7578	6.4899	2023.96	1931.24	2916.18		14.7465	34.4679	31.7468	15.7891	14.7465	24.8024		32.1335	20.9117	23.187	45.7212	28.0407	54.1187	34.0188	13.1861	47.2049	38.7613	24.4004	42.7956	0.273754	30.0871
	42.161	17.9584	24.3695	66.4235	62.9256	77.7928	48.6051	24.2595	72.8646	49.9113	588.521	52.5433	28.8174	65.549	0.389246	41.5271	939.221	587.367	317.496	205.075	851.92	318.38	40.4413	0.00267433	1772.9	1490.56	2859.58		10.3823	34.5849	28.1738	13.8803	10.3823	25.2495		31.7702	20.7444	23.2728	45.0863	28.1028	54.4852	33.9103	13.2139	47.1242	38.9672	24.4803	42.2923	0.266756	29.9365
	40.3574	17.032	23.8323	62.7005	58.5285	74.4685	46.1532	22.8411	68.9943	49.4897	521.715	49.443	27.9636	61.6575	0.37596	33.5916	848.043	498.222	273.814	153.148	801.755	257.27	53.0817	0.23564	1473.24	1170.38	2515.1		9.08556	32.4109	25.6106	13.2576	9.08556	25.0255		31.4668	20.6122	23.1946	44.5363	28.1987	54.8744	33.8138	13.2862	47.1	39.2921	24.4456	41.8557	0.26259	29.8327
	39.1227	15.9166	22.6626	58.6657	55.6718	68.9515	43.4985	21.1666	64.6651	48.6606	448.026	47.3973	26.7776	57.9173	0.367668	19.1479	760.759	434.133	230.045	148.19	647.854	219.185	70.5789	2.73944	1179.78	983.079	1992.17		8.27459	31.4806	24.7346	11.2685	8.27459	21.5542		31.2209	20.5139	22.9935	44.0662	28.3241	55.2828	33.7335	13.3927	47.1262	39.7013	24.3261	41.483	0.260707	29.7725
	37.7669	14.6905	20.9236	56.6851	53.8813	64.2057	41.3589	20.2751	61.6339	49.0223	411.078	45.8241	25.1345	55.9842	0.380304	12.902	711.204	417.599	234.894	156.812	521.98	180.88	92.6849	11.5201	1047.65	874.004	1591.05		8.0572	31.1337	24.9005	10.861	8.0572	18.3816		31.0168	20.444	22.7927	43.6762	28.4671	55.7238	33.6868	13.5192	47.206	40.1321	24.2113	41.1789	0.259482	29.7419
360°	34.8538	13.5937	19.4457	54.7269	51.6949	59.3295	38.9408	19.3225	58.2633	49.6203	373.36	43.2743	23.2977	53.9689	0.396952	16.703	642.471	380.057	249.202	162.667	415.702	111.009	115.004	23.7368	924.715	749.505	1225.82		8.42051	29.6806	23.8286	11.4525	8.42051	16.0552		30.8498	20.4041	22.6194	43.3619	28.6258	56.2145	33.6792	13.6652	47.3444	40.5745	24.121	40.9412	0.258526	29.7378
									mean CV =	48.2135	180.112										900558						2.56113e+06		8113.03	7744.64	9100.45	8110.37	5332.77	8448.15
	X =	24.3178				noemer CV	24.3421			teller CV	13.4206									teller VR	180.112					noemer VR	426.926
	median	20.6852						CV (Burden)	0.551332														VR =	0.42188							5332.77
							MD =	10.8633														(Xij-X)² trail 1 1	(Xij-X)² trail 1 2	(Xij-X)² trail 2 1	(Xij-X)² trail 2 2	(Xij-X)² trail 3 1	(Xij-X)² trail 3 2
	X	median	mean CV	CV (Burden)	MD	VR															0°	1.98112	489.263	937.123	966.953	1488.38	1288.62
entry	16.3622	7.4392	59.3284	1.14651	2.86412	0.354642											teller entry	122.116	noemer entry	344.336		5.60433	420.9	733.155	823.251	1216.08	1167.14
pull	3.97035	3.46863	38.4744	1.42927	0.22913	0.93281											teller pull	4.46534	noemer pull	4.78698		11.3621	332.746	563.216	661.788	974.154	934.875
push	23.1499	20.8361	39.2271	1.2126	0.948355	0.616251											teller push	87.1877	noemer push	141.481		16.5203	243.093	438.777	544.78	837.118	727.01
exit	41.528	38.8216	41.2882	1.13132	2.49987	1.08289											teller exit	323.757	noemer exit	298.974		24.5296	179.673	323.299	447.339	732.105	568.716
recovery	36.2923	33.2571	46.2113	0.935881	4.34854	0.905129											teller recovery	306.521	noemer recovery	338.649		30.0817	125.244	235.859	384.773	584.277	460.653
																						35.29	91.7713	165.633	319.768	535.499	438.803
																						74.2227	64.0743	120.508	252.83	464.211	405.126
																						60.3118	37.2879	89.1366	181.275	363.643	312.751
																						42.3319	22.8181	63.9103	129.204	313.096	257.293
																						26.5159	12.8237	1314.68	91.2484	250.808	217.964
																						53.4229	5.69416	2816.96	67.2709	198.081	189.156
																						176.643	8.73038	2566.07	42.5644	151.1	197.192
																						140.763	8.61953	2350.81	33.3536	103.79	167.172
																						130.851	10.0684	2255.24	110.564	67.1505	152.466
																						104.098	51.9471	1977.7	82.1132	42.76	727.331
																						191.165	44.2016	1638.02	179.694	30.3458	773.572
																						153.43	31.3918	1372.05	773.317	19.0197	787.696
																						642.375	16.4254	1144.39	893.029	8.7937	691.701
																						890.064	7.75321	922.189	702.692	3.49507	623.007
																						712.076	2.76664	730.749	562.612	0.623192	1058.76
																						538.577	0.995839	609.885	451.308	0.00359056	1064.46
																						442.483	16.8685	542.654	356.06	0.850501	1056.81
																						416.309	22.7388	492.246	275.14	0.0123698	883.664
																						432.184	18.764	434.28	223.459	18.5944	780.724
																						430.071	17.4178	363.843	181.674	43.1094	1459.08
																						408.958	37.723	277.261	144.141	31.0073	1639.35
																						375.395	22.9464	215.572	118.908	67.8592	1379.51
																						311.51	13.6975	198.748	91.5206	51.9725	1139.48
																						417.425	10.7846	171.319	59.881	34.4794	949.749
																						4545.09	9.98625	130.971	42.1344	29.0841	851.628
																						6992.2	4.37818	94.729	58.1699	25.619	789.028
																						6785.76	1.70759	65.666	218.895	15.5497	660.109
																						5766.39	0.782756	43.1437	193.056	9.43599	544.802
																						5023.17	0.488891	23.8024	166.572	426.974	449.768
																						5024.64	0.137084	11.3102	133.183	2044.29	347.003
																						4978.14	0.228453	3.9857	127.298	2305.17	290.931
																						4544.2	2.42521	0.413262	270.743	1990.19	247.738
																						3931.79	5.61836	0.0853185	254.383	1796.72	182.765
																						3218.86	9.63475	1.57676	211.05	1610.74	127.48
																						2717.43	15.057	907.643	163.507	1396.75	95.0016
																						2375.78	1.37403	3798.57	116.999	1164.99	82.7591
																						2104.8	420.357	3662.21	141.871	965.669	78.3751
																						1830.09	635.918	3143.88	614.3	779.491	80.6921
																						1529.17	593.423	3200.9	555.004	602.089	88.6569
																						1217.94	466.05	3738.98	453.372	462.775	79.3285
																						987.23	386.395	3581.74	479.094	349.366	56.8838
																						852.603	376.01	3102.37	408.287	254.862	1382.17
																						759.536	364.207	2516.42	315.889	200.263	4490.56
																						670.991	313.043	2051.27	232.075	223.218	4444.16
																						527.93	251.601	1719.84	172.347	342.7	3879.81
																						479.902	185.012	1455.36	136.607	280.734	3365.59
																						1852.58	129.295	1284.18	124.314	238.885	3349.53
																						2429.35	92.5763	1185.75	107.924	234.582	3186.79
																						2084.57	63.1151	1111.7	73.7231	224.661	2944.14
																						1878.48	37.4609	952.597	53.337	191.616	2594.85
																						1721.74	21.371	838.647	45.4945	141.103	2141.85
																						1619.28	10.0702	739.576	34.5433	125.677	1959.59
																						1592.27	3.39664	597.736	21.4069	539.358	1798.85
																						1451.15	0.972663	538.341	9.53834	630.243	1551.19
																						1182.77	0.00159794	509.646	2.70603	530.607	1338.98
																						947.644	111.91	465.711	0.692422	487.553	1109.39
																						1309.19	752.818	378.253	0.00118566	449.024	922.832
																						2893.58	662.167	281.363	1.06677	386.322	849.206
																						2893.67	517.437	324.011	2.79472	334.421	781.003
																						2672.02	444.433	1074.85	5.41339	277.949	651.702
																						2276.77	588.485	1452.08	9.84428	227.15	497.158
																						2219.48	552.072	1734.32	15.0762	165.278	396.578
																						2358.76	507.882	1562.08	2.32751	129.1	361.825
																						2143.76	435.134	1547.62	26.1777	132.727	354.753
																						1793.26	328.487	3046.97	55.2348	269.186	311.604
																						1420.92	271.517	2862.93	39.0925	348.337	245.991
																						1131.3	235.823	2536.39	55.4474	480.432	184.362
																						937.479	215.835	2121.85	207.419	433.602	126.603
																						809.469	191.046	1733.05	341.923	353.241	91.2042
																						697.458	138.754	1395.08	295.455	1392.05	68.6142
																						588.444	104.209	1093.94	408.023	1838.71	118.311
																						472.44	76.1017	864.051	1508.03	1649.5	533.266
																						357.334	48.6049	691.557	1410.02	1434.12	455.537
																						267.654	38.9712	655.723	1143.01	1179.02	380.462
																						226.716	38.2163	2774.25	926.799	937.067	348.608
																						204.356	32.5512	3457.05	712.713	775.191	325.794
																						179.507	21.2886	3294.88	571.174	680.396	256.613
																						152.155	91.1705	2936.02	504.519	649.143	184.067
																						126.009	118.175	5620.86	461.64	593.836	128.941
																						92.0132	109.525	6892.73	412.003	498.148	86.7858
																						381.077	86.2291	6234.85	344.463	433.118	54.0479
																						1420.33	55.704	5341.86	261.845	356.867	33.7078
																						1403.59	31.6382	4412.06	207.495	287.677	17.737
																						1243.07	19.001	3770.35	323.827	654.716	7.6424
																						1085.93	14.9231	3299.68	778.643	739.416	5.06334
																						2049.92	11.942	2979.81	807.259	644.445	3.37553
																						2135.02	7.07532	2741.4	750.863	506.678	0.788525
																						1906.67	4.49807	2449.4	630.441	374.447	0.0200699
																						1547.64	34.2787	2003.95	628.657	281.416	0.589618
																						1387.48	35.2881	1708.74	625.714	225.914	2.89928
																						1216.03	25.6345	1468.65	561.866	182.35	8.14512
																						954.109	19.0541	1248.79	504.05	140.561	12.6624
																						843.193	12.2451	1077.28	420.34	99.1444	1.52279
																						756.006	15.3035	886.456	333.704	62.1085	7.51355
																						599.337	30.2592	685.797	255.721	35.2296	3.34118
																						486.738	26.8089	522.589	185.565	17.4886	0.31923
																						445.504	16.9469	402.713	137.172	6.73368	0.623975
																						623.888	7.73991	298.182	122.636	1.3531	3.39342
																						581.743	1.67321	211.545	807.893	0.000115395	18.1503
																						455.407	0.0891057	144.998	902.472	0.954826	43.5231
																						378.157	0.118967	94.0142	721.317	3.28099	39.8844
																						351.329	0.461042	57.1045	582.774	6.84056	30.9385
																						340.914	0.652732	33.0359	437.973	12.7337	16.3561
																						313.119	0.854586	17.1591	347.2	16.2077	11.7315
																						243.63	1.67152	129.732	300.54	13.5152	151.205
																						181.752	5.20078	1586.75	246.063	2.0003	141.943
																						160.917	9.58689	1539.98	189.249	1.74678	104.876
																						151.113	11.3488	1345.83	144.765	4.45262	83.7997
																						125.145	6.04032	2861.51	106.185	6.00039	71.4903
																						88.5759	7.11354	2605.27	73.7715	1.2564	50.8614
																						53.9451	11.682	2197.38	64.3707	1.50834	29.3337
																						29.9031	18.2194	1786.83	55.1252	2.00471	14.5515
																						16.0586	21.1898	1430.75	33.808	3.89278	5.69586
																						139.25	21.7686	1154.37	24.401	8.42863	1.2235
																						399.829	24.1764	919.996	19.7911	15.5149	0.0368608
																						330.305	32.3677	749.901	11.6445	22.6767	1.83384
																						292.871	37.2413	607.911	4.37431	29.8671	5.61044
																						268.491	21.0645	485.15	0.603709	35.2249	12.0799
																						237.022	11.1787	377.912	0.00174322	31.2134	19.7993
																						197.77	11.5947	277.017	36.6772	1.05492	28.5955
																						154.387	15.3394	196.537	28.471	0.0273135	37.7122
																						108.346	22.6215	143.167	19.3912	0.0747451	48.1717
																						87.8647	26.3665	105.411	9.69935	1.3203	56.7759
																						77.0705	7.81755	73.6051	15.6024	2.92078	62.0032
																						65.5534	1.58215	44.3373	9.57178	3.52814	69.9644
																						44.0321	1.85306	22.4246	5.17364	3.67695	77.4193
																						24.4882	2.85774	9.02073	1.89326	4.83697	82.4819
																						12.1006	6.48007	2.00544	8.30692	8.32156	91.3941
																						3.72085	10.28	7.56132e-05	13.1387	14.9344	100.661
																						0.206735	8.6762	1.25353	8.64919	20.1554	109.403
																						0.675164	4.5988	2.8853	2.89513	23.9368	116.176
																						3.93467	5.61317	6.51875	0.288017	29.317	120.291
																						9.1048	9.18659	0.315581	0.00453633	36.2182	123.738
																						16.0742	16.2233	14.9368	0.097312	44.6822	129.774
																						23.5813	23.0568	10.8239	0.149252	54.5919	138.644
																						30.2309	29.0666	4.34472	0.488286	65.6557	145.66
																						36.351	35.1198	2.3045	2.27822	74.8001	149.839
																						42.3679	41.2028	0.57823	6.90243	81.816	146.324
																						47.1248	48.9031	0.0138862	10.6355	89.8998	145.298
																						51.575	59.4037	0.40806	13.4297	100.483	148.686
																						56.923	69.892	1.13615	16.6125	111.031	154.668
																						62.2699	79.1973	4.19072	20.3225	121.134	161.335
																						70.5751	88.8569	9.55974	25.1729	130.884	167.459
																						78.6605	98.6635	14.3716	30.4509	140.161	172.198
																						82.1702	105.241	18.1713	35.2774	148.084	173.773
																						1.5134	112.907	22.5327	39.1855	154.009	174.794
																						47.7861	122.374	28.6506	44.0837	158.695	176.677
																						48.18	129.453	36.9968	52.7107	164.869	178.924
																						41.7073	133.726	47.072	54.6692	167.207	181.632
																						28.1449	136.644	57.9377	0.0379126	134.416	185.45
																						17.7469	139.013	69.1988	24.9871	118.476	188.043
																						82.6102	143.548	80.4856	39.4713	119.404	123.161
																						209.334	149.734	90.8988	36.9635	125.202	109.237
																						197.667	150.824	98.1725	24.0947	129.985	111.276
																						162.088	150.859	103.199	22.4325	110.923	117.203
																						114.595	144.394	109.087	163.532	85.1783	125.147
																						77.6368	147.222	117.036	148.208	87.691	128.108
																						56.806	153.619	126.422	111.959	94.3302	118.541
																						43.4003	156.934	135.129	79.4031	103.22	106.08
																						31.9749	159.716	140.252	50.2042	111.114	109.296
																						21.0475	165.321	142.247	29.6479	116.613	118.073
																						11.0215	171.826	146.293	17.2839	122.24	123.033
																						3.92335	176.274	153.168	9.19329	129.186	124.597
																						0.413054	179.344	151.77	4.4291	134.577	126.485
																						0.521091	182.224	114.344	1.66564	140.013	130.541
																						3.81045	186.771	116.358	0.0700267	144.721	136.704
																						8.39782	192.124	123.382	1.05092	147.663	144.574
[truncated: 828 more rows]
[truncated: 3 more columns]

## Sheet: 2
							mean	SD	mean + 1 SD	CV	SD²	median	Q1	Q3	CQV (unsmoothed)	(Xij-Xi)² trail 1 1	(Xij-Xi)² trail 1 2	(Xij-Xi)² trail 2 1	(Xij-Xi)² trail 2 2	(Xij-Xi)² trail 3 1	(Xij-Xi)² trail 3 2	(Xij-X)² trail 1 1	(Xij-X)² trail 1 2	(Xij-X)² trail 2 1	(Xij-X)² trail 2 2	(Xij-X)² trail 3 1	(Xij-X)² trail 3 2		abs P50-trail 1 1	abs P50-trail 1 2	abs P50-trail 2 1	abs P50-trail 2 2	abs P50-trail 3 1	abs P50-trail 3 2								mean	SD	mean + 1 SD	CV	Q1	Q3	CQV	SL P50
[truncated: 2,006 more rows]
[truncated: 3 more columns]

[truncated: 13 more sheets: 3, 4, 5, 6, 7, 8, 9, 10, 11, 12, 13, 14, 15]
