# Supplementary material for: Intra-Individual Variability of Surface Electromyography in Front Crawl Swimming
Source: PLoS One. 2015 Dec 16;10(12):e0144998. doi: 10.1371/journal.pone.0144998 (PMC4682934; doi:10.1371/journal.pone.0144998)
Supplement: S2 File — (ZIP) [file pone.0144998.s002.zip › left RA dyn peak event synch.xls]

## Sheet: summary table intra
Intrasubject variability left rectus abdominis event synchronized dynamic maximum
	mean	median	mean CV	CV (Burden)	MD	VR		average	mean	median	mean CV	CV (Burden)	MD	VR
1	13.9949	6.89997	60.3489	0.821879	8.40057	0.499316		entry	14.4506	5.88768	59.3951	1.48325	2.85841	0.594142
2	13.0297	4.50467	50.465	0.780872	6.3629	0.277327		pull	27.1261	20.9569	57.555	1.6638	1.90426	0.71283
3	21.7799	15.2759	62.8871	0.729989	13.5618	0.645273		push	20.124	13.3871	57.5916	2.03933	1.20913	0.752801
4	14.577	7.29177	49.145	0.734762	7.58327	0.399219		exit	7.92354	4.3872	53.1285	1.8459	0.654902	0.727427
5	13.1167	7.17354	78.5864	1.02037	10.6316	0.770292		recovery	15.9649	10.2144	53.7499	1.46043	2.19505	0.614153
6	24.2514	18.9433	43.4754	0.542703	10.8663	0.541069
7	12.6062	4.43914	82.2423	1.00615	9.81276	0.581078		SD	mean	median	mean CV	CV (Burden)	MD	VR
8	19.5301	12.4232	56.3929	0.682615	10.6928	0.508187		entry	6.80359	6.10828	13.8307	0.606706	0.975827	0.18047
9	13.5878	6.62587	51.671	0.753612	7.04909	0.332965		pull	11.0254	11.5996	14.3935	0.419534	0.569033	0.210204
10	14.1948	5.35352	54.4056	0.818353	7.92534	0.375208		push	9.49933	9.65797	17.6441	0.685956	0.572363	0.230208
11	21.2489	14.0729	46.8	0.531887	8.98835	0.332802		exit	6.31458	4.91632	18.9227	0.959717	0.52438	0.213824
12	13.667	5.3633	51.707	0.647545	6.00551	0.202947		recovery	7.5733	5.63614	10.4656	0.490869	0.798555	0.233441
13	11.0196	3.09191	58.7254	0.9695	6.64381	0.390453
14	25.4014	20.7836	43.509	0.512127	11.3254	0.65253
15	11.8735	6.97004	57.8086	0.726315	6.47688	0.333519
average	16.2586	9.28084	56.5446	0.751912	8.82176	0.456146
SD	4.78047	5.58209	11.2961	0.16058	2.2453	0.159471

## Sheet: 1
							mean	SD	mean + 1 SD	CV	SD²	median	Q1	Q3	CQV (unsmoothed)	(Xij-Xi)² trail 1 1	(Xij-Xi)² trail 1 2	(Xij-Xi)² trail 2 1	(Xij-Xi)² trail 2 2	(Xij-Xi)² trail 3 1	(Xij-Xi)² trail 3 2	(Xij-X)² trail 1 1	(Xij-X)² trail 1 2	(Xij-X)² trail 2 1	(Xij-X)² trail 2 2	(Xij-X)² trail 3 1	(Xij-X)² trail 3 2		abs P50-trail 1 1	abs P50-trail 1 2	abs P50-trail 2 1	abs P50-trail 2 2	abs P50-trail 3 1	abs P50-trail 3 2								mean	SD	mean + 1 SD	CV	Q1	Q3	CQV	SL P50
0°	41.2844	19.653	77.582	33.7628	14.3005	35.2015	36.964	22.339	59.303	60.4343	499.029	34.4821	23.1805	39.7637	0.26346	18.6659	299.671	1649.82	10.2481	513.635	3.10661	744.719	32.0143	4043.32	390.769	0.0934071	449.719		6.80231	14.8291	43.0999	0.719351	20.1816	0.719351		19.6842	13.8913	40.0163	26.0217	37.9422	45.263	30.4698	12.4641	42.9339	40.9065	21.2686	39.4977	0.299988	31.9819
	38.446	19.0699	99.7929	34.0132	20.2051	33.081	40.768	29.9589	70.7269	73.4864	897.537	33.5471	23.4241	37.3378	0.228988	5.39157	470.809	3483.93	45.6277	422.834	59.0898	597.858	25.7554	7361.29	400.732	38.5663	364.28		4.89893	14.4772	66.2458	0.46608	13.342	0.46608		19.4182	13.7746	39.4793	25.7373	37.6449	45.182	30.206	12.4254	42.6314	41.1354	20.9979	39.0207	0.300286	31.6911
	35.5534	18.3683	96.9182	43.271	36.3514	32.9976	43.91	27.2349	71.1449	62.0244	741.741	35.9524	33.6365	41.5411	0.105145	69.8328	652.378	2809.87	0.408324	57.1317	119.08	464.769	19.1266	6876.28	857.09	499.815	361.103		0.399025	17.5841	60.9658	7.31857	0.399025	2.95482		19.1555	13.6571	38.95	25.4612	37.3309	45.0495	29.9341	12.3742	42.3082	41.3381	20.7319	38.5452	0.300509	31.3961
	32.8204	17.3382	89.9185	48.129	37.659	35.2164	43.5136	24.8086	68.3222	57.0134	615.466	36.4377	33.4194	45.5115	0.153198	114.344	685.15	2153.41	21.3023	34.2764	68.8436	354.401	11.1778	5764.39	1165.14	559.989	450.352		3.61725	19.0995	53.4808	11.6913	1.2213	1.2213		18.8965	13.5428	38.426	25.1913	37.0127	44.871	29.6567	12.3115	41.9682	41.5133	20.4702	38.0727	0.300676	31.102
	30.716	17.897	84.6338	46.4013	36.4667	34.1551	41.7116	22.965	64.6767	55.0566	527.392	35.3109	31.5757	43.9176	0.163483	120.905	567.138	1842.31	21.9931	27.5097	57.1018	279.594	15.2263	4989.86	1050.18	504.981	406.432		4.59489	17.4139	49.323	11.0904	1.1558	1.1558		18.6443	13.4282	37.9113	24.9222	36.6946	44.6512	29.3753	12.24	41.6153	41.6675	20.2138	37.6071	0.300814	30.8084
	29.2494	18.0684	80.0376	43.4142	34.2608	33.5863	39.7695	21.3775	61.147	53.7536	456.998	33.9235	30.3337	41.1259	0.151025	110.671	470.935	1621.52	13.2842	30.3457	38.2313	232.701	16.5938	4361.64	865.497	410.706	383.824		4.6741	15.8551	46.1141	9.49067	0.337227	0.337227		18.3972	13.3105	37.407	24.6517	36.3706	44.3955	29.0887	12.1611	41.2499	41.807	19.9608	37.1479	0.300953	30.5112
	28.1634	17.5078	75.6711	40.6004	32.9198	39.3966	39.0432	19.8181	58.8613	50.7595	392.759	36.1582	29.3525	40.2994	0.157166	118.369	463.772	1341.61	2.42489	37.4963	0.124869	200.748	12.3407	3803.96	707.853	358.151	645.244		7.99472	18.6503	39.513	4.44223	3.2384	3.2384		18.1537	13.1889	36.9135	24.4239	36.0404	44.1099	28.805	12.0735	40.8786	41.9146	19.7212	36.6952	0.30087	30.2322
	26.9496	16.4309	70.594	38.5291	31.6653	41.0406	37.5349	18.4286	55.9635	49.0972	339.612	35.0972	28.1285	40.4128	0.179223	112.048	445.381	1092.9	0.988349	34.4522	12.2902	167.825	5.9339	3203.46	601.926	312.244	731.473		8.14756	18.6663	35.4968	3.43188	3.43188	5.94346		17.9138	13.064	36.4323	24.2096	35.7036	43.7983	28.5202	11.9799	40.5002	42.005	19.4877	36.2501	0.300736	29.9566
	25.2305	15.4512	64.9434	36.6388	29.5571	39.5878	35.2348	16.8952	52.1299	47.9502	285.446	33.0979	26.3122	38.8505	0.192417	100.086	391.389	882.6	1.97115	32.2365	18.9486	126.239	2.12096	2595.75	512.745	242.181	654.997		7.86741	17.6467	31.8455	3.54085	3.54085	6.48987		17.6784	12.9359	35.9582	23.9943	35.3598	43.4654	28.232	11.8816	40.1136	42.0856	19.2574	35.8086	0.30057	29.6771
	23.4994	15.1115	59.9732	34.9008	27.7619	37.516	33.1271	15.4218	48.5489	46.5533	237.832	31.3314	24.5651	36.8622	0.20019	92.6926	324.563	720.709	3.14596	28.7855	19.2619	90.3364	1.24683	2114	437.058	189.531	553.242		7.83194	16.2199	28.6418	3.56945	3.56945	6.18461		17.4494	12.8058	35.4973	23.7752	35.0092	43.1147	27.942	11.7796	39.7216	42.1575	19.0309	35.3753	0.300414	29.3922
	21.7542	14.6507	55.0238	33.8452	29.0292	50.9363	34.2066	15.9854	50.192	46.732	255.534	31.4372	23.5729	46.6635	0.328755	155.062	382.432	433.357	0.130552	26.805	279.883	60.2067	0.430081	1683.37	394.037	226.031	1364.67		9.68304	16.7865	23.5866	2.40802	2.40802	19.499		17.2259	12.6753	35.05	23.5509	34.6552	42.7493	27.6511	11.675	39.3261	42.2226	18.8072	34.9513	0.300309	29.103
	20.323	13.6489	50.7447	32.6968	43.3751	54.2761	35.8441	16.5041	52.3482	46.044	272.384	38.036	23.4164	48.9023	0.352411	240.905	492.627	222.028	9.9055	56.7165	339.738	40.0447	0.119707	1350.55	349.762	863.199	1622.57		17.713	24.3871	12.7087	5.33917	5.33917	16.2401		17.0066	12.5436	34.6092	23.3228	34.3012	42.3725	27.3593	11.5683	38.9276	42.2828	18.5856	34.5322	0.300211	28.812
	19.4332	12.6991	46.7774	31.5026	47.5196	52.8469	35.1298	16.5272	51.657	47.0461	273.148	39.14	22.4506	47.334	0.356575	246.382	503.135	135.666	13.1564	153.506	313.895	29.5757	1.679	1074.69	306.521	1123.9	1509.48		19.7068	26.4409	7.63738	7.63738	8.37957	13.7069		16.8091	12.4129	34.1753	23.0958	33.9514	41.9854	27.0717	11.4561	38.5278	42.3179	18.3808	34.1193	0.29978	28.5236
	18.3923	12.0008	43.6442	30.9373	46.0899	50.1864	33.5418	15.7281	49.2699	46.891	247.373	37.2907	21.5285	45.4785	0.357425	229.509	464.016	102.057	6.78336	157.455	277.044	19.3368	3.97645	879.079	287.046	1030.09	1309.83		18.8985	25.29	6.35342	6.35342	8.79917	12.8957		16.6413	12.2834	33.7473	22.8731	33.6028	41.5897	26.7896	11.3369	38.1265	42.3184	18.1992	33.7112	0.298822	28.238
	17.3775	11.4541	41.1212	30.1214	43.3237	46.9274	31.7209	14.651	46.3719	46.1872	214.652	35.6213	20.5635	42.773	0.350659	205.732	410.741	88.3656	2.55829	134.624	231.238	11.4422	6.4554	735.836	260.065	860.177	1084.55		18.2438	24.1672	5.49988	5.49988	7.70236	11.3061		16.4773	12.1538	33.3291	22.6537	33.2595	41.1874	26.5101	11.217	37.7272	42.3122	18.0214	33.3117	0.297865	27.9566
	16.6896	11.0646	39.2436	28.671	49.5891	44.8927	31.6918	15.5646	47.2563	49.1123	242.256	33.9573	19.6849	43.4804	0.376718	225.066	425.478	57.0304	9.12513	320.314	174.265	7.26132	8.58639	637.498	215.388	1266.95	954.674		17.2677	22.8927	5.28631	5.28631	15.6318	10.9354		16.3142	12.0262	32.9221	22.4353	32.9369	40.7819	26.2361	11.0995	37.3356	42.3063	17.8445	32.9332	0.297152	27.6787
	16.4027	10.7203	37.8204	27.0482	67.0079	43.2743	33.7123	20.4429	54.1552	60.6394	417.914	32.4343	19.0641	41.9108	0.374691	299.623	528.631	16.8768	44.4099	1108.6	91.4309	5.79742	10.7228	567.657	170.39	2810.38	857.281		16.0317	21.714	5.38611	5.38611	34.5736	10.8399		16.1541	11.9012	32.5237	22.2165	32.6533	40.3807	25.9716	10.9878	36.9594	42.307	17.6697	32.6209	0.297296	27.3701
	15.8391	10.2924	36.0888	34.0042	65.8037	41.5502	33.9297	19.8226	53.7524	58.4226	392.937	35.0465	20.3804	40.1849	0.326995	327.272	558.724	4.66152	0.00555067	1015.95	58.072	3.40099	13.7084	488.14	400.374	2684.15	759.297		19.2074	24.7541	1.04228	1.04228	30.7572	6.50372		16.0013	11.7766	32.1307	21.9954	32.382	39.9869	25.7121	10.879	36.5912	42.3109	17.4998	32.3191	0.297463	27.063
	15.2518	9.64699	33.4739	37.2397	62.8543	39.1568	32.9372	19.0143	51.9516	57.729	361.545	35.3568	19.8073	38.6775	0.322652	312.776	542.436	0.287963	18.5112	895.031	38.6829	1.57978	18.9042	379.43	540.322	2387.24	633.122		20.105	25.7098	1.88292	1.88292	27.4975	3.80001		15.8498	11.6534	31.7442	21.7736	32.1119	39.6015	25.4557	10.773	36.2287	42.3205	17.3308	32.02	0.297649	26.7589
	20.3731	8.93416	32.251	38.849	58.5181	36.5188	32.574	16.946	49.5201	52.0232	287.168	34.3849	23.3425	38.2665	0.242236	148.863	558.843	0.104361	39.3759	673.095	15.5612	40.6811	25.611	333.284	617.729	1982.32	507.326		14.0118	25.4507	2.13391	4.46416	24.1332	2.13391		15.6983	11.5321	31.3663	21.5519	31.8385	39.218	25.2008	10.6677	35.8685	42.3308	17.1617	31.7204	0.297834	26.4591
	28.0475	8.50192	40.4613	37.5175	54.8569	34.213	33.933	15.328	49.261	45.1713	234.947	35.8652	29.5889	39.7254	0.14624	34.6393	646.74	42.6185	12.8486	437.809	0.0783683	197.476	30.1727	700.471	553.314	1669.7	408.77		7.81774	27.3633	4.59607	1.65228	18.9917	1.65228		15.5467	11.4124	30.9975	21.3328	31.5615	38.8336	24.9474	10.5623	35.5097	42.3383	16.9932	31.4205	0.297999	26.1651
	29.4638	8.5556	44.3904	34.865	52.3813	32.0433	33.6166	14.9501	48.5666	44.4723	223.504	33.4541	30.1087	42.009	0.165013	17.2455	628.051	116.075	1.55852	352.117	2.47515	239.287	29.5858	923.884	435.56	1473.52	325.745		3.99035	24.8985	10.9362	1.41083	18.9272	1.41083		15.4015	11.2938	30.6371	21.1158	31.2854	38.4543	24.698	10.4578	35.1558	42.3429	16.8301	31.1233	0.298065	25.8765
	27.9571	12.5747	43.4485	32.6455	51.1983	30.3939	33.0363	13.3408	46.3771	40.3821	177.976	31.5197	28.5663	40.7478	0.175743	25.7985	418.677	108.414	0.15278	329.857	6.9826	194.944	2.01682	867.517	347.844	1384.09	268.927		3.56256	18.9449	11.9289	1.1258	19.6786	1.1258		15.2609	11.1755	30.2888	20.9013	31.0114	38.0827	24.4534	10.356	34.8095	42.35	16.671	30.8307	0.298088	25.5951
	25.9711	17.0729	41.3781	30.7507	50.5128	29.1318	32.4695	11.8178	44.2873	36.3966	139.66	29.9412	26.7612	38.7212	0.182644	42.2304	237.056	79.3614	2.95451	325.558	11.1406	143.429	9.47423	749.838	280.757	1333.56	229.126		3.97018	12.8683	11.4368	0.80944	20.5715	0.80944		15.1226	11.0581	29.9483	20.6882	30.7433	37.7149	24.2126	10.2562	34.4688	42.359	16.514	30.5445	0.29815	25.3182
	24.376	17.5685	38.325	29.0766	48.8347	27.6511	30.972	11.0537	42.0257	35.6895	122.185	28.3638	25.1948	36.0129	0.176745	43.507	179.655	54.0676	3.59257	319.077	11.0281	107.767	12.7703	591.956	227.457	1213.81	186.493		3.98786	10.7954	9.9612	0.712723	20.4708	0.712723		14.9853	10.9413	29.6129	20.4765	30.481	37.3513	23.9747	10.1584	34.1332	42.3715	16.3581	30.264	0.298268	25.0447
	23.6341	16.594	36.2506	27.816	45.9065	25.7317	29.3221	10.3205	39.6426	35.197	106.513	26.7738	24.1585	34.1419	0.171241	32.3543	162.006	48.0031	2.2686	275.042	12.8909	92.9134	6.75536	495.315	191.022	1018.35	137.754		3.13979	10.1798	9.47672	1.0421	19.1327	1.0421		14.8567	10.8637	29.2839	20.2666	30.2227	37.012	23.7509	10.0567	33.8076	42.3422	16.2091	29.988	0.298262	24.7753
	23.1568	15.3677	34.6548	26.7194	43.7015	24.3886	27.9981	9.88471	37.8828	35.3049	97.7075	25.554	23.4647	32.6709	0.163999	23.4384	159.528	44.3113	1.6352	246.596	13.0289	83.9405	1.88458	426.831	161.912	882.482	108.028		2.39717	10.1863	9.10082	1.1654	18.1475	1.1654		14.7601	10.8036	28.9624	20.0593	29.9676	36.677	23.5383	9.947	33.4853	42.2587	16.0849	29.7163	0.29762	24.5108
	22.686	14.9791	34.0033	25.0776	42.2863	23.5149	27.0912	9.60855	36.6997	35.4674	92.3242	24.2962	22.8932	31.7718	0.162418	19.4054	146.703	47.7766	4.05461	230.891	12.7899	75.5359	0.968611	400.334	122.826	800.403	90.6303		1.6102	9.31716	9.70702	0.781348	17.9901	0.781348		14.6814	10.7427	28.6484	19.8573	29.7117	36.3415	23.3305	9.83471	33.1652	42.1539	15.9754	29.4458	0.296568	24.2528
	23.5304	22.2008	33.1866	23.1118	40.7084	27.264	28.3337	7.29083	35.6245	25.732	53.1562	25.3972	23.2164	31.706	0.154573	23.0712	37.6117	23.5512	27.2683	153.134	1.14426	90.9263	67.3375	368.323	83.1173	713.612	176.068		1.86678	3.19636	7.78944	2.28543	15.3112	1.86678		14.6024	10.679	28.339	19.6675	29.4558	36.0067	23.1251	9.72313	32.8482	42.0458	15.8687	29.1766	0.295434	24.0033
	22.7979	23.0486	31.6651	21.3093	38.5284	33.9275	28.5461	7.12698	35.6731	24.9665	50.7938	27.3569	22.8606	33.3619	0.186781	33.0421	30.2224	9.728	52.3722	99.6456	28.9589	77.4931	81.9703	312.237	53.5001	601.893	397.308		4.55896	4.30823	4.30823	6.0476	11.1715	6.5706		14.5218	10.6118	28.0337	19.4803	29.2031	35.673	22.9206	9.61373	32.5343	41.9436	15.7614	28.9108	0.294352	23.757
	21.2993	21.619	30.401	19.823	36.2314	35.6616	27.5059	7.52644	35.0323	27.363	56.6472	26.01	21.3792	34.3465	0.232698	38.5217	34.6558	8.38184	59.0265	76.1342	66.5161	53.3546	58.1267	269.162	33.9672	494.462	469.448		4.7107	4.39103	4.39103	6.18698	10.2214	9.65163		14.4366	10.5427	27.733	19.2948	28.9534	35.3401	22.7168	9.5067	32.2234	41.8488	15.6511	28.6483	0.293394	23.5139
	20.3326	20.4775	29.6557	18.357	33.9425	34.4081	26.1956	7.32045	33.516	27.9454	53.589	25.0666	20.3689	32.8708	0.234823	34.3739	32.6961	11.9722	61.4428	60.0142	67.446	40.1672	42.0245	245.26	19.0283	397.905	416.7		4.73394	4.58907	4.58907	6.70956	8.87587	9.34154		14.3498	10.4726	27.4394	19.1112	28.707	35.0107	22.5151	9.40223	31.9173	41.7596	15.5401	28.3901	0.292509	23.2753
	19.6062	19.0705	28.0657	17.1685	31.7292	32.2139	24.6423	6.80495	31.4473	27.6149	46.3074	23.836	19.2045	30.8133	0.232095	25.3624	31.045	11.7194	55.8584	50.2236	57.3283	31.4873	25.7623	197.988	10.0718	314.506	331.932		4.22973	4.76542	4.22973	6.66747	7.89324	8.37792		14.2614	10.4022	27.1511	18.9308	28.4648	34.7379	22.3247	9.31412	31.6388	41.7211	15.4287	28.1364	0.291693	23.041
	18.5083	17.8188	26.1203	15.9799	29.6617	33.0485	23.5229	7.06753	30.5904	30.0453	49.9499	22.3143	17.9911	28.7764	0.230614	25.1466	32.5374	6.74663	56.8973	37.685	90.7368	20.3706	14.6219	147.026	3.94019	245.45	363.04		3.80604	4.49555	3.80604	6.33442	7.34742	10.7342		14.1718	10.3319	26.8662	18.7536	28.2258	34.4951	22.1407	9.23488	31.3756	41.7099	15.3172	27.8859	0.29092	22.8099
	17.301	16.8001	24.9823	14.718	27.7087	55.5195	26.1716	15.2498	41.4214	58.2684	232.555	21.1417	16.9253	27.0271	0.229834	78.6873	87.825	1.41434	131.186	2.36255	861.301	10.9305	7.86927	120.724	0.522825	188.068	1724.3		3.84066	4.34157	3.84066	6.42373	6.56698	34.3779		14.0827	10.2626	26.5849	18.578	27.9858	34.2527	21.9578	9.15566	31.1135	41.6966	15.2065	27.6356	0.290113	22.5815
	16.3425	15.6177	24.6187	13.6575	26.2065	75.8956	28.7231	23.6661	52.3892	82.3941	560.086	20.4806	15.7989	25.8096	0.240593	153.279	171.752	16.8455	226.973	6.33314	2225.25	5.51123	2.63337	112.866	0.11386	149.123	3831.7		4.13813	4.86296	4.13813	6.82316	5.72588	55.415		13.9943	10.1931	26.3074	18.4038	27.7465	34.0099	21.7758	9.07675	30.8526	41.6827	15.0967	27.3867	0.289289	22.3556
	15.4985	14.4094	25.605	12.6784	24.6873	80.3741	28.8754	25.8105	54.6859	89.3855	666.179	20.0929	14.6817	25.3756	0.266965	178.942	209.265	10.6958	262.346	17.5407	2652.11	2.26088	0.171845	134.795	1.73326	114.327	4406.19		4.59439	5.68346	5.51211	7.41454	4.59439	60.2812		13.9053	10.1236	26.0633	18.2314	27.5084	33.7646	21.5994	9.00081	30.6002	41.6715	14.9868	27.1471	0.288611	22.1474
	14.4506	13.3273	25.2899	11.8193	25.6428	77.2571	27.9645	24.8992	52.8637	89.0385	619.969	19.8703	13.6081	25.5546	0.305046	182.625	214.247	7.15339	260.668	5.39039	2429.76	0.207678	0.445645	127.578	4.73322	135.673	4002.11		5.41966	6.54294	5.41966	8.05097	5.77252	57.3868		13.8143	10.0547	25.8301	18.0604	27.2729	33.5215	21.4256	8.927	30.3526	41.665	14.8758	26.9122	0.288036	21.9452
	13.3405	12.3969	24.3505	11.1088	35.813	72.675	28.2808	23.7209	52.0017	83.8766	562.683	18.8455	12.6328	32.9473	0.445689	223.211	252.298	15.447	294.877	56.7341	1970.85	0.428243	2.55366	107.238	8.32975	476.028	3443.35		5.505	6.44861	5.505	7.73672	16.9675	53.8295		13.7203	9.98559	25.5981	17.891	27.04	33.2816	21.2528	8.85501	30.1078	41.6652	14.763	26.6795	0.287544	21.7445
	12.4096	11.5365	22.5094	11.6304	37.2985	70.3761	27.6268	23.2103	50.837	84.0137	538.716	17.4595	11.8252	33.6013	0.47937	231.562	258.895	26.1872	255.884	93.5433	1827.51	2.51319	6.04353	72.4971	5.59094	543.06	3178.84		5.04991	5.92297	5.04991	5.82913	19.839	52.9166		13.6248	9.91571	25.3674	17.7238	26.8092	33.0426	21.0806	8.78402	29.8646	41.6688	14.6495	26.4488	0.287098	21.5456
	11.4845	10.853	21.2026	17.3835	36.8352	69.2884	27.8412	22.3979	50.2391	80.4488	501.667	19.2931	12.9593	32.927	0.435158	267.541	288.6	44.0709	109.363	80.892	1717.87	6.302	9.87165	51.9512	11.483	521.68	3057.37		7.80856	8.4401	1.90953	1.90953	17.5421	49.9953		13.5293	9.84472	25.1398	17.5599	26.5803	32.804	20.9097	8.71376	29.6234	41.6733	14.537	26.2202	0.286654	21.3498
	10.573	10.3563	20.2268	17.4555	35.2181	67.7733	26.9338	21.9718	48.9056	81.5769	482.76	18.8412	12.2937	31.4703	0.438183	267.676	274.815	44.9845	89.8383	68.6293	1667.86	11.709	13.2393	38.8366	11.976	450.425	2892.11		8.26812	8.48486	1.38563	1.38563	16.377	48.9321		13.4347	9.77291	24.9148	17.3983	26.3521	32.5653	20.7397	8.64378	29.3835	41.6775	14.4256	25.9928	0.286186	21.1565
	9.7563	10.0659	19.4593	16.6969	33.4597	66.1227	25.9268	21.5059	47.4327	82.9487	462.506	18.0781	11.7236	29.9596	0.437489	261.485	251.568	41.8288	85.1913	56.7451	1615.71	17.9657	15.4371	29.8594	7.30071	378.88	2717.31		8.32177	8.01219	1.3812	1.3812	15.3817	48.0446		13.3408	9.70087	24.6914	17.239	26.1253	32.3254	20.5705	8.57356	29.144	41.679	14.3154	25.7668	0.285699	20.9652
	9.09504	9.69993	18.6722	15.6626	33.6906	64.1759	25.166	21.0922	46.2582	83.8121	444.88	17.1674	11.1906	29.936	0.455798	258.277	239.2	42.1702	90.3158	72.6688	1521.77	24.0086	18.4467	21.877	2.78116	387.922	2518.13		8.07234	7.46744	1.5048	1.5048	16.5233	47.0085		13.2543	9.62862	24.4705	17.0859	25.9007	32.0835	20.4039	8.50173	28.9056	41.6672	14.2122	25.5431	0.285018	20.7782
	8.42146	9.17338	17.6273	15.9639	33.3009	60.5545	24.1736	19.9513	44.1249	82.5333	398.053	16.7956	10.871	29.3825	0.459873	248.13	225.006	42.8534	67.3984	83.3083	1323.57	31.0632	23.2469	13.1947	3.87717	372.723	2167.8		8.37419	7.62226	0.8317	0.8317	16.5053	43.7589		13.1778	9.55584	24.2537	16.9594	25.6787	31.8434	20.2448	8.42751	28.6723	41.628	14.1232	25.3225	0.283915	20.6066
	7.82985	8.55179	16.2974	16.1153	32.4892	56.6302	22.9856	18.7203	41.7059	81.4434	350.448	16.2063	10.4427	28.4413	0.46288	229.697	208.335	44.7323	47.2016	90.3184	1131.96	38.0078	29.6273	5.30152	4.49601	342.04	1817.77		8.37649	7.65454	0.0910616	0.0910616	16.2829	40.4238		13.1018	9.48254	24.0395	16.8407	25.4588	31.6058	20.0882	8.35401	28.4422	41.5867	14.0365	25.104	0.282762	20.4401
	7.27532	7.96939	15.5936	15.4209	31.1981	54.1312	21.9314	17.9722	39.9036	81.9471	322.999	15.5072	9.83226	27.297	0.470376	214.801	194.938	40.1677	42.3871	85.871	1036.83	45.1527	36.3067	2.55591	2.03343	295.95	1610.93		8.23193	7.53786	0.086369	0.086369	15.6908	38.624		13.0241	9.40936	23.8275	16.7212	25.2402	31.3675	19.9316	8.28102	28.2126	41.5471	13.9483	24.887	0.281668	20.2743
	6.72819	7.72561	15.1678	14.3897	29.4918	51.833	20.8894	17.2065	38.0959	82.3696	296.063	14.7788	9.39164	25.9108	0.467933	200.539	173.285	32.7363	42.2451	74.0024	957.51	52.805	39.3039	1.37572	0.155905	240.155	1431.72		8.05058	7.05316	0.389032	0.389032	14.7131	37.0543		12.947	9.33722	23.6175	16.6015	25.023	31.1301	19.776	8.20835	27.9844	41.5065	13.8606	24.6716	0.280571	20.1095
	6.27574	7.79898	14.3039	13.4115	27.5621	49.3276	19.78	16.31	36.0899	82.457	266.015	13.8577	9.20212	24.2475	0.449793	182.364	143.544	29.9875	40.5568	60.5613	873.061	59.5853	38.3893	0.0954738	0.340295	184.069	1248.4		7.58197	6.05873	0.446168	0.446168	13.7044	35.4699		12.8767	9.26713	23.4104	16.481	24.8079	30.8926	19.6226	8.13462	27.7572	41.4553	13.7778	24.4585	0.279335	19.9457
	6.02137	8.41754	13.6006	12.4829	25.6552	46.6117	18.7982	15.2218	34.02	80.9745	231.703	13.0418	9.43388	22.6416	0.41177	163.248	107.759	27.0152	39.8833	47.0186	773.589	63.577	31.1068	0.155455	2.28609	135.964	1063.86		7.02039	4.62422	0.558852	0.558852	12.6135	33.5699		12.816	9.19966	23.213	16.3595	24.595	30.6547	19.473	8.05981	27.5328	41.3897	13.7019	24.2495	0.277923	19.7863
	5.97675	8.29953	13.0627	11.7162	24.0542	43.9314	17.8401	14.2229	32.0631	79.7244	202.292	12.3895	9.15371	21.3063	0.398969	140.74	91.0233	22.8241	37.5021	38.6146	680.755	64.2906	32.4372	0.869009	5.19223	101.19	896.196		6.41272	4.08994	0.67322	0.67322	11.6647	31.542		12.4688	9.02691	22.4732	16.0624	24.4846	30.3701	19.1477	8.02548	27.1731	41.9136	13.3672	23.9817	0.284199	19.2678
	5.84825	7.8245	12.0915	11.2321	22.4836	41.0519	16.7553	13.2221	29.9774	78.9129	174.824	11.6618	8.67641	19.8856	0.392451	118.964	79.7596	21.7512	30.5058	32.8134	590.326	66.3678	38.0737	3.62285	7.63291	72.0586	732.084		5.81357	3.83731	0.429697	0.429697	10.8218	29.3901		12.1454	8.85856	21.5094	15.7769	24.3138	30.1027	18.7844	7.97177	26.7562	42.4382	13.0533	23.6127	0.287989	18.6431
	5.49613	7.54577	11.4287	11.1084	21.0066	38.1593	15.7908	12.1858	27.9766	77.1702	148.494	11.2686	8.43643	18.6122	0.376202	105.981	67.9811	19.0282	21.9249	27.2047	500.35	72.229	41.5912	6.58538	8.3317	49.1646	583.92		5.77243	3.72279	0.160134	0.160134	9.73808	26.8908		11.8475	8.69577	20.5729	15.4015	23.9806	29.8323	18.3884	7.90772	26.2961	43.0038	12.736	23.1286	0.289774	17.9872
	5.17285	7.48407	10.6544	10.8831	20.1429	35.4064	14.9573	11.2406	26.1979	75.1513	126.351	10.7688	8.27665	17.828	0.365886	95.7352	55.849	18.5149	16.5989	26.8906	418.167	77.8284	42.3908	11.1589	9.68317	37.7981	458.453		5.5959	3.28468	0.114361	0.114361	9.37415	24.6377		11.5748	8.54373	19.733	14.9753	23.6332	29.5359	17.9993	7.84431	25.8436	43.5811	12.4249	22.6582	0.291685	17.3542
	5.02487	7.23984	10.1184	10.391	19.5185	32.7864	14.1798	10.3686	24.5484	73.1218	107.507	10.2547	7.95948	17.2367	0.368198	83.8136	48.1636	16.4953	14.3553	28.5016	346.205	80.4614	45.6307	15.0272	12.988	30.5107	353.122		5.22983	3.01486	0.136302	0.136302	9.26384	22.5317		11.3205	8.39161	18.9702	14.5633	23.2968	29.2466	17.6315	7.78994	25.4214	44.1819	12.1312	22.2152	0.293596	16.7667
	4.80403	6.83432	9.66642	9.77644	18.554	30.328	13.3272	9.56199	22.8892	71.7479	91.4317	9.72143	7.54235	16.3596	0.368894	72.6446	42.1576	13.4013	12.608	27.3197	289.027	84.4719	51.2738	18.7356	17.7953	20.7858	266.771		4.9174	2.88711	0.0550084	0.0550084	8.8326	20.6066		11.0774	8.23857	18.2521	14.1784	22.9808	28.9594	17.2811	7.74198	25.0231	44.8002	11.8527	21.7986	0.295559	16.2153
	4.51565	6.38023	9.28102	11.666	17.5497	28.1176	12.9184	8.72489	21.6433	67.5386	76.1236	10.4735	7.10543	16.0787	0.387045	70.6057	42.7472	13.2303	1.56837	21.4488	231.018	89.8561	57.983	22.2206	5.42361	12.6364	199.452		5.95787	4.09329	1.1925	1.1925	7.07613	17.6441		10.8418	8.10464	17.572	13.8185	22.6787	28.6119	16.9379	7.67543	24.6134	45.315	11.586	21.402	0.297564	15.6952
	4.2404	5.94578	9.00058	11.9971	16.5019	26.0353	12.2868	8.03275	20.3196	65.3768	64.525	10.4988	6.70948	15.3757	0.392399	64.7453	40.2091	10.7995	0.0839692	17.7667	189.021	95.1501	64.7882	24.9431	3.9913	6.28509	144.972		6.25843	4.55305	1.49824	1.49824	6.00307	15.5365		10.6152	7.98018	16.9368	13.4763	22.3914	28.247	16.6078	7.60501	24.2128	45.7918	11.3305	21.0277	0.299684	15.2066
	4.02829	5.50738	8.46069	11.5072	15.4226	24.1621	11.5147	7.43894	18.9536	64.6039	55.3379	9.98393	6.24571	14.4437	0.396242	56.0464	36.0879	9.32696	5.68646e-05	15.2715	159.957	99.3332	72.0378	30.6273	6.18881	2.0383	103.372		5.95564	4.47654	1.52323	1.52323	5.43865	14.1782		10.403	7.86355	16.353	13.1504	22.1247	27.8949	16.2983	7.53976	23.838	46.2612	11.0899	20.6817	0.301901	14.7517
	3.93988	5.12935	8.30617	10.8477	14.3229	22.4222	10.828	6.82525	17.6533	63.0331	46.584	9.57695	5.92356	13.4541	0.388621	47.4467	32.4751	6.35982	0.000387637	12.2143	134.424	101.103	78.5977	32.3615	9.90461	0.107616	71.0191		5.63707	4.4476	1.27078	1.27078	4.74599	12.8452		10.2057	7.74991	15.8176	12.8394	21.8779	27.5611	16.0086	7.48156	23.4902	46.7346	10.8641	20.4106	0.305244	14.3285
	3.8149	4.84219	8.21151	10.0891	13.4161	20.8268	10.2001	6.2724	16.4725	61.4934	39.343	9.15032	5.68452	12.5844	0.377682	40.7709	28.7073	3.95452	0.0123186	10.3426	112.927	103.632	83.7719	33.4475	15.255	0.334992	46.6754		5.33542	4.30812	0.938804	0.938804	4.26579	11.6765		10.0247	7.64697	15.3295	12.5365	21.6409	27.0912	15.7116	7.37914	23.0908	46.9661	10.6526	20.1586	0.308523	13.933
	3.62644	4.51083	7.7218	9.40825	12.703	19.383	9.55889	5.83906	15.3979	61.0851	34.0946	8.56502	5.31357	11.8793	0.381888	35.1939	25.4829	3.3749	0.0226926	9.88555	96.5131	107.505	89.9474	39.3517	21.0373	1.66893	29.0317		4.93858	4.05419	0.843225	0.843225	4.138	10.818		9.86252	7.55382	14.8888	12.2426	21.2645	26.5863	15.3998	7.23854	22.6383	47.0042	10.4575	19.7983	0.308727	13.5657
	4.56778	4.31086	7.27108	9.02633	12.2681	17.9843	9.23808	5.20924	14.4473	56.3888	27.1362	8.14871	5.2436	11.4576	0.372071	21.8117	24.2774	3.86906	0.0448389	9.18097	76.4969	88.8705	93.7804	45.2096	24.6866	2.98184	15.9156		3.58093	3.83784	0.877621	0.877621	4.11938	9.83562		9.7123	7.46823	14.4958	11.9636	20.8442	26.0952	15.0966	7.09034	22.1869	46.9666	10.2751	19.4073	0.307663	13.2297
	6.06501	4.12388	6.7869	8.84348	11.6412	16.6637	9.0207	4.53915	13.5598	50.3192	20.6039	7.81519	6.24548	10.9418	0.273242	8.73612	23.9788	4.98986	0.0314083	6.86695	58.4162	62.8831	97.4368	51.9551	26.5371	5.53993	7.12279		1.75018	3.6913	1.02829	1.02829	3.826	8.84856		9.57053	7.38694	14.1325	11.7144	20.4584	25.6379	14.8168	6.9533	21.7701	46.9286	10.1065	19.048	0.306693	12.9235
	5.98418	3.86249	6.56441	8.60642	11.2854	15.4393	8.62371	4.18126	12.805	48.4856	17.4829	7.58542	6.12924	10.6157	0.267928	6.96708	22.6692	4.24069	0.000298823	7.08472	46.4525	64.1714	102.666	55.212	29.0356	7.34123	2.08636		1.60123	3.72293	1.021	1.021	3.7	7.8539		9.43838	7.30882	13.7903	11.4737	20.1071	25.2112	14.5549	6.82858	21.3835	46.9159	9.94722	18.7191	0.305999	12.632
	5.71371	3.72889	6.46614	8.24355	11.9701	14.4282	8.42511	4.04676	12.4719	48.0321	16.3763	7.35485	5.90182	11.0385	0.303222	7.3517	22.0545	3.83756	0.0329641	12.5673	36.0374	68.5779	105.391	56.682	33.0779	4.0996	0.187784		1.64114	3.62595	0.888704	0.888704	4.6153	7.07338		9.32439	7.23252	13.4657	11.2438	19.6889	24.8027	14.293	6.69461	20.9876	46.8383	9.80426	18.34	0.303285	12.3548
	5.58474	3.65257	6.22572	7.77386	13.9344	13.8991	8.51173	4.3904	12.9021	51.5806	19.2756	6.99979	5.74499	12.3678	0.365643	8.56728	23.6114	5.22584	0.544455	29.4051	29.0239	70.7306	106.964	60.36	38.7012	0.00366156	0.00917227		1.41505	3.34722	0.774069	0.774069	6.93459	6.89933		9.21461	7.15738	13.162	11.0268	19.0913	24.4075	14.0099	6.53453	20.5445	46.6421	9.66767	17.821	0.296607	12.0944
	5.7641	3.42657	5.79895	7.1838	14.2022	13.5999	8.32927	4.4856	12.8149	53.8534	20.1206	6.49138	5.77282	11.9959	0.350227	6.58007	24.0364	6.40251	1.3121	34.4917	27.7801	67.7458	111.689	67.1734	46.391	0.0429915	0.155978		0.727271	3.0648	0.692424	0.692424	7.71086	7.10857		9.10869	7.08464	12.8745	10.738	18.5018	24.0274	13.7225	6.3876	20.1101	46.5484	9.51602	17.307	0.290458	11.8062
	5.55033	3.27945	5.46714	6.68881	13.7453	13.3935	8.02074	4.43878	12.4595	55.3413	19.7028	6.11957	5.48793	11.7173	0.362062	6.10294	22.4798	6.52089	1.77403	32.7701	28.8661	71.3107	114.821	72.7226	53.3788	0.0623181	0.361725		0.569242	2.84011	0.652432	0.569242	7.62569	7.27389		9.00561	7.0167	12.6087	10.4144	17.9373	23.6691	13.442	6.25504	19.697	46.5337	9.3578	16.8134	0.284879	11.5116
	5.23966	3.16052	5.28616	6.25645	12.9748	12.7584	7.61267	4.19371	11.8064	55.0886	17.5872	5.7713	5.25128	11.1329	0.358983	5.6312	19.8216	5.41266	1.83934	28.7524	26.479	76.6541	117.384	75.842	59.8835	1.04059	1.5288		0.531648	2.61078	0.485145	0.485145	7.20349	6.98714		8.84932	6.95512	12.35	10.0724	17.4118	23.3348	13.1622	6.14615	19.3084	46.6953	9.15509	16.3494	0.28208	11.2112
	4.93751	3.0328	5.18266	5.99533	12.1705	11.9266	7.20757	3.87431	11.0819	53.7534	15.0103	5.58899	4.9988	10.4438	0.352595	5.15316	17.4287	4.10023	1.46953	24.6307	22.2693	82.0361	120.167	77.6554	63.993	3.3284	4.27783		0.651484	2.55619	0.406331	0.406331	6.58151	6.33761		8.61486	6.89612	12.0063	9.7419	16.9202	23.022	12.8669	6.06287	18.9298	47.1199	8.89662	15.9068	0.282631	10.8741
	5.0928	2.87044	5.05157	5.71144	11.6845	11.5206	6.98856	3.70209	10.6906	52.9735	13.7054	5.40212	5.06188	10.0683	0.33089	3.59391	16.9589	3.75194	1.63104	22.0521	20.5393	79.2472	123.753	79.983	68.6156	5.33777	6.12216		0.30932	2.53168	0.350551	0.30932	6.28241	6.11847		8.36875	6.83502	11.6202	9.43526	16.4506	22.7301	12.5733	5.99259	18.5659	47.6611	8.63538	15.4812	0.283865	10.5277
	5.13819	2.66502	5.21125	5.4559	11.2803	11.3307	6.84689	3.59937	10.4463	52.5695	12.9555	5.33358	5.15645	9.8242	0.311585	2.91966	17.4881	2.67533	1.93484	19.6551	20.1045	78.4412	128.366	77.1524	72.9143	7.36903	7.09797		0.195389	2.66856	0.122329	0.122329	5.94672	5.99711		8.1452	6.73709	11.2397	9.14769	15.9888	22.4559	12.2857	5.93326	18.219	48.2939	8.39583	15.063	0.284209	10.1937
	5.0286	2.48323	5.08784	5.13246	11.1747	10.8629	6.62829	3.54832	10.1766	53.533	12.5906	5.11015	5.04341	9.43032	0.303094	2.55901	17.1816	2.37299	2.2375	20.6697	17.9322	80.3943	132.518	79.3356	78.5426	7.95358	9.80914		0.0815487	2.62692	0.0223112	0.0223112	6.06453	5.75279		7.93943	6.59363	10.8763	8.87701	15.5306	22.1957	12.0021	5.88473	17.8868	49.0308	8.17383	14.6484	0.283697	9.87664
	4.82545	2.30291	4.79606	4.80523	11.0715	10.4486	6.37496	3.53813	9.91308	55.5004	12.5183	4.81534	4.79835	9.04278	0.306653	2.40098	16.5816	2.49292	2.46405	22.058	16.5942	84.0787	136.702	84.6185	84.4499	8.54594	12.5765		0.0101104	2.51243	0.0192809	0.0101104	6.25621	5.63321		7.74718	6.45187	10.542	8.6209	15.0858	21.9512	11.7332	5.8401	17.5732	49.7743	7.96561	14.2477	0.282806	9.58144
	5.20559	5.04088	4.60714	4.52958	10.8522	11.5656	6.96684	3.30348	10.2703	47.4172	10.913	5.12324	4.71557	9.44057	0.333777	3.10201	3.70931	5.5682	5.94024	15.0963	21.1488	77.2518	80.1742	88.1299	89.5921	9.87628	5.90135		0.0823522	0.0823522	0.516098	0.593654	5.729	6.44239		7.5612	6.32032	10.2272	8.37492	14.6682	21.7241	11.4793	5.80168	17.281	50.5402	7.76463	13.871	0.282237	9.30106
	7.42482	6.2336	4.52691	4.30063	10.5791	11.2127	7.37963	2.96186	10.3415	40.1356	8.77259	6.82921	4.95358	9.79053	0.32806	0.00204191	1.31338	8.13805	9.48024	10.2366	14.6926	43.1658	60.2376	89.6427	93.9786	11.6676	7.74042		0.595609	0.595609	2.30231	2.52858	3.74989	4.38352		7.3789	6.19975	9.92544	8.13947	14.2716	21.5088	11.2373	5.76701	17.0043	51.3202	7.56904	13.513	0.281945	9.03245
	8.61656	6.05627	4.47195	4.30364	10.0032	10.5101	7.32696	2.75188	10.0788	37.5583	7.57286	7.33641	4.86803	9.65655	0.329684	1.66307	1.61467	8.15111	9.1405	7.1623	10.1327	28.9264	63.0217	90.6864	93.9204	15.9335	12.1434		1.28015	1.28015	2.86447	3.03278	2.6668	3.17373		7.19991	6.08086	9.62787	7.91954	13.8884	21.3038	11.0034	5.73621	16.7396	52.1313	7.37982	13.1671	0.281663	8.77371
	8.44299	5.70844	4.20884	4.86633	9.5008	9.89497	7.10373	2.47644	9.58017	34.8611	6.13276	7.07572	5.07686	9.23635	0.290605	1.79363	1.94683	8.38039	5.00595	5.74597	7.79101	30.8236	68.6652	95.7668	83.3306	20.1968	16.8094		1.36728	1.36728	2.86688	2.20939	2.42509	2.81925		7.01011	5.8889	9.34168	7.71716	13.5203	21.0736	10.7586	5.71053	16.4692	53.0785	7.18687	12.8299	0.281916	8.52942
	8.15248	5.3029	3.91523	4.69172	9.23753	9.30626	6.76769	2.41055	9.17824	35.6186	5.81077	6.72769	4.84452	8.96627	0.298445	1.91764	2.14559	8.13648	4.30964	6.10013	6.44433	34.1338	75.5506	101.599	86.549	22.6325	21.9833		1.42479	1.42479	2.81246	2.03597	2.50984	2.57857		6.82446	5.68673	9.08244	7.53134	13.1724	20.7858	10.5139	5.66459	16.1784	53.8774	7.00118	12.5078	0.282259	8.30689
	7.61966	5.01459	3.6798	4.44846	8.97776	8.7066	6.40781	2.30564	8.71345	35.9817	5.31597	6.31712	4.58999	8.43487	0.295195	1.46857	1.94108	7.44206	3.83904	6.60463	5.28445	40.6436	80.6459	106.401	91.1343	25.1716	27.966		1.30254	1.30254	2.63733	1.86866	2.66064	2.38948		6.65116	5.49749	8.84619	7.36601	12.8491	20.479	10.2815	5.60727	15.8887	54.5376	6.82987	12.2072	0.282465	8.1061
	7.32041	4.79635	3.65187	4.24053	8.75125	8.33432	6.18245	2.21903	8.40148	35.8923	4.92408	6.05838	4.37948	8.08084	0.297051	1.29495	1.92129	6.40385	3.77107	6.5987	4.63051	44.5487	84.6132	106.978	95.1476	27.4958	32.0421		1.26203	1.26203	2.40651	1.81785	2.69287	2.27594		6.48691	5.31876	8.61463	7.23048	12.5746	20.1816	10.0678	5.55177	15.6196	55.1437	6.6728	11.9479	0.283293	7.92255
	7.0121	4.629	3.51215	4.14309	8.60448	12.3665	6.71123	3.37113	10.0824	50.2312	11.3645	5.82055	4.26457	8.20639	0.31608	0.0905253	4.33568	10.2341	6.59532	3.58442	31.9825	48.7593	87.7199	109.888	97.0579	29.0565	2.65154		1.19155	1.19155	2.3084	1.67746	2.78393	6.54599		6.33431	5.15265	8.39534	7.1052	12.3263	19.9046	9.86974	5.50092	15.3707	55.7352	6.52703	11.7121	0.284285	7.75027
	6.73608	4.49441	3.22368	4.04113	8.3853	14.3419	6.87042	4.12518	10.9956	60.0426	17.0171	5.61525	4.15445	7.97299	0.314868	0.0180469	5.64546	13.2988	8.00488	2.29484	55.8236	52.6903	90.2592	116.019	99.0773	31.4675	0.120445		1.12084	1.12084	2.39157	1.57411	2.77005	8.7267		6.19154	4.99847	8.19394	6.98878	12.0964	19.6192	9.68139	5.4436	15.125	56.2275	6.39085	11.4927	0.28528	7.59136
	6.60086	4.44294	2.95413	3.83095	7.83057	13.8955	6.59249	4.00875	10.6012	60.8079	16.0701	5.5219	3.98395	7.52314	0.307566	7.00509e-05	4.62054	13.2376	7.62606	1.53285	53.3334	54.6718	91.2397	121.898	103.306	37.9988	0.00988657		1.07896	1.07896	2.56777	1.69095	2.30867	8.37356		6.05862	4.85359	8.00315	6.88269	11.8823	19.1077	9.46467	5.30091	14.7656	56.0074	6.26464	11.2779	0.285776	7.44292
	6.48177	4.28402	2.71396	3.59893	7.39902	13.3642	6.30699	3.88236	10.1894	61.5565	15.0727	5.3829	3.7702	7.16971	0.310744	0.0305488	4.0924	12.9099	7.33361	1.19253	49.8047	56.4469	94.3009	127.259	108.076	43.5055	0.397722		1.09887	1.09887	2.66894	1.78397	2.01612	7.98134		5.93265	4.72332	7.81406	6.7864	11.6814	18.3897	9.22126	5.08072	14.302	55.0979	6.14609	11.0664	0.285856	7.30023
	6.24707	4.14643	5.07818	3.3998	7.03135	12.6745	6.42956	3.33507	9.76463	51.8709	11.1227	5.66263	4.37937	6.83528	0.218992	0.0333008	5.21268	1.82622	9.17946	0.362152	38.9996	60.0287	96.9922	79.5077	112.256	48.4909	1.74337		0.584446	1.5162	0.584446	2.26283	1.36872	7.01189		5.81278	4.60827	7.6126	6.69817	11.4945	17.6251	8.97524	4.84315	13.8184	53.9612	6.03412	10.8647	0.285853	7.15539
	5.89363	4.06249	5.54004	3.18242	6.78945	12.3691	6.30618	3.24164	9.54783	51.4042	10.5083	5.71683	4.43187	6.5655	0.194012	0.170198	5.03416	0.586977	9.7579	0.233552	36.7585	65.6304	98.6526	71.4846	116.91	51.9183	2.64332		0.176797	1.65435	0.176797	2.53442	1.07262	6.65223		5.70135	4.50287	7.41286	6.61724	11.2961	16.8902	8.73678	4.61334	13.3501	52.8036	5.93033	10.6563	0.284927	7.01505
	5.45402	3.90362	5.17681	2.98299	6.54208	12.1726	6.03868	3.25141	9.2901	53.8431	10.5717	5.31542	4.22192	6.27006	0.19521	0.341834	4.55848	0.74282	9.33727	0.253407	37.6247	72.9465	101.834	77.7585	121.262	55.5444	3.32082		0.138602	1.41179	0.138602	2.33243	1.22666	6.85716		5.59953	4.40488	7.22105	6.54179	10.9941	16.1989	8.49337	4.38511	12.8785	51.6298	5.83509	10.3689	0.279796	6.88142
	5.12026	3.69685	4.83512	2.85069	6.2723	11.7709	5.75769	3.17423	8.93192	55.1303	10.0758	4.97769	3.98142	5.98429	0.200976	0.406319	4.24704	0.851126	8.45064	0.264823	36.1588	78.7591	106.05	83.9013	124.193	59.6384	4.94609		0.142567	1.28084	0.142567	2.127	1.29461	6.79322		5.50498	4.31475	7.04523	6.45913	10.6744	15.5288	8.25454	4.16025	12.4148	50.3995	5.74351	10.0694	0.273568	6.75218
	4.93941	3.4553	4.65486	2.80635	5.97802	11.3254	5.52655	3.05367	8.58022	55.2545	9.3249	4.79714	3.75519	5.71837	0.207227	0.344739	4.29011	0.759844	7.39952	0.20382	33.6265	82.0017	111.083	87.2361	125.184	64.2703	7.12624		0.142273	1.34184	0.142273	1.99079	1.18088	6.52825		5.41769	4.23138	6.90498	6.31777	10.3558	14.8676	8.01588	3.93986	11.9557	49.1507	5.64271	9.77083	0.267824	6.61138
	4.82674	3.23862	4.44631	2.68931	5.58254	10.851	5.27242	2.92938	8.20179	55.5604	8.58124	4.63653	3.54055	5.39359	0.207411	0.198628	4.1363	0.682445	6.67242	0.0961763	31.1202	84.055	115.697	91.1753	127.816	70.7677	9.88426		0.190212	1.3979	0.190212	1.94721	0.946013	6.21444		5.33888	4.15154	6.80497	6.18295	10.0502	14.2211	7.7916	3.722	11.5136	47.7694	5.5499	9.48555	0.261759	6.49396
	4.70248	3.07339	4.13621	2.58943	5.25858	10.2491	5.00154	2.756	7.75754	55.1031	7.59555	4.41934	3.33909	5.11955	0.21049	0.0894384	3.71776	0.748794	5.81826	0.0660682	27.5374	86.349	119.279	97.1936	130.084	76.3232	14.0306		0.283133	1.34595	0.283133	1.82991	0.839233	5.82981		5.26716	4.07381	6.70936	6.05391	9.76026	13.5895	7.57567	3.50991	11.0856	46.3313	5.46385	9.21411	0.255503	6.38164
	5.20262	2.90865	3.92766	2.84114	5.01065	9.5843	4.9125	2.49781	7.41032	50.846	6.23907	4.46916	3.1634	5.15463	0.239386	0.0841658	4.01542	0.969921	4.29054	0.00963308	21.8257	77.3041	122.905	101.349	124.406	80.7165	19.4533		0.733462	1.5605	0.541497	1.62801	0.541497	5.11515		5.20047	3.99838	6.61573	5.93356	9.46696	12.9761	7.36519	3.30248	10.6677	44.8391	5.38374	8.94152	0.248357	6.27464
	5.99415	2.71463	3.8713	5.07513	4.8175	9.2745	5.2912	2.24885	7.54005	42.5018	5.05734	4.94631	4.10785	5.76439	0.167798	0.494137	6.63873	2.01612	0.0466881	0.224389	15.8667	64.0119	127.244	102.487	79.5622	84.2245	22.2821		1.04783	2.23169	1.07502	0.128812	0.128812	4.32818		5.1393	3.92792	6.52573	5.81133	9.17616	12.3991	7.16325	3.10687	10.2701	43.3724	5.30731	8.67293	0.240741	6.16853
	5.87899	2.51916	3.69203	5.56391	4.5678	9.04018	5.21035	2.24501	7.45536	43.0875	5.04007	5.06586	3.91097	5.80022	0.194543	0.447084	7.24247	2.30528	0.125007	0.412864	14.6677	65.8678	131.692	106.149	71.0814	88.87	24.5491		0.813134	2.54669	1.37382	0.498054	0.498054	3.97433		5.08301	3.86385	6.44453	5.68607	8.8907	11.8601	6.97138	2.92356	9.89494	41.9366	5.23377	8.41087	0.232846	6.0653
	5.56047	2.38446	3.47407	5.24459	4.25397	8.4835	4.90018	2.10594	7.00612	42.9768	4.43499	4.74928	3.66905	5.4815	0.19807	0.435987	6.32881	2.03377	0.11862	0.417583	12.8402	71.1394	134.802	110.688	76.5678	94.8855	30.3755		0.81119	2.36482	1.27521	0.49531	0.49531	3.73422		5.03071	3.80548	6.36687	5.57552	8.61595	11.3454	6.78998	2.74743	9.53742	40.463	5.16691	8.15946	0.224559	5.9712
	5.47134	2.33924	3.24942	4.98792	3.95657	8.10669	4.6852	2.02545	6.71064	43.2308	4.10243	4.47224	3.42621	5.35048	0.219248	0.618016	5.50353	2.06144	0.0916388	0.530892	11.7066	72.651	135.854	115.465	81.1256	100.768	34.6709		0.999092	2.13301	1.22282	0.515671	0.515671	3.63445		4.98281	3.7482	6.2922	5.48817	8.356	10.8712	6.6231	2.58468	9.20778	39.0252	5.10915	7.92278	0.215903	5.89018
	5.99153	2.39862	3.11573	4.67286	3.72437	7.61729	4.58673	1.94219	6.52892	42.3436	3.7721	4.19862	3.26789	5.66186	0.268089	1.97345	4.78782	2.16385	0.00741754	0.743667	9.18427	64.0538	134.473	118.356	86.9003	105.484	40.6738		1.79291	1.79999	1.08289	0.474243	0.474243	3.41867		4.94017	3.68972	6.22422	5.40931	8.11364	10.4573	6.4724	2.4436	8.916	37.7542	5.05746	7.70333	0.207344	5.81677
	6.80752	2.52009	3.66863	4.33889	3.51789	7.1016	4.6591	1.87312	6.53222	40.2033	3.50856	4.00376	3.55558	6.19036	0.270347	4.6157	4.57539	0.981034	0.102538	1.30236	5.96579	51.6583	131.671	106.632	93.2384	109.767	47.5174		2.80376	1.48367	0.335128	0.335128	0.485867	3.09784		4.907	3.62398	6.15881	5.33705	7.8883	10.0776	6.33212	2.3167	8.64882	36.5864	5.01451	7.49925	0.198561	5.74793
	6.56053	2.37755	3.6046	4.04705	3.2567	6.74696	4.43223	1.8069	6.23913	40.7674	3.2649	3.82582	3.34367	5.93216	0.279057	4.52964	4.22171	0.684979	0.148363	1.38187	5.35796	55.2698	134.963	107.958	98.9595	115.309	52.5326		2.7347	1.44827	0.221228	0.221228	0.569122	2.92113		4.87281	3.55847	6.09436	5.26876	7.67828	9.71933	6.19867	2.19948	8.39814	35.4831	4.9718	7.30838	0.190273	5.68156
	6.10574	2.23563	3.40622	5.4664	3.12771	6.33249	4.4457	1.73549	6.18119	39.0374	3.01191	4.43631	3.19734	5.94591	0.300612	2.75574	4.88439	1.08052	1.04182	1.73709	3.55999	62.2387	138.28	112.12	72.7352	118.096	58.7123		1.66944	2.20067	1.03009	1.03009	1.30859	1.89619		4.83854	3.49706	6.0417	5.2027	7.48808	9.38468	6.07546	2.09224	8.1677	34.4376	4.92958	7.13492	0.182796	5.6222
	5.76393	2.0889	3.27204	5.72559	3.02854	5.9656	4.30743	1.70362	6.01105	39.5507	2.90232	4.49881	3.08941	5.75435	0.301335	2.1214	4.92191	1.07204	2.01117	1.63557	2.74953	67.7486	141.753	114.98	68.3813	120.261	64.4695		1.26512	2.40992	1.22677	1.22677	1.47028	1.46679		4.80674	3.43906	6.01127	5.13556	7.31212	9.07634	5.96351	1.99536	7.95887	33.4594	4.88894	6.98691	0.176658	5.57341
	5.55063	2.13423	5.93404	5.51263	2.92276	5.57057	4.60414	1.63409	6.23823	35.4918	2.67026	5.53163	3.57023	5.56558	0.21841	0.895838	6.10046	1.76862	0.825346	2.82704	0.933979	71.3055	140.675	64.9774	71.9488	122.592	70.9692		0.0190008	3.3974	0.402408	0.0190008	2.60887	0.0389397		4.77725	3.40502	5.98755	5.07488	7.14375	8.79382	5.86371	1.90196	7.76567	32.4361	4.85166	6.8547	0.171107	5.53122
	5.28842	2.68491	8.34732	5.19702	2.82982	5.22374	4.92854	2.06956	6.99809	41.9913	4.28307	5.21038	3.42162	5.27225	0.212867	0.129515	5.03388	11.6881	0.0720836	4.40463	0.0871474	75.8026	127.916	31.8951	77.4025	124.659	76.933		0.0780361	2.52548	3.13694	0.0133617	2.38057	0.0133617		4.75457	3.37566	5.96448	5.01944	6.98019	8.53654	5.77181	1.81568	7.58749	31.4576	4.82079	6.72626	0.165018	5.49196
	4.93947	2.76418	8.22755	4.93041	2.66065	4.86802	4.73171	2.02399	6.7557	42.7749	4.09652	4.89921	3.29014	4.93721	0.200194	0.0431641	3.87117	12.2209	0.0394788	4.28931	0.0185794	82.0006	126.129	33.2622	82.1649	128.465	83.2998		0.0402603	2.13503	3.32834	0.0311933	2.23857	0.0311933		4.74049	3.34902	5.94215	4.96745	6.82566	8.3019	5.68778	1.73661	7.42439	30.5323	4.79723	6.60478	0.158529	5.4548
	4.60281	4.11539	7.66548	4.60327	2.70863	4.64876	4.72406	1.61984	6.34389	34.2891	2.62387	4.60304	4.23725	4.63739	0.0450881	0.0147002	0.370476	8.65198	0.0145889	4.06195	0.00567017	88.2111	97.6045	40.0614	88.2025	127.38	87.3502		0.000229836	0.487653	3.06244	0.000229836	1.89441	0.0457139		4.72706	3.32416	5.92247	4.89345	6.68077	8.08533	5.60554	1.6667	7.27224	29.7331	4.76866	6.49119	0.15298	5.40796
	4.28625	3.98442	7.0731	4.31769	2.93046	4.54672	4.52311	1.37317	5.89628	30.3591	1.88561	4.30197	4.05988	4.48947	0.0502483	0.056103	0.290187	6.50248	0.0421958	2.53652	0.000557691	94.2578	100.21	47.9111	93.6482	122.422	89.2679		0.0157223	0.317552	2.77113	0.0157223	1.37151	0.244754		4.71443	3.30183	5.90438	4.81375	6.55553	7.88576	5.52928	1.60527	7.13455	29.0321	4.73926	6.39274	0.148534	5.35906
	4.01361	3.78854	6.56361	4.04096	2.88686	4.38387	4.27957	1.22769	5.50727	28.6873	1.50723	4.02729	3.84481	4.29814	0.0556716	0.0707348	0.241112	5.21681	0.0569389	1.93967	0.0108777	99.6259	104.17	55.2239	99.0808	123.388	92.3717		0.0136707	0.238743	2.53632	0.0136707	1.14043	0.356586		4.70194	3.28936	5.88907	4.73659	6.45415	7.7028	5.46232	1.54998	7.0123	28.3759	4.7106	6.31288	0.145351	5.31283
	3.77004	3.74752	6.43176	3.80695	3.08542	4.13625	4.16299	1.16301	5.326	27.937	1.3526	3.78849	3.75315	4.05392	0.0385264	0.154413	0.172618	5.14734	0.126764	1.16115	0.000715074	104.548	105.009	57.2009	103.794	119.016	97.1928		0.0184578	0.0409769	2.64327	0.0184578	0.703069	0.347756		4.68875	3.27998	5.87082	4.66312	6.3631	7.53532	5.40018	1.50015	6.90033	27.7795	4.66953	6.24003	0.143957	5.27978
	3.64745	4.35633	6.21501	3.55544	5.33409	3.94084	4.50819	1.05725	5.56544	23.4518	1.11778	4.14858	3.7208	5.08965	0.155367	0.740877	0.0230631	2.91323	0.907742	0.682102	0.321886	107.07	92.9019	60.5265	108.982	75.0095	101.084		0.501134	0.207742	2.06643	0.593147	1.1855	0.207742		4.67643	3.2721	5.8505	4.59522	6.27751	7.38218	5.34232	1.45473	6.79705	27.2303	4.61552	6.17076	0.144187	5.26347
	4.10966	4.33392	6.67631	3.30125	5.7317	3.78701	4.65664	1.28308	5.93973	27.5538	1.6463	4.22179	3.86768	5.38226	0.16374	0.299188	0.104152	4.07906	1.83709	1.15575	0.756257	97.7177	93.3344	53.5616	114.354	68.2803	104.201		0.112127	0.112127	2.45452	0.920538	1.50991	0.434777		4.66552	3.26587	5.83156	4.53288	6.19645	7.24145	5.28895	1.41304	6.70199	26.7168	4.56604	6.10523	0.144237	5.24854
	4.41093	4.14071	7.47863	3.60365	5.49018	3.74281	4.81115	1.46871	6.27986	30.5273	2.15712	4.27582	3.84228	5.22036	0.152062	0.160178	0.449485	7.11544	1.45806	0.461078	1.14136	91.8524	97.1048	42.4617	107.978	72.3302	105.105		0.135107	0.135107	3.20281	0.672173	1.21436	0.533014		4.64406	3.26013	5.81275	4.47337	6.11782	7.11122	5.23656	1.3757	6.61226	26.2711	4.51605	6.04155	0.144494	5.22841
	4.21527	3.87149	7.31074	6.01998	7.50669	4.44772	5.56198	1.61014	7.17212	28.9491	2.59255	5.23385	4.27338	6.98805	0.241059	1.81363	2.85775	3.05815	0.209763	3.78189	1.24159	95.641	102.483	44.6779	63.5992	42.0968	91.1485		1.01858	1.36236	2.07689	0.786132	2.27284	0.786132		4.60637	3.25458	5.79484	4.41383	6.04289	6.9917	5.18404	1.34373	6.52777	25.9206	4.46197	5.98088	0.14545	5.20061
	4.16206	3.64231	6.89723	6.05557	8.1981	4.26661	5.53698	1.80526	7.34224	32.6037	3.25896	5.16109	4.18819	6.68681	0.229758	1.89041	3.58977	1.85028	0.268934	7.08156	1.61384	96.6846	107.176	50.3768	63.0329	33.6028	94.6394		0.999032	1.51878	1.73614	0.894479	3.03701	0.894479		4.56807	3.25034	5.7759	4.35515	5.96895	6.88307	5.13358	1.3148	6.44838	25.6117	4.40838	5.92069	0.146412	5.17199
	5.29132	3.43401	6.78662	5.68065	7.77118	4.03739	5.5002	1.63079	7.13098	29.6497	2.65947	5.48599	4.35087	6.51013	0.198808	0.0436289	4.26913	1.6549	0.0325646	5.15736	2.1398	75.7521	111.532	51.9591	69.1266	38.7346	99.1518		0.194666	2.05198	1.30064	0.194666	2.28519	1.4486		4.53112	3.25179	5.75584	4.29954	5.8855	6.78406	5.08464	1.28546	6.3701	25.2812	4.35744	5.85308	0.146481	5.14348
	5.4244	3.20627	7.45026	5.34762	7.24736	3.75373	5.40494	1.74024	7.14518	32.1972	3.02843	5.38601	4.1522	6.79162	0.241179	0.00037869	4.83415	4.18334	0.00328584	3.39451	2.72649	73.4533	116.394	42.8322	74.7753	45.5292	104.881		0.0383911	2.17974	2.06425	0.0383911	1.86135	1.63228		4.49438	3.26448	5.73612	4.24711	5.7799	6.68934	5.03522	1.25148	6.2867	24.8545	4.30893	5.76895	0.144874	5.11525
	5.24651	3.01848	7.33528	5.1219	6.84756	3.53995	5.18495	1.72021	6.90516	33.177	2.95912	5.18421	3.93544	6.4473	0.241926	0.00378991	4.69359	4.62395	0.00397441	2.76428	2.70602	76.5342	120.482	44.3504	78.7299	51.0843	109.306		0.0623026	2.16573	2.15108	0.0623026	1.66335	1.64426		4.459	3.27839	5.71768	4.19998	5.67009	6.596	4.98686	1.21712	6.20398	24.4066	4.26473	5.70578	0.144531	5.06454
	4.94421	2.85363	6.90116	4.87609	6.40368	3.32622	4.88417	1.60818	6.49234	32.9263	2.58623	4.91015	3.71369	6.03881	0.238413	0.00360504	4.12308	4.06827	6.51928e-05	2.30893	2.42719	81.9149	124.128	50.321	83.1525	57.6264	113.82		0.0340581	2.05652	1.99101	0.0340581	1.49353	1.58393		4.42449	3.29101	5.69978	4.15724	5.56521	6.50273	4.94008	1.18389	6.12396	23.965	4.22405	5.66614	0.14581	4.99485
	4.7437	2.7756	6.37783	4.65374	5.96883	3.09065	4.60173	1.46045	6.06217	31.7369	2.1329	4.69872	3.48142	5.66255	0.238532	0.0201558	3.33475	3.15456	0.00270569	1.86899	2.28335	85.5846	125.873	58.0195	87.257	64.4176	118.902		0.0449774	1.92312	1.67912	0.0449774	1.27011	1.60807		4.39206	3.3018	5.68198	4.11731	5.47047	6.41459	4.89637	1.15375	6.05011	23.5633	4.18599	5.6291	0.147029	4.93126
	4.60164	2.60201	6.08755	4.46543	5.69544	2.93534	4.3979	1.4106	5.8085	32.0743	1.98978	4.53353	3.31786	5.42199	0.240751	0.0415081	3.22522	2.85493	0.00456026	1.6836	2.1391	88.2332	129.798	62.526	90.8106	68.8809	122.314		0.0681028	1.93152	1.55402	0.0681028	1.1619	1.5982		4.36408	3.31235	5.66429	4.07905	5.38298	6.33399	4.85613	1.12641	5.98253	23.1956	4.15031	5.59396	0.148154	4.87353
	4.85325	2.44588	5.78442	4.20013	5.42026	2.85106	4.25917	1.36395	5.62311	32.0238	1.86035	4.52669	3.18833	5.27851	0.246867	0.352934	3.28802	2.32639	0.00348568	1.34815	1.98275	83.5696	133.38	67.4119	95.9374	73.5242	124.185		0.326561	2.08081	1.25773	0.326561	0.893576	1.67562		4.34299	3.32688	5.64549	4.04265	5.2982	6.25544	4.81861	1.09834	5.91695	22.7938	4.11774	5.55867	0.148912	4.8206
	5.60241	2.78142	5.39716	3.8891	5.02457	2.97349	4.27803	1.23747	5.5155	28.9262	1.53134	4.45684	3.20239	5.30402	0.247063	1.754	2.23982	1.25247	0.151261	0.557323	1.70182	70.4337	125.742	73.9209	102.127	80.4667	121.471		1.14558	1.67541	0.940327	0.567732	0.567732	1.48335		4.3201	3.35177	5.62313	4.00795	5.21504	6.17783	4.78264	1.06784	5.85048	22.3274	4.08599	5.52111	0.149381	4.76757
	5.39379	2.72667	5.03554	3.68287	4.68704	3.11284	4.10646	1.08885	5.19531	26.5157	1.18561	4.18495	3.25535	4.94841	0.206377	1.65724	1.90382	0.863192	0.179429	0.337072	0.987278	73.9789	126.973	80.27	106.338	86.6361	118.419		1.20884	1.45828	0.850587	0.502085	0.502085	1.07211		4.29631	3.37567	5.59978	3.97547	5.13143	6.10435	4.74717	1.03888	5.78605	21.8842	4.05568	5.4827	0.149607	4.71387
	5.15031	3.39255	4.89602	3.465	4.36106	3.19908	4.07734	0.838716	4.91605	20.5702	0.703444	3.91303	3.41067	4.76228	0.165376	1.15127	0.468929	0.670237	0.374952	0.0804986	0.771335	78.2266	112.41	82.7895	110.879	92.8107	116.55		1.23728	0.520479	0.982986	0.448028	0.448028	0.713951		4.27311	3.40009	5.57714	3.95551	5.05442	6.03337	4.71561	1.00972	5.72533	21.4123	4.03491	5.44646	0.148876	4.66377
	5.037	3.43885	4.77347	3.21834	4.1482	3.02642	3.94038	0.842378	4.78276	21.3781	0.7096	3.79353	3.27346	4.61716	0.17029	1.20257	0.251536	0.694042	0.521347	0.0431904	0.835316	80.2438	111.43	85.0346	116.134	96.9572	120.307		1.24347	0.354678	0.979947	0.575188	0.354678	0.767101		4.24457	3.39687	5.55514	3.93831	4.99319	5.94891	4.6795	0.985925	5.66542	21.069	4.01487	5.41465	0.148446	4.61888
	4.92583	3.3113	4.47779	3.17373	4.03429	2.85531	3.79637	0.813042	4.60942	21.4163	0.661038	3.67279	3.20812	4.36691	0.152975	1.27567	0.2353	0.464328	0.387686	0.0566029	0.885602	82.2479	114.139	90.5752	117.098	99.2136	124.09		1.25304	0.361495	0.804998	0.499063	0.361495	0.817482		4.19238	3.38065	5.53253	3.92125	4.93384	5.86626	4.63782	0.968458	5.60628	20.8818	3.98903	5.38285	0.148723	4.56311
	4.78745	3.09013	4.24646	3.08521	3.96782	3.01039	3.69791	0.745431	4.44334	20.1582	0.555668	3.52897	3.08644	4.1768	0.15012	1.1871	0.369398	0.300907	0.375396	0.0728501	0.472687	84.7769	118.914	95.0319	119.021	100.542	120.659		1.25848	0.438844	0.717487	0.443759	0.438844	0.518586		4.12736	3.36376	5.50928	3.90275	4.8776	5.78944	4.59503	0.954601	5.54963	20.7746	3.9589	5.35136	0.149562	4.50248
	4.55054	3.00469	4.56809	2.8737	3.90433	4.25331	3.85911	0.753555	4.61267	19.5267	0.567846	4.07882	3.2296	4.47624	0.161778	0.478078	0.730031	0.502653	0.971029	0.00204453	0.155392	89.1957	120.784	88.8645	123.681	101.819	94.8984		0.471725	1.07413	0.489273	1.20511	0.174491	0.174491		4.06256	3.34828	5.48747	3.87744	4.82359	5.7171	4.55274	0.943381	5.49612	20.7212	3.92372	5.3215	0.151189	4.44308
	4.23247	2.83138	5.74075	2.72724	3.73216	5.14357	4.06793	1.21833	5.28626	29.9497	1.48433	3.98232	3.05658	4.9158	0.233208	0.0270737	1.52905	2.79834	1.79744	0.112742	1.157	95.3048	124.624	68.1308	126.96	105.324	78.3459		0.250156	1.15093	1.75844	1.25507	0.250156	1.16126		3.99964	3.33525	5.46705	3.85322	4.76937	5.6494	4.51232	0.933089	5.44541	20.6787	3.88982	5.29263	0.15277	4.38451
	3.9695	2.69534	6.77632	3.28958	3.89828	4.97913	4.26803	1.44594	5.71397	33.8785	2.09075	3.93389	3.44176	4.72672	0.157308	0.0891184	2.47335	6.29155	0.957349	0.136712	0.505675	100.508	127.68	52.1077	114.604	101.942	81.2839		0.0356097	1.23855	2.84243	0.644305	0.0356097	1.04524		3.94116	3.32267	5.44768	3.83333	4.71575	5.59338	4.47566	0.925143	5.4008	20.6705	3.86028	5.2647	0.153908	4.32845
	3.90773	2.60478	6.49909	4.8044	6.49819	4.6689	4.83052	1.5098	6.34032	31.2555	2.27951	4.73665	4.09802	6.07475	0.194315	0.851537	4.95391	2.78414	0.000681971	2.78115	0.0261186	101.751	129.735	56.187	84.4651	56.2005	86.9741		0.828924	2.13187	1.76244	0.067749	1.76154	0.067749		3.88709	3.30983	5.43152	3.81504	4.66359	5.54102	4.44135	0.918577	5.35992	20.6824	3.83305	5.23954	0.155027	4.27534
	4.34603	2.45948	6.13662	4.64065	6.89686	4.52001	4.83328	1.54691	6.38018	32.0054	2.39292	4.58033	4.38953	5.76263	0.135252	0.237404	5.63491	1.69871	0.0371054	4.25837	0.0981331	93.1004	133.066	61.7524	87.5019	50.3821	89.7733		0.234296	2.12085	1.55629	0.0603173	2.31653	0.0603173		3.83633	3.29636	5.41614	3.7965	4.61137	5.44737	4.40068	0.902681	5.30336	20.5123	3.80646	5.21495	0.156127	4.22385
	4.23132	2.40066	5.981	4.33761	6.67451	4.50421	4.68822	1.49767	6.18589	31.9454	2.24302	4.42091	4.25789	5.6118	0.137178	0.208755	5.23291	1.67128	0.122925	3.94535	0.0338603	95.3273	134.426	64.2225	93.263	53.588	90.0731		0.189588	2.02025	1.56009	0.0832975	2.2536	0.0832975		3.78721	3.28304	5.40343	3.77798	4.55981	5.33303	4.35742	0.883412	5.24083	20.2738	3.78028	5.13972	0.152403	4.17351
	4.0096	2.31152	5.90288	4.10891	6.29456	4.36685	4.49905	1.44146	5.94052	32.0393	2.07782	4.23788	4.03442	5.51887	0.155386	0.239568	4.78529	1.97072	0.152211	3.22384	0.0174774	99.7061	136.501	65.4807	97.7326	59.2951	92.6991		0.228285	1.92636	1.665	0.12897	2.05668	0.12897		3.73902	3.26923	5.39232	3.79377	4.51209	5.22259	4.32151	0.862552	5.18406	19.9595	3.75271	5.04496	0.146886	4.15293
	3.74505	2.59137	5.71021	4.02827	6.12024	4.10155	4.38278	1.3116	5.69438	29.9262	1.72029	4.06491	3.81585	5.30804	0.163547	0.406701	3.20916	1.76207	0.125677	3.01876	0.079092	105.059	130.04	68.6359	99.3335	62.0102	97.8782		0.31986	1.47354	1.6453	0.0366383	2.05533	0.0366383		3.69138	3.25551	5.38306	3.81132	4.46654	5.11651	4.28739	0.84459	5.13198	19.6994	3.72137	4.95402	0.142086	4.13893
	3.51117	2.90398	5.4587	3.85569	5.99828	3.90997	4.27297	1.19524	5.46821	27.9722	1.4286	3.88283	3.5973	5.07152	0.17006	0.580329	1.87412	1.40597	0.174118	2.97671	0.131769	109.908	123.008	72.8665	102.803	63.9458	101.706		0.371656	0.978847	1.57588	0.0271373	2.11545	0.0271373		3.64509	3.24137	5.35785	3.82824	4.42438	5.01563	4.25209	0.82523	5.07732	19.4076	3.69088	4.86781	0.137514	4.12631
	3.30846	2.78721	5.31552	3.72642	5.80394	3.7719	4.11891	1.18118	5.30009	28.677	1.39519	3.74916	3.41295	4.92961	0.181799	0.656832	1.77342	1.43187	0.154048	2.83934	0.12041	114.2	125.612	75.3315	105.442	67.0916	104.509		0.440705	0.961954	1.56635	0.0227441	2.05478	0.0227441		3.60142	3.22611	5.32903	3.84436	4.38468	4.91613	4.21695	0.80662	5.02357	19.128	3.66215	4.78327	0.132748	4.11452
	3.15787	2.59816	5.16979	3.56321	5.6097	3.53665	3.93923	1.18467	5.1239	30.0736	1.40344	3.54993	3.25257	4.76815	0.188958	0.610523	1.79847	1.51428	0.141391	2.79046	0.162069	117.441	129.885	77.8824	108.82	70.3115	109.375		0.392061	0.951773	1.61986	0.013279	2.05977	0.013279		3.56159	3.21045	5.3048	3.85973	4.34717	4.81787	4.1836	0.790564	4.97416	18.8967	3.63612	4.70019	0.127643	4.10345
	2.95442	2.52331	4.92754	3.36474	5.32854	3.36738	3.74432	1.12345	4.86777	30.0042	1.26215	3.36606	3.057	4.5375	0.194944	0.623951	1.49086	1.4	0.144082	2.50974	0.142083	121.892	131.597	82.2169	113	75.1056	112.944		0.411645	0.842747	1.56148	0.00132108	1.96248	0.00132108		3.52472	3.2008	5.2823	3.87374	4.31185	4.73043	4.15397	0.77632	4.93029	18.6886	3.61198	4.62578	0.123068	4.09279
	2.75632	2.51633	7.17798	3.24766	4.97631	3.17446	3.97484	1.79134	5.76618	45.0669	3.20889	3.21106	2.86086	4.54415	0.227318	1.48479	2.12726	10.2601	0.528792	1.00294	0.640621	126.305	131.757	46.4703	115.503	81.3348	117.082		0.454735	0.694727	3.96692	0.0366033	1.76525	0.0366033		3.49152	3.19674	5.26029	3.88632	4.27794	4.65163	4.12741	0.762826	4.89023	18.482	3.59022	4.55821	0.118794	4.08213
	2.69132	2.37205	10.2256	3.97347	4.65744	3.11642	4.50606	2.9257	7.43175	64.9281	8.5597	3.54494	2.7976	4.48645	0.231856	3.29326	4.55398	32.7136	0.283652	0.022918	1.93109	127.771	135.09	14.2073	100.429	87.1879	118.341		0.85362	1.17289	6.68069	0.428524	1.1125	0.428524		3.46298	3.195	5.24552	3.89821	4.26658	4.57553	4.1073	0.752504	4.85981	18.3211	3.57179	4.49829	0.114807	4.08239
	2.58504	2.2926	9.89816	3.79311	4.46531	2.96717	4.33356	2.84127	7.17484	65.5643	8.07283	3.38014	2.68057	4.29726	0.23169	3.05735	4.16555	30.9647	0.292091	0.017357	1.86703	130.185	136.944	16.7832	104.076	90.8129	121.611		0.795104	1.08754	6.51802	0.41297	1.08517	0.41297		3.44147	3.19394	5.23285	3.90849	4.28148	4.50389	4.09369	0.744373	4.83806	18.1834	3.55822	4.44829	0.111168	4.09499
	2.42516	2.15701	9.30887	3.6273	4.36135	2.83037	4.11834	2.66887	6.78721	64.8044	7.12286	3.22883	2.52647	4.17784	0.246315	2.86686	3.84681	26.9415	0.241126	0.0590513	1.65888	133.859	140.135	21.9588	107.487	92.8051	124.646		0.80367	1.07182	6.08003	0.398464	1.13251	0.398464		3.42099	3.19278	5.22139	3.91388	4.3022	4.43726	4.08142	0.738757	4.82017	18.1005	3.54421	4.4035	0.108117	4.10804
	2.30535	2.12811	8.62774	3.74127	4.22023	2.855	3.97962	2.41726	6.39688	60.7411	5.84316	3.29814	2.44276	4.10049	0.25335	2.80318	3.42808	21.6051	0.0568087	0.0578964	1.26476	136.645	140.82	28.8063	105.137	95.5439	124.097		0.992791	1.17003	5.3296	0.443135	0.922097	0.443135		3.39514	3.19227	5.20871	3.89469	4.32346	4.37402	4.06472	0.73617	4.80089	18.1112	3.52003	4.36138	0.106751	4.10907
	2.20009	2.14386	8.17696	3.58873	3.94329	2.73799	3.79849	2.26509	6.06358	59.6315	5.13065	3.16336	2.33456	3.85465	0.245603	2.55488	2.73777	19.171	0.0439965	0.0209674	1.12465	139.117	140.447	33.8484	108.288	101.035	126.718		0.963274	1.0195	5.01359	0.425371	0.779926	0.425371		3.36821	3.19224	5.19708	3.8687	4.34303	4.31777	4.04784	0.735768	4.78361	18.1768	3.49333	4.33671	0.107711	4.09323
	2.04535	2.1329	7.82821	4.36605	3.72372	2.6541	3.79172	2.17823	5.96995	57.4469	4.74467	3.18891	2.2632	4.20547	0.300257	3.04981	2.75167	16.2932	0.329857	0.00462468	1.29419	142.791	140.707	38.028	92.7145	105.497	128.614		1.14355	1.056	4.6393	1.17715	0.53481	0.53481		3.34246	3.20083	5.1873	3.84507	4.36103	4.28193	4.03644	0.735742	4.77218	18.2275	3.46811	4.34126	0.111808	4.0635
	1.93879	1.99738	7.70051	5.65424	3.49674	4.42029	4.20133	2.23052	6.43184	53.0908	4.97521	3.95852	2.37222	5.34575	0.385274	5.11904	4.8574	12.2443	2.11095	0.496436	0.0479466	145.349	143.94	39.6192	69.5665	110.211	91.6729		2.01972	1.96114	3.74199	1.69572	0.461775	0.461775		3.31573	3.2112	5.17877	3.82256	4.37753	4.25964	4.02757	0.73713	4.7647	18.3021	3.44244	4.34806	0.116247	4.0411
	2.01185	1.95123	7.50562	5.52647	3.32601	7.93442	4.70927	2.67152	7.38079	56.7291	7.13704	4.42624	2.34039	7.01083	0.499447	7.27606	7.60674	7.81957	0.667814	1.9134	10.4016	143.593	145.05	42.1107	71.7142	113.825	36.7293		2.41439	2.475	3.07938	1.10023	1.10023	3.50818		3.282	3.21937	5.17005	3.80126	4.39459	4.24013	4.0179	0.740927	4.75883	18.4407	3.41181	4.35597	0.121548	4.0207
	2.70371	1.84328	7.06017	5.2562	3.12051	8.63967	4.77059	2.68372	7.45431	56.2555	7.20234	4.18836	2.80791	6.60918	0.403656	4.27198	8.56917	5.24216	0.23582	2.72276	14.9698	127.491	147.662	48.0904	76.3646	118.252	28.6784		1.48464	2.34508	2.87181	1.06785	1.06785	4.45131		3.24232	3.22432	5.15485	3.78171	4.4124	4.22302	4.00644	0.745206	4.75164	18.6002	3.37717	4.36506	0.127597	4.00237
	2.55812	1.74832	6.61688	4.88707	3.05281	8.10497	4.49469	2.49253	6.98723	55.455	6.21273	3.96994	2.68179	6.18443	0.395053	3.75031	7.54259	4.50366	0.153959	2.07903	13.0341	130.8	149.979	54.4351	82.9524	119.729	34.6912		1.41182	2.22162	2.64694	0.91713	0.91713	4.13503		3.20552	3.22888	5.13955	3.76468	4.43212	4.20655	3.99622	0.749542	4.74576	18.7563	3.36283	4.37573	0.13089	3.98562
	2.42095	1.68407	6.82576	4.6267	3.46312	7.58739	4.43466	2.37734	6.812	53.608	5.65172	4.04491	2.6815	6.27599	0.401284	4.05503	7.56577	5.71734	0.0368759	0.943906	9.93969	133.956	151.556	51.3964	87.7631	110.918	41.056		1.62395	2.36084	2.78085	0.58179	0.58179	3.54249		3.17125	3.23316	5.13331	3.73343	4.4529	4.19117	3.98587	0.757731	4.7436	19.0104	3.35823	4.38747	0.132879	3.9623
	2.3163	1.74526	8.38584	4.39381	3.41074	7.32507	4.59617	2.70482	7.30099	58.8494	7.31603	3.90227	2.58991	6.59225	0.435883	5.19781	8.12766	14.3616	0.0409511	1.40525	7.4469	136.389	150.053	31.4614	92.1808	112.024	44.4865		1.58597	2.15701	4.48357	0.491534	0.491534	3.4228		3.13908	3.23701	5.12803	3.69882	4.47325	4.17792	3.97569	0.766625	4.74231	19.2828	3.35246	4.39942	0.135058	3.93837
	2.2235	4.08053	8.28283	4.81594	3.30598	7.15488	4.97728	2.31842	7.29569	46.5801	5.37506	4.44823	3.49962	6.57014	0.304926	7.58326	0.804157	10.9267	0.0260302	2.79324	4.74195	138.566	98.2946	32.6276	84.2532	114.253	46.7858		2.22473	0.367705	3.8346	0.367705	1.14225	2.70665		3.10796	3.24078	5.09416	3.667	4.49232	4.21379	3.96933	0.769762	4.7391	19.3927	3.34733	4.42268	0.138398	3.94039
	2.75746	4.30389	7.81128	4.84625	3.16246	7.05814	4.98991	2.05195	7.04186	41.1219	4.21048	4.57507	3.44781	6.50517	0.30718	4.98385	0.470629	7.96013	0.0206388	3.33961	4.27757	126.28	93.9155	38.237	83.6976	117.342	48.1185		1.81761	0.271181	3.23621	0.271181	1.41262	2.48307		3.07799	3.24223	5.03458	3.64405	4.50906	4.28106	3.96483	0.768385	4.73321	19.38	3.34269	4.45206	0.142323	3.96255
	3.39619	4.17054	7.43279	4.57767	3.10076	6.86357	4.92359	1.81119	6.73478	36.786	3.28041	4.3741	3.58978	6.2921	0.273462	2.33293	0.567087	6.29611	0.119659	3.3227	3.76355	112.332	96.518	43.0611	88.6841	118.682	50.8557		0.97791	0.203567	3.05869	0.203567	1.27334	2.48947		3.05302	3.25565	4.97538	3.6406	4.52469	4.3815	3.97181	0.76778	4.73959	19.3307	3.35189	4.48889	0.145011	4.01105
	3.1723	3.89377	7.31345	4.26584	3.06078	6.46117	4.69455	1.77714	6.47169	37.8553	3.15821	4.07981	3.35267	5.91234	0.276273	2.31725	0.641249	6.85862	0.183789	2.66922	3.12093	117.129	102.033	44.6417	94.6543	119.555	56.757		0.907509	0.186037	3.23364	0.186037	1.01903	2.38136		3.03336	3.25383	4.92147	3.63756	4.53793	4.50378	3.98132	0.776234	4.75756	19.4969	3.34976	4.52939	0.149715	4.07067
	2.97697	3.71294	7.19165	4.02693	3.97803	6.0783	4.6608	1.61346	6.27426	34.6176	2.60324	4.00248	3.77921	5.56545	0.191151	2.83529	0.89844	6.40519	0.401798	0.466181	2.0093	121.395	105.719	46.2841	99.3603	100.338	62.6724		1.02551	0.289536	3.18917	0.0244495	0.0244495	2.07582		3.01675	3.2505	4.88014	3.6349	4.54777	4.63108	3.99352	0.791773	4.7853	19.8264	3.3466	4.61025	0.158813	4.09133
	2.77924	4.26002	6.92931	3.79165	5.28457	5.86598	4.81846	1.50299	6.32145	31.1922	2.25897	4.77229	3.90874	5.72062	0.188162	4.15842	0.311857	4.45569	1.05434	0.217256	1.09728	125.791	94.7677	49.9224	104.106	75.8697	66.0793		1.99305	0.512274	2.15702	0.980642	0.512274	1.09368		3.0012	3.24751	4.8432	3.63437	4.55721	4.75695	4.00674	0.811381	4.81813	20.2504	3.34423	4.70702	0.169264	4.09579
	2.62087	4.19154	6.48113	3.50109	5.21854	5.67425	4.61457	1.43982	6.05439	31.2016	2.07308	4.70504	3.6737	5.56033	0.204312	3.97484	0.178954	3.48403	1.23984	0.364781	1.12293	129.368	96.1057	56.4567	110.12	77.0243	69.233		2.08417	0.5135	1.77608	1.20395	0.5135	0.969214		2.98671	3.24398	4.80567	3.63628	4.56317	4.87942	4.01921	0.832835	4.85204	20.7214	3.34205	4.74505	0.173485	4.09973
	2.58352	4.05468	6.17959	3.29856	4.85679	5.51242	4.41426	1.3597	5.77396	30.8024	1.84878	4.45574	3.48759	5.34852	0.210605	3.35162	0.129296	3.11639	1.24479	0.195834	1.20596	130.219	98.8077	61.0789	114.412	83.5048	71.9523		1.87222	0.401055	1.72385	1.15718	0.401055	1.05668		2.97211	3.242	4.76939	3.66052	4.54536	4.99385	4.03054	0.850633	4.88117	21.1047	3.34663	4.71338	0.169572	4.10294
	2.53546	3.88759	5.82757	3.17448	4.59734	5.30983	4.22204	1.2614	5.48344	29.8765	1.59113	4.24246	3.35275	5.1317	0.209672	2.84456	0.11186	2.57771	1.0974	0.140847	1.18327	131.319	102.158	66.7052	117.081	88.314	75.4303		1.707	0.354876	1.5851	1.06799	0.354876	1.06736		2.95181	3.2499	4.72697	3.68549	4.52175	5.11467	4.04176	0.870979	4.91274	21.5495	3.35879	4.67566	0.163903	4.10362
	2.42186	3.73622	5.39096	3.07556	4.40458	4.96186	3.99851	1.13475	5.13326	28.3794	1.28766	4.0704	3.24073	4.82254	0.196175	2.48582	0.0687926	1.93892	0.851827	0.164894	0.928054	133.935	105.24	74.0276	119.232	91.9741	81.5956		1.64854	0.334177	1.32056	0.994839	0.334177	0.891462		2.92712	3.25749	4.67502	3.70472	4.49856	5.3449	4.06797	0.924641	4.99261	22.7298	3.3693	4.6309	0.157696	4.10164
	2.29581	3.56954	4.99549	2.88948	4.14871	4.71153	3.76843	1.05076	4.81918	27.8832	1.10409	3.85913	3.05949	4.57083	0.19807	2.16859	0.0395569	1.50568	0.772551	0.144618	0.889447	136.868	108.688	80.9893	123.33	96.9472	86.1807		1.56331	0.289588	1.13636	0.969648	0.289588	0.852406		2.90401	3.26441	4.6235	3.69876	4.45383	5.66233	4.10114	1.01289	5.11403	24.6977	3.37299	4.58108	0.151883	4.0763
	2.15423	3.43818	4.67042	2.73858	3.89106	4.57675	3.5782	1.00401	4.58221	28.0591	1.00804	3.66462	2.91348	4.40532	0.203837	2.02771	0.0196062	1.19295	0.704965	0.0978774	0.997089	140.201	111.444	86.9457	126.705	102.087	88.7015		1.51039	0.226438	1.00581	0.926038	0.226438	0.912128		2.88846	3.2733	4.58273	3.68898	4.4005	5.97425	4.1347	1.10897	5.24368	26.8211	3.37722	4.53717	0.146562	4.04474
	2.01856	3.87399	4.46021	2.68213	3.62481	4.52714	3.53114	0.99902	4.53016	28.2917	0.998041	3.7494	2.9178	4.31366	0.193025	2.28789	0.117543	0.863171	0.720813	0.00877451	0.99201	143.432	102.433	90.9101	127.978	107.538	89.6383		1.73084	0.124587	0.710811	1.06727	0.124587	0.777738		2.8613	3.28337	4.54658	3.67921	4.34954	6.27081	4.16513	1.21054	5.37567	29.0636	3.38233	4.49732	0.141502	4.01437
	1.91087	4.92199	4.25319	2.53126	3.37454	4.42649	3.56972	1.17457	4.7443	32.9038	1.37962	3.81387	2.74208	4.38317	0.23032	2.7518	1.82863	0.46713	1.07841	0.0380965	0.734048	146.024	82.3175	94.9006	131.415	112.792	91.5543		1.903	1.10813	0.439326	1.28261	0.439326	0.612623		2.83115	3.29427	4.50156	3.6692	4.30232	6.5555	4.19234	1.31342	5.50575	31.329	3.38801	4.45175	0.135686	3.98576
	2.22605	4.81723	3.95565	2.46989	3.22091	4.26646	3.4927	1.02877	4.52147	29.4547	1.05836	3.58828	2.65765	4.18876	0.223637	1.6044	1.75437	0.214325	1.04613	0.0738684	0.598709	138.506	84.2295	100.786	132.826	116.079	94.6423		1.36223	1.22894	0.36737	1.11839	0.36737	0.67818		2.80359	3.30429	4.4555	3.65824	4.25935	6.83549	4.21941	1.41832	5.63773	33.6141	3.39277	4.40646	0.129973	3.95879
	2.09957	4.54091	3.67677	2.41488	3.25806	4.06684	3.34284	0.947108	4.28995	28.3325	0.897014	3.46741	2.62568	3.96932	0.203737	1.54572	1.43537	0.11151	0.861099	0.00718797	0.524185	141.499	89.3778	106.464	134.097	115.28	98.5661		1.36784	1.07349	0.209356	1.05253	0.209356	0.599432		2.77867	3.31317	4.41435	3.64684	4.23196	7.11528	4.25004	1.526	5.77605	35.9055	3.39659	4.37327	0.125701	3.9394
	1.9959	4.24047	3.50611	2.26364	3.50005	3.94349	3.24161	0.909434	4.15104	28.055	0.82707	3.50308	2.57274	3.83414	0.196882	1.5518	0.997733	0.0699588	0.956426	0.0667921	0.492635	143.976	95.1486	110.015	137.622	110.142	101.031		1.50718	0.737396	0.0030278	1.23944	0.0030278	0.44041		2.7542	3.32061	4.37805	3.63535	4.20726	7.38139	4.27948	1.6308	5.91028	38.1075	3.39929	4.35341	0.123069	3.92131
	2.14021	4.08726	3.41347	2.16996	3.42217	3.86756	3.18344	0.837887	4.02133	26.3202	0.702055	3.41782	2.48084	3.75622	0.204483	1.08833	0.816884	0.0529158	1.02713	0.0569913	0.468027	140.533	98.1612	111.966	139.829	111.782	102.563		1.27761	0.669435	0.00434709	1.24786	0.00434709	0.449744		2.7302	3.32804	4.34289	3.62332	4.18332	7.63909	4.30781	1.73387	6.04168	40.2494	3.40186	4.33412	0.12051	3.90332
	2.98396	4.32386	3.17195	2.07092	3.20645	3.66524	3.23706	0.747473	3.98454	23.0911	0.558716	3.1892	3.03096	3.55054	0.0789454	0.0640597	1.18113	0.00423978	1.35988	0.000937374	0.183332	121.24	93.5288	117.136	142.181	116.39	106.702		0.205235	1.13466	0.0172485	1.11828	0.0172485	0.476038		2.70382	3.33482	4.30984	3.61185	4.16042	7.98822	4.3515	1.87401	6.22551	43.0659	3.40407	4.34108	0.12098	3.88613
	2.84839	5.15402	2.97499	1.98619	2.96415	3.56914	3.24948	1.06236	4.31184	32.6931	1.1286	2.96957	2.87733	3.4206	0.0862613	0.16087	3.62728	0.0753461	1.59591	0.0814135	0.102181	124.244	78.161	121.438	144.209	121.677	108.696		0.121175	2.18445	0.00541902	0.98338	0.00541902	0.599569		2.66882	3.33625	4.28041	3.60146	4.13945	8.42852	4.40915	2.05314	6.46229	46.5654	3.40255	4.37697	0.125254	3.87045
	2.64995	4.87254	2.75327	1.88477	2.81402	3.51533	3.08165	1.01919	4.10083	33.0728	1.03874	2.78365	2.67578	3.34	0.110413	0.186359	3.20729	0.107831	1.43252	0.0716236	0.18808	128.708	83.2173	126.374	146.655	125.012	109.821		0.133693	2.08889	0.030375	0.898878	0.030375	0.731683		2.63477	3.33667	4.25329	3.59165	4.12023	8.86717	4.4673	2.23286	6.70016	49.9824	3.40042	4.4138	0.129684	3.85594
	2.50558	4.74529	2.5319	2.80913	3.37034	3.35027	3.21875	0.8389	4.05765	26.0629	0.703753	3.0797	2.60121	3.36532	0.128066	0.508612	2.33033	0.47176	0.167792	0.0229791	0.0172961	132.004	85.5551	131.4	125.121	112.881	113.308		0.574116	1.6656	0.547793	0.27057	0.290644	0.27057		2.60574	3.32845	4.23713	3.59679	4.1025	9.29552	4.52769	2.40815	6.93584	53.1873	3.39554	4.45505	0.134959	3.84965
	2.35135	4.71841	2.4068	2.8089	4.72937	3.12032	3.35586	1.09613	4.45199	32.6631	1.2015	2.96461	2.50733	4.31889	0.265383	1.00904	1.85655	0.900704	0.299169	1.88654	0.0554786	135.572	86.0531	134.284	125.126	85.8498	118.256		0.613258	1.7538	0.557803	0.155712	1.76476	0.155712		2.57651	3.31857	4.23991	3.60933	4.08585	9.70678	4.58949	2.57645	7.16595	56.1381	3.39126	4.5021	0.140731	3.84759
	2.20552	4.61245	2.26568	2.59524	4.6435	2.94781	3.2117	1.12864	4.34034	35.1416	1.27383	2.77152	2.34807	4.19629	0.282415	1.01239	1.96211	0.89496	0.380022	2.05004	0.069639	138.989	88.0302	137.574	129.952	87.4486	122.038		0.565999	1.84093	0.505847	0.176284	1.87197	0.176284		2.54722	3.30871	4.24474	3.62059	4.06974	10.0925	4.64725	2.73503	7.38227	58.8526	3.38668	4.54662	0.146211	3.84516
	2.11523	4.3669	2.1478	2.45325	4.37902	2.82801	3.04837	1.0577	4.10607	34.6973	1.11873	2.64063	2.22416	3.98218	0.283261	0.870753	1.73853	0.811027	0.354162	1.77063	0.0485564	141.126	92.6982	140.354	133.209	92.465	124.699		0.525406	1.72627	0.492835	0.18738	1.73838	0.18738		2.51866	3.3	4.24835	3.63008	4.05339	10.4485	4.69983	2.88202	7.58185	61.3218	3.38252	4.58696	0.151131	3.84174
	1.96247	4.16022	2.02706	2.33528	4.10065	2.66034	2.87434	1.0043	3.87864	34.9403	1.00862	2.49781	2.10411	3.74057	0.279991	0.831504	1.65351	0.717885	0.290582	1.50384	0.0457937	144.779	96.7206	143.229	135.947	97.896	128.472		0.535343	1.66241	0.470755	0.162531	1.60284	0.162531		2.49158	3.2917	4.24595	3.63958	4.03711	10.7708	4.74612	3.01571	7.76183	63.5405	3.37867	4.62108	0.155305	3.83834
	1.86086	4.00045	1.87337	2.26957	3.8156	2.53657	2.72607	0.951957	3.67803	34.9205	0.906223	2.40307	1.97242	3.49585	0.278593	0.748591	1.62404	0.727094	0.208392	1.18708	0.0359113	147.235	99.8888	146.931	137.483	103.618	131.293		0.54221	1.59738	0.529696	0.133499	1.41253	0.133499		2.46682	3.28374	4.23073	3.64906	4.02149	11.0697	4.78693	3.14025	7.92718	65.6006	3.37507	4.64788	0.158646	3.83528
	1.77109	3.7559	1.74293	2.45938	3.61486	3.10497	2.74153	0.887954	3.62948	32.389	0.788462	2.78218	1.94317	3.48739	0.284359	0.941737	1.02896	0.997188	0.0796047	0.76272	0.132096	149.421	104.837	150.11	133.068	107.745	118.59		1.01108	0.973725	1.03925	0.322796	0.832685	0.322796		2.4442	3.27596	4.20655	3.65214	4.00812	11.3598	4.82447	3.26181	8.08628	67.6098	3.37	4.66999	0.16169	3.83013
	1.91373	3.51266	2.03652	2.41143	3.53572	3.09759	2.75127	0.727028	3.4783	26.4251	0.52857	2.75451	2.13024	3.40889	0.230839	0.701476	0.579715	0.510881	0.115494	0.615354	0.119931	145.954	109.877	143.003	134.177	109.394	118.751		0.840775	0.758157	0.717992	0.343078	0.781212	0.343078		2.42215	3.26782	4.18387	3.64303	3.97256	11.643	4.85541	3.38269	8.2381	69.6685	3.36162	4.68752	0.164726	3.8078
	1.93581	3.28152	1.97359	2.28983	3.38265	3.00167	2.64418	0.656716	3.30089	24.8363	0.431276	2.64575	2.05265	3.21156	0.220149	0.501786	0.406206	0.449687	0.125564	0.545339	0.1278	145.421	114.776	144.512	137.009	112.62	120.851		0.709939	0.635772	0.672158	0.355921	0.7369	0.355921		2.39963	3.2614	4.16217	3.64912	3.93146	11.9173	4.88685	3.49931	8.38616	71.6066	3.35833	4.70568	0.167082	3.79029
	1.82446	3.1633	1.95265	2.1884	3.22904	2.90804	2.54431	0.62916	3.17347	24.7281	0.395842	2.54822	2.01159	3.09948	0.212851	0.518187	0.383143	0.35007	0.126672	0.468844	0.132293	148.119	117.323	145.016	139.393	115.904	122.918		0.723758	0.615079	0.595573	0.359816	0.680816	0.359816		2.37711	3.26551	4.13908	3.65795	3.89081	12.1799	4.91839	3.61029	8.52868	73.4039	3.36362	4.72356	0.16816	3.77438
	1.7822	3.06194	1.84336	5.41087	3.05878	2.85123	3.0014	1.31625	4.31765	43.8545	1.73251	2.955	2.09533	3.06115	0.187303	1.48645	0.00366569	1.34104	5.80556	0.00329309	0.022551	149.15	119.529	147.66	73.6854	119.598	124.181		1.17281	0.106937	1.11164	2.45586	0.103778	0.103778		2.35649	3.26949	4.11447	3.66578	3.85431	12.4307	4.94854	3.71644	8.66498	75.1016	3.36856	4.74003	0.169137	3.76005
	1.71763	2.91207	1.78758	5.35376	2.84397	2.75685	2.89531	1.31758	4.21289	45.5073	1.73601	2.80041	2.0299	2.89505	0.175667	1.38692	0.000281019	1.22707	6.04397	0.00263608	0.0191716	150.731	122.829	149.018	74.6691	124.343	126.294		1.08277	0.111666	1.01283	2.55335	0.0435594	0.0435594		2.33928	3.26866	4.08996	3.6725	3.83402	12.6724	4.97948	3.81813	8.7976	76.6773	3.36962	4.7571	0.17073	3.75326
	1.61797	2.73223	2.55742	5.0911	2.81536	2.58583	2.89999	1.15723	4.05722	39.9047	1.33919	2.65903	2.56452	2.79458	0.042929	1.64358	0.0281411	0.117355	4.801	0.00716099	0.098691	153.188	126.847	130.816	79.2774	124.982	130.167		1.04107	0.073199	0.101619	2.43207	0.15633	0.073199		2.32786	3.2633	4.06586	3.67932	3.82904	12.9047	5.01168	3.91479	8.92647	78.1133	3.36731	4.77523	0.172909	3.75418
	1.52665	2.53588	2.65775	4.79453	2.8198	2.41965	2.79238	1.08021	3.87259	38.6843	1.16686	2.59682	2.44871	2.77929	0.0632317	1.60208	0.0657896	0.0181236	4.00863	0.000751793	0.138924	155.457	131.309	128.531	84.6465	124.883	133.986		1.07017	0.0609354	0.0609354	2.19772	0.222978	0.177165		2.31851	3.25775	4.04083	3.68767	3.82462	13.1248	5.04237	4.00628	9.04864	79.4523	3.36523	4.79198	0.174907	3.75615
	1.4706	2.33791	2.75427	4.52004	2.79032	2.34638	2.70325	1.00907	3.71233	37.3281	1.01823	2.55032	2.34003	2.78131	0.0861653	1.51943	0.133476	0.0026023	3.3007	0.00758126	0.127357	156.858	135.885	126.352	89.7728	125.542	135.688		1.07972	0.212414	0.203942	1.96971	0.24	0.203942		2.31752	3.25344	4.01556	3.6966	3.81986	13.3306	5.07227	4.09085	9.16312	80.6512	3.36423	4.80809	0.176678	3.75823
	1.43402	2.73204	2.58465	4.25148	2.74106	3.02655	2.79496	0.903144	3.69811	32.3132	0.815668	2.73655	2.62149	2.95517	0.0598352	1.85217	0.00395997	0.044234	2.12144	0.00290612	0.0536303	157.775	126.852	130.194	94.934	126.649	120.305		1.30253	0.00450993	0.151901	1.51494	0.00450993	0.29		2.31888	3.24881	3.9908	3.70436	3.81493	13.5215	5.09988	4.16923	9.2691	81.7515	3.3627	4.82261	0.178357	3.75964
	1.61929	3.0487	2.45408	4.06444	2.58647	3.44606	2.86984	0.849484	3.71932	29.6004	0.721623	2.81758	2.48718	3.34672	0.147335	1.56387	0.0319898	0.172855	1.42707	0.0802985	0.332028	153.155	119.819	133.19	98.6138	130.152	111.278		1.19829	0.231113	0.363502	1.24686	0.231113	0.628475		2.32082	3.24282	3.94238	3.71112	3.8101	13.7038	5.12184	4.24566	9.3675	82.8934	3.35989	4.82697	0.179199	3.76061
	1.97287	3.065	2.96953	3.87871	4.44659	3.24091	3.26227	0.845013	4.10728	25.9026	0.714046	3.15295	2.9934	3.71926	0.108133	1.66255	0.0389156	0.0856928	0.380003	1.40261	0.00045619	144.529	119.463	121.558	102.337	91.1701	115.648		1.18009	0.0879558	0.183419	0.725758	1.29363	0.0879558		2.32132	3.23707	3.86183	3.71424	3.80657	13.8803	5.13689	4.32212	9.45901	84.1389	3.35636	4.81812	0.17882	3.7604
	2.55088	2.96748	2.86891	3.61743	6.74896	3.08523	3.63981	1.5625	5.20231	42.9279	2.4414	3.02635	2.89355	3.48438	0.0926363	1.18578	0.45204	0.594294	0.000501115	9.6668	0.307564	130.965	121.604	123.787	107.692	52.5035	119.021		0.475472	0.0588772	0.157443	0.591076	3.72261	0.0588772		2.34574	3.23091	3.78342	3.71897	3.80831	14.0681	5.15924	4.39986	9.5591	85.2812	3.35293	4.82151	0.179656	3.7512
	3.15526	2.79257	2.78161	3.37965	7.08258	2.92115	3.68547	1.68009	5.36556	45.5868	2.82269	3.0382	2.82471	3.32355	0.0811346	0.281124	0.797274	0.816961	0.0935275	11.5404	0.584185	117.498	125.492	125.738	112.683	47.78	122.628		0.117054	0.245637	0.256594	0.341443	4.04438	0.117054		2.38443	3.22546	3.70989	3.72329	3.81553	14.2942	5.19213	4.49106	9.68319	86.4974	3.34656	4.84798	0.183221	3.71659
	3.40912	2.66379	2.60348	3.15669	6.94289	2.95043	3.62107	1.65509	5.27616	45.7074	2.73933	3.05356	2.73545	3.34601	0.100397	0.0449219	0.916371	1.03549	0.215641	11.0345	0.449755	112.059	128.394	129.764	117.466	49.7308	121.98		0.355557	0.389768	0.450086	0.103133	3.88933	0.103133		2.42349	3.22506	3.64342	3.72363	3.83191	14.5472	5.23245	4.59231	9.82476	87.7661	3.32965	4.88231	0.189073	3.68353
	3.18557	2.51626	2.5287	2.96461	6.52502	3.41461	3.52246	1.51339	5.03585	42.9639	2.29034	3.07509	2.63768	3.35735	0.120045	0.113497	1.01245	0.987557	0.311202	9.01538	0.0116319	116.841	131.759	131.473	121.667	55.7989	111.942		0.110481	0.558829	0.546385	0.110481	3.44994	0.339522		2.45961	3.24311	3.59943	3.72403	3.84961	14.7989	5.27911	4.69049	9.9696	88.8501	3.33219	4.92173	0.19258	3.66173
	2.98517	3.24358	2.49672	2.88133	6.05431	4.89999	3.76018	1.39989	5.16007	37.2292	1.95968	3.11437	2.90729	4.48589	0.21352	0.600645	0.266882	1.59633	0.772379	5.263	1.29916	121.214	115.591	132.208	123.511	63.0529	82.7172		0.129203	0.129203	0.617651	0.233041	2.93993	1.78562		2.49333	3.26036	3.57094	3.71587	3.86612	15.0478	5.32574	4.78766	10.1134	89.8966	3.33801	4.96083	0.195548	3.64341
	2.79841	3.376	2.39651	2.73756	5.60673	5.87782	3.79884	1.54033	5.33917	40.5475	2.37263	3.08721	2.75277	5.04905	0.294326	1.00085	0.178791	1.96654	1.12632	3.26848	4.32216	125.361	112.761	134.523	126.728	70.3612	65.8868		0.288795	0.288795	0.690702	0.349649	2.51953	2.79061		2.52477	3.27706	3.5416	3.69398	3.90159	15.2749	5.36898	4.87628	10.2453	90.8232	3.3432	5.00213	0.198786	3.61779
	2.61841	3.21535	2.24311	2.54243	5.42962	5.6665	3.61924	1.52884	5.14808	42.2421	2.33735	2.91688	2.56142	4.87605	0.311211	1.00165	0.163124	1.89372	1.15952	3.27748	4.19127	129.424	116.198	138.104	131.159	73.3639	69.3621		0.298469	0.298469	0.673768	0.374453	2.51274	2.74962		2.55193	3.29271	3.51128	3.67129	4.01149	15.4616	5.41672	4.9451	10.3618	91.2933	3.34735	5.06541	0.20422	3.59129
	2.84029	3.0148	2.14904	2.38408	5.29963	5.39059	3.51307	1.45279	4.96586	41.3539	2.1106	2.92754	2.49813	4.72842	0.308625	0.452636	0.248271	1.86059	1.27462	3.19178	3.52508	124.425	120.562	140.324	134.811	75.6076	74.034		0.0872573	0.0872573	0.778509	0.543468	2.37208	2.46305		2.56858	3.30941	3.49572	3.64898	4.19373	15.6325	5.47481	5.00409	10.4789	91.4021	3.35599	5.15454	0.211333	3.57235
	2.88042	2.83422	2.0742	2.34423	5.22884	5.09979	3.41029	1.39254	4.80282	40.8334	1.93915	2.85732	2.46673	4.54495	0.296394	0.280759	0.331845	1.78511	1.13647	3.30715	2.85443	123.531	124.56	142.103	135.738	76.8436	79.1228		0.0230966	0.0230966	0.783118	0.51309	2.37152	2.24247		2.58388	3.32863	3.50278	3.62897	4.40644	15.7931	5.54064	5.05653	10.5972	91.2626	3.37217	5.25709	0.218434	3.56588
	2.67873	2.6639	2.78271	2.34104	5.20527	4.79455	3.41103	1.2464	4.65743	36.5403	1.55352	2.73072	2.6676	4.29159	0.233358	0.53627	0.558209	0.39479	1.14489	3.2193	1.91412	128.056	128.391	125.713	135.812	77.2574	84.6463		0.0519904	0.0668203	0.0519904	0.389681	2.47455	2.06383		2.59821	3.35723	3.5043	3.60973	4.61483	15.9804	5.61079	5.12088	10.7317	91.2685	3.394	5.3618	0.224743	3.55702
	2.54668	2.47331	2.74372	2.26497	5.06364	4.64047	3.2888	1.22786	4.51665	37.3345	1.50763	2.6452	2.49165	4.16628	0.251524	0.550741	0.665022	0.297105	1.04822	3.15005	1.82701	131.062	132.747	126.589	137.591	79.7673	87.5052		0.0985231	0.171893	0.0985231	0.380232	2.41844	1.99527		2.6108	3.38846	3.48507	3.59115	4.82288	16.3996	5.71632	5.28183	10.9982	92.3991	3.41261	5.49296	0.233601	3.53811
	2.43887	2.5111	2.54717	2.33013	4.82924	9.15738	3.96898	2.71417	6.68315	68.3845	7.36671	2.52913	2.45693	4.25872	0.268298	2.34123	2.12543	2.02154	2.68584	0.740045	26.9195	133.542	131.878	131.05	136.067	84.0091	23.4015		0.0902599	0.0180384	0.0180384	0.199006	2.30011	6.62825		2.62185	3.39389	3.46345	3.5673	5.02869	17.1358	5.86849	5.57496	11.4435	94.9982	3.41128	5.65854	0.247773	3.51538
	2.29145	2.83054	2.38916	2.9023	4.50433	11.9504	4.47803	3.74644	8.22447	83.6626	14.0358	2.86642	2.49951	4.10382	0.242955	4.78117	2.71425	4.36338	2.48293	0.000691341	55.8367	136.971	124.643	134.693	123.045	90.0708	4.17983		0.574974	0.0358835	0.477256	0.0358835	1.63791	9.08401		2.62638	3.39562	3.44474	3.54184	5.22623	18.0652	6.05	5.94792	11.9979	98.3127	3.4079	5.84406	0.263313	3.49329
	2.44245	4.10608	2.30801	4.58528	4.22312	14.9126	5.42959	4.74372	10.1733	87.368	22.5029	4.1646	2.85835	4.49474	0.222544	8.923	1.75168	9.74424	0.712845	1.45555	89.927	133.459	97.7886	136.583	88.5407	95.4874	0.842141		1.72215	0.0585237	1.85659	0.420684	0.0585237	10.748		2.62345	3.39811	3.42837	3.5176	5.41042	18.9789	6.22615	6.3157	12.5418	101.438	3.40568	6.02222	0.277532	3.47298
	2.63637	3.93286	2.27407	4.29993	4.03278	16.8764	5.67539	5.54784	11.2232	97.7526	30.7786	3.98282	2.96049	4.23314	0.176913	9.23568	3.03643	11.569	1.89191	2.69817	125.462	129.016	101.244	137.378	93.9923	99.2436	8.30288		1.34645	0.0499623	1.70875	0.317108	0.0499623	12.8935		2.62055	3.40174	3.41048	3.49557	5.60877	19.854	6.39852	6.66757	13.0661	104.205	3.40393	6.20108	0.291218	3.45303
	2.62549	3.65202	2.9399	4.05152	3.91424	17.2772	5.74339	5.67788	11.4213	98.8592	32.2383	3.78313	3.11793	4.0172	0.126034	9.7213	4.37385	7.85956	2.86244	3.34581	133.028	129.263	106.975	122.213	98.8706	101.62	10.7735		1.15763	0.131109	0.843225	0.268392	0.131109	13.4941		2.61828	3.40648	3.3911	3.47474	6.01492	20.6697	6.59587	6.99166	13.5875	106.001	3.39495	6.45064	0.310362	3.44061
	2.4588	3.48966	2.87035	3.98804	3.83176	16.971	5.6016	5.59993	11.2015	99.9701	31.3592	3.66071	3.02518	3.94897	0.132459	9.87716	4.46028	7.45971	2.60358	3.13233	129.263	133.081	110.36	123.755	100.137	103.289	8.8571		1.20191	0.171049	0.790359	0.327325	0.171049	13.3103		2.61616	3.40447	3.37223	3.45553	6.67424	21.4513	6.82899	7.3026	14.1316	106.935	3.38029	6.7903	0.335281	3.43
	2.32028	3.39398	2.67849	3.99742	3.6812	16.3834	5.40913	5.41241	10.8215	100.061	29.2942	3.53759	2.85736	3.91837	0.156589	9.54096	4.06081	7.45637	1.99291	2.98572	120.434	136.296	112.379	128.061	99.9494	106.372	5.70488		1.21731	0.143611	0.859102	0.459829	0.143611	12.8458		2.61433	3.40065	3.35677	3.43824	7.41343	22.2165	7.07332	7.61351	14.6868	107.637	3.36774	7.3284	0.370288	3.41945
	2.18809	4.15815	2.5865	5.97966	3.55249	15.3837	5.64143	4.95678	10.5982	87.8639	24.5697	3.85532	2.828	5.52428	0.32282	11.9256	2.20014	9.3326	0.114398	4.36368	94.912	139.401	96.7615	130.151	64.2439	109.044	1.92881		1.66723	0.302829	1.26882	2.12434	0.302829	11.5284		2.61169	3.39585	3.34368	3.42764	8.12858	22.9744	7.31364	7.92771	15.2414	108.396	3.35673	7.92484	0.404919	3.41175
	2.07909	5.12396	2.43456	5.79776	3.37113	15.869	5.77926	5.15579	10.935	89.212	26.5821	4.24755	2.6687	5.62931	0.356785	13.6912	0.429411	11.187	0.000342386	5.79906	101.804	141.986	78.6934	133.641	67.1929	112.864	3.51242		2.16846	0.876414	1.81299	1.55021	0.876414	11.6215		2.60789	3.39107	3.33259	3.42115	8.79445	23.7219	7.54484	8.24177	15.7866	109.237	3.34721	8.48205	0.43408	3.40611
	1.9428	4.90039	2.28355	5.52696	3.17111	26.7652	7.43167	9.57712	17.0088	128.869	91.7212	4.03575	2.50544	5.37032	0.36376	30.1278	6.40741	26.5032	3.62793	18.1524	373.787	145.253	82.71	137.156	71.7058	117.154	163.082		2.09295	0.86464	1.7522	1.49121	0.86464	22.7295		2.60461	3.38627	3.32323	3.41456	9.42549	24.4502	7.7674	8.55117	16.3186	110.091	3.33899	9.01096	0.459271	3.40041
	1.90389	4.56278	2.15858	5.42372	3.0342	36.1906	8.87896	13.4497	22.3286	151.478	180.894	3.79849	2.37748	5.20848	0.373189	48.6516	18.6294	45.1636	11.9387	34.1613	745.926	146.192	88.9648	140.098	73.465	120.137	492.65		1.8946	0.764289	1.63991	1.62523	0.764289	32.3921		2.60134	3.38206	3.31718	3.40842	10.0352	25.1489	7.98219	8.85108	16.8333	110.885	3.3334	9.52198	0.4814	3.39524
	2.6065	4.53167	2.82038	5.07785	2.86495	35.4585	8.8933	13.054	21.9473	146.785	170.407	3.69831	2.83152	4.9413	0.271431	39.5239	19.0238	36.8804	14.5577	36.341	705.707	129.695	89.5526	124.87	79.5137	123.876	460.685		1.09181	0.83336	0.877933	1.37954	0.83336	31.7601		2.59851	3.37744	3.32098	3.40816	10.6266	25.8063	8.18967	9.13531	17.325	111.547	3.3351	10.0174	0.500453	3.3928
	2.57551	4.44127	3.17163	4.7034	2.67451	33.6944	8.54345	12.3536	20.8971	144.598	152.612	3.80645	2.79879	4.63787	0.247299	35.6163	16.8279	28.8565	14.746	34.4444	632.569	130.402	91.2717	117.143	86.3318	128.151	388.07		1.23093	0.634822	0.634822	0.89695	1.13194	29.8879		2.59607	3.36737	3.3259	3.4076	11.192	26.4154	8.38407	9.40248	17.7866	112.147	3.33627	10.49	0.517403	3.38748
	2.40931	4.29612	2.94875	4.34743	2.5258	32.2226	8.12499	11.8358	19.9608	145.672	140.087	3.62243	2.63154	4.3346	0.244478	32.6691	14.6603	26.7935	14.27	31.351	580.693	134.226	94.0662	122.017	93.0734	131.54	332.248		1.21313	0.673684	0.673684	0.724998	1.09664	28.6001		2.59682	3.34484	3.33117	3.40701	11.723	26.9888	8.56528	9.65688	18.2222	112.744	3.33459	10.9336	0.532585	3.37593
	2.49114	4.02008	2.72929	4.02496	2.55017	31.5384	7.89235	11.6057	19.498	147.05	134.692	3.37468	2.59495	4.02374	0.215871	29.1731	14.9945	26.6571	14.9567	28.5388	559.138	132.336	99.4969	126.914	99.3996	130.982	307.776		0.883545	0.645391	0.645391	0.650272	0.824511	28.1638		2.59336	3.32176	3.3367	3.4081	12.2224	27.538	8.73673	9.90209	18.6388	113.339	3.32549	11.351	0.546827	3.3724
	2.45181	3.74229	2.78572	3.7363	3.665	31.3051	7.9477	11.4558	19.4035	144.14	131.236	3.70065	3.00554	3.74079	0.108986	30.2048	17.6854	26.646	17.7359	18.3415	545.567	133.243	105.116	125.646	105.239	106.707	299.642		1.24884	0.0416425	0.914932	0.0356477	0.0356477	27.6044		2.59886	3.29997	3.34158	3.41329	12.692	28.0691	8.90246	10.138	19.0405	113.879	3.31037	11.7446	0.560229	3.37743
	2.29639	3.51909	2.74828	3.50494	3.49888	29.7015	7.54485	10.8662	18.411	144.021	118.074	3.50191	2.93593	3.51555	0.0898431	27.5464	16.2068	23.0071	16.3209	16.3699	490.919	136.855	109.742	126.486	110.039	110.166	246.699		1.20553	0.0171725	0.753636	0.00303018	0.00303018	26.1996		2.61233	3.27952	3.34481	3.4226	13.1291	28.5826	9.06184	10.3646	19.4264	114.376	3.29584	12.1123	0.572194	3.38371
	2.2021	3.34476	2.5715	3.26263	3.30184	28.706	7.23148	10.5306	17.7621	145.622	110.893	3.28223	2.74428	3.33403	0.0970242	25.2947	15.1066	21.7154	15.7517	15.442	461.157	139.07	113.425	130.494	115.181	114.341	216.418		1.08014	0.0625211	0.710733	0.0196055	0.0196055	25.4238		2.62754	3.25957	3.34608	3.44246	13.539	29.0761	9.21513	10.581	19.7961	114.822	3.2812	12.458	0.583055	3.39427
	2.21563	3.12373	2.47941	3.05319	3.12948	37.7641	8.62759	14.279	22.9066	165.504	203.889	3.08846	2.62286	3.12804	0.0878442	41.1133	30.2925	37.8001	31.0739	30.2293	848.937	138.751	118.182	132.606	119.721	118.057	564.976		0.872833	0.0352688	0.60905	0.0352688	0.0410156	34.6757		2.63236	3.23616	3.34795	3.47364	13.9203	29.5432	9.35893	10.7862	20.1451	115.251	3.26411	12.7799	0.593106	3.4108
	2.10153	2.9246	2.45431	2.84954	2.92744	47.0031	10.0434	18.1094	28.1528	180.311	327.95	2.88707	2.55312	2.92673	0.0681795	63.0736	50.6775	57.5945	51.7518	50.6371	1366.02	141.452	122.551	133.185	124.219	122.488	1089.54		0.785547	0.0375302	0.432763	0.0375302	0.0403678	44.116		2.63954	3.20343	3.35742	3.50344	14.2745	29.9775	9.49264	10.9775	20.4701	115.642	3.24192	13.079	0.602729	3.43043
	1.98956	2.76907	2.32294	2.70238	2.76564	46.978	9.92127	18.1567	28.0779	183.007	329.664	2.73401	2.4178	2.76821	0.0675685	62.912	51.154	57.7346	52.1124	51.2031	1373.2	144.128	126.019	136.234	127.521	126.096	1087.89		0.744449	0.0350596	0.411068	0.0316304	0.0316304	44.244		2.64847	3.17569	3.36956	3.53087	14.6029	30.3809	9.61805	11.1545	20.7726	115.975	3.22416	13.3567	0.611098	3.45022
	2.24712	2.57088	3.28019	3.97927	2.58779	46.0339	10.1165	17.6068	27.7234	174.04	310.001	2.93399	2.57511	3.8045	0.192707	61.9275	56.9367	46.7354	37.6659	56.6818	1290.06	138.01	130.508	114.805	100.313	130.122	1026.5		0.686875	0.363114	0.3462	1.04528	0.3462	43.0999		2.65765	3.14879	3.38659	3.5466	14.9022	30.761	9.73381	11.3213	21.0551	116.309	3.20824	13.6101	0.618483	3.46659
	2.11375	2.45017	5.0518	4.47226	2.48351	44.1525	10.1207	16.7155	26.8361	165.162	279.407	3.47789	2.4585	4.90691	0.33242	64.1106	58.8365	25.6934	31.9044	58.3261	1158.17	141.161	133.281	79.9789	90.6805	132.512	909.481		1.36414	1.02772	1.57391	0.994374	0.994374	40.6746		2.66693	3.12324	3.40802	3.56033	15.1682	31.1197	9.84108	11.4768	21.3179	116.622	3.19443	13.8364	0.624866	3.48418
	1.99733	2.32564	4.96023	4.29941	2.42296	41.4252	9.57179	15.6505	25.2223	163.506	244.937	3.36119	2.34997	4.79503	0.342206	57.3724	52.5067	21.2664	27.798	51.1057	1014.64	143.941	136.171	81.625	94.0023	133.91	752.419		1.36385	1.03555	1.59905	0.938225	0.938225	38.064		2.67696	3.10001	3.42823	3.57522	15.4174	31.4547	9.94209	11.6218	21.5639	116.895	3.18207	14.0486	0.63065	3.50173
	1.9315	2.2189	4.60762	4.03468	2.33268	38.6115	8.95614	14.5683	23.5244	162.663	212.235	3.18368	2.24734	4.46438	0.330323	49.3456	45.3905	18.9097	24.2208	43.8702	879.439	145.525	138.674	88.1209	99.2058	136.007	605.977		1.25218	0.964785	1.42394	0.850997	0.850997	35.4278		2.68726	3.08246	3.44935	3.59077	15.6514	31.7639	10.0375	11.7551	21.7927	117.112	3.17419	14.248	0.635615	3.52006
	1.84201	2.17528	4.32819	3.82355	2.2762	36.4859	8.48852	13.7517	22.2402	162.004	189.11	3.04988	2.20051	4.20203	0.312612	44.1761	39.8569	17.3084	21.7619	38.5929	783.852	147.692	139.703	93.4452	103.456	137.328	505.845		1.20787	0.874593	1.27831	0.773674	0.773674	33.436		2.69743	3.06747	3.47101	3.60526	15.8707	32.0503	10.127	11.8785	22.0055	117.295	3.16836	14.4347	0.640023	3.53814
	1.7562	2.03538	4.21901	3.67467	2.17086	35.0343	8.1484	13.2081	21.3565	162.094	174.453	2.92276	2.06925	4.08292	0.327311	40.8602	37.369	15.4401	20.0143	35.7309	722.85	149.786	143.03	95.5679	106.507	139.808	442.656		1.16656	0.887388	1.29624	0.751904	0.751904	32.1115		2.70927	3.05389	3.49392	3.61783	16.0767	32.3145	10.211	11.9922	22.2032	117.443	3.1639	14.6102	0.643989	3.55588
	1.70833	1.91637	4.35786	3.5976	2.56133	33.9902	8.02194	12.7617	20.7837	159.085	162.861	3.07947	2.07761	4.1678	0.334675	39.8617	37.278	13.4255	19.5748	29.8183	674.348	150.96	145.891	92.8723	108.104	130.726	399.811		1.37113	1.16309	1.2784	0.518133	0.518133	30.9107		2.73452	3.04205	3.51754	3.62626	16.271	32.5519	10.2905	12.0934	22.384	117.52	3.16093	14.7759	0.647549	3.5719
	1.70233	1.79131	4.23127	3.89385	2.94169	32.987	7.92458	12.3221	20.2467	155.493	151.835	3.41777	2.07891	4.14691	0.332166	38.7163	37.6169	13.6405	16.2467	24.8292	628.125	151.107	148.927	95.3283	102.031	122.173	360.7		1.71544	1.62646	0.813497	0.476082	0.476082	29.5692		2.75797	3.03177	3.53576	3.634	16.453	32.7707	10.3639	12.1874	22.5513	117.595	3.15776	14.9307	0.650854	3.58488
	2.09385	1.81714	3.96682	5.24964	2.78736	31.9508	7.97761	11.8132	19.7908	148.079	139.551	3.37709	2.26723	4.92893	0.369879	34.6187	37.9513	16.0865	7.44181	26.9387	574.716	141.635	148.298	100.562	76.4794	125.609	322.416		1.28324	1.55994	0.589727	1.87255	0.589727	28.5738		2.77972	3.02213	3.5521	3.64168	16.6271	32.9737	10.4327	12.2753	22.708	117.661	3.15462	15.0785	0.653968	3.59689
	1.97957	2.81171	3.6722	5.22029	2.60932	30.7575	7.84177	11.2822	19.1239	143.873	127.287	3.24196	2.65992	4.83327	0.290043	34.3654	25.3015	17.3853	6.87217	27.3785	525.132	144.368	125.064	106.558	76.9936	129.631	280.986		1.26239	0.430248	0.430248	1.97833	0.632633	27.5156		2.80026	3.01329	3.56637	3.649	16.7941	33.1609	10.4973	12.357	22.8543	117.716	3.15156	15.2199	0.656907	3.60769
	1.947	2.70992	3.44137	4.89211	2.64465	29.4542	7.51487	10.7946	18.3094	143.643	116.523	3.07564	2.66097	4.52942	0.259854	31.0012	23.0875	16.5935	6.87888	23.7191	481.333	145.152	127.35	111.377	82.8606	128.828	238.99		1.12864	0.365721	0.365721	1.81647	0.430994	26.3785		2.81873	3.0177	3.57945	3.62311	16.9545	33.3342	10.5546	12.4356	22.9902	117.821	3.15813	15.3545	0.658813	3.60128
	2.02492	2.50859	3.25928	4.69973	4.09067	28.2719	7.47585	10.2353	17.7112	136.912	104.761	3.67498	2.69626	4.54747	0.255559	29.7126	24.6736	17.7794	7.70682	11.4594	432.475	143.28	131.935	115.253	86.4	98.0936	203.833		1.65006	1.16639	0.415691	1.02476	0.415691	24.5969		2.83544	3.03654	3.59108	3.59702	17.1081	33.4977	10.611	12.5085	23.1195	117.883	3.17517	15.4838	0.659663	3.59405
	2.36863	2.36799	3.04912	4.53796	5.50055	27.1364	7.49344	9.70399	17.1974	129.5	94.1674	3.79354	2.53875	5.25991	0.348926	26.2636	26.2702	19.7519	8.73482	3.97158	385.845	135.17	135.185	119.81	89.4335	72.1537	172.698		1.42491	1.42556	0.74442	0.74442	1.70701	23.3428		2.85201	3.05537	3.59292	3.57199	17.2528	33.6551	10.6634	12.5795	23.2429	117.969	3.18453	15.6055	0.66104	3.58245
	2.37388	2.23177	2.81205	4.56158	5.3623	25.7833	7.18748	9.1968	16.3843	127.956	84.5811	3.68682	2.48343	5.16212	0.35036	23.1707	24.5591	19.1444	6.89534	3.33128	345.804	135.048	138.371	125.056	88.9873	74.5216	138.967		1.31293	1.45505	0.874767	0.874767	1.67548	22.0965		2.86787	3.073	3.59167	3.54913	17.387	33.8076	10.7127	12.648	23.3607	118.065	3.19203	15.7184	0.662406	3.5704
	3.05896	2.16701	2.64313	4.45616	5.13343	24.1206	6.92988	8.49601	15.4259	122.6	72.1822	3.75756	2.74709	4.96412	0.287507	14.984	22.6849	18.3762	6.11926	3.2272	295.519	119.595	139.899	128.862	90.9873	78.5254	102.529		0.6986	1.59055	1.11443	0.6986	1.37587	20.363		2.8826	3.08969	3.60382	3.52869	17.5098	33.9525	10.7612	12.711	23.4721	118.119	3.19944	15.8226	0.663608	3.56625
	3.09041	2.0608	2.45164	4.14081	4.83496	22.4497	6.50472	7.87975	14.3845	121.139	62.0905	3.61561	2.61134	4.66142	0.281886	11.6575	19.7485	16.4274	5.58808	2.78811	254.243	118.908	142.423	133.247	97.1029	83.9043	71.4841		0.525202	1.55481	1.16397	0.525202	1.21935	18.8341		2.8964	3.10047	3.61652	3.51006	17.6249	34.0811	10.8049	12.7678	23.5727	118.167	3.20287	15.9199	0.66502	3.56329
	2.95016	1.91677	2.33553	3.92351	4.49366	21.407	6.1711	7.52573	13.6968	121.951	56.6366	3.43683	2.48919	4.35112	0.272201	10.3745	18.0993	14.7116	5.05169	2.81381	232.132	121.986	145.881	135.941	101.433	90.2734	54.9392		0.486674	1.52006	1.1013	0.486674	1.05683	17.9702		2.90736	3.1062	3.62791	3.4947	17.7356	34.1945	10.8444	12.8194	23.6638	118.213	3.20333	16.0128	0.6666	3.56131
	2.74075	1.79697	2.17026	4.28576	4.30433	20.7678	6.01098	7.30555	13.3165	121.537	53.3711	3.51325	2.31288	4.29969	0.300459	10.6944	17.7578	14.7511	2.97638	2.91263	217.763	126.656	148.789	139.822	94.2673	93.9069	45.872		0.772503	1.71628	1.34299	0.772503	0.79108	17.2545		2.91299	3.11023	3.63238	3.48005	17.8245	34.3007	10.8768	12.8677	23.7445	118.304	3.20268	16.0876	0.667949	3.55621
	5.0278	1.67714	2.05787	4.26574	4.63978	21.7442	6.56875	7.56265	14.1314	115.131	57.1936	4.45276	2.60984	4.9308	0.307793	2.37451	23.9279	20.348	5.30386	3.72091	230.293	80.4086	151.727	142.492	94.6564	87.518	60.0511		0.575043	2.77562	2.39489	0.187023	0.187023	17.2914		2.91175	3.11446	3.63592	3.4672	17.89	34.4031	10.9037	12.9127	23.8165	118.425	3.20265	16.1434	0.66891	3.55156
	6.29409	1.61135	1.95575	4.05957	5.08288	25.4412	7.40747	9.01535	16.4228	121.706	81.2765	4.57122	2.4817	5.99129	0.414209	1.23961	33.595	29.7213	11.2085	5.40369	325.214	59.3023	153.352	144.941	98.7107	79.4239	131.017		1.72287	2.95987	2.61548	0.51166	0.51166	20.8699		2.90378	3.11926	3.63831	3.46602	17.9515	34.503	10.9303	12.9561	23.8864	118.533	3.20595	16.1962	0.669526	3.55216
	6.21109	2.08844	1.98107	3.77562	5.8585	28.1521	8.01114	10.0291	18.0402	125.189	100.582	4.81706	2.51024	6.12294	0.418467	3.24018	35.0783	36.3617	17.9396	4.63386	405.658	60.5876	141.763	144.332	104.433	66.2009	200.427		1.39403	2.72862	2.83599	1.04144	1.04144	23.335		2.89507	3.1235	3.64091	3.46856	18.0129	34.6001	10.9569	12.998	23.9549	118.629	3.20977	16.2489	0.670094	3.55473
	5.81191	3.94902	3.77771	3.62846	5.71336	27.9084	8.46481	9.57511	18.0399	113.117	91.6828	4.83119	3.82054	5.78727	0.204702	7.03789	20.3924	21.9689	23.3903	7.57049	378.054	66.9612	100.92	104.391	107.463	68.5837	193.586		0.980721	0.882171	1.05348	1.20273	0.882171	23.0772		2.88777	3.12732	3.64326	3.47064	18.0754	34.6905	10.9825	13.0376	24.0201	118.713	3.21315	16.3021	0.670704	3.55695
	5.41701	3.85819	4.97935	3.55042	5.37442	27.5483	8.45462	9.38658	17.8412	111.023	88.108	5.17689	4.13848	5.40636	0.132834	9.22708	21.1271	12.0775	24.0512	9.4876	364.569	73.5801	102.753	81.2799	109.087	74.3124	183.695		0.24012	1.3187	0.197537	1.62647	0.197537	22.3714		2.88098	3.12272	3.64416	3.47151	18.138	34.7625	11.0033	13.0718	24.0751	118.799	3.20992	16.3544	0.671859	3.55783
	5.08334	3.66749	4.7658	3.46444	7.04407	27.1268	8.52533	9.2022	17.7275	107.94	84.6805	4.92457	3.94207	6.55389	0.248841	11.8473	23.5986	14.1341	25.6126	2.19412	346.016	79.4156	106.655	85.1761	110.89	48.3139	172.448		0.158772	1.25708	0.158772	1.46013	2.1195	22.2023		2.88013	3.1199	3.64446	3.47227	18.1994	34.8208	11.0228	13.1001	24.1229	118.845	3.20799	16.4053	0.672875	3.55836
	4.72734	3.51584	4.4744	3.25764	14.3156	26.6082	9.48317	9.36687	18.85	98.7735	87.7382	4.60087	3.75548	11.9186	0.520802	22.6179	35.609	25.0878	38.7573	23.3526	293.266	85.8875	109.81	90.6397	115.289	0.102873	159.095		0.126471	1.08503	0.126471	1.34323	9.71476	22.0073		2.88685	3.11842	3.64505	3.47343	18.2565	34.8775	11.0429	13.126	24.169	118.864	3.20717	16.4531	0.67374	3.55924
	4.36869	3.51351	5.50321	3.02573	21.3446	25.7255	10.5802	10.1648	20.745	96.074	103.324	4.93595	3.72731	17.3842	0.646894	38.5829	49.9381	25.7758	57.07	115.872	229.38	92.6637	109.859	72.1086	120.322	54.0178	137.607		0.56726	1.42244	0.56726	1.91022	16.4086	20.7895		2.89	3.11789	3.64526	3.47536	18.3071	34.9295	11.0609	13.15	24.2108	118.887	3.20726	16.4956	0.674437	3.56031
	4.0888	3.67035	7.32377	2.88597	24.3242	24.171	11.0773	10.3132	21.3906	93.102	106.363	5.70628	3.77496	19.9592	0.681896	48.8397	54.8635	14.0893	67.0986	175.478	171.444	98.1306	106.596	44.5039	123.408	106.694	103.553		1.61748	2.03594	1.61748	2.82032	18.6179	18.4647		2.89061	3.11758	3.64459	3.4763	18.3516	34.9783	11.0765	13.1725	24.249	118.923	3.20726	16.5328	0.675051	3.56044
	3.85397	4.54397	6.97711	2.70267	24.3016	26.3177	11.4495	10.8455	22.295	94.7248	117.625	5.76054	4.02647	19.9705	0.664418	57.6921	47.6862	20.0022	76.5069	165.176	221.063	102.838	89.3199	49.2492	127.514	106.228	151.851		1.90658	1.21657	1.21657	3.05787	18.541	20.5571		2.89168	3.11841	3.63534	3.47684	18.4039	35.0264	11.0921	13.1965	24.2885	118.972	3.20801	16.5759	0.675695	3.55609
	3.57485	4.86787	6.46318	2.53509	24.2159	49.2412	15.1497	18.5403	33.69	122.38	343.741	5.66552	3.89811	19.7778	0.670711	133.977	105.716	75.4555	159.128	82.1969	1162.23	108.577	83.3025	56.7267	131.327	104.47	1242.31		2.09067	0.797656	0.797656	3.13044	18.5504	43.5757		2.89238	3.12016	3.62585	3.48169	18.5161	35.0721	11.1181	13.2258	24.3438	118.957	3.21054	16.6666	0.676962	3.55377
	3.32875	4.62406	6.1208	2.43174	23.8871	80.7738	20.1944	30.7375	50.9318	152.208	944.792	5.37243	3.65258	19.4455	0.683733	284.449	242.434	198.065	315.511	13.6362	3669.86	113.767	87.8124	62.0014	133.706	97.8556	4459.42		2.04368	0.748367	0.748367	2.94069	18.5147	75.4013		2.89239	3.12079	3.61746	3.48455	18.6687	35.0686	11.1421	13.2422	24.3843	118.849	3.21173	16.787	0.678807	3.551
	3.21035	4.47662	5.9405	2.29966	22.9169	100	23.1407	38.427	61.5676	166.058	1476.63	5.20856	3.52692	18.6728	0.682255	397.217	348.347	295.846	434.348	0.0500842	5907.36	116.306	90.5975	64.8732	136.778	79.6018	7396.88		1.9982	0.731942	0.731942	2.9089	17.7083	94.7914		2.89206	3.11715	3.60929	3.47979	18.8232	35.0317	11.1589	13.2486	24.4075	118.727	3.20781	16.9071	0.681052	3.54454
	3.10374	4.41988	5.79524	2.15375	21.5191	98.2378	22.5382	37.7711	60.3094	167.587	1426.66	5.10756	3.43278	17.5881	0.673394	377.7	328.275	280.328	415.527	1.0387	5730.42	118.617	91.6807	67.2343	140.213	56.6133	7096.86		2.00382	0.687676	0.687676	2.95381	16.4115	93.1302		2.88891	3.09914	3.60081	3.45729	18.974	34.9691	11.1649	13.2498	24.4147	118.674	3.18868	17.0217	0.684452	3.52905
	2.88131	4.2568	5.52495	2.06334	22.8957	93.9651	21.9312	36.1358	58.067	164.769	1305.8	4.89088	3.22519	18.553	0.703815	362.898	312.384	269.165	394.732	0.930236	5188.88	123.512	94.8303	71.7399	142.362	79.2242	6395.24		2.00956	0.634071	0.634071	2.82753	18.0048	89.0742		2.88303	3.08135	3.59194	3.4359	19.1161	34.8964	11.1675	13.2471	24.4145	118.622	3.16999	17.1289	0.687669	3.51392
	2.75008	4.18629	5.25352	1.94342	44.5933	87.6536	24.3967	35.0913	59.4879	143.836	1231.4	4.7199	3.10913	34.7583	0.835789	468.576	408.46	366.461	504.149	407.902	4001.43	126.446	96.2086	76.4116	145.238	936.261	5425.6		1.96983	0.533613	0.533613	2.77648	39.8734	82.9337		2.87651	3.0653	3.57591	3.4154	19.2464	34.8166	11.166	13.2413	24.4073	118.586	3.15283	17.2263	0.690582	3.49566
	2.56768	4.05947	5.04233	1.87085	71.2169	84.0205	28.1296	38.5633	66.6929	137.091	1487.13	4.5509	2.94063	54.6732	0.89792	653.413	579.372	533.023	689.523	1856.51	3123.79	130.581	98.7125	80.1484	146.992	3274.36	4903.59		1.98322	0.491429	0.491429	2.68005	66.666	79.4696		2.87054	3.04958	3.56003	3.39448	19.3652	34.7552	11.1658	13.241	24.4068	118.585	3.13581	17.3154	0.693337	3.47726
	2.43828	3.80973	4.93526	1.77206	79.1372	82.1925	29.0475	40.0093	69.0568	137.737	1600.74	4.3725	2.78115	60.5867	0.912222	708.051	636.946	581.401	743.95	2508.98	2824.39	133.555	103.738	82.0769	149.397	4243.52	4650.92		1.93421	0.562767	0.562767	2.60043	74.7647	77.82		2.86449	3.03338	3.54535	3.37203	19.4771	34.7701	11.1771	13.2673	24.4444	118.701	3.11804	17.4021	0.696099	3.45869
	2.31905	3.5743	4.8708	2.23893	76.3715	81.3077	28.447	39.0769	67.524	137.367	1527.01	4.22255	2.63286	58.4963	0.913859	682.672	618.654	555.839	686.865	2296.75	2794.25	136.325	108.589	83.249	138.203	3890.84	4531.02		1.9035	0.648252	0.648252	1.98362	72.1489	77.0852		2.85914	3.00873	3.53084	3.33131	19.5843	34.8369	11.1919	13.3146	24.5065	118.967	3.08938	17.4862	0.699705	3.43107
	2.15582	3.40983	4.71794	2.52555	71.185	80.0592	27.3422	37.513	64.8552	137.198	1407.22	4.06388	2.74662	54.5682	0.904157	634.355	572.76	511.859	615.868	1922.19	2779.08	140.164	112.044	86.0619	131.546	3270.71	4364.5		1.90806	0.654055	0.654055	1.53833	67.1211	75.9954		2.85401	2.97382	3.51833	3.30147	19.6879	34.8974	11.2055	13.3591	24.5646	119.219	3.05573	17.5673	0.703659	3.4099
	2.09342	3.25634	4.45475	2.41562	67.5079	77.7939	26.2537	36.0953	62.349	137.487	1302.87	3.85555	2.6258	51.7446	0.903411	583.717	528.877	475.192	568.252	1701.91	2656.4	141.645	115.316	91.0142	134.079	2863.64	4070.32		1.76213	0.599207	0.599207	1.43992	63.6524	73.9384		2.85354	2.94053	3.50679	3.27481	19.7876	34.8405	11.2006	13.3603	24.561	119.282	3.0241	17.6408	0.707321	3.3908
	1.96869	3.14809	4.39115	2.27625	65.1245	74.5797	25.2481	34.6895	59.9375	137.395	1203.36	3.76962	2.49421	49.9412	0.904865	541.929	488.409	435.011	527.704	1590.13	2433.61	144.629	117.653	92.2318	137.326	2614.24	3670.52		1.80093	0.621532	0.621532	1.49337	61.3549	70.81		2.85311	2.91002	3.49599	3.24747	19.8838	34.6778	11.178	13.3237	24.5017	119.195	2.99438	17.7074	0.710712	3.37173
	1.87094	2.97637	5.05043	2.71245	63.0292	70.3132	24.3254	32.8983	57.2237	135.242	1082.3	4.0134	2.77843	48.5345	0.891706	504.204	455.782	371.526	467.121	1497.98	2114.88	146.99	121.408	80.0035	127.294	2404.36	3171.75		2.14246	1.03703	1.03703	1.30095	59.0158	66.2998		2.84423	2.87932	3.47787	3.2228	19.979	34.5083	11.1519	13.2865	24.4384	119.141	2.96519	17.7722	0.714025	3.35034
	1.77483	2.86696	4.95169	2.6256	60.1643	65.4439	22.9712	30.9172	53.8884	134.591	955.873	3.90932	2.68594	46.3611	0.890475	449.286	404.181	324.703	413.943	1383.32	1803.93	149.33	123.831	81.7795	129.261	2131.61	2647		2.13449	1.04237	1.04237	1.28372	56.2549	61.5345		2.83506	2.8486	3.45564	3.20047	20.0734	34.3458	11.1265	13.2523	24.3788	119.106	2.93657	17.8367	0.717274	3.32805
	1.98609	2.66902	4.78019	2.47301	56.477	61.7623	21.6913	29.0558	50.747	133.952	844.239	3.7246	2.52201	43.5528	0.890525	388.293	361.846	285.984	369.341	1210.05	1605.68	144.211	128.275	84.9108	132.754	1804.73	2281.72		1.73851	1.05558	1.05558	1.25159	52.7524	58.0377		2.83105	2.82	3.43528	3.18021	20.1657	34.1908	11.1038	13.2195	24.3233	119.053	2.91834	17.9002	0.71964	3.30774
	1.87991	2.50887	4.50866	2.57872	53.1579	59.1907	20.6375	27.6068	48.2443	133.77	762.136	3.54369	2.52633	40.9956	0.883905	351.846	328.646	260.138	326.118	1057.58	1486.35	146.773	131.929	89.9886	130.329	1533.74	2042.66		1.66378	1.03482	0.964968	0.964968	49.6142	55.647		2.82544	2.79412	3.41652	3.16173	20.2514	34.0387	11.0813	13.1867	24.268	118.999	2.90952	17.9588	0.721155	3.28912
	2.65002	2.36188	4.16489	2.9334	50.2136	57.174	19.9163	26.2635	46.1798	131.87	689.774	3.54915	2.72086	38.7014	0.868628	298.124	308.157	248.107	288.419	917.927	1388.13	128.706	135.327	96.6288	122.357	1311.79	1864.43		0.899129	1.18726	0.615748	0.615748	46.6645	53.6248		2.81957	2.77064	3.39725	3.14514	20.3198	33.8841	11.0561	13.1504	24.2065	118.943	2.90096	18.0038	0.72246	3.27119
	3.3428	2.19575	3.82933	3.1951	47.2143	55.2958	19.1788	24.9829	44.1617	130.263	624.143	3.58607	3.23202	36.3681	0.836767	250.78	288.426	235.608	255.48	785.988	1304.43	113.467	139.22	103.339	116.636	1103.53	1705.76		0.243264	1.39032	0.243264	0.390969	43.6283	51.7097		2.81494	2.74894	3.37985	3.13004	20.3851	33.7405	11.0332	13.117	24.1503	118.887	2.89371	18.0471	0.72363	3.25495
	3.66052	2.09242	3.54018	4.15543	44.4114	53.2158	18.5126	23.6456	42.1582	127.727	559.114	3.90798	3.57027	34.3474	0.811683	220.585	269.623	224.174	206.129	670.746	1204.31	106.799	141.669	109.301	96.815	925.163	1538.28		0.247454	1.81556	0.367794	0.247454	40.5034	49.3078		2.81075	2.73096	3.36971	3.11672	20.4479	33.5998	11.0126	13.083	24.0956	118.8	2.88724	18.0891	0.724714	3.24321
	3.46659	1.98315	3.35918	5.18948	41.3331	50.3703	17.617	22.0799	39.6969	125.333	487.523	4.32804	3.38603	32.2972	0.810217	200.233	244.417	203.285	154.443	562.455	1072.78	110.845	144.282	113.118	77.5352	747.379	1323.17		0.861449	2.34489	0.968853	0.861449	37.0051	46.0423		2.80551	2.71447	3.36357	3.10446	20.5081	33.3593	10.9759	13.0138	23.9897	118.567	2.88024	18.1251	0.725761	3.23402
	3.5665	1.88033	3.9215	4.9658	38.3874	47.0045	16.621	20.4047	37.0257	122.765	416.352	4.44365	3.65525	30.032	0.782989	170.42	217.288	161.277	135.844	473.774	923.159	108.751	146.763	101.473	81.5244	594.993	1089.64		0.87715	2.56332	0.522149	0.522149	33.9437	42.5609		2.80188	2.69971	3.35725	3.0935	20.5664	33.0164	10.9225	12.9092	23.8317	118.188	2.87479	18.1554	0.726604	3.22538
	3.54278	2.09833	3.96812	4.62794	35.6502	43.8487	15.6227	18.8858	34.5084	120.887	356.672	4.29803	3.64912	27.8947	0.768632	145.924	182.908	135.829	120.884	401.102	796.71	109.247	141.528	100.536	87.7397	468.954	891.252		0.755252	2.19971	0.32991	0.32991	31.3522	39.5507		2.80068	2.68751	3.35126	3.08358	20.6241	32.666	10.8688	12.8018	23.6707	117.785	2.87141	18.1853	0.727269	3.21742
	3.42357	2.05572	4.23492	4.38165	33.3043	41.3692	14.7949	17.6654	32.4603	119.402	312.066	4.30828	3.62641	26.0736	0.755797	129.307	162.286	111.513	108.435	342.597	706.194	111.753	142.544	95.257	92.4144	372.851	749.353		0.88471	2.25256	0.0733657	0.0733657	28.996	37.0609		2.79614	2.67619	3.33455	3.05994	20.6815	32.3183	10.8111	12.6995	23.5106	117.467	2.86209	18.2139	0.728402	3.19725
	3.27911	2.16321	4.54985	4.18275	31.333	38.9849	14.0821	16.5249	30.607	117.347	273.073	4.3663	3.50502	24.6372	0.750906	116.705	142.061	90.8644	97.9976	297.592	620.146	114.828	139.989	89.2089	96.278	300.609	624.499		1.08718	2.20309	0.183546	0.183546	26.9667	34.6186		2.79191	2.6654	3.29923	3.03875	20.7377	31.9823	10.7525	12.6034	23.356	117.213	2.85362	18.2414	0.729451	3.16899
	3.20868	2.29012	4.28652	4.08378	29.5578	36.4517	13.3131	15.4244	28.7375	115.858	237.911	4.18515	3.42746	23.24	0.742948	102.1	121.507	81.4793	85.1806	263.891	535.396	116.342	137.002	94.2524	98.2301	242.206	504.31		0.976472	1.89504	0.101371	0.101371	25.3727	32.2666		2.78763	2.65509	3.26898	3.01907	20.7925	31.6667	10.6983	12.514	23.2123	116.972	2.84549	18.2689	0.73047	3.14402
	3.14491	2.61193	4.25906	4.00816	27.7831	33.7485	12.5926	14.2151	26.8077	112.884	202.068	4.13361	3.36072	21.9021	0.733939	89.2592	99.6141	69.4482	73.6929	230.751	447.573	117.722	129.572	94.7864	99.7348	190.115	390.206		0.988699	1.52168	0.125449	0.125449	23.6495	29.6149		2.78351	2.64594	3.24107	3.00157	20.8442	31.3725	10.6481	12.4313	23.0794	116.746	2.83802	18.2952	0.731416	3.12132
	2.97997	2.66086	4.19396	3.78459	26.0242	31.294	11.8229	13.1587	24.9816	111.298	173.151	3.98928	3.18112	20.5666	0.732091	78.198	83.9435	58.2012	64.615	201.676	379.124	121.328	128.46	96.0582	104.25	144.704	299.26		1.0093	1.32841	0.204689	0.204689	22.0349	27.3048		2.78718	2.63674	3.21461	2.98538	20.8933	31.0935	10.6018	12.3525	22.9542	116.513	2.83673	18.3204	0.731842	3.1
	3.04436	2.64201	4.16427	3.52657	24.4156	28.956	11.1248	12.1493	23.2741	109.209	147.606	3.84542	3.16491	19.3528	0.718895	65.2935	71.9577	48.4489	57.7331	176.645	317.951	119.914	128.888	96.641	109.586	108.591	223.834		0.80106	1.20341	0.318853	0.318853	20.5702	25.1106		2.79934	2.62836	3.18872	2.96948	20.9397	30.8235	10.5582	12.2755	22.8337	116.265	2.84187	18.3443	0.731724	3.0791
	4.29603	2.57251	4.1049	3.30195	23.0489	26.848	10.6954	11.1225	21.8179	103.993	123.709	4.20047	3.50269	18.3607	0.679584	40.9518	65.9811	43.4345	54.6629	152.61	260.907	94.0679	130.471	97.8119	114.339	81.9757	165.202		0.0955641	1.62795	0.0955641	0.898517	18.8485	22.6475		2.81138	2.62484	3.16047	2.95349	20.979	30.5596	10.5148	12.1996	22.7144	116.023	2.8469	18.363	0.731549	3.05698
	4.25903	2.48402	3.85787	3.18573	21.7375	24.9766	10.0835	10.3502	20.4337	102.645	107.127	4.05845	3.35376	17.3679	0.676304	33.924	57.7516	38.7581	47.5787	135.818	221.805	94.7869	132.5	102.759	116.838	59.9487	120.598		0.200584	1.57443	0.200584	0.87272	17.6791	20.9181		2.82142	2.63142	3.13247	2.93639	21.0126	30.3019	10.4727	12.1243	22.597	115.77	2.85016	18.3776	0.731469	3.03443
	4.11098	2.3178	3.60781	3.05817	20.7906	23.2983	9.53061	9.74377	19.2744	102.237	94.9411	3.8594	3.19558	16.6207	0.677479	29.3723	52.0247	35.0795	41.8925	126.787	189.549	97.6916	136.355	107.891	119.612	46.1817	86.5532		0.251585	1.5416	0.251585	0.80123	16.9312	19.4389		2.82597	2.63696	3.10638	2.90878	21.0449	30.0508	10.429	12.0533	22.4822	115.575	2.84667	18.3909	0.731921	3.00758
	3.87813	2.27974	3.38014	2.92022	19.9312	21.6306	9.00335	9.15387	18.1572	101.672	83.7933	3.62913	3.0352	15.918	0.679716	26.2679	45.2069	31.6205	37.0045	119.419	159.448	102.349	137.245	112.673	122.648	35.2403	58.3044		0.248996	1.34939	0.248996	0.708911	16.3021	18.0015		2.83158	2.63145	3.08442	2.88018	21.0771	29.8081	10.3855	11.9864	22.3719	115.415	2.84373	18.4042	0.732329	2.9823
	3.62916	3.50237	3.15054	2.82135	19.0944	20.1843	8.73037	8.46183	17.1922	96.9241	71.6025	3.56577	3.2385	15.2281	0.649259	26.0224	27.3319	31.1344	34.9165	107.414	131.193	107.448	110.093	117.6	124.848	26.0054	38.3093		0.0633901	0.0633901	0.415221	0.744418	15.5287	16.6186		2.83724	2.63612	3.06577	2.85322	21.1078	29.5752	10.3459	11.921	22.2669	115.224	2.84124	18.4174	0.732698	2.9595
	3.38928	4.79612	2.95105	2.74551	18.2068	19.102	8.5318	7.87861	16.4104	92.344	62.0724	4.0927	3.06061	14.8541	0.658314	26.4455	13.9553	31.1448	33.4811	93.6054	111.73	112.479	84.6174	121.966	126.549	17.7401	26.083		0.703417	0.703417	1.14165	1.34719	14.1141	15.0093		2.84102	2.64305	3.0477	2.8269	21.1231	29.3529	10.3058	11.8563	22.1621	115.045	2.83043	18.4187	0.733596	2.94436
	3.27419	4.61556	2.74105	2.58739	17.2896	18.3288	8.13942	7.53131	15.6707	92.5288	56.7207	3.94488	2.87434	14.1211	0.661751	23.6705	12.4176	29.1424	30.825	83.7253	103.823	114.933	87.9718	126.649	130.131	10.8549	18.7824		0.670688	0.670688	1.20382	1.35748	13.3447	14.3839		2.84002	2.65023	3.03054	2.80119	21.1227	29.1822	10.2711	11.806	22.0772	114.944	2.81089	18.4098	0.73508	2.93528
	3.11315	4.29827	2.53259	2.50846	16.2335	17.674	7.72666	7.19114	14.9178	93.0691	51.7125	3.70571	2.67773	13.2497	0.663759	21.2846	11.7539	26.9784	27.2296	72.3669	98.9491	118.412	94.0244	131.384	131.938	5.01153	13.5357		0.592564	0.592564	1.17312	1.19725	12.5278	13.9683		2.83748	2.65674	3.01576	2.77456	21.1213	29.0399	10.2409	11.7649	22.0058	114.881	2.79029	18.4012	0.736659	2.92662
	2.94375	4.00764	3.96967	2.47633	15.0722	16.832	7.55026	6.55843	14.1087	86.8636	43.013	3.98866	3.20023	12.3061	0.587235	21.2199	12.5501	12.8206	25.7448	56.5795	86.15	122.128	99.7451	100.505	132.677	1.16059	8.04897		1.04491	0.0189853	0.0189853	1.51233	11.0835	12.8433		2.82689	2.66261	3.00316	2.74792	21.1188	28.9115	10.2118	11.729	21.9408	114.857	2.76766	18.3921	0.738403	2.91502
	2.8142	3.80978	3.85472	2.38816	14.2493	15.8858	7.167	6.16771	13.3347	86.057	38.0406	3.83225	3.06309	11.6507	0.583643	18.9469	11.2709	10.9712	22.8372	50.1596	76.0172	125.008	103.736	102.823	134.716	0.0647461	3.57547		1.01806	0.0224712	0.0224712	1.44409	10.4171	12.0535		2.81446	2.66804	2.99146	2.72379	21.1167	28.7981	10.1854	11.6978	21.8832	114.849	2.74646	18.3839	0.740046	2.90296
	2.71458	3.62192	3.59343	2.52895	13.6576	14.7923	6.81814	5.76571	12.5839	84.5643	33.2434	3.60768	2.93429	11.1487	0.583286	16.8392	10.2158	10.3987	18.3972	46.7786	63.5876	127.245	107.598	108.19	131.468	0.113743	0.635896		0.893097	0.014246	0.014246	1.07873	10.05	11.1846		2.80199	2.67306	2.98039	2.70089	21.1166	28.6913	10.1607	11.6691	21.8298	114.845	2.72616	18.3776	0.741642	2.89119
	2.53639	3.46738	3.41648	2.4133	13.3388	13.8575	6.50497	5.51394	12.0189	84.765	30.4035	3.44193	2.75641	10.8709	0.595459	15.7497	9.22695	9.53876	16.7418	46.7009	54.0596	131.297	110.828	111.903	134.133	0.430478	0.0188772		0.905545	0.02545	0.02545	1.02863	9.89685	10.4156		2.79028	2.67836	2.98143	2.67402	21.117	28.5847	10.1376	11.6394	21.7771	114.814	2.70634	18.3722	0.743214	2.88586
	2.42697	3.39131	3.22291	2.33255	13.2982	13.3199	6.33196	5.42064	11.7526	85.6076	29.3833	3.30711	2.62595	10.8215	0.609448	15.249	8.64745	9.6662	15.9953	48.5281	48.8307	133.817	112.436	116.036	136.01	0.485421	0.455669		0.880139	0.0841985	0.0841985	0.974556	9.99106	10.0128		2.75486	2.68466	2.98279	2.6467	21.1135	28.4666	10.1082	11.6084	21.7166	114.841	2.70221	18.3622	0.743433	2.86882
	2.35807	3.27256	3.02058	3.26144	13.2279	12.9201	6.34344	5.22497	11.5684	82.3681	27.3003	3.267	3.08079	10.5082	0.546575	15.8831	9.4303	11.0414	9.49869	47.3961	43.2519	135.416	114.968	120.436	115.207	0.588243	1.15528		0.908929	0.00555694	0.246423	0.00555694	9.96092	9.65305		2.70628	2.69072	2.98412	2.62087	21.1046	28.3476	10.0757	11.5777	21.6534	114.907	2.69461	18.3474	0.743882	2.8452
	2.53762	3.08767	2.86348	3.41075	13.0911	12.6574	6.27466	5.12178	11.3964	81.6264	26.2327	3.24921	2.91953	10.3457	0.559822	13.9655	10.157	11.6362	8.20202	46.464	40.7387	131.269	118.968	123.908	112.024	0.816812	1.78901		0.711585	0.161541	0.385722	0.161541	9.84191	9.40815		2.65764	2.69066	2.98414	2.59738	21.0864	28.2102	10.0377	11.5401	21.5778	114.967	2.66589	18.3242	0.745986	2.8374
	2.45577	2.898	2.76358	3.17282	12.7676	12.4481	6.08431	5.05939	11.1437	83.1546	25.5974	3.03541	2.79719	10.1293	0.567216	13.1663	10.1526	11.0272	8.47679	44.666	40.4981	133.151	123.141	126.142	117.117	1.50631	2.39249		0.579636	0.13741	0.271825	0.13741	9.73216	9.41271		2.61235	2.67074	2.98315	2.57466	21.067	28.086	9.99898	11.5087	21.5077	115.099	2.62695	18.3	0.748941	2.82694
	2.30649	2.78367	2.58644	2.96834	12.3203	12.103	5.8447	4.93717	10.7819	84.4725	24.3756	2.876	2.63575	9.8193	0.576758	12.519	9.36992	10.6163	8.27347	41.9338	39.1657	136.619	125.691	130.153	121.585	2.80414	3.57943		0.569518	0.0923342	0.289566	0.0923342	9.44433	9.22695		2.57063	2.64969	2.97103	2.55162	21.0479	27.9567	9.95793	11.4769	21.4348	115.254	2.5904	18.2754	0.751709	2.81036
	2.71299	3.09413	2.42627	2.81357	11.7463	11.7094	5.75045	4.63503	10.3855	80.6029	21.4835	2.95385	2.73814	9.5556	0.554548	9.22615	7.05605	11.0501	8.62526	35.9503	35.5094	127.281	118.827	133.833	125.022	5.05613	5.22334		0.240857	0.140278	0.527574	0.140278	8.79246	8.75558		2.53193	2.63288	2.9581	2.52824	21.0241	27.8157	9.91515	11.4398	21.355	115.377	2.55717	18.2468	0.754166	2.79549
	3.29087	3.06701	2.30267	2.65829	11.1321	11.334	5.63083	4.3532	9.98403	77.3101	18.9504	3.17894	2.76047	9.17178	0.53731	5.47542	6.57318	11.0766	8.83601	30.2639	32.5267	114.576	119.419	136.708	128.519	8.19563	7.0801		0.111929	0.111929	0.876262	0.52065	7.95315	8.15511		2.49741	2.61782	2.94644	2.50857	20.931	27.67	9.86187	11.3865	21.2483	115.46	2.53588	18.1637	0.754983	2.78213
	3.1554	2.96175	2.17013	2.57721	10.3681	10.5979	5.30508	4.02566	9.33074	75.8831	16.2059	3.05857	2.67335	8.56493	0.524243	4.62114	5.49122	9.82792	7.44128	25.6342	28.0139	117.495	121.73	139.825	130.363	13.1536	11.5395		0.0968257	0.0968257	0.888442	0.481362	7.30953	7.53933		2.47981	2.60091	2.93629	2.49255	20.7627	27.5325	9.80079	11.3185	21.1193	115.486	2.51964	18.0222	0.754682	2.7686
	2.94106	2.80309	2.00682	2.43815	9.67074	9.97755	4.9729	3.77294	8.74584	75.87	14.2351	2.87207	2.52938	7.98832	0.519024	4.1284	4.70809	8.79762	6.42498	22.0697	25.0465	122.187	125.256	143.714	133.558	18.6983	16.139		0.0689827	0.0689827	0.865249	0.433924	6.79867	7.10548		2.46371	2.59254	2.90673	2.47961	20.5605	27.4083	9.73523	11.2489	20.9841	115.548	2.50784	17.8542	0.753674	2.74964
	2.78547	2.74672	1.85775	2.39493	10.4366	9.59778	4.96988	3.93275	8.90263	79.1317	15.4665	2.76609	2.48288	7.8947	0.521492	4.77166	4.94246	9.68536	6.63037	29.8854	21.4175	125.651	126.521	147.31	134.559	12.6612	19.3346		0.0193757	0.0193757	0.908342	0.371163	7.67054	6.83169		2.44801	2.58347	2.87719	2.46793	20.3557	27.2508	9.66384	11.1683	20.8322	115.568	2.49681	17.6827	0.75254	2.73033
	2.61693	2.64916	1.79486	2.74988	16.2911	9.213	5.88583	5.78052	11.6663	98.2109	33.4144	2.69952	2.62499	7.59722	0.486414	10.6857	10.476	16.736	9.83418	108.27	11.0701	129.458	128.726	148.841	126.45	5.2727	22.8665		0.082585	0.0503575	0.904664	0.0503575	13.5916	6.51348		2.43366	2.56847	2.85122	2.46127	20.152	26.8554	9.55366	11.0126	20.5663	115.271	2.48807	17.5024	0.751074	2.70985
	2.44013	2.57358	1.70795	2.61609	20.0841	8.80659	6.37141	7.20691	13.5783	113.113	51.9396	2.59484	2.47349	7.25897	0.491702	15.455	14.4235	21.7479	14.1025	188.039	5.9301	133.512	130.446	150.969	129.477	37.0789	26.9184		0.154703	0.0212547	0.886889	0.0212547	17.4893	6.21176		2.42065	2.56512	2.82786	2.45419	19.9487	26.1361	9.3921	10.7539	20.146	114.5	2.48192	17.3095	0.749192	2.69649
	2.258	2.46658	1.57274	2.42662	19.9579	8.26698	6.15813	7.19262	13.3508	116.799	51.7338	2.4466	2.30015	6.81688	0.495416	15.211	13.6276	21.0258	13.9242	190.433	4.44722	137.755	132.902	154.31	133.825	35.5574	32.809		0.188599	0.0199815	0.873859	0.0199815	17.5113	5.82038		2.41267	2.56604	2.80524	2.45206	19.7514	25.2158	9.20054	10.434	19.6346	113.407	2.48056	17.1137	0.746808	2.68564
	2.12781	2.30554	1.45923	2.33556	19.3018	8.64565	6.02926	7.02312	13.0524	116.484	49.3242	2.32055	2.17224	7.06813	0.529837	15.2213	13.8661	20.8852	13.6434	176.159	6.84551	140.828	136.641	157.143	135.94	28.1629	28.6144		0.192741	0.0150104	0.861321	0.0150104	16.9812	6.3251		2.40496	2.56514	2.78114	2.44997	19.5656	24.3047	9.01191	10.1227	19.1346	112.326	2.47876	16.9271	0.744535	2.67314
	2.04847	2.15383	1.38708	2.16128	18.2423	9.60944	5.93374	6.77198	12.7057	114.127	45.8598	2.15755	2.07481	7.7474	0.577527	15.0953	14.2877	20.6721	14.2315	151.501	13.5108	142.717	140.211	158.957	140.034	18.0407	19.2322		0.109086	0.00372398	0.770475	0.00372398	16.0848	7.45189		2.39821	2.56514	2.75701	2.44802	19.3631	23.4312	8.82713	9.82213	18.6493	111.272	2.4773	16.7291	0.742035	2.66108
	1.97332	2.04692	1.33743	2.00136	16.9401	9.29838	5.59959	6.31148	11.9111	112.713	39.8348	2.02414	1.98033	7.48552	0.581584	13.1499	12.6215	18.1661	12.9473	128.608	13.681	144.518	142.754	160.211	143.845	8.67452	22.0572		0.0508254	0.0227795	0.686716	0.0227795	14.916	7.27424		2.39137	2.56485	2.73328	2.45124	18.9414	22.6161	8.61638	9.49305	18.1094	110.174	2.47964	16.3602	0.736766	2.64906
	1.86193	1.91767	1.28248	1.8958	15.7142	10.8326	5.58412	6.15745	11.7416	110.267	37.9142	1.90673	1.8704	8.60389	0.642859	13.8547	13.4429	18.5041	13.6037	102.619	27.5468	147.209	145.859	161.605	146.388	2.95606	9.99991		0.0448046	0.0109324	0.624259	0.0109324	13.8075	8.92589		2.38592	2.56331	2.71	2.45497	18.254	21.8315	8.36663	9.11546	17.4821	108.95	2.48205	15.7822	0.728207	2.63665
	1.71544	1.77392	1.21029	1.75196	14.8744	17.8725	6.53308	7.68388	14.217	117.615	59.0421	1.76294	1.72457	11.5993	0.74113	23.2096	22.6496	28.3322	22.8592	69.5773	128.583	150.785	149.352	163.446	149.889	0.773505	15.0359		0.0474947	0.0109844	0.552652	0.0109844	13.1114	16.1096		2.38125	2.56484	2.686	2.45839	17.4876	21.0621	8.1067	8.72495	16.8317	107.626	2.485	15.1424	0.718053	2.62542
	1.65281	1.69315	1.13524	1.90783	14.2716	22.0618	7.12041	8.90762	16.028	125.1	79.3457	1.80049	1.66289	11.1807	0.741055	29.8947	29.4552	35.8223	27.171	51.1401	223.245	152.327	151.333	165.371	146.097	0.0765918	65.0752		0.147684	0.107343	0.665248	0.107343	12.4712	20.2613		2.37726	2.57667	2.6624	2.45761	16.7472	20.2988	7.85332	8.34123	16.1945	106.213	2.48737	14.5238	0.70756	2.61954
	1.5662	1.63291	1.18358	2.81417	13.7331	21.9209	7.14181	8.68943	15.8312	121.67	75.5062	2.22354	1.58288	11.0033	0.748474	31.0874	30.3479	35.5005	18.7284	43.4446	218.422	154.472	152.819	164.13	125.009	0.0685572	62.8219		0.65734	0.590629	1.03996	0.590629	11.5095	19.6974		2.37441	2.61406	2.64245	2.45359	16.0569	19.5439	7.61421	7.96747	15.5817	104.639	2.4937	13.9462	0.696629	2.62825
	1.89594	1.57081	1.12932	2.8608	13.1347	21.0703	6.94364	8.27905	15.2227	119.232	68.5427	2.37837	1.65209	10.5662	0.729571	25.4793	28.8673	33.8063	16.6696	38.3292	199.562	146.385	154.358	165.523	123.968	0.739929	50.061		0.482431	0.807563	1.24905	0.482431	10.7563	18.6919		2.37141	2.65506	2.62329	2.44982	15.4156	18.8065	7.38695	7.60893	14.9959	103.005	2.49319	13.4085	0.686424	2.63917
	1.86041	1.51243	1.07914	2.68971	12.6591	19.9283	6.62151	7.85457	14.4761	118.622	61.6942	2.27506	1.59943	10.1667	0.728131	22.6681	26.1027	30.7179	15.4591	36.452	177.071	147.246	155.812	166.817	127.807	1.78444	35.2057		0.414651	0.762629	1.19593	0.414651	10.384	17.6533		2.36889	2.69277	2.603	2.44621	14.8059	18.0983	7.16918	7.2664	14.4356	101.356	2.48541	12.8967	0.676844	2.64789
	1.71842	1.46114	1.00864	2.61052	12.3788	18.5039	6.28023	7.37428	13.6545	117.421	54.38	2.16447	1.52546	9.93671	0.733827	20.8101	23.2236	27.7896	13.4667	37.1923	149.418	150.712	157.095	168.643	129.604	2.61183	20.3309		0.446054	0.703331	1.15583	0.446054	10.2143	16.3394		2.36689	2.73107	2.5789	2.4411	14.2134	17.4295	6.96014	6.93998	13.9001	99.7103	2.47555	12.4001	0.667167	2.65499
	1.65923	1.36994	0.947943	2.47056	12.1232	17.4391	6.00168	7.02294	13.0246	117.016	49.3216	2.06489	1.44226	9.71007	0.741353	18.8569	21.453	25.5402	12.4688	37.4736	130.816	152.169	159.389	170.223	132.81	3.50305	11.8629		0.405666	0.694958	1.11695	0.405666	10.0584	15.3742		2.36468	2.76658	2.56673	2.44566	13.6571	16.8054	6.7677	6.6324	13.4001	98.0008	2.47593	11.9347	0.656375	2.66666
	2.00818	1.43575	0.912462	2.32173	11.747	16.7265	5.8586	6.69545	12.554	114.284	44.829	2.16495	1.57886	9.39065	0.712138	14.8257	19.5616	24.4642	12.5094	34.6729	118.111	143.681	157.732	171.15	136.263	5.05318	7.46167		0.156774	0.729206	1.25249	0.156774	9.58201	14.5615		2.35941	2.79799	2.5543	2.44907	13.1423	16.215	6.58635	6.34484	12.9312	96.3332	2.47538	11.5033	0.645835	2.67615
	1.93031	1.43214	0.853734	2.17639	11.1201	16.333	5.64093	6.4922	12.1331	115.091	42.1487	2.05335	1.55668	8.88414	0.701808	13.7687	17.7139	22.9173	12.0031	30.0207	114.32	145.554	157.823	172.69	139.677	8.26469	5.46666		0.123038	0.621205	1.19961	0.123038	9.06671	14.2796		2.35406	2.87523	2.54165	2.44963	12.6643	15.6488	6.42227	6.06736	12.4896	94.4737	2.47263	11.1038	0.635746	2.70844
	1.86391	1.39401	0.858375	2.07798	10.5054	15.8425	5.42369	6.25013	11.6738	115.238	39.0642	1.97094	1.51149	8.39851	0.694957	12.672	16.2383	20.8421	11.1938	25.8233	108.551	147.161	158.782	172.568	142.013	12.1769	3.41362		0.107035	0.576928	1.11257	0.107035	8.53441	13.8715		2.3572	2.95147	2.5311	2.44779	12.214	15.1228	6.27072	5.80713	12.0779	92.6072	2.46862	10.7281	0.625876	2.74128
	1.83382	1.34927	1.0088	1.99462	10.0317	15.3407	5.25983	6.00264	11.2625	114.122	36.0316	1.91422	1.47041	8.02244	0.690207	11.7375	15.2924	18.0712	10.6616	22.7709	101.625	147.892	159.912	168.639	144.006	15.7067	1.81127		0.0804014	0.564945	0.90542	0.0804014	8.1175	13.4265		2.35792	3.02409	2.52429	2.44119	11.7902	14.6279	6.1276	5.56303	11.6906	90.7863	2.46196	10.3746	0.616413	2.77419
	1.78296	1.54663	1.55699	1.93058	9.58282	14.6354	5.17257	5.60743	10.78	108.407	31.4432	1.85677	1.61349	7.66976	0.652387	11.4894	13.1475	13.0724	10.5105	19.4503	89.546	149.131	154.959	154.701	145.548	19.4664	0.410313		0.0738066	0.310143	0.299776	0.0738066	7.72605	12.7787		2.35363	3.08967	2.51944	2.44299	11.4017	14.1514	5.99315	5.3321	11.3252	88.97	2.4621	10.0496	0.606431	2.80456
	1.69131	1.47495	1.86604	1.82732	9.15274	13.7133	4.95427	5.22331	10.1776	105.43	27.283	1.84668	1.72531	7.33107	0.618984	10.6469	12.1057	9.53718	9.77782	17.6271	76.72	151.378	156.749	147.109	148.05	23.4464	0.0793099		0.155372	0.371726	0.0193589	0.0193589	7.30606	11.8666		2.34885	3.20539	2.51875	2.44459	11.0928	13.6991	5.88492	5.11926	11.0042	86.9896	2.46313	9.79084	0.597987	2.86207
	1.73935	1.44877	1.8225	1.75306	8.75537	12.7175	4.70609	4.8379	9.54398	102.801	23.4052	1.78778	1.74277	7.02215	0.60233	8.80155	10.6101	8.31505	8.72038	16.3967	64.1824	150.198	157.405	148.167	149.862	27.4526	1.63178		0.0484344	0.339013	0.0347232	0.0347232	6.96759	10.9297		2.34156	3.38283	2.51286	2.44518	10.8266	13.275	5.79735	4.91948	10.7168	84.8575	2.4621	9.56928	0.590721	2.94785
	1.86929	1.5486	1.72353	1.71083	8.53166	11.9331	4.55284	4.53008	9.08292	99.5003	20.5217	1.79641	1.71401	6.86606	0.600468	7.20142	9.02545	8.00499	8.07698	15.831	54.4685	147.03	154.91	150.586	150.898	29.8469	4.25093		0.0728819	0.247811	0.0728819	0.085575	6.73525	10.1367		2.33226	3.5524	2.50386	2.44934	10.5782	12.8835	5.71659	4.73569	10.4523	82.841	2.46297	9.36283	0.583458	3.02813
	1.79343	1.43879	1.60944	1.61552	8.32867	11.2688	4.34245	4.32895	8.6714	99.6892	18.7398	1.70448	1.61096	6.69486	0.61209	6.4975	8.43125	7.46936	7.43614	15.89	47.975	148.876	157.656	153.399	153.249	32.106	7.43132		0.0889551	0.265688	0.0950393	0.0889551	6.6242	9.56437		2.32232	3.71145	2.4961	2.46052	10.3615	12.5384	5.64838	4.57382	10.2222	80.9758	2.46942	9.18322	0.576162	3.10377
	1.69032	1.37149	1.51931	2.35336	8.10928	10.5446	4.26473	4.01016	8.27489	94.0307	16.0814	2.02184	1.56206	6.6703	0.620507	6.62757	8.37085	7.53734	3.65335	14.7806	39.4371	151.402	159.35	155.64	135.525	34.6404	11.9043		0.331516	0.650351	0.50253	0.331516	6.08744	8.52279		2.31273	3.85978	2.5036	2.47014	10.2113	12.2676	5.60419	4.44835	10.0525	79.3754	2.4785	9.05956	0.570378	3.18169
	1.5689	1.29494	1.93545	2.33075	7.89711	9.86926	4.1494	3.73572	7.88512	90.0304	13.9556	2.1331	1.66054	6.50552	0.593307	6.65897	8.14795	4.90158	3.3075	14.0453	32.7168	154.405	161.289	145.43	136.052	37.1829	17.0208		0.564196	0.838159	0.19765	0.19765	5.76401	7.73616		2.3099	4.12379	2.51304	2.47637	10.0753	12.0337	5.58869	4.32921	9.9179	77.4639	2.48554	8.95367	0.565435	3.31842
	1.51951	1.30334	1.81706	2.28533	7.50577	9.19687	3.93798	3.47577	7.41375	88.2627	12.081	2.0512	1.5939	6.20066	0.591023	5.84899	6.94134	4.49829	2.73125	12.7292	27.6559	155.635	161.075	148.299	137.114	42.1086	23.021		0.531687	0.74786	0.234133	0.234133	5.45458	7.14567		2.30645	4.38357	2.51804	2.48818	9.9507	11.822	5.57816	4.22252	9.80069	75.6974	2.49564	8.85757	0.560363	3.45081
	2.20914	1.25581	1.6822	2.20457	7.18819	8.57991	3.8533	3.17315	7.02646	82.3489	10.0689	2.20685	1.81279	5.94343	0.532557	2.70326	6.74697	4.71368	2.71834	11.1214	22.3408	138.904	162.284	151.602	139.012	46.3312	29.322		0.00228894	0.951043	0.52465	0.00228894	4.98133	6.37306		2.3027	4.62677	2.52045	2.50547	9.8305	11.6245	5.56839	4.12467	9.69306	74.0729	2.50921	8.76497	0.554875	3.57361
	2.97252	1.19657	1.62954	2.08415	6.80503	8.03547	3.78721	2.90124	6.68846	76.6063	8.41721	2.52833	1.7432	5.8469	0.540666	0.663726	6.71145	4.65554	2.90043	9.10722	18.0477	121.493	163.797	152.902	141.866	51.6941	35.5146		0.444186	1.33177	0.89879	0.444186	4.2767	5.50714		2.29702	4.85116	2.52091	2.52198	9.73151	11.5133	5.57264	4.06096	9.6336	72.8732	2.52117	8.69179	0.550311	3.68657
	2.91187	1.56471	1.53242	1.999	6.49468	7.60182	3.68408	2.67602	6.3601	72.6373	7.16108	2.45543	1.67328	5.59898	0.539818	0.59632	4.49175	4.62964	2.83952	7.89948	15.3487	122.833	154.509	155.313	143.902	56.2531	40.8713		0.456435	0.890721	0.923008	0.456435	4.03925	5.14639		2.27814	5.07164	2.51903	2.53961	9.70518	11.4522	5.5943	4.0317	9.626	72.068	2.52417	8.67746	0.549321	3.80562
	2.70665	2.44915	1.43172	2.18365	6.30395	7.21918	3.71571	2.41493	6.13065	64.9924	5.83189	2.5779	2.25002	5.40462	0.412116	1.01821	1.60419	5.21664	2.34723	6.69895	12.2742	127.424	133.304	157.833	139.505	59.1506	45.9103		0.12875	0.12875	1.14618	0.394252	3.72605	4.64128		2.25878	5.28022	2.51714	2.55646	9.70857	11.4061	5.62121	4.01551	9.63673	71.435	2.52697	8.68673	0.549306	3.91834
	2.54928	2.37194	1.35767	2.48814	6.01342	6.83232	3.60213	2.24272	5.84485	62.2609	5.02978	2.51871	2.40099	5.14739	0.363839	1.10849	1.51336	5.03762	1.24097	5.81434	10.4341	131.002	135.093	159.699	132.405	63.7038	51.3024		0.0305701	0.146768	1.16105	0.0305701	3.49471	4.31361		2.23991	5.4692	2.51554	2.57127	9.71343	11.3611	5.64507	4.00231	9.64738	70.8992	2.52947	8.69634	0.549347	4.02023
	2.54056	2.26039	1.47665	2.36073	5.83234	6.48974	3.4934	2.10842	5.60182	60.3542	4.44542	2.45065	2.28548	5.0094	0.373402	0.907904	1.52032	4.06729	1.28294	5.47062	8.97804	131.202	137.698	156.706	135.354	66.6272	56.3272		0.0899153	0.190258	0.973996	0.0899153	3.38169	4.03909		2.22612	5.63707	2.51412	2.58401	9.71028	11.3142	5.6643	3.98811	9.65241	70.4078	2.53159	8.69879	0.549153	4.11054
	2.51263	3.17668	1.5763	2.19661	5.717	6.17098	3.55837	1.92394	5.4823	54.068	3.70154	2.84465	2.27561	5.08192	0.38142	1.09356	0.145686	3.9286	1.85439	4.65971	6.82576	131.842	117.034	154.221	139.199	68.5235	61.2136		0.332023	0.332023	1.26836	0.648048	2.87235	3.32633		2.21344	5.7739	2.51381	2.59439	9.86494	11.2702	5.70511	4.00828	9.71338	70.2577	2.53395	8.84218	0.554514	4.18415
	2.40287	3.20179	1.45226	2.06704	5.61219	6.03711	3.46221	1.91984	5.38205	55.4513	3.68579	2.80233	2.151	5.00959	0.399212	1.12221	0.0678205	4.03989	1.9465	4.62242	6.63013	134.375	116.491	157.317	142.274	70.2696	63.3262		0.39946	0.39946	1.35006	0.735288	2.80987	3.23479		2.20283	5.88114	2.51364	2.60168	10.0176	11.2401	5.74284	4.03333	9.77617	70.2324	2.53565	8.9835	0.55975	4.24141
	2.26922	3.08617	1.33247	1.96668	5.46112	10.0704	4.03102	3.28817	7.31919	81.5716	10.812	2.6777	2.04232	4.86738	0.408855	3.10394	0.892731	7.28216	4.26148	2.04518	36.4747	137.491	119	160.337	144.678	72.8253	15.4012		0.408478	0.408478	1.34522	0.711012	2.78342	7.39275		2.19432	5.97625	2.51322	2.60779	10.1544	11.2165	5.77708	4.05762	9.8347	70.2365	2.53686	9.10983	0.564364	4.29202
	2.11947	2.88197	1.3346	1.8991	5.22461	11.5469	4.16778	3.86242	8.03021	92.6734	14.9183	2.50072	1.95419	4.63895	0.407205	4.19557	1.65332	8.02693	5.14693	1.11689	54.452	141.026	123.497	160.283	146.308	76.9178	5.99246		0.381248	0.381248	1.16612	0.601622	2.72389	9.04622		2.18644	6.06381	2.51417	2.61172	10.2708	11.1898	5.80611	4.07741	9.88353	70.2262	2.53855	9.21905	0.568185	4.33776
	1.99964	2.75461	1.38259	1.79223	4.88932	11.2813	4.01662	3.77052	7.78714	93.8731	14.2168	2.37713	1.84408	4.35564	0.405108	4.06819	1.59266	6.93809	4.94789	0.76161	52.7757	143.886	126.344	159.07	148.905	82.9114	7.36353		0.377485	0.377485	0.994536	0.584896	2.51219	8.90418		2.18352	6.1413	2.52565	2.61344	10.3865	11.1614	5.83529	4.09496	9.93025	70.1758	2.5476	9.32517	0.570851	4.37737
	1.84781	2.6037	1.28243	1.72812	4.62063	11.1099	3.86543	3.74045	7.60587	96.7668	13.991	2.22576	1.75804	4.1164	0.401461	4.07077	1.59194	6.67185	4.56809	0.570331	52.4818	147.552	129.759	161.607	150.474	87.8768	8.3234		0.377946	0.377946	0.943325	0.497642	2.39487	8.8841		2.22536	6.21032	2.54101	2.6139	10.4881	11.1293	5.86801	4.10052	9.96853	69.8792	2.55923	9.41867	0.572674	4.41211
	1.70291	2.41905	1.22839	1.63267	4.48244	10.7333	3.6998	3.63571	7.3355	98.2677	13.2184	2.06098	1.65023	3.96659	0.412397	3.98756	1.64031	6.10785	4.27302	0.612524	49.4705	151.093	134	162.984	152.825	90.4868	10.6378		0.358072	0.358072	0.83259	0.428312	2.42146	8.67234		2.27075	6.27402	2.55692	2.61131	10.5694	11.0981	5.89674	4.10186	9.9986	69.5614	2.57052	9.49554	0.573926	4.44266
	1.56974	2.32692	2.2742	1.59883	4.34983	10.1017	3.70354	3.29471	6.99826	88.9611	10.8551	2.30056	1.76767	3.8441	0.370013	4.55311	1.89508	2.04301	4.42983	0.417683	40.9369	154.384	136.141	137.375	153.662	93.0272	15.1566		0.730822	0.0263596	0.0263596	0.701737	2.04926	7.80118		2.31466	6.33503	2.5706	2.63167	10.6382	11.0779	5.92801	4.10043	10.0284	69.1704	2.58586	9.56239	0.574282	4.48335
	1.48606	2.30738	2.19328	1.53432	4.28819	9.93217	3.62357	3.25429	6.87786	89.8091	10.5904	2.25033	1.69906	3.79299	0.381266	4.56892	1.73234	2.04572	4.36496	0.441723	39.7984	156.471	136.598	139.278	155.266	94.2201	16.5057		0.764267	0.0570525	0.0570525	0.716012	2.03786	7.68184		2.35489	6.43994	2.58964	2.65384	10.6993	11.0617	5.96656	4.09891	10.0655	68.6981	2.60569	9.63444	0.574238	4.54689
	1.43625	2.21659	2.08954	1.47605	4.18849	13.5457	4.15877	4.70698	8.86576	113.182	22.1557	2.15307	1.62943	3.69551	0.388002	7.41213	3.77207	4.28172	7.19699	0.000882964	88.1147	157.719	138.728	141.737	156.721	96.1655	0.201757		0.716816	0.0635244	0.0635244	0.677013	2.03542	11.3927		2.39198	6.57034	2.61373	2.66391	10.7423	11.1056	6.01463	4.11082	10.1255	68.3469	2.62627	9.69928	0.573849	4.61713
	1.34638	2.08253	1.98227	1.4271	4.03659	14.4073	4.21369	5.08818	9.30187	120.754	25.8896	2.0324	1.56589	3.54807	0.387602	8.22145	4.54186	4.97923	7.76509	0.0313643	103.909	159.985	141.904	144.303	157.949	99.1677	0.170058		0.686017	0.0501267	0.0501267	0.6053	2.00419	12.3749		2.42544	6.68802	2.63538	2.67557	10.7747	11.1427	6.05697	4.11944	10.1764	68.0116	2.64543	9.75304	0.573265	4.6818
45°	1.28323	1.95682	3.67877	1.35676	3.77415	15.4906	4.59006	5.45238	10.0424	118.787	29.7284	2.81779	1.50677	3.75031	0.426765	10.9351	6.93398	0.83045	10.4542	0.665705	118.823	161.586	144.915	106.422	159.722	104.463	2.23725		1.53456	0.860977	0.860977	1.46104	0.95636	12.6728		2.4631	6.80628	2.65457	2.68761	10.8026	11.1687	6.09715	4.12427	10.2214	67.6426	2.66283	9.80355	0.572798	4.74694
	1.24525	1.75348	3.7676	1.24549	3.46906	14.6202	4.35018	5.14998	9.50016	118.386	26.5223	2.61127	1.37249	3.69296	0.458099	9.64056	6.74285	0.339399	9.63909	0.776373	105.473	162.553	149.852	104.598	162.547	110.793	0.391004		1.36602	0.85779	1.15633	1.36578	0.85779	12.0089		2.49983	6.91907	2.67273	2.69834	10.8272	11.2094	6.13776	4.13263	10.2704	67.3313	2.67913	9.85018	0.572341	4.80871
	1.21318	1.98646	3.4732	1.12728	4.65733	13.0284	4.24764	4.51502	8.76266	106.295	20.3854	2.72983	1.4065	4.3613	0.512293	9.20797	5.11296	0.599761	9.73668	0.167845	77.1019	163.372	144.202	110.706	165.576	87.19	0.934083		1.51665	0.743371	0.743371	1.60255	1.9275	10.2986		2.52819	7.01788	2.68913	2.7072	10.8422	11.2506	6.17254	4.14081	10.3133	67.0843	2.69365	9.88612	0.571749	4.86254
	1.27506	2.01011	3.3083	1.28991	5.01238	12.0315	4.15454	4.11324	8.26778	99.0061	16.9188	2.6592	1.46996	4.58636	0.514569	8.29137	4.59857	0.716123	8.20606	0.735897	62.0459	161.794	143.635	114.203	161.416	80.6855	3.85507		1.38414	0.649093	0.649093	1.36929	2.35318	9.37225		2.54647	7.11013	2.70334	2.71501	10.8498	11.2824	6.20119	4.14729	10.3485	66.8788	2.70626	9.91487	0.571155	4.91257
	2.60864	1.82242	4.48854	1.42402	4.51182	11.9791	4.47242	3.90232	8.37474	87.253	15.2281	3.54859	2.01898	4.506	0.381154	3.47366	7.02246	0.00025994	9.29275	0.00155224	56.3498	129.647	148.169	90.3707	158.027	89.9287	4.06355		0.939949	1.72617	0.939949	2.12458	0.963225	8.43047		2.56314	7.19478	2.71581	2.72234	10.8543	11.3159	6.22771	4.15404	10.3817	66.7025	2.71744	9.93939	0.570597	4.95856
	2.47886	2.83368	4.36712	1.59208	4.10379	11.7495	4.52084	3.68903	8.20987	81.6006	13.6089	3.46874	2.56756	4.30129	0.252404	4.16969	2.8465	0.023628	8.5776	0.173924	52.2534	132.619	124.573	92.6939	153.83	97.8338	5.04185		0.989881	0.635058	0.898386	1.87665	0.635058	8.28075		2.57956	7.27114	2.72751	2.72838	10.8625	11.3463	6.25256	4.16105	10.4136	66.5496	2.72773	9.96468	0.57018	4.99976
	2.28463	3.6363	4.02322	1.53468	3.81962	10.57	4.31141	3.21773	7.52914	74.6328	10.3538	3.72796	2.62255	3.97232	0.204671	4.10785	0.455771	0.0830524	7.71023	0.241858	39.1701	137.13	107.3	99.4341	155.257	103.536	11.7298		1.44333	0.0916589	0.295261	2.19328	0.0916589	6.84205		2.59414	7.34092	2.73969	2.73245	10.9173	11.3659	6.28173	4.17614	10.4579	66.4808	2.73426	10.0232	0.571348	5.0403
	2.13931	3.36792	3.86672	1.86943	3.847	9.69865	4.1315	2.85703	6.98853	69.1523	8.16262	3.60746	2.44646	3.86179	0.224361	3.96884	0.583061	0.0701119	5.11698	0.080945	30.9931	140.555	112.933	102.58	147.027	102.98	18.4577		1.46815	0.239538	0.25926	1.73803	0.239538	6.09119		2.60896	7.40967	2.75203	2.73118	10.9148	11.3784	6.29917	4.1777	10.4769	66.3215	2.7364	10.0385	0.571599	5.08085
	2.02823	4.28949	3.78389	1.72359	3.55715	8.84809	4.03841	2.56483	6.60324	63.5109	6.57834	3.67052	2.41046	4.16309	0.266618	4.0408	0.0630447	0.0647811	5.3584	0.231606	23.1331	143.201	94.1947	104.265	150.585	108.946	26.4895		1.64229	0.618975	0.113367	1.94693	0.113367	5.17757		2.62372	7.49182	2.76658	2.72949	10.9728	11.3948	6.32988	4.19419	10.5241	66.2602	2.73876	10.1026	0.573445	5.1292
	2.41244	4.56842	3.67843	2.08674	3.18943	7.96957	3.98417	2.14571	6.12989	53.856	4.60409	3.43393	2.60669	4.34592	0.250156	2.47033	0.341346	0.0934768	3.60026	0.631614	15.8834	134.153	88.8584	106.429	141.804	116.758	36.3045		1.02149	1.13449	0.244501	1.3472	0.244501	4.53564		2.63791	7.65022	2.78145	2.72934	11.2199	11.4338	6.40878	4.26273	10.6715	66.514	2.74237	10.3275	0.580353	5.21583
	2.3326	4.33036	3.38599	1.94413	2.93371	7.12696	3.67563	1.88555	5.56118	51.2987	3.5553	3.15985	2.48288	4.09427	0.244998	1.80371	0.428679	0.0838915	2.99807	0.550433	11.9117	136.009	93.4031	112.549	145.221	122.35	47.1685		0.827247	1.17051	0.226136	1.21572	0.226136	3.96711		2.6505	7.96856	2.79647	2.72789	11.516	11.4649	6.52072	4.35266	10.8734	66.7513	2.74503	10.5908	0.588323	5.38251
	2.20571	4.25641	3.11207	1.86838	2.65449	6.62004	3.45285	1.76047	5.21331	50.9859	3.09924	2.88328	2.31791	3.97033	0.26278	1.55535	0.645713	0.116131	2.51055	0.637375	10.0311	138.985	94.838	118.436	147.052	128.605	54.3885		0.67757	1.37313	0.228789	1.0149	0.228789	3.73676		2.66231	8.30385	2.81774	2.72731	11.7818	11.5324	6.63756	4.44708	11.0846	66.9987	2.74992	10.7253	0.591854	5.56079
	2.06655	4.1571	2.88022	2.26592	2.42272	6.13594	3.32141	1.56914	4.89055	47.2432	2.4622	2.65147	2.30512	3.83788	0.249513	1.57466	0.698373	0.19465	1.11405	0.807643	7.92161	142.285	96.7822	123.536	137.569	133.915	61.763		0.584914	1.50563	0.228749	0.385547	0.228749	3.48448		2.70973	8.61623	2.86327	2.72668	12.1558	11.7106	6.79706	4.58078	11.3778	67.3936	2.76083	10.937	0.596896	5.73975
	2.0222	3.90536	2.71396	2.24312	2.47787	5.56751	3.155	1.35285	4.50785	42.8795	1.8302	2.59591	2.30181	3.60751	0.220956	1.28325	0.563037	0.194522	0.831523	0.458508	5.82018	143.345	101.799	127.259	138.104	132.642	71.0208		0.573715	1.30945	0.118043	0.35279	0.118043	2.97159		2.77986	8.9783	2.90644	2.72767	12.6123	11.8604	6.97749	4.72972	11.7072	67.7854	2.81151	11.1399	0.596956	5.94237
	1.97161	3.96277	2.53579	2.11455	2.49748	5.24501	3.05453	1.28521	4.33974	42.0753	1.65175	2.51663	2.21028	3.60603	0.239971	1.17272	0.824892	0.269094	0.883572	0.310313	4.79817	144.559	100.643	131.311	141.143	132.191	76.5605		0.545024	1.44614	0.0191575	0.402085	0.0191575	2.72837		2.85006	9.3734	2.94904	2.73156	13.0439	11.9391	7.14785	4.86369	12.0115	68.0442	2.8748	11.2977	0.594312	6.16122
	1.92021	4.75756	2.5108	2.16044	2.33147	4.97601	3.10942	1.37687	4.48629	44.2806	1.89577	2.42114	2.2032	4.19587	0.3114	1.4142	2.71637	0.358341	0.900552	0.6052	3.48418	145.798	85.3283	131.884	140.054	136.035	81.3401		0.500922	2.33642	0.0896652	0.260694	0.0896652	2.55488		2.91642	9.74627	2.99053	2.74809	13.4236	12.0245	7.30823	4.98618	12.2944	68.2269	2.93495	11.4549	0.592082	6.3684
	1.87082	7.14855	2.72268	2.1236	2.15214	4.56932	3.43118	2.06865	5.49984	60.2897	4.27932	2.43741	2.13073	4.10766	0.316896	2.43473	13.8188	0.501975	1.70978	1.63597	1.29535	146.993	46.8724	127.063	140.928	140.251	88.8414		0.566587	4.71114	0.285274	0.313809	0.285274	2.13191		2.98002	10.0959	3.02995	2.76949	13.7845	12.081	7.45682	5.09898	12.5558	68.3801	2.9925	11.5847	0.589428	6.56292
	1.79328	7.35616	2.53857	2.03944	3.37882	4.05522	3.52692	2.05714	5.58405	58.3268	4.23181	2.9587	2.16423	3.88612	0.284594	3.00551	14.6631	0.97682	2.21257	0.0219325	0.279105	148.879	44.0727	131.247	142.933	112.701	98.7971		1.16542	4.39747	0.420123	0.919253	0.420123	1.09652		3.03917	10.4257	3.06815	2.78567	14.1412	12.1196	7.59657	5.20989	12.8065	68.5821	3.04641	11.6961	0.586719	6.7469
	1.7163	6.91929	2.36264	1.91537	4.14977	3.76632	3.47161	1.95786	5.42948	56.3963	3.83322	3.06448	2.02718	4.05391	0.333283	3.08112	11.8865	1.22983	2.42191	0.459896	0.0868486	150.764	50.0641	135.309	145.915	96.9264	104.624		1.34817	3.85482	0.701839	1.14911	1.08529	0.701839		3.12204	10.7261	3.10337	2.79908	14.4817	12.1638	7.73268	5.31364	13.0463	68.7166	3.10804	11.8044	0.58316	6.92405
	1.67152	6.80692	2.64022	2.20106	3.78021	3.42698	3.42115	1.83041	5.25157	53.5029	3.35042	3.0336	2.31085	3.6919	0.23007	3.06121	11.4634	0.609859	1.48862	0.128923	3.39635e-05	151.865	51.6669	128.929	139.094	104.34	111.681		1.36208	3.77332	0.393381	0.832538	0.746611	0.393381		3.2262	11.0945	3.14017	2.8092	14.7805	12.2128	7.87724	5.41407	13.2913	68.7305	3.16168	11.9333	0.581094	7.16035
	1.55324	6.41753	3.73479	3.08198	4.53343	3.04086	3.72697	1.64325	5.37022	44.0908	2.70028	3.40838	3.05114	4.33377	0.173683	4.72508	7.23909	6.10662e-05	0.416017	0.650379	0.47075	154.795	57.4164	105.27	119.092	89.5192	119.991		1.85514	3.00915	0.326404	0.326404	1.12505	0.367522		3.32912	11.4559	3.20284	2.81849	15.046	12.2528	8.01752	5.50184	13.5194	68.6227	3.23441	12.0536	0.576869	7.39252
	1.4597	5.81007	3.53742	2.81351	4.99856	2.72035	3.5566	1.60039	5.15699	44.9977	2.56125	3.17546	2.74364	4.63327	0.256156	4.39698	5.07814	0.00036808	0.552191	2.07925	0.699323	157.131	66.9912	109.359	125.023	80.9339	127.115		1.71576	2.63461	0.361955	0.361955	1.8231	0.455115		3.42418	11.777	3.27535	2.85273	15.2819	12.2817	8.14882	5.57221	13.721	68.3805	3.31256	12.1555	0.571691	7.6006
	1.34507	10.2329	3.24304	2.63468	5.35628	2.56673	4.22978	3.22215	7.45193	76.1778	10.3823	2.93886	2.58372	4.82797	0.302799	8.32152	36.037	0.973655	2.54434	1.26901	2.76573	160.018	14.1528	115.602	129.054	74.6255	130.603		1.59379	7.294	0.304179	0.304179	2.41742	0.37213		3.51252	12.0731	3.35121	2.8957	15.4855	12.3044	8.27042	5.63055	13.901	68.0806	3.39154	12.2466	0.566248	7.79282
	2.96324	9.98593	3.10987	2.74923	5.18082	4.57618	4.76088	2.73918	7.50006	57.5353	7.50313	3.84303	2.9999	5.02966	0.252786	3.23151	27.3011	2.72583	4.04673	0.176349	0.0341112	121.697	16.0718	118.484	126.465	77.6879	88.712		0.879789	6.1429	0.733158	1.0938	1.33779	0.733158		3.64559	12.3605	3.42503	2.93626	15.6582	12.3521	8.39628	5.6779	14.0742	67.624	3.48017	12.3584	0.560545	7.99885
	3.41552	9.45794	3.14818	2.53491	4.84057	5.80744	4.86743	2.54801	7.41543	52.3481	6.49233	4.12804	3.21501	5.56572	0.267712	2.10803	21.0728	2.95582	5.44063	0.00072128	0.883629	111.923	20.5839	117.651	131.331	83.8016	67.0343		0.712525	5.3299	0.979868	1.59313	0.712525	1.6794		3.98599	12.6427	3.49111	2.99969	15.8091	12.5913	8.58665	5.70959	14.2962	66.4938	3.61483	12.6299	0.554952	8.28863
	3.231	8.65057	3.05601	4.33595	5.56319	5.56448	5.06687	2.06326	7.13012	40.7205	4.25702	4.94957	3.50723	5.56416	0.226748	3.37042	12.843	4.04354	0.534244	0.246341	0.247616	115.861	28.5617	119.659	93.2952	71.0935	71.0719		1.71858	3.701	1.89356	0.613624	0.613624	0.614907		4.33574	12.9168	3.54778	3.06583	15.9702	12.8101	8.77443	5.74167	14.5161	65.4364	3.74477	12.8902	0.54977	8.57294
	2.9888	13.5551	3.29007	5.34908	10.4404	5.14065	6.79401	4.25645	11.0505	62.65	18.1173	5.24487	3.75272	9.16757	0.419097	14.4797	45.7119	12.2776	2.08782	13.2962	2.73361	121.134	0.193445	114.593	74.75	12.6344	78.3976		2.25607	8.3102	1.95479	0.104217	5.19554	0.104217		4.66629	13.1692	3.62329	3.12576	16.2729	13.2292	9.01444	5.8371	14.8515	64.7528	3.88404	13.2142	0.545679	8.91776
	2.83735	19.6243	3.33196	5.02478	11.7662	4.59866	7.86387	6.60396	14.4678	83.9786	43.6124	4.81172	3.64863	10.0808	0.468496	25.2659	138.308	20.5382	8.06042	15.228	10.6616	124.491	31.6902	113.698	80.4628	4.96719	88.2892		1.97437	14.8126	1.47976	0.213062	6.95445	0.213062		4.97927	13.4069	3.7418	3.18143	16.55	13.7595	9.26983	5.93819	15.208	64.0593	4.05117	13.6714	0.542824	9.19311
	2.61294	19.0555	3.06874	5.04437	10.8144	4.68987	7.54765	6.35529	13.9029	84.2023	40.3897	4.86712	3.47402	9.3719	0.459125	24.3513	132.432	20.0606	6.2664	10.6718	8.16687	129.549	25.6102	119.381	80.1118	10.1154	86.5834		2.25418	14.1884	1.79838	0.177248	5.94729	0.177248		5.33203	13.6241	3.8723	3.23499	16.8944	14.2451	9.53382	6.04131	15.5751	63.3672	4.23723	14.0899	0.537599	9.47807
	2.42995	17.9602	3.4584	5.49999	11.631	6.86025	7.97331	5.85811	13.8314	73.4715	34.3174	6.18012	3.9688	10.4383	0.44905	30.7287	99.739	20.3844	6.11729	13.3787	1.2389	133.748	15.7241	111.018	72.1633	5.58799	50.9032		3.75016	11.7801	2.72172	0.680128	5.45088	0.680128		5.72635	13.8215	3.99917	3.29729	17.2232	14.7041	9.79526	6.12952	15.9248	62.5764	4.43097	14.4835	0.531472	9.77391
	2.32006	16.9961	5.3	5.14399	16.3169	11.904	9.66351	6.26813	15.9316	64.8639	39.2895	8.60199	5.18299	15.2137	0.49178	53.9263	53.7674	19.0403	20.4261	44.2677	5.01968	136.302	9.0075	75.6012	78.3384	5.39179	4.37191		6.28192	8.39415	3.30199	3.458	7.71493	3.30199		6.11181	14.1563	4.11646	3.42554	17.5155	15.2185	10.0907	6.22735	16.318	61.7138	4.6153	14.953	0.528287	10.1341
	2.92519	28.6911	5.23092	4.70696	15.9565	13.0638	11.7624	9.76117	21.5236	82.9861	95.2804	9.14735	4.83795	15.2333	0.517923	78.0966	286.581	42.6604	49.7795	17.5905	1.69355	122.538	215.98	76.8071	86.2657	3.84797	0.866967		6.22217	19.5438	3.91643	4.44039	6.80916	3.91643		6.46892	14.5	4.2246	3.59839	17.785	15.7316	10.3847	6.3186	16.7033	60.845	4.78568	15.4237	0.52639	10.4845
	2.79998	28.5897	4.75903	5.18888	15.3201	12.5838	11.5402	9.68273	21.223	83.9041	93.7553	8.88635	4.86649	14.636	0.500937	76.3923	290.683	45.9849	40.3399	14.2872	1.08907	125.326	213.008	85.3012	77.5459	1.75613	1.99109		6.08638	19.7033	4.12733	3.69748	6.43373	3.69748		6.80823	14.8151	4.33117	3.76111	18.0264	16.2057	10.6579	6.39949	17.0574	60.0444	4.95043	15.858	0.52419	10.8117
	2.60525	26.9814	4.43443	5.51389	14.004	11.5372	10.846	9.03606	19.8821	83.3122	81.6504	8.52555	4.7043	13.3873	0.479946	67.9104	260.351	41.1086	28.4317	9.97253	0.477736	129.724	168.65	91.4024	71.9273	8.22513e-05	6.04018		5.9203	18.4559	4.09112	3.01166	5.47841	3.01166		7.22494	15.1004	4.43047	3.90678	18.2455	16.6445	10.9254	6.46314	17.3886	59.1568	5.12909	16.2585	0.520367	11.1627
	2.47644	25.0811	4.21002	5.1777	14.5164	17.8358	11.5496	9.03563	20.5852	78.2334	81.6426	9.84707	4.45194	17.0059	0.585053	82.3219	183.103	53.8692	40.6009	8.80222	39.5162	132.675	122.904	95.7438	77.7429	0.272005	14.7524		7.37063	15.2341	5.63705	4.66937	4.66937	7.9887		7.7076	15.3676	4.52009	4.04632	18.4429	17.2571	11.2236	6.54992	17.7735	58.3584	5.31697	16.7848	0.518864	11.5376
	2.40753	24.6199	3.91702	5.06449	20.4157	20.7424	12.8612	10.0749	22.9361	78.3357	101.504	12.7401	4.20389	20.6607	0.661858	109.279	138.267	79.998	60.7884	57.0712	62.114	134.267	112.891	101.563	79.752	41.2272	45.5292		10.3326	11.8798	8.82309	7.67562	7.67562	8.00231		8.17403	15.616	4.60224	4.23534	18.6269	17.9566	11.5352	6.64577	18.181	57.613	5.49519	17.3715	0.519371	11.895
	2.32334	23.3421	3.6696	4.87136	22.0771	20.3669	12.7751	10.1039	22.8789	79.0907	102.088	12.6191	3.97004	21.6495	0.690077	109.238	111.663	82.9093	62.4684	86.5275	57.6354	136.225	87.3705	106.612	83.2389	65.3216	40.6019		10.2958	10.723	8.9495	7.74775	9.45797	7.74775		8.60634	15.8455	4.67942	4.45798	18.8283	18.6214	11.8398	6.73932	18.5791	56.9208	5.66115	17.9274	0.520009	12.2259
	2.2234	21.2155	3.44729	4.53934	21.2765	18.7934	11.9159	9.39658	21.3125	78.8575	88.2956	11.6664	3.7203	20.6099	0.694183	93.9446	86.4817	71.7173	54.4136	87.6207	47.3002	138.568	52.1365	111.252	89.4074	53.0217	23.0258		9.44298	9.54908	8.21909	7.12704	9.61012	7.12704		9.01594	16.115	4.76383	4.66657	19.0265	19.2279	12.1359	6.83347	18.9694	56.3077	5.82686	18.2986	0.516953	12.5655
	2.49965	19.0672	3.23777	4.19401	19.6164	16.9444	10.9266	8.4078	19.3344	76.9482	70.6911	10.5692	3.47683	18.5365	0.684117	71.013	66.2705	59.1178	45.3274	75.5125	36.2144	132.141	25.7287	115.716	96.0573	31.601	8.69968		8.06956	8.49803	7.33144	6.3752	9.04716	6.3752		9.42041	16.3652	4.90059	4.86887	19.2063	19.8004	12.427	6.90863	19.3356	55.5939	6.03055	18.496	0.508243	12.8928
	2.36126	17.1852	3.11982	3.85961	34.5608	15.7801	12.8111	12.524	25.3351	97.7583	156.849	9.81984	3.30476	16.834	0.6718	109.2	19.1329	93.9216	80.1298	473.048	8.81462	135.341	10.1784	118.267	102.724	422.956	3.18688		7.45859	7.3654	6.70003	5.96023	24.741	5.96023		9.85343	16.5892	5.04913	5.08901	19.3711	20.357	12.7181	6.96883	19.687	54.7944	6.28012	18.6756	0.4967	13.2213
	2.32857	15.5204	2.93452	3.47459	33.474	16.096	12.3047	12.1503	24.455	98.7454	147.63	9.49748	3.06953	15.9521	0.677259	99.5228	10.3406	87.8	77.9706	448.141	14.3743	136.103	2.32707	122.332	110.677	379.437	4.41478		7.1689	6.02289	6.56296	6.02289	23.9766	6.59855		10.2739	16.8079	5.18906	5.32153	19.5157	20.8777	12.9976	7.02019	20.0178	54.0112	6.55963	18.8388	0.483462	13.5409
	2.42272	14.1266	2.6986	3.19745	30.963	15.9732	11.5636	11.2649	22.8285	97.4168	126.897	8.66202	2.82332	15.5115	0.692027	83.5556	6.56895	78.588	69.9923	376.338	19.4442	133.915	0.0173445	127.606	116.585	287.918	3.91352		6.2393	5.46457	5.96341	5.46457	22.301	7.31113		10.6688	17.0083	5.34173	5.53525	19.6873	21.2967	13.2563	7.05739	20.3137	53.2378	6.81863	19.0176	0.472164	13.8385
	2.32537	13.0538	2.62733	2.90162	27.8787	14.9949	10.6303	10.1507	20.781	95.4885	103.037	7.97769	2.6959	14.5097	0.686624	68.9718	5.87324	64.0475	59.7325	297.509	19.0502	136.178	0.885706	129.221	123.061	192.761	1.00012		5.65233	5.07608	5.35036	5.07608	19.901	7.01726		11.0326	17.191	5.49428	5.73077	19.8646	21.6429	13.4927	7.0849	20.5776	52.5091	7.05624	19.1962	0.462432	14.1118
	2.65118	11.7572	5.11794	2.64822	26.6382	13.9942	10.4678	9.23522	19.703	88.2249	85.2893	8.43757	3.26787	13.4349	0.608704	61.0999	1.6625	28.6213	61.1461	261.481	12.4352	128.68	5.00727	78.8003	128.747	159.853	5.11866e-07		5.78639	3.31963	3.31963	5.78934	18.2006	5.55661		11.3802	17.3579	5.64183	5.92338	20.0243	21.9472	13.7125	7.10189	20.8144	51.7915	7.28758	19.3577	0.452993	14.3691
	6.99815	10.7113	5.39084	2.43479	24.4156	12.6815	10.4387	7.76969	18.2084	74.4315	60.368	8.85474	5.79267	12.189	0.355712	11.8374	0.0743227	25.4809	64.0628	195.355	5.03009	48.9544	10.7818	74.0296	133.636	108.592	1.72502		1.85659	1.85659	3.46389	6.41995	15.5609	3.82675		11.8251	17.5129	5.78303	6.12753	20.1672	22.2123	13.938	7.09954	21.0375	50.9366	7.55191	19.5036	0.441747	14.669
	7.25384	9.99228	5.18444	2.2696	21.7833	11.6671	9.69177	6.8051	16.4969	70.2152	46.3093	8.62306	5.70179	11.2484	0.327231	5.94352	0.0903062	20.316	55.0886	146.206	3.902	45.4418	16.0209	77.6241	137.482	60.66	5.41853		1.36922	1.36922	3.43862	6.35346	13.1603	3.04406		12.329	17.6607	5.98116	6.31475	20.3391	22.4457	14.1784	7.08351	21.2619	49.9599	7.81831	19.6695	0.431143	14.9949
	6.92803	9.56791	4.78405	4.44921	20.2177	11.8445	9.63189	5.90984	15.5417	61.3571	34.9263	8.24797	5.32004	11.2753	0.358852	7.31086	0.00409349	23.5016	26.8602	112.059	4.89544	49.9405	19.5982	84.8396	91.12	38.7232	4.62438		1.31994	1.31994	3.46392	3.79876	11.9697	3.59648		12.8223	17.7982	6.16111	6.49553	20.6465	22.6553	14.4298	7.0931	21.5229	49.1558	8.07723	19.9344	0.423295	15.3103
	6.44958	13.8831	5.12756	4.54986	19.4075	11.6996	10.1862	5.87043	16.0566	57.6312	34.4619	9.0746	5.45807	13.3372	0.419209	13.9623	13.6669	25.5898	31.7683	85.0319	2.29046	56.9317	0.0125012	78.6295	89.2085	29.296	5.26824		2.62502	4.80848	3.94704	4.52474	10.3329	2.62502		13.2843	17.9233	6.35365	6.68601	21.0013	22.8437	14.682	7.10356	21.7856	48.3827	8.33559	20.2318	0.416426	15.6038
	6.06742	16.3124	5.42891	4.26878	17.5268	17.3039	11.1514	6.49769	17.6491	58.2681	42.22	11.1899	5.58854	17.056	0.506413	25.8466	26.6358	32.7466	47.3701	40.6466	37.854	62.8448	5.37069	73.376	94.5972	12.4747	10.9498		5.12247	5.12247	5.76098	6.92111	6.33696	6.11405		13.8821	18.0355	6.75452	7.00116	21.3243	23.0194	15.0028	7.02483	22.0277	46.8233	8.72141	20.5021	0.403125	15.9588
	5.88322	14.8555	5.02908	4.57639	16.3364	16.3674	10.508	5.89566	16.4037	56.1065	34.7588	10.3694	5.24262	15.9662	0.505618	21.3885	18.9009	30.0185	35.1839	33.97	34.3324	65.7992	0.740671	80.3857	88.7081	5.48254	5.6287		4.48615	4.48615	5.34029	5.79297	5.96701	5.99801		14.5499	18.1425	7.21192	7.31334	21.7891	23.1905	15.3662	6.95972	22.3259	45.2924	9.12248	20.8774	0.391833	16.3462
	6.22138	14.7236	4.68237	4.37697	15.5606	15.0523	10.1029	5.52936	15.6322	54.7305	30.5738	10.4725	5.06712	14.9702	0.494231	15.0661	21.3509	29.3819	32.786	29.7869	24.4972	60.4275	0.530996	86.723	92.5044	2.45151	1.11821		4.2511	4.2511	5.79011	6.09551	5.08814	4.57986		15.182	18.2431	7.61864	7.64518	22.2947	23.3247	15.718	6.90721	22.6252	43.9445	9.52938	21.2818	0.381433	16.7125
	5.97938	14.0634	4.4027	4.04095	14.7778	16.1656	9.90498	5.66224	15.5672	57.1656	32.0609	10.0214	4.79687	14.5992	0.505377	15.4103	17.2928	30.275	34.3868	23.7444	39.1953	64.2484	0.00469857	92.01	99.0809	0.612951	4.71195		4.04203	4.04203	5.6187	5.98046	4.7564	6.14419		15.7617	18.3331	8.00314	7.97785	22.7656	23.4349	16.0461	6.85337	22.8994	42.7106	9.94279	21.6575	0.370715	17.0474
	5.54981	12.9751	4.06607	3.70006	13.2452	15.8381	9.22905	5.37781	14.6069	58.2705	28.9209	9.26247	4.437	13.1777	0.496214	13.5368	14.0331	26.6564	30.5698	16.1291	43.6792	71.3193	1.03991	98.5815	105.984	0.5621	3.39732		3.71266	3.71266	5.1964	5.56242	3.98269	6.5756		16.3099	18.4124	8.42714	8.32466	23.1771	23.5403	16.3653	6.77851	23.1438	41.4201	10.3978	21.9859	0.357836	17.3612
	5.11843	12.2915	3.72335	3.43933	11.8902	14.512	8.49582	4.93712	13.4329	58.1123	24.3752	8.50434	4.07212	12.1912	0.499227	11.4068	14.4074	22.7765	25.5681	11.5221	36.195	78.7915	2.90143	105.504	111.42	4.42951	0.267452		3.38591	3.78719	4.78099	5.06501	3.38591	6.00771		16.8456	18.488	8.8663	8.63891	23.5706	23.6639	16.6789	6.71215	23.391	40.2434	10.8611	22.3	0.344948	17.6668
	4.82227	11.4269	3.4173	3.31031	10.8162	13.9475	7.95674	4.65034	12.6071	58.4452	21.6256	7.81921	3.76854	11.2742	0.498956	9.82489	12.0422	20.6065	21.5893	8.17622	35.889	84.1369	6.5944	111.885	114.16	10.1044	0.00224764		2.99694	3.60772	4.40191	4.5089	2.99694	6.12827		17.3427	18.5561	9.2672	8.92424	23.9352	23.8202	16.9743	6.66576	23.64	39.2697	11.2861	22.5042	0.331992	17.9494
	4.58306	10.4388	3.17674	3.04181	10.4967	13.0118	7.45815	4.36029	11.8184	58.4634	19.0121	7.51094	3.52832	10.4822	0.496333	8.26613	8.88448	18.3305	19.504	9.23259	30.8429	88.5826	12.6456	117.032	119.97	12.2376	0.966501		2.92789	2.92789	4.33421	4.46914	2.98572	5.50084		17.7997	18.6051	9.63515	9.17837	24.2661	23.9647	17.2415	6.62705	23.8686	38.4366	11.6763	22.6248	0.319189	18.2024
	4.24334	9.72498	3.07574	2.80163	15.9172	11.5579	7.8868	5.35954	13.2463	67.9559	28.7247	6.98416	3.36764	11.0997	0.534448	13.2748	3.37891	23.1462	25.859	64.4878	13.4768	95.0928	18.2321	119.228	125.289	3.69537	5.93904		2.74082	2.74082	3.90841	4.18253	8.93307	4.57372		18.2234	18.6401	9.99338	9.42362	24.5715	24.0991	17.4918	6.58717	24.079	37.6585	12.0509	22.7343	0.307126	18.4317
	4.09888	9.52361	3.02884	2.62351	16.0407	10.4634	7.62981	5.31145	12.9413	69.6145	28.2115	6.81125	3.29635	10.2284	0.512546	12.4675	3.58648	21.169	25.0631	70.7427	8.02899	97.931	19.9923	120.254	129.308	4.18526	12.4717		2.71237	2.71237	3.78241	4.18774	9.22943	3.65211		18.6149	18.6748	10.3394	9.64581	24.8416	24.244	17.7268	6.55223	24.279	36.9623	12.4083	22.8517	0.296183	18.6449
	3.91695	10.789	3.16354	2.44673	25.8823	10.4548	9.44222	8.85442	18.2966	93.7748	78.4007	7.18587	3.3519	10.7054	0.52311	30.5286	1.81374	39.4218	48.9369	270.277	1.02528	101.565	10.2779	117.318	133.36	141.311	12.5324		3.26891	3.6031	4.02232	4.73914	18.6965	3.26891		18.9797	18.6954	10.6574	9.8463	25.0896	24.4047	17.9455	6.52847	24.474	36.3794	12.6669	22.9774	0.28926	18.8376
	3.67668	18.3065	3.05948	2.41123	44.6696	12.1638	14.0479	16.2671	30.315	115.798	264.619	7.92024	3.21378	16.7708	0.678374	107.562	18.1355	120.745	135.412	937.691	3.54979	106.465	18.5896	119.583	134.181	940.94	3.35292		4.24356	10.3862	4.86075	5.509	36.7494	4.24356		19.3153	18.708	10.9543	10.0231	25.3276	24.557	18.1476	6.51245	24.66	35.8861	12.8927	23.0948	0.283488	19.0116
	3.38704	34.1393	2.96074	2.19052	48.9092	11.7565	17.2239	19.7022	36.9261	114.389	388.176	7.5718	3.06731	28.5436	0.805933	191.458	286.13	203.438	226.002	1003.96	29.8918	112.526	405.795	121.753	139.343	1219.01	5.01017		4.18475	26.5675	4.61106	5.38128	41.3374	4.18475		19.6241	18.7186	11.2247	10.2329	25.5552	24.7126	18.3447	6.49327	24.838	35.3959	13.0982	23.2141	0.278581	19.1713
	3.2289	35.6831	3.51414	2.10347	44.821	16.3557	17.6177	18.5181	36.1359	105.111	342.922	9.93494	3.30021	30.8513	0.806731	207.038	326.358	198.911	240.692	740.016	1.59257	115.906	470.378	109.846	141.406	950.247	5.57365		6.70604	25.7482	6.42081	7.83147	34.886	6.42081		19.9257	18.7258	11.4776	10.4841	25.7608	24.8542	18.538	6.46124	24.9993	34.854	13.2896	23.3221	0.274022	19.3258
	6.7151	33.2848	5.89074	1.93841	54.3447	27.12	21.549	20.4652	42.0141	94.9707	418.824	16.9176	6.09683	31.7436	0.677761	220.043	137.73	245.18	384.574	1075.56	31.037	52.9953	372.1	65.6773	145.359	1628.1	172.27		10.2025	16.3672	11.0268	14.9792	37.4271	10.2025		20.2722	18.7292	11.7136	10.7137	25.9489	25.0132	18.7318	6.44143	25.1732	34.3876	13.4675	23.4428	0.270257	19.5007
	8.87584	38.1249	5.59937	1.99468	61.3606	25.8094	23.6275	23.0188	46.6463	97.4239	529.866	17.3426	6.41849	35.046	0.69041	217.611	210.176	325.012	467.978	1423.79	4.76077	26.2047	582.258	70.4847	144.005	2243.51	139.582		8.46677	20.7823	11.7432	15.3479	44.018	8.46677		20.6184	18.731	11.9306	10.9276	26.1228	25.1673	18.9163	6.42743	25.3437	33.9783	13.6307	23.6045	0.267859	19.6747
	8.73452	41.2844	5.47004	2.14142	58.0395	25.7432	23.5688	22.4212	45.99	95.1307	502.71	17.2389	6.28616	37.3991	0.712207	220.057	313.841	327.566	459.135	1188.22	4.72786	27.6715	744.717	72.673	140.505	1939.93	138.023		8.50434	24.0455	11.7688	15.0974	40.8006	8.50434		20.9505	18.7283	12.1316	11.1318	26.2864	25.3018	19.0884	6.41433	25.5027	33.6033	13.7808	23.7484	0.265596	19.8394
	8.28923	38.9795	5.2847	3.56107	52.2353	30.6037	23.1589	20.3756	43.5345	87.9816	415.164	19.4465	6.03583	36.8856	0.71875	221.107	250.292	319.488	384.075	845.434	55.4245	32.5545	624.233	75.8675	108.865	1462.33	275.852		11.1572	19.5331	14.1618	15.8854	32.7888	11.1572		21.2576	18.7156	12.3156	11.3279	26.437	25.4206	19.2457	6.40142	25.6471	33.2616	13.9156	23.8769	0.263579	19.9866
	7.92626	36.5956	5.12527	4.95328	49.8285	27.5732	22.0004	18.9311	40.9315	86.0491	358.387	17.7497	5.82551	34.34	0.709925	198.08	213.023	284.769	290.603	774.405	31.0566	36.8283	510.794	78.6703	81.7507	1284.05	184.371		9.82347	18.8459	12.6245	12.7964	32.0788	9.82347		21.5704	18.6761	12.4903	11.5161	26.5742	25.5297	19.3928	6.39025	25.783	32.9517	14.0367	23.9955	0.261851	20.1232
	7.81066	34.5469	4.9498	4.47949	48.7966	24.9329	20.9194	18.309	39.2284	87.5216	335.219	16.3718	5.66501	32.1434	0.700331	171.839	185.709	255.028	270.271	777.139	16.1085	38.2447	422.386	81.8137	90.5429	1211.16	119.641		8.56114	18.1751	11.422	11.8923	32.4248	8.56114		21.9063	18.6332	12.6655	11.7014	26.6836	25.6396	19.5383	6.37747	25.9157	32.6409	14.1574	24.1143	0.260162	20.2698
	10.1479	31.5532	4.60091	4.03022	46.7174	24.3418	20.2319	17.059	37.2909	84.3175	291.011	17.2449	5.98766	29.7503	0.664913	101.687	128.171	244.328	262.495	701.482	16.8914	14.7992	308.293	88.2468	99.2947	1070.76	107.059		7.09695	14.3083	12.644	13.2146	29.4725	7.09695		22.2399	18.593	12.8347	11.883	26.7789	25.7762	19.6843	6.37092	26.0552	32.3655	14.2743	24.2532	0.259007	20.4165
	12.1345	38.3039	4.68837	3.62251	42.258	23.4097	20.7362	16.7533	37.4894	80.7925	280.672	17.7721	6.5499	34.5803	0.681504	73.9887	308.625	257.532	292.877	463.191	7.14774	3.46105	590.928	86.6113	107.586	798.805	88.6385		5.6376	20.5318	13.0837	14.1496	24.4859	5.6376		22.5674	18.5513	12.9877	12.0464	26.8655	25.9053	19.8206	6.37083	26.1914	32.1424	14.3786	24.3841	0.258123	20.5594
	11.9506	37.5126	7.21532	3.3995	38.6656	21.4356	20.0299	15.2379	35.2678	76.0759	232.194	16.6931	8.39914	33.4933	0.599014	65.2747	305.645	164.213	276.569	347.292	1.97609	4.17917	553.081	45.9625	112.262	608.645	55.3642		4.74251	20.8195	9.47777	13.2936	21.9725	4.74251		22.8767	18.5112	13.1772	12.2424	26.9392	26.0295	19.9627	6.35171	26.3144	31.8179	14.5107	24.5128	0.256309	20.694
	11.5149	33.5464	8.16325	5.74594	35.3457	19.6163	18.9888	12.8708	31.8596	67.7813	165.658	15.5656	9.00117	30.0639	0.539171	55.8584	211.926	117.192	175.372	267.55	0.393814	6.15032	382.263	34.008	68.0453	455.858	31.6003		4.0507	17.9808	7.40235	9.81967	19.7801	4.0507		23.1685	18.4765	13.3985	12.4648	27.0497	26.1494	20.1179	6.32695	26.4449	31.4494	14.668	24.6415	0.253719	20.8225
	10.7638	31.0418	8.43977	6.47377	31.4782	18.6059	17.8006	11.2115	29.0121	62.9842	125.699	14.6849	9.02079	27.9328	0.511778	49.5155	175.33	87.6242	128.296	187.078	0.648657	10.4398	290.597	30.8593	56.5673	305.666	21.2618		3.92106	16.3569	6.24511	8.21112	16.7933	3.92106		23.4511	18.3956	13.6028	12.6807	27.2941	26.2613	20.2809	6.33901	26.6199	31.256	14.801	24.7662	0.251855	20.9234
	15.1707	30.1322	8.24056	6.13412	27.7687	20.6104	18.0095	9.9346	27.9441	55.1633	98.6963	17.8906	9.97311	25.9791	0.445202	8.05828	146.961	95.4313	141.024	95.242	6.76504	1.38263	260.413	33.1123	61.7917	189.717	43.7653		2.71984	12.2416	9.65002	11.7565	9.87807	2.71984		23.7085	18.3158	13.7878	12.8818	27.5271	26.3802	20.4335	6.35747	26.791	31.1129	14.9198	24.8935	0.250513	21.0122
	35.8744	29.5704	7.61716	8.33763	25.1277	39.2563	24.2973	13.559	37.8563	55.8047	183.847	27.3491	12.5352	34.2984	0.464694	134.03	27.8061	278.227	254.711	0.689653	223.773	478.714	242.598	40.6754	32.0046	123.94	638.141		8.52532	2.22135	19.7319	19.0115	2.22135	11.9072		23.9446	18.2407	13.9653	13.067	27.7419	26.473	20.5721	6.37199	26.9441	30.974	15.0342	24.9978	0.248892	21.0927
	36.7579	28.9599	7.22382	8.54392	25.6921	36.5233	23.9501	13.171	37.1211	54.9934	173.475	27.326	12.831	34.6325	0.459333	164.038	25.0973	279.77	237.352	3.03428	158.085	518.154	223.951	45.8474	29.7131	136.824	507.531		9.43191	1.6339	20.1022	18.782	1.6339	9.19736		24.1609	18.1818	14.1657	13.214	27.9456	26.5566	20.7041	6.3852	27.0893	30.8402	15.1698	25.0935	0.246471	21.1714
	34.7461	26.7125	9.41664	7.82089	39.4183	55.6171	28.9553	18.3702	47.3254	63.4433	337.463	30.7293	13.7406	38.2503	0.471422	33.5336	5.02995	381.758	446.662	109.476	710.855	430.612	161.738	20.9604	38.1183	646.351	1732.41		4.01679	4.01679	21.3127	22.9084	8.68903	24.8878		24.3613	18.0717	14.3522	13.3435	28.0992	26.6352	20.8105	6.39728	27.2078	30.7406	15.2821	25.179	0.244603	21.2165
	33.0377	25.2206	13.6736	7.32	36.4664	65.7535	30.2453	20.6532	50.8985	68.2856	426.554	29.1292	16.5604	35.6092	0.365133	7.79761	25.2479	274.62	525.57	38.7019	1260.83	362.63	126.016	0.103201	44.5541	504.969	2678.96		3.90857	3.90857	15.4555	21.8092	7.33724	36.6244		24.5456	17.9041	14.5187	13.5298	28.2287	26.7552	20.9137	6.40778	27.3214	30.6392	15.3651	25.2948	0.244215	21.2249
	37.1451	23.2659	14.773	7.06686	42.9708	60.4889	30.9518	19.7311	50.6828	63.7478	389.315	30.2055	16.8962	41.5144	0.421468	38.3574	59.0728	261.753	570.488	144.458	872.445	535.932	85.9512	0.60541	47.9976	839.604	2161.7		6.93961	6.93961	15.4325	23.1386	12.7653	30.2834		24.7143	17.7431	14.6766	13.7107	28.3431	26.8644	21.0087	6.41614	27.4248	30.5404	15.4432	25.4004	0.243788	21.2287
	41.2251	21.1735	14.2972	7.84482	41.2088	57.1706	30.4867	18.9937	49.4803	62.3015	360.759	31.1911	16.0163	41.221	0.440355	115.314	86.7348	262.099	512.653	114.963	712.031	741.485	51.5325	0.0913883	37.8234	740.595	1864.14		10.034	10.0176	16.8939	23.3463	10.0176	25.9794		24.8688	17.5904	14.8228	13.8782	28.4312	26.9385	21.0883	6.41736	27.5057	30.4309	15.5147	25.476	0.243012	21.2296
	40.2369	34.854	13.2482	15.1788	37.3475	61.9862	33.8086	17.9928	51.8014	53.2198	323.743	36.1007	20.0976	39.5145	0.325721	41.3229	1.09292	422.73	347.068	12.5236	793.975	688.641	435.103	0.557554	1.40168	545.342	2303.16		4.13614	1.24672	22.8525	20.9219	1.24672	25.8854		25.0171	17.446	14.9413	14.0315	28.4625	26.9579	21.1427	6.40466	27.5474	30.2925	15.5674	25.5041	0.241935	21.2315
	37.2792	35.6665	12.7488	19.6153	34.8437	61.1724	33.5543	16.7924	50.3467	50.0454	281.984	35.2551	23.4224	36.876	0.223116	13.8745	4.46122	432.868	194.296	1.66259	762.757	542.157	469.658	1.55269	31.5892	434.674	2225.72		2.02406	0.411373	22.5063	15.6398	0.411373	25.9173		25.1532	17.1827	15.0467	14.1821	28.4919	26.9547	21.1685	6.40568	27.5742	30.2603	15.5807	25.5081	0.241609	21.168
	35.4506	32.812	12.4745	18.558	31.6417	56.6069	31.2573	15.3415	46.5988	49.0815	235.363	32.2268	21.8289	34.7909	0.22893	17.5837	2.41708	352.792	161.271	0.147766	642.603	460.345	354.082	2.31159	20.8222	311.409	1815.78		3.22374	0.585146	19.7523	13.6688	0.585146	24.3801		25.2803	16.9195	15.1443	14.3239	28.5194	26.9443	21.1886	6.41084	27.5995	30.2561	15.5881	25.5054	0.241335	21.0999
	43.8807	29.789	11.6127	16.7715	29.0989	52.4647	30.6029	15.5506	46.1535	50.814	241.82	29.4439	19.8534	40.3578	0.340542	176.3	0.662494	360.629	191.307	2.26216	477.939	893.163	249.454	5.67487	7.70981	228.131	1479.93		14.4368	0.345055	17.8312	12.6724	0.345055	23.0208		25.439	16.6708	15.2362	14.4587	28.5445	26.9364	21.2143	6.42406	27.6383	30.2818	15.5948	25.5059	0.241141	21.0549
	51.2386	27.9169	10.5913	16.0376	26.5451	69.2988	33.6047	22.385	55.9897	66.6126	501.087	27.231	18.6645	45.4082	0.417396	310.955	32.3515	529.62	308.603	49.8381	1274.07	1387.1	193.822	11.5847	4.17275	157.508	3058.53		24.0076	0.685884	16.6397	11.1934	0.685884	42.0678		25.643	16.4395	15.3207	14.5867	28.5529	26.8541	21.2328	6.43012	27.6629	30.2839	15.6004	25.4488	0.239918	21.0412
	49.5548	26.402	9.74775	20.9008	24.8983	77.5499	34.8423	24.6358	59.4781	70.7067	606.924	25.6502	21.9002	43.7666	0.33299	216.458	71.2377	629.735	194.364	98.8827	1823.94	1264.51	153.937	18.0382	47.6921	118.884	4039.24		23.9046	0.751868	15.9024	4.74932	0.751868	51.8998		25.8445	16.2116	15.3961	14.6997	28.519	26.7325	21.2339	6.42752	27.6614	30.2701	15.6	25.3579	0.238243	21.028
	45.9375	25.4039	9.14897	24.4484	26.4393	73.6939	34.1787	22.6176	56.7963	66.1746	511.556	25.9216	24.6873	41.0629	0.249058	138.27	76.9967	626.485	94.6775	59.8971	1561.45	1020.33	130.165	23.4829	109.276	154.864	3563.97		20.0159	0.517727	16.7726	1.47319	0.517727	47.7723		26.0339	15.9952	15.4631	14.8038	28.4665	26.6066	21.2282	6.42352	27.6517	30.2594	15.5961	25.262	0.236572	21.0146
	43.5094	29.3169	9.79928	23.3463	25.832	67.4844	33.2147	19.9788	53.1935	60.1504	399.152	27.5744	23.9677	39.9613	0.250177	105.981	15.1931	548.283	97.3855	54.5049	1174.41	871.107	234.763	17.6032	87.4489	140.116	2861.13		15.935	1.74246	17.7751	4.22812	1.74246	39.91		26.2086	15.8002	15.5227	14.9054	28.4179	26.4898	21.2241	6.42142	27.6455	30.2553	15.5921	25.1734	0.235035	21.0044
	42.9873	27.282	15.1527	22.5916	23.8142	63.7358	32.5939	17.8178	50.4118	54.6662	317.476	25.5481	22.8973	39.061	0.260881	108.021	28.2162	304.197	100.046	77.0837	969.814	840.557	176.548	1.34049	73.9037	96.4186	2474.15		17.4391	1.73392	10.3954	2.95649	1.73392	38.1876		26.3661	15.6356	15.577	15.0043	28.3825	26.3899	21.2259	6.42143	27.6474	30.2528	15.5917	25.0989	0.233647	21.0009
	45.8147	25.5732	16.4298	24.2105	22.2014	61.8366	32.6777	17.4283	50.106	53.334	303.746	24.8919	22.7037	40.7543	0.284449	172.579	50.474	263.993	71.693	109.752	850.24	1012.5	134.057	5.92901	104.359	67.3475	2288.83		20.9228	0.681334	8.46202	0.681334	2.69043	36.9447		26.5084	15.4995	15.6257	15.0993	28.1914	26.3009	21.2042	6.38539	27.5896	30.1138	15.531	25.0267	0.234128	20.9633
	44.4498	25.0754	15.4451	25.319	20.0736	58.1104	31.4122	16.3925	47.8047	52.1851	268.714	25.1972	21.3241	39.6671	0.300749	169.978	40.1548	254.95	37.127	128.564	712.793	927.501	122.779	2.10299	128.236	36.9506	1946.18		19.2526	0.121792	9.75217	0.121792	5.12364	32.9132		26.6388	15.3905	15.6706	15.1916	28.0035	26.2138	21.1848	6.34713	27.5319	29.9608	15.4605	24.9565	0.23495	20.9422
	41.7564	23.1248	16.6002	23.3383	22.6189	51.9667	29.9009	13.7577	43.6586	46.0111	189.275	23.2316	22.7454	37.1519	0.24052	140.553	45.9147	176.908	43.0677	53.0278	486.902	770.701	83.356	6.78759	87.299	74.3729	1441.86		18.5248	0.106721	6.63137	0.106721	0.6127	28.7352		26.7631	15.3116	15.7135	15.2797	27.8364	26.1375	21.1736	6.31173	27.4854	29.8094	15.4121	24.8965	0.235296	20.9255
	38.5066	21.1559	16.5888	21.4512	22.9533	46.1687	27.8041	11.7105	39.5146	42.1177	137.135	22.2023	21.2297	34.6183	0.239732	114.544	44.1986	125.782	40.3592	23.5301	337.259	600.826	51.2802	6.72856	55.597	80.2536	1035.16		16.3044	1.04637	5.61344	0.751051	0.751051	23.9664		26.8819	15.2442	15.7529	15.363	27.73	26.0712	21.1739	6.29066	27.4645	29.7096	15.4605	24.8469	0.232871	20.9121
	36.7527	19.4458	16.1374	21.0532	20.8605	41.7065	25.9927	10.5207	36.5134	40.4757	110.685	20.9568	19.7995	32.8278	0.247559	115.778	42.862	97.1258	24.3988	26.3388	246.924	517.917	29.712	4.59046	49.8191	47.137	767.932		15.7958	1.51108	4.81942	0.0963135	0.0963135	20.7496		26.9878	15.1872	15.7629	15.4413	27.7339	26.0133	21.1877	6.29661	27.4843	29.7182	15.5217	24.8069	0.23024	20.8881
	46.3378	18.0977	15.4028	22.1428	18.9104	37.6171	26.4181	12.5493	38.9674	47.5025	157.484	20.5266	18.3009	33.7485	0.296787	396.795	69.2287	121.337	18.2783	56.3654	125.416	1046.07	16.8333	1.98226	66.3883	24.1624	558.006		25.8112	2.42888	5.12379	1.61619	1.61619	17.0904		27.0393	15.1383	15.7663	15.5143	27.8388	25.967	21.2107	6.31652	27.5272	29.78	15.5773	24.7779	0.227992	20.8667
	52.0973	17.2027	21.0411	20.3546	21.6705	34.0757	27.7403	13.2718	41.0122	47.8432	176.142	21.3558	20.5262	30.9744	0.202874	593.261	111.041	44.8788	54.5489	36.8426	40.1367	1451.79	10.2901	49.6497	40.4458	58.915	403.237		30.7414	4.15312	0.314677	1.00124	0.314677	12.7198		27.0772	15.0953	15.769	15.582	28.0343	25.9295	21.2479	6.35497	27.6029	29.9087	15.6288	24.7591	0.226066	20.8493
	50.8988	16.0738	20.27	19.6777	35.0915	31.0661	28.8463	13.046	41.8923	45.226	170.199	25.668	19.8257	34.0851	0.2645	486.311	163.136	73.553	84.0641	39.0026	4.92729	1361.9	4.32204	39.377	32.2938	445.067	291.425		25.2307	9.59418	5.39803	5.99037	9.42348	5.39803		27.1083	15.0569	15.7745	15.6223	28.2654	25.889	21.2861	6.40397	27.69	30.0853	15.6603	24.7383	0.224709	20.8317
	47.6881	14.817	21.4464	20.5822	39.769	28.7664	28.8449	12.6032	41.448	43.6929	158.84	25.1064	20.7983	37.0184	0.280543	355.067	196.781	54.7366	68.2708	119.337	0.00616352	1135.23	0.675879	55.5256	43.3933	664.306	218.196		22.5817	10.2894	3.65996	4.52415	14.6626	3.65996		27.1447	14.989	15.7738	15.6568	28.4972	25.8489	21.3184	6.4632	27.7816	30.3174	15.6861	24.7163	0.223508	20.8113
	61.217	13.4421	42.1767	32.9911	36.4907	31.1159	36.2389	15.5931	51.832	43.0285	243.143	34.7409	31.5847	40.7552	0.12677	623.905	519.696	35.2576	10.5485	0.0634158	26.2454	2229.93	0.305617	794.216	360.855	506.063	293.129		26.4761	21.2988	7.43582	1.74983	1.74983	3.62502		27.195	14.9143	15.7663	15.6898	28.7334	25.7521	21.3418	6.52211	27.8639	30.5603	15.7089	24.6495	0.221529	20.7592
	68.1224	12.7796	47.7222	32.6443	50.5119	31.5214	40.5503	19.1109	59.6612	47.1288	365.225	40.1832	31.8021	49.8145	0.220695	760.219	771.21	51.4365	62.5054	99.2336	81.5209	2929.78	1.47688	1137.53	347.799	1333.49	307.178		27.9391	27.4036	7.53898	7.53898	10.3287	8.66184		27.2414	14.869	15.7592	15.7148	28.9635	25.6613	21.3682	6.57686	27.9451	30.7787	15.7259	24.588	0.219827	20.7102
	64.4916	12.0106	44.3514	34.5414	54.3349	28.9077	39.7729	18.7627	58.5356	47.1746	352.039	39.4464	30.3161	51.839	0.261979	611.013	770.747	20.9628	27.3693	212.051	118.053	2549.92	3.93737	921.521	422.158	1627.32	222.392		25.0452	27.4358	4.90504	4.90504	14.8885	10.5387		27.2768	14.8266	15.7524	15.7373	29.1856	25.5919	21.3951	6.63167	28.0268	30.9962	15.7411	24.5427	0.21849	20.6722
	59.2191	10.7619	42.2174	34.5127	50.5564	25.6467	37.1524	17.4818	54.6342	47.0543	305.613	38.3651	27.8632	48.4717	0.269974	486.938	696.455	25.6549	6.96787	179.668	132.38	2045.23	10.4519	796.513	420.981	1336.74	135.766		20.854	27.6031	3.85237	3.85237	12.1913	12.7183		27.3057	14.7869	15.7457	15.7594	29.4076	25.5279	21.4222	6.68664	28.1088	31.2136	15.7491	24.5015	0.217446	20.6436
	56.0359	9.91267	45.8732	35.808	45.8096	23.5619	36.1669	16.9131	53.08	46.7641	286.054	40.8088	26.6235	45.8573	0.265365	394.777	689.284	94.2128	0.128827	92.9826	158.884	1767.45	16.6645	1016.23	475.81	1012.18	91.5286		15.2271	30.8961	5.06441	5.00084	5.00084	17.2468		27.3313	14.7551	15.7413	15.7824	29.6431	25.5122	21.4609	6.74906	28.21	31.4482	15.7516	24.4994	0.217332	20.6473
	54.8444	9.56548	47.2235	32.7144	44.3677	24.3897	35.5175	16.6978	52.2153	47.0128	278.816	38.541	26.4709	46.5096	0.274576	373.529	673.51	137.03	7.85753	78.3248	123.828	1668.69	19.6197	1104.14	350.421	922.506	108.053		16.3034	28.9756	8.68249	5.82663	5.82663	14.1513		27.3678	14.7285	15.7385	15.8063	29.9358	25.5632	21.5233	6.8347	28.358	31.7548	15.7554	24.5532	0.218261	20.6847
	52.3176	8.63449	44.5789	29.957	40.9663	27.6168	34.0118	15.4692	49.481	45.4817	239.295	35.4616	28.2018	43.6758	0.215282	335.1	644.01	111.663	16.4419	48.3646	40.8969	1468.63	28.7339	935.383	254.788	727.457	185.556		16.8559	26.8272	9.11727	5.50466	5.50466	7.84487		27.4127	14.7079	15.7362	15.8283	30.236	25.6314	21.5921	6.92556	28.5176	32.0745	15.7592	24.6215	0.219469	20.7298
	48.1751	7.73117	41.1627	27.0052	37.1964	26.2011	31.2453	14.2599	45.5052	45.6386	203.345	32.1008	26.4021	40.1711	0.206824	286.62	552.913	98.355	17.978	35.4153	25.4437	1168.29	39.2341	738.089	169.269	538.308	148.992		16.0743	24.3696	9.06189	5.09556	5.09556	5.89969		27.4554	14.694	15.7338	15.8497	30.535	25.7059	21.6623	7.01608	28.6784	32.3884	15.7628	24.695	0.220779	20.7778
	44.6508	7.13756	39.8459	26.0601	34.3623	24.0012	29.343	13.433	42.776	45.7793	180.446	30.2112	24.5159	38.475	0.221604	234.331	493.081	110.311	10.7774	25.1934	28.5345	939.788	47.023	668.275	145.569	414.831	100.127		14.4397	23.0736	9.63472	4.1511	4.1511	6.20997		27.4938	14.6847	15.73	15.871	30.7737	25.791	21.724	7.09177	28.8158	32.6448	15.7653	24.7743	0.222227	20.831
	41.2975	6.84202	38.4704	24.088	30.8559	24.194	27.6247	12.4195	40.0441	44.9579	154.243	27.525	24.1145	36.5668	0.205207	186.948	431.918	117.63	12.5076	10.441	11.7693	745.435	51.1636	599.051	101.872	284.294	104.022		13.7726	20.6829	10.9454	3.43691	3.33094	3.33094		27.527	14.6764	15.7252	15.8918	31.0007	25.8801	21.7835	7.16453	28.9481	32.8896	15.7669	24.856	0.223744	20.8859
	38.5038	6.35279	35.5846	21.7729	28.3501	24.9204	25.9141	11.4781	37.3922	44.2929	131.747	26.6353	22.5598	33.776	0.199095	158.501	382.646	93.5184	17.1494	5.93397	0.987415	600.689	58.4017	466.116	60.498	206.072	119.367		11.8686	20.2825	8.94935	4.86232	1.71483	1.71483		27.5581	14.6552	15.7175	15.9129	31.1112	25.9594	21.8191	7.20912	29.0282	33.0405	15.7663	24.9243	0.225064	20.9362
	35.9721	5.82219	33.3687	19.7715	26.9895	23.2007	24.1875	10.8516	35.039	44.8644	117.756	25.0951	20.6288	31.7739	0.212681	138.878	337.283	84.2948	19.5006	7.85148	0.97362	482.999	66.793	375.344	33.3692	168.86	84.7475		10.877	19.2729	8.27356	5.32362	1.89439	1.89439		27.5885	14.5556	15.7092	15.9372	31.0167	26.0133	21.8034	7.21329	29.0167	33.0833	15.7662	24.9609	0.225763	20.9752
	33.2094	5.39628	30.4239	22.9234	25.6939	22.6837	23.3884	9.75392	33.1423	41.704	95.1389	24.3086	22.7436	29.2414	0.124992	96.4514	323.718	49.4976	0.216246	5.31513	0.496607	369.197	73.9362	269.912	79.7184	136.866	75.4958		8.90075	18.9124	6.11523	1.38524	1.38524	1.62492		27.6172	14.2936	15.7005	15.9608	30.8648	26.0636	21.7501	7.23628	28.9864	33.2701	15.7656	24.9852	0.226244	21.0122
	32.3742	4.9722	28.4006	26.9872	23.2195	20.774	22.788	9.61952	32.4075	42.2132	92.5351	25.1033	21.3854	28.0472	0.134767	91.8967	317.401	31.5016	17.6339	0.186203	4.05597	337.8	81.4089	207.524	168.801	85.0927	45.9564		7.27089	20.1311	3.29724	1.88388	1.88388	4.32934		27.6432	14.0127	15.6869	15.9829	30.7409	26.0616	21.688	7.26665	28.9547	33.5054	15.7609	24.9682	0.226064	21.0223
	36.7081	4.50005	26.4858	25.221	21.2312	22.0395	22.6976	10.4952	33.1928	46.2393	110.149	23.6302	21.4332	26.1696	0.0994974	196.295	331.151	14.3503	6.3677	2.15043	0.433156	515.891	90.1519	156.023	126.026	52.3638	64.7151		13.0779	19.1302	2.85554	1.59079	2.39908	1.59079		27.6298	13.7517	15.649	16.0047	30.5102	25.9462	21.5819	7.25198	28.8339	33.6021	15.7379	24.8552	0.224601	20.9755
	36.65	4.08003	24.414	23.6319	19.8709	20.9735	21.6034	10.4774	32.0808	48.499	109.776	22.3027	20.1465	24.2185	0.0917828	226.4	307.068	7.8997	4.11483	3.00152	0.396781	513.254	98.3045	108.559	92.8719	34.5275	48.7008		14.3473	18.2227	2.11134	1.32921	2.43179	1.32921		27.5909	13.4385	15.6131	16.0248	30.1987	25.8382	21.4507	7.22764	28.6783	33.6942	15.7161	24.7414	0.223082	20.9315
	35.174	3.69779	22.6335	22.5416	18.8589	18.6968	20.2671	10.1191	30.3862	49.9287	102.396	20.7003	18.7373	22.6105	0.0936733	222.216	274.542	5.59975	5.17349	1.9831	2.46581	448.556	106.03	74.6253	73.0468	23.6584	22.1081		14.4738	17.0025	1.93323	1.84138	1.84138	2.00344		27.5504	13.09	15.5781	16.0416	29.9098	25.727	21.3162	7.21927	28.5354	33.8676	15.6939	24.6243	0.221497	20.8843
	32.6383	3.4848	20.9066	21.7644	17.385	16.858	18.8395	9.43443	28.2739	50.0779	89.0084	19.1458	16.9898	21.5499	0.118323	190.406	235.767	4.27281	8.55469	2.11553	3.92623	347.576	110.462	47.7717	60.3646	11.4931	8.19767		13.4925	15.661	1.76078	2.61854	1.76078	2.28777		27.511	12.7671	15.5443	16.042	29.6676	25.5684	21.1834	7.21548	28.3989	34.0619	15.6687	24.4721	0.219312	20.8052
	33.1421	3.19559	20.1931	20.9465	15.8706	15.4835	18.1386	9.72313	27.8617	53.6047	94.5393	18.0318	15.5803	20.7582	0.14249	225.105	223.293	4.22109	7.88461	5.14375	7.0492	366.615	116.625	38.4178	48.3252	3.51824	2.21607		15.1102	14.8363	2.16126	2.91468	2.16126	2.54831		27.4713	12.4862	15.5112	16.0271	29.4359	25.4939	21.0709	7.2187	28.2896	34.259	15.6401	24.3882	0.218546	20.7605
	35.3916	3.06721	20.0606	20.5709	14.325	15.042	18.0762	10.5691	28.6454	58.4698	111.707	17.5513	14.5043	20.4433	0.169942	299.824	225.271	3.93776	6.22337	14.0715	9.20662	457.821	119.414	36.7929	43.2439	0.108989	1.09641		17.8403	14.4841	2.50931	3.0196	3.22627	2.50931		27.4295	12.2253	15.4785	16.0155	29.202	25.5588	20.9849	7.23494	28.2199	34.4768	15.6128	24.4154	0.21991	20.7872
	35.0771	2.90215	19.2844	20.0707	13.6723	17.4239	18.0718	10.4359	28.5077	57.747	108.908	18.3542	14.6102	19.8741	0.152647	289.182	230.117	1.4706	3.99568	19.3552	0.419777	444.461	123.049	27.9794	36.9152	0.104058	11.7578		16.723	15.452	0.930293	1.71653	4.68184	0.930293		27.3616	11.9914	15.448	16.0076	28.9787	25.6641	20.9086	7.24895	28.1575	34.6697	15.5879	24.4752	0.221832	20.8359
	34.4198	2.64026	17.9352	18.5435	12.4421	16.3411	17.0537	10.3354	27.389	60.6051	106.82	17.1381	13.4168	18.3914	0.156393	301.584	207.746	0.777083	2.21958	21.2668	0.507727	417.178	128.928	15.5258	20.6896	2.4113	5.50471		17.2817	14.4979	0.797036	1.40534	4.69608	0.797036		27.2713	11.6867	15.4163	16.0022	28.7911	25.7716	20.8232	7.28701	28.1102	34.9947	15.5628	24.5345	0.223747	20.8869
	32.4769	2.40807	22.687	22.6795	11.9015	15.457	17.935	10.3941	28.3291	57.9544	108.038	19.0683	12.7904	22.6851	0.278918	211.467	241.086	22.5815	22.5104	36.4032	6.14042	341.586	134.254	75.553	75.4228	4.38227	2.13783		13.4087	16.6602	3.61874	3.61125	7.16677	3.61125		27.1812	11.3877	15.3588	15.998	28.6304	25.8854	20.7403	7.33667	28.0769	35.3741	15.5186	24.5991	0.226347	20.9417
	30.6478	2.3341	25.6639	25.0515	16.0568	14.715	19.0782	10.2121	29.2903	53.5278	104.288	20.5541	15.0504	25.5108	0.257891	133.856	280.363	43.3717	35.6803	9.12871	19.0375	277.318	135.974	136.165	122.248	4.25139	0.518495		10.0937	18.22	5.10975	4.49734	4.49734	5.83916		27.0933	11.1258	15.2912	15.97	28.4938	26.0033	20.6629	7.38958	28.0525	35.7626	15.4609	24.6682	0.229443	20.9866
	29.6056	2.14228	23.6753	24.2262	29.7913	13.7518	20.5321	10.7308	31.2628	52.2634	115.149	23.9507	16.2326	28.2607	0.270334	82.3281	338.184	9.87998	13.6463	85.7343	45.9726	243.693	140.484	93.7105	104.679	249.528	0.059114		5.65482	21.8085	0.275422	0.275422	5.84062	10.199		27.0154	10.8864	15.2208	15.9332	28.3871	26.126	20.5948	7.4485	28.0433	36.1668	15.3989	24.7432	0.23278	21.0296
	28.7025	2.00798	21.6106	22.8641	28.4857	16.4702	20.0235	9.94694	29.9705	49.6763	98.9416	22.2374	17.7553	27.0803	0.207983	75.3247	324.56	2.51889	8.06909	71.6089	12.6264	216.314	143.686	57.9995	78.6636	209.985	6.12699		6.46512	20.2294	0.626757	0.626757	6.24835	5.76722		26.897	10.6539	15.1597	15.8983	28.3107	26.2278	20.5246	7.50163	28.0262	36.5495	15.3443	24.802	0.235579	21.063
	27.0197	1.95079	20.9004	21.0573	26.3173	15.0887	18.7224	9.28669	28.009	49.6022	86.2426	20.9788	16.5416	25.0023	0.203656	68.8462	281.285	4.7437	5.45194	57.6826	13.2034	169.646	145.06	47.6855	49.8775	151.841	1.19643		6.04089	19.028	0.0784674	0.0784674	5.33843	5.89012		26.5715	10.4252	15.1056	15.8399	28.2512	26.1401	20.3889	7.49663	27.8855	36.7681	15.2892	24.7023	0.235377	20.99
	24.8667	2.76142	23.0986	19.0339	25.9315	13.9231	18.2692	8.78093	27.0501	48.0642	77.1048	21.0662	15.2008	24.4246	0.232775	43.5268	240.491	23.3228	0.584756	58.7104	18.8881	118.196	126.191	82.8767	25.3914	142.482	0.00514736		3.80045	18.3048	2.03234	2.03234	4.86524	7.14307		26.2345	10.2005	15.0553	15.7779	28.1793	26.0732	20.2534	7.49099	27.7444	36.9863	15.2359	24.6183	0.235417	20.9255
	23.0201	2.54193	21.9406	18.2976	25.799	12.9985	17.433	8.52855	25.9615	48.922	72.7362	20.1191	14.3233	22.7502	0.227302	31.2156	221.743	20.3191	0.747626	69.991	19.6642	81.4539	131.17	63.135	18.5136	139.338	0.99272		2.90093	17.5772	1.82151	1.82151	5.6799	7.1206		25.9161	9.99534	14.9818	15.7252	27.9653	25.8064	20.065	7.42542	27.4904	37.0068	15.1676	24.371	0.232769	20.7658
	21.274	2.86505	19.9774	23.6502	24.7145	16.5958	18.1795	8.03099	26.2105	44.1761	64.4969	20.6257	17.4412	23.0562	0.138652	9.57617	234.532	3.23239	29.9292	42.7062	2.50819	52.9859	123.873	35.7901	93.2259	114.91	6.76455		0.648328	17.7607	0.648328	3.02454	4.08878	4.02994		25.6215	9.80162	14.8798	15.6921	27.7766	25.4277	19.8665	7.35134	27.2179	37.0036	15.0829	24.0374	0.228897	20.5599
	19.4769	2.95512	18.8607	23.1365	22.2622	15.6085	17.05	7.40437	24.4543	43.4275	54.8247	19.1688	16.4216	21.5658	0.135421	5.88976	198.665	3.27878	37.0454	27.167	2.07782	30.0519	121.876	23.6762	83.5685	68.3479	2.60377		0.308071	16.2137	0.308071	3.96769	3.09338	3.56027		25.2881	9.62443	14.7866	15.6602	27.5193	25.0889	19.6613	7.25781	26.9191	36.9143	15.005	23.732	0.225289	20.3745
	17.8819	2.69239	18.0802	22.2503	20.4407	14.2755	15.9368	7.02421	22.961	44.0753	49.3395	17.981	15.1771	19.8506	0.133422	3.78308	175.415	4.59403	39.8604	20.2847	2.75994	15.1085	127.746	16.6898	68.1526	41.5483	0.078758		0.0991774	15.2886	0.0991774	4.26932	2.45966	3.7055		24.9111	9.47295	14.7237	15.6183	27.2761	24.77	19.462	7.15451	26.6165	36.7614	14.9473	23.443	0.221297	20.1941
	17.1477	2.55259	17.1424	20.4801	19.4443	13.8402	15.1012	6.5606	21.6618	43.4442	43.0414	17.145	14.6658	18.8702	0.12537	4.18813	157.468	4.16632	28.932	18.8626	1.59007	9.94031	130.926	9.90669	42.0576	29.6964	0.0239154		0.00266838	14.5925	0.00266838	3.33503	2.29928	3.3048		24.5446	9.18977	14.6783	15.5147	27.0655	24.3921	19.2308	7.09387	26.3247	36.888	14.8874	23.1018	0.216229	19.9534
	16.5443	2.35928	15.7769	19.7593	18.8973	12.7433	14.3467	6.37414	20.7209	44.4292	40.6297	16.1606	13.5017	18.3091	0.151123	4.82943	143.699	2.04538	29.2956	20.7076	2.5709	6.49971	135.387	3.17561	33.2283	24.0337	1.56637		0.383715	13.8013	0.383715	3.59866	2.73668	3.41728		24.2063	8.89722	14.6325	15.3719	26.8724	24.013	18.9989	7.05003	26.0489	37.1076	14.8173	22.7594	0.211357	19.6924
	15.5071	2.271	14.5161	19.3708	18.0682	11.5514	13.5474	6.1688	19.7162	45.5348	38.0541	15.0116	12.2926	17.428	0.172789	3.84024	127.158	0.938303	33.912	20.4376	3.98428	2.28678	137.45	0.271665	28.9009	16.5922	5.97074		0.495497	12.7406	0.495497	4.35924	3.05664	3.46022		23.8841	8.63083	14.5843	15.2371	26.7054	23.6678	18.7849	7.01308	25.798	37.3335	14.7475	22.4471	0.207009	19.4525
	18.4733	2.11787	13.6217	18.9932	16.518	10.7467	13.4118	6.34222	19.754	47.2883	40.2238	15.0699	11.4655	17.9845	0.221359	25.6189	127.553	0.044071	31.1516	9.64852	7.10262	20.0564	141.064	0.139237	24.9829	6.3662	10.5505		3.40344	12.952	1.44814	3.9233	1.44814	4.32314		23.4753	8.3928	14.5428	15.1172	26.5587	23.3535	18.5734	6.96389	25.5373	37.4939	14.6864	22.1585	0.202798	19.2353
	22.8747	1.94253	12.6605	17.9829	15.3513	9.60442	13.4027	7.2223	20.625	53.8868	52.1616	14.0059	10.3684	17.325	0.251198	89.7192	131.336	0.550931	20.9776	3.79702	14.4272	78.8519	145.259	1.78066	15.9039	1.8399	19.2763		8.86885	12.0634	1.34542	3.97696	1.34542	4.40148		22.9909	8.17208	14.5179	15.0203	26.4312	22.863	18.3326	6.87855	25.2111	37.5209	14.6435	21.7304	0.194835	18.9416
	22.5569	1.83005	11.46	16.3591	17.0278	8.58429	12.9697	7.28661	20.2563	56.1818	53.0947	13.9096	9.30321	16.8607	0.28885	91.9143	124.092	2.27922	11.4882	16.4684	19.2318	73.3078	147.983	6.42575	5.58961	9.19871	29.2746		8.64733	12.0795	2.44957	2.44957	3.11827	5.32526		22.5239	7.96455	14.514	14.9007	26.3136	22.2802	18.0828	6.78718	24.87	37.5338	14.6107	21.2308	0.184706	18.5904
	21.2705	1.70842	10.3657	15.2821	16.8227	7.76987	12.2032	7.01721	19.2204	57.5031	49.2413	12.8239	8.41882	16.4375	0.322603	82.2159	110.14	3.37658	9.47934	21.3399	19.6544	52.9344	150.957	13.1714	1.65679	7.99656	38.7509		8.44664	11.1154	2.4582	2.4582	3.99886	5.05398		22.1028	7.76463	14.5136	14.7442	26.174	21.7275	17.8378	6.70673	24.5445	37.5984	14.5713	20.7551	0.175048	18.2359
90°	19.689	1.71219	9.41325	14.7045	16.4176	7.12	11.5094	6.64606	18.1555	57.7445	44.1701	12.0589	7.69331	15.9893	0.350299	66.9056	95.9856	4.39392	10.2084	24.09	19.267	32.4229	150.865	20.9914	0.503523	5.8694	47.2641		7.63014	10.3467	2.64562	2.64562	4.35871	4.93886		21.7034	7.53386	14.4999	14.5939	26.0351	21.2315	17.5996	6.65059	24.2502	37.7882	14.5234	20.3235	0.166446	17.9127
	18.253	2.61265	8.66723	14.0843	16.0752	6.95318	11.1076	5.99955	17.1071	54.0131	35.9946	11.3758	7.3817	15.5774	0.356971	51.0573	72.164	5.95534	8.86066	24.6768	17.2591	18.1318	129.555	28.3839	0.00798999	4.32756	49.5856		6.87728	8.7631	2.70852	2.70852	4.69941	4.42257		21.3065	7.35827	14.427	14.4474	25.9117	20.7692	17.37	6.59466	23.9647	37.9658	14.4321	19.9194	0.15974	17.6083
	16.5829	3.56817	7.98435	13.3515	15.4562	6.8792	10.637	5.23589	15.8729	49.2231	27.4145	10.6679	7.15549	14.93	0.35202	35.3529	49.9691	7.03684	7.36823	23.2243	14.1214	6.69767	108.717	36.1267	0.413953	2.13545	50.633		5.91495	7.09976	2.68358	2.68358	4.78829	3.78872		20.885	7.20743	14.3358	14.282	25.8004	20.3217	17.1387	6.53969	23.6784	38.1574	14.2955	19.526	0.154651	17.3288
	15.377	4.62235	7.42707	12.71	14.68	7.38111	10.3662	4.46656	14.8328	43.0876	19.9502	10.0685	7.3926	14.1875	0.314868	25.1075	32.9923	8.63874	5.49309	18.6082	8.911	1.91016	87.8445	43.1363	1.65102	0.469322	43.7421		5.30846	5.44617	2.64145	2.64145	4.61144	2.68741		20.493	7.05935	14.2492	14.1029	25.7075	19.907	16.9198	6.49939	23.4192	38.4128	14.1395	19.1602	0.150774	17.0781
	14.8461	6.23323	6.99384	12.0016	14.2577	8.34519	10.4463	3.75201	14.1983	35.9172	14.0776	10.1734	7.33168	13.6937	0.302587	19.3583	17.7497	11.9193	2.419	14.5271	4.41457	0.724535	60.2433	49.0147	3.97325	0.0690769	31.9191		4.6727	3.94016	3.17955	1.8282	4.08433	1.8282		20.1259	6.92587	14.1472	13.9423	25.5861	19.5468	16.7124	6.45691	23.1693	38.6355	13.9935	18.8382	0.14756	16.847
	14.2059	6.31851	6.5601	11.2384	17.2335	8.37048	10.6545	4.40496	15.0594	41.3438	19.4037	9.80442	7.0127	13.464	0.315057	12.6127	18.8006	16.7639	0.340913	43.2836	5.21666	0.044534	58.9268	55.2761	7.59847	10.4887	31.634		4.4015	3.48591	3.24431	1.43394	7.42909	1.43394		19.7869	6.80804	14.043	13.799	25.4569	19.2397	16.5223	6.41558	22.9378	38.8299	13.86	18.5603	0.144981	16.6414
	13.2396	6.05794	6.11846	10.4718	27.035	8.20142	11.854	7.92623	19.7803	66.8652	62.8251	9.33661	6.6392	12.5477	0.307944	1.9199	33.5948	32.897	1.9106	230.462	13.3417	0.570391	62.9952	62.0382	12.4122	170.045	33.5643		3.90304	3.27867	3.21815	1.13519	17.6984	1.13519		19.4633	6.7046	13.9899	13.658	25.3438	18.9742	16.3556	6.3768	22.7324	38.9884	13.741	18.3196	0.14281	16.482
	12.1545	5.81498	5.73295	9.73408	34.8986	8.05255	12.7313	11.1302	23.8615	87.4241	123.881	8.89331	6.37437	11.5494	0.288725	0.332648	47.8351	48.9765	8.98313	491.388	21.8905	3.38699	66.911	68.2597	18.1545	436.963	35.3115		3.2612	3.07834	3.16037	0.840768	26.0052	0.840768		19.0415	6.61273	13.9584	13.5038	25.253	18.7473	16.1861	6.33606	22.5222	39.145	13.6175	18.107	0.141517	16.3529
	11.0449	5.6994	5.46004	9.04923	41.3419	7.91644	13.4187	13.8393	27.258	103.135	191.527	8.48283	6.25366	10.546	0.255502	5.63457	59.5871	63.3397	19.092	779.709	30.2745	8.70222	68.8152	72.8437	24.4596	747.861	36.9476		2.56211	2.78343	3.02279	0.566396	32.8591	0.566396		18.5727	6.52768	13.8654	13.3635	25.1415	18.5575	16.0047	6.2922	22.2969	39.3146	13.489	17.9193	0.141056	16.2115
	10.0317	5.72618	5.32503	8.47572	43.3222	7.79253	13.4456	14.7408	28.1863	109.633	217.291	8.13413	6.24277	9.6427	0.214028	11.6545	59.5888	65.9429	24.6992	892.612	31.9567	15.707	68.3716	75.1664	30.4612	860.09	38.4693		1.89756	2.40795	2.80909	0.341595	35.188	0.341595		18.118	6.45145	13.7709	13.2266	24.9021	18.4179	15.8145	6.21625	22.0308	39.3073	13.3627	17.767	0.141484	15.9445
	10.0961	7.09137	5.0592	8.00054	42.5862	7.69212	13.4209	14.3795	27.8004	107.142	206.77	7.84633	7.24156	9.57225	0.138617	11.0542	40.0634	69.9187	29.3807	850.615	32.8193	15.2002	47.6586	79.8466	35.9323	817.465	39.7249		2.24982	0.754959	2.78713	0.154206	34.7399	0.154206		17.6922	6.38487	13.6586	13.0812	24.6182	18.3099	15.6242	6.13313	21.7573	39.2541	13.2256	17.6385	0.142978	15.6754
	11.094	8.84614	4.681	7.5688	41.1506	7.61806	13.4931	13.708	27.2011	101.593	187.91	8.2321	7.58112	10.5321	0.162916	5.75558	21.5942	77.653	35.0973	764.935	34.516	8.41505	26.5096	86.7485	41.2946	737.43	40.6639		2.86192	0.614039	3.5511	0.663299	32.9185	0.614039		17.1271	6.3284	13.3368	12.8124	24.3651	18.1772	15.3578	6.07131	21.4292	39.5323	12.9435	17.4724	0.148898	15.232
	10.5212	10.319	4.32274	7.07455	39.3474	7.28721	13.1453	13.0417	26.1871	99.2118	170.087	8.80308	7.12771	10.4706	0.189957	6.88615	7.98846	77.8385	36.8546	686.55	34.3179	12.0665	13.5124	93.5506	47.8912	642.752	44.993		1.71812	1.51588	4.48035	1.72854	30.5444	1.51588		16.4891	6.27501	12.9692	12.5454	23.9681	18.036	15.0471	5.96863	21.0158	39.6662	12.6513	17.2888	0.154891	14.7291
	9.75852	10.4839	3.99711	6.6302	37.7673	8.11952	12.7928	12.4535	25.2463	97.3479	155.089	8.93902	7.00253	10.3025	0.190696	9.20661	5.33098	77.3634	37.9771	623.73	21.8392	17.9468	12.3273	99.9556	54.2386	565.129	34.52		0.819501	1.54485	4.94191	2.30882	28.8283	0.819501		15.8876	6.22621	12.6339	12.2583	23.5275	17.9138	14.7412	5.85986	20.6011	39.7515	12.3522	17.1206	0.16179	14.2607
	8.86939	10.0919	3.73548	6.24755	36.9785	9.76122	12.614	12.178	24.792	96.543	148.302	9.31531	6.90301	10.0092	0.183667	14.0222	6.36111	78.8283	40.5319	593.631	8.13842	26.2707	15.2334	105.255	60.0212	528.249	17.9239		0.445917	0.776583	5.57982	3.06776	27.6632	0.445917		15.345	6.18721	12.3119	11.9743	23.1203	17.8164	14.4592	5.76682	20.226	39.8834	12.0587	16.9771	0.169389	13.8285
	8.11165	9.80126	3.62372	6.00469	36.7954	14.2695	13.101	12.1552	25.2563	92.7807	147.75	8.95646	6.53143	13.1525	0.336368	24.894	10.8886	89.8197	50.3583	561.423	1.36538	34.6125	17.5866	107.561	63.8433	519.864	0.0754339		0.844801	0.844801	5.33273	2.95176	27.839	5.31309		14.8319	6.16474	11.9459	11.6755	22.7555	17.7363	14.185	5.69419	19.8792	40.1424	11.7431	16.8485	0.178561	13.3889
	8.76755	9.63273	3.44281	5.82225	41.1561	19.6096	14.7385	14.0743	28.8128	95.4935	198.086	9.20014	6.55857	17.1153	0.445924	35.6523	26.0689	127.593	79.4996	697.89	23.7272	27.3251	19.0284	111.347	66.7921	737.732	31.5245		0.432592	0.432592	5.75734	3.3779	31.956	10.4094		14.3286	6.1513	11.5589	11.4069	22.4005	17.6485	13.9158	5.62551	19.5413	40.4253	11.4449	16.7154	0.187159	12.9437
	9.31417	9.36475	3.18908	5.51517	40.841	20.7651	14.8315	14.1023	28.9338	95.0829	198.874	9.33946	6.46492	17.915	0.469652	30.4415	29.8859	135.547	86.7948	676.493	35.2069	21.9092	21.4382	116.766	71.9057	720.714	45.8355		0.0252905	0.0252905	6.15037	3.82429	31.5016	11.4256		13.8492	6.1469	11.1926	11.1777	22.0778	17.5279	13.662	5.55973	19.2218	40.6948	11.1814	16.5615	0.193924	12.5209
	8.85966	9.04559	2.93625	5.18306	40.3963	20.4677	14.4814	14.0593	28.5407	97.0851	197.664	8.95263	6.10221	17.6122	0.485358	31.6043	29.5484	133.291	86.4597	671.581	35.8356	26.3705	24.4956	122.294	77.6483	697.036	41.8975		0.0929613	0.0929613	6.01638	3.76956	31.4437	11.5151		13.4226	6.1499	10.8552	10.9783	21.7916	17.4203	13.4363	5.50417	18.9405	40.9648	10.886	16.4243	0.202794	12.2005
	8.08141	8.79467	2.7007	4.92827	39.7891	20.0669	14.0602	13.9568	28.0169	99.2646	194.791	8.43804	5.71655	17.2489	0.50216	35.7456	27.7255	129.038	83.3916	661.976	36.081	34.9693	27.0423	127.559	82.2036	665.339	36.8695		0.356632	0.356632	5.73734	3.50977	31.351	11.6289		13.0274	6.1552	10.5252	10.7853	21.5325	17.3328	13.2264	5.4617	18.6881	41.2939	10.5903	16.3062	0.212517	11.9063
	7.41395	8.69803	2.54733	4.70036	38.7371	19.3733	13.5784	13.6298	27.2082	100.379	185.773	8.05599	5.37876	16.7045	0.512866	37.9999	23.8175	121.683	78.8187	632.962	33.5818	43.3088	28.0567	131.047	86.3882	612.177	28.9276		0.642042	0.642042	5.50866	3.35563	30.6811	11.3173		12.6613	6.16139	10.2047	10.6092	21.3072	17.2399	13.0306	5.42939	18.46	41.6665	10.3058	16.1875	0.222008	11.6352
	7.03191	8.6651	2.38711	4.56381	36.9359	18.3889	12.9954	12.9629	25.9583	99.7492	168.036	7.84851	5.18084	15.9579	0.509826	35.5637	18.7519	112.537	71.0925	573.145	29.0889	48.483	28.4067	134.74	88.9453	526.29	19.3069		0.816593	0.816593	5.46139	3.2847	29.0874	10.5403		12.3192	6.17213	9.90868	10.4527	21.1053	17.1338	12.8487	5.39953	18.2482	42.0241	10.0447	16.0625	0.230505	11.386
	6.71546	8.35116	2.23506	4.83263	35.2155	17.5536	12.4839	12.2993	24.7832	98.5211	151.272	7.53331	5.30333	15.253	0.48402	33.275	17.0795	105.039	58.5421	516.724	25.7022	52.9902	31.8516	138.294	83.9471	450.313	12.6647		0.817854	0.817854	5.29825	2.70069	27.6822	10.0203		11.9997	6.18731	9.63157	10.3128	20.9136	17.0376	12.6804	5.37206	18.0525	42.3649	9.80188	15.9483	0.238693	11.1563
	6.25453	7.94167	2.08891	4.55255	33.7196	16.7776	11.8891	11.8124	23.7016	99.3547	139.533	7.0981	4.97804	14.5686	0.490651	31.7488	15.5826	96.0445	53.8256	476.567	23.8973	59.9132	36.6415	141.752	89.1579	389.063	7.74365		0.843568	0.843568	5.00918	2.54555	26.6215	9.67953		11.7509	6.20493	9.38193	10.1393	20.7309	16.9418	12.525	5.34711	17.8721	42.6916	9.57128	15.8376	0.246619	10.9451
	5.82552	7.58402	2.14986	4.31297	32.4328	16.164	11.4115	11.371	22.7826	99.6451	129.301	6.70477	4.69111	14.019	0.498548	31.2035	14.6498	85.7786	50.3897	441.895	22.5858	66.7385	41.0992	140.305	93.7397	339.958	4.70498		0.879249	0.879249	4.55491	2.39181	25.7281	9.45921		11.512	6.22463	9.15097	9.92272	20.57	16.8616	12.3737	5.33419	17.7078	43.1092	9.34391	15.7396	0.254978	10.7173
	5.37662	7.18716	2.10644	4.12049	31.276	15.5804	10.9412	10.9969	21.9381	100.509	120.932	6.28189	4.43453	13.4821	0.504983	30.9645	14.0928	78.0528	46.5219	413.504	21.5227	74.2746	46.3452	141.335	97.5037	298.637	2.51399		0.905271	0.905271	4.17545	2.16139	24.9941	9.29856		11.2227	6.24633	8.93775	9.72114	20.427	16.7669	12.2203	5.32404	17.5443	43.5671	9.1336	15.6303	0.262345	10.4719
	4.98392	6.80232	2.01144	4.00859	30.2121	15.0101	10.5047	10.6508	21.1556	101.391	113.44	5.89312	4.25242	12.9581	0.505836	30.4795	13.7079	72.1362	42.2001	388.38	20.2981	81.1977	51.733	143.603	99.7263	262.998	1.03062		0.909204	0.909204	3.88168	1.88453	24.319	9.11697		10.9299	6.26905	8.74462	9.53222	20.2955	16.6802	12.0753	5.31719	17.3924	44.0337	8.94152	15.529	0.2692	10.2311
	4.69293	6.44056	1.96318	3.81763	29.1499	14.6214	10.1143	10.3116	20.4259	101.951	106.329	5.56675	4.03645	12.5762	0.514051	29.391	13.4962	66.4403	39.6478	362.355	20.3145	86.5264	57.0679	144.762	103.577	229.674	0.392566		0.873815	0.873815	3.60356	1.74912	23.5832	9.05469		10.6477	6.29207	8.56652	9.35228	20.1721	16.6125	11.9405	5.31501	17.2555	44.5123	8.76296	15.4445	0.276012	9.99998
	4.34861	6.69117	1.9128	3.59719	28.0107	14.7388	9.88322	9.96039	19.8436	100.781	99.2093	5.51989	3.78504	12.7269	0.541538	30.6319	10.1891	63.5276	39.5141	328.607	23.5766	93.0507	53.3443	145.977	108.112	196.444	0.553383		1.17128	1.17128	3.60709	1.9227	22.4908	9.2189		10.3872	6.31451	8.40399	9.17969	20.0626	16.5584	11.8177	5.31783	17.1356	44.9987	8.59792	15.3732	0.282644	9.78345
	3.95272	8.50566	1.806	3.46778	26.6545	20.1273	10.7523	10.2485	21.0008	95.3137	105.031	6.22919	3.58902	17.2219	0.655083	46.2348	5.04752	80.037	53.0647	252.88	87.8903	100.845	30.1316	148.569	110.82	160.266	37.6066		2.27647	2.27647	4.4232	2.76141	20.4253	13.8981		10.1166	6.33841	8.26464	9.02042	19.9667	16.5122	11.7032	5.32413	17.0273	45.493	8.45359	15.3099	0.288524	9.56851
	3.63322	8.4492	1.68601	3.31997	25.4129	31.4235	12.3208	12.8132	25.134	103.997	164.179	6.04121	3.39828	21.172	0.723383	75.4742	14.9894	113.099	81.0151	171.403	364.915	107.364	30.7547	151.509	113.954	130.371	303.758		2.40799	2.40799	4.3552	2.72124	19.3717	25.3823		9.81898	6.36487	8.1359	8.86197	19.8839	16.4645	11.5884	5.33593	16.9243	46.0457	8.31742	15.2455	0.294024	9.34047
	3.36058	8.1701	1.55055	3.24432	24.387	34.8671	12.5966	13.7794	26.376	109.39	189.873	5.76534	3.27339	20.3327	0.722666	85.304	19.5939	122.015	87.465	139.012	495.974	113.088	33.9281	154.862	115.575	107.995	435.648		2.40476	2.40476	4.21479	2.52102	18.6216	29.1017		9.51955	6.39542	8.01289	8.70654	19.8049	16.3877	11.4712	5.34412	16.8153	46.5874	8.1863	15.1586	0.298665	9.11305
	3.10029	7.83252	1.52156	3.07725	23.4933	34.1577	12.1971	13.4819	25.679	110.534	181.763	5.46641	3.08301	19.5781	0.727903	82.7521	19.0496	113.967	83.1717	127.603	482.269	118.692	37.9748	155.584	119.195	90.2192	406.54		2.36612	2.36612	3.94485	2.38915	18.0269	28.6913		9.22284	6.43289	7.89897	8.56562	19.7367	16.3184	11.3626	5.35513	16.7177	47.1295	8.06563	15.0795	0.303038	8.89423
	2.94226	7.60732	1.45985	2.98191	22.6003	32.8233	11.7358	12.9562	24.692	110.399	167.863	5.29461	2.95217	18.8521	0.729211	77.3268	17.0446	105.596	76.6311	118.037	444.682	122.161	40.8011	157.127	121.286	74.0534	354.509		2.35235	2.3127	3.83476	2.3127	17.3057	27.5287		8.94214	6.47381	7.73301	8.3818	19.6725	16.2552	11.2431	5.38006	16.6232	47.8522	7.89521	15.0022	0.310384	8.66197
	2.72733	7.35684	1.40066	2.94262	21.6845	31.4005	11.2521	12.3995	23.6516	110.197	153.747	5.14973	2.78115	18.1026	0.733653	72.6712	15.1728	97.0503	69.047	108.835	405.96	126.958	44.0637	158.615	122.153	59.1294	302.956		2.4224	2.20711	3.74907	2.20711	16.5347	26.2508		8.67575	6.51418	7.53404	8.17157	19.5648	16.1968	11.1095	5.40053	16.5101	48.6117	7.69342	14.925	0.31972	8.42366
	2.96586	7.11083	1.40383	2.79903	20.8109	30.8788	10.9949	12.0866	23.0815	109.93	146.087	5.03834	2.84074	17.3859	0.719109	64.4652	15.0858	91.9882	67.1718	96.3553	395.369	121.64	47.3902	158.535	125.347	46.4587	285.065		2.07249	2.07249	3.63452	2.23931	15.7726	25.8404		8.41623	6.55355	7.35314	7.96735	19.3179	16.1434	10.9586	5.37729	16.3359	49.0691	7.50669	14.8472	0.328378	8.19179
	3.33348	6.879	2.12738	2.64092	20.1263	30.7877	10.9825	11.8254	22.8078	107.675	139.839	5.10624	2.81406	16.8145	0.713269	58.507	16.8384	78.4125	69.5814	83.61	392.247	113.666	50.6359	140.838	128.913	37.5944	281.998		1.77276	1.77276	2.97886	2.46532	15.0201	25.6815		8.16261	6.60459	7.19481	7.77607	19.0833	16.0587	10.8134	5.34725	16.1606	49.4504	7.34013	14.7474	0.335359	7.96934
	3.32106	6.70288	2.21137	2.4962	19.1794	30.4835	10.7324	11.6023	22.3347	108.105	134.613	5.01197	2.70242	16.0603	0.711937	54.928	16.2371	72.608	67.835	71.3516	390.107	113.931	53.1734	138.851	132.22	26.879	271.875		1.69091	1.69091	2.8006	2.51576	14.1674	25.4715		7.92358	6.6764	7.04259	7.60528	18.8697	15.9837	10.6835	5.31999	16.0035	49.7961	7.18326	14.6586	0.342249	7.76443
	3.05916	6.48652	2.18782	2.34354	18.4994	29.8387	10.4025	11.3579	21.7604	109.184	129.002	4.77284	2.52244	15.4961	0.720018	53.9248	15.335	67.4811	64.947	65.559	377.764	119.59	56.3757	139.407	135.754	20.2902	251.025		1.71368	1.71368	2.58502	2.4293	13.7265	25.0658		7.70366	6.74297	6.86481	7.45883	18.6595	15.9163	10.5577	5.29702	15.8547	50.1722	7.01332	14.5766	0.350316	7.58125
	2.91203	6.19529	2.06984	2.55093	18.0172	28.9318	10.1128	11.0064	21.1192	108.836	121.14	4.55366	2.64121	15.0617	0.701608	51.8518	15.3472	64.6898	57.1825	62.4789	354.152	122.83	60.8337	142.207	130.964	16.179	223.11		1.64163	1.64163	2.48382	2.00273	13.4635	24.3781		7.50012	6.80916	6.69576	7.31722	18.4534	15.855	10.4384	5.27511	15.7136	50.5354	6.93618	14.5009	0.352879	7.40867
	3.57623	5.84891	3.47398	4.011	17.5984	27.8855	10.399	10.1353	20.5343	97.4644	102.725	4.92996	3.68493	14.661	0.598284	46.5501	20.7032	47.9558	40.8064	51.8312	305.776	108.548	66.3569	110.689	99.678	12.9851	192.948		1.35373	0.918955	1.45598	0.918955	12.6684	22.9555		7.31167	6.86892	6.54604	7.11983	18.2689	15.7545	10.3117	5.25667	15.5683	50.9779	6.93165	14.3938	0.349918	7.21575
	3.80307	5.54701	5.45554	3.87215	17.2419	26.6159	10.4226	9.42227	19.8449	90.4023	88.7792	5.50128	4.268	14.3182	0.540735	43.8182	23.7714	24.6717	42.9085	46.5035	262.223	103.873	71.3667	72.9205	102.47	10.5434	159.29		1.6982	0.0457363	0.0457363	1.62913	11.7407	21.1146		7.1402	6.92391	6.43197	6.92549	18.1076	15.662	10.1985	5.24176	15.4403	51.3972	6.92431	14.2962	0.347394	7.03285
	3.52709	6.02519	8.00252	3.66211	16.8917	25.2735	10.5637	8.72613	19.2898	82.6049	76.1453	7.01385	4.25288	14.6694	0.55049	49.5138	20.598	6.55964	47.6318	40.0442	216.379	109.575	63.5161	35.9085	106.766	8.39175	127.208		3.48676	0.988664	0.988664	3.35174	9.87789	18.2597		6.98626	6.97797	6.32537	6.7385	17.9623	15.5841	10.0958	5.23223	15.328	51.8261	6.79837	14.212	0.352856	6.98212
	3.58939	6.53609	8.71111	4.82117	16.2802	24.2006	10.6898	7.99773	18.6875	74.8168	63.9636	7.6236	5.2499	14.3879	0.465328	50.4152	17.2529	3.91503	34.4402	31.253	182.542	108.274	55.6337	27.9184	84.1571	5.2226	104.156		4.03421	1.08751	1.08751	2.80243	8.65659	16.577		6.83831	7.0314	6.22462	6.5914	17.8309	15.5112	10.0046	5.22258	15.2272	52.2016	6.65313	14.1346	0.359897	6.93485
	3.44582	6.41157	8.16459	5.33519	15.5383	23.256	10.3586	7.57082	17.9294	73.0874	57.3173	7.28808	5.60428	13.6949	0.41922	47.7862	15.5789	4.81358	25.2345	26.8296	166.343	111.283	57.5068	33.9923	74.9904	2.38215	85.7682		3.84226	0.876515	0.876515	1.95289	8.25023	15.9679		6.69456	7.08537	6.13408	6.5143	17.7092	15.4487	9.93104	5.20784	15.1389	52.44	6.55937	14.0693	0.364053	6.88997
	3.22932	6.173	7.65617	5.0735	14.9384	22.0943	9.86078	7.22214	17.0829	73.241	52.1593	6.91458	5.34837	13.1178	0.420739	43.9763	13.5998	4.86033	22.9181	25.7819	149.66	115.898	61.182	40.1794	79.5912	0.890146	65.6011		3.68527	0.741585	0.741585	1.84108	8.02378	15.1798		6.56357	7.13808	6.05353	6.44798	17.5954	15.3964	9.86584	5.19413	15.06	52.6477	6.47687	14.0138	0.367822	6.85082
	3.00052	5.98577	7.46571	4.77855	14.4297	21.0303	9.44842	6.903	16.3514	73.0598	47.6514	6.72574	5.08035	12.6887	0.42818	41.5755	11.99	3.93114	21.8077	24.8134	134.139	120.876	64.146	42.6302	84.941	0.18908	49.4966		3.72522	0.739972	0.739972	1.94719	7.70398	14.3045		6.42161	7.18957	5.97803	6.38006	17.4955	15.3494	9.80236	5.18744	14.9898	52.9204	6.39044	13.9626	0.372042	6.80559
	2.80354	5.84521	8.09723	6.34828	13.7996	20.2495	9.5239	6.38963	15.9135	67.0904	40.8274	7.22276	5.97098	12.374	0.349035	45.1633	13.5328	2.03539	10.0846	18.2819	115.039	125.246	66.4173	34.7823	58.4706	0.0381243	39.1204		4.41922	1.37755	0.874475	0.874475	6.57688	13.0268		6.23433	7.24174	5.90933	6.31469	17.4046	15.311	9.73593	5.19074	14.9267	53.3152	6.25442	13.9172	0.37988	6.77822
	2.85301	5.64869	9.36333	8.9424	13.1368	19.2679	9.86869	5.78217	15.6509	58.591	33.4334	9.15286	6.47212	12.1935	0.306518	49.2198	17.8084	0.255391	0.858017	10.6807	88.345	124.142	69.659	21.4514	25.5277	0.736279	27.8046		6.29986	3.50417	0.210465	0.210465	3.98396	10.115		6.04704	7.29371	5.85056	6.25899	17.2974	15.281	9.67145	5.18954	14.861	53.6583	6.10003	13.8786	0.389345	6.77635
	3.82526	5.41237	9.1105	8.79952	12.4738	18.4302	9.67528	5.25283	14.9281	54.2913	27.5923	8.95501	6.25915	11.633	0.300346	34.2227	18.1724	0.318969	0.76695	7.83183	76.6485	103.421	73.6597	23.8572	26.9919	2.31366	19.6719		5.12975	3.54265	0.155492	0.155492	3.51881	9.47518		5.89386	7.34426	5.80206	6.20855	17.1998	15.2578	9.61771	5.18682	14.8045	53.9298	5.97253	13.8478	0.397332	6.7764
	3.56946	6.23951	8.42573	8.31703	11.9472	17.8831	9.397	4.99112	14.3881	53.114	24.9113	8.37138	6.75889	11.0668	0.24167	33.9603	9.96971	0.943362	1.16633	6.50359	72.0131	108.69	60.1459	31.0155	32.2381	4.19298	15.1178		4.80193	2.13187	0.0543494	0.0543494	3.57583	9.51167		5.75465	7.39379	5.77103	6.16149	17.1066	15.2391	9.57111	5.18232	14.7534	54.1454	5.86865	13.8221	0.403919	6.77764
	3.2941	9.72364	7.86135	7.94315	11.469	17.5046	9.63263	4.72265	14.3553	49.0276	22.3034	8.83339	7.8818	11.0326	0.166583	40.177	0.00828216	3.13745	2.85434	3.37208	61.9678	114.507	18.2436	37.6203	36.6236	6.38036	12.318		5.53929	0.890244	0.972046	0.890244	2.63556	8.6712		5.62645	7.44712	5.74449	6.13131	17.0136	15.2199	9.53048	5.17372	14.7042	54.286	5.84119	13.7976	0.405136	6.78921
	3.66547	10.4891	7.31408	7.66779	11.0699	17.09	9.54939	4.54342	14.0928	47.5781	20.6427	9.07843	7.40251	10.9247	0.192185	34.6205	0.883	4.99664	3.54044	2.31208	56.8608	106.697	12.2907	44.6332	40.0322	8.55529	9.57973		5.41296	1.41064	1.76435	1.41064	1.99152	8.01157		5.51331	7.51191	5.72336	6.1077	16.9257	15.2033	9.49755	5.16305	14.6606	54.3619	5.81944	13.7769	0.406068	6.8098
	5.25377	10.2672	6.7812	7.41275	10.7867	16.6407	9.52371	4.07452	13.5982	42.783	16.6017	8.83996	6.93909	10.6568	0.211283	18.2324	0.552728	7.52131	4.45613	1.59511	50.6511	76.4072	13.896	52.0373	43.3246	10.2926	7.00012		3.58619	1.42721	2.05875	1.42721	1.94673	7.80071		5.41105	7.57818	5.70713	6.08451	16.875	15.1942	9.475	5.16284	14.6378	54.489	5.80147	13.7644	0.40698	6.83135
	5.04092	9.77685	6.39985	7.27759	10.4822	15.9443	9.15363	3.90601	13.0596	42.6717	15.2569	8.52722	6.61929	10.3059	0.217817	16.9144	0.388399	7.5833	3.51952	1.76518	46.1138	80.1736	17.7919	57.6846	45.1221	12.3388	3.80039		3.4863	1.24963	2.12737	1.24963	1.95501	7.41713		5.311	7.62649	5.6976	6.06273	16.8899	15.1827	9.46174	5.18123	14.643	54.7598	5.78889	13.7524	0.407524	6.84461
	4.61201	9.37248	6.17451	7.11605	10.0275	15.4562	8.79314	3.83166	12.6248	43.5755	14.6816	8.24427	6.4099	9.86377	0.212237	17.4818	0.33564	6.85722	2.81262	1.52372	44.397	88.0384	21.3666	61.1583	47.3184	15.7399	2.13556		3.63226	1.12821	2.06976	1.12821	1.78326	7.21198		5.21603	7.66951	5.6899	6.04453	16.8941	15.17	9.44735	5.19549	14.6428	54.9942	5.77856	13.7393	0.407871	6.85702
	4.38712	9.10208	10.8185	6.95859	9.55447	15.1574	9.3297	3.64231	12.972	39.04	13.2664	9.32827	7.49447	10.5025	0.167142	24.4291	0.0518089	2.2166	5.62212	0.0505238	33.962	92.3093	23.9396	10.0893	49.5095	19.7173	1.3514		4.94116	0.226195	1.49024	2.36968	0.226195	5.82911		5.13117	7.71314	5.68309	6.02927	16.8347	15.1578	9.42487	5.18979	14.6147	55.0649	5.76963	13.7246	0.408067	6.87121
	4.15908	8.91112	12.2587	6.72108	9.83187	14.9298	9.4686	3.84165	13.3102	40.5725	14.7583	9.3715	7.26859	11.652	0.231672	28.191	0.31078	7.78447	7.54883	0.13197	29.8243	96.7432	25.8447	3.01448	52.9083	17.3307	0.873988		5.21242	0.460376	2.88717	2.65041	0.460376	5.55827		5.05489	7.75838	5.6761	6.01547	16.695	15.172	9.3953	5.16584	14.5611	54.9832	5.76094	13.7278	0.408793	6.88693
	5.22094	8.69781	11.7398	6.32461	10.5178	15.0938	9.59914	3.64202	13.2412	37.9411	13.2643	9.60781	6.91791	11.4343	0.246097	19.1686	0.81239	4.58258	10.7225	0.843964	30.1915	76.9822	28.0591	5.08528	58.8333	12.0901	1.20764		4.38687	0.910001	2.13202	3.2832	0.910001	5.48601		4.98591	7.80414	5.66822	6.00392	16.4878	15.2046	9.3591	5.12662	14.4857	54.7768	5.75214	13.7432	0.409896	6.90403
	5.43179	8.45083	10.8209	5.98503	11.1561	17.1022	9.82448	4.28148	14.106	43.5798	18.3311	9.63586	6.60148	11.0723	0.252964	19.2957	1.88692	0.992848	14.7414	1.77325	52.9654	73.3267	30.7366	10.0742	64.1578	8.05865	9.65548		4.20407	1.18503	1.18503	3.65083	1.52025	7.46635		4.93774	7.84943	5.66057	5.99493	16.2555	15.2331	9.32188	5.07701	14.3989	54.4634	5.74416	13.7553	0.410839	6.92218
	5.10061	8.15891	10.2204	6.0482	11.3728	17.9699	9.8118	4.65296	14.4648	47.4221	21.6501	9.18965	6.57587	11.0847	0.255304	22.1953	2.73205	0.166948	14.1647	2.43668	66.5547	79.1083	34.0587	14.2468	63.1499	6.87543	15.8007		4.08904	1.03074	1.03074	3.14145	2.18314	8.78026		4.88822	7.87956	5.65432	5.98559	16.0176	15.2538	9.27984	5.0265	14.3063	54.1658	5.73713	13.7603	0.411498	6.93257
	4.70871	7.79482	9.99606	6.10657	11.1831	17.8465	9.60596	4.69159	14.2975	48.8404	22.011	8.89544	6.52864	10.8863	0.250227	23.983	3.28022	0.152177	12.2457	2.48733	67.9065	86.2332	38.4409	15.9907	62.2255	7.90625	14.8349		4.18673	1.10062	1.10062	2.78886	2.28765	8.95106		4.85154	7.88843	5.65014	5.97653	15.7854	15.3027	9.24246	4.98441	14.2269	53.9294	5.73173	13.7877	0.412714	6.93248
	4.32447	7.44054	10.9557	5.94437	10.8103	17.4023	9.4796	4.68933	14.1689	49.4676	21.9898	9.12541	6.31842	10.9193	0.266909	26.5753	4.15776	2.17881	12.4978	1.7707	62.7685	93.517	42.9595	9.23681	64.8108	10.1418	11.6102		4.80094	1.68487	1.83027	3.18104	1.68487	8.27685		4.82079	7.87683	5.70293	5.9683	15.7982	15.392	9.25984	5.00913	14.269	54.0952	5.76928	13.859	0.412145	6.92257
	4.33924	7.13052	10.8206	5.83515	10.281	16.6829	9.18156	4.45014	13.6317	48.4682	19.8037	8.70574	6.15899	10.6857	0.268732	23.4481	4.20676	2.68646	11.1985	1.20866	56.2701	93.2316	47.1195	10.0761	66.5814	13.7933	7.22542		4.3665	1.57522	2.11487	2.87059	1.57522	7.97717		4.79421	7.88763	5.7539	5.96186	16.0457	15.4707	9.319	5.09106	14.4101	54.631	5.80589	13.9327	0.411723	6.92474
	4.96398	6.86243	10.0242	6.11087	9.83278	15.9076	8.95032	3.96608	12.9164	44.3121	15.7298	8.34761	6.29876	9.97638	0.225966	15.8909	4.35931	1.1533	8.06251	0.778739	48.4042	81.5573	50.872	15.7661	62.1578	17.3231	3.65859		3.38362	1.48518	1.67663	2.23674	1.48518	7.56003		4.77465	7.9055	5.80024	5.9723	16.3058	15.5234	9.38032	5.16757	14.5479	55.0895	5.84326	13.9876	0.410691	6.9389
	4.71859	7.66495	9.27485	5.92649	9.32978	15.5527	8.74456	3.80236	12.5469	43.4826	14.458	8.4699	6.3611	9.31605	0.188488	16.2084	1.16556	0.281212	7.94154	0.342485	46.3507	86.0497	40.0681	22.2787	65.0991	21.7632	2.42675		3.75131	0.804952	0.804952	2.54342	0.85988	7.08279		4.75965	7.9221	5.84168	5.99285	16.531	15.5288	9.42934	5.22293	14.6523	55.3902	5.87947	14.0039	0.408605	6.95747
	4.51965	8.22221	8.51427	5.85743	8.87146	15.6149	8.59998	3.83674	12.4367	44.6134	14.7206	8.36824	6.44863	8.78216	0.153212	16.6491	0.142707	0.00734642	7.52157	0.0737003	49.2085	89.7802	33.3238	30.0372	66.2183	26.2496	2.62428		3.84859	0.146028	0.146028	2.51081	0.503217	7.24662		4.73517	7.93479	5.88127	6.01279	16.6725	15.4715	9.45133	5.24401	14.6953	55.4844	5.91415	13.9664	0.405033	6.97379
	4.3736	8.19423	7.95332	7.03564	8.69613	15.5565	8.6349	3.72256	12.3575	43.1106	13.8574	8.07378	7.26506	8.57065	0.0824462	18.1587	0.19419	0.46455	2.55764	0.00374843	47.9084	92.5692	33.6476	36.5005	48.4312	28.0769	2.4386		3.70018	0.120455	0.120455	1.03814	0.622349	7.48271		4.71792	7.9428	5.92139	6.08147	16.8007	15.395	9.47655	5.25041	14.727	55.4042	5.96141	13.9154	0.400163	7.01214
	5.51734	8.0307	7.42098	7.06537	8.57357	15.4418	8.67496	3.47417	12.1491	40.0482	12.0698	7.72584	7.15427	8.43785	0.0823221	9.97054	0.415074	1.57246	2.59078	0.0102805	45.7901	71.8688	35.5716	43.2163	48.0183	29.3908	2.09354		2.2085	0.304857	0.304857	0.66047	0.847727	7.71596		4.70005	7.94656	5.96131	6.16087	16.9266	15.3102	9.50093	5.25428	14.7552	55.3028	6.0112	13.8579	0.39492	7.05371
	5.12908	7.66807	6.8523	6.75871	8.45513	15.2472	8.35175	3.55519	11.9069	42.5682	12.6394	7.26019	6.78211	8.25836	0.0981521	10.3856	0.467412	2.24833	2.53777	0.0106874	47.5471	78.6026	40.0286	51.0165	52.3623	30.689	1.56825		2.13111	0.407883	0.407883	0.501478	1.19494	7.987		4.6856	7.94804	5.9992	6.24039	17.0493	15.2218	9.52405	5.25728	14.7813	55.2	6.05949	13.7974	0.389683	7.09421
	4.68727	7.46125	6.41419	6.47331	8.32233	14.8985	8.04281	3.5719	11.6147	44.4111	12.7585	6.96728	6.42897	8.10706	0.115443	11.2597	0.338213	2.6524	2.46333	0.0781302	47.0007	86.6318	42.6885	57.467	56.5742	32.178	0.816535		2.28001	0.49397	0.55309	0.49397	1.35505	7.93123		4.70889	7.94964	6.03415	6.31691	17.1632	15.1306	9.55057	5.25197	14.8025	54.9912	6.10484	13.7356	0.384606	7.13327
	4.29853	7.42682	5.9841	6.13027	8.15798	14.3195	7.71954	3.4951	11.2146	45.276	12.2157	6.77855	6.02064	7.97519	0.139652	11.7033	0.0856828	3.01175	2.52577	0.192229	43.5599	94.0194	43.1395	64.1728	61.8522	34.0695	0.105391		2.48002	0.648276	0.794447	0.648276	1.37943	7.54098		4.73623	7.94808	6.06559	6.45332	17.2658	15.0412	9.58504	5.23734	14.8224	54.6408	6.16253	13.6772	0.378768	7.2007
	4.0191	7.34012	5.65749	5.77935	7.82224	13.5721	7.36506	3.32752	10.6926	45.1799	11.0724	6.55974	5.68796	7.70171	0.150396	11.1954	0.000621877	2.91578	2.51447	0.209011	38.5268	99.5164	44.2859	69.5122	67.4951	38.1017	0.178792		2.54064	0.780385	0.902244	0.780385	1.2625	7.01231		4.76295	7.94386	6.09515	6.61247	17.3467	14.9555	9.61942	5.2161	14.8355	54.2247	6.22448	13.6214	0.37272	7.27816
	8.32996	7.15744	5.46047	5.57205	7.42355	13.1077	7.84187	2.80835	10.6502	35.8123	7.88685	7.2905	5.9684	8.10336	0.151719	0.238227	0.468442	5.67105	5.15208	0.17499	27.7295	32.0915	46.7507	72.8363	70.9442	43.1825	0.78702		1.03946	0.133055	1.83002	1.71845	0.133055	5.81725		4.78776	7.93762	6.1219	6.76317	17.4143	14.8749	9.64995	5.19498	14.8449	53.8343	6.28222	13.5687	0.36706	7.3504
	8.48207	6.94246	5.30392	5.32844	7.12686	12.7592	7.65717	2.77361	10.4308	36.2224	7.69289	7.03466	5.73195	8.14326	0.173786	0.680463	0.510797	5.53778	5.42296	0.281226	26.0312	30.3912	49.7367	75.533	75.1074	47.1699	1.52682		1.44741	0.0921965	1.73075	1.70622	0.0921965	5.72459		4.81301	7.92922	6.14501	6.90305	17.4748	14.7948	9.67666	5.17458	14.8512	53.4749	6.33452	13.5153	0.361755	7.41613
	7.77638	6.66995	5.16389	5.06311	6.93694	12.5663	7.36276	2.758	10.1208	37.4587	7.60654	6.80345	5.54041	7.56652	0.154583	0.171075	0.479985	4.83504	5.28839	0.181328	27.0769	38.6699	53.6547	77.9866	79.7766	49.8147	2.04084		0.97293	0.133492	1.63956	1.74033	0.133492	5.76286		4.84002	7.91992	6.16577	7.03616	17.5314	14.7147	9.70133	5.15467	14.856	53.1337	6.38337	13.4613	0.356668	7.47804
	7.37685	6.35196	5.10097	4.74056	6.72023	12.3024	7.09884	2.73528	9.83412	38.5314	7.48176	6.5361	5.41372	7.2127	0.142477	0.0772925	0.557824	3.99146	5.56145	0.143338	27.0774	43.7985	58.4144	79.1018	85.6426	52.9206	2.86441		0.840754	0.184138	1.43513	1.79554	0.184138	5.76634		4.8706	7.91233	6.18632	7.16475	17.5867	14.6358	9.72608	5.13517	14.8613	52.798	6.43093	13.4084	0.351697	7.53854
	6.94988	5.99963	4.8234	4.54718	6.52045	11.9268	6.79456	2.68354	9.4781	39.4955	7.20139	6.26004	5.11746	6.84253	0.144236	0.0241268	0.6319	3.88544	5.05068	0.0751327	26.3397	49.6321	63.9241	84.1162	89.2591	55.8672	4.2771		0.68984	0.260409	1.43664	1.71286	0.260409	5.66673		4.90086	7.90588	6.20445	7.29253	17.6376	14.5556	9.74948	5.11532	14.8648	52.4676	6.47647	13.354	0.346818	7.59921
	6.59047	5.72931	4.65419	4.50524	6.43133	11.4442	6.55912	2.54626	9.10539	38.8202	6.48346	6.08032	4.92297	6.55068	0.141866	0.000982477	0.688591	3.62879	4.21845	0.0163326	23.8641	54.8255	68.3198	87.2488	90.0535	57.2075	6.50593		0.510151	0.351007	1.42613	1.57508	0.351007	5.3639		4.9313	7.89337	6.22073	7.41596	17.679	14.5315	9.77865	5.10485	14.8835	52.2041	6.51954	13.3433	0.343545	7.65466
	6.0816	5.58608	6.25805	5.01963	6.28318	10.8665	6.68251	2.10591	8.78842	31.5137	4.43484	6.16982	5.70996	6.2769	0.0472965	0.361098	1.20217	0.18017	2.76519	0.159468	17.5061	62.6202	70.7081	59.8587	80.5553	59.4705	9.78653		0.0882249	0.583745	0.0882249	1.1502	0.113354	4.69672		4.96994	7.85987	6.23626	7.52882	17.7069	14.4687	9.79508	5.08463	14.8797	51.9101	6.5594	13.3003	0.339425	7.69435
	5.62887	5.71302	7.18606	4.72596	6.04083	10.2724	6.59452	1.96897	8.56349	29.8576	3.87683	5.87692	5.64991	6.89976	0.0995919	0.932471	0.777049	0.349923	3.49152	0.306571	13.5266	69.9902	68.5894	46.3601	85.9131	63.2671	13.8571		0.248049	0.163908	1.30914	1.15097	0.163908	4.39545		5.01467	7.82484	6.25112	7.63762	17.7202	14.2864	9.78914	5.03841	14.8276	51.4694	6.59774	13.162	0.332205	7.73123
	5.13468	5.95672	6.98356	4.52795	5.76934	9.74798	6.35337	1.85668	8.21005	29.2236	3.44726	5.86303	5.29334	6.72685	0.119258	1.48521	0.157333	0.397134	3.33216	0.341097	11.5234	78.5033	64.6122	49.1588	89.6229	67.6597	18.0362		0.728348	0.0936918	1.12053	1.33508	0.0936918	3.88496		5.05648	7.78992	6.26624	7.74563	17.7242	14.0599	9.77373	4.98367	14.7574	50.9904	6.63609	12.9884	0.323691	7.76777
	4.74899	6.38786	6.54325	4.45159	5.62913	9.41082	6.19527	1.78609	7.98137	28.8299	3.19012	6.0085	4.96902	6.5044	0.13382	2.09174	0.0370909	0.121086	3.04043	0.320518	10.3398	85.4867	57.8669	55.527	91.0746	69.9859	21.0137		1.25951	0.379367	0.53475	1.55691	0.379367	3.40232		5.097	7.75501	6.27944	7.84986	17.7233	13.8573	9.76031	4.93412	14.6944	50.5529	6.64833	12.833	0.317467	7.80244
	4.40669	6.49944	6.09136	4.29731	5.48241	9.13788	5.98585	1.77812	7.76397	29.7054	3.16171	5.78688	4.67562	6.39742	0.155495	2.49373	0.263777	0.0111325	2.85117	0.253452	9.9353	91.9336	56.1818	62.4658	94.0431	72.4624	23.5906		1.38019	0.712557	0.304475	1.48957	0.304475	3.351		5.13716	7.71965	6.29143	7.94918	17.7189	13.6766	9.74883	4.88932	14.6382	50.1529	6.64848	12.6947	0.312575	7.83442
	4.00883	6.3716	5.76649	4.02835	5.28715	8.86755	5.72166	1.80615	7.52782	31.5669	3.26219	5.52682	4.34305	6.22033	0.177715	2.93379	0.422424	0.00200923	2.8673	0.188798	9.8966	99.7214	58.1145	67.7066	99.3319	75.8247	26.2896		1.51799	0.844784	0.239667	1.49847	0.239667	3.34073		5.17682	7.7002	6.31814	8.04197	17.711	13.4982	9.74105	4.84224	14.5833	49.7097	6.66365	12.5589	0.306684	7.87108
	3.65363	6.07871	5.58501	3.80423	5.10109	8.41696	5.43994	1.74774	7.18768	32.128	3.0546	5.34305	4.12844	5.95529	0.181167	3.19091	0.408031	0.0210462	2.67556	0.114816	8.86267	106.942	62.6659	70.7261	103.85	79.0996	31.1133		1.68942	0.735659	0.241959	1.53883	0.241959	3.07391		5.20913	7.6821	6.39443	8.1284	17.6961	13.3122	9.73706	4.78778	14.5248	49.1707	6.71635	12.4184	0.297994	7.90525
	3.34073	7.11184	5.77819	3.73563	5.02402	7.99833	5.49813	1.83951	7.33764	33.4571	3.38381	5.40111	4.05773	6.77843	0.251076	4.65435	2.60407	0.0784383	3.10638	0.224775	6.25104	113.511	47.3764	67.5141	105.252	80.4765	35.9587		2.06038	1.71073	0.377086	1.66547	0.377086	2.59723		5.23352	7.6623	6.45801	8.21168	17.6738	13.1243	9.72726	4.7356	14.4629	48.6838	6.75909	12.275	0.289793	7.93699
	3.11673	9.13249	5.67824	3.97854	4.95503	7.58452	5.74093	2.259	7.99993	39.3491	5.10309	5.31663	4.22266	7.10795	0.254645	6.88637	11.5027	0.00392992	3.10601	0.617626	3.39885	118.334	23.643	69.1667	100.327	81.719	41.0928		2.1999	3.81585	0.361601	1.3381	0.361601	2.26789		5.25316	7.64071	6.5162	8.28974	17.6452	12.9397	9.71412	4.68532	14.3994	48.232	6.79733	12.1333	0.28187	7.96523
	2.87423	9.4179	5.32073	4.38947	4.91433	7.1827	5.68323	2.30144	7.98467	40.4953	5.29662	5.11753	4.52068	6.71721	0.195457	7.89044	13.9478	0.131406	1.67382	0.5912	2.24842	123.669	20.9488	75.2411	92.2642	82.4566	46.4059		2.2433	4.30037	0.203197	0.728064	0.203197	2.06517		5.27082	7.6184	6.56801	8.36394	17.6083	12.7549	9.69739	4.63504	14.3324	47.7968	6.83061	11.9905	0.274155	7.99117
	2.66621	9.16139	5.03507	4.13624	5.1857	6.87265	5.50954	2.25808	7.76762	40.9849	5.09892	5.11038	4.36095	6.45091	0.193303	8.08456	13.336	0.225124	1.88597	0.104875	1.85807	128.339	23.3627	80.2784	97.193	77.6019	50.7263		2.44418	4.05101	0.0753138	0.974147	0.0753138	1.76227		5.28661	7.60553	6.61543	8.43408	17.565	12.5757	9.6804	4.58493	14.2653	47.3631	6.86295	11.8519	0.266576	8.0198
	2.42853	8.84089	5.0061	3.91161	6.26662	6.54703	5.50013	2.23814	7.73827	40.6925	5.00928	5.63636	4.18523	6.47693	0.214937	9.43473	11.1607	0.244069	2.52339	0.587506	1.096	133.781	26.5637	80.7984	101.672	59.7261	55.4706		3.20783	3.20453	0.630261	1.72475	0.630261	0.910674		5.29179	7.61106	6.64547	8.50536	17.5169	12.4022	9.66212	4.53762	14.1997	46.963	6.88687	11.7172	0.259637	8.05821
	2.33067	8.45417	7.45343	3.70173	6.13361	6.36179	5.73923	2.30747	8.04671	40.2053	5.32444	6.2477	4.3097	7.18052	0.249849	11.6183	7.37087	2.93848	4.15141	0.155533	0.387577	136.054	30.6996	42.7907	105.949	61.7997	58.2642		3.91703	2.20647	1.20573	2.54597	0.11409	0.11409		5.29298	7.61637	6.65168	8.57263	17.4637	12.2318	9.6382	4.4942	14.1324	46.629	6.89285	11.5834	0.253869	8.0945
	2.4879	8.09779	7.42	3.55152	5.91164	6.47714	5.65767	2.2036	7.86127	38.949	4.85586	6.19439	4.14155	7.18429	0.268654	10.0474	5.95422	3.10583	4.43584	0.0645011	0.671536	132.411	34.7758	43.2291	109.064	65.339	56.5166		3.70648	1.90341	1.22561	2.64287	0.282751	0.282751		5.31177	7.61573	6.62779	8.63321	17.4103	12.0664	9.61087	4.45373	14.0646	46.3405	6.87477	11.4525	0.249779	8.12447
	2.35209	7.89609	7.06747	5.77032	6.29827	6.55295	5.98953	1.92295	7.91249	32.1052	3.69774	6.42561	5.90231	6.93884	0.0807196	13.231	3.63497	1.16195	0.0480544	0.0953204	0.31744	135.555	37.1953	47.9891	67.6435	59.2379	55.3824		4.07352	1.47048	0.641858	0.655292	0.127339	0.127339		5.32851	7.60604	6.60016	8.6789	17.3552	11.9057	9.57908	4.41646	13.9955	46.1053	6.85163	11.324	0.246065	8.14247
	2.16976	7.75669	6.72271	12.0495	6.72717	6.49593	6.98697	3.15614	10.1431	45.1718	9.9612	6.72494	6.55263	7.49931	0.0673705	23.2055	0.592477	0.0698325	25.6296	0.067494	0.241116	139.834	38.9151	52.8846	3.7844	52.8197	56.2344		4.55518	1.03175	0.00223112	5.3246	0.00223112	0.229009		5.34329	7.59712	6.616	8.71858	17.2984	11.7551	9.55475	4.37516	13.9299	45.7904	6.86128	11.205	0.240432	8.15785
	2.40752	7.54137	6.46124	12.7383	6.69263	6.32284	7.02731	3.32116	10.3485	47.2608	11.0301	6.57694	6.35744	7.32919	0.0709997	21.3425	0.264254	0.32044	32.6152	0.112011	0.496284	134.267	41.6479	56.7559	1.57906	53.3229	58.8604		4.16942	0.964433	0.115697	6.16135	0.115697	0.254097		5.3596	7.6022	6.63196	8.75709	17.2396	11.6141	9.53409	4.33327	13.8674	45.4503	6.87452	11.0941	0.234831	8.17965
	4.27722	7.26741	6.07176	12.201	6.52578	6.04276	7.06432	2.70234	9.76666	38.2534	7.30264	6.29877	6.05001	7.082	0.0785857	7.76792	0.0412451	0.985163	26.3853	0.290024	1.04358	94.4331	45.259	62.7759	3.21812	55.7876	63.2364		2.02155	0.968635	0.227007	5.90221	0.227007	0.256011		5.37805	7.60509	6.64207	8.79405	17.1805	11.479	9.51312	4.29307	13.8062	45.1279	6.88283	10.9875	0.229692	8.19957
	4.14672	7.15963	5.79029	11.4461	6.25612	5.76094	6.75996	2.49562	9.25558	36.9176	6.2281	6.02321	5.76828	6.93376	0.0917554	6.82902	0.159737	0.940269	21.9596	0.253853	0.998046	96.9864	46.7207	67.3155	6.49652	59.8885	67.798		1.87648	1.13643	0.232918	5.42286	0.232918	0.262266		5.39636	7.61104	6.63989	8.80917	17.1275	11.3471	9.4885	4.25805	13.7466	44.8759	6.88268	10.8824	0.225147	8.2101
	3.82799	7.02693	5.58313	10.7896	6.31606	5.58698	6.52179	2.3462	8.86799	35.9749	5.50467	5.95152	5.5841	6.84921	0.101752	7.25652	0.255169	0.881068	18.2144	0.0423231	0.873861	103.366	48.5525	70.7577	10.2738	58.9644	70.693		2.12353	1.07541	0.368387	4.8381	0.36454	0.36454		5.41212	7.65402	6.62093	8.79302	17.1018	11.2212	9.46719	4.2344	13.7016	44.7271	6.87921	10.7827	0.221013	8.22352
	5.95256	6.7634	5.51603	10.2374	7.05786	5.44782	6.82918	1.79297	8.62215	26.2545	3.21474	6.35798	5.62516	6.98424	0.107783	0.768466	0.00432743	1.72436	11.6161	0.0522941	1.90817	64.6791	52.2945	71.8911	14.1186	48.1224	73.0525		0.405419	0.405419	0.841948	3.87944	0.699882	0.910161		5.4155	7.71985	6.60286	8.77361	17.0804	11.1006	9.44881	4.21384	13.6626	44.5965	6.88211	10.6876	0.216596	8.24673
	5.76794	6.66482	6.3101	9.9988	7.09573	5.25799	6.84923	1.6737	8.52293	24.4364	2.80129	6.48746	5.90348	6.988	0.0841268	1.16918	0.0340078	0.290661	9.91979	0.060761	2.53203	67.6827	53.73	59.056	15.9688	47.5985	76.3334		0.719517	0.177359	0.177359	3.51134	0.608268	1.22947		5.41809	7.7707	6.58976	8.75395	17.056	10.9817	9.42837	4.19373	13.6221	44.4799	6.885	10.5933	0.212168	8.26233
	5.43305	7.94575	6.01325	11.066	6.77871	5.03099	7.04462	2.22574	9.27036	31.5949	4.95392	6.39598	5.5781	7.65399	0.156883	2.59716	0.812036	1.06373	16.1713	0.0707073	4.0547	73.3051	36.5921	63.7066	8.57857	52.0732	80.3515		0.962928	1.54977	0.382733	4.66999	0.382733	1.36499		5.42051	7.78104	6.5775	8.74493	17.0307	10.8624	9.40285	4.17658	13.5794	44.4182	6.87838	10.4975	0.208286	8.26299
	5.26946	10.0468	5.87124	10.9904	6.66421	5.21837	7.34342	2.53198	9.8754	34.4797	6.41094	6.26772	5.41991	9.20113	0.258615	4.3013	7.30813	2.16729	13.3008	0.461328	4.51583	76.1331	15.5876	65.9936	9.02667	53.7389	77.0273		0.998265	3.77905	0.396481	4.72272	0.396481	1.04936		5.41765	7.79605	6.56697	8.75832	17.005	10.7901	9.38901	4.16262	13.5516	44.335	6.87424	10.4398	0.205936	8.27718
	5.15073	11.2497	5.80373	10.3917	9.61007	6.46633	8.11205	2.61121	10.7233	32.1892	6.8184	8.0382	5.96938	10.1963	0.261474	8.76941	9.84504	5.32831	5.19678	2.24407	2.70838	78.2192	7.53592	67.0951	12.983	19.2267	56.6792		2.88747	3.21153	2.23447	2.35349	1.57187	1.57187		5.40715	7.80961	6.56008	8.77479	16.9805	10.7248	9.37615	4.15076	13.5269	44.2693	6.87246	10.3876	0.203659	8.2922
	4.84148	11.0645	6.04157	9.82336	15.7519	7.19508	9.11965	3.99364	13.1133	43.7916	15.9491	8.50922	6.32995	10.7542	0.258968	18.3027	3.78239	9.47454	0.495208	43.9869	3.70395	83.785	8.58728	63.2553	17.4017	3.08712	46.2374		3.66774	2.55527	2.46765	1.31414	7.24269	1.31414		5.39608	7.81955	6.55611	8.88924	16.9646	10.6615	9.38118	4.13981	13.521	44.1289	6.87197	10.3415	0.201557	8.35439
	4.70835	10.6198	5.78979	9.41858	17.6538	7.10484	9.21585	4.68449	13.9003	50.8308	21.9445	8.26171	6.11856	10.3195	0.255561	20.3176	1.97099	11.7379	0.0410978	71.1985	4.45635	86.2399	11.3914	67.3236	20.9426	13.3874	47.4727		3.55336	2.35806	2.47192	1.15687	9.39206	1.15687		5.38737	7.82453	6.54893	8.99987	16.9491	10.6524	9.3937	4.1335	13.5272	44.0029	6.86783	10.3377	0.201672	8.4122
	4.75358	10.4213	5.43715	8.94598	21.0948	6.98283	9.60595	6.01498	15.6209	62.6172	36.1799	7.96441	5.82357	10.0525	0.266371	23.5455	0.664836	17.3789	0.435557	131.994	6.88073	85.4018	12.7704	73.2349	25.4915	50.409	49.1689		3.21083	2.45692	2.52726	0.981573	13.1304	0.981573		5.38344	7.82547	6.49142	9.09946	16.9341	10.6539	9.39796	4.13514	13.5331	44.0004	6.82493	10.3399	0.204778	8.46246
	4.52669	10.3394	5.03414	8.35406	20.9213	9.47013	9.77429	5.94459	15.7189	60.8186	35.3381	8.9121	5.86412	10.1221	0.266354	27.5373	0.319387	22.469	2.01703	124.255	0.092511	89.6469	13.3624	80.2951	31.8189	47.9748	20.4734		4.38541	1.42733	3.87796	0.558033	12.0092	0.558033		5.38136	7.82246	6.41697	9.18761	16.9111	10.6492	9.39479	4.13664	13.5314	44.0312	6.76835	10.3356	0.208565	8.50503
	4.1469	10.2755	4.67183	7.8938	20.6287	11.1767	9.79891	6.02117	15.8201	61.4473	36.2544	9.08464	5.47732	10.9514	0.333202	31.9452	0.227124	26.287	3.62942	117.285	1.89832	96.983	13.834	86.9195	37.2233	44.0079	7.94218		4.93775	1.19084	4.41282	1.19084	11.5441	2.09206		5.36656	7.81682	6.34426	9.27046	16.875	10.6345	9.3846	4.13587	13.5205	44.0708	6.7124	10.322	0.211902	8.54364
135°	5.21474	10.2546	4.56064	7.57635	20.0889	10.645	9.72336	5.65981	15.3832	58.2084	32.0335	8.91546	5.80514	10.5474	0.289999	20.3277	0.282173	26.6537	4.60966	107.445	0.849336	77.091	13.9901	89.0051	41.1977	37.1372	11.2221		3.70071	1.33911	4.35482	1.33911	11.1735	1.7295		5.34661	7.80928	6.27811	9.35127	16.8286	10.5946	9.36807	4.1307	13.4988	44.0934	6.6609	10.288	0.214	8.58027
	5.14468	10.1045	4.43345	7.06676	18.7924	9.75767	9.21658	5.23179	14.4484	56.765	27.3717	8.41221	5.6252	10.0178	0.280804	16.5804	0.788468	22.8784	4.62177	91.6965	0.292776	78.3262	15.1348	91.4212	47.9991	23.0162	17.954		3.26753	1.69233	3.97877	1.34546	10.3802	1.34546		5.32784	7.81113	6.21611	9.4251	16.8307	10.5432	9.35901	4.14141	13.5004	44.2505	6.61486	10.2637	0.216181	8.61811
	7.42591	9.73314	4.2631	6.66252	17.9326	12.5149	9.75535	4.89161	14.647	50.1428	23.9278	8.57953	6.85336	11.8194	0.265952	5.4263	0.00049324	30.1648	9.56564	66.8671	7.6149	43.1515	18.1625	94.7078	53.7637	15.5054	2.19048		1.15362	1.15362	4.31643	1.91701	9.35305	3.93534		5.32373	7.87365	6.15514	9.48983	16.8325	10.4862	9.36017	4.14476	13.5049	44.2808	6.58477	10.2371	0.217117	8.68174
	7.44602	9.15899	9.60246	6.25223	40.63	16.2122	14.8836	13.0776	27.9613	87.8657	171.024	9.38073	7.87426	14.5597	0.298006	55.3181	32.7715	27.8908	74.5011	662.873	1.76495	42.8877	23.3859	19.2935	59.9487	709.427	4.91624		1.9347	0.221733	0.221733	3.12849	31.2492	6.83142		5.32349	7.93657	6.08271	9.54917	16.8313	10.4244	9.35795	4.14849	13.5064	44.3312	6.54617	10.2056	0.21845	8.74287
	7.10032	11.5639	9.0936	5.98552	62.5199	15.9857	18.7081	21.7576	40.4657	116.3	473.393	10.3288	7.59864	14.8802	0.32393	134.742	51.0401	92.4395	161.865	1919.47	7.41194	47.5351	5.90965	24.0226	64.15	2354.67	3.96317		3.22844	1.23515	1.23515	4.34324	52.1911	5.6569		5.32018	8.00143	6.01892	9.60753	16.8278	10.364	9.35665	4.15128	13.5079	44.3672	6.51455	10.1749	0.219322	8.80448
	6.91294	11.8784	8.3698	7.29183	62.988	15.0355	18.7461	21.896	40.642	116.803	479.434	10.1241	7.56132	14.2462	0.306541	140.023	47.1651	107.667	131.2	1957.34	13.7684	50.154	4.47958	31.6416	44.931	2400.32	1.08286		3.21116	1.75429	1.75429	2.83226	52.8639	4.9114		5.30939	8.0627	5.96953	9.65916	16.8268	10.327	9.3591	4.15605	13.5151	44.4065	6.49283	10.16	0.220214	8.86093
	6.61178	11.4615	7.76698	8.05951	59.3095	14.808	18.0029	20.4579	38.4608	113.637	418.527	9.76048	7.84011	13.9714	0.281103	129.757	42.7902	104.774	98.8706	1706.24	10.2071	54.5103	6.41827	38.7868	35.2288	2053.42	0.66119		3.1487	1.70098	1.9935	1.70098	49.549	5.04754		5.30189	8.11062	5.92807	9.70449	16.8295	10.2895	9.36068	4.16133	13.522	44.4554	6.47371	10.1433	0.220832	8.90755
	6.31954	10.9018	7.4024	7.8162	55.3095	13.8783	16.938	19.0003	35.9382	112.176	361.011	9.35899	7.50585	13.1342	0.272689	112.751	36.4354	90.9267	83.2063	1472.37	9.36147	58.911	9.56737	43.4609	38.1762	1706.9	0.0135934		3.03945	1.54279	1.95658	1.54279	45.9505	4.51931		5.29597	8.19269	5.89151	9.74635	16.8313	10.2448	9.3671	4.16321	13.5303	44.445	6.4668	10.1202	0.220256	8.96952
	7.58943	10.1659	7.20113	12.3836	53.6651	13.1139	17.3532	17.9515	35.3047	103.448	322.255	11.2748	8.23356	12.9313	0.22196	95.331	51.6565	103.064	24.6966	1318.56	17.9717	41.0299	14.6608	46.1552	2.59618	1573.73	0.776172		3.68535	1.10884	4.07366	1.10884	42.3903	1.8391		5.28984	8.2721	5.8583	9.77454	16.8298	10.191	9.36928	4.16346	13.5327	44.4374	6.46175	10.0869	0.219062	9.02332
	7.07307	9.42182	6.9283	13.1226	52.9801	11.993	16.9198	17.844	34.7638	105.462	318.409	10.7074	7.66026	12.8402	0.252675	96.9587	56.2201	99.8306	14.4188	1300.34	24.2732	47.9116	20.913	49.9367	0.760868	1519.85	4.00737		3.63437	1.28561	3.77913	2.41518	42.2727	1.28561		5.27151	8.3474	5.82953	9.8534	16.8234	10.1345	9.37663	4.16532	13.5419	44.4224	6.459	10.0642	0.218192	9.1004
	6.63615	8.94242	6.48917	12.8802	52.0574	11.2288	16.3724	17.6621	34.0345	107.877	311.95	10.0856	7.21272	12.4674	0.267004	94.7941	55.2041	97.6777	12.1949	1273.42	26.456	54.1511	25.5274	56.3358	1.24243	1448.76	7.65106		3.44948	1.14321	3.59646	2.79462	41.9718	1.14321		5.25489	8.41684	5.80463	9.92773	16.8695	10.0892	9.39381	4.18622	13.58	44.5636	6.45769	10.0489	0.21756	9.17229
	9.74274	8.85752	6.04245	12.3525	50.1362	10.2473	16.2298	16.7373	32.9671	103.127	280.137	9.99502	9.07882	11.8262	0.131422	42.0819	54.3504	103.782	15.0333	1149.65	35.7901	18.0808	26.3926	63.2413	2.69741	1306.2	14.0444		0.252287	1.13751	3.95257	2.35749	40.1412	0.252287		5.23967	8.47677	5.7817	9.99411	16.9269	10.039	9.4097	4.21114	13.6208	44.7532	6.45547	10.0278	0.216724	9.23544
	9.76586	8.51004	5.53165	18.2051	47.1928	9.45232	16.443	15.6467	32.0897	95.1576	244.82	9.60909	8.74561	16.0953	0.295869	44.5837	62.9312	119.057	3.10499	945.555	48.869	17.8847	30.0835	71.6264	17.7255	1102.1	20.6349		0.156768	1.09905	4.07744	8.59597	37.5837	0.156768		5.22597	8.52698	5.76193	10.0583	16.9795	9.98855	9.42353	4.23426	13.6578	44.9329	6.45319	10.0408	0.217512	9.25777
	9.3875	7.92889	5.19106	20.7472	43.2995	8.97832	15.9221	14.4414	30.3635	90.7004	208.554	9.18291	8.19124	17.9073	0.372283	42.7008	63.8912	115.155	23.2817	749.525	48.2159	21.2281	36.7964	77.5073	45.5936	858.762	25.166		0.20459	1.25402	3.99184	11.5643	34.1166	0.20459		5.21306	8.56836	5.744	10.1226	17.0263	9.93859	9.43549	4.25568	13.6912	45.1029	6.45009	10.0766	0.219432	9.25348
	8.73597	7.31702	4.7639	19.6234	40.4839	8.72603	14.9417	13.5144	28.4561	90.4473	182.638	8.731	7.66927	16.9015	0.375741	38.511	58.1357	103.588	21.9184	652.402	38.6345	27.6562	44.5939	85.2113	31.6802	701.666	27.7609		0.00497055	1.41398	3.96711	10.8924	31.7529	0.00497055		5.15549	8.60341	5.73002	10.1858	17.0791	9.88581	9.43995	4.28793	13.7279	45.4232	6.44837	10.1108	0.221174	9.24461
	8.35035	6.74485	4.46015	18.3001	38.4868	8.15369	14.0827	12.867	26.9497	91.3676	165.56	8.25202	7.09706	15.8127	0.380433	32.8594	53.8435	92.5927	17.7869	595.562	35.1527	31.8608	52.563	90.9112	18.535	599.854	34.1196		0.09833	1.50717	3.79187	10.0481	30.2348	0.09833		5.11244	8.66378	5.71885	10.2474	17.1754	9.84116	9.45983	4.33184	13.7917	45.7919	6.45508	10.1458	0.222321	9.25247
	8.07774	6.25638	4.18251	17.4319	36.9346	7.56543	13.4081	12.3975	25.8056	92.4631	153.699	7.82158	6.58364	15.0933	0.392569	28.4126	51.1468	85.1111	16.191	553.495	34.1366	35.0127	59.8845	96.2827	11.8129	526.229	41.338		0.256155	1.5652	3.63907	9.6103	29.113	0.256155		5.07828	8.79566	5.70655	10.3043	17.3054	9.79717	9.49789	4.384	13.8819	46.1576	6.47883	10.1775	0.22206	9.29641
	8.04139	6.04369	4.06683	16.8679	35.7383	7.11923	12.9796	11.9946	24.9742	92.4114	143.871	7.58031	6.31258	14.6613	0.398053	24.3856	48.1063	79.4369	15.1194	517.961	34.3435	35.4442	63.2215	98.5664	8.25436	472.777	47.2747		0.461078	1.53662	3.51348	9.28762	28.158	0.461078		5.04492	8.92339	5.7421	10.3572	17.4284	9.74891	9.54083	4.42603	13.9669	46.3904	6.53742	10.2052	0.219067	9.33615
	7.71976	5.79529	3.77633	16.5957	34.2399	6.60028	12.4545	11.5594	24.0139	92.8126	133.619	7.16002	5.99654	14.3767	0.411333	22.4182	44.3457	75.3113	17.1495	474.6	34.2723	39.3773	67.2335	104.419	6.76437	409.859	54.6802		0.559736	1.36473	3.38369	9.43571	27.0798	0.559736		5.01293	9.04285	5.79791	10.4064	17.5383	9.71886	9.58621	4.46066	14.0469	46.532	6.60915	10.2345	0.215237	9.38085
	7.39166	5.44002	3.5402	15.9401	32.1508	12.3367	12.7999	10.5232	23.3232	82.2134	110.739	9.86416	5.92793	15.0393	0.434552	29.2492	54.1681	85.7423	9.8609	374.458	0.214617	43.6026	73.1857	109.3	3.78395	329.639	2.74975		2.47249	4.42414	6.32396	6.07597	22.2867	2.47249		4.98388	9.15455	5.84871	10.4488	17.6372	9.72763	9.63346	4.49236	14.1258	46.6329	6.67517	10.2685	0.212074	9.44109
	7.81721	5.1565	3.35985	14.7532	29.447	13.8381	12.3953	9.52263	21.918	76.8243	90.6804	10.8277	5.82168	14.5244	0.427736	20.9591	52.4006	81.6399	5.55963	290.761	2.0817	38.1637	78.1171	113.104	0.575053	238.769	0.0245711		3.01046	5.67117	7.46783	3.92554	18.6194	3.01046		4.97492	9.25881	5.87854	10.4789	17.7288	9.73149	9.67523	4.52083	14.1961	46.7258	6.72361	10.292	0.209714	9.49515
	8.10641	4.9463	3.17127	14.1998	26.7462	13.1932	11.7272	8.55719	20.2844	72.9687	73.2256	10.6498	5.73633	13.9482	0.417173	13.1101	45.9806	73.2041	6.11394	225.57	2.14919	34.6742	81.877	117.151	0.042005	162.596	0.642684		2.5434	5.70351	7.47855	3.55003	16.0964	2.5434		4.96909	9.35482	5.89895	10.5068	17.816	9.73053	9.7127	4.54906	14.2618	46.8362	6.76292	10.3127	0.207886	9.54267
	7.54168	4.67748	3.06316	14.0455	24.7816	12.2212	11.0551	7.94492	19	71.8665	63.1218	9.88145	5.39353	13.5894	0.431751	12.3442	40.6742	63.8712	8.94246	188.417	1.35982	41.644	86.8142	119.503	0.00256218	116.354	3.14588		2.33978	5.20397	6.81829	4.16406	14.9002	2.33978		4.96392	9.44038	5.91546	10.5321	17.8976	9.72578	9.74587	4.57604	14.3219	46.9537	6.79669	10.3356	0.206562	9.58308
	7.15233	4.34142	2.8408	13.5007	23.4005	13.8947	10.8551	7.66803	18.5231	70.64	58.7987	10.3265	5.04415	13.7962	0.464537	13.7103	42.4276	64.2285	6.99922	157.388	9.23915	46.8206	93.1894	124.414	0.244247	88.4661	0.0100442		3.17417	5.98508	7.4857	3.17417	13.074	3.56816		4.9598	9.51107	5.93414	10.5653	17.9776	9.71685	9.77745	4.60257	14.38	47.0733	6.82837	10.3683	0.205851	9.61396
	6.95798	4.07203	2.65885	12.9133	22.1671	14.759	10.588	7.42139	18.0094	70.0922	55.077	9.93566	4.79352	14.2976	0.497826	13.1773	42.4583	62.872	5.40703	134.074	17.3966	49.5181	98.4631	128.506	1.16975	66.7843	0.583801		2.97768	5.86363	7.27681	2.97768	12.2314	4.8233		4.95757	9.57163	5.95225	10.6257	18.0553	9.70553	9.81134	4.62919	14.4405	47.182	6.85709	10.4221	0.20632	9.63858
	6.69307	5.41097	4.07197	12.2215	20.8903	13.558	10.4743	6.35578	16.8301	60.6798	40.3959	9.45727	5.7315	13.2239	0.395263	14.2976	25.6372	40.9897	3.05258	108.493	9.50912	53.3165	73.6837	98.4643	3.14506	47.5468	0.190889		2.76419	4.0463	5.38529	2.76419	11.433	4.10071		4.95841	9.62437	5.96885	10.6934	18.1267	9.69301	9.84412	4.65364	14.4978	47.2733	6.88273	10.4811	0.207232	9.65869
	6.19718	5.30173	9.03325	11.442	19.3265	12.2767	10.5962	5.09082	15.687	48.0438	25.9164	10.2376	6.9062	12.068	0.272043	19.3515	28.0315	2.44286	0.71532	76.2171	2.82396	60.8042	75.571	24.6179	6.51736	28.4256	2.95226		4.04043	4.93588	1.20436	1.20436	9.08884	2.03906		4.96011	9.67075	5.98213	10.7608	18.1893	9.68048	9.87392	4.67551	14.5494	47.3521	6.90429	10.5391	0.208376	9.67562
	5.77253	4.89893	8.48543	10.969	17.8894	11.9991	10.0024	4.76161	14.764	47.6047	22.673	9.72724	6.45075	11.7416	0.290828	17.8919	26.0456	2.30123	0.934385	62.205	3.98679	67.6072	82.7366	30.3541	9.15573	15.1674	3.98315		3.95471	4.82831	1.24181	1.24181	8.16219	2.27187		4.96461	9.69909	6.0046	10.823	18.2435	9.68512	9.90332	4.69223	14.5956	47.3803	6.92473	10.5931	0.209407	9.6921
	5.28467	4.54381	8.02995	10.3027	16.3209	12.0253	9.41789	4.42719	13.8451	47.0083	19.6	9.16632	5.97099	11.5946	0.320151	17.0835	23.7567	1.92638	0.782852	47.6519	6.7986	75.8679	89.3229	35.5805	13.6324	5.41046	3.87927		3.88164	4.6225	1.13636	1.13636	7.15461	2.85899		4.96939	9.70068	6.03212	10.8781	18.2938	9.73526	9.93488	4.70623	14.6411	47.3708	6.94926	10.6423	0.209933	9.71797
	4.82551	4.25552	7.36917	9.76291	14.8072	11.3578	8.72968	4.05024	12.7799	46.3962	16.4044	8.56604	5.46142	10.9591	0.334805	15.2425	20.0181	1.85099	1.06756	36.9358	6.90706	84.0776	94.8554	43.9002	17.9097	0.659784	6.95422		3.74053	4.31052	1.19687	1.19687	6.24113	2.79177		4.97371	9.69342	6.05721	10.9396	18.3406	9.78024	9.96412	4.71999	14.6841	47.3699	6.96626	10.6957	0.211157	9.73683
	4.49068	4.9075	6.81162	9.56571	13.6925	11.0145	8.41375	3.63888	12.0526	43.2492	13.2414	8.18866	5.38353	10.6523	0.328562	15.3905	12.2938	2.56682	1.32701	27.8652	6.76381	90.3301	82.5806	51.5994	19.6177	0.0914393	8.88285		3.69799	3.28116	1.37705	1.37705	5.50384	2.82582		4.99397	9.68601	6.07865	11.0027	18.3818	9.84148	9.99745	4.7291	14.7265	47.303	6.98049	10.7514	0.212663	9.76375
	4.09444	6.402	6.478	11.139	12.7836	10.5296	8.57111	3.38531	11.9564	39.4968	11.4603	8.50381	6.421	10.9867	0.262279	20.0406	4.70503	4.38113	6.5941	17.7451	3.83576	98.019	57.6519	56.5037	8.15607	1.46723	12.0081		4.40937	2.1018	2.02581	2.6352	4.27979	2.02581		5.02881	9.67696	6.10361	11.0642	18.4126	9.90242	10.0314	4.73091	14.7623	47.1608	6.99695	10.806	0.213958	9.78969
	3.92225	6.07825	6.07667	10.5984	11.9274	9.58119	8.0307	3.12062	11.1513	38.8586	9.73825	7.82972	6.07707	10.3441	0.259851	16.8794	3.81204	3.81823	6.59327	15.1843	2.40401	101.458	62.6731	62.6982	11.5359	4.27451	19.4808		3.90748	1.75147	1.75305	2.76872	4.09768	1.75147		5.06537	9.6686	6.11167	11.1203	18.464	9.96311	10.0655	4.74235	14.8079	47.1149	7.00091	10.8566	0.215916	9.81586
	5.40612	5.96097	5.61314	9.72079	11.5494	8.73586	7.83104	2.54999	10.381	32.5626	6.50245	7.34842	5.70009	9.47456	0.248735	5.88025	3.49715	4.91909	3.57117	13.8259	0.818707	73.7671	64.5438	70.2538	18.2679	5.98065	27.6574		1.9423	1.38745	1.73528	2.37238	4.20094	1.38745		5.09725	9.66147	6.1156	11.1727	18.5403	10.0161	10.1006	4.76429	14.8649	47.1685	7.00207	10.9047	0.21794	9.83877
	5.26353	5.56713	5.94806	9.38997	10.7704	8.1233	7.51041	2.27165	9.78206	30.2467	5.1604	7.03568	5.66236	9.07331	0.231475	5.04847	3.77632	2.44094	3.53277	10.6279	0.375643	76.2367	71.0271	64.7515	21.2052	10.397	34.4755		1.77215	1.46855	1.08762	2.35429	3.73477	1.08762		5.13357	9.65208	6.11848	11.2016	18.6035	10.0625	10.1286	4.77993	14.9086	47.1922	7.00188	10.9334	0.219205	9.85729
	4.92306	5.51999	9.74847	9.30294	9.85873	8.19672	7.92499	2.18324	10.1082	27.5488	4.76653	8.74983	6.18917	9.63709	0.21786	9.01155	5.78402	3.3251	1.89876	3.73937	0.0738418	82.2981	71.824	18.0321	22.0144	17.1078	33.6187		3.82677	3.22984	0.99864	0.553108	1.1089	0.553108		5.19018	9.63901	6.12025	11.1657	18.6561	10.1074	10.1464	4.78511	14.9315	47.1605	6.99994	10.9109	0.218356	9.87319
	4.8604	6.68064	9.25233	8.9252	9.05814	7.99696	7.79561	1.72576	9.52137	22.1375	2.97823	8.46108	7.00972	9.02491	0.125677	8.61547	1.24316	2.12203	1.27597	1.59398	0.0405401	83.4389	53.4983	22.4919	25.7018	24.3715	35.9752		3.60068	1.78044	0.79125	0.464122	0.597063	0.464122		5.24113	9.6237	6.1393	11.118	18.7083	10.1505	10.1635	4.78833	14.9518	47.113	7.0104	10.8794	0.216267	9.88711
	4.84591	6.27524	8.47691	8.47415	8.51602	7.51679	7.35084	1.50643	8.85726	20.4933	2.26933	7.99547	6.58562	8.47622	0.125522	6.27465	1.15691	1.26804	1.26183	1.35766	0.0275403	83.7038	59.5931	30.4481	30.4786	30.018	41.9658		3.14956	1.72023	0.481439	0.478681	0.520553	0.478681		5.26954	9.60782	6.1588	11.0731	18.7837	10.1881	10.1802	4.80483	14.985	47.1978	7.02105	10.8519	0.214338	9.89798
	4.63466	6.43987	7.87944	7.8602	8.50128	7.06019	7.06261	1.38967	8.45228	19.6764	1.93118	7.4602	6.59495	7.87463	0.0884392	5.89493	0.387802	0.667214	0.636154	2.06978	5.82695e-06	87.6139	57.0783	37.3987	37.6344	30.1797	48.09		2.82554	1.02033	0.419242	0.400003	1.04109	0.400003		5.29439	9.59218	6.17638	11.072	18.8691	10.2234	10.2046	4.82778	15.0323	47.3101	7.03033	10.8598	0.214055	9.90777
	4.42885	9.94678	7.4676	7.32694	10.5677	6.68418	7.737	2.2445	9.98151	29.01	5.03779	7.39727	6.84487	9.32699	0.153484	10.9439	4.88312	0.0725796	0.168156	8.01276	1.10844	91.5092	16.3872	42.6055	44.4616	11.7457	53.4465		2.96842	2.54951	0.0703313	0.0703313	3.17042	0.713089		5.31722	9.57551	6.19481	11.1159	18.9486	10.2554	10.2346	4.85068	15.0852	47.3951	7.03998	10.9008	0.215196	9.91544
	4.16346	11.9957	7.30273	6.85896	10.337	6.36502	7.83715	2.84423	10.6814	36.2917	8.08967	7.08085	6.48851	9.57847	0.192318	13.496	17.2932	0.285595	0.956854	6.24951	2.16715	96.6571	3.99693	44.7849	50.9216	13.3798	58.2149		2.91739	4.91481	0.221889	0.221889	3.2562	0.715824		5.31485	9.57509	6.20992	11.196	19.0157	10.2812	10.2655	4.87577	15.1412	47.4968	7.05121	10.9673	0.217337	9.92816
	3.82841	11.3243	7.11606	6.35104	9.50827	5.99043	7.35308	2.67416	10.0272	36.3678	7.15112	6.73355	6.08058	8.91021	0.188758	12.4233	15.7704	0.0561785	1.00408	4.64481	1.85682	103.357	7.13215	47.3183	58.4284	20.1298	64.0714		2.90514	4.59073	0.38251	0.38251	2.77471	0.743122		5.31207	9.57194	6.21279	11.2689	19.0745	10.3019	10.2904	4.89989	15.1902	47.6164	7.05258	11.0272	0.219836	9.93692
	3.53541	10.7579	6.63481	7.04135	8.93316	5.58234	7.08083	2.52855	9.60937	35.7098	6.39354	6.83808	5.84546	8.46021	0.182777	12.5699	13.5207	0.198933	0.00155822	3.43116	2.24545	109.401	10.4783	54.1708	48.3517	25.6211	70.7709		3.30266	3.91979	0.203272	0.203272	2.09508	1.25573		5.31152	9.55202	6.21654	11.318	19.1412	10.3176	10.3095	4.9259	15.2354	47.7802	7.05041	11.0679	0.221738	9.93482
	3.37993	11.9896	6.26173	9.00635	8.50061	9.85757	8.16596	2.9944	11.1604	36.6692	8.9664	8.75348	6.82145	9.64476	0.171461	22.9061	14.6201	3.62608	0.706247	0.111992	2.86153	112.677	4.02127	59.8017	24.8856	30.1871	17.1175		5.37355	3.2361	2.49175	0.252867	0.252867	1.10409		5.30909	9.53099	6.22084	11.3577	19.2197	10.3263	10.3274	4.95612	15.2835	47.9899	7.04838	11.1001	0.223254	9.92864
	4.20425	11.623	6.09187	9.05988	8.33772	10.1086	8.23754	2.70258	10.9401	32.808	7.30392	8.6988	6.65333	9.84639	0.193522	16.2674	11.4612	4.60392	0.676234	0.0100344	3.5007	95.8566	5.62591	62.4577	24.3543	32.0036	15.1036		4.49455	2.92419	2.60693	0.361081	0.361081	1.40976		5.30406	9.51295	6.22178	11.3969	19.2648	10.318	10.3364	4.97541	15.3118	48.1348	7.04458	11.1317	0.224862	9.91548
	3.93344	10.7708	6.00255	18.7228	8.89055	9.61972	9.65664	5.10162	14.7583	52.8302	26.0265	9.25514	6.72455	10.483	0.218419	32.755	1.24125	13.3524	82.1958	0.586892	0.00136293	101.233	10.3951	63.8776	22.3534	26.0543	19.1421		5.3217	1.51562	3.25259	9.46769	0.364585	0.364585		5.30026	9.49037	6.23071	11.4403	19.2381	10.2987	10.3331	4.96779	15.3009	48.0766	7.04562	11.1635	0.226143	9.89455
	3.74133	9.87075	5.45743	18.1785	8.4779	14.5404	10.0444	5.47049	15.5149	54.4631	29.9263	9.17433	6.21255	13.373	0.365599	39.7286	0.0301526	21.0403	66.1643	2.4539	20.2142	105.135	17.0085	72.8882	17.5029	30.4371	0.297603		5.433	0.696424	3.7169	9.00422	0.696424	5.36609		5.31149	9.46907	6.23964	11.4853	19.1839	10.2786	10.328	4.94744	15.2754	47.9032	7.047	11.1959	0.227427	9.87385
	3.99341	9.19646	5.06685	16.9176	8.05506	15.309	9.7564	5.30145	15.0578	54.3381	28.1053	8.62576	5.8139	13.7809	0.406587	33.2121	0.313538	21.9919	51.2828	2.89456	30.8317	100.03	23.0249	79.7099	8.54226	35.2815	1.72697		4.63235	0.570698	3.55891	8.29184	0.570698	6.68327		5.32848	9.44783	6.24844	11.528	19.0856	10.2668	10.3175	4.91021	15.2277	47.591	7.04829	11.2254	0.228584	9.85732
	3.95141	8.60993	4.81427	15.5364	7.53345	14.4642	9.15162	4.85295	14.0046	53.0284	23.5512	8.07169	5.49407	13.0007	0.405878	27.0421	0.293427	18.8125	40.7652	2.61845	28.2241	100.871	28.9978	84.2837	2.37619	41.7502	0.220295		4.12028	0.538236	3.25742	7.46469	0.538236	6.39256		5.34329	9.42267	6.25915	11.5676	18.9859	10.2383	10.3028	4.87284	15.1757	47.2962	7.05003	11.2514	0.229564	9.8305
	3.74083	8.13391	4.46864	14.6097	6.90359	13.6206	8.57955	4.58465	13.1642	53.437	21.019	7.51875	5.07738	12.2489	0.413911	23.4131	0.198592	16.8995	36.3628	2.80882	25.4122	105.146	34.3511	90.7494	0.377998	50.2865	0.140098		3.77792	0.615159	3.05011	7.09096	0.615159	6.10184		5.36001	9.39638	6.27149	11.6042	18.9136	10.1892	10.2891	4.8447	15.1338	47.0856	7.05271	11.2754	0.230395	9.79277
	3.43715	7.69635	4.20529	14.0659	6.51677	13.1091	8.17176	4.47733	12.6491	54.7903	20.0465	7.10656	4.78316	11.7559	0.421594	22.4165	0.22601	15.7329	34.7404	2.73897	24.3776	111.466	39.6716	95.8364	0.00503611	55.9222	0.784582		3.66942	0.589789	2.90128	6.95929	0.589789	6.00256		5.36526	9.36815	6.28007	11.6407	18.843	10.1462	10.2739	4.82036	15.0942	46.9185	7.05209	11.299	0.231426	9.75717
	3.22357	8.34427	4.02067	13.431	11.5805	12.8326	8.90543	4.46135	13.3668	50.097	19.9037	9.9624	5.10157	12.5196	0.420972	32.2835	0.314903	23.8609	20.4804	7.1562	15.4225	116.021	31.9295	99.4851	0.318024	5.82909	1.35096		6.73883	1.61813	5.94173	3.46855	1.61813	2.87018		5.36727	9.33931	6.28561	11.6766	18.7749	10.1227	10.2611	4.79815	15.0592	46.7607	7.04903	11.3227	0.232624	9.731
	4.29804	14.0471	3.89947	12.5798	11.367	12.143	9.72239	4.44437	14.1668	45.7127	19.7524	11.755	6.06527	12.4706	0.345563	29.4236	18.7035	33.9064	8.16463	2.70459	5.8592	94.0289	0.00273063	101.918	2.00255	6.90604	3.42961		7.45692	2.29218	7.8555	0.824811	0.388007	0.388007		5.34192	9.30989	6.28865	11.7109	18.7069	10.065	10.2372	4.78231	15.0195	46.7149	7.04396	11.3425	0.233789	9.68743
	4.29985	13.7321	3.71238	11.8791	10.694	11.2253	9.25714	4.19899	13.4561	45.3595	17.6315	10.9597	5.89839	11.7156	0.330262	24.5746	20.0257	30.7443	6.87457	2.06463	3.87382	93.9937	0.0690335	105.73	4.47667	10.8958	7.67042		6.65982	2.77247	7.2473	0.919399	0.265661	0.265661		5.31324	9.3019	6.23497	11.7444	18.4032	9.9639	10.1603	4.69324	14.8535	46.1921	7.00171	11.3484	0.236876	9.6329
	4.00797	13.6166	4.44209	11.6705	9.92641	10.647	9.05177	3.94194	12.9937	43.5488	15.5389	10.2867	5.81317	11.4146	0.325141	25.4399	20.8376	21.2491	6.85785	0.764996	2.54487	99.7385	0.143111	91.256	5.4027	16.5525	11.2081		6.27875	3.32987	5.84463	1.3838	0.360312	0.360312		5.30849	9.26877	6.18348	11.7758	17.8718	9.85958	10.0447	4.52189	14.5665	45.0179	6.9548	11.343	0.23982	9.56417
	3.88514	12.9897	5.08506	11.2738	9.73649	12.2006	9.19514	3.82451	13.0197	41.5928	14.6269	10.5052	6.24792	11.9689	0.31405	28.1961	14.3988	16.8928	4.32098	0.293061	9.03274	102.207	1.01037	79.3851	7.40413	18.134	3.21951		6.62002	2.48455	5.42011	0.768673	0.768673	1.69543		5.30537	9.22657	6.17204	11.7899	17.3442	9.76012	9.93304	4.34656	14.2796	43.7587	6.93567	11.3257	0.240399	9.49334
	3.96908	12.4569	5.12902	10.4593	9.59747	11.8084	8.90335	3.53729	12.4406	39.7299	12.5124	10.0284	6.24613	11.4711	0.29491	24.347	12.6274	14.2456	2.42086	0.4818	8.43945	100.517	2.36557	78.6037	12.5007	19.3373	4.78063		6.05929	2.42848	4.89935	0.430896	0.430896	1.78006		5.30111	9.18442	6.16812	11.7921	16.8989	9.65973	9.83406	4.19965	14.0337	42.7051	6.92219	11.3026	0.240353	9.42207
	3.92699	16.4292	4.85765	10.0438	9.05256	11.1407	9.24182	4.54777	13.7896	49.2086	20.6823	9.5482	5.90638	10.8665	0.295722	28.2475	51.658	19.2209	0.643237	0.0358196	3.6058	101.363	5.92573	83.4891	15.6108	24.4266	8.14632		5.62122	6.88097	4.69055	0.495641	0.495641	1.59251		5.31011	9.14526	6.16331	11.7943	16.4964	9.56627	9.74594	4.06618	13.8121	41.7218	6.9088	11.2822	0.240416	9.35576
	3.76108	16.1349	4.63205	9.85463	8.54848	10.1821	8.85221	4.46391	13.3161	50.4271	19.9265	9.20155	5.61116	10.1002	0.285721	25.9196	53.0376	17.8097	1.00484	0.0922516	1.76865	104.731	4.57964	87.6628	17.1418	29.6634	14.5373		5.44047	6.93335	4.5695	0.653074	0.653074	0.980561		5.32202	9.10978	6.15563	11.7478	16.1049	9.47734	9.65291	3.9327	13.5856	40.741	6.89417	11.224	0.238979	9.29356
	3.6848	15.561	4.5447	14.9511	7.93139	9.78758	9.41008	5.0461	14.4562	53.6244	25.4631	8.85948	5.39137	13.6602	0.434023	32.7789	37.8332	23.6719	30.7026	2.18653	0.1425	106.298	2.45256	89.3061	0.914299	36.766	17.7015		5.17469	6.70147	4.31478	6.0916	0.928093	0.928093		5.33349	9.08722	6.14924	11.69	15.7083	9.39611	9.56073	3.797	13.3577	39.7145	6.88373	11.1577	0.236897	9.24167
	3.46633	14.6122	4.36239	14.1921	13.0651	10.7196	10.0696	4.9639	15.0335	49.2958	24.6403	11.8924	5.95169	13.9104	0.400698	43.6036	20.635	32.5726	16.995	8.973	0.422449	110.851	0.38108	92.7851	0.0389024	0.864468	10.7276		8.42603	2.71985	7.52997	2.29977	1.17277	1.17277		5.34322	9.12152	6.16948	11.633	15.3119	9.31904	9.48303	3.65715	13.1402	38.5652	6.90749	11.0955	0.232628	9.22028
	3.16523	13.4536	4.12076	13.1113	14.0658	9.87475	9.63192	4.87075	14.5027	50.5689	23.7242	11.493	5.55926	13.3681	0.412568	41.8181	14.6055	30.3729	12.1063	19.6595	0.0589656	117.282	0.29296	97.4984	0.780686	0.00503165	16.9756		8.32781	1.9606	7.37227	1.61829	2.57279	1.61829		5.3184	9.1534	6.20054	11.5823	14.9483	9.26225	9.41087	3.53613	12.947	37.575	6.93876	11.0395	0.228092	9.20783
	2.92896	12.448	4.00673	12.5459	13.4096	9.27542	9.10244	4.59805	13.7005	50.5144	21.142	10.8617	5.3239	12.5214	0.403328	38.1119	11.1931	25.9663	11.8573	18.5517	0.0299207	122.455	2.39273	99.7634	2.09961	0.342555	22.2734		7.93277	1.58631	6.855	1.68416	2.54788	1.58631		5.28798	9.18058	6.23142	11.4693	14.6186	9.21325	9.33351	3.42112	12.7546	36.6541	6.96871	10.9353	0.221548	9.19692
	2.72806	11.4783	3.86491	12.2097	12.5105	8.57618	8.56128	4.32432	12.8856	50.5102	18.6997	10.0273	5.04273	12.0269	0.409156	34.0264	8.50922	22.0558	13.311	15.596	0.000222197	126.941	6.33307	102.616	3.18689	2.20354	29.3624		7.2992	1.45108	6.16234	2.18245	2.4832	1.45108		5.2566	9.2102	6.2608	11.3758	14.3266	9.20277	9.27212	3.32186	12.594	35.8264	6.99629	10.8498	0.215932	9.20648
	2.57314	10.6627	4.06269	11.8988	12.6998	7.82978	8.28782	4.21577	12.5036	50.8671	17.7728	9.24625	5.00446	11.5898	0.396844	32.6575	5.64018	17.8517	13.0393	19.4653	0.209801	130.456	11.1033	98.6486	4.39354	1.67735	38.0086		6.67311	1.41647	5.18356	2.65256	3.45351	1.41647		5.23018	9.24304	6.29205	11.3034	14.0541	9.19536	9.21969	3.23116	12.4508	35.0463	7.01787	10.7883	0.21175	9.2192
	4.17647	12.9796	4.18663	11.4805	16.7558	8.29362	9.64542	5.03142	14.6768	52.1639	25.3152	9.88705	5.21338	12.6048	0.414825	29.9094	11.1166	29.7984	3.36743	50.5569	1.82737	96.4014	1.03086	96.202	6.32227	7.6224	32.5045		5.71058	3.09253	5.70042	1.59343	6.86871	1.59343		5.20293	9.27572	6.32274	11.237	13.7911	9.18848	9.16965	3.14588	12.3155	34.3075	7.03917	10.7467	0.208452	9.2321
	4.3609	19.8574	3.93407	10.7594	19.9364	8.16729	11.1692	7.21426	18.3835	64.5904	52.0456	9.46336	5.3125	17.5829	0.535934	46.3536	75.4844	52.3477	0.167947	76.8625	9.01176	92.8138	34.3693	101.22	10.4682	35.3012	33.9609		5.10246	10.3941	5.52929	1.29607	10.473	1.29607		5.17509	9.30667	6.35042	11.1713	13.5368	9.1806	9.12015	3.06553	12.1857	33.6127	7.05797	10.7052	0.205324	9.24363
	4.04107	19.1254	8.65556	10.0326	19.0224	7.4768	11.3923	6.27264	17.665	55.0603	39.346	9.3441	7.77149	16.775	0.366794	54.0409	59.8005	7.48985	1.84874	58.2188	15.3312	99.0785	26.3221	28.5085	15.6995	25.2763	42.4854		5.30303	9.7813	0.688538	0.688538	9.67834	1.86729		5.14659	9.3334	6.37356	11.1064	13.2907	9.17092	9.07026	2.99014	12.0604	32.9665	7.0729	10.6631	0.202426	9.25216
	3.75076	17.9457	10.405	9.46493	17.5096	8.9212	11.3329	5.46874	16.8016	48.2556	29.9071	9.93497	9.05713	15.7334	0.269308	57.4882	43.7293	0.860918	3.48915	38.152	5.81611	104.942	15.6087	12.8873	20.5205	12.3531	25.7424		6.1842	8.0107	0.470035	0.470035	7.57462	1.01377		5.11896	9.35931	6.39434	11.0384	13.058	9.16233	9.02189	2.91983	11.9417	32.3638	7.08634	10.6186	0.199509	9.26082
	3.6848	16.899	9.73415	8.73837	16.3253	12.3218	11.2839	4.993	16.2769	44.2489	24.93	11.028	8.98732	15.3245	0.260661	57.7464	31.5291	2.40175	6.47973	25.416	1.07721	106.298	8.43373	18.1539	27.631	5.43098	2.79926		7.34317	5.87101	1.29382	2.2896	5.29737	1.29382		5.09215	9.38742	6.41263	10.9714	12.8402	9.09408	8.96631	2.85487	11.8212	31.84	7.08299	10.5754	0.197776	9.24075
	5.18623	16.0123	9.24102	8.03132	15.4346	11.2522	10.8596	4.25303	15.1126	39.1637	18.0883	10.2466	8.33374	14.389	0.266486	32.1873	26.5499	2.61985	7.99926	20.931	0.154118	77.5925	4.06984	22.5993	35.5642	2.07291	7.52239		5.06038	5.76567	1.00559	2.21529	5.18804	1.00559		5.05894	9.41423	6.42875	10.91	12.6429	9.00767	8.91042	2.79949	11.7099	31.4182	7.07348	10.5361	0.196631	9.21095
	5.04601	15.3137	9.22716	7.51506	14.7699	10.1764	10.3414	4.04063	14.382	39.0724	16.3267	9.7018	7.94309	13.6215	0.263321	28.0409	24.7242	1.24147	7.98803	19.6115	0.027206	80.0825	1.7393	22.7312	41.9882	0.600575	14.5806		4.65579	5.61192	0.474634	2.18673	5.06806	0.474634		5.01957	9.43884	6.44311	10.8476	12.4646	8.92286	8.8561	2.7522	11.6083	31.0769	7.06305	10.4954	0.195483	9.18085
	4.61705	14.5132	8.63451	7.06448	13.92	9.27328	9.67043	3.87479	13.5452	40.0685	15.014	8.9539	7.45699	12.7583	0.262244	25.5366	23.4527	1.07312	6.79097	18.059	0.157725	87.9438	0.268669	28.7337	48.0306	0.00560656	22.2936		4.33684	5.55933	0.319386	1.88942	4.96612	0.319386		4.98256	9.46331	6.45583	10.7824	12.3	8.84388	8.80466	2.70886	11.5135	30.7662	7.05284	10.4526	0.194214	9.1536
	4.33721	13.4564	8.41058	7.76826	13.6305	8.51767	9.35343	3.5886	12.942	38.3666	12.878	8.46413	7.92884	12.2217	0.21304	25.1625	16.8344	0.888965	2.51276	18.293	0.698498	93.2709	0.289968	31.1845	38.7709	0.132802	29.9999		4.12692	4.99228	0.0535436	0.695864	5.16634	0.0535436		4.94671	9.48718	6.4689	10.7174	12.1452	8.75618	8.75359	2.66869	11.4223	30.4869	7.04072	10.4098	0.193066	9.12168
	4.18404	12.5551	7.90279	10.3428	13.2595	8.00555	9.37497	3.38018	12.7552	36.0554	11.4256	9.17419	7.92848	12.002	0.204387	26.9458	10.1131	2.16732	0.936742	15.0899	1.87531	96.2528	2.07307	37.1137	13.3376	0.540735	35.8722		4.99015	3.38089	1.2714	1.16864	4.08536	1.16864		4.90974	9.51057	6.48165	10.6538	11.9997	8.66243	8.70299	2.63254	11.3355	30.2487	7.02684	10.368	0.192079	9.0865
	4.09247	11.646	7.42655	10.7901	12.4276	7.61576	8.99973	3.17583	12.1756	35.288	10.0859	9.20291	7.47385	11.432	0.209361	24.0812	7.00257	2.4749	3.2053	11.75	1.91537	98.0578	5.51743	43.1431	10.2709	2.45651	40.6933		5.11044	2.44305	1.77636	1.58715	3.22465	1.58715		4.87454	9.51853	6.47776	10.5944	11.8615	8.5829	8.65161	2.601	11.2526	30.0638	7.00404	10.3255	0.191662	9.05071
	3.82412	10.7166	6.91299	10.5462	11.3551	7.16433	8.4199	2.94551	11.3654	34.9827	8.67601	8.85528	6.97582	10.674	0.20953	21.1212	5.27477	2.27079	4.52128	8.61562	1.57644	103.444	10.7473	50.1534	11.8933	6.9683	46.6565		5.03116	1.8613	1.9423	1.69095	2.49985	1.69095		4.85599	9.52407	6.42156	10.5398	11.7336	8.51402	8.59816	2.57707	11.1752	29.9723	6.94467	10.2858	0.19391	9.01904
	3.7903	9.94631	8.02533	9.95737	10.448	8.4617	8.43817	2.46559	10.9038	29.2195	6.07915	9.20401	8.13442	9.95461	0.100624	21.6028	2.27447	0.170442	2.30796	4.03954	0.000553657	104.134	16.391	35.6357	16.3016	12.5802	30.6162		5.41371	0.742302	1.17868	0.753365	1.24403	0.742302		4.84661	9.5312	6.39684	10.4989	11.6144	8.44438	8.5554	2.55006	11.1055	29.8064	6.90873	10.257	0.195055	8.98779
	3.59427	9.29096	8.42977	9.48888	9.97919	12.5986	8.89694	2.95687	11.8538	33.2347	8.74309	9.38992	8.64507	9.85661	0.0654826	28.1183	0.155256	0.218244	0.350392	1.17126	13.702	108.173	22.1269	30.9705	20.3041	16.1259	1.94974		5.79565	0.0989571	0.960148	0.0989571	0.589266	3.20864		4.85093	9.54084	6.3833	10.4744	11.5061	8.37454	8.52168	2.52298	11.0447	29.6066	6.88111	10.241	0.196232	8.95769
	3.30712	8.69234	7.82982	10.5359	9.59523	11.6809	8.60689	2.92733	11.5342	34.0115	8.56927	9.14378	8.04545	10.3008	0.122931	28.0876	0.00730134	0.603847	3.72125	0.976806	9.44955	114.228	28.117	38.0081	11.9643	19.357	5.35454		5.83666	0.451444	1.31397	1.39216	0.451444	2.53712		4.85774	9.55123	6.37184	10.4542	11.4085	8.34503	8.49808	2.49808	10.9962	29.3959	6.86514	10.2284	0.196758	8.94813
	4.69192	8.42038	7.17917	10.4524	9.31306	12.9969	8.84231	2.83706	11.6794	32.0851	8.04893	8.86672	7.48948	10.1675	0.151672	17.2257	0.178021	2.76601	2.59233	0.221607	17.2609	86.5453	31.0751	46.454	12.5494	21.9195	0.995915		4.1748	0.446339	1.68755	1.58566	0.446339	4.13021		4.86532	9.55201	6.36302	10.4313	11.3206	8.3456	8.47964	2.47352	10.9532	29.17	6.85866	10.2115	0.196414	8.9488
	5.91195	7.93551	7.50257	10.0626	9.34428	12.641	8.89965	2.33905	11.2387	26.2825	5.47114	8.6399	7.6108	9.883	0.129886	8.92635	0.929561	1.95184	1.35238	0.197695	13.9979	65.3339	36.716	42.1502	15.4631	21.6282	1.83296		2.72795	0.704383	1.13733	1.42267	0.704383	4.00113		4.90162	9.54544	6.35684	10.3889	11.2415	8.34714	8.46357	2.43859	10.9022	28.8128	6.85441	10.178	0.195134	8.94629
	5.98726	7.61854	8.25952	9.31129	11.2718	12.4306	9.14649	2.38459	11.5311	26.071	5.68625	8.7854	7.77879	10.7816	0.161788	9.98076	2.33462	0.786719	0.0271586	4.51677	10.7852	64.1222	40.6578	32.8945	21.9361	7.41543	2.44708		2.79815	1.16686	0.525885	0.525885	2.48636	3.64517		4.96343	9.5416	6.35168	10.3502	11.1668	8.3523	8.45432	2.39798	10.8523	28.3639	6.85183	10.148	0.193895	8.94695
	5.67573	7.38489	7.81267	8.78606	13.545	11.7732	9.16293	2.94291	12.1058	32.1176	8.66072	8.29936	7.49184	11.0264	0.19087	12.1606	3.16141	1.82321	0.142032	19.2028	6.81352	69.2085	43.692	38.2199	27.1319	0.20237	4.9359		2.62364	0.914469	0.486697	0.486697	5.24567	3.47384		5.00455	9.53615	6.34855	10.3333	11.0926	8.35884	8.44566	2.36665	10.8123	28.0221	6.85112	10.134	0.193278	8.9475
	5.98373	6.95668	7.35542	8.66538	12.6166	11.1971	8.79581	2.59794	11.3937	29.5361	6.74927	8.0104	7.05637	10.5641	0.199074	7.90779	3.38239	2.07474	0.0170134	14.5984	5.76603	64.1787	49.5364	44.0826	28.4037	1.89969	7.82781		2.02666	1.05371	0.65498	0.65498	4.6062	3.18667		5.04046	9.53366	6.33968	10.3195	11.0444	8.36902	8.44113	2.34457	10.7857	27.7755	6.84701	10.1231	0.193048	8.95134
	7.83149	6.45008	6.89992	8.45577	11.9823	10.982	8.76693	2.23922	11.0061	25.5417	5.01411	8.14363	7.13281	10.3504	0.18404	0.875036	5.36778	3.48571	0.096816	10.3388	4.90641	37.9875	56.9242	50.3386	30.6818	4.05043	9.07771		0.31214	1.69355	1.24371	0.31214	3.83869	2.83834		5.08042	9.56961	6.28907	10.304	11.0409	8.3865	8.44509	2.34227	10.7874	27.7354	6.81343	10.1204	0.195289	8.97806
	7.5026	6.01014	8.36624	7.96943	11.919	10.6377	8.73419	2.16444	10.8986	24.7812	4.6848	8.16783	7.6193	10.0699	0.138534	1.51682	7.42043	0.135387	0.584863	10.143	3.62346	42.1499	63.7562	31.6817	36.3062	4.30932	11.2705		0.665235	2.15769	0.198407	0.198407	3.75117	2.4699		5.13064	9.59097	6.24016	10.2886	11.0521	8.40182	8.45071	2.33909	10.7898	27.6793	6.78058	10.1142	0.197315	8.9964
	7.11755	5.6789	8.02102	7.71458	14.0641	9.80535	8.73358	2.93435	11.6679	33.5984	8.61039	7.8678	7.2668	9.35927	0.125854	2.61158	9.33107	0.507752	1.03837	28.4145	1.14868	47.2979	69.1556	35.6872	39.4423	0.00479146	17.5523		0.750252	2.18889	0.153219	0.153219	6.19631	1.93755		5.17586	9.60936	6.19529	10.2744	11.0647	8.41462	8.45572	2.33728	10.793	27.6414	6.75013	10.1082	0.199192	9.01199
	6.63189	5.59631	7.54903	11.3287	14.791	9.28174	9.19644	3.40895	12.6054	37.0681	11.6209	8.41538	6.86118	10.817	0.223767	6.57691	12.961	2.71397	4.54648	31.299	0.00727507	54.2137	70.5362	41.5492	7.10863	0.633782	22.2138		1.78349	2.81907	0.866354	2.91331	6.37561	0.866354		5.21739	9.62056	6.15282	10.2917	11.0763	8.42429	8.46384	2.34032	10.8042	27.6509	6.72069	10.1239	0.202036	9.02242
	6.11097	5.35937	7.4254	15.1818	14.267	8.78894	9.52225	4.20581	13.7281	44.1683	17.6889	8.10717	6.43958	12.8975	0.333965	11.6368	17.3296	4.39676	32.0307	22.5127	0.537747	62.1562	74.5723	43.1581	1.4088	0.0740484	27.1019		1.9962	2.7478	0.681767	7.07465	6.15984	0.681767		5.25739	9.59259	6.11164	10.3233	11.0663	8.4317	8.46383	2.33751	10.8013	27.6176	6.69165	10.1407	0.204904	9.01215
	5.71564	6.7213	7.02758	18.2481	13.7718	8.03334	9.91962	4.9805	14.9001	50.2086	24.8054	7.53046	6.79787	12.3372	0.289486	17.6735	10.2293	8.3639	69.3628	14.8394	3.55806	68.546	52.9051	48.5434	18.0894	0.0497599	35.5401		1.81483	0.809159	0.502879	10.7176	6.24136	0.502879		5.29424	9.53928	6.06973	10.3563	11.056	8.43708	8.45877	2.33392	10.7927	27.5917	6.66157	10.1521	0.207599	8.98818
	5.49006	6.35014	6.5974	17.2893	12.974	7.32577	9.33776	4.72729	14.0651	50.6256	22.3473	6.96158	6.41196	11.5619	0.286525	14.8048	8.92587	7.50961	63.2262	13.2219	4.04813	72.3322	58.4422	54.7229	10.8528	1.04229	44.4772		1.47152	0.611439	0.364186	10.3277	6.01238	0.364186		5.33015	9.48832	6.02766	10.3868	11.0483	8.44027	8.45358	2.3316	10.7852	27.5812	6.63081	10.1622	0.210288	8.96429
	5.37806	5.9536	6.38758	15.9795	13.4509	6.60253	8.95869	4.5494	13.5081	50.782	20.6971	6.49506	6.0621	11.7388	0.318899	12.8209	9.03059	6.6106	49.2923	20.1795	5.55153	74.2498	64.6624	57.8711	3.93883	0.295976	54.6471		1.117	0.541455	0.107471	9.48448	6.9558	0.107471		5.36531	9.43846	5.98779	10.4065	11.0405	8.44258	8.44685	2.3278	10.7746	27.5582	6.60149	10.1645	0.212512	8.94052
	5.02618	7.94405	6.3013	14.9521	14.5088	6.08464	9.13618	4.43513	13.5713	48.5447	19.6704	7.12267	6.13881	12.8676	0.354028	16.8921	1.42119	8.03654	33.8251	28.8651	9.31192	80.4378	36.6127	59.1913	0.916281	0.264115	62.5721		2.0965	0.821371	0.821371	7.82944	7.38614	1.03804		5.3977	9.37341	5.94976	10.4031	11.035	8.39992	8.42647	2.32018	10.7467	27.5344	6.5623	10.1457	0.21447	8.88667
	4.64761	9.44598	5.89834	14.3124	14.1223	5.63867	9.01087	4.34785	13.3587	48.2512	18.9038	7.67216	5.70359	12.9532	0.388578	19.038	0.189321	9.68786	28.1058	26.1263	11.3717	87.3716	20.6926	65.5542	0.100789	0.0162221	69.8265		3.02455	1.77382	1.77382	6.64021	6.4501	2.03349		5.41634	9.32292	5.91128	10.3947	11.0294	8.35379	8.40474	2.317	10.7217	27.5678	6.52191	10.1268	0.216525	8.83836
	4.46169	8.8061	6.93381	14.1657	13.0804	5.26812	8.78597	4.04695	12.8329	46.0615	16.3778	7.86995	5.68454	12.0118	0.357547	18.6994	0.000405262	3.43051	28.9413	18.4423	12.3752	90.882	26.9235	49.8589	0.0291694	0.836267	76.1564		3.40827	0.936147	0.936147	6.29573	5.21046	2.60183		5.43487	9.27749	5.87282	10.2842	11.0167	8.31707	8.3672	2.29549	10.6627	27.4344	6.48388	10.0326	0.214857	8.79728
	5.83103	8.4899	6.68361	13.9165	12.2331	5.09347	8.70794	3.60674	12.3147	41.4189	13.0085	7.58676	6.04417	11.2973	0.302923	8.27663	0.0475413	4.09792	27.1294	12.4268	13.0644	66.6486	30.3049	53.4548	0.00614011	3.10387	79.2353		1.75573	0.903147	0.903147	6.32978	4.64636	2.49329		5.46026	9.23635	5.84288	10.1743	11.005	8.2283	8.32452	2.27201	10.5965	27.2929	6.43923	9.93983	0.213724	8.73232
	6.45299	8.29735	6.31661	13.2165	11.2651	5.8006	8.55819	3.03829	11.5965	35.5016	9.23123	7.37517	6.3507	10.5231	0.247272	4.43186	0.0680363	5.02468	21.7001	7.32713	7.60431	56.8803	32.462	58.956	0.605851	7.45201	67.1465		0.922181	0.922181	1.05856	5.84136	3.88989	1.57457		5.4858	9.19834	5.81591	10.0738	10.9937	8.12872	8.2827	2.25065	10.5334	27.1729	6.39411	9.85492	0.212985	8.66353
	6.00771	7.82308	6.10528	12.3143	10.9558	6.62374	8.30498	2.69355	10.9985	32.433	7.25523	7.22341	6.23489	10.1726	0.239996	5.27744	0.232229	4.83868	16.0743	7.02691	2.82657	63.7951	38.0913	62.246	2.82453	9.23601	54.3339		1.2157	0.59967	1.11813	5.09085	3.7324	0.59967		5.51083	9.16316	5.79048	9.98538	10.9826	8.03546	8.24466	2.23208	10.4767	27.0731	6.35173	9.77983	0.212509	8.59931
	5.81841	7.64656	5.90533	11.5553	13.3974	6.25937	8.43039	3.2546	11.685	38.6055	10.5924	6.95296	5.99384	10.5781	0.276629	6.82245	0.614393	6.37593	9.76523	24.6707	4.71334	66.8549	40.3013	65.441	5.95147	0.357052	59.8383		1.13456	0.693595	1.04763	4.60236	6.44439	0.693595		5.53431	9.1289	5.77108	9.90346	10.974	7.94834	8.21002	2.21486	10.4249	26.9775	6.3154	9.70982	0.211818	8.53862
	5.74045	7.43134	5.41862	11.2284	13.026	6.34777	8.19877	3.17077	11.3695	38.6737	10.0538	6.88955	5.89228	10.2792	0.271274	6.04335	0.588952	7.72923	9.17893	23.3022	3.42621	68.1358	43.0802	73.5524	7.65323	0.938749	58.4785		1.14911	0.541785	1.47093	4.33889	6.13645	0.541785		5.55772	9.09602	5.75398	9.82379	10.965	7.86435	8.17681	2.19812	10.3749	26.8824	6.28158	9.64184	0.211027	8.48018
	5.34564	7.22131	4.98764	10.6604	11.9831	7.40752	7.93427	2.82823	10.7625	35.6457	7.99887	7.31441	5.81456	9.8472	0.257483	6.701	0.508321	8.68266	7.43191	16.393	0.277463	74.8095	45.8814	81.1306	11.1187	4.04731	43.3934		1.96877	0.0931091	2.32678	3.34601	4.66868	0.0931091		5.58127	9.05351	5.73729	9.74851	10.9016	7.77988	8.13368	2.16785	10.3015	26.6528	6.24793	9.57476	0.210257	8.41669
	4.89093	6.79039	4.56776	10.092	11.1357	6.74249	7.36989	2.69512	10.065	36.5693	7.26367	6.76644	5.35382	9.26662	0.267625	6.14523	0.335823	7.85196	7.41006	14.1817	0.393634	82.882	51.9048	88.8708	15.2323	8.1747	52.5973		1.8755	0.0239501	2.19868	3.3256	4.36931	0.0239501		5.59323	8.95097	5.72051	9.67852	10.8371	7.69926	8.07994	2.13596	10.2159	26.4354	6.2152	9.49663	0.208851	8.32512
	4.57737	8.3604	4.23452	9.60244	10.2594	6.10517	7.18989	2.58259	9.77248	35.9197	6.66975	7.23279	4.95932	9.29193	0.304016	6.82525	1.37009	8.73424	5.8204	9.42216	1.17662	88.6896	31.7475	95.2649	19.2936	13.9535	62.2476		2.65541	1.12761	2.99827	2.36966	3.02666	1.12761		5.60438	8.84992	5.70466	9.61146	10.7774	7.62512	8.02882	2.106	10.1348	26.2305	6.18478	9.42108	0.207377	8.23752
	6.62541	8.25114	3.9443	9.11813	9.38202	5.55358	7.14576	2.15258	9.29835	30.1239	4.63361	7.43827	5.82154	8.90138	0.209187	0.270766	1.22185	10.2493	3.89025	5.00082	2.53505	54.3092	32.9907	101.014	23.7827	21.2786	71.2557		0.812862	0.812862	3.49397	1.67986	1.94374	1.8847		5.61734	8.74796	5.68144	9.54286	10.7226	7.55437	7.97777	2.07851	10.0563	26.0537	6.14968	9.34413	0.206176	8.15116
	6.60079	7.65804	7.22558	8.70581	10.2277	5.08925	7.58452	1.76475	9.34928	23.2678	3.11436	7.44181	6.75699	8.44386	0.110972	0.96772	0.00540445	0.128838	1.25728	6.98617	6.22638	54.6727	40.1557	45.8235	27.9744	14.192	79.3104		0.841015	0.216227	0.216227	1.264	2.78585	2.35256		5.629	8.65028	5.65569	9.47514	10.6733	7.46595	7.9249	2.05496	9.97986	25.9304	6.10826	9.26892	0.205543	8.05811
	6.18584	7.2463	7.37458	8.27641	14.7783	4.76952	8.10515	3.48256	11.5877	42.9673	12.1282	7.31044	6.45096	8.05096	0.11033	3.68375	0.737628	0.53373	0.0293311	44.5303	11.1265	60.9812	45.5435	43.8285	32.701	0.613656	85.1075		1.1246	0.0641422	0.0641422	0.965974	7.46781	2.54092		5.63618	8.55547	5.62838	9.41328	10.6254	7.37943	7.87302	2.03466	9.90767	25.8434	6.07199	9.19883	0.204759	7.96745
	7.21947	6.98594	6.92225	8.03898	15.0568	4.53181	8.12588	3.59257	11.7184	44.2115	12.9066	7.1027	6.93817	7.8341	0.0606495	0.821585	1.29947	1.44873	0.00755144	48.0381	12.9173	45.9064	49.1254	50.0223	35.4729	1.12772	89.5499		0.116764	0.116764	0.180453	0.936278	7.95413	2.57089		5.64037	8.41928	5.60243	9.35292	10.5804	7.29751	7.81548	2.01346	9.82894	25.7624	6.05465	9.11951	0.201979	7.85839
	8.78089	6.61764	6.43273	7.72911	14.5211	4.2216	8.05051	3.5167	11.5672	43.683	12.3672	7.17338	6.47896	8.51795	0.135961	0.533456	2.05312	2.61722	0.103296	41.8684	14.6606	27.1858	54.4238	57.1863	39.26	0.276888	95.5172		1.60752	0.555738	0.740649	0.555738	7.34772	2.95178		5.64432	8.2851	5.57821	9.29207	10.538	7.22328	7.76016	1.99322	9.75339	25.6853	6.03906	9.04033	0.199031	7.75419
	8.21966	7.16646	6.28888	7.347	13.3194	3.86974	7.70185	3.1279	10.8298	40.6123	9.78378	7.25673	6.50828	8.0015	0.102911	0.268125	0.286644	1.99649	0.125922	31.5566	14.6851	33.3533	46.6274	59.3826	44.1945	0.456316	102.519		0.962931	0.0902681	0.967851	0.0902681	6.06265	3.38699		5.64859	8.1547	5.55407	9.17926	10.5031	7.15374	7.69892	1.96796	9.66688	25.5615	6.02488	8.92312	0.193888	7.65422
	7.60919	12.3727	8.51378	7.17687	12.4173	3.52205	8.60199	3.39428	11.9963	39.4592	11.5211	8.06149	7.28495	11.408	0.220567	0.98565	14.2184	0.00778108	2.03098	14.5569	25.8059	40.7771	2.63144	30.0426	46.4854	2.48866	109.68		0.452294	4.31123	0.452294	0.884619	4.35586	4.53944		5.66135	8.03187	5.53171	9.0724	10.4161	7.095	7.63473	1.92711	9.56184	25.2413	6.01976	8.81227	0.188275	7.56344
	7.2616	12.0455	9.14866	7.28691	13.7731	4.56813	9.01398	3.39637	12.4103	37.6789	11.5353	8.21778	7.26793	11.3213	0.218048	3.07084	9.18989	0.0181382	2.98277	22.6494	19.7656	45.3372	3.80027	23.486	44.997	0.0491834	88.8639		0.956185	3.82768	0.930874	0.930874	5.55533	3.64966		5.67932	7.9188	5.51127	8.97486	10.3184	7.05941	7.57701	1.88268	9.45969	24.8473	6.02434	8.71084	0.182319	7.4891
	6.72333	11.2279	8.61967	6.90003	14.2177	4.55226	8.70681	3.49835	12.2052	40.1795	12.2385	7.75985	6.7675	10.5759	0.219585	3.93422	6.35594	0.00759481	3.26447	30.3698	17.2604	52.8756	7.65616	28.893	50.337	0.0496411	89.1634		1.03652	3.46807	0.859818	0.859818	6.45785	3.20759		5.69714	7.81479	5.49076	8.8809	10.2252	7.03509	7.52398	1.84025	9.36423	24.4585	6.03163	8.61438	0.176345	7.42494
	6.24967	10.8908	8.12895	11.3961	14.102	7.93021	9.78296	2.86832	12.6513	29.3195	8.22723	9.50987	7.9799	11.2698	0.170906	12.4841	1.2273	2.73572	2.60228	18.6541	3.43266	59.9884	9.63543	34.4092	6.75363	0.0114713	36.7803		3.2602	1.38092	1.38092	1.88624	4.59212	1.57966		5.71546	7.72715	5.47078	8.78839	10.1383	7.0158	7.47598	1.8003	9.27628	24.0812	6.04055	8.52308	0.170461	7.37148
	6.0935	10.6009	7.88829	12.3922	13.2349	7.98503	9.69914	2.82083	12.52	29.0833	7.9571	9.29297	7.91247	11.9444	0.203049	13.0006	0.813178	3.2792	7.25263	12.5017	2.93818	62.432	11.5191	37.2906	2.56858	0.577564	36.1184		3.19947	1.30794	1.40468	3.09925	3.94195	1.30794		5.73367	7.65541	5.44767	8.69708	10.0471	6.99999	7.43016	1.76056	9.19072	23.6947	6.05025	8.43666	0.164729	7.3277
	5.62527	10.0124	7.52918	11.6544	12.1834	7.46577	9.07841	2.61051	11.6889	28.7552	6.81478	8.77081	7.48162	11.2439	0.200917	11.9241	0.872417	2.40011	6.63563	9.641	2.6006	70.0505	15.8599	41.8054	5.47799	3.28148	42.6294		3.14554	1.24163	1.24163	2.88357	3.41259	1.30504		5.73386	7.56179	5.42259	8.60865	9.91423	6.97658	7.36962	1.71279	9.08241	23.2413	6.04454	8.34694	0.159983	7.26919
	5.29403	9.35169	6.95116	10.8672	11.5071	6.77746	8.45811	2.49021	10.9483	29.4416	6.20113	8.15142	6.82089	10.4883	0.211877	10.0114	0.798477	2.27091	5.80366	9.29659	2.82459	75.705	21.5593	49.6141	9.78251	6.18889	52.0913		2.85739	1.20026	1.20026	2.71577	3.35572	1.37396		5.72989	7.39734	5.39957	8.5262	9.74891	6.95308	7.2925	1.65572	8.94822	22.7045	6.03569	8.24399	0.154646	7.17521
	5.19106	8.7165	6.38069	10.3711	11.1327	6.15096	7.99051	2.4446	10.4351	30.5938	5.97607	7.54859	6.20839	9.95745	0.231913	7.83693	0.527055	2.59151	5.66724	9.87367	3.38396	77.5075	27.8615	57.976	13.1318	8.19185	61.5273		2.35754	1.1679	1.1679	2.82251	3.58416	1.39764		5.72649	7.23932	5.32919	8.4494	9.59223	6.93459	7.21187	1.61407	8.82594	22.3807	6.02852	8.14688	0.149439	7.08696
	4.95763	8.38646	5.85388	9.80049	10.9671	5.74211	7.61795	2.46085	10.0788	32.3033	6.05578	7.12017	5.77006	9.44698	0.241632	7.0773	0.590617	3.11192	4.7635	11.2168	3.51874	81.6722	31.4545	66.276	17.593	9.16753	68.1083		2.16255	1.26629	1.26629	2.68032	3.84693	1.37806		5.72351	7.09215	5.24021	8.37773	9.44982	6.89949	7.13048	1.58382	8.71431	22.212	6.0175	8.06592	0.145449	6.99582
	4.71072	8.25098	5.36989	9.23705	10.3723	5.51078	7.24196	2.354	9.59596	32.5051	5.54133	6.88088	5.40511	8.99053	0.249063	6.4072	1.01812	3.50465	3.98038	9.79932	2.99699	86.1959	32.9925	74.3907	22.6371	13.1228	71.9801		2.17016	1.3701	1.51099	2.35617	3.49147	1.3701		5.71921	6.95469	5.15695	8.31259	9.31774	6.82767	7.04814	1.55884	8.60698	22.117	5.99633	7.99647	0.142941	6.89118
	4.49551	7.83783	4.97111	8.61485	9.71736	5.19711	6.80563	2.19574	9.00137	32.2636	4.82126	6.51747	5.02761	8.42059	0.2523	5.33665	1.06544	3.36544	3.27328	8.47817	2.58733	90.2383	37.9094	81.4285	28.9449	18.2973	77.4009		2.02196	1.32036	1.54636	2.09738	3.19989	1.32036		5.69885	6.82377	5.07791	8.25343	9.19249	6.7638	6.96838	1.53925	8.50762	22.089	5.96509	7.93217	0.141545	6.79378
	4.16936	7.40735	4.60761	7.96424	8.91405	4.71309	6.29595	2.03721	8.33316	32.3575	4.15023	6.06022	4.63398	7.82502	0.256123	4.52239	1.23522	2.85049	2.78318	6.85445	2.50544	96.541	43.3956	88.121	36.3688	25.8149	86.1518		1.89086	1.34713	1.45261	1.90401	2.85383	1.34713		5.67872	6.69765	4.99841	8.19894	9.07228	6.70755	6.89226	1.52258	8.41484	22.0911	5.93345	7.87227	0.140436	6.7026
	3.84121	7.12424	4.33471	7.52325	8.31849	4.32303	5.91082	1.95743	7.86825	33.1161	3.83154	5.72947	4.32595	7.42349	0.263633	4.28329	1.47239	2.48414	2.59991	5.79688	2.52108	103.097	47.2058	93.3191	41.8822	32.2215	93.5449		1.88826	1.39477	1.39477	1.79377	2.58902	1.40644		5.6609	6.57779	4.92547	8.14808	8.95885	6.65722	6.82138	1.50708	8.32846	22.0934	5.89012	7.81641	0.140538	6.61751
	3.56693	6.72855	4.14868	6.9974	7.92194	5.12416	5.74794	1.72931	7.47725	30.0857	2.99052	5.92636	4.39255	6.93019	0.224119	4.75682	0.961594	2.55766	1.56114	4.72626	0.389104	108.742	52.7997	96.9479	48.9649	36.8807	78.6898		2.35943	0.802196	1.77768	1.07104	1.99558	0.802196		5.64447	6.46692	4.85405	8.09345	8.84662	6.61186	6.7529	1.49109	8.24398	22.0807	5.85008	7.75831	0.140224	6.53939
	3.26067	6.41102	3.93307	6.55899	7.62352	5.38391	5.52853	1.66968	7.19822	30.2012	2.78785	5.89747	4.29578	6.522	0.205793	5.14318	0.778789	2.54551	1.06185	4.38899	0.0209143	115.223	57.515	101.24	55.2926	40.5943	74.1489		2.63679	0.513554	1.9644	0.661523	1.72606	0.513554		5.62845	6.36369	4.78726	8.01188	8.73678	6.569	6.68284	1.47002	8.15286	21.9969	5.81226	7.67962	0.138406	6.46635
	3.17391	6.20638	3.68335	6.28071	7.06661	5.60492	5.33598	1.55713	6.89311	29.1817	2.42465	5.90565	4.16374	6.26212	0.201267	4.67455	0.757589	2.73118	0.892508	2.9951	0.0723291	117.094	60.661	106.328	59.5086	48.001	70.3916		2.73174	0.300728	2.2223	0.375058	1.16097	0.300728		5.61252	6.26832	4.72471	7.92474	8.63509	6.52749	6.61548	1.44929	8.06477	21.9076	5.77647	7.59743	0.136157	6.39791
	4.34147	5.85579	3.41291	5.97531	6.53124	5.38894	5.25094	1.16226	6.4132	22.1343	1.35085	5.62236	4.60333	5.94543	0.127228	0.827146	0.365837	3.37836	0.524709	1.63917	0.0190426	93.1886	66.245	111.978	64.3137	55.706	74.0624		1.2809	0.233425	2.20945	0.352948	0.90888	0.233425		5.59882	6.18111	4.66711	7.83881	8.54545	6.48823	6.55326	1.43057	7.98383	21.83	5.74439	7.51742	0.133694	6.33467
	4.83467	5.61249	6.01418	6.88416	5.97646	5.03481	5.72613	0.74461	6.47074	13.0037	0.554444	5.79447	5.17923	6.00475	0.0738132	0.794703	0.0129135	0.0829766	1.34104	0.0626661	0.477925	83.9097	70.2647	63.6917	50.5625	64.2952	80.2831		0.959808	0.181985	0.219709	1.08968	0.181985	0.759668		5.5846	6.10052	4.60058	7.75769	8.46458	6.4345	6.49041	1.41777	7.90818	21.8441	5.71358	7.44087	0.131308	6.26751
	5.71651	5.50795	6.67539	7.85069	5.48715	5.04173	6.04657	1.03653	7.0831	17.1425	1.0744	5.61223	5.49235	6.43567	0.0790844	0.108941	0.290111	0.395418	3.25485	0.31295	1.00971	68.5316	72.0281	53.575	37.7512	72.3816	80.1591		0.104279	0.104279	1.06316	2.23846	0.125078	0.570502		5.57105	6.02544	4.52969	7.68113	8.38701	6.3377	6.42201	1.40826	7.83027	21.9287	5.68465	7.36635	0.128856	6.18157
	5.50655	5.29401	6.22288	7.73932	5.04443	8.40694	6.36902	1.39329	7.76231	21.876	1.94125	5.86471	5.34714	7.36021	0.158418	0.743861	1.15565	0.0213573	1.87772	1.75454	4.1531	72.052	75.7054	60.4042	39.1322	80.1107	31.2252		0.358166	0.570705	0.358166	1.87461	0.820282	2.54222		5.55935	5.95535	4.46471	7.59319	8.31224	6.24895	6.35563	1.39579	7.75142	21.9614	5.65835	7.2838	0.125594	6.10215
	5.24912	4.98572	5.92994	7.28054	4.90654	11.0711	6.5705	2.37472	8.94522	36.1421	5.63929	5.58953	5.05157	6.94289	0.157683	1.74604	2.51153	0.410313	0.504161	2.76874	20.2556	76.4885	81.1652	65.0434	45.0825	82.598	8.54841		0.340411	0.603813	0.340411	1.69101	0.682985	5.4816		5.5325	5.88704	4.40617	7.50599	8.24953	6.14593	6.28786	1.38738	7.67524	22.0644	5.62113	7.20146	0.123245	6.01649
	7.72408	5.74476	5.85955	6.89542	4.8767	10.6834	6.96399	2.07267	9.03666	29.7627	4.29597	6.37749	5.77346	7.51692	0.131182	0.577739	1.48652	1.21979	0.00470187	4.35681	13.8343	39.323	68.0646	66.1837	50.4024	83.1415	10.9657		1.3466	0.632722	0.517936	0.517936	1.50079	4.30595		5.49261	5.82282	4.3444	7.42566	8.18648	6.04508	6.21951	1.38246	7.60197	22.2278	5.57516	7.12413	0.121973	5.93395
	10.104	5.69433	5.56095	6.72624	4.44951	10.0973	7.10538	2.42968	9.53506	34.1949	5.90333	6.21029	5.59429	9.25452	0.246499	8.9915	1.99104	2.38526	0.143747	7.05365	8.95147	15.1393	68.8992	71.1314	52.8333	91.1143	15.1914		3.89367	0.515952	0.649339	0.515952	1.76078	3.88699		5.45088	5.76114	4.27464	7.35348	8.10311	5.94499	6.14804	1.37564	7.52368	22.3753	5.52845	7.05212	0.121113	5.85307
	9.51761	5.41605	5.30018	8.03017	4.13356	9.39033	6.96465	2.31173	9.27639	33.1924	5.34411	6.72311	5.32915	9.05029	0.258782	6.51762	2.39816	2.77047	1.13533	8.01506	5.88392	20.046	73.5965	75.598	35.5779	97.2458	21.202		2.7945	1.30706	1.42293	1.30706	2.58955	2.66722		5.41141	5.70422	4.20872	7.28568	7.9952	5.85391	6.07652	1.36107	7.4376	22.3989	5.48461	6.98339	0.12021	5.77907
	8.85486	5.31855	5.06111	8.01654	5.95475	9.14131	7.05785	1.82856	8.88641	25.9082	3.34363	6.98565	5.4776	8.64528	0.224295	3.22925	3.02519	3.987	0.919087	1.21684	4.3408	26.4199	75.2789	79.8125	35.7406	64.6439	23.5572		1.86922	1.6671	1.92454	1.0309	1.0309	2.15567		5.36819	5.65416	4.15274	7.21771	7.89499	5.77472	6.01042	1.34574	7.35615	22.3901	5.43968	6.91588	0.119477	5.71444
	8.91841	9.11472	4.68744	7.75378	9.50405	9.94486	8.32055	1.92603	10.2466	23.1478	3.70958	9.01657	8.04494	9.40672	0.0780315	0.357443	0.630716	13.1994	0.32122	1.40069	2.63841	25.7707	23.8161	86.6286	38.9514	20.1676	16.4027		0.0981555	0.0981555	4.32912	1.26278	0.487485	0.928297		5.30557	5.60848	4.10299	7.15064	7.7996	5.701	5.94471	1.33175	7.27646	22.4022	5.3813	6.84916	0.120017	5.65474
	9.88245	8.817	4.36186	7.37984	10.1763	9.52831	8.35762	2.1971	10.5547	26.2886	4.82725	9.17266	7.73913	9.79391	0.117195	2.3251	0.211031	15.9661	0.956063	3.30746	1.37052	16.9122	26.8105	92.7952	43.7589	14.5819	19.9503		0.709791	0.355656	4.8108	1.79282	1.00361	0.355656		5.24515	5.56641	4.03835	7.08776	7.70357	5.62965	5.87848	1.3221	7.20058	22.4905	5.32546	6.78544	0.12055	5.59803
	9.36791	8.1139	3.98983	7.06017	9.78258	8.79736	7.85196	2.12277	9.97473	27.0349	4.50616	8.45563	7.3236	9.22527	0.114912	2.29812	0.0686131	14.9161	0.626928	3.72729	0.893789	21.4089	34.5861	100.101	48.0904	17.7436	27.0143		0.912282	0.341732	4.4658	1.39546	1.32695	0.341732		5.18817	5.52722	3.97674	7.02643	7.58466	5.56482	5.81134	1.30512	7.11646	22.4582	5.27294	6.72266	0.120855	5.54602
	8.78843	7.55951	3.63233	9.5859	9.65448	8.02725	7.87465	2.23835	10.113	28.4247	5.01021	8.40784	7.67645	9.38653	0.100222	0.835002	0.0993124	17.9973	2.92836	3.16779	0.0232865	27.1072	41.4141	107.383	19.4392	18.8392	35.6128		0.380593	0.84833	4.77551	1.17805	1.24664	0.380593		5.13577	5.49033	3.91886	6.92841	7.4575	5.50305	5.73899	1.27767	7.01666	22.2631	5.22441	6.63106	0.11865	5.49669
	8.42874	7.15029	3.3492	10.4924	9.56906	7.42529	7.73582	2.49484	10.2307	32.2504	6.22421	7.92702	7.21904	9.28398	0.125125	0.480138	0.342846	19.2424	7.59846	3.36076	0.0964323	30.982	46.8485	113.331	12.2678	19.588	43.1597		0.501728	0.776723	4.57781	2.56534	1.64204	0.501728		5.08814	5.45933	3.86178	6.79352	7.33483	5.44499	5.66376	1.24394	6.90771	21.9632	5.17735	6.51108	0.114107	5.45216
	7.84841	6.66459	3.11223	10.1569	9.30702	6.90229	7.33191	2.47322	9.80514	33.7323	6.11684	7.37535	6.72401	8.94237	0.1416	0.266766	0.445325	17.8057	7.98078	3.90104	0.184574	37.7792	53.7334	118.432	14.7299	21.9761	50.3049		0.473058	0.710764	4.26312	2.78159	1.93167	0.473058		5.0439	5.41369	3.81154	6.63427	7.2164	5.39366	5.58558	1.20552	6.79109	21.5826	5.13134	6.3721	0.10786	5.40367
	7.41876	6.22782	2.90828	9.39751	8.74372	6.30936	6.83424	2.30714	9.14138	33.7586	5.32291	6.86406	6.2482	8.41248	0.147625	0.341659	0.367749	15.4132	6.57033	3.64612	0.275497	43.2455	60.3274	122.913	21.1359	27.5748	59.0673		0.554697	0.636243	3.95578	2.53345	1.87966	0.554697		5.00117	5.37124	3.7647	6.48464	7.1047	5.34841	5.51248	1.1699	6.68238	21.2227	5.08798	6.2416	0.101823	5.35983
	7.05138	5.77189	2.64825	9.00835	8.14763	5.81424	6.40696	2.24031	8.64727	34.9668	5.019	6.43281	5.78248	7.87357	0.153126	0.415283	0.403309	14.1279	6.76725	3.02994	0.351315	48.2123	67.6177	128.746	24.8655	34.1904	66.923		0.618571	0.66092	3.78456	2.57554	1.71482	0.618571		4.96011	5.33166	3.72269	6.34681	6.98776	5.30894	5.44299	1.13368	6.57668	20.8283	5.04732	6.12086	0.0961247	5.3203
	6.61963	5.48491	2.45854	8.66703	7.95029	5.59108	6.12858	2.19891	8.32749	35.8795	4.83518	6.10535	5.51146	7.61762	0.16042	0.241125	0.414305	13.4692	6.44375	3.31863	0.28891	54.3945	72.4197	133.087	28.3861	36.5372	70.6241		0.514274	0.620436	3.64681	2.56168	1.84494	0.514274		4.92575	5.27079	3.68411	6.21826	6.85925	5.27307	5.37187	1.0951	6.46697	20.3858	5.01201	6.00666	0.09027	5.27193
	6.06748	6.57432	2.2441	8.22325	7.78245	5.49536	6.06449	2.13499	8.19948	35.2047	4.55817	6.3209	5.63839	7.48041	0.140411	8.92447e-06	0.259926	14.5954	4.66023	2.95136	0.323914	62.8438	55.0648	138.081	33.3118	38.5945	72.2421		0.253421	0.253421	4.0768	1.90235	1.46154	0.825543		4.8984	5.19378	3.64904	6.09478	6.73384	5.24983	5.30328	1.05719	6.36047	19.9347	4.97224	5.89691	0.0850724	5.2218
180°	5.78676	6.22771	2.15653	7.67787	7.61643	5.94828	5.90227	2.01211	7.91438	34.0905	4.0486	6.088	5.82714	7.26925	0.110115	0.0133405	0.105914	14.0305	3.15278	2.93835	0.00211772	67.3733	60.3291	140.147	39.9047	40.6848	64.7479		0.301232	0.139713	3.93146	1.58988	1.52843	0.139713		4.87406	5.12524	3.6023	5.97146	6.61848	5.25013	5.24028	1.02611	6.26639	19.5812	4.93685	5.79113	0.0796305	5.18769
	6.28061	5.75665	2.46332	7.18606	7.31099	5.66276	5.77673	1.76557	7.5423	30.5635	3.11723	6.01863	5.68623	6.9597	0.100702	0.253894	0.000403194	10.9787	1.98622	2.35394	0.01299	59.5102	67.8686	132.977	46.3601	44.6746	69.4245		0.261979	0.261979	3.55531	1.16743	1.29236	0.355873		4.8348	5.06823	3.55674	5.85343	6.51209	5.25072	5.17934	0.999959	6.1793	19.3067	4.89316	5.70275	0.0764064	5.15948
	6.54676	5.3952	2.37026	6.86286	6.92108	5.35136	5.57459	1.71858	7.29317	30.8288	2.95352	5.97098	5.36232	6.78384	0.117034	0.94512	0.0321814	10.2677	1.65966	1.81305	0.0498292	55.4747	73.9548	135.132	50.8658	50.0388	74.7106		0.575782	0.575782	3.60072	0.891888	0.950105	0.619615		4.78861	5.01265	3.51345	5.74179	6.41472	5.24127	5.11875	0.977748	6.0965	19.1013	4.84462	5.61666	0.0737993	5.12696
	6.45478	5.09208	2.27116	6.69714	6.43096	5.1383	5.3474	1.66099	7.00839	31.0615	2.75887	5.78463	5.10363	6.44883	0.116442	1.22629	0.0651891	9.46328	1.82179	1.17409	0.0437255	56.8532	79.26	137.446	53.2572	57.2131	78.4393		0.670155	0.692546	3.51347	0.912513	0.646331	0.646331		4.74599	4.961	3.47133	5.638	6.31945	5.22129	5.05951	0.956931	6.01644	18.9135	4.79974	5.53383	0.0710387	5.09115
	6.08924	4.70818	2.52865	6.41769	6.03839	4.90891	5.11518	1.44194	6.55712	28.1895	2.0792	5.47365	4.75836	6.07653	0.121659	0.948794	0.165648	6.69013	1.69655	0.852329	0.0425457	62.4994	86.243	131.475	57.4139	63.3058	82.555		0.615585	0.765474	2.945	0.944041	0.564741	0.564741		4.70486	4.90947	3.43019	5.54074	6.19962	5.20218	4.99784	0.930801	5.92864	18.6241	4.75601	5.4561	0.0685543	5.05582
	5.77749	4.40754	2.4955	6.09832	5.61553	4.70961	4.85066	1.32391	6.17458	27.2934	1.75274	5.16257	4.48306	5.737	0.122694	0.859004	0.196362	5.5468	1.55664	0.58502	0.0198959	67.5257	91.9173	132.236	62.3559	70.2137	86.2164		0.614918	0.755034	2.66707	0.935747	0.45296	0.45296		4.6638	4.85825	3.39271	5.44656	6.08504	5.17942	4.93763	0.90577	5.8434	18.3442	4.71241	5.37978	0.066127	5.01884
	5.57879	4.09376	2.35098	5.90346	5.24226	4.38555	4.59247	1.29843	5.89089	28.273	1.68591	4.81391	4.16671	5.49466	0.13745	0.972838	0.248707	5.02427	1.7187	0.422234	0.0428153	70.8307	98.0323	135.581	65.4713	76.6085	92.3395		0.764887	0.720144	2.46293	1.08955	0.428357	0.428357		4.62639	4.80729	3.35864	5.35743	5.97995	5.1445	4.87903	0.882261	5.76129	18.0827	4.67162	5.30419	0.0634111	4.9759
	5.49411	3.79296	2.22222	5.58007	4.919	4.08142	4.3483	1.2693	5.6176	29.1908	1.61113	4.50021	3.86508	5.35033	0.161171	1.31288	0.308396	4.52019	1.51728	0.325698	0.0712254	72.2633	104.079	138.596	70.8091	82.3719	98.277		0.993902	0.707243	2.27798	1.07987	0.41879	0.41879		4.59279	4.75902	3.32815	5.27304	5.88244	5.11684	4.82538	0.860572	5.68595	17.8343	4.63435	5.23399	0.0607639	4.93793
	5.41491	3.62736	2.12726	5.17359	4.72164	3.81117	4.14599	1.22097	5.36696	29.4494	1.49077	4.2664	3.67332	5.0606	0.158838	1.61016	0.26897	4.07527	1.05596	0.331371	0.112101	73.6161	107.486	140.841	77.8154	85.9933	103.708		1.14851	0.639039	2.13915	0.907182	0.455231	0.455231		4.56138	4.69448	3.30005	5.19314	5.79305	5.12186	4.77733	0.843698	5.62103	17.6605	4.59466	5.17532	0.0594338	4.90817
	5.30429	3.42056	2.12022	4.81018	4.44908	3.57181	3.94602	1.14843	5.09445	29.1034	1.31888	4.01045	3.45838	4.71991	0.154254	1.84488	0.276107	3.33356	0.746769	0.253063	0.140033	75.5266	111.816	141.008	84.3589	91.1226	108.641		1.29384	0.589881	1.89023	0.799736	0.438632	0.438632		4.50868	4.63067	3.27429	5.11736	5.71196	5.13773	4.73011	0.831681	5.5618	17.5827	4.53918	5.13264	0.0613593	4.87402
	5.05091	3.22142	2.50976	4.50199	4.80571	3.35862	3.90807	1.01914	4.92721	26.0778	1.03864	3.93031	3.25572	4.72978	0.184592	1.30608	0.471486	1.95525	0.352745	0.805755	0.301895	79.9948	116.068	131.908	90.1151	84.4411	113.13		1.1206	0.708885	1.42054	0.571687	0.875402	0.571687		4.45581	4.57176	3.22316	5.0502	5.62954	5.15583	4.68105	0.830593	5.51164	17.7437	4.4848	5.12942	0.0670491	4.81098
	4.68701	2.97621	2.3978	4.27322	4.80354	3.15615	3.71566	1.00344	4.71909	27.0057	1.00689	3.71469	3.0212	4.58356	0.205446	0.943532	0.546779	1.73673	0.310877	1.18349	0.313044	86.6366	121.411	134.492	94.5109	84.481	117.478		0.972326	0.738475	1.31688	0.558533	1.08885	0.558533		4.40736	4.51632	3.16997	4.98716	5.51035	5.1739	4.62751	0.823718	5.45123	17.8005	4.4346	5.12722	0.0724359	4.75174
	4.34588	2.81006	2.26271	4.00803	4.55472	2.94887	3.48838	0.93764	4.42602	26.879	0.879169	3.47845	2.84477	4.26142	0.199354	0.735308	0.46011	1.50225	0.270032	1.13707	0.291066	93.1034	125.1	137.644	99.7375	89.1169	122.014		0.86743	0.668385	1.21573	0.529576	1.07627	0.529576		4.36217	4.46313	3.12028	4.93413	5.38719	5.19272	4.5766	0.817828	5.39443	17.8698	4.38741	5.12807	0.0778374	4.69863
	4.1563	2.71651	2.20988	3.7699	4.30901	2.75929	3.32015	0.870735	4.19089	26.2258	0.75818	3.2646	2.72721	4.0597	0.196333	0.699144	0.364381	1.23269	0.202277	0.977846	0.314559	96.7979	127.202	138.886	104.55	93.8163	126.239		0.8917	0.548088	1.05471	0.505304	1.04441	0.505304		4.30392	4.41257	3.07533	4.88712	5.27325	5.21385	4.52767	0.81591	5.34358	18.0205	4.33108	5.13217	0.0846524	4.64984
	4.11166	2.52162	2.13124	3.66979	4.44576	2.83403	3.28568	0.926939	4.21262	28.2115	0.859215	3.25191	2.59972	4.00119	0.212315	0.682239	0.583798	1.33274	0.147539	1.34577	0.203989	97.6782	131.636	140.746	106.608	91.1859	124.565		0.859749	0.730295	1.12067	0.41788	1.19385	0.41788		4.2495	4.35561	3.03131	4.84331	5.18349	5.2381	4.48355	0.820834	5.30439	18.3077	4.27603	5.09845	0.0877292	4.59946
	4.74247	2.32933	2.12576	3.50637	4.35689	4.84524	3.65101	1.20082	4.85183	32.8902	1.44198	3.93163	2.62359	4.64607	0.278209	1.19128	1.74684	2.32639	0.0209197	0.498273	1.42618	85.6073	136.085	140.876	110.009	92.891	83.7162		0.810833	1.6023	1.80588	0.425261	0.425261	0.913603		4.19958	4.24563	2.96422	4.7992	5.10151	5.26428	4.42907	0.838911	5.26798	18.941	4.21109	5.02593	0.0882144	4.52242
	4.96255	2.1458	2.07696	3.35674	4.30054	6.31521	3.85963	1.66185	5.52148	43.0572	2.76174	3.82864	2.44854	4.79705	0.32413	1.21642	2.93721	3.17792	0.252905	0.194399	6.02986	81.5832	140.401	142.037	113.17	93.9804	58.9775		1.13391	1.68284	1.75168	0.471902	0.471902	2.48657		4.15162	4.13866	2.88998	4.75255	5.00337	5.27726	4.36891	0.855837	5.22474	19.5893	4.1419	4.94067	0.0879452	4.45208
	4.71031	2.04761	1.95619	3.15061	4.08633	6.84389	3.79916	1.8476	5.64676	48.6319	3.41363	3.61847	2.32336	4.55431	0.324376	0.830196	3.06792	3.39652	0.420612	0.0824667	9.27043	86.2035	142.738	144.93	117.598	98.1796	51.1367		1.09184	1.57086	1.66228	0.467858	0.467858	3.22543		4.10769	4.05747	2.82136	4.7101	4.89845	5.28814	4.31387	0.869917	5.18379	20.1656	4.07002	4.85137	0.0875807	4.4089
	4.5604	2.71438	1.86607	2.95802	3.8224	6.64737	3.76144	1.69144	5.45288	44.968	2.86098	3.39021	2.77529	4.3759	0.223825	0.638335	1.09634	3.59243	0.645486	0.0037168	8.32859	89.0097	127.25	147.108	121.813	103.479	53.9861		1.17019	0.675833	1.52414	0.432194	0.432194	3.25716		4.06727	3.97754	2.75877	4.62464	4.79246	5.26207	4.24712	0.87066	5.11778	20.5	3.99997	4.75051	0.0857707	4.34595
	4.39389	3.48863	1.7525	2.76784	3.584	6.2483	3.70586	1.52937	5.23523	41.2691	2.33898	3.53631	2.94804	4.19142	0.174156	0.47338	0.0471908	3.81561	0.879882	0.0148487	6.46401	92.1793	110.382	149.876	126.047	108.387	60.0096		0.857571	0.0476896	1.78381	0.768475	0.0476896	2.71199		4.03366	3.89868	2.69846	4.53175	4.69347	5.23283	4.18148	0.870786	5.05226	20.8248	3.93242	4.65304	0.0839344	4.28271
	4.19553	3.61781	1.67825	2.63766	3.46453	5.95336	3.59119	1.45123	5.04242	40.4109	2.10608	3.54117	2.84438	4.0511	0.175003	0.365232	0.000708442	3.65934	0.909225	0.016042	5.57984	96.0274	107.684	151.7	128.987	110.888	64.6662		0.654365	0.0766368	1.86292	0.903513	0.0766368	2.41219		4.00644	3.82409	2.64088	4.44574	4.60981	5.20776	4.12245	0.873782	4.99624	21.1957	3.86968	4.56879	0.0828485	4.22609
	3.96439	3.41243	1.632	2.51496	3.40421	5.81689	3.45748	1.4177	4.87518	41.0038	2.00987	3.40832	2.73727	3.8264	0.165933	0.256958	0.00202953	3.33238	0.88834	0.0028381	5.56682	100.611	111.988	152.841	131.789	112.163	66.8796		0.556073	0.00411177	1.77632	0.893356	0.00411177	2.40857		3.98181	3.75478	2.58907	4.36666	4.5415	5.18781	4.07027	0.878649	4.94892	21.587	3.81154	4.49779	0.0825884	4.17423
	3.70078	3.3235	1.61746	2.35192	3.3544	5.62789	3.32932	1.36439	4.69371	40.9811	1.86156	3.33895	2.59481	3.61418	0.164176	0.137978	3.39503e-05	2.93046	0.955322	0.000628659	5.2834	105.969	113.879	153.201	135.559	113.22	70.0068		0.361831	0.0154499	1.72148	0.987029	0.0154499	2.28894		3.95616	3.69047	2.54499	4.29151	4.47487	5.17138	4.02156	0.882568	4.90413	21.9459	3.75689	4.42903	0.0821096	4.12384
	3.45225	3.22787	1.50761	2.29778	3.26886	5.4113	3.19428	1.3143	4.50858	41.1455	1.72739	3.24837	2.53031	3.4064	0.147572	0.0665481	0.00112859	2.84484	0.803704	0.00556237	4.91516	111.147	115.929	155.932	136.822	115.048	73.6781		0.203881	0.0204934	1.74075	0.950583	0.0204934	2.16293		3.9317	3.62922	2.50738	4.22069	4.40683	5.15659	3.9754	0.88525	4.86065	22.2682	3.70484	4.36029	0.0812701	4.0762
	3.25521	3.15339	1.40758	2.22439	3.11718	5.13977	3.04959	1.24929	4.29888	40.9658	1.56072	3.13529	2.44759	3.22976	0.13777	0.0422812	0.0107752	2.69618	0.680949	0.00456902	4.36885	115.341	117.538	158.44	138.545	118.324	78.4132		0.119925	0.0181046	1.7277	0.910896	0.0181046	2.00448		3.90923	3.57087	2.47609	4.15404	4.34164	5.14152	3.93223	0.886641	4.81887	22.548	3.65546	4.29474	0.0804113	4.03164
	3.15009	2.92007	1.33705	2.11617	2.91023	4.86477	2.88306	1.18143	4.06449	40.9783	1.39577	2.91515	2.31469	3.09258	0.143861	0.0713018	0.00136978	2.39017	0.588121	0.000737847	3.92717	117.61	122.652	160.221	141.104	122.87	83.359		0.234937	0.00492358	1.5781	0.798977	0.00492358	1.94962		3.88888	3.51527	2.44849	4.09336	4.28106	5.12699	3.89234	0.888006	4.78035	22.8142	3.60867	4.23414	0.07975	3.99112
	3.03282	2.7018	1.27775	2.0655	2.74817	4.55157	2.7296	1.09193	3.82153	40.0032	1.19231	2.72499	2.22457	2.96166	0.142123	0.0919405	0.000772684	2.10788	0.441034	0.000344852	3.31957	120.167	127.534	161.726	142.31	126.489	89.1763		0.30783	0.0231837	1.44724	0.659491	0.0231837	1.82658		3.872	3.46245	2.42329	4.04615	4.22702	5.11497	3.85765	0.890685	4.74833	23.0888	3.56484	4.1818	0.0796427	3.95908
	2.83535	2.52703	1.33982	1.97845	2.577	4.2408	2.58308	0.972226	3.5553	37.6383	0.945224	2.55201	2.1156	2.77076	0.13408	0.0636402	0.00314111	1.54568	0.365567	3.694e-05	2.74806	124.535	131.512	160.151	144.395	130.368	95.1422		0.283332	0.0249839	1.21219	0.57356	0.0249839	1.68879		3.85716	3.41182	2.40172	4.00421	4.18084	5.10472	3.82674	0.893743	4.72049	23.3552	3.52316	4.13668	0.0800964	3.93069
	2.69427	2.37001	1.2688	2.30564	2.40801	3.9809	2.50461	0.872888	3.37749	34.8513	0.761933	2.38901	2.32173	2.62271	0.0608711	0.0359733	0.0181163	1.52721	0.039587	0.00933085	2.17945	127.704	135.138	161.953	136.639	134.256	100.28		0.305263	0.0190002	1.12021	0.0833684	0.0190002	1.59189		3.84415	3.36805	2.39246	3.9657	4.15257	5.08519	3.80135	0.891423	4.69278	23.4501	3.48707	4.10585	0.0814943	3.90492
	2.58232	2.23203	1.22344	2.18592	2.27515	3.7198	2.36978	0.805427	3.1752	33.9875	0.648712	2.25359	2.19744	2.50553	0.0655082	0.0451763	0.0189741	1.31409	0.0338039	0.00895472	1.82256	130.247	138.365	163.11	139.452	137.352	105.578		0.328735	0.0215585	1.03015	0.0676706	0.0215585	1.46621		3.83285	3.32725	2.3838	3.92984	4.12622	5.06179	3.77696	0.887964	4.66492	23.51	3.45365	4.07712	0.0827899	3.88135
	2.49946	2.10878	1.17168	2.07614	2.25879	3.46513	2.26333	0.74172	3.00505	32.7712	0.550148	2.18378	2.0843	2.43929	0.0784763	0.0557595	0.0238858	1.19171	0.03504	2.06469e-05	1.44433	132.145	141.28	164.435	142.057	137.736	110.876		0.315681	0.0750031	1.01211	0.107643	0.0750031	1.28135		3.82193	3.28724	2.37579	3.89597	4.10415	5.03436	3.75324	0.883633	4.63687	23.5432	3.42091	4.05211	0.084463	3.85895
	2.454	1.9954	1.15303	1.95282	2.39118	3.23809	2.19742	0.689602	2.88702	31.3823	0.475551	2.19329	1.96346	2.4383	0.107874	0.0658353	0.040812	1.09074	0.0598309	0.0375413	1.08299	133.192	143.988	164.913	145.012	134.646	115.709		0.260716	0.197888	1.04025	0.240471	0.197888	1.0448		3.80132	3.24975	2.36862	3.86343	4.09845	5.00787	3.73157	0.880407	4.61198	23.5935	3.38764	4.0397	0.0877917	3.83237
	2.36781	1.88688	1.37237	1.84489	2.36045	3.08879	2.15353	0.589917	2.74345	27.393	0.348002	2.12367	1.85539	2.36597	0.120953	0.0459163	0.0711013	0.610218	0.0952607	0.0428167	0.874698	135.189	146.604	159.328	147.623	135.36	118.943		0.244144	0.236785	0.751301	0.27878	0.236785	0.965116		3.77445	3.22615	2.33379	3.82068	4.10155	4.98415	3.7068	0.88557	4.59237	23.8905	3.36322	4.03133	0.090351	3.79756
	2.24001	1.78367	1.34073	1.83376	2.22253	2.91889	2.0566	0.536902	2.5935	26.1063	0.288264	2.02814	1.79619	2.23564	0.108995	0.0336405	0.0744908	0.512462	0.049655	0.0275318	0.74354	138.177	149.114	160.128	147.893	138.589	122.678		0.211867	0.244476	0.687411	0.19438	0.19438	0.890741		3.73778	3.20409	2.29138	3.76737	4.11858	4.95934	3.67976	0.893846	4.5736	24.2909	3.33751	4.03078	0.0940879	3.75257
	2.13647	1.68338	1.33226	1.74168	2.11865	2.80592	1.96973	0.50785	2.47758	25.7828	0.257912	1.93017	1.69796	2.13202	0.113332	0.0278029	0.0819929	0.406368	0.0520043	0.0221795	0.699212	140.622	151.573	160.342	150.141	141.045	125.193		0.2063	0.246786	0.597912	0.188486	0.188486	0.875748		3.70262	3.18219	2.25208	3.71419	4.14379	4.90048	3.64923	0.893021	4.54225	24.4715	3.3123	4.03639	0.0985337	3.70841
	2.00691	1.58939	1.32458	1.73228	3.04159	2.6942	2.06482	0.669047	2.73387	32.4021	0.447624	1.86959	1.62511	2.52238	0.216339	0.00335418	0.226035	0.547965	0.110587	0.954067	0.396113	143.712	153.896	160.537	150.372	119.975	127.706		0.137315	0.2802	0.545016	0.137315	1.17199	0.824606		3.66889	3.16111	2.21442	3.66447	4.1695	4.8135	3.61531	0.885085	4.5004	24.4816	3.28695	4.04324	0.103175	3.66668
	1.92274	1.5134	1.32542	2.02996	3.03951	2.5562	2.06454	0.642441	2.70698	31.1179	0.41273	1.97635	1.61574	2.42464	0.200204	0.0201066	0.303749	0.546302	0.0011955	0.95057	0.241728	145.737	155.788	160.516	143.16	120.02	130.844		0.0536109	0.462947	0.650936	0.0536109	1.06316	0.579845		3.6116	3.13065	2.17639	3.61733	4.19064	4.72921	3.57597	0.879534	4.45551	24.5957	3.25089	4.04731	0.109126	3.61447
	1.8149	1.45083	1.28381	2.09281	2.93421	2.42174	1.99972	0.617738	2.61745	30.8913	0.3816	1.95385	1.54185	2.33951	0.205511	0.0341559	0.301277	0.512522	0.00866576	0.873277	0.178104	148.352	157.353	161.572	141.66	122.339	133.938		0.138952	0.503026	0.670045	0.138952	0.980354	0.467886		3.53165	3.0992	2.14033	3.5711	4.21284	4.65283	3.53466	0.876966	4.41162	24.8105	3.20731	4.0524	0.116408	3.55138
	1.72851	1.69233	1.22132	2.0057	2.7546	2.66551	2.01133	0.597712	2.60904	29.7173	0.35726	1.86711	1.70137	2.50056	0.190195	0.0799841	0.101762	0.624116	3.1636e-05	0.55245	0.427953	150.464	151.353	163.164	143.741	126.344	128.355		0.138595	0.174783	0.64579	0.138595	0.88749	0.798401		3.45638	3.06971	2.10561	3.51122	4.23652	4.5933	3.49546	0.879676	4.37513	25.1663	3.16638	4.0552	0.123079	3.4838
	1.66157	1.95031	1.75724	1.86841	2.59552	3.27749	2.18509	0.628382	2.81347	28.7578	0.394864	1.90936	1.78503	2.43422	0.153863	0.274075	0.0551205	0.183055	0.100285	0.168453	1.19333	152.111	145.072	149.76	147.052	129.946	114.863		0.247794	0.0409505	0.152121	0.0409505	0.686159	1.36813		3.3866	3.04034	2.07294	3.45807	4.24712	4.53609	3.45686	0.881236	4.3381	25.4924	3.12691	4.04986	0.128602	3.42234
	1.56998	1.88237	1.92508	1.74946	2.44304	3.60997	2.19665	0.751454	2.9481	34.2091	0.564683	1.90372	1.78269	2.31355	0.129597	0.392716	0.0987739	0.0737508	0.199978	0.0607071	1.99749	154.378	146.713	145.68	149.951	133.445	107.846		0.333744	0.021356	0.021356	0.154262	0.539315	1.70625		3.31513	2.97208	2.04385	3.40762	4.22061	4.46983	3.40485	0.877191	4.28204	25.763	3.05784	4.01736	0.135618	3.36138
	1.46008	1.80291	1.90207	1.68068	2.31589	3.50319	2.11081	0.738596	2.8494	34.9912	0.545524	1.85249	1.71124	2.21244	0.127737	0.423438	0.0948015	0.043569	0.185006	0.0420611	1.93874	157.121	148.644	146.236	151.64	136.399	110.076		0.392406	0.0495834	0.0495834	0.171808	0.463403	1.6507		3.24608	2.90555	2.02976	3.35926	4.18493	4.40653	3.35535	0.867715	4.22307	25.8606	2.99069	3.97852	0.141742	3.30267
	1.42013	1.7605	1.85977	1.58219	2.17339	3.3223	2.01971	0.687612	2.70732	34.0451	0.47281	1.81013	1.62676	2.09498	0.125806	0.359493	0.0671933	0.0255819	0.191429	0.0236156	1.69674	158.124	149.68	147.261	154.075	139.748	113.904		0.389997	0.0496366	0.0496366	0.227946	0.363254	1.51217		3.18585	2.84545	2.02129	3.31279	4.14949	4.34963	3.31075	0.857622	4.16837	25.9041	2.93055	3.94032	0.146963	3.24932
	1.39104	1.90672	1.76048	1.52698	2.07468	3.10482	1.96079	0.612803	2.57359	31.2529	0.375527	1.8336	1.58535	2.03269	0.123641	0.324609	0.00292324	0.0401222	0.188193	0.0129719	1.30882	158.857	146.124	149.681	155.449	142.091	118.594		0.442559	0.0731191	0.0731191	0.306626	0.24108	1.27122		3.13601	2.8033	2.01591	3.24035	4.11134	4.29886	3.26763	0.845668	4.1133	25.8802	2.88648	3.90041	0.149396	3.18818
	1.34831	2.26016	1.71784	1.69191	2.00053	2.98227	2.00017	0.571274	2.57144	28.5613	0.326354	1.85919	1.69839	2.19525	0.127608	0.424925	0.0675946	0.0797098	0.095024	1.33602e-07	0.964514	159.936	137.704	150.726	151.363	143.865	121.278		0.510881	0.400971	0.141347	0.167278	0.141347	1.12308		3.09176	2.76741	2.01161	3.15854	4.07026	4.25225	3.2253	0.833495	4.0588	25.8424	2.8485	3.85902	0.150655	3.12515
	1.29141	2.15654	2.00413	2.32338	1.92891	2.90035	2.10079	0.526486	2.62727	25.0614	0.277187	2.08033	1.94771	2.28167	0.0789616	0.655094	0.00310851	0.00934276	0.0495497	0.0295417	0.6393	161.378	140.147	143.778	136.224	145.588	123.089		0.788927	0.076206	0.076206	0.24305	0.151425	0.820014		3.05058	2.73546	2.00928	3.08199	4.02865	4.20918	3.18586	0.821433	4.00729	25.7837	2.81424	3.81795	0.151339	3.06629
	1.21765	2.10599	1.91282	2.3264	1.80408	2.80121	2.02803	0.531612	2.55964	26.2133	0.282611	2.00941	1.83126	2.2713	0.107259	0.656704	0.00607911	0.0132725	0.0890256	0.0501535	0.59782	163.258	141.346	145.976	136.154	148.616	125.298		0.791754	0.0965875	0.0965875	0.31699	0.205331	0.791807		3.01827	2.71255	2.01996	3.0269	3.98901	4.17163	3.15639	0.806013	3.9624	25.5359	2.78898	3.78085	0.150974	3.02259
	1.27226	1.99555	2.18621	2.1966	1.75613	2.65492	2.01028	0.467055	2.47733	23.2334	0.218141	2.09088	1.81599	2.194	0.0942689	0.54467	0.000216994	0.0309514	0.0347169	0.0645895	0.415558	161.865	143.984	139.445	139.2	149.787	128.595		0.818617	0.0953305	0.0953305	0.105725	0.334744	0.564038		2.9889	2.71684	2.03977	2.98269	3.95227	4.15652	3.1395	0.791234	3.93073	25.2026	2.7833	3.74908	0.147845	2.9858
	1.58953	1.85636	2.44402	2.09713	1.6579	2.49786	2.0238	0.389152	2.41295	19.2288	0.151439	1.97674	1.70752	2.35729	0.159854	0.188592	0.0280359	0.176583	0.00537719	0.133878	0.224731	153.893	147.344	133.423	141.557	152.201	132.182		0.387217	0.120384	0.467272	0.120384	0.318839	0.521113		2.96301	2.72817	2.06086	2.94039	3.91458	4.16193	3.12816	0.780871	3.90903	24.9626	2.78122	3.71797	0.144133	2.9517
	1.91268	1.74479	2.39128	1.9647	1.58133	3.31506	2.15164	0.631473	2.78311	29.3485	0.398759	1.93869	1.78676	2.28464	0.122286	0.0571023	0.165529	0.0574277	0.0349452	0.325251	1.35354	145.98	150.065	134.644	144.725	154.096	114.059		0.0260124	0.193904	0.452589	0.0260124	0.357359	1.37637		2.95605	2.72471	2.08376	2.9001	3.87567	4.17211	3.11873	0.77243	3.89116	24.7674	2.76856	3.68644	0.142196	2.92807
	2.02758	1.95238	2.2598	1.833	1.54453	5.29844	2.48596	1.39776	3.88372	56.2263	1.95374	1.98998	1.86284	2.20175	0.0833794	0.210107	0.284697	0.0511451	0.426355	0.886291	7.91008	143.217	145.022	137.712	147.912	155.012	75.6282		0.0375979	0.0375979	0.26982	0.156986	0.445458	3.30846		2.95084	2.72158	2.10647	2.86262	3.83679	4.17471	3.10884	0.762402	3.87124	24.5237	2.75684	3.6548	0.140052	2.90673
	1.90538	2.78948	2.12759	2.11403	1.59391	5.15218	2.61376	1.30403	3.91779	49.8909	1.70049	2.12081	1.95754	2.62401	0.145469	0.501811	0.0308771	0.23636	0.249736	1.0401	6.44359	146.156	125.561	140.833	141.155	153.784	78.1934		0.215434	0.668671	0.00678384	0.00678384	0.526899	3.03137		2.93862	2.72206	2.12403	2.82785	3.80281	4.22522	3.10677	0.768796	3.87556	24.7459	2.74851	3.6288	0.138034	2.88324
	1.83403	2.73898	1.98792	2.05185	1.52881	4.85499	2.49943	1.22089	3.72032	48.8469	1.49058	2.01988	1.8725	2.5672	0.156475	0.442763	0.0573861	0.261644	0.200329	0.942102	5.54868	147.887	126.695	144.167	142.636	155.403	83.5377		0.185858	0.7191	0.0319648	0.0319648	0.491073	2.83511		2.92095	2.72414	2.14106	2.79429	3.78146	4.31922	3.11352	0.791978	3.9055	25.4367	2.74168	3.61448	0.137316	2.85762
	1.74554	2.65848	1.89311	1.93609	1.42839	4.62665	2.38137	1.17194	3.55331	49.2127	1.37344	1.9146	1.78243	2.47788	0.163238	0.404281	0.0767856	0.238406	0.198282	0.908186	5.04125	150.046	128.514	146.453	145.415	157.917	87.764		0.169052	0.743881	0.0214896	0.0214896	0.48621	2.71205		2.90152	2.72766	2.15866	2.7611	3.77009	4.43105	3.12501	0.824132	3.94915	26.3721	2.73602	3.60882	0.137561	2.83131
	1.70569	2.49313	1.79063	1.82873	1.41424	4.34784	2.26338	1.08095	3.34432	47.7582	1.16845	1.80968	1.72692	2.32703	0.14803	0.311017	0.0527887	0.223486	0.188921	0.72104	4.34499	151.025	132.29	148.944	148.016	158.273	93.0656		0.103993	0.683455	0.0190465	0.0190465	0.395444	2.53816		2.88304	2.73171	2.18309	2.72874	3.79826	4.54005	3.14415	0.861495	4.00564	27.3999	2.72948	3.63473	0.14224	2.80738
	1.63381	2.30957	1.67085	1.81075	1.56816	4.07186	2.1775	0.965829	3.14333	44.3549	0.932826	1.7408	1.64307	2.18486	0.141536	0.295596	0.0174411	0.256696	0.134504	0.371292	3.5886	152.796	136.547	151.882	148.453	154.424	98.4665		0.106988	0.568765	0.0699519	0.0699519	0.172637	2.33106		2.86493	2.7358	2.20735	2.69758	3.85689	4.64256	3.16752	0.902405	4.06992	28.4894	2.70713	3.68455	0.15292	2.80036
	1.60525	2.12535	1.58046	1.74691	1.4738	3.91549	2.07454	0.929974	3.00452	44.8279	0.864852	1.67608	1.58666	2.03074	0.122762	0.220237	0.00258132	0.244115	0.107346	0.360891	3.38909	153.503	140.886	154.118	150.013	156.778	101.594		0.0708283	0.449272	0.0956146	0.0708283	0.202277	2.23941		2.85136	2.7414	2.23144	2.66702	3.91627	4.73954	3.19117	0.941996	4.13317	29.5188	2.68562	3.73499	0.163438	2.79638
	1.53098	1.96282	1.5191	1.653	1.38502	3.97697	2.00465	0.985849	2.9905	49.1781	0.971899	1.59199	1.52207	1.88537	0.106619	0.224362	0.00174958	0.235758	0.123655	0.383935	3.89004	155.349	144.771	155.645	152.322	159.009	100.359		0.061011	0.370829	0.0728922	0.061011	0.206967	2.38497		2.85791	2.7485	2.25425	2.63762	3.9741	4.83474	3.21785	0.979927	4.19778	30.4528	2.66534	3.78504	0.173587	2.8032
	1.43637	1.90653	1.42491	1.61334	1.3203	6.60693	2.38473	2.07867	4.4634	87.1657	4.32086	1.52485	1.42778	1.83324	0.124335	0.899392	0.228672	0.921251	0.595043	1.13301	17.8269	157.716	146.128	158.004	153.303	160.645	54.582		0.0884864	0.38168	0.0999418	0.0884864	0.204552	5.08207		2.8856	2.75646	2.27641	2.61044	4.02716	4.92921	3.24755	1.01557	4.26312	31.2721	2.64695	3.83226	0.182941	2.82103
	1.35531	1.87041	1.36798	1.53972	1.27283	7.14002	2.42438	2.31999	4.74437	95.6942	5.38235	1.45385	1.35848	1.78773	0.136435	1.1429	0.306883	1.11598	0.782625	1.32607	22.2373	159.759	147.003	159.439	155.131	161.851	46.9892		0.0985331	0.41656	0.0858691	0.0858691	0.181019	5.68617		2.92475	2.76576	2.29778	2.5854	4.07751	5.02298	3.27903	1.04994	4.32897	32.0198	2.63049	3.87789	0.19166	2.84525
	1.31352	1.76711	2.11279	1.9895	1.98558	6.89966	2.67802	2.08743	4.76546	77.9467	4.35737	1.98754	1.82173	2.08197	0.0666651	1.86188	0.829762	0.319488	0.474073	0.479486	17.8222	160.817	149.519	141.184	144.13	144.224	50.3424		0.674017	0.220423	0.125257	0.0019598	0.0019598	4.91212		2.9641	2.77576	2.31383	2.56226	4.12119	5.11532	3.30874	1.08386	4.3926	32.7574	2.61564	3.91808	0.199341	2.86993
	1.34064	1.70206	2.05516	1.97283	2.85958	6.57659	2.75114	1.94042	4.69156	70.5312	3.76521	2.014	1.76975	2.65848	0.200695	1.98953	1.10058	0.48439	0.605768	0.0117592	14.634	160.13	151.114	142.557	144.53	123.995	55.0312		0.673362	0.311938	0.0411649	0.0411649	0.845586	4.56259		3.00208	2.78669	2.3288	2.54048	4.16378	5.20612	3.33799	1.11742	4.45541	33.4758	2.60203	3.95733	0.206621	2.89438
	2.70118	1.66674	1.95359	2.73549	2.74128	6.41393	3.03537	1.71733	4.7527	56.5774	2.94923	2.71834	2.14048	2.73984	0.12281	0.11168	1.87315	1.17026	0.0899262	0.0864859	11.4147	127.548	151.983	144.993	126.774	126.644	57.471		0.0171542	1.0516	0.764752	0.0171542	0.0229464	3.69559		3.03902	2.79948	2.34268	2.52027	4.22767	5.29453	3.37061	1.15342	4.52403	34.2199	2.59007	4.01341	0.215543	2.91925
	2.95527	1.56217	1.93711	3.02798	3.12626	6.33462	3.15723	1.68447	4.8417	53.3526	2.83743	2.99163	2.19165	3.10169	0.171923	0.0407901	2.54423	1.48872	0.0167061	0.000959279	10.0958	121.873	154.573	145.39	120.273	118.127	58.6798		0.0363567	1.42945	1.05452	0.0363567	0.134637	3.34299		3.08041	2.82004	2.36	2.50992	4.29026	5.38048	3.40685	1.18549	4.59234	34.7972	2.58745	4.06941	0.222622	2.95022
	2.77833	1.47022	1.88713	2.96638	4.34394	6.29431	3.29005	1.77667	5.06672	54.0014	3.15657	2.87236	2.10993	3.99955	0.309293	0.261855	3.3118	1.96819	0.104761	1.11068	9.02554	125.811	156.867	146.598	121.628	93.1408	59.299		0.0940248	1.40214	0.985229	0.0940248	1.47158	3.42195		3.19473	2.84022	2.38274	2.49999	4.34416	5.46338	3.4542	1.21092	4.66512	35.0565	2.58505	4.12167	0.229117	3.01748
	2.61649	1.37498	1.80453	2.76626	4.21867	6.14042	3.15356	1.7594	4.91296	55.7909	3.09549	2.69138	2.00752	3.85557	0.3152	0.288442	3.16334	1.81987	0.15	1.13446	8.92133	129.468	159.262	148.605	126.082	95.5745	61.6927		0.074885	1.3164	0.886843	0.074885	1.52729	3.44904		3.32535	2.85941	2.40461	2.49025	4.39352	5.52507	3.4997	1.2296	4.7293	35.1345	2.58254	4.17006	0.235098	3.09238
	2.46559	1.34813	1.72514	2.62151	3.95992	5.86608	2.99773	1.66845	4.66618	55.6571	2.78373	2.54355	1.91026	3.62532	0.309825	0.283171	2.72118	1.61948	0.14154	0.925806	8.22746	132.925	159.941	150.547	129.354	100.701	66.0775		0.0779599	1.19542	0.818408	0.0779599	1.41637	3.32253		3.45253	2.8792	2.42596	2.48154	4.43796	5.56984	3.54117	1.24357	4.78474	35.1174	2.58096	4.21376	0.240305	3.16587
	2.33077	3.10875	1.75768	2.65523	3.72583	5.64045	3.20312	1.36917	4.57229	42.745	1.87464	2.88199	2.41188	3.57156	0.193814	0.76099	0.0089044	2.08929	0.300185	0.273228	5.94057	136.052	118.508	149.749	128.588	105.454	69.7967		0.55122	0.226764	1.12431	0.226764	0.843839	2.75846		3.57477	2.90482	2.45057	2.48883	4.47939	5.60456	3.58382	1.25138	4.83521	34.9176	2.59283	4.2555	0.242785	3.2398
	2.20709	2.89819	1.86984	2.85018	3.50284	5.32241	3.10843	1.22594	4.33437	39.4393	1.50294	2.87418	2.36786	3.35168	0.172009	0.812404	0.0442002	1.53409	0.0666898	0.155565	4.90173	138.952	123.137	147.017	124.205	110.083	75.2119		0.667094	0.0240027	1.00434	0.0240027	0.628658	2.44823		3.6905	2.92293	2.4747	2.50646	4.54111	5.63514	3.62847	1.26106	4.88953	34.7546	2.61058	4.31295	0.245882	3.30672
	2.73321	2.71455	1.85751	3.10332	3.33563	5.06194	3.13436	1.07	4.20436	34.1379	1.14491	2.91827	2.71921	3.27755	0.0931068	0.16092	0.176245	1.63034	0.000963511	0.0405088	3.71557	126.825	127.246	147.316	118.626	113.62	79.7976		0.185054	0.203721	1.06075	0.185054	0.417362	2.14368		3.83664	2.93064	2.49933	2.52546	4.62991	5.67287	3.68247	1.2796	4.96207	34.7483	2.62676	4.39305	0.251615	3.38364
	2.903	2.55387	1.77052	3.05343	3.81759	4.95841	3.17614	1.09915	4.27528	34.6064	1.20812	2.97821	2.64115	3.62655	0.157218	0.074606	0.38721	1.97576	0.0150572	0.411468	3.17649	123.03	130.897	149.435	119.716	103.577	81.658		0.0752167	0.424338	1.20769	0.0752167	0.839382	1.9802		3.99832	2.94019	2.54239	2.54373	4.77744	5.79435	3.76607	1.33149	5.09756	35.3549	2.64284	4.5246	0.262542	3.46926
	2.83054	2.4207	1.77066	2.95906	4.67624	4.78252	3.23995	1.22629	4.46624	37.849	1.50379	2.8948	2.52316	4.24694	0.254617	0.167618	0.671174	2.15882	0.0789034	2.06292	2.37951	124.643	133.962	149.432	121.79	86.8373	84.8678		0.0642569	0.474097	1.12414	0.0642569	1.78144	1.88772		4.15854	2.97802	2.59699	2.56498	4.94959	5.98021	3.87139	1.4015	5.27289	36.2015	2.69224	4.68004	0.269631	3.56828
	2.62622	2.28512	1.97235	2.85637	4.46989	4.50823	3.1197	1.10244	4.22213	35.3379	1.21536	2.7413	2.37039	4.06651	0.263499	0.243519	0.696523	1.3164	0.0693389	1.82303	1.92801	129.247	137.119	144.541	124.067	90.7256	89.9968		0.115077	0.45618	0.768945	0.115077	1.72859	1.76693		4.31518	3.02817	2.65422	2.60623	5.11821	6.18511	3.98452	1.47113	5.45565	36.9212	2.74771	4.83479	0.27525	3.67167
	2.51216	2.26123	2.09329	2.71809	4.16223	4.26276	3.00163	0.96236	3.96399	32.0613	0.926136	2.61512	2.32396	3.80119	0.241174	0.239578	0.548184	0.825071	0.0803942	1.347	1.59046	131.853	137.679	141.648	127.166	96.6812	94.7144		0.102964	0.353892	0.521832	0.102964	1.5471	1.64764		4.46548	3.07718	2.71073	2.64685	5.27883	6.39949	4.09643	1.54264	5.63906	37.6581	2.80234	4.98323	0.280119	3.77133
	2.46326	2.41582	2.24107	2.57232	3.85386	4.0041	2.92507	0.786366	3.71144	26.8836	0.618371	2.51779	2.42768	3.53348	0.1855	0.213272	0.259336	0.467864	0.124431	0.862645	1.16431	132.979	134.075	138.152	130.475	102.841	99.8158		0.0545326	0.101969	0.276725	0.0545326	1.33607	1.48631		4.60511	3.12312	2.76704	2.68594	5.43528	6.60644	4.20382	1.6116	5.81543	38.3366	2.85606	5.12742	0.284507	3.86412
	2.4603	2.27837	2.21072	2.54659	3.65943	3.74373	2.81653	0.696645	3.51317	24.7342	0.485315	2.50345	2.32385	3.38122	0.185338	0.126895	0.289611	0.366996	0.0728647	0.710492	0.859715	133.047	137.277	138.867	131.064	106.822	105.086		0.0431447	0.225076	0.292722	0.0431447	1.15599	1.24029		4.73315	3.16615	2.82167	2.7229	5.68784	6.79959	4.32188	1.69217	6.01405	39.1534	2.90779	5.34635	0.295435	3.94965
	2.48197	2.12552	2.08757	3.24303	3.5101	3.51115	2.82656	0.673148	3.4997	23.8151	0.453129	2.8625	2.21463	3.44333	0.217163	0.118739	0.491455	0.5461	0.173449	0.46723	0.46867	132.547	140.882	141.784	115.603	109.931	109.909		0.380529	0.736982	0.774929	0.380529	0.647599	0.648651		4.85437	3.20588	2.87273	2.7566	6.01889	6.984	4.44874	1.78602	6.23476	40.1466	2.95602	5.62635	0.311142	4.03013
	2.35686	2.06131	2.17758	3.32969	3.7002	3.29779	2.82057	0.702229	3.5228	24.8967	0.493126	2.82733	2.2224	3.32171	0.198285	0.215027	0.576483	0.413437	0.259199	0.773744	0.227741	135.444	142.41	139.649	113.747	105.981	114.428		0.470466	0.766021	0.649746	0.50236	0.872871	0.470466		4.97322	3.24237	2.91901	2.78752	6.3703	7.16758	4.57667	1.88767	6.46433	41.2454	2.99985	5.92189	0.327519	4.1078
	2.2664	2.35107	3.22262	3.14559	5.09549	3.17123	3.20873	1.01873	4.22746	31.7486	1.03781	3.15841	2.5497	3.20977	0.114607	0.887995	0.735589	0.0001929	0.00398713	3.55987	0.00140673	137.558	135.579	116.042	117.707	79.1993	117.152		0.89201	0.80734	0.0642139	0.0128187	1.93709	0.0128187		5.09644	3.27611	2.9626	2.81462	6.72078	7.40353	4.71235	2.00746	6.71981	42.6001	3.04098	6.21867	0.343176	4.18627
	2.13067	2.33139	3.06758	2.97345	4.98805	3.04437	3.08925	1.01139	4.10064	32.739	1.02291	3.00891	2.4919	3.06178	0.102612	0.918876	0.574358	0.000469759	0.01341	3.60543	0.00201397	140.76	136.037	119.406	121.472	81.1232	119.914		0.878241	0.677525	0.0586655	0.0354621	1.97914	0.0354621		5.23883	3.30682	3.00418	2.85363	7.06772	7.64098	4.85203	2.12758	6.9796	43.8493	3.07984	6.5138	0.357941	4.27282
	2.08127	2.20532	2.88182	2.89393	4.85971	2.86191	2.96399	0.997055	3.96105	33.6389	0.994118	2.87187	2.36947	2.89091	0.099126	0.779197	0.575586	0.0067522	0.00490829	3.59373	0.0104216	141.934	138.994	123.5	123.231	83.4516	123.943		0.790592	0.666545	0.00995731	0.0220699	1.98784	0.00995731		5.42482	3.34914	3.05466	2.89296	7.40356	7.87589	5.00017	2.244	7.24417	44.8784	3.12828	6.80271	0.369997	4.38698
	2.28034	2.10617	2.69663	2.72089	5.96141	2.74004	3.08425	1.434	4.51824	46.4942	2.05634	2.70876	2.38442	2.73525	0.0685274	0.646262	0.956633	0.150246	0.132032	8.27807	0.118477	137.231	141.342	127.651	127.103	64.5368	126.672		0.428415	0.602587	0.0121266	0.0121266	3.25265	0.0312837		5.61226	3.44297	3.14141	2.93101	7.71509	8.10361	5.15772	2.34048	7.4982	45.3781	3.2168	7.07575	0.374926	4.52761
	2.1479	3.25301	2.53105	2.60926	6.28596	2.66266	3.24831	1.52997	4.77828	47.1005	2.34081	2.63596	2.5506	3.10542	0.0980939	1.21089	2.21287e-05	0.514457	0.408382	9.22731	0.342979	140.351	115.388	131.42	129.633	59.4277	128.419		0.488059	0.61705	0.104911	0.0267018	3.64999	0.0267018		5.79116	3.54846	3.23717	2.96699	8.0064	8.31673	5.31115	2.42618	7.73734	45.6809	3.31499	7.33259	0.377325	4.66981
	2.04978	3.30164	2.43423	2.5197	7.19045	2.56071	3.34275	1.92835	5.2711	57.6874	3.71852	2.54021	2.4556	3.1164	0.118593	1.67177	0.00169057	0.825407	0.677408	14.8048	0.61159	142.686	114.346	133.649	131.68	46.3004	130.74		0.490424	0.761428	0.105974	0.020503	4.65024	0.020503		5.95744	3.64989	3.33119	2.99939	8.28756	8.51877	5.45737	2.50845	7.96582	45.9644	3.41086	7.58001	0.379328	4.80366
	1.99052	3.10462	2.29325	2.42157	7.56584	2.52068	3.31608	2.11383	5.42991	63.7447	4.46826	2.47113	2.32533	2.95863	0.119854	1.75711	0.0447173	1.04619	0.800147	18.0605	0.632656	144.105	118.598	136.928	133.942	41.3326	131.657		0.480608	0.633488	0.17788	0.0495563	5.09472	0.0495563		6.11776	3.74371	3.42049	3.03011	8.6503	8.7133	5.61261	2.61015	8.22276	46.5051	3.5013	7.89088	0.385315	4.93074
	1.87594	2.87698	2.16335	2.30799	7.47699	2.37356	3.17913	2.13077	5.3099	67.0235	4.54017	2.34077	2.19951	2.75113	0.111424	1.69832	0.0912945	1.03182	0.758898	18.4715	0.648952	146.869	123.608	139.985	136.584	42.4831	135.055		0.464836	0.536212	0.177422	0.0327859	5.13622	0.0327859		6.31314	3.83119	3.50455	3.05978	9.16815	8.90244	5.79654	2.7527	8.54925	47.4887	3.58621	8.12597	0.38761	5.07217
	1.99567	2.69941	2.05686	2.18227	6.99066	2.25444	3.02989	1.95617	4.98606	64.5626	3.82662	2.21836	2.08822	2.58817	0.10691	1.0696	0.109216	0.946771	0.718452	15.6877	0.601313	143.981	127.588	142.516	139.538	49.0592	137.838		0.222686	0.481051	0.161492	0.0360858	4.7723	0.0360858		6.53912	3.91534	3.58425	3.08675	9.86311	9.08947	6.01301	2.94709	8.9601	49.012	3.66702	8.32036	0.388186	5.22723
	2.10879	2.54919	1.95442	2.10254	6.66917	2.45861	2.97379	1.82472	4.7985	61.3601	3.32959	2.2837	2.1041	2.52654	0.0912269	0.748224	0.180285	1.0391	0.759069	13.6559	0.265409	141.279	131.004	144.973	141.428	53.6661	133.086		0.174911	0.265489	0.329274	0.181157	4.38548	0.174911		6.76226	4.0373	3.66042	3.11183	10.7977	9.27658	6.27434	3.21093	9.48527	51.1755	3.75464	8.52602	0.388528	5.39978
	1.99004	2.46706	1.82817	2.04264	6.50244	3.43714	3.04458	1.79109	4.83567	58.8288	3.20801	2.25485	2.00319	3.19462	0.229217	1.11206	0.333532	1.47966	1.00388	11.9568	0.154101	144.116	132.891	148.029	142.856	56.1368	111.466		0.264812	0.212208	0.426684	0.212208	4.24759	1.18229		6.97539	4.15053	3.73174	3.13461	11.7612	9.45814	6.53526	3.49737	10.0326	53.5154	3.83644	8.72742	0.38929	5.56296
	1.87699	2.38175	1.79477	2.70152	7.01414	3.4203	3.19825	1.96159	5.15984	61.3333	3.84784	2.54164	2.00318	3.2406	0.235979	1.74571	0.666662	1.96974	0.246733	14.561	0.049306	146.843	134.865	148.843	127.54	48.7309	111.822		0.664646	0.159886	0.746865	0.159886	4.4725	0.878658		7.17419	4.25368	3.79239	3.15579	12.6676	9.62478	6.77807	3.77769	10.5558	55.734	3.90771	8.9131	0.390411	5.71394
	1.77144	2.2883	1.77787	2.70893	6.85325	3.31899	3.11979	1.92132	5.04112	61.5849	3.69148	2.49861	1.90548	3.16647	0.248622	1.81807	0.69139	1.80077	0.16881	13.9387	0.0396776	149.413	137.044	149.256	127.373	51.003	113.975		0.727177	0.210317	0.720744	0.210317	4.35464	0.820374		7.35922	4.35149	3.8494	3.17613	13.5375	9.78125	7.00916	4.05377	11.0629	57.8353	3.97492	9.08823	0.39143	5.85536
	2.97797	2.16435	2.95324	2.54373	6.60862	3.1985	3.40773	1.61079	5.01852	47.2686	2.59464	2.9656	2.64611	3.14337	0.0858897	0.184699	1.54601	0.206564	0.746498	10.2456	0.0437791	121.373	139.962	121.918	131.129	54.5571	116.562		0.0123636	0.801257	0.0123636	0.421871	3.64301	0.232895		7.53678	4.44211	3.90958	3.19592	14.3865	9.9763	7.2412	4.33411	11.5753	59.8535	4.04272	9.29252	0.393679	5.98945
	3.34495	2.10396	3.1428	2.41314	6.23847	3.10778	3.39185	1.47409	4.86594	43.4596	2.17293	3.12529	2.5868	3.29441	0.120317	0.00219976	1.65866	0.0620247	0.95787	8.10322	0.0806948	113.421	141.394	117.768	134.137	60.1621	118.529		0.219656	1.02133	0.0175103	0.71215	3.11317	0.0175103		7.71343	4.52646	4.01022	3.21471	15.228	10.2749	7.49463	4.62282	12.1174	61.6817	4.13928	9.57985	0.396568	6.11994
	3.80392	3.34433	3.09377	2.34187	5.83929	2.9501	3.56221	1.21444	4.77665	34.0923	1.47487	3.21905	2.98601	3.68902	0.105319	0.0584221	0.0474736	0.219436	1.48924	5.18507	0.374685	103.856	113.435	118.834	135.793	66.5139	121.987		0.584869	0.125278	0.125278	0.87718	2.62024	0.268952		7.88594	4.6027	4.12101	3.23323	16.0607	10.598	7.75027	4.91272	12.663	63.3877	4.24144	9.88606	0.399549	6.24432
	4.00393	3.56092	2.91966	2.31152	5.46067	2.7639	3.50344	1.13075	4.63418	32.2754	1.27859	3.24029	2.80284	3.89318	0.162834	0.250496	0.00330498	0.340788	1.42066	3.83078	0.546913	99.8193	108.868	122.661	136.501	72.8329	126.135		0.763637	0.32063	0.32063	0.928774	2.22038	0.476395		8.04905	4.66967	4.22599	3.24959	16.8799	10.9124	7.99776	5.20072	13.1985	65.0272	4.33691	10.1837	0.402655	6.35936
	3.73044	3.46987	2.87916	2.50186	5.14618	2.595	3.38709	0.988754	4.37584	29.1919	0.977635	3.17452	2.66604	3.6653	0.157827	0.117894	0.00685335	0.257989	0.783627	3.09442	0.627397	105.359	110.776	123.559	132.09	78.2996	129.957		0.555927	0.295356	0.295356	0.672657	1.97167	0.579513		8.20337	4.75581	4.32232	3.28005	17.6656	11.2105	8.23961	5.47277	13.7124	66.4203	4.4307	10.4678	0.405215	6.47959
	4.18794	3.9368	3.97614	3.88873	4.77972	2.55513	3.88741	0.731003	4.61842	18.8044	0.534366	3.95647	3.90075	4.13499	0.0291501	0.0903183	0.00243964	0.00787333	1.74021e-06	0.796217	1.77498	96.1762	101.165	100.375	102.134	84.9193	130.868		0.231468	0.0196695	0.0196695	0.0677431	0.823248	1.40135		8.35302	4.86421	4.41556	3.33934	18.4021	11.4965	8.47847	5.71987	14.1983	67.4635	4.52773	10.742	0.406967	6.60862
	4.11441	6.20051	4.62931	4.58667	4.47429	4.30297	4.71803	0.750854	5.46888	15.9146	0.563781	4.53048	4.3458	4.61865	0.0304366	0.364348	2.19775	0.0078711	0.017255	0.0594068	0.172272	97.6238	60.7524	87.7141	88.5146	90.6418	93.9333		0.416066	1.67003	0.0988276	0.0561883	0.0561883	0.22751		8.53751	4.96732	4.5024	3.39756	19.0908	11.8571	8.72544	5.96031	14.6858	68.3096	4.61863	11.0742	0.41137	6.75242
	4.03061	6.61791	4.56742	4.43725	4.18058	6.13202	4.9943	1.09671	6.09101	21.9593	1.20277	4.50233	4.24475	5.74087	0.149827	0.928692	2.63611	0.182227	0.310306	0.662128	1.29441	99.2869	54.4199	88.8773	91.3486	96.3206	61.8248		0.471721	2.11558	0.0650852	0.0650852	0.321747	1.62969		8.73642	5.06318	4.58333	3.45216	19.7428	12.2949	8.97879	6.19863	15.1774	69.0363	4.70329	11.4658	0.418238	6.8998
	5.37087	6.22918	4.53482	4.19383	3.89167	6.51377	5.12236	1.09039	6.21275	21.2869	1.18896	4.95285	4.27908	6.0146	0.168601	0.061757	1.22506	0.345195	0.862167	1.51458	1.93603	74.3738	60.3062	89.4928	96.0608	102.075	55.9672		0.418021	1.27634	0.418021	0.759018	1.06117	1.56092		8.92237	5.18745	4.66175	3.50593	20.3645	12.7389	9.23015	6.42433	15.6545	69.6016	4.79317	11.8617	0.424413	7.05491
	5.26624	5.9141	4.42748	3.93024	3.72849	6.20768	4.91237	1.03998	5.95235	21.1707	1.08156	4.84686	4.05455	5.75214	0.173105	0.125221	1.00347	0.23512	0.964589	1.40158	1.67783	76.1894	65.2991	91.5354	101.297	105.399	60.6406		0.419379	1.06724	0.419379	0.916622	1.11837	1.36082		9.10646	5.40984	4.75026	3.56406	20.9554	13.1477	9.48894	6.62133	16.1103	69.7794	4.91516	12.233	0.426742	7.25815
	5.05867	5.8052	4.21892	3.70933	3.91261	10.7136	5.56972	2.63848	8.20821	47.3719	6.9616	4.63879	3.98918	5.61856	0.16959	0.261174	0.055448	1.82468	3.46106	2.74603	26.4596	79.856	67.0711	95.5697	105.793	101.652	10.7668		0.419877	1.1664	0.419877	0.929464	0.726186	6.07482		9.36795	5.62083	4.84603	3.618	21.5151	13.5316	9.74991	6.80534	16.5553	69.799	5.03973	12.5862	0.428146	7.49439
	4.77921	5.60267	4.07353	3.50626	4.7865	14.7517	6.24999	4.22537	10.4754	67.6061	17.8538	4.78286	4.24995	5.39863	0.119051	2.16318	0.419024	4.73695	7.52802	2.14178	72.2799	84.9287	70.4294	98.4333	110.011	84.7944	0.572826		0.00364637	0.819808	0.709325	1.2766	0.00364637	9.96889		9.63265	5.82475	4.94383	3.6752	22.0462	13.8909	10.0023	6.97691	16.9792	69.7533	5.16406	12.9187	0.428842	7.7287
	4.51182	5.44434	4.03123	3.37879	5.29395	16.3217	6.49696	4.8749	11.3719	75.0336	23.7647	4.90288	4.15137	5.40674	0.13134	3.9408	1.10802	6.07985	9.72298	1.44725	96.5245	89.9287	73.1119	99.2746	112.701	75.7064	5.41383		0.391065	0.541456	0.871655	1.52409	0.391065	11.4188		9.89663	6.01373	5.03521	3.73599	22.5472	14.2318	10.2434	7.13825	17.3817	69.6862	5.27984	13.2347	0.429655	7.95518
	4.24139	5.11334	4.9716	3.18147	8.85517	15.8083	7.02854	4.7093	11.7378	67.0025	22.1775	5.04247	4.42394	7.91972	0.283204	7.76824	3.66798	4.23101	14.7999	3.33658	77.0838	95.1308	78.8819	81.4198	116.93	26.4167	3.28837		0.801085	0.0708725	0.0708725	1.861	3.8127	10.7658		10.1591	6.19795	5.12523	3.79458	23.0126	14.5558	10.4742	7.28677	17.761	69.5687	5.39341	13.5354	0.430138	8.17853
	3.96616	4.81608	4.92166	2.98181	11.4787	14.9605	7.18747	4.85089	12.0384	67.4909	23.5311	4.86887	4.17864	9.83941	0.40382	10.3768	5.62349	5.1339	17.6876	18.4143	60.4193	100.575	84.2506	82.3235	121.288	6.33144	0.932322		0.902707	0.0527902	0.0527902	1.88706	6.60978	10.0916		10.4164	6.37775	5.25102	3.85095	23.4457	14.8644	10.701	7.41833	18.1194	69.3236	5.5327	13.8235	0.428329	8.39705
	4.22254	4.65437	4.75918	2.84834	11.18	14.0837	6.95803	4.54126	11.4993	65.2664	20.623	4.70677	4.3305	9.57482	0.377145	7.48289	5.30684	4.83496	16.8896	17.8253	50.7755	95.4988	87.2453	85.2984	124.246	7.92342	0.0078909		0.484231	0.0524015	0.0524015	1.85844	6.47326	9.37695		10.6607	6.55186	5.38111	3.93623	23.8573	15.1611	10.9247	7.53606	18.4608	68.9818	5.67379	14.102	0.426188	8.60628
	6.14874	4.50248	4.50326	2.63986	10.7026	13.6012	7.01637	4.23061	11.247	60.2964	17.8981	5.326	4.50268	9.56417	0.359817	0.752778	6.3196	6.31568	19.1538	13.5887	43.36	61.5621	90.1058	90.091	128.937	10.8389	0.154996		0.822737	0.823517	0.822737	2.68614	5.37665	8.27519		10.8916	6.71856	5.50301	4.04507	24.2453	15.4463	11.1416	7.64222	18.7839	68.5915	5.8069	14.3702	0.424406	8.80509
	8.18358	4.42378	4.34358	2.45544	10.0274	13.2582	7.11533	4.09874	11.2141	57.6043	16.7996	6.30368	4.36363	9.56646	0.373496	1.14115	7.24449	7.68264	21.7147	8.48028	37.7349	33.7713	91.6062	93.1479	133.159	15.7408	0.542695		1.8799	1.8799	1.9601	3.84824	3.72375	6.95453		11.1184	6.87358	5.61888	4.19822	24.6063	15.6946	11.3517	7.72905	19.0807	68.0873	5.93256	14.6089	0.422382	8.99601
	9.21987	4.34978	4.25768	2.30654	9.48349	12.9497	7.09451	4.07465	11.1692	57.4338	16.6027	6.78482	4.28071	9.41759	0.375002	4.51712	7.53359	8.04762	22.9247	5.70722	34.2835	22.8009	93.0282	94.8132	136.617	20.3527	1.09237		2.43505	2.43505	2.52714	4.47828	2.69867	6.16491		11.5848	7.01491	5.7302	4.35156	24.9464	15.9288	11.5928	7.80873	19.4015	67.3586	6.05138	14.8448	0.420815	9.29984
	8.98584	4.22229	4.11428	2.18769	9.17387	12.5926	6.87943	3.97645	10.8559	57.8021	15.8122	6.60406	4.14128	9.12686	0.375756	4.43695	7.06043	7.64609	22.0124	5.26443	32.6407	25.0906	95.5038	97.6265	139.41	23.2423	1.96633		2.38178	2.38178	2.48979	4.41637	2.5698	5.98857		12.2692	7.14615	5.82762	4.49435	25.2645	16.1584	11.86	7.88907	19.7491	66.5181	6.15725	15.0838	0.420251	9.70768
	8.48505	4.06847	3.8945	2.09509	9.06248	12.236	6.64027	3.88317	10.5234	58.4791	15.079	6.27676	3.93799	8.91812	0.387375	3.40323	6.61417	7.53927	20.6587	5.86708	31.3126	30.3583	98.5339	102.018	141.605	24.3287	3.09356		2.20829	2.20829	2.38226	4.18167	2.78572	5.95928		12.9485	7.26968	5.92038	4.62746	25.559	16.3813	12.1177	7.96932	20.087	65.7658	6.25771	15.3154	0.419862	10.1091
	8.04015	4.08975	3.65092	1.98685	10.9444	11.7898	6.75032	4.09942	10.8497	60.7293	16.8053	6.06495	3.76063	10.2183	0.461959	1.66368	7.07862	9.60626	22.6907	17.5904	25.3967	35.4589	98.1118	106.998	144.193	9.30543	4.86229		1.9752	1.9752	2.41403	4.07811	4.87946	5.72488		13.5906	7.38842	6.04144	4.76131	25.8368	16.5965	12.3692	8.04321	20.4124	65.0263	6.37818	15.5396	0.417991	10.4895
	8.29445	4.77163	3.94227	2.73533	10.568	11.3543	6.94434	3.62907	10.5734	52.2595	13.1702	6.53304	4.14961	9.99963	0.413452	1.8228	4.72069	9.01244	17.7158	13.1311	19.4481	32.495	85.0686	101.055	126.778	11.7434	6.97253		1.76141	1.76141	2.59077	3.79771	4.03499	4.8213		14.1867	7.49994	6.17613	4.94588	26.0935	16.7994	12.6169	8.10048	20.7174	64.2032	6.50709	15.7538	0.415379	10.8433
	15.5446	4.53981	4.40511	2.6767	9.83532	11.1232	8.02079	4.96537	12.9862	61.9062	24.6549	7.18756	4.43879	10.8013	0.417484	56.6071	12.1172	13.0731	28.5593	3.2925	9.62518	2.40148	89.3985	91.9638	128.101	17.3021	8.24639		8.357	2.64775	2.78245	4.51086	2.64775	3.93567		14.751	7.64365	6.30528	5.16897	26.3232	16.9897	12.8636	8.13898	21.0026	63.2712	6.63987	15.9582	0.41235	11.1973
	17.8045	4.24814	4.31215	2.53268	9.29281	11.0145	8.20079	5.73084	13.9316	69.8815	32.8425	6.80248	4.26414	10.5841	0.425637	92.2303	15.6235	15.1215	32.1276	1.19251	7.91707	14.5128	94.9992	93.7554	131.382	22.1095	8.8826		11.002	2.55434	2.49033	4.26981	2.49033	4.21204		15.3	7.96411	6.6268	5.3944	26.5366	17.1772	13.1665	8.11954	21.286	61.6681	6.96113	16.1745	0.398234	11.632
	17.6804	4.12518	4.21195	2.4854	8.74425	10.7919	8.00652	5.68917	13.6957	71.0567	32.3667	6.4781	4.14687	10.28	0.425119	93.5842	15.0648	14.3988	30.4828	0.544239	7.75859	13.5831	97.4112	95.7059	132.468	27.5692	10.2588		11.2023	2.35292	2.26615	3.9927	2.26615	4.31385		15.844	8.28327	6.94461	5.61318	26.739	17.4039	13.4713	8.10421	21.5755	60.159	7.27927	16.4207	0.385715	12.0636
	16.9338	4.60994	4.41794	3.87944	8.22982	10.3163	8.06455	5.03008	13.0946	62.3728	25.3017	6.41988	4.46594	9.79471	0.37367	78.6637	11.9343	13.2977	17.5151	0.0273164	5.07056	8.6372	88.0773	91.718	102.322	33.236	13.5318		10.5139	1.80994	2.00194	2.54044	1.80994	3.89646		16.3869	8.57637	7.25003	5.81596	26.9363	17.6306	13.766	8.09758	21.8636	58.8229	7.58162	16.6645	0.374611	12.4816
	16.1336	4.52525	4.27876	4.72114	9.99405	9.70535	8.22635	4.67771	12.9041	56.8624	21.8809	7.21324	4.57422	9.92188	0.368903	62.5242	13.6982	15.5835	12.2866	3.12476	2.18742	4.57399	89.6741	94.4032	86.0025	16.0067	18.4002		8.92034	2.68799	2.93448	2.49211	2.78081	2.49211		16.9266	8.85171	7.53977	6.00709	27.1288	17.8559	14.0516	8.09826	22.1499	57.6321	7.86776	16.9048	0.364801	12.8891
	19.0081	4.25963	4.21505	4.66818	12.4637	10.0212	9.10599	5.95428	15.0603	65.3886	35.4534	7.3447	4.36177	11.8531	0.462004	98.0524	23.4872	23.9213	19.6942	11.2744	0.837639	25.1326	94.7753	95.6453	86.9875	2.34444	15.7901		11.6634	3.08507	3.12965	2.67652	5.11903	2.67652		17.4605	9.16654	7.81375	6.19093	27.3092	18.0799	14.3368	8.09553	22.4323	56.4668	8.15195	17.1441	0.355477	13.3135
	20.3635	4.57283	5.98451	4.46418	18.2178	18.1018	11.9508	7.66764	19.6184	64.1603	58.7928	12.0431	4.92575	18.1888	0.573797	70.7735	54.4339	35.5962	56.0491	39.2762	37.835	40.5587	88.7751	64.1662	90.8345	17.8333	16.8666		8.32032	7.47031	6.05864	7.57897	6.17469	6.05864		17.9859	9.59798	8.06962	6.36889	27.4778	18.2957	14.6326	8.07924	22.7119	55.2138	8.45171	17.3799	0.345631	13.7919
	19.9863	7.19487	7.09173	4.64033	20.6196	24.4022	13.9892	8.59647	22.5856	61.4509	73.8993	13.5906	7.11752	20.4613	0.483842	35.9657	46.1625	47.5746	87.4007	43.9628	108.43	35.8971	46.2402	47.6536	87.5077	43.887	108.311		6.39572	6.39572	6.49886	8.95026	7.02903	10.8116		18.4849	10.0526	8.31025	6.54098	27.7396	18.498	14.9377	8.09247	23.0302	54.1747	8.74582	17.6079	0.336274	14.2687
	19.3647	8.33861	7.34116	6.47689	20.2165	26.1178	14.6426	8.30393	22.9465	56.7107	68.9552	13.8517	7.59052	20.0035	0.449844	22.2984	39.7403	53.3111	66.6789	31.068	131.679	28.8351	31.9935	44.2722	56.5204	38.7081	146.964		5.51305	5.51305	6.51051	7.37478	6.36481	12.2661		18.9595	10.49	8.53906	6.72548	28.2226	18.7046	15.2735	8.17731	23.4509	53.539	9.02678	17.8469	0.328206	14.5973
	18.4818	8.12902	7.15853	6.35997	19.3306	26.8497	14.3849	8.39489	22.7798	58.3589	70.4742	13.3054	7.40115	19.1184	0.441834	16.7844	39.1364	52.2208	64.4	24.4593	155.37	20.1324	34.4084	46.7358	58.292	28.4694	165.246		5.17639	5.17639	6.14688	6.94545	6.02515	13.5443		19.5884	10.8984	8.75946	6.98373	28.7593	18.9987	15.6647	8.29142	23.9561	52.9307	9.2942	18.1652	0.323058	14.9485
	17.2191	7.74753	7.03861	6.13254	18.7624	25.8349	13.7892	8.02861	21.8178	58.224	64.4586	12.4833	7.21584	18.3766	0.436096	11.7642	36.5016	45.5702	58.6242	24.7331	145.1	10.3954	39.0295	48.3898	61.8166	22.7293	140.186		4.73577	4.73577	5.44469	6.35077	6.27911	13.3516		20.5636	11.3115	8.97188	7.23632	29.2894	19.39	16.1271	8.44994	24.5771	52.3959	9.55678	18.5743	0.320553	15.3507
	15.9535	7.22267	6.79976	5.81294	28.1657	24.1799	14.6891	9.69608	24.3852	66.0087	94.0139	11.5881	6.90548	22.1233	0.524232	1.59884	55.7474	62.2417	78.7861	181.62	90.0758	3.83634	45.8629	51.77	66.9443	200.813	103.735		4.36544	4.36544	4.78836	5.77517	16.5776	12.5918		21.5303	11.8178	9.18286	7.47417	29.7902	19.7769	16.5954	8.59704	25.1924	51.8039	9.8416	18.9815	0.317104	15.7974
	15.1547	6.67569	6.38354	5.43494	35.8534	22.9922	15.4157	12.1058	27.5215	78.5289	146.55	10.9152	6.45658	21.0328	0.530249	0.0681432	76.3883	81.5806	99.6162	417.697	57.4026	1.34514	53.5706	57.9327	73.2727	477.793	80.9513		4.2395	4.2395	4.53166	5.48025	24.9382	12.077		22.4653	12.3174	9.4025	7.68915	30.2596	20.1463	17.0467	8.73973	25.7865	51.2693	10.1312	19.3714	0.313199	16.2319
	14.7207	6.17574	5.96817	5.07105	37.718	22.5991	15.3755	12.8927	28.2682	83.8526	166.222	10.4482	6.02006	20.6295	0.548205	0.428675	84.6348	88.497	106.181	499.189	52.1804	0.526833	61.1391	64.4282	79.6349	562.786	74.0317		4.27249	4.27249	4.48006	5.37718	27.2698	12.1508		23.3402	12.7884	9.61816	7.89841	30.7076	20.623	17.496	8.88611	26.3821	50.7895	10.4107	19.8412	0.311732	16.7057
	15.0157	5.74354	5.62796	5.01541	37.456	27.5755	16.0723	13.6288	29.7012	84.7967	185.745	10.3796	5.65686	24.4355	0.624034	1.11652	106.684	109.085	122.256	457.262	132.322	1.04204	68.0848	70.0055	80.631	550.425	184.432		4.63608	4.63608	4.75166	5.3642	27.0764	17.1958		24.1611	13.2313	9.81136	8.20651	31.1266	21.4166	17.9922	9.02935	27.0216	50.1847	10.6663	20.5605	0.316847	17.3239
	16.8216	5.30284	5.38142	6.08701	36.9691	27.4651	16.3378	13.391	29.7288	81.963	179.318	11.4543	5.55782	24.8042	0.633896	0.234003	121.771	120.043	105.079	425.649	123.815	7.99013	75.5518	74.1918	62.5345	527.814	181.445		5.36728	6.15146	6.07287	5.36728	25.5148	16.0108		24.9459	13.6631	9.99242	8.5689	31.5308	22.2231	18.4874	9.16093	27.6483	49.5523	10.9101	21.2891	0.322338	17.9431
	21.0986	6.34133	6.21925	6.00932	35.8425	26.9563	17.0779	12.8184	29.8963	75.0585	164.312	13.72	6.24977	25.4919	0.60621	16.1662	115.274	117.91	122.513	352.112	97.5831	50.4629	58.577	60.4606	63.7694	477.319	167.998		7.37864	7.37864	7.50073	7.71065	22.1226	13.2363		25.7068	14.0879	10.1626	8.92591	31.9179	22.9986	18.9666	9.29033	28.257	48.9825	11.1439	21.9906	0.327352	18.5433
	21.1981	11.3781	9.82851	5.75726	33.5447	26.0097	17.9527	10.7379	28.6907	59.8123	115.303	16.2881	10.2159	24.8068	0.416613	10.5326	43.2262	66.0031	148.73	243.11	64.9153	51.8866	6.84773	17.3587	67.8585	382.196	144.357		4.91003	4.91003	6.45959	10.5308	17.2566	9.72164		26.4414	14.5027	10.3321	9.27	32.2669	23.7323	19.4242	9.40989	28.8341	48.444	11.3748	22.6553	0.331486	19.1175
	20.2581	12.4363	10.9482	5.44316	31.4917	24.4007	17.4964	9.64292	27.1393	55.1138	92.986	16.3472	11.3203	23.3651	0.34726	7.6272	25.6044	42.8781	145.28	195.87	47.6699	39.228	2.4292	9.28207	73.1321	306.14	108.281		3.91091	3.91091	5.39897	10.9041	15.1445	8.05351		27.1491	14.8811	10.5956	9.59296	32.5834	24.4452	19.8746	9.50861	29.3832	47.8431	11.667	23.3026	0.332735	19.6632
	18.8672	11.9263	10.7428	5.07369	30.3383	23.1231	16.6786	9.22391	25.9025	55.304	85.0804	15.3967	11.0386	22.0591	0.332968	4.79006	22.5841	35.2337	134.673	186.589	41.5322	23.7392	4.27914	10.5763	79.5879	267.108	83.3243		3.47045	3.47045	4.65397	10.323	14.9416	7.72637		27.8249	15.2357	10.9573	9.90888	32.8759	25.1382	20.3235	9.58216	29.9056	47.1482	12.0269	23.9345	0.331121	20.187
	18.1692	11.0657	10.2625	4.81324	38.3922	22.2588	17.4936	11.9525	29.4461	68.325	142.862	14.6174	10.4633	21.2364	0.339848	0.45646	41.3184	52.2884	160.791	436.75	22.707	17.425	8.58041	13.9305	84.3026	595.227	68.2919		3.55178	3.55178	4.35491	9.80419	23.7747	7.64135		28.4552	15.5796	11.3121	10.3855	33.1618	25.8159	20.785	9.61573	30.4007	46.2628	12.3789	24.5582	0.329729	20.6977
	21.545	10.3373	9.73051	4.69991	54.8266	21.609	20.458	18.1633	38.6213	88.7833	329.906	15.9411	9.8822	21.593	0.372064	1.18141	102.43	115.08	248.319	1181.2	1.32468	57.0036	13.3782	18.1849	86.3967	1667.23	57.9744		5.60384	5.60384	6.2106	11.2412	38.8854	5.66787		29.0532	15.9188	11.6549	10.8846	33.4458	26.4823	21.2399	9.64295	30.8829	45.4001	12.7209	25.1717	0.328582	21.2006
	24.52	9.92876	9.29498	4.72694	72.536	21.2591	23.711	25.0947	48.8056	105.836	629.742	15.5939	9.45342	23.7048	0.429799	0.654513	189.949	207.821	360.393	2383.88	6.01145	110.777	16.5334	22.0892	85.8949	3427.06	52.7692		8.92603	5.66519	6.29897	10.867	56.942	5.66519		29.6249	16.2549	11.9792	11.3719	33.728	27.1256	21.6808	9.67186	31.3526	44.6103	13.0481	25.7644	0.327633	21.6902
	24.1297	13.6463	8.90129	4.60063	96.3891	21.132	28.1332	34.227	62.3601	121.661	1171.49	17.3892	10.0875	23.3803	0.397181	16.0274	209.871	369.865	553.78	4658.87	49.0157	102.715	0.121548	25.9448	88.2521	6788.8	50.939		6.7406	3.7429	8.48786	12.7885	78.9999	3.7429		30.1694	16.5818	12.2819	11.8333	33.9965	27.7309	22.099	9.70155	31.8005	43.9004	13.3569	26.3229	0.326767	22.1564
	23.0415	13.0157	8.35324	4.28384	99.1052	20.8221	28.1036	35.5105	63.6141	126.356	1260.99	16.9189	9.51885	22.4866	0.405174	25.625	227.644	390.076	567.38	5041.22	53.0198	81.8407	0.958823	31.8283	94.3045	7243.76	46.611		6.12257	3.90321	8.56567	12.6351	82.1863	3.90321		30.6833	16.8886	12.5641	12.2657	34.2918	28.2848	22.4964	9.74093	32.2373	43.3	13.6452	26.8377	0.325878	22.5867
	21.541	12.2656	7.82215	3.98641	93.2378	19.9409	26.4656	33.4063	59.8719	126.225	1115.98	16.1032	8.93301	21.141	0.405931	24.2522	201.642	347.58	505.316	4458.53	42.5728	56.9436	2.99051	38.1027	100.17	6279.45	35.3545		5.43777	3.83764	8.28107	12.1168	77.1346	3.83764		31.1612	17.1707	12.8277	12.6753	34.6668	28.8045	22.8844	9.80191	32.6863	42.8323	13.9134	27.3245	0.325211	22.9876
	20.0735	11.6627	7.62601	3.78349	89.4321	19.2571	25.3058	32.0564	57.3622	126.676	1027.61	15.4599	8.63519	19.8694	0.394119	27.3774	186.133	312.576	463.211	4112.18	36.5873	36.9491	5.43892	40.5627	104.273	5690.77	27.6905		4.61357	3.79716	7.8339	11.6764	73.9722	3.79716		31.6055	17.4338	13.0781	13.0675	35.0324	29.2975	23.2525	9.86093	33.1134	42.4081	14.167	27.7862	0.324628	23.3656
	19.216	10.8653	7.92032	3.65926	87.2206	23.0081	25.3149	31.1614	56.4763	123.095	971.033	15.0407	8.65658	22.0601	0.436359	37.1969	208.791	302.573	468.968	3832.31	5.32157	27.2602	9.7941	36.9004	106.825	5362.01	81.2378		4.17534	4.17534	7.12035	11.3814	72.18	7.96741		32.0054	17.6842	13.3255	13.442	35.3773	29.7702	23.6008	9.91133	33.5121	41.9958	14.5025	28.2278	0.321207	23.7272
	19.0845	10.1953	11.9232	3.46186	86.3228	33.1854	27.3622	30.6042	57.9664	111.848	936.615	15.5039	10.6273	29.6602	0.472426	68.52	294.701	238.361	571.226	3476.36	33.9095	25.9043	14.4366	4.29172	110.945	5231.33	368.275		3.58063	5.30854	3.58063	12.042	70.819	17.6815		32.381	17.925	13.5719	13.7979	35.6973	30.2294	23.9337	9.95571	33.8894	41.597	14.8296	28.6555	0.317944	24.0772
	18.6428	9.53078	12.8401	3.37841	85.3445	35.4117	27.5247	30.3535	57.8782	110.277	921.337	15.7414	10.3581	31.2195	0.501745	78.8885	323.781	215.638	583.044	3343.13	62.2044	21.6029	19.9283	1.33358	112.71	5090.76	458.679		2.90135	6.21066	2.90135	12.363	69.603	19.6702		32.7358	18.1468	13.816	14.138	35.9929	30.6754	24.2508	9.99562	34.2464	41.2177	15.1402	29.0693	0.315071	24.4111
	17.6586	8.95711	12.2158	3.32755	83.9164	34.4199	26.7492	29.953	56.7022	111.977	897.183	14.9372	9.77178	30.2296	0.511428	82.6398	316.559	211.221	548.574	3268.08	58.8394	13.4226	25.3793	3.16523	113.792	4889.01	417.181		2.7214	5.98007	2.7214	11.6096	68.9792	19.4827		33.0685	18.3635	14.0556	14.468	36.2764	31.1092	24.5569	10.0315	34.5883	40.8499	15.4419	29.4712	0.312366	24.7364
	16.7239	10.7708	11.6371	5.36936	80.5013	32.7123	26.2858	28.1597	54.4455	107.129	792.97	14.1805	10.9874	28.7152	0.446516	91.4302	240.715	214.584	437.498	2939.32	41.3002	7.44745	10.3947	5.55912	74.3997	4423.11	350.342		2.54339	3.40969	2.54339	8.81114	66.3208	18.5318		33.3791	18.578	14.2833	14.7932	36.5903	31.5275	24.8586	10.0727	34.9313	40.5203	15.7394	29.8602	0.30967	25.0527
	16.1827	12.9459	11.2368	8.25538	75.4588	31.4041	25.9139	25.5928	51.5067	98.7606	654.989	14.5643	11.6641	27.5988	0.405846	94.6977	168.17	215.418	311.825	2454.69	30.142	4.7864	1.1004	7.607	32.942	3777.81	303.081		1.61839	1.61839	3.32747	6.3089	60.8945	16.8398		33.6603	18.7769	14.4947	15.0966	36.9088	31.9235	25.1435	10.1173	35.2607	40.2382	16.0166	30.2285	0.307315	25.3502
	19.7212	12.3065	10.8695	8.01938	70.6187	38.7125	26.708	24.2017	50.9096	90.6159	585.72	16.0139	11.2287	33.9647	0.503081	48.8146	207.403	250.857	349.263	1928.15	144.109	32.7909	2.85072	9.7681	35.7067	3206.26	610.961		3.70737	3.70737	5.14436	7.99447	54.6049	22.6987		33.9206	18.9449	14.6966	15.3762	37.2171	32.2771	25.4054	10.1612	35.5666	39.996	16.2684	30.5592	0.305179	25.611
	21.4802	11.4424	10.5373	7.55696	66.8614	46.2731	27.3586	24.0049	51.3634	87.7417	576.233	16.4613	10.7636	40.0749	0.576557	34.5556	253.324	282.953	392.103	1560.47	357.761	56.0293	6.51512	11.9546	41.4469	2794.86	1041.88		5.01887	5.01887	5.92394	8.90433	50.4001	29.8118		34.1636	19.0969	14.8962	15.637	37.5175	32.5869	25.6497	10.2008	35.8505	39.7698	16.502	30.8526	0.303045	25.8419
	20.5079	14.1719	10.2332	7.34146	63.7495	47.7224	27.2877	23.0379	50.3257	84.426	530.747	17.3399	11.2179	40.9188	0.569673	45.9663	172.024	290.856	397.854	1329.46	417.576	42.4191	0.0313485	14.1501	44.2681	2475.52	1137.55		3.16797	3.16797	7.10668	9.99845	46.4095	30.3825		34.3775	19.2407	15.0851	15.884	37.9968	32.8731	25.9095	10.2806	36.1901	39.6788	16.7232	31.1322	0.301095	26.0569
	20.4368	24.1914	11.1114	7.64583	60.6324	46.1731	28.3652	20.8114	49.1765	73.3694	433.112	22.3141	13.4427	40.6777	0.503229	62.8591	17.4199	297.693	429.291	1041.18	317.123	41.498	103.97	8.31466	40.3106	2175.06	1035.44		1.87733	1.87733	11.2027	14.6683	38.3183	23.859		34.5779	19.3743	15.2702	16.2399	38.5628	33.1461	26.1952	10.3589	36.5541	39.5449	17.0235	31.4084	0.297013	26.2602
	28.0546	23.8886	11.7039	7.5082	57.562	43.547	28.7107	19.0524	47.7631	66.36	362.995	25.9716	14.7501	39.6739	0.457957	0.430491	23.2531	289.231	449.547	832.395	220.116	197.675	97.8849	5.24853	42.0772	1898.09	873.329		2.08301	2.08301	14.2677	18.4634	31.5904	17.5755		34.7669	19.5067	15.5214	16.7306	39.1122	33.3667	26.5008	10.3869	36.8877	39.1947	17.4247	31.6502	0.289875	26.4367
	28.304	23.131	11.7679	7.77197	54.6465	40.7807	27.7337	17.7167	45.4504	63.8816	313.882	25.7175	14.6086	37.6615	0.441033	0.325283	21.1849	254.906	398.469	724.299	170.225	204.75	83.4676	4.95961	38.7247	1652.55	717.478		2.58652	2.58652	13.9496	17.9455	28.929	15.0632		35.0705	19.6399	15.8537	17.3061	39.6171	33.5458	26.8388	10.3865	37.2254	38.6995	17.8896	31.8691	0.280946	26.5929
	28.1428	21.5559	11.0313	8.01496	51.5282	38.7179	26.4985	16.6362	43.1347	62.7816	276.762	24.8493	13.6624	36.0742	0.450609	2.7036	24.4297	239.236	341.641	626.486	149.315	200.162	57.1683	8.78313	35.7596	1408.75	611.23		3.29345	3.29345	13.8181	16.8344	26.6789	13.8686		35.5505	19.7654	16.186	17.9054	40.0921	33.7159	27.2025	10.4054	37.608	38.2517	18.3704	32.0875	0.271853	26.7406
	27.954	20.9154	10.7924	7.68792	47.9494	36.7521	25.3419	15.4341	40.776	60.9037	238.213	24.4347	13.3231	34.5526	0.443429	6.82338	19.5938	211.688	311.663	511.102	130.194	194.858	47.8933	10.2561	39.7779	1152.91	517.892		3.51933	3.51933	13.6423	16.7468	23.5147	12.3174		36.0492	19.8843	16.491	18.4907	40.5094	33.8885	27.5522	10.4259	37.9781	37.8404	18.8391	32.3044	0.263285	26.8864
	27.3582	20.2899	14.25	7.44802	44.8822	34.9254	24.859	13.7483	38.6073	55.3051	189.016	23.8241	15.76	33.0336	0.354014	6.24616	20.8761	112.55	303.142	400.93	101.334	178.578	39.6276	0.0650955	42.8616	954.027	438.088		3.53414	3.53414	9.57404	16.3761	21.0582	11.1014		36.5355	20.0478	16.8032	19.044	40.8723	34.0632	27.8943	10.4313	38.3256	37.3958	19.295	32.521	0.25525	27.0555
	26.0414	19.5354	14.5893	10.2748	42.6347	33.5864	24.4436	12.1574	36.601	49.7364	147.802	22.7884	15.8258	31.7001	0.334014	2.55268	24.0908	97.1084	200.757	330.913	83.5894	145.117	30.6973	0.353298	13.8392	820.236	383.826		3.25297	3.25297	8.1991	12.5136	19.8463	10.798		36.9857	20.2327	17.2981	19.5794	41.2066	34.2311	28.2556	10.3861	38.6417	36.7578	19.7427	32.7372	0.247609	27.2319
	24.6203	18.6336	13.7091	12.5365	40.1803	32.5026	23.6971	10.9548	34.6519	46.2287	120.009	21.627	14.9402	30.532	0.342885	0.852371	25.6385	99.7592	124.559	271.698	77.5367	112.9	21.5179	0.0816659	2.12694	685.677	342.534		2.99334	2.99334	7.91785	9.09048	18.5534	10.8756		37.3901	20.4254	17.9017	20.1097	41.5252	34.386	28.623	10.307	38.93	36.0093	20.1886	32.9453	0.240086	27.4057
	24.1204	17.4083	13.0123	16.9285	37.4227	31.4372	23.3882	9.4598	32.848	40.4468	89.4877	20.7644	17.0484	29.608	0.269193	0.536116	35.7599	107.661	41.7283	196.967	64.7861	102.527	11.6513	0.965562	8.60607	548.864	304.235		3.35608	3.35608	7.7521	3.83586	16.6584	10.6729		37.7958	20.6136	18.4912	20.6356	41.8373	34.5712	28.9908	10.2365	39.2273	35.3095	20.6191	33.1761	0.233422	27.6034
	47.9875	16.0038	12.4996	16.8734	35.2779	30.5591	26.5336	13.8137	40.3472	52.0611	190.817	23.7163	16.2212	34.0982	0.35527	460.272	110.876	196.951	93.3178	76.4632	16.2048	1155.5	4.03575	2.23583	8.28605	452.966	274.372		24.2713	7.71245	11.2166	6.84282	11.5616	6.84282		38.329	20.7909	19.0513	21.1553	42.144	34.9351	29.4009	10.2172	39.6182	34.7514	20.882	33.5516	0.232752	28.0452
	69.7578	14.8909	11.8551	16.2684	33.8001	29.8603	29.4055	21.6292	51.0346	73.5549	467.82	23.0644	15.2353	32.8152	0.365863	1628.31	210.672	308.015	172.581	19.3133	0.206918	3109.5	0.802867	4.57876	5.16898	392.248	251.712		46.6934	8.17346	11.2093	6.79595	10.7358	6.79595		38.8593	20.9598	19.5792	21.6646	42.4308	35.3897	29.8139	10.2142	40.0281	34.2599	21.136	33.9957	0.233254	28.5272
	69.2662	14.0544	11.3314	15.2838	32.3046	28.868	28.5181	21.7007	50.2187	76.0944	470.919	22.0759	14.3618	31.4454	0.372947	1660.41	209.197	295.382	175.145	14.3378	0.12244	3054.92	0.00354315	7.0943	1.66137	335.245	221.209		47.1903	8.02149	10.7445	6.79207	10.2287	6.79207		39.3724	21.1229	20.0922	22.1509	42.7302	35.8465	30.2192	10.2212	40.4404	33.8236	21.3799	34.4397	0.233964	28.9987
	66.9122	13.5408	14.0591	16.1207	30.5239	27.9249	28.1803	20.3218	48.5021	72.1136	412.976	22.0228	14.5745	29.8742	0.344211	1500.16	214.315	199.408	145.433	5.49278	0.0651997	2800.24	0.206234	0.00411738	4.51904	273.209	194.046		44.8894	8.48205	7.96375	5.90211	8.50112	5.90211		39.8575	21.2773	20.5978	22.6054	43.2188	36.2873	30.6407	10.2775	40.9182	33.5422	21.6093	34.8756	0.234864	29.4463
	62.5682	12.7146	15.4069	21.4854	28.8032	26.6276	27.9343	18.0673	46.0016	64.6777	326.427	24.0565	16.9265	28.2593	0.250804	1199.51	231.641	156.936	41.5886	0.754947	1.70742	2359.37	1.63919	1.99379	56.1079	219.286	159.587		38.5117	11.3419	8.64962	2.57112	4.74668	2.57112		40.3058	21.4185	21.0875	23.0202	43.6978	36.6996	31.0382	10.3349	41.3731	33.2972	21.8189	35.2843	0.235807	29.8599
	59.2103	15.8416	14.8015	25.2752	27.3105	25.3268	27.961	16.1935	44.1545	57.9146	262.229	25.301	18.2	26.8146	0.191372	976.519	146.878	173.173	7.21337	0.423133	6.93898	2044.43	3.41051	0.650576	127.246	177.305	128.412		33.9093	9.45935	10.4995	0.0257893	2.0095	0.0257893		40.6706	21.5528	21.5531	23.4166	44.1539	37.0913	31.4064	10.3794	41.7858	33.0488	22.019	35.67	0.236632	30.2539
	57.5117	33.4203	33.9571	25.309	25.5549	24.8898	33.4405	12.4989	45.9393	37.3765	156.222	29.4876	25.3704	33.8229	0.142794	579.424	0.000404967	0.266911	66.1212	62.182	73.1143	1893.71	377.348	398.49	128.008	133.634	118.698		28.0241	3.93272	4.46948	4.17865	3.93272	4.59785		40.9977	21.6798	21.9927	23.8096	44.5779	37.4725	31.755	10.4162	42.1712	32.8017	22.4469	36.0432	0.232453	30.6411
	56.8662	33.2642	33.5054	24.4997	24.2071	28.5306	33.4789	12.1498	45.6287	36.291	147.618	30.8974	25.5075	33.4451	0.134644	546.966	0.0460681	0.000701024	80.625	85.9658	24.485	1837.95	371.308	380.658	110.352	104.289	211.288		25.9687	2.3668	2.60791	6.39771	6.69034	2.3668		41.2954	21.886	22.4019	24.2104	44.9694	37.8476	32.1018	10.4292	42.531	32.4878	22.854	36.4111	0.228753	31.029
	56.6194	32.4187	32.3004	22.9336	23.4504	28.3147	32.6729	12.4301	45.103	38.0441	154.508	30.3076	24.6665	32.3892	0.135353	573.434	0.0645897	0.138719	94.8534	85.0543	18.9933	1816.85	339.438	335.093	79.9005	89.4063	205.058		26.3118	2.11114	1.99284	7.37399	6.8572	1.99284		41.5676	22.3343	22.7838	24.5904	45.3301	38.2048	32.4685	10.3892	42.8577	31.9978	23.2355	36.7707	0.225564	31.3976
	56.1752	30.4321	30.844	21.9632	22.7565	27.8531	31.6707	12.5774	44.2481	39.7132	158.192	29.1426	24.0306	30.741	0.122516	600.47	1.53399	0.683397	94.2348	79.4632	14.5741	1779.18	270.183	283.893	63.4945	76.7655	192.05		27.0326	1.28953	1.70139	7.17939	6.38614	1.28953		41.8234	23.039	23.1417	24.9403	45.6523	38.5416	32.8564	10.2945	43.1509	31.3318	23.5913	37.1203	0.22284	31.741
	56.1258	34.1981	29.2553	21.4875	21.3734	27.4622	31.6504	12.9439	44.5942	40.8964	167.543	28.3587	22.9811	32.9624	0.178417	599.047	6.49091	5.73641	103.285	105.616	17.5408	1775.01	408.17	232.88	56.1385	54.4422	181.368		27.7671	5.83936	0.896547	6.87129	6.98536	0.896547		42.0249	23.779	23.4792	25.2653	45.9394	38.8593	33.2245	10.1824	43.4069	30.6473	24.1506	37.4506	0.215906	32.0623
	55.4462	45.6974	27.3576	20.8494	20.6746	26.5384	32.7606	14.4073	47.1679	43.9776	207.571	26.948	22.2716	41.1124	0.297248	514.638	167.36	29.1924	141.876	146.072	38.7159	1718.21	1005.05	178.562	46.9843	44.6181	157.339		28.4982	18.7494	0.409606	6.09858	6.27341	0.409606		42.1917	24.5043	23.7848	25.577	46.1481	39.0841	33.5483	10.0476	43.5959	29.9496	24.7725	37.7002	0.206933	32.3306
	52.7337	47.8778	25.8331	20.1675	30.8594	25.0093	33.7468	13.3559	47.1027	39.5766	178.379	28.3463	25.2153	43.6232	0.267408	360.502	199.686	62.6264	184.398	8.337	76.3442	1500.7	1148.05	140.144	38.1009	284.413	121.317		24.3874	19.5316	2.51315	8.17879	2.51315	3.33698		42.3443	25.1632	24.0684	25.8795	46.3076	39.2257	33.8315	9.90869	43.7402	29.2884	25.3423	37.8772	0.198275	32.5526
	50.0867	46.0261	24.8532	21.3065	52.7674	25.1755	36.7026	14.3837	51.0863	39.19	206.892	35.6008	24.9338	49.0715	0.326162	179.134	86.9282	140.407	237.038	258.078	132.873	1302.62	1026	117.903	53.4603	1503.31	125.007		14.4859	10.4253	10.7476	14.2943	17.1666	10.4253		42.4826	25.7826	24.335	26.1805	46.4479	39.3272	34.0927	9.77052	43.8632	28.6587	25.8821	38.0186	0.189927	32.7539
	65.3965	43.1087	24.1332	28.5433	57.8356	33.6648	42.1137	16.5475	58.6612	39.2924	273.819	38.3867	29.8237	54.1539	0.289723	542.089	0.990016	323.299	184.155	247.18	71.383	2642.12	847.612	102.785	211.656	1922.01	386.906		27.0097	4.72192	14.2536	9.84346	19.4489	4.72192		42.6177	26.6222	24.5806	26.5566	46.5764	39.4036	34.3929	9.58399	43.9769	27.8662	26.573	38.1509	0.178881	33.0129
	99.9851	43.7185	23.4838	27.8314	56.8585	43.1388	49.1693	27.6496	76.8189	56.2334	764.499	43.4286	31.6582	53.5735	0.257126	2582.24	29.7117	659.747	455.308	59.1235	36.3679	7394.31	883.493	90.0396	191.449	1837.29	849.366		56.5564	0.289865	19.9448	15.5972	13.4299	0.289865		42.7544	27.5441	24.8054	26.9972	46.6918	39.472	34.7108	9.37969	44.0905	27.0224	27.1339	38.2817	0.170415	33.508
	99.129	52.9144	23.3087	26.3311	53.7435	42.4328	49.6432	27.442	77.0852	55.2783	753.061	47.6736	30.3565	53.5362	0.276302	2448.84	10.7008	693.509	543.458	16.8121	51.9905	7247.81	1514.73	86.7467	152.181	1579.95	808.715		51.4553	5.24082	24.3649	21.3426	6.06988	5.24082		42.8888	28.4541	25.0148	27.4352	46.7084	39.5456	35.0078	9.16254	44.1704	26.1728	27.6899	38.4111	0.162194	33.9998
	95.9847	52.0856	24.0515	24.7408	50.4533	40.4556	47.9619	26.4449	74.4069	55.1374	699.335	45.4544	28.6695	51.6775	0.286359	2306.19	17.0051	571.709	539.221	6.20689	56.3446	6722.33	1450.91	101.135	115.474	1329.21	700.17		50.5303	6.6312	21.403	20.7137	4.99883	4.99883		43.0139	29.324	25.2138	27.8534	46.6812	39.6227	35.2848	8.95116	44.236	25.3683	28.2211	38.5383	0.154543	34.4734
	89.8438	49.1597	23.7438	24.2564	48.4988	50.9601	47.7438	24.1371	71.8808	50.5554	582.597	48.8293	30.317	50.51	0.24983	1772.41	2.00482	576	551.656	0.570124	10.3451	5753.05	1236.56	95.0408	105.299	1190.52	1366.43		41.0145	0.330425	25.0855	24.5729	0.330425	2.13088		43.1256	30.1348	25.4044	28.2628	46.6275	39.6879	35.5405	8.74739	44.2879	24.6125	28.7308	38.651	0.147225	34.9113
	84.3531	46.6411	22.5426	33.9552	46.9942	82.5312	52.8362	25.3843	78.2205	48.0433	644.362	46.8177	37.1267	73.6469	0.329684	993.313	38.3801	917.704	356.493	34.1288	881.789	4950.28	1065.77	73.0632	398.414	1088.96	4697.22		37.5354	0.17659	24.2751	12.8624	0.17659	35.7135		43.2309	30.8875	25.5893	28.9678	46.5597	39.6847	35.82	8.49882	44.3188	23.7265	29.4477	38.7185	0.136003	35.2861
	80.6119	45.5152	21.1738	39.213	45.4115	83.6938	52.6032	24.5771	77.1803	46.7217	604.035	45.4634	40.7626	71.8377	0.275977	784.487	50.239	987.809	179.298	51.72	966.623	4437.82	993.533	51.5363	635.953	987.005	4857.93		35.1485	0.051857	24.2896	6.2504	0.051857	38.2304		43.3282	31.597	25.7738	29.7222	46.4769	39.6642	36.0937	8.24881	44.3425	22.8539	30.1909	38.7716	0.124426	35.6306
	78.1782	44.6791	19.9029	38.5945	43.5632	80.4179	50.8893	23.7495	74.6388	46.6689	564.037	44.1212	39.8367	69.8034	0.27332	744.685	38.5663	960.159	151.162	53.6717	871.938	4119.5	941.522	34.9041	605.14	874.285	4412.02		34.0571	0.557961	24.2183	5.52668	0.557961	36.2967		43.3743	32.2612	25.9455	30.4733	46.3884	39.6324	36.3458	8.00489	44.3507	22.0242	30.9203	38.8108	0.113156	35.9468
	75.7354	43.5909	19.6452	37.1302	40.8631	76.1058	48.8451	22.5718	71.4168	46.2109	509.484	42.227	38.0634	67.6993	0.280211	723.087	27.6065	852.633	137.239	63.712	743.144	3811.89	875.924	31.9261	535.243	721.901	3857.76		33.5084	1.3639	22.5818	5.0968	1.3639	33.8787		43.4073	32.8477	26.0722	31.2091	46.3146	39.5999	36.5751	7.79338	44.3685	21.3079	31.6187	38.8437	0.102536	36.2238
	72.9155	41.088	28.8802	34.9054	37.9347	73.9591	48.2805	19.9013	68.1817	41.2202	396.061	39.5113	35.6627	64.9586	0.29115	606.883	51.7319	376.371	178.893	107.035	659.391	3471.63	734.035	221.572	437.248	573.115	3595.7		33.4041	1.57663	10.6312	4.60597	1.57663	34.4477		43.4395	33.3943	26.5707	31.9073	46.3982	39.5772	36.8812	7.53734	44.4185	20.4368	32.2791	38.9032	0.093058	36.4857
	69.6287	38.7665	38.6054	34.1114	36.443	71.8538	48.2348	17.5297	65.7645	36.3424	307.29	38.6859	36.9836	61.9131	0.252077	457.698	89.6485	92.7258	199.47	139.047	557.858	3095.12	613.633	605.675	404.675	503.916	3347.65		30.9427	0.0805683	0.0805683	4.57451	2.24297	33.1679		43.4753	33.9176	27.2454	32.5664	46.5458	39.5552	37.2176	7.26095	44.4786	19.5094	32.9042	38.9708	0.0844046	36.7364
	65.0226	37.4873	37.7675	50.0792	36.1564	70.2949	49.468	15.058	64.526	30.4399	226.743	43.9233	37.5573	61.2867	0.240069	241.945	143.537	136.901	0.373557	177.197	433.761	2603.82	551.892	565.137	1302.08	491.135	3169.69		21.0992	6.43605	6.15584	6.15584	7.76688	26.3716		43.5124	34.4181	27.9947	33.2052	46.5956	39.5323	37.5431	6.94681	44.4899	18.5036	33.5085	39.035	0.0761827	36.9752
	61.6769	36.8039	36.4493	52.2194	35.8763	69.0127	48.6731	14.4875	63.1605	29.7648	209.886	44.5117	36.538	59.3125	0.237605	169.099	140.877	149.421	12.5767	163.758	413.699	2273.57	520.253	504.2	1461.12	478.795	3026.96		17.1652	7.70775	8.0624	7.70775	8.63542	24.501		43.5128	34.8879	28.7293	33.8229	46.4523	39.5067	37.8187	6.58765	44.4063	17.419	34.0892	39.0847	0.0682696	37.1973
	59.1714	36.3024	34.486	50.9199	35.2103	66.5822	47.112	13.8343	60.9463	29.3646	191.387	43.6112	35.4833	57.1085	0.233554	145.428	116.848	159.416	14.5	141.653	379.089	2040.92	497.625	419.887	1363.46	450.092	2765.43		15.5602	7.30876	9.12512	7.30876	8.40091	22.9711		43.4772	35.3191	29.422	34.4209	46.1019	39.4731	38.0357	6.18679	44.2225	16.2657	34.6455	39.1138	0.0605793	37.3961
	56.5595	35.2422	32.2262	48.2396	33.5185	62.9937	44.7966	13.0985	57.8951	29.2399	171.571	41.7409	33.9494	54.4795	0.232165	138.366	91.2866	158.015	11.8542	127.197	331.134	1811.75	451.449	332.381	1172.7	381.17	2400.88		14.8186	6.49869	9.51471	6.49869	8.22245	21.2528		43.4362	35.6828	30.0905	35.0068	45.49	39.4299	38.1894	5.7336	43.923	15.0136	35.1758	39.1198	0.0530846	37.5563
	53.3707	33.1506	30.0426	45.2783	36.0363	58.8228	42.7835	11.6294	54.413	27.1821	135.244	40.6573	33.8721	51.3476	0.205065	112.087	92.7927	162.333	6.22394	45.5258	257.258	1550.45	366.943	257.528	978.653	485.822	2009.54		12.7134	7.50665	10.6147	4.62103	4.62103	18.1655		43.4143	36.0402	30.7559	35.5742	44.8386	39.3817	38.3341	5.28248	43.6166	13.7801	35.6907	39.1198	0.0458377	37.7109
	49.6745	30.5898	28.1562	43.6625	44.5059	55.3927	41.9969	10.6691	52.666	25.4045	113.83	44.0842	33.858	48.3823	0.176609	58.945	130.122	191.565	2.774	6.29469	179.447	1273.03	275.392	200.544	880.165	930.919	1713.78		5.59033	13.4943	15.9279	0.421694	0.421694	11.3086		43.4319	36.4178	31.4085	36.1137	44.2353	39.3359	38.4905	4.86282	43.3533	12.6338	36.1898	39.1246	0.0389677	37.8769
	46.2008	28.5963	26.8184	41.9331	43.4153	52.6166	39.9301	10.1666	50.0967	25.4611	103.36	42.6742	31.9305	45.5044	0.175295	39.3222	128.455	171.917	4.01206	12.1466	160.949	1037.22	213.201	164.442	780.544	865.56	1491.64		3.52664	14.0779	15.8558	0.741089	0.741089	9.94246		43.4781	36.7848	32.0284	36.6235	43.6541	39.2944	38.6439	4.47654	43.1204	11.5841	36.6638	39.1318	0.0325607	38.0396
	42.9612	27.211	27.6969	39.9893	41.1016	50.467	38.2378	9.11959	47.3574	23.8496	83.1668	40.5454	30.77	42.4963	0.16005	22.3099	121.591	111.111	3.06778	8.20099	149.553	839.045	174.665	187.745	675.711	734.772	1330.22		2.41572	13.3345	12.8485	0.556114	0.556114	9.92157		43.529	37.1306	32.6057	37.0972	43.0763	39.21	38.7748	4.11996	42.8948	10.6253	37.1055	39.1012	0.0261873	38.1703
	40.9063	26.1786	27.7752	38.001	38.2334	49.0315	36.6877	8.53407	45.2217	23.2614	72.8304	38.1172	30.3317	40.2381	0.140378	17.7969	110.441	79.4313	1.72475	2.38942	152.369	724.225	148.443	189.898	576.292	587.508	1227.56		2.7891	11.9386	10.342	0.116238	0.116238	10.9143		43.579	37.4784	33.1125	37.541	42.4876	39.0198	38.8697	3.79833	42.668	9.77194	37.494	38.9823	0.0194607	38.2804
	39.2903	25.5238	27.5061	36.3536	35.4033	47.5532	35.2717	8.04363	43.3153	22.8048	64.7	35.8784	29.4804	38.5561	0.133396	16.1493	95.0223	60.3053	1.17045	0.0173176	150.835	639.859	132.915	182.552	499.911	458.32	1126.16		3.41188	10.3547	8.37239	0.47514	0.47514	11.6748		43.6677	37.8316	33.5872	37.9579	41.8886	38.8331	38.961	3.5185	42.4795	9.03082	37.8631	38.929	0.0138801	38.3955
	37.2727	25.2323	26.877	35.3108	33.8154	46.1441	34.1087	7.5826	41.6913	22.2307	57.4959	34.5631	28.6116	36.7822	0.124945	10.0107	78.7904	52.2976	1.44505	0.0860392	144.85	541.856	126.28	165.949	454.368	392.852	1033.57		2.70959	9.33078	7.6861	0.747713	0.747713	11.581		43.7867	38.1776	34.0433	38.35	41.2876	38.7253	39.0617	3.28227	42.344	8.40277	38.2207	38.9776	0.00980491	38.5376
	34.7931	24.919	25.6496	35.024	36.5279	44.4151	33.5548	7.31499	40.8698	21.8001	53.509	34.9085	27.9355	36.1519	0.128207	1.53347	74.5761	62.4919	2.15854	8.83946	117.946	432.566	119.337	135.832	442.223	507.737	925.387		0.115433	9.98951	9.25895	0.115433	1.61936	9.50651		43.9067	38.4756	34.4756	38.7033	40.7057	38.6492	39.1527	3.09197	42.2447	7.89722	38.519	39.0403	0.00672197	38.6763
	32.3067	23.8272	25.121	34.2254	36.63	42.1558	32.3777	6.96971	39.3474	21.5263	48.5768	33.2661	26.9174	36.0289	0.14475	0.00503646	73.1111	52.66	3.41417	18.0824	95.6113	335.323	96.6741	123.79	409.275	512.349	793.036		0.959358	9.43889	8.14511	0.959358	3.36395	8.88971		44.0173	38.734	34.8756	39.0182	40.1697	38.5756	39.2318	2.94895	42.1807	7.51675	38.6152	39.1784	0.00723893	38.8761
	30.1436	22.9956	24.821	32.5532	35.3064	39.6656	30.9142	6.30855	37.2228	20.4066	39.7979	31.3484	26.1517	34.6181	0.13932	0.593866	62.7048	37.1272	2.68621	19.2911	76.5861	260.781	81.0126	117.205	344.411	454.18	658.984		1.2048	8.3528	6.52738	1.2048	3.95799	8.31718		44.2189	38.9894	35.2502	39.3269	39.7905	38.4164	39.332	2.8882	42.2202	7.34313	38.5597	39.3308	0.00990001	39.1582
	28.3274	21.8243	24.5258	30.5196	34.2206	37.1137	29.4219	5.76698	35.1889	19.601	33.258	29.4235	25.4762	33.2953	0.133044	1.19793	57.7239	23.9719	1.20495	23.0277	59.1638	205.42	61.2989	110.899	273.065	409.079	534.478		1.0961	7.59923	4.89771	1.0961	4.79712	7.6902		44.4796	39.24	35.6039	39.6283	39.4416	38.1732	39.4278	2.89111	42.3189	7.33267	38.4399	39.4381	0.0128177	39.3408
	26.762	20.6087	23.4197	28.8883	51.8218	35.1343	31.1058	11.2998	42.4056	36.3271	127.686	27.8252	24.2553	33.5728	0.161124	18.8682	110.189	59.076	4.9173	429.151	16.2287	163	43.7421	88.8269	221.813	1430.87	446.874		1.06313	7.21649	4.40547	1.06313	23.9966	7.30912		44.7428	39.4483	35.9429	39.9126	39.1048	37.9071	39.5097	2.93276	42.4425	7.42288	38.2066	39.4944	0.016574	39.2765
	25.3047	19.2755	22.9443	39.52	60.3287	33.5073	33.4801	15.0794	48.5594	45.0398	227.387	29.406	23.5344	38.0168	0.23529	66.8372	201.769	111.002	36.4802	720.848	0.000740224	127.911	27.8853	80.0921	651.529	2146.82	380.733		4.10131	10.1304	6.46167	10.114	30.9227	4.10131		44.9881	39.5383	36.2624	40.1702	38.7885	37.6491	39.5661	2.9986	42.5647	7.57871	37.934	39.5591	0.0209718	39.1634
	23.9617	19.0437	29.3395	52.7843	58.8543	32.7749	36.1264	16.0694	52.1958	44.4812	258.227	31.0572	25.3061	47.7819	0.307517	147.98	291.818	46.0625	277.485	516.558	11.2325	99.3372	25.4908	235.456	1504.62	2012.37	352.689		7.09549	12.0135	1.71772	21.7271	27.7971	1.71772		45.1296	39.6118	36.5678	40.4177	38.5836	37.4133	39.6206	3.04144	42.6621	7.67639	37.7059	39.6184	0.0247335	39.0977
	35.132	18.9256	37.2971	61.055	55.2749	32.662	40.0578	15.528	55.5858	38.764	241.119	36.2146	33.2795	50.7805	0.208196	24.2632	446.568	7.62121	440.881	231.562	54.697	446.778	24.3121	542.994	2214.65	1704.04	348.463		1.08256	17.2889	1.08256	24.8404	19.0604	3.55253		45.2399	39.6709	36.8596	40.6578	38.4965	37.1973	39.687	3.07858	42.7656	7.75716	37.5221	39.683	0.0279889	39.0837
	52.521	17.9885	37.2609	63.3054	52.7939	33.3284	42.8663	16.4367	59.303	38.3441	270.165	44.891	34.3115	52.7257	0.211567	93.2133	618.909	31.421	417.753	98.5561	90.9725	1484.26	15.9487	541.307	2431.52	1505.36	373.784		7.63007	26.9025	7.63007	18.4144	7.90291	11.5626		45.3337	39.7239	37.1392	40.9051	38.4294	36.9936	39.7541	3.11996	42.8741	7.84814	37.4618	39.7466	0.0295928	39.0766
	54.1111	17.0073	35.4782	61.713	50.5861	33.0681	41.994	16.4678	58.4618	39.2147	271.19	43.0322	33.6706	53.2299	0.225076	146.825	624.332	42.455	388.839	73.825	79.6714	1609.31	9.07483	461.534	2277.02	1338.92	363.787		11.0789	26.0248	7.55395	18.6808	7.55395	9.96408		45.4134	39.7637	37.3956	41.1607	38.368	36.804	39.8176	3.16762	42.9852	7.95532	37.6387	39.8041	0.0279611	39.0658
	52.5873	21.1655	36.1353	58.3129	47.7666	32.4323	41.4	13.9234	55.3234	33.6315	193.862	41.951	33.358	51.3822	0.212699	125.156	409.433	27.7171	286.047	40.5342	80.4205	1489.38	51.4183	490.198	1964.09	1140.53	339.936		10.6364	20.7854	5.81568	16.362	5.81568	9.51872		45.4776	39.8248	37.5972	41.4177	38.3069	36.6317	39.876	3.22297	43.0989	8.08249	37.7746	39.8632	0.0269016	39.0659
	49.2424	23.142	54.253	56.3868	44.6109	30.876	43.0852	13.3318	56.417	30.9429	177.738	46.9267	34.3098	53.0003	0.214071	37.9114	397.733	124.72	176.933	2.32793	149.063	1242.39	83.6688	1620.71	1797.07	937.343	284.973		2.31573	23.7847	7.3263	9.46012	2.31573	16.0506		45.5451	40.1218	37.7783	41.6417	38.2484	36.4673	39.9671	3.28438	43.2515	8.21771	37.8958	40.0831	0.0280498	39.1851
	46.5921	23.7736	64.8595	55.6652	42.5662	29.092	43.7581	15.5626	59.3207	35.5651	242.194	44.5791	32.4606	53.3969	0.24385	8.03147	399.379	445.268	141.779	1.4206	215.094	1062.58	95.6235	2587.2	1736.41	816.32	227.923		2.01294	20.8055	20.2803	11.086	2.01294	15.4871		45.6223	40.4512	37.9568	41.8299	38.3165	36.3073	40.0807	3.33972	43.4204	8.33248	38.0467	40.3586	0.0294857	39.3839
	48.756	23.2458	63.2997	55.0504	41.2356	31.7742	43.8936	14.866	58.7596	33.8682	220.998	44.9958	34.1395	53.4768	0.220704	23.643	426.331	376.594	124.474	7.06516	146.88	1208.34	85.5799	2430.96	1685.56	742.055	316.104		3.76022	21.75	18.3039	10.0546	3.76022	13.2216		45.6896	40.7791	38.1394	42.0598	38.4114	36.1621	40.2069	3.39647	43.6033	8.44749	38.2074	40.636	0.0308038	39.5952
	62.5417	22.0807	60.2696	54.2731	40.1526	49.34	48.1096	15.0763	63.1859	31.3374	227.295	51.8065	42.4494	58.7705	0.161244	208.285	677.505	147.866	37.9887	63.3148	1.51377	2356.79	65.3802	2141.35	1622.33	684.224	1249.27		10.7352	29.7258	8.46311	2.46657	11.654	2.46657		45.5023	41.0917	38.3253	42.6958	38.5112	36.0397	40.361	3.42515	43.7862	8.48628	38.3718	40.909	0.0320033	39.8015
	62.0147	21.1097	56.8954	53.1227	37.8522	58.0516	48.1744	15.6761	63.8504	32.5403	245.74	55.009	41.6698	57.7625	0.161846	191.555	732.495	76.056	24.4856	106.548	97.5589	2305.9	50.6207	1840.45	1530.98	569.169	1940.99		7.0057	33.8993	1.88636	1.88636	17.1568	3.04254		45.106	41.3927	38.5031	43.5178	38.6063	35.9226	40.5081	3.45384	43.9619	8.5263	38.5289	41.1716	0.0331575	39.9995
	59.7901	20.382	55.2015	50.7201	39.0037	57.9216	47.1698	15.0748	62.2447	31.9587	227.251	52.9608	41.9328	57.2416	0.154362	159.27	717.586	64.5081	12.6047	66.6864	115.6	2097.2	40.7958	1697.99	1348.74	625.439	1929.56		6.82922	32.5788	2.24069	2.24069	13.9572	4.96075		44.7702	41.695	38.7561	44.3548	38.6889	35.8118	40.6795	3.53921	44.2187	8.70024	38.7057	41.4411	0.0341299	40.2255
	56.549	19.5256	54.212	47.4389	59.8084	55.8615	48.8992	14.9611	63.8603	30.5958	223.834	55.0367	49.1322	56.3771	0.0686664	58.5197	862.811	28.2251	2.13243	119.009	48.4727	1810.86	30.5885	1617.41	1118.5	2098.87	1752.81		1.51233	35.5111	0.824749	7.59777	4.77166	0.824749		44.5076	41.9937	39.0372	45.1418	38.7649	35.7018	40.8578	3.66722	44.5251	8.97556	38.833	41.7098	0.0357174	40.5155
	53.1306	18.8922	52.9065	44.2209	58.4627	52.5906	46.7006	14.3691	61.0697	30.7685	206.47	52.7486	46.3133	53.0746	0.0680288	41.3452	773.306	38.5133	6.14875	138.347	34.6924	1531.6	23.9838	1514.11	913.613	1977.38	1489.63		0.382055	33.8563	0.157942	8.52764	5.71412	0.157942		44.2884	42.286	39.2976	45.8226	38.8462	35.5948	41.0226	3.80721	44.8298	9.28076	38.9591	41.9702	0.0372065	40.7918
	52.0271	17.9705	50.9659	42.3084	55.452	50.2884	44.8354	13.8554	58.6908	30.9028	191.972	50.6272	44.3034	51.7618	0.0776396	51.7213	721.722	37.5836	6.38582	112.713	29.7351	1446.45	15.8055	1366.86	801.653	1718.69	1317.22		1.39998	32.6567	0.338781	8.31878	4.82485	0.338781		44.0923	42.53	39.546	46.4524	38.9338	35.496	41.1751	3.95283	45.1279	9.60005	39.0869	42.1913	0.0381947	41.038
	50.5076	16.9443	48.276	41.8355	51.6872	49.1403	43.0652	13.2484	56.3135	30.7636	175.52	48.7082	43.4456	50.1658	0.0717877	55.39	682.297	27.1532	1.51206	74.339	36.9075	1333.18	8.69925	1175.2	775.1	1420.71	1235.2		1.79943	31.7638	0.432138	6.87267	2.97899	0.432138		43.9568	42.622	39.6025	46.6659	39.069	35.6032	41.2532	3.94713	45.2004	9.56806	39.2024	42.2798	0.0377686	41.1122
	47.4562	24.7438	45.1288	42.5708	47.8986	48.2975	42.6826	9.04784	51.7305	21.198	81.8635	46.2925	43.2103	47.788	0.0503052	22.7867	321.801	5.98383	0.0124992	27.2067	31.5269	1119.66	115.539	969.321	816.584	1149.46	1176.67		1.16368	21.5487	1.16368	3.72166	1.60614	2.00502		43.825	42.4274	39.6647	46.8921	39.2206	35.6753	41.2842	3.93832	45.2225	9.53954	39.3317	42.1416	0.0344892	41.046
	44.1528	49.4483	42.6132	41.8775	44.298	46.0402	44.7383	2.72456	47.4629	6.08998	7.42321	44.2254	42.9981	45.6047	0.0294192	0.342871	22.1836	4.51632	8.18447	0.19385	1.69496	909.497	1256.94	819.005	777.438	918.28	1026.9		0.0726337	5.22286	1.61225	2.34793	0.0726337	1.81483		43.6931	42.1696	39.7406	47.1391	39.3832	35.7512	41.3128	3.9363	45.2491	9.52804	39.4726	41.9554	0.0304915	40.9551
	41.7068	74.9908	40.0629	39.7103	42.2161	43.3842	47.0118	13.7748	60.7866	29.3007	189.745	41.9614	40.4739	43.0921	0.0313317	28.1438	782.822	48.2874	53.3126	22.9994	13.1599	767.948	3720.5	679.542	661.281	796.434	863.73		0.25465	33.0294	1.89849	2.25113	0.25465	1.42276		43.5631	42.2894	39.8333	47.4014	39.5564	35.8335	41.4128	3.9579	45.3708	9.55719	39.6256	42.0703	0.0299235	41.0613
	39.1638	78.2578	37.962	37.1625	41.1732	41.7931	45.9187	15.9434	61.8622	34.721	254.193	40.1685	38.2625	41.6381	0.0422481	45.6297	1045.82	63.3091	76.6713	22.5199	17.021	633.472	4129.72	574.424	536.739	738.662	772.74		1.00473	38.0893	2.20645	3.00597	1.00473	1.62459		43.4309	42.3728	39.9446	47.6742	39.7478	35.9216	41.5153	3.98037	45.4957	9.5877	39.797	42.1584	0.0288135	41.1587
	37.0388	77.1059	36.5472	35.6396	39.0878	40.5799	44.3332	16.1558	60.489	36.4419	261.011	38.0633	36.6701	40.2069	0.0460061	53.2079	1074.05	60.6223	75.5779	27.5144	14.0871	531.023	3982.99	508.605	468.495	629.653	706.764		1.02448	39.0426	1.51613	2.42366	1.02448	2.51662		43.3031	42.3382	40.0785	47.9595	39.9507	36.0214	41.6086	4.00109	45.6097	9.61603	39.9827	42.1558	0.0264566	41.2084
	35.2503	73.0887	35.4527	34.8845	36.571	38.5632	42.3017	15.1413	57.4431	35.7937	229.26	36.0118	35.3009	38.0652	0.037678	49.7229	947.837	46.9099	55.0149	32.8411	13.9765	451.792	3492.08	460.436	436.377	509.682	603.603		0.761549	37.0769	0.559179	1.1273	0.559179	2.55138		42.8554	41.8859	40.5905	47.7654	39.6531	35.7625	41.4188	3.95876	45.3776	9.55789	39.8874	41.7691	0.023044	41.2382
	33.196	70.2778	34.001	36.585	34.2466	36.269	40.7626	14.5205	55.2831	35.6221	210.845	35.2578	34.0624	36.506	0.0346271	57.2535	871.149	45.7186	17.4521	42.4576	20.1921	368.682	3167.77	400.246	510.314	410.133	496.138		2.06185	35.02	1.2568	1.32718	1.0112	1.0112		42.504	41.5516	40.9984	47.5586	39.1066	35.5013	41.2034	3.97879	45.1822	9.65645	39.5795	41.4646	0.0232595	41.275
	31.9893	92.0897	31.7222	43.9681	32.1813	34.4862	44.4061	23.8194	68.2255	53.6399	567.365	33.3337	32.0373	41.5976	0.129834	154.177	2273.72	160.882	0.191864	149.448	98.4047	323.8	6098.79	314.257	898.394	330.744	419.894		1.34441	58.7559	1.61154	10.6344	1.15248	1.15248		41.9097	41.1765	41.4116	47.2814	38.4989	35.1546	40.9055	4.02132	44.9268	9.83076	39.1683	41.3529	0.02713	41.2941
	30.8866	99.9312	29.5116	50.1871	30.3011	32.6761	45.5823	27.7464	73.3287	60.8711	769.864	31.7814	30.4475	45.8094	0.20145	215.964	2953.8	258.266	21.2045	233.515	166.569	285.329	7385.05	240.769	1309.88	265.892	348.989		0.89478	68.1498	2.26974	18.4058	1.48027	0.89478		40.9457	40.8047	41.6575	47.0051	37.9017	34.7063	40.5035	4.10527	44.6088	10.1356	38.6274	41.4443	0.0351795	40.8752
	29.402	98.2283	27.7447	49.6156	29.8205	31.5348	44.391	27.5866	71.9776	62.1447	761.022	30.6776	29.5066	45.0954	0.208959	224.669	2898.46	277.1	27.2963	212.299	165.282	237.379	7095.27	189.056	1268.83	250.45	307.647		1.27564	67.5507	2.93297	18.9379	0.85714	0.85714		40.1159	40.3767	41.9159	46.7385	37.3586	34.2592	40.1275	4.22067	44.3481	10.5181	38.0479	41.5311	0.0437705	40.2463
	27.659	93.6587	26.2851	47.2571	33.1365	30.71	43.1177	25.8744	68.9921	60.0086	669.482	31.9233	28.4217	43.727	0.212135	238.974	2554.39	283.339	17.1348	99.624	153.952	186.707	6346.32	151.048	1106.38	366.403	279.394		4.2643	61.7354	5.63821	15.3339	1.21329	1.21329		39.5152	40.2534	42.108	46.975	37.2177	34.1926	40.0437	4.35545	44.3991	10.8768	37.7921	41.6444	0.0484948	39.8843
	25.8907	87.2551	25.0207	46.0074	32.3459	29.1155	40.9392	23.9347	64.8739	58.464	572.87	30.7307	26.6969	42.592	0.229403	226.457	2145.16	253.399	25.6862	73.8455	139.8	141.51	5367.06	121.568	1024.8	336.758	228.632		4.83997	56.5244	5.70998	15.2767	1.61519	1.61519		38.9681	40.1587	42.3076	47.222	37.0951	34.0103	39.9603	4.53602	44.4963	11.3513	37.5634	41.7704	0.0530292	39.5634
	25.55	81.0171	24.1182	75.5193	30.681	27.256	44.0236	26.6727	70.6963	60.5874	711.435	28.9685	25.9765	64.3097	0.424575	341.275	1368.52	396.225	991.979	178.025	281.152	133.52	4491.98	102.482	3785.25	278.427	175.857		3.41853	52.0486	4.85029	46.5508	1.7125	1.7125		38.4694	40.089	42.5248	47.3678	36.9863	33.4771	39.8191	4.78421	44.6033	12.0149	37.3571	41.9159	0.057507	39.2792
	26.5494	76.2488	23.8382	81.5211	28.6849	25.4117	43.709	27.3438	71.0528	62.5587	747.682	27.6171	25.6962	64.3578	0.429317	294.452	1058.84	394.85	1429.75	225.725	334.791	157.616	3875.55	96.8904	4559.79	215.795	130.344		1.06772	48.6317	3.77895	53.904	1.06772	2.2054		38.0011	40.03	42.7621	47.4584	36.8927	32.9192	39.6772	5.02834	44.7056	12.6731	37.1698	42.079	0.0619466	39.0156
	25.7066	72.7634	23.3856	81.1245	26.9883	23.7788	42.2912	27.0035	69.2947	63.8513	729.188	26.3475	24.2608	61.3196	0.43303	275.049	928.556	357.422	1508.02	234.179	342.709	137.164	3453.74	88.1852	4506.38	168.829	95.7249		0.640844	46.416	2.96186	54.777	0.640844	2.56865		37.5497	39.9789	43.0189	47.558	36.8178	32.3855	39.5515	5.27526	44.8267	13.3377	37.0008	42.2589	0.0663406	38.7643
	24.5022	70.0293	22.5008	79.3357	26.1656	22.7555	40.8815	26.3802	67.2617	64.5284	695.913	25.3339	23.1922	59.0634	0.436095	268.283	849.595	337.851	1478.73	216.559	328.553	110.403	3139.86	72.35	4269.43	148.125	76.7481		0.831696	44.6954	2.8331	54.0019	0.831696	2.57838		37.1158	39.9387	43.2845	47.6765	36.7718	31.8886	39.446	5.5211	44.9671	13.9966	36.8578	42.4481	0.0704899	38.5273
	23.4752	67.0983	60.7926	75.2677	39.853	22.1307	48.1029	22.8426	70.9455	47.4869	521.784	50.3228	27.5696	65.5219	0.407687	606.523	360.824	161.029	737.925	68.0614	674.557	89.8764	2819.97	2190.03	3754.35	668.64	66.1908		26.8476	16.7755	10.4698	24.9449	10.4698	28.1921		36.7043	39.9258	43.4501	47.8233	36.7584	31.4051	39.3445	5.75806	45.1026	14.635	36.7178	42.569	0.0737977	38.3421
	22.4471	64.2595	78.2194	70.9807	45.1032	20.9271	50.3228	24.7694	75.0922	49.2209	613.521	54.6814	28.1112	69.3004	0.422837	777.056	194.23	778.219	426.747	27.2442	864.111	71.4404	2526.53	4124.79	3247.38	967.73	48.0552		32.2342	9.57812	23.5381	16.2993	9.57812	33.7543		36.3215	39.939	43.5064	47.9827	36.7621	30.9347	39.2411	5.97931	45.2204	15.2374	36.4316	42.6146	0.0782194	38.3506
	21.8753	61.1161	85.1934	68.6956	43.3705	19.9731	50.0373	26.2611	76.2984	52.4829	689.644	52.2433	27.2491	66.8007	0.420538	793.099	122.738	1235.95	348.129	44.4462	903.857	62.1014	2220.41	5069.23	2992.16	862.929	35.7394		30.368	8.87276	32.9501	16.4523	8.87276	32.2702		35.9838	39.9672	43.5739	47.958	36.7692	30.4717	39.1206	6.14527	45.2659	15.7085	36.1802	42.6722	0.0823322	38.3682
	21.5905	57.3167	83.1847	66.4667	40.4988	19.0483	48.0176	25.5253	73.5429	53.1582	651.542	48.9077	26.3176	64.1792	0.418375	698.391	86.4722	1236.72	340.368	56.5324	839.221	57.6938	1876.78	4787.23	2753.29	702.458	25.5371		27.3172	8.40892	34.277	17.5589	8.40892	29.8594		35.6779	40.004	43.6587	47.9073	36.7799	30.0129	39.0068	6.30533	45.3121	16.1647	35.9534	42.7451	0.0862995	38.3919
	20.9608	53.0469	78.5653	64.5295	37.4889	17.8967	45.4147	24.2514	69.666	53.3998	588.129	45.2679	25.0928	61.6589	0.421502	597.992	58.2513	1098.96	365.376	62.8187	757.24	48.5241	1525.06	4169.34	2553.75	551.967	15.224		24.3071	7.77904	33.2974	19.2616	7.77904	27.3712		35.3949	40.0475	43.7693	47.871	36.7988	29.5723	38.909	6.46858	45.3775	16.6249	35.7459	42.8388	0.090259	38.4232
	20.0274	50.0109	75.7586	63.1902	35.2072	16.8098	43.5007	23.6762	67.1769	54.4272	560.563	42.6091	23.8224	59.8954	0.430888	550.993	42.3829	1040.57	387.677	68.7818	712.405	36.3916	1297.15	3814.76	2420.18	449.963	7.92353		22.5816	7.40185	33.1496	20.5811	7.40185	25.7993		35.1368	40.1047	43.91	47.8665	36.8388	29.1647	38.8369	6.63496	45.4719	17.0842	35.5623	42.9587	0.0941969	38.4718
	20.8533	48.7551	74.8911	61.018	33.9625	16.0026	42.5804	23.1291	65.7095	54.3186	534.955	41.3588	24.1306	57.9523	0.412044	472.07	38.1263	1043.98	339.946	74.2688	706.382	47.0371	1208.27	3708.35	2211.18	398.705	4.03076		20.5055	7.39629	33.5323	19.6593	7.39629	25.3562		34.9117	40.1885	44.0812	47.8985	36.8487	28.7985	38.7878	6.80525	45.5931	17.5448	35.3959	43.1081	0.0982388	38.5186
	23.302	50.0303	73.0762	57.9431	32.9027	15.365	42.1032	22.0279	64.1311	52.3187	485.227	41.4665	25.7022	55.9649	0.370562	353.485	62.8385	959.325	250.903	84.6492	714.934	86.6229	1298.55	3490.6	1931.45	357.507	1.87715		18.1645	8.56379	31.6097	16.4766	8.56379	26.1015		34.7271	40.3056	44.2803	47.9514	36.753	28.4661	38.7472	6.97998	45.7272	18.0141	35.2336	43.2866	0.10256	38.5293
	24.6865	48.3622	69.621	54.7625	31.3119	15.1083	40.6421	20.4566	61.0987	50.3337	418.474	39.837	26.3429	53.1624	0.337331	254.579	59.6008	839.777	199.387	87.0527	651.974	114.311	1181.11	3094.26	1662	299.877	1.23964		15.1505	8.52518	29.7839	14.9255	8.52518	24.7288		34.5819	40.4501	44.5013	48.0276	36.6686	28.1604	38.7317	7.15381	45.8855	18.4702	35.1036	43.4885	0.10669	38.5594
	24.3114	45.4407	65.6511	51.0271	29.4437	14.5624	38.4061	18.9662	57.3722	49.3832	359.715	37.4422	25.5945	49.6305	0.319522	198.66	49.4865	742.291	159.291	80.3244	568.522	106.43	988.841	2668.36	1371.39	238.665	0.322038		13.1308	7.99853	28.2089	13.5849	7.99853	22.8798		34.4745	40.6156	44.7168	48.1307	36.6118	27.8744	38.7373	7.32406	46.0613	18.907	35.0088	43.6915	0.110326	38.6137
	24.0796	44.9779	62.5963	47.8373	27.4565	14.1715	36.8532	17.9738	54.827	48.7714	323.058	36.2172	24.9238	47.1224	0.308116	163.164	66.0117	662.707	120.65	88.2979	514.458	101.702	959.95	2362.09	1145.31	181.215	0.0312011		12.1376	8.76073	26.3791	11.62	8.76073	22.0457		34.3909	40.7984	44.9368	48.2622	36.5908	27.5996	38.7631	7.49597	46.2591	19.3379	34.9409	43.9022	0.11366	38.6946
	27.5128	44.8483	60.3173	45.0732	25.4407	16.7363	36.6548	16.1493	52.8041	44.0578	260.8	36.1805	25.9587	45.017	0.268518	83.5762	67.134	559.918	70.8699	125.755	396.746	182.733	951.933	2145.77	965.861	131.007	7.51523		8.66777	8.66777	24.1368	8.89266	10.7398	19.4443		34.3265	40.9942	45.1661	48.4189	36.6064	27.3371	38.8082	7.66926	46.4775	19.762	34.8964	44.1232	0.116765	38.8003
	29.5632	43.5617	57.8212	42.5344	23.8199	23.6366	36.8228	13.525	50.3478	36.7298	182.924	36.0488	25.2557	43.3049	0.263259	52.7026	45.4129	440.931	32.6221	169.076	173.878	242.372	874.199	1920.74	814.505	96.5311	92.9619		6.48562	7.51295	21.7724	6.48562	12.2289	12.4122		34.2872	41.1989	45.41	48.5937	36.6436	27.0863	38.8699	7.84295	46.7129	20.1774	34.8763	44.3572	0.119658	38.9212
	28.7269	40.5683	54.8721	40.7028	22.3045	25.1082	35.3805	12.2958	47.6763	34.7531	151.187	34.6476	26.0128	40.6692	0.219794	44.2703	26.9137	379.925	28.3272	170.98	105.52	217.031	706.147	1670.95	713.312	69.0502	123.505		5.92072	5.92072	20.2245	6.05521	12.3431	9.53944		34.2803	41.4131	45.677	48.777	36.6452	26.8522	38.9408	8.01705	46.9579	20.5878	34.8715	44.6111	0.122536	39.0291
	27.2425	38.7907	51.2325	39.7487	21.8638	24.046	33.8207	11.356	45.1767	33.5772	128.96	33.0166	24.8451	39.5092	0.227865	43.2729	24.7009	303.171	35.1414	142.967	95.545	175.499	614.832	1386.64	663.259	61.9196	101.024		5.77411	5.77411	18.2159	6.73213	11.1528	8.97061		34.3074	41.6476	45.9586	48.9764	36.6454	26.6425	39.0296	8.18813	47.2178	20.9793	34.8919	44.8809	0.125218	39.1465
	39.8753	37.842	48.3313	38.8884	32.6943	22.7894	36.7368	8.49712	45.2339	23.1297	72.2011	38.3652	33.9812	39.6286	0.0767204	9.85032	1.22147	134.433	4.62946	16.3419	194.529	669.797	568.685	1178.99	619.688	349.668	77.3442		1.51011	0.523209	9.96613	0.523209	5.67092	15.5758		34.3652	41.8996	46.2522	49.2045	36.664	26.4617	39.1412	8.35659	47.4978	21.3499	34.9399	45.1641	0.127636	39.2818
	47.5517	36.5021	45.9071	37.6972	31.9725	21.9543	36.9308	9.41306	46.3439	25.4884	88.6056	37.0996	33.1049	43.8546	0.139681	112.802	0.183777	80.5743	0.587315	24.5852	224.295	1126.06	506.575	1018.39	561.798	323.193	63.3525		10.452	0.597528	8.80748	0.597528	5.12718	15.1453		34.4502	42.1746	46.5582	49.4677	36.6984	26.3116	39.2768	8.5242	47.801	21.7029	35.0123	45.4623	0.129855	39.4365
	46.8231	34.9997	44.1291	35.7695	30.0697	21.1149	35.4843	9.37459	44.8589	26.419	87.883	35.3846	31.3022	42.0392	0.146398	128.567	0.234821	74.7322	0.0813152	29.3183	206.481	1077.69	441.203	908.07	474.132	258.399	50.694		11.4384	0.384871	8.74449	0.384871	5.31492	14.2697		34.5601	42.4742	46.8888	49.7616	36.4823	26.1856	39.3921	8.71153	48.1036	22.1149	35.0406	45.7851	0.132934	39.4782
	44.9724	33.194	43.0607	33.4013	29.007	20.3709	34.001	9.10142	43.1025	26.7681	82.8359	33.2976	30.0538	40.6458	0.149818	120.37	0.651363	82.077	0.359708	24.9402	185.781	959.606	368.605	844.82	376.608	225.364	40.6537		11.6748	0.103657	9.76305	0.103657	4.29061	12.9267		34.6942	42.8009	47.2358	49.9101	36.1367	26.0795	39.4762	8.87268	48.3489	22.476	35.0548	46.1271	0.136388	39.4688
	42.2039	31.2358	42.2452	32.2661	37.0714	19.9699	34.1654	8.39103	42.5564	24.56	70.4093	34.6688	31.4934	40.9208	0.130187	64.6173	8.58251	65.2835	3.60732	8.44498	201.511	795.747	297.249	798.081	333.837	532.526	35.7012		7.53513	3.43296	7.57646	2.40266	2.40266	14.6988		34.852	43.1403	47.499	49.8678	35.8026	25.981	39.5238	8.97508	48.4989	22.708	35.0897	46.4093	0.138893	39.4715
	39.3377	29.0408	40.9484	31.7807	45.9319	19.173	34.3688	9.67146	44.0402	28.1403	93.5372	35.5592	29.7258	40.5458	0.153974	24.6903	28.387	43.2924	6.69785	133.706	230.912	642.257	226.379	726.494	316.336	1019.97	26.8123		3.77848	6.51841	5.38924	3.77848	10.3727	16.3863		34.8479	43.4912	47.6512	49.7008	35.512	25.8813	39.5141	9.04924	48.5633	22.9013	35.0139	46.6112	0.14208	39.5016
	37.5218	26.8552	38.9951	32.7371	44.82	18.3494	33.2131	9.46886	42.6819	28.5094	89.6593	35.1294	28.3256	38.6267	0.153857	18.5648	40.4233	33.4313	0.226566	134.721	220.929	553.515	165.386	625.009	351.27	950.189	18.9618		2.39234	8.27429	3.86563	2.39234	9.69059	16.78		34.5801	43.8663	47.8087	49.4947	35.2502	25.7685	39.4614	9.1521	48.6135	23.1926	34.7476	46.8231	0.148037	39.5582
	35.9233	24.8973	36.4351	33.2569	41.8072	17.7984	31.6864	8.76777	40.4541	27.6705	76.8738	34.5901	26.9872	36.3072	0.147248	17.9517	46.0916	22.5508	2.46648	102.432	192.877	480.855	118.862	503.564	371.024	773.527	14.4664		1.33322	9.6928	1.84504	1.33322	7.21715	16.7917		34.2796	44.2672	47.9984	49.3067	35.0142	25.6562	39.4204	9.27479	48.6952	23.5279	34.4633	47.0656	0.154575	39.6407
	33.7739	26.4042	34.4039	33.1428	38.7742	17.6912	30.6984	7.51013	38.2085	24.4643	56.402	33.4583	28.0888	34.2464	0.098781	9.45891	18.44	13.7307	5.9753	65.2192	169.186	391.209	153.991	416.526	366.643	614.014	13.6628		0.315546	7.05416	0.945513	0.315546	5.31586	15.7671		33.9936	44.6172	48.1837	49.166	34.815	25.5503	39.3876	9.40014	48.7878	23.8657	34.1989	47.2921	0.16067	39.7161
	32.7934	49.2346	32.7021	32.6758	36.7871	17.1435	33.5561	10.2734	43.8295	30.6156	105.543	32.7477	32.6824	35.7887	0.0453666	0.581738	245.815	0.729269	0.774891	10.4396	269.372	353.382	1241.84	349.96	348.976	519.485	9.91382		0.0456276	16.4868	0.0456276	0.0719337	4.03938	15.6042		33.7515	44.9476	48.0874	49.0514	34.6595	25.4657	39.3272	9.46472	48.7919	24.0666	33.9785	47.3024	0.163924	39.8035
	32.343	51.5747	31.5596	31.3595	46.9941	16.5032	35.0557	12.5924	47.6481	35.9211	158.568	31.9513	31.4095	43.3313	0.159508	7.35859	272.878	12.2226	13.6615	142.526	344.196	336.653	1412.24	308.519	301.531	1088.95	6.29141		0.391709	19.6234	0.391709	0.591763	15.0428	15.4481		33.5444	45.2784	47.8169	48.9447	34.532	25.4073	39.2539	9.48847	48.7424	24.172	33.7913	47.1822	0.165374	39.9052
	30.8495	50.1954	31.2666	39.9124	46.9057	16.915	36.0074	12.2386	48.2461	33.9892	149.784	35.5895	30.9538	45.1574	0.186617	26.6046	201.299	22.4755	15.2487	118.773	364.522	284.077	1310.48	298.312	671.716	1083.12	8.5269		4.74002	14.6059	4.32289	4.32289	11.3162	18.6745		33.295	45.6281	47.563	48.8446	34.4221	25.3029	39.176	9.54048	48.7164	24.3529	33.5768	47.0793	0.167409	40.0251
	29.2603	47.2663	31.095	80.4755	45.2633	18.3193	41.9466	21.7289	63.6755	51.8013	472.144	38.1791	29.719	46.7655	0.222876	160.942	28.299	117.758	1484.47	11	558.248	233.034	1106.99	292.414	4419.67	977.71	18.7009		8.91879	9.08718	7.08413	42.2964	7.08413	19.8598		32.8076	46.0079	47.3513	48.7542	34.3265	24.9023	39.025	9.72551	48.7505	24.9213	33.1873	47.0154	0.172414	40.1672
	30.1193	44.9922	29.6345	98.4732	43.3048	18.1545	44.1131	28.4104	72.5235	64.4035	807.15	36.7121	29.7557	44.5704	0.199319	195.826	0.772838	209.629	2955.02	0.653306	673.849	259.998	960.835	244.599	7136.59	859.073	17.3024		6.59275	8.28013	7.07755	61.7611	6.59275	18.5576		32.3126	46.4161	47.1895	48.6801	34.2668	24.3404	38.8676	9.97692	48.8445	25.669	32.8011	46.9962	0.177889	40.3414
	35.6924	44.2812	36.6306	98.9834	40.5678	17.7841	45.6566	27.6737	73.3303	60.6127	765.833	38.5992	35.9269	43.3528	0.093667	99.2857	1.89173	81.4676	2843.75	25.8961	776.873	470.78	917.259	512.377	7223.05	706.118	14.3584		2.90684	5.68197	1.96856	60.3842	1.96856	20.8151		31.8388	46.85	47.0514	48.6449	34.1851	23.7614	38.7219	10.2537	48.9756	26.4802	32.4254	47.001	0.183511	40.5176
	40.6461	43.4161	42.173	94.815	38.1237	16.9282	46.017	25.8461	71.8631	56.1663	668.019	41.4095	38.7543	43.1053	0.0531523	28.8467	6.76494	14.7765	2381.25	62.305	846.157	710.287	865.605	794.005	6531.89	582.197	8.60449		0.763441	2.00652	0.763441	53.4055	3.28589	24.4813		31.4053	47.3131	46.9257	48.6661	33.7356	23.1983	38.5407	10.5753	49.116	27.4392	31.9879	47.2163	0.192268	40.3307
	40.654	41.9431	41.445	89.5643	36.9361	15.9315	44.4123	24.2272	68.6395	54.5505	586.955	41.0495	37.8656	41.8186	0.0496082	14.1249	6.09725	8.80501	2038.7	55.8943	811.156	710.709	781.101	753.509	5710.73	526.298	3.75057		0.395493	0.893555	0.395493	48.5148	4.11343	25.118		31.0173	47.8031	46.8189	48.7455	33.294	22.6734	38.3921	10.9016	49.2937	28.3955	31.5865	47.5571	0.201792	40.0565
360°	39.6006	40.2398	39.6413	88.2563	36.0713	15.4476	43.2095	24.0228	67.2323	55.5961	577.095	39.621	36.9536	40.0902	0.0407116	13.0241	8.81882	12.7319	2029.22	50.9537	770.725	655.652	688.798	657.739	5514.76	487.368	2.11025		0.0203571	0.618891	0.0203571	48.6354	3.54964	24.1734		30.6353	48.3265	46.7435	48.8625	32.8912	22.1713	38.2717	11.2385	49.5103	29.3651	31.1993	47.9308	0.211443	39.8174
									mean CV =	60.3489	132.563										662816						1.59267e+06		4217.9	4775.82	3823.35	3565.26	8315.15	9440.91
	X =	13.9949				noemer CV	14.0089			teller CV	11.5136									teller VR	132.563					noemer VR	265.489
	median	6.89997						CV (Burden)	0.821879														VR =	0.499316							3565.26
							MD =	8.40057														(Xij-X)² trail 1 1	(Xij-X)² trail 1 2	(Xij-X)² trail 2 1	(Xij-X)² trail 2 2	(Xij-X)² trail 3 1	(Xij-X)² trail 3 2
	X	median	mean CV	CV (Burden)	MD	VR															0°	938.322	81.0111	4479.57	534.09	13.3088	602.657
entry	10.6524	4.45819	73.9628	1.91973	2.87841	0.667372											teller entry	144.277	noemer entry	216.186		772.486	70.8539	7946.02	545.726	91.2536	503.043
pull	17.0556	13.9353	63.1882	1.86598	1.39822	0.625387											teller pull	138.761	noemer pull	221.881		620.06	59.535	7441.8	1063.97	660.441	499.308
push	9.52876	7.10029	62.9812	2.49119	0.716118	1.0744											teller push	61.4207	noemer push	57.1675		491.422	44.7002	6283.11	1404.5	729.356	603.39
exit	9.37309	8.02317	46.5951	1.8545	0.716308	0.993668											teller exit	43.8115	noemer exit	44.0907		402.547	52.484	5473.25	1277.98	666.376	552.375
recovery	21.13	11.8225	47.6001	1.272	2.69151	0.408761											teller recovery	192.158	noemer recovery	470.1		345.85	54.9977	4814.31	1073.34	557.356	525.965
																						306.637	46.9968	4227.44	896.882	495.836	826.227
																						265.6	33.3906	3592.99	777.109	441.543	923.446
																						212.522	23.0289	2947.51	675.292	357.387	837.257
																						165.047	19.8837	2432.54	587.986	292.736	721.652
																						123.25	15.9864	1968.82	537.908	337.708	1622.79
																						93.5202	8.97907	1607.39	485.956	1070.78	1903.03
																						77.1033	4.18911	1305.01	434.732	1359.19	1780.37
																						59.9055	1.81816	1088.46	411.479	1255.82	1562.94
																						45.2274	0.642798	928.347	379.043	1067.41	1315.88
																						36.4475	0.169943	817.457	324.669	1516.07	1172.4
																						33.0657	0.00461353	738.103	268.823	3175.94	1064.19
																						26.9016	0.129596	647.01	545.309	3041.66	954.677
																						21.1544	1.01083	520.82	706.885	2725.04	812.501
																						94.4915	2.95233	466.498	795.051	2291.12	669.07
																						302.589	4.62453	888.571	721.734	1954.04	555.1
																						353.868	4.39654	1138.25	586.248	1741.3	457.571
																						299.453	3.69542	1075.59	483.695	1643.97	389.726
																						234.661	41.2231	944.066	403.941	1588.85	341.488
																						188.337	47.8319	765.776	339.45	1457.89	288.957
																						168.523	35.3026	655.266	294.588	1242.85	227.387
																						156.36	22.234	576.115	258.148	1092.24	188.682
																						144.808	18.7201	545.262	208.086	1000.7	165.444
																						165.843	133.366	507.792	155.236	903.364	275.944
																						147.514	153.667	441.534	113.569	777.071	541.729
																						113.357	120.266	390.009	84.1006	654.285	625.463
																						93.7073	96.5331	361.124	59.3614	542.427	564.335
																						80.1714	70.8653	303.223	42.4596	444.232	464.898
																						61.7147	51.3567	239.257	28.3821	361.354	501.585
																						44.2042	37.7944	205.348	16.5288	290.916	2013.06
																						32.3772	24.6538	195.059	9.03041	241.93	4256.67
																						23.4848	14.1153	223.581	4.10452	196.978	4861.11
																						14.4264	7.15525	214.257	1.36166	224.712	4436.19
																						7.22584	3.0432	187.638	0.208268	633.054	3846.8
																						3.08772	0.781697	140.589	0.956443	710.017	3566.92
																						0.692418	0.0402316	111.307	45.3084	685.539	3438.18
																						0.00629689	0.0876697	91.6691	46.2827	603.475	3262.79
																						0.802991	0.343993	77.561	36.5357	520.174	3076.95
																						2.42536	0.907185	64.3169	25.1019	530.76	2864.76
																						4.97708	2.18748	48.6499	28.2125	512.956	2490.22
																						7.96678	4.41254	31.866	29.843	476.847	2113.96
																						11.4047	7.19852	24.4156	22.7384	422.125	1890.41
																						15.3994	8.56609	20.3889	13.9677	354.924	1695.84
																						19.1551	8.14199	13.3333	7.61289	285.937	1495.77
																						21.4464	4.99457	8.69199	3.35078	225.085	1293.07
																						21.8617	5.53599	5.80949	1.13177	179.609	1107.49
																						23.0799	7.99698	2.07105	0.336079	139.978	924.133
																						26.5871	9.65114	0.602634	0.20796	107.21	756.631
																						30.0254	10.0383	3.98187e-06	0.0532304	90.0697	612.761
																						31.6691	11.6455	0.285153	0.0683269	78.6085	489.915
																						34.2034	14.5777	0.972139	0.767296	62.4359	387.13
																						37.6597	18.2514	1.88068	1.02745	47.5722	305.035
																						41.1137	22.1522	2.72848	1.80814	34.2167	236.634
																						43.8788	26.4712	4.80356	0.73062	22.7547	182.512
																						45.0578	30.504	5.50476	0.0381561	13.4729	138.528
																						46.7514	33.7584	5.95791	0.317279	7.6381	103.519
																						49.364	37.7188	8.5884	1.5479	4.20506	76.2235
																						37.0226	40.215	11.4333	2.6441	2.61047	53.7572
																						21.0441	42.6215	14.9421	3.27219	0.977707	36.1363
																						21.7922	46.1029	16.7116	4.18601	0.40072	22.9146
																						24.3906	47.9349	17.5247	5.80252	1.73646	14.2569
																						25.6811	48.9975	19.5954	8.28596	10.7714	10.5412
																						23.8954	52.2125	23.5559	12.0312	12.6014	8.68808
																						26.0311	54.3603	26.8869	15.71	9.56578	7.51341
																						29.2977	56.1282	28.7965	19.3243	5.39354	4.43545
																						32.6599	58.0582	29.918	21.6883	2.30464	1.6236
																						30.9091	60.5588	31.3693	24.413	1.0653	0.753762
																						30.4065	63.7982	29.6061	27.0035	0.394258	0.460082
																						31.627	66.7353	30.9643	30.4697	0.272782	0.0443276
																						33.9533	69.7139	34.2967	34.1894	0.175688	0.0415519
																						29.6677	31.4891	36.5451	37.4888	0.0399364	0.833983
																						10.4172	19.5257	37.5216	40.3449	0.00537163	0.313975
																						4.14462	21.1244	38.1979	40.3067	0.421441	0.0202339
																						4.88146	24.4427	41.5194	33.4785	1.32616	0.573695
																						6.24959	28.6171	45.3893	35.5297	2.00184	1.81209
																						9.19749	31.7849	48.6171	38.4888	2.80441	3.78611
																						11.1021	34.2933	49.0074	41.112	3.61437	5.37349
																						13.2517	36.2813	50.9831	42.371	4.19394	2.93828
																						15.3375	37.9208	55.1859	43.7088	5.13973	13.6128
																						16.415	38.5573	59.2632	46.5321	7.96269	10.5175
																						17.3941	40.5561	63.0187	49.7514	10.5844	7.3541
																						19.4069	42.3276	31.0718	52.6002	13.112	4.089
																						22.6458	43.4269	26.1362	55.8006	14.9223	2.94694
																						27.0231	45.5459	29.982	58.8198	16.8947	2.31096
																						30.6046	48.3796	33.8406	60.8666	19.1852	1.25108
																						32.6382	51.7982	35.9704	61.5605	21.8498	0.45292
																						33.9383	54.964	38.5154	63.4107	25.7034	0.0394303
																						35.4015	57.4413	42.4607	65.0114	29.0933	0.162608
																						29.7001	59.9655	45.2221	61.0157	31.8293	1.14082
																						21.6993	63.0082	45.9833	31.1059	34.046	1.8986
																						22.7854	66.1495	48.4467	25.8927	37.0223	2.59922
																						25.9277	68.3587	51.5283	29.2444	40.9398	4.70412
																						26.8434	69.1086	54.804	32.0863	44.834	6.4806
																						21.7237	68.1247	56.8013	35.7549	47.9975	9.21187
																						14.783	66.1344	48.7729	39.8604	50.9011	12.6081
																						16.7434	68.4731	49.6715	43.6306	54.6963	15.2525
																						20.672	70.8419	52.5071	26.8946	56.6208	18.6615
																						23.897	73.3335	54.4696	24.2734	58.1232	21.966
																						26.028	72.5591	22.2629	26.4172	59.7472	25.825
																						28.7722	63.4809	5.31338	29.7611	61.1927	29.4702
																						32.6375	62.2239	5.87987	32.7412	63.868	33.459
																						36.5974	42.7324	8.92165	36.5919	63.1034	36.0437
																						40.5278	44.4619	12.8113	40.1285	59.6282	37.2792
																						44.0734	47.1125	16.7182	43.7111	60.3036	39.2944
																						47.3669	47.6773	17.8137	46.8601	57.259	42.4601
																						49.0693	39.6405	19.6904	50.3668	28.2844	45.045
																						42.8073	39.9232	15.8092	54.0393	24.2132	47.1335
																						38.9559	42.402	10.0728	49.6848	26.6485	47.7424
																						41.4366	45.9807	11.1667	21.4593	9.89547	38.498
																						42.1245	49.1413	14.1013	21.1308	6.02357	40.7783
																						28.7411	52.1051	14.9442	24.7182	8.30142	43.7583
																						27.3319	55.4448	10.2537	28.1407	11.5943	47.5916
																						29.2236	58.2767	11.0032	30.5863	14.4768	50.5869
																						32.5834	60.8208	14.0718	33.3657	18.0516	53.6728
																						34.9127	62.0439	18.2719	35.9838	21.9357	57.18
																						36.6117	64.8087	20.8378	38.2785	24.5714	59.553
																						33.6301	67.347	23.6972	41.6318	27.3752	60.8608
																						25.5023	61.9522	27.6175	45.7421	31.6724	58.9656
																						27.6529	62.8171	31.5491	48.5743	35.5855	56.8449
																						30.273	52.7053	33.1359	51.6586	39.5809	55.5519
																						31.5327	52.0353	34.5617	55.2652	42.3045	58.1554
																						32.7935	53.8917	38.1257	55.9304	43.7993	60.7945
																						34.3976	57.1879	41.036	57.2622	44.6836	58.4003
																						37.2326	58.4873	37.0187	60.508	45.5364	40.9483
																						41.2154	61.1682	24.1242	62.808	47.8897	30.3471
																						44.6611	63.3148	15.0239	54.211	45.6181	32.1859
																						45.4905	64.7641	17.25	34.199	17.2574	35.8022
																						39.7702	67.1239	20.3922	36.1411	14.1041	37.6061
																						41.2302	68.0911	21.8219	39.8765	15.8236	37.8002
																						44.1268	69.5701	22.5579	42.8172	18.9907	39.5081
																						47.7114	64.9802	24.4252	43.879	20.5405	42.9136
																						50.9971	60.0379	26.9744	46.1952	21.6608	45.4604
																						53.9334	61.8612	28.4823	47.9692	23.5075	47.3411
																						56.1679	64.8707	30.0589	50.2565	25.4288	50.6338
																						59.2589	66.082	32.774	53.1099	28.3434	53.0714
																						62.3479	66.1955	12.0716	54.8301	32.2179	55.9196
																						63.3787	68.5641	0.182123	44.6081	35.9394	56.7909
																						65.0823	69.8862	0.568867	47.0498	38.28	59.0627
																						67.6873	72.1715	1.80506	49.352	39.5773	61.1841
																						69.6732	72.6634	4.09922	47.7636	41.3727	60.7993
																						71.4415	72.3951	6.1278	49.8953	45.0121	62.6378
																						74.0812	72.5817	7.97604	39.5181	48.0066	63.9728
																						75.9268	74.9094	8.71363	24.9816	51.2034	38.8391
																						74.659	75.7102	9.90222	26.2752	53.6759	7.38737
																						63.1816	77.6006	12.9041	29.1189	56.7293	4.05105
																						65.5172	79.2826	16.2854	33.239	57.7537	6.48937
																						67.7566	80.4309	14.6431	36.3091	51.6857	9.39424
																						69.4905	79.337	5.13727	39.1699	52.4416	11.0711
																						71.0462	43.1894	5.61484	34.0642	53.9698	12.2326
																						62.33	40.3035	8.07191	33.7113	56.0992	12.9186
																						52.6525	42.0145	10.3658	36.9023	57.0272	14.3552
																						55.9519	45.679	11.1486	40.788	57.6327	17.5664
																						58.9122	48.156	11.9768	43.8968	44.5472	20.9224
																						61.9865	40.8624	13.8613	47.0698	28.8136	22.9098
																						64.5054	41.7426	17.3995	51.1412	29.5268	24.7819
																						65.1068	43.5298	20.006	54.0789	33.589	26.4193
																						65.8846	45.7626	23.279	55.9193	36.6637	28.543
																						67.7417	47.8334	27.6827	57.4084	39.0352	32.3821
																						69.8325	50.1669	32.0006	60.2629	42.2979	35.2939
																						72.2189	52.0449	35.784	62.6285	45.7157	36.9135
																						74.543	45.9468	38.3431	63.525	49.3869	37.5188
																						76.4142	32.8375	40.9498	65.9529	52.9671	38.7619
																						71.0032	34.0492	44.8464	66.9533	55.2269	40.7801
[truncated: 833 more rows]
[truncated: 3 more columns]

## Sheet: 2
							mean	SD	mean + 1 SD	CV	SD²	median	Q1	Q3	CQV (unsmoothed)	(Xij-Xi)² trail 1 1	(Xij-Xi)² trail 1 2	(Xij-Xi)² trail 2 1	(Xij-Xi)² trail 2 2	(Xij-Xi)² trail 3 1	(Xij-Xi)² trail 3 2	(Xij-X)² trail 1 1	(Xij-X)² trail 1 2	(Xij-X)² trail 2 1	(Xij-X)² trail 2 2	(Xij-X)² trail 3 1	(Xij-X)² trail 3 2		abs P50-trail 1 1	abs P50-trail 1 2	abs P50-trail 2 1	abs P50-trail 2 2	abs P50-trail 3 1	abs P50-trail 3 2								mean	SD	mean + 1 SD	CV	Q1	Q3	CQV	SL P50
[truncated: 2,006 more rows]
[truncated: 3 more columns]

[truncated: 13 more sheets: 3, 4, 5, 6, 7, 8, 9, 10, 11, 12, 13, 14, 15]
