# Supplementary material for: Intra-Individual Variability of Surface Electromyography in Front Crawl Swimming
Source: PLoS One. 2015 Dec 16;10(12):e0144998. doi: 10.1371/journal.pone.0144998 (PMC4682934; doi:10.1371/journal.pone.0144998)
Supplement: S2 File — (ZIP) [file pone.0144998.s002.zip › left RA dyn peak non event synch.xls]

## Sheet: summary table intra
Intrasubject variability left rectus abdominis non event synchronized dynamic maximum
	mean	median	mean CV	CV (Burden)	MD	VR		average	mean	median	mean CV	CV (Burden)	MD	VR
1	13.9108	7.00347	60.7913	0.826785	8.46726	0.515829		entry	14.2214	6.25032	59.7519	1.46564	2.82233	0.59637
2	12.768	4.26873	58.1492	0.803728	6.7018	0.287683		pull	27.5741	22.9785	59.1973	1.65982	1.98372	0.715696
3	21.5957	15.0463	63.8663	0.743326	13.6681	0.661917		push	20.7586	11.3359	57.7194	2.11813	1.24885	0.772921
4	15.8194	8.27007	48.5406	0.704466	7.97981	0.393366		exit	7.457	4.48587	52.7992	1.96966	0.599459	0.734917
5	13.4466	7.33926	76.0526	1.00116	10.6346	0.741787		recovery	16.0895	10.0769	54.7432	1.46796	2.2513	0.622805
6	24.4959	19.0384	43.0737	0.531811	10.8076	0.512621
7	13.0438	4.67969	78.0911	0.914116	9.29081	0.487558		SD	mean	median	mean CV	CV (Burden)	MD	VR
8	19.6416	12.8028	60.89	0.716485	11.5888	0.575498		entry	6.38186	6.00138	14.3515	0.667195	1.02627	0.200545
9	13.524	6.84482	50.4017	0.732682	6.74694	0.328352		pull	10.4171	11.6699	12.3773	0.356942	0.603773	0.201485
10	14.3983	5.37135	51.6355	0.789085	7.62784	0.34691		push	11.4868	11.6566	12.8949	0.709168	0.618978	0.204084
11	21.3136	14.0073	46.2795	0.515152	8.85588	0.308149		exit	5.0292	4.16524	16.0209	1.27084	0.37493	0.191378
12	13.0831	5.12608	54.7351	0.665749	5.97244	0.208631		recovery	7.6161	5.79732	9.72297	0.482419	0.886755	0.236205
13	11.4556	3.31421	63.9789	1.02877	7.53347	0.461781
14	24.7654	20.1934	43.1529	0.52658	11.0409	0.677566
15	10.9082	6.53443	57.0064	0.760063	6.09724	0.362017
average	16.278	9.32268	57.1097	0.750664	8.86757	0.457978
SD	4.73999	5.47817	10.6367	0.156171	2.26383	0.157556

## Sheet: 1
							mean	SD	mean + 1 SD	CV	SD²	median	Q1	Q3	CQV (unsmoothed)	(Xij-Xi)² trail 1 1	(Xij-Xi)² trail 1 2	(Xij-Xi)² trail 2 1	(Xij-Xi)² trail 2 2	(Xij-Xi)² trail 3 1	(Xij-Xi)² trail 3 2	(Xij-X)² trail 1 1	(Xij-X)² trail 1 2	(Xij-X)² trail 2 1	(Xij-X)² trail 2 2	(Xij-X)² trail 3 1	(Xij-X)² trail 3 2		abs P50-trail 1 1	abs P50-trail 1 2	abs P50-trail 2 1	abs P50-trail 2 2	abs P50-trail 3 1	abs P50-trail 3 2								mean	SD	mean + 1 SD	CV	Q1	Q3	CQV	SL P50
0°	41.2844	19.653	77.582	33.7628	14.3005	35.2015	36.964	22.339	59.303	60.4343	499.029	34.4821	23.1805	39.7637	0.26346	18.6659	299.671	1649.82	10.2481	513.635	3.10661	749.313	32.9725	4054.01	394.099	0.151843	453.291		6.80231	14.8291	43.0999	0.719351	20.1816	0.719351		18.9875	13.6979	40.0892	25.5701	36.3689	44.4599	29.8623	12.3125	42.1747	41.2309	20.6332	39.1591	0.309839	30.9695
	38.2915	19.0622	99.7962	34.0425	21.244	32.9551	40.8986	29.8294	70.728	72.935	889.793	33.4988	24.1718	37.2293	0.212659	6.7969	476.828	3468.93	47.0056	386.304	63.0989	594.417	26.5365	7376.3	405.285	53.7749	362.684		4.79268	14.4366	66.2974	0.543711	12.2548	0.543711		18.7197	13.5788	39.5531	25.29	36.0103	44.1531	29.5509	12.2112	41.7621	41.3228	20.3623	38.6674	0.310101	30.6502
	35.2499	18.2724	96.9542	44.1275	36.8711	33.8718	44.2245	27.1873	71.4117	61.4756	739.148	36.0605	34.2163	42.3134	0.105803	80.5438	673.508	2780.43	0.0094073	54.0723	107.179	455.353	19.0234	6896.2	913.045	527.173	398.438		0.810617	17.788	60.8937	8.06701	0.810617	2.18871		18.4586	13.4606	39.0239	25.012	35.6439	43.8144	29.2356	12.1017	41.3373	41.3937	20.0969	38.1789	0.310283	30.328
	32.4607	17.3221	89.9633	47.9819	37.4599	34.9903	43.363	24.8792	68.2422	57.3741	618.972	36.2251	33.0931	45.3514	0.156267	118.86	678.132	2171.59	21.3342	34.8476	70.102	344.098	11.6364	5783.98	1160.84	554.556	444.345		3.76437	18.903	53.7382	11.7568	1.23475	1.23475		18.2014	13.3398	38.5005	24.7318	35.2691	43.4501	28.9154	11.9866	40.9021	41.454	19.834	37.6927	0.310442	30.0004
	30.323	18.1097	84.6673	46.1158	35.7817	33.7715	41.4615	23.0181	64.4796	55.5169	529.835	34.7766	31.1851	43.5323	0.165252	124.066	545.307	1866.74	21.6627	32.2605	59.1358	269.358	17.6301	5006.48	1037.16	478.332	394.446		4.4536	16.6669	49.8907	11.3392	1.00508	1.00508		17.9482	13.2146	37.9855	24.4871	34.8865	43.0646	28.5978	11.8652	40.463	41.4901	19.583	37.2108	0.310383	29.6868
	28.9352	17.9917	80.1003	42.9105	33.5471	36.3141	39.9665	21.3472	61.3137	53.4128	455.703	34.9306	30.0882	41.2614	0.156598	121.689	482.89	1610.72	8.66706	41.2086	13.3396	225.731	16.6536	4381.04	840.978	385.582	501.908		5.99543	16.9389	45.1696	7.97985	1.38352	1.38352		17.6999	13.086	37.481	24.2651	34.5	42.6621	28.2823	11.7397	40.0221	41.5091	19.3412	36.7357	0.31019	29.3825
	27.8292	17.3127	75.7523	40.152	32.2539	41.1378	39.073	19.9862	59.0592	51.1509	399.447	36.2029	28.9354	40.8913	0.171223	126.421	473.511	1345.38	1.16422	46.5005	4.26341	193.722	11.5724	3824.37	688.597	336.466	741.306		8.37366	18.8902	39.5494	3.94906	3.94906	4.93487		17.4586	12.9538	36.9871	24.0423	34.1152	42.2461	27.9672	11.6128	39.58	41.5228	19.1045	36.2692	0.309978	29.0788
	26.3555	16.1543	70.7161	38.0882	30.3073	40.212	36.9722	18.6596	55.6319	50.4693	348.182	34.1978	27.3435	39.6811	0.184075	112.714	433.388	1138.65	1.24542	44.4209	10.496	154.87	5.033	3226.84	584.546	268.845	691.751		7.84225	18.0435	36.5183	3.89044	3.89044	6.01421		17.2233	12.8193	36.5053	23.8156	33.7342	41.8188	27.6528	11.4853	39.138	41.5339	18.8714	35.8126	0.309801	28.7749
	24.4774	15.2903	65.0492	36.1146	28.0887	37.8252	34.4742	17.0733	51.5475	49.5247	291.497	32.1016	25.3803	37.3975	0.191425	99.936	368.023	934.831	2.69073	40.7751	11.2286	111.653	1.90296	2615.14	493.006	201.012	571.894		7.6242	16.8113	32.9476	4.01294	4.01294	5.72351		16.9927	12.6843	36.0309	23.5835	33.356	41.3823	27.3383	11.3567	38.695	41.5415	18.6404	35.3622	0.309648	28.4697
	22.6892	15.0255	60.0788	34.5457	28.5216	46.8586	34.6199	16.501	51.1209	47.6634	272.283	31.5336	24.1473	43.7803	0.289029	142.341	383.939	648.156	0.00551074	37.189	149.785	77.0595	1.24252	2131.48	425.796	213.475	1085.55		8.84444	16.5081	28.5452	3.01202	3.01202	15.3249		16.7912	12.5481	35.5689	23.3473	32.9883	40.9386	27.0304	11.2248	38.2552	41.5266	18.4302	34.9237	0.309134	28.1678
	20.9155	14.3532	55.1413	33.5047	42.7539	54.3367	36.8342	17.0084	53.8426	46.1754	289.284	38.1293	24.0628	51.441	0.362608	253.407	505.397	335.149	11.0857	35.043	306.339	49.0646	0.195654	1699.95	383.919	831.923	1634.25		17.2139	23.7761	17.012	4.62461	4.62461	16.2074		16.6153	12.413	35.1208	23.1124	32.6666	40.4977	26.7376	11.0957	37.8333	41.4983	18.2396	34.5073	0.308411	27.8895
	19.7774	13.2606	50.8755	32.1791	47.5136	52.7683	36.0624	16.9106	52.9731	46.8927	285.97	39.8463	22.8778	50.035	0.372461	265.202	519.923	219.428	15.0803	131.129	279.087	34.4164	0.422819	1366.39	333.729	1129.14	1509.9		20.0689	26.5857	11.0292	7.66724	7.66724	12.922		16.443	12.2791	34.6803	22.8821	32.3697	40.0645	26.4531	10.9711	37.4242	41.4736	18.0528	34.1027	0.307731	27.6259
	18.811	12.3915	46.8853	31.2436	45.77	49.7635	34.1441	15.8629	50.007	46.4587	251.632	38.5068	21.9191	46.6065	0.360265	235.106	473.178	162.339	8.41315	135.16	243.963	24.011	2.3085	1087.32	300.424	1015	1285.41		19.6958	26.1153	8.37857	7.26319	7.26319	11.2567		16.2713	12.1452	34.2464	22.6549	32.0755	39.642	26.1725	10.8502	37.0227	41.4563	17.8672	33.7037	0.307082	27.3652
	17.6514	11.7422	43.7468	30.6379	43.0908	46.4046	32.2123	14.74	46.9522	45.7588	217.266	36.8643	20.898	43.5828	0.351806	212.019	419.026	133.045	2.47852	118.342	201.422	13.9916	4.70323	890.184	279.796	851.467	1055.84		19.213	25.1222	6.88245	6.22641	6.22641	9.54023		16.107	12.0135	33.8183	22.4292	31.7776	39.2225	25.8947	10.7286	36.6233	41.4318	17.6875	33.3081	0.306313	27.1034
	16.841	11.2613	41.1913	29.5561	55.5667	44.3606	33.1295	17.0344	50.1639	51.4178	290.172	35.3737	20.0198	43.5683	0.370329	265.315	478.218	64.9927	12.7691	503.427	126.138	8.58565	7.02021	744.222	244.773	1735.21	927.186		18.5327	24.1124	5.8176	5.8176	20.193	8.9869		15.9467	11.8845	33.3994	22.2021	31.4755	38.8021	25.6184	10.6065	36.2249	41.402	17.5106	32.9185	0.305537	26.8388
	16.4556	10.9016	39.3051	27.5282	66.7344	42.589	33.919	20.2812	54.2002	59.7931	411.328	33.4167	19.2238	41.768	0.369627	304.969	529.8	29.0102	40.8416	1076.85	75.1689	6.47587	9.05565	644.868	185.433	2790.32	822.436		16.961	22.5151	5.88843	5.88843	33.3177	9.17232		15.7874	11.7559	32.9916	21.9733	31.1745	38.3884	25.3452	10.4878	35.833	41.3797	17.3338	32.5374	0.304856	26.5739
	15.9962	10.4995	37.8865	31.0081	64.4857	40.4415	33.3863	19.3343	52.7206	57.911	373.816	34.4473	19.7492	39.8028	0.336741	302.413	523.805	20.2519	5.65571	967.178	49.777	4.34886	11.6375	574.831	292.316	2557.82	703.878		18.451	23.9478	3.43919	3.43919	30.0385	5.99427		15.6272	11.6289	32.593	21.7433	30.8766	37.9835	25.0754	10.3727	35.4482	41.3661	17.1562	32.1639	0.304292	26.31
	15.1304	9.96261	36.1745	35.8344	60.3548	37.4808	32.4896	18.0829	50.5725	55.6575	326.991	36.0044	20.3064	37.1542	0.293206	301.34	507.465	13.5786	11.1874	776.473	24.912	1.4874	15.5886	495.67	480.64	2157.05	555.542		20.874	26.0418	0.170074	0.170074	24.3504	1.47636		15.4696	11.5038	32.2001	21.5143	30.5865	37.5817	24.8093	10.2592	35.0686	41.3523	16.9808	31.7967	0.303745	26.0504
	19.9852	9.18017	33.585	39.0861	55.8399	34.8803	32.0928	16.0898	48.1826	50.1353	258.882	34.2327	23.3852	38.0347	0.238515	146.594	524.988	2.22672	48.9069	563.925	7.77039	36.8978	22.3793	387.073	633.795	1758.05	439.719		14.2475	25.0525	0.647661	4.85346	21.6072	0.647661		15.3202	11.3804	31.8133	21.2883	30.3024	37.1969	24.5502	10.1494	34.6997	41.3415	16.8122	31.4356	0.303088	25.7953
	28.086	8.61796	32.2666	38.1813	52.7783	32.4505	32.0634	14.3683	46.4317	44.812	206.447	32.3585	29.1312	36.7486	0.115626	15.8198	549.69	0.0412622	37.4283	429.106	0.149792	200.936	28.0146	336.933	589.055	1510.68	343.718		4.2725	23.7406	0.0919495	5.82279	20.4198	0.0919495		15.1738	11.2579	31.4347	21.0644	30.0227	36.8287	24.297	10.0446	34.3417	41.341	16.6465	31.0817	0.302447	25.5435
	29.3892	8.3868	39.9732	35.7901	51.2739	30.5661	32.5632	14.2406	46.8038	43.7322	202.795	33.1781	29.6834	38.9275	0.134732	10.0745	584.5	54.9084	10.4129	350.091	3.9887	239.579	30.515	679.249	478.703	1396	277.396		3.7889	24.7913	6.79515	2.61204	18.0958	2.61204		15.0291	11.1358	31.0653	20.8435	29.7448	36.4623	24.0468	9.94128	33.9881	41.3414	16.4827	30.7351	0.301845	25.2942
	27.7617	11.0961	44.4094	33.2375	50.5334	29.1471	32.6975	13.8504	46.5479	42.3591	191.833	31.1923	28.1081	41.6164	0.193738	24.362	466.621	137.167	0.291562	318.117	12.6056	191.847	7.92268	930.159	373.519	1341.21	232.143		3.43056	20.0962	13.2171	2.0452	19.3411	2.0452		14.8846	11.0146	30.7042	20.6233	29.4651	36.0955	23.7979	9.83854	33.6364	41.3421	16.3192	30.3944	0.301307	25.0442
	25.6521	16.5643	43.5222	31.1869	48.6697	27.5106	32.1843	11.9148	44.0991	37.0204	141.962	29.3488	26.1167	40.4384	0.215186	42.6704	243.984	128.549	0.994817	271.768	21.8433	137.856	7.04107	876.835	298.463	1208.18	184.954		3.69672	12.7844	14.1735	1.83814	19.3209	1.83814		14.7772	10.9091	30.3542	20.405	29.1887	35.7301	23.5607	9.72721	33.2879	41.2857	16.1842	30.0628	0.300099	24.7968
	24.147	17.6483	41.5402	29.4388	45.3815	25.442	30.5996	10.7287	41.3283	35.0614	115.104	27.4404	24.4707	38.5149	0.222974	41.6366	167.736	119.697	1.34766	218.503	26.6012	104.779	13.9689	763.384	241.116	990.402	132.968		3.29338	9.79204	14.0999	1.99838	17.9411	1.99838		14.6942	10.8371	30.0134	20.1888	28.9159	35.3657	23.3358	9.60467	32.9405	41.1584	16.0678	29.739	0.298454	24.5524
	23.5273	16.8318	38.4691	28.0137	43.3288	24.0984	29.0449	9.97977	39.0246	34.3598	99.5957	26.0561	23.6701	35.8553	0.204705	30.4432	149.158	88.8163	1.06329	204.03	24.4672	92.4769	8.53214	603.108	198.891	865.415	103.787		2.52874	9.22425	12.413	1.95764	17.2727	1.95764		14.6111	10.7748	29.6781	19.9752	28.6471	35.0053	23.1153	9.4817	32.597	41.0192	15.9521	29.4204	0.296837	24.3111
	22.9253	15.5538	36.3572	26.9352	41.7482	23.9059	27.9043	9.56406	37.4683	34.2745	91.4712	25.4206	23.1705	34.0017	0.189449	24.7902	152.534	71.4515	0.939036	191.654	15.9867	81.2604	2.6993	503.838	169.635	774.918	99.9019		2.49529	9.86679	10.9366	1.51465	16.3276	1.51465		14.5264	10.7106	29.3485	19.7739	28.3832	34.7146	22.9095	9.37768	32.2872	40.9336	15.8383	29.1072	0.295222	24.0785
	22.6425	14.6148	34.7572	25.3044	39.7549	31.632	28.1176	9.07828	37.1959	32.2868	82.4152	28.4682	23.308	33.9759	0.186228	29.9768	182.326	44.0839	7.91415	135.425	12.3507	76.2426	0.495592	434.571	129.814	667.913	314.039		5.82568	13.8534	6.289	3.16378	11.2866	3.16378		14.4366	10.6425	29.0263	19.5793	28.122	34.449	22.7093	9.28292	31.9922	40.8772	15.7223	28.8002	0.293737	23.8507
	23.5112	21.3678	34.0302	23.2866	37.2566	35.3393	29.1319	7.13549	36.2674	24.4937	50.9152	28.7707	23.3427	35.012	0.199971	31.5923	60.2817	23.9928	34.1684	66.0098	38.5308	92.1678	55.6064	404.788	87.9044	545.024	459.177		5.25947	7.4029	5.25947	5.48414	8.48587	6.56855		14.3451	10.5719	28.7117	19.3871	27.8601	34.1838	22.5099	9.1902	31.7001	40.8273	15.6056	28.4988	0.292334	23.6236
	22.0123	23.0974	33.2728	21.3984	34.7467	34.9982	28.2543	6.71381	34.9681	23.7621	45.0753	28.1851	22.2835	34.3782	0.213454	38.9629	26.5939	25.1852	47.0027	42.1518	45.48	65.6329	84.3919	374.884	56.0639	434.134	444.675		6.1728	5.08771	5.08771	6.78663	6.56166	6.81311		14.2518	10.4997	28.4024	19.1959	27.5991	33.9163	22.3109	9.09851	31.4094	40.7806	15.4878	28.2016	0.291004	23.3975
	20.6837	21.6472	31.7719	19.855	32.2708	32.6235	26.4754	6.32652	32.8019	23.8959	40.0248	26.7095	20.9246	32.1461	0.211444	33.5432	23.3112	28.0533	43.8291	33.5872	37.8001	45.8718	59.8511	319.017	35.3331	337.088	350.165		6.02583	5.06235	5.06235	6.85454	5.56126	5.914		14.1574	10.4269	28.0972	19.0082	27.3406	33.6485	22.1131	9.00779	31.1209	40.735	15.3701	27.908	0.289706	23.1744
	19.9549	20.466	30.4791	18.3401	29.9966	31.6466	25.1472	6.15466	31.3019	24.4745	37.8798	25.2313	20.0827	30.3585	0.203719	26.9604	21.9135	28.4291	46.3374	23.5169	42.2418	36.5302	42.9704	274.507	19.6179	258.753	314.557		5.27646	4.76531	5.24777	6.89128	4.76531	6.41525		14.0637	10.3541	27.7961	18.824	27.0851	33.3848	21.918	8.9188	30.8368	40.6917	15.2538	27.6183	0.288405	22.9546
	18.9403	19.0044	29.7137	17.1156	27.8339	53.99	27.7663	13.8534	41.6197	49.8929	191.917	23.4191	18.9563	29.2438	0.213433	77.8994	76.7708	3.7924	113.437	0.00456301	687.681	25.295	25.9445	249.731	10.2707	193.851	1606.34		4.47889	4.41472	6.29458	6.30351	4.41472	30.5709		13.9706	10.2822	27.5016	18.642	26.8325	33.1229	21.7253	8.83111	30.5564	40.649	15.1384	27.3343	0.287146	22.7372
	17.6469	17.7441	28.2335	15.8798	26.1747	76.1361	30.3025	23.0127	53.3152	75.9432	529.585	21.9594	17.6712	27.7188	0.221362	160.165	157.713	4.2808	208.014	17.0387	2100.71	13.958	14.694	205.139	3.8769	150.403	3871.98		4.31253	4.2153	6.27409	6.0796	4.2153	54.1766		13.8763	10.2105	27.2133	18.4613	26.5822	32.8617	21.5342	8.74482	30.279	40.609	15.0225	27.0555	0.285969	22.5217
	16.5579	16.6773	26.2362	14.5811	24.4924	80.2752	29.8033	25.1706	54.9739	84.4556	633.559	20.5848	16.5877	25.8003	0.217339	175.443	172.294	12.7244	231.717	28.2061	2547.41	7.00665	7.65316	151.915	0.449242	111.969	4404.23		4.02699	3.90756	5.65137	6.00374	3.90756	59.6904		13.7793	10.1386	26.9284	18.2826	26.3328	32.6005	21.3437	8.65959	30.0033	40.5721	14.9051	26.7795	0.284863	22.3077
	15.6808	15.4376	25.0571	13.5109	27.0694	76.1406	28.8161	23.8435	52.6596	82.7438	568.512	20.3689	15.4984	26.5663	0.263116	172.535	178.983	14.1301	234.248	3.05091	2239.61	3.13278	2.33098	124.238	0.159965	173.147	3872.55		4.68813	4.93134	4.68813	6.85805	6.70044	55.7717		13.6794	10.0673	26.647	18.1052	26.0851	32.3381	21.1537	8.575	29.7287	40.5367	14.7858	26.5065	0.283846	22.0952
	14.6179	14.2116	24.6248	12.5018	36.5726	71.8176	29.0577	22.8366	51.8943	78.5904	521.509	19.6213	14.3132	33.5856	0.402358	208.509	220.406	19.6509	274.097	56.4737	1828.41	0.499856	0.0904634	114.788	1.98535	513.555	3353.19		5.00346	5.40969	5.00346	7.11949	16.9513	52.1963		13.5786	9.99594	26.3693	17.9297	25.8399	32.0733	20.9645	8.49068	29.4552	40.5003	14.6664	26.237	0.282876	21.8848
	13.4489	13.1056	25.6199	11.6629	37.1869	69.8491	28.4789	22.5411	51.02	79.1503	508.103	19.5344	13.1915	34.2951	0.444413	225.9	236.337	8.17397	282.778	75.8286	1711.5	0.213361	0.648367	137.101	5.05327	541.772	3129.09		6.08547	6.42877	6.08547	7.87151	17.6524	50.3147		13.4786	9.92374	26.1145	17.7565	25.598	31.8109	20.7804	8.41025	29.1906	40.4721	14.5481	25.9853	0.282168	21.6772
	12.4507	12.198	25.3476	10.9317	36.3275	68.7023	27.6596	22.4285	50.0881	81.0874	503.035	18.8991	12.2612	33.5825	0.465088	231.312	239.062	5.34565	279.823	75.132	1684.5	2.13212	2.93387	130.798	8.87527	502.506	3002.1		6.44844	6.70112	6.44844	7.9674	17.4284	49.8032		13.3795	9.85044	25.8812	17.5866	25.3582	31.5506	20.6011	8.33328	28.9344	40.4507	14.4313	25.7505	0.281701	21.4724
	11.474	11.3322	24.4782	13.6534	34.0123	66.7831	26.9555	21.4611	48.4166	79.6165	460.577	19.0658	12.0188	31.6288	0.449279	239.678	244.088	6.13705	176.948	49.7979	1586.24	5.93821	6.64917	111.67	0.0663029	404.069	2795.48		7.5918	7.73355	5.41245	5.41245	14.9465	47.7173		13.2817	9.77618	25.6496	17.4193	25.1199	31.2899	20.4228	8.25644	28.6792	40.4276	14.3161	25.5172	0.2812	21.2696
	10.5172	10.6718	22.6888	17.6965	33.3876	64.8558	26.6363	20.5743	47.2106	77.2417	423.302	20.1926	12.4279	30.7129	0.423844	259.826	254.865	15.5828	79.9203	45.5811	1460.73	11.5171	10.4916	77.052	14.3309	379.346	2595.39		9.67546	9.52084	2.49616	2.49616	13.195	44.6632		13.2001	9.70171	25.4191	17.2545	24.8836	31.0303	20.2482	8.17734	28.4256	40.3855	14.2137	25.2852	0.280299	21.0691
	9.673	10.239	21.3181	17.2616	33.4577	61.5448	25.5824	19.6533	45.2357	76.8237	386.253	19.2898	11.9947	30.4228	0.434448	253.108	235.418	18.1843	69.2357	62.0217	1293.3	17.9593	13.4823	54.8668	11.2273	382.081	2268.99		9.61681	9.05079	2.02825	2.02825	14.1679	42.255		13.1201	9.627	25.1913	17.0964	24.65	30.77	20.0758	8.09806	28.1739	40.3375	14.1142	25.0559	0.27934	20.8732
	8.98809	9.93757	20.3103	16.1862	32.6031	57.0513	24.1794	18.2427	42.4222	75.4473	332.797	18.2483	11.4997	29.5299	0.439443	230.777	202.831	14.9699	63.8919	70.9584	1080.56	24.2335	15.7869	40.9535	5.1772	349.401	1861.1		9.26017	8.3107	2.06207	2.06207	14.3548	38.803		13.0382	9.55171	24.9664	16.9665	24.4186	30.5102	19.9086	8.01795	27.9265	40.2738	14.0203	24.8294	0.27823	20.6925
	8.27261	9.48867	19.5426	15.549	31.2473	54.198	23.0497	17.368	40.4177	75.3503	301.648	17.5458	11.0038	28.3211	0.440367	218.362	183.901	12.2998	56.2605	67.2008	970.216	31.7897	19.5556	31.7164	2.68352	300.553	1623.05		9.27317	8.05711	1.99679	1.99679	13.7015	36.6522		12.9569	9.47588	24.7432	16.8438	24.1898	30.2516	19.7435	7.93822	27.6817	40.2067	13.9286	24.6048	0.277064	20.5168
	7.69502	8.90891	18.7615	16.2933	29.3656	51.6693	22.1156	16.453	38.5685	74.3954	270.7	17.5274	10.755	26.7145	0.425934	207.953	174.416	11.2501	33.8994	52.5622	873.42	38.6365	25.0193	23.5285	5.67589	238.848	1425.7		9.83234	8.61845	1.2341	1.2341	11.8382	34.1419		12.8818	9.40026	24.5221	16.7199	23.965	29.994	19.5805	7.85844	27.4389	40.134	13.8414	24.3828	0.27578	20.3424
	7.08581	8.21667	17.7729	15.8301	27.2493	48.9169	20.8453	15.5719	36.4172	74.7023	242.484	16.8015	10.12	24.8802	0.421717	189.323	159.482	9.4392	25.1521	41.0114	788.014	46.5812	32.4236	14.9158	3.6835	177.914	1225.42		9.71571	8.58485	0.971429	0.971429	10.4478	32.1153		12.8179	9.32593	24.3049	16.5959	23.7436	29.7372	19.4209	7.77758	27.1985	40.0474	13.7624	24.1646	0.274268	20.1698
	6.54222	7.80768	16.4167	14.9205	25.2189	45.9185	19.4708	14.5995	34.0703	74.9819	213.146	15.6686	9.58588	23.0184	0.411986	167.147	136.027	9.32727	20.705	33.0417	699.483	54.2966	37.2487	6.27929	1.01937	127.873	1024.49		9.12637	7.86091	0.748106	0.748106	9.55035	30.2499		12.7527	9.25414	24.0909	16.471	23.5258	29.482	19.2627	7.69758	26.9603	39.961	13.6822	23.9496	0.272837	19.9984
	6.1632	7.67205	15.6352	13.8325	23.5119	42.9376	18.2921	13.5756	31.8677	74.2159	184.298	14.7339	9.21218	21.5428	0.40093	147.11	112.785	7.0589	19.8877	27.2467	607.402	60.026	38.9225	2.97355	0.00613103	92.1811	842.554		8.57069	7.06184	0.90135	0.90135	8.77805	28.2037		12.6837	9.1845	23.8788	16.345	23.3105	29.228	19.1051	7.61861	26.7237	39.8774	13.5991	23.7367	0.271526	19.8278
	5.99441	8.31342	15.2338	12.8145	21.7916	39.7692	17.3195	12.3126	29.6321	71.091	151.6	14.0242	9.4387	20.1522	0.362053	128.257	81.1093	4.35004	20.2948	19.9999	503.988	62.6699	31.3311	1.75026	1.20194	62.1065	668.653		8.02975	5.71074	1.20965	1.20965	7.76745	25.745		12.6128	9.11465	23.6689	16.219	23.1012	28.9769	18.9489	7.54177	26.4907	39.8005	13.5144	23.527	0.270308	19.6601
	5.92785	8.3744	14.4282	11.9917	20.4663	36.6571	16.3076	11.1735	27.481	68.5169	124.846	13.21	9.27872	18.9568	0.342763	107.739	62.9356	3.53199	18.6271	17.295	414.101	63.7282	30.6523	0.267689	3.6832	42.9743	517.391		7.28211	4.83556	1.21828	1.21828	7.25636	23.4471		12.541	9.04472	23.4614	16.1135	22.8972	28.7298	18.7979	7.4656	26.2635	39.715	13.4341	23.3203	0.26898	19.5054
	5.67566	8.00151	13.6376	11.3559	19.7701	33.7362	15.3628	10.2378	25.6007	66.6403	104.813	12.4968	8.84011	18.237	0.34704	93.8414	54.1891	2.97633	16.0553	19.4237	337.581	67.8183	34.9203	0.0746473	6.52758	34.3304	393.045		6.82112	4.49527	1.14085	1.14085	7.27328	21.2394		12.4678	8.97471	23.2635	16.0091	22.6974	28.4854	18.6497	7.39199	26.0416	39.636	13.3531	23.122	0.267823	19.3533
	5.25784	7.61047	13.1924	11.1206	18.8505	30.9825	14.5024	9.34467	23.847	64.4354	87.3228	12.1565	8.48801	17.4359	0.345161	85.4616	47.4985	1.71617	11.4363	18.9058	271.596	74.8745	39.6948	0.516227	7.78531	24.3998	291.443		6.89865	4.54602	1.03586	1.03586	6.69396	18.826		12.1031	8.80365	22.524	15.7253	22.5954	28.174	18.3209	7.3348	25.6557	40.0352	13.0087	22.5776	0.268893	19.1246
	5.06023	7.5051	12.2143	11.0045	17.7232	28.5082	13.6693	8.4612	22.1305	61.8995	71.5918	11.6094	8.37994	16.346	0.322173	74.1154	37.9968	2.11677	7.10116	16.4344	220.195	78.3335	41.0335	2.87812	8.4471	14.5339	213.083		6.54917	4.1043	0.604944	0.604944	6.11379	16.8988		11.765	8.6401	21.5607	15.4356	22.4408	27.8829	17.9542	7.2542	25.2084	40.404	12.6826	22.2208	0.273273	18.4982
	4.88103	7.31343	11.5035	10.5555	16.5914	26.2025	12.8412	7.66188	20.5031	59.6663	58.7044	11.0295	8.12395	15.3194	0.306929	63.3647	30.5565	1.78946	5.22444	14.0635	178.523	81.5375	43.5259	5.79521	11.2582	7.18516	151.085		6.14849	3.71609	0.473999	0.473999	5.56184	15.173		11.4544	8.48877	20.6241	15.0425	22.1281	27.5816	17.5532	7.16369	24.7169	40.8113	12.3514	21.7521	0.275652	17.8333
	4.57029	6.93691	10.7617	9.87823	15.404	24.1405	11.9486	7.01191	18.9605	58.6839	49.1669	10.32	7.67224	14.2434	0.299839	54.4396	25.117	1.40879	4.28645	11.9397	148.643	87.2461	48.6357	9.91727	16.262	2.22949	104.646		5.74967	3.38304	0.441724	0.441724	5.08404	13.8206		11.1686	8.35629	19.7673	14.6071	21.8232	27.2762	17.1665	7.08238	24.2488	41.2571	12.0282	21.3092	0.278396	17.1872
	4.27876	6.45688	10.1743	11.2737	14.2259	22.2466	11.4427	6.36065	17.8033	55.587	40.4578	10.724	7.38623	13.4878	0.292306	51.3218	24.8583	1.60888	0.0285708	7.74633	116.725	92.777	55.5616	13.962	6.95475	0.0992659	69.4855		6.4452	4.26708	0.549693	0.549693	3.50194	11.5227		10.9024	8.21384	19.0029	14.1878	21.5476	26.9816	16.806	7.01975	23.8258	41.7692	11.7238	20.9114	0.281525	16.5954
	4.04344	6.00918	9.73248	12.0552	13.2414	20.5227	10.9341	5.86007	16.7942	53.5946	34.3405	10.8939	6.94	12.9449	0.301981	47.4808	24.2547	1.44383	1.25702	5.3237	91.9422	97.3656	62.4363	17.4587	3.44325	0.448166	43.717		6.85042	4.88469	1.16138	1.16138	2.34753	9.62886		10.6494	8.07148	18.2854	13.7977	21.2901	26.659	16.4588	6.95559	23.4144	42.2605	11.4365	20.5389	0.284672	16.0415
	3.94394	5.55536	9.33152	11.5679	12.5677	18.953	10.3199	5.39392	15.7138	52.2671	29.0944	10.4497	6.4994	12.3177	0.309204	40.6529	22.7009	0.976912	1.55748	5.05249	74.5311	99.3391	69.8142	20.9702	5.48941	1.80409	25.4238		6.50576	4.89435	1.11819	1.11819	2.11797	8.50334		10.4158	7.93688	17.606	13.4329	21.04	26.2851	16.1194	6.87702	22.9965	42.6629	11.17	20.1815	0.287432	15.5195
	3.81253	5.15037	9.04168	10.8946	12.0176	17.4596	9.72939	4.95578	14.6852	50.9362	24.5598	9.96815	6.1232	11.7368	0.314313	35.0093	20.9674	0.472949	1.35776	5.2358	59.7557	101.976	76.7459	23.7088	9.0976	3.58445	12.5935		6.15562	4.81778	0.926472	0.926472	2.04943	7.49142		10.195	7.81914	16.9712	13.0859	20.8049	25.9182	15.7991	6.80112	22.6002	43.0477	10.9177	19.8465	0.290234	15.0285
	3.61552	4.85485	8.51332	10.1185	11.4195	16.0686	9.09838	4.54804	13.6464	49.9874	20.6847	9.3159	5.76947	11.0943	0.315754	30.0617	18.0075	0.342293	1.04063	5.38773	48.5834	105.994	82.011	29.1333	14.382	6.20668	4.65572		5.70038	4.46105	0.802586	0.802586	2.10362	6.75265		9.9919	7.70843	16.3872	12.7567	20.587	25.5727	15.5007	6.73347	22.2341	43.4399	10.6831	19.5371	0.292983	14.5719
	4.90147	4.51473	8.3109	9.41559	11.2945	14.7601	8.86622	3.89614	12.7624	43.9437	15.1799	8.86324	5.75383	10.8248	0.305872	15.7192	18.9355	0.308379	0.301809	5.89648	34.7383	81.1688	88.2871	31.3594	20.2073	6.84535	0.721297		3.96177	4.34852	0.552345	0.552345	2.43124	5.89689		9.81568	7.5979	15.851	12.4663	20.3606	25.1344	15.2043	6.63331	21.8376	43.6278	10.4783	19.2332	0.294661	14.1587
	6.06202	4.30612	8.23512	9.0156	13.3659	14.0453	9.17167	3.88816	13.0598	42.3931	15.1178	8.62536	6.60529	12.2783	0.300421	9.66998	23.6737	0.877138	0.0243597	17.5917	23.752	61.6041	92.2508	32.2139	23.9634	0.296947	0.0180731		2.56334	4.31924	0.39024	0.39024	4.74056	5.41992		9.66092	7.49142	15.3625	12.1923	19.9891	24.6201	14.8861	6.48473	21.3708	43.5625	10.2938	18.8325	0.293162	13.7774
	5.9364	4.10831	7.81168	8.83486	14.2589	13.6388	9.09816	4.09561	13.1938	45.0159	16.7741	8.32327	6.40522	12.4378	0.32015	9.99674	24.8985	1.65502	0.0693265	26.6334	20.6173	63.5919	96.0896	37.1998	25.7656	0.12115	0.0740181		2.38687	4.21496	0.511588	0.511588	5.93564	5.31551		9.51591	7.39366	14.9172	11.9283	19.5661	24.1222	14.5739	6.33007	20.904	43.4343	10.119	18.4039	0.290464	13.4228
	5.62255	3.84706	7.34402	8.56892	13.8291	13.4439	8.77593	4.09037	12.8663	46.609	16.7311	7.95647	6.05292	12.2252	0.337687	9.94383	24.2938	2.05037	0.0428536	25.5345	21.7904	68.6959	101.28	43.1232	28.5362	0.00668296	0.217993		2.33392	4.10941	0.61245	0.61245	5.87263	5.48748		9.37744	7.30237	14.5233	11.6701	19.1567	23.6548	14.2808	6.18485	20.4656	43.3089	9.9506	17.9983	0.287943	13.0967
	5.75399	3.71636	6.84744	8.20867	13.0127	12.7939	8.38886	3.79389	12.1827	45.2254	14.3936	7.52806	6.02736	11.6476	0.317978	6.94249	21.8322	2.37596	0.0324655	21.3803	19.4046	66.5342	103.928	49.8917	32.5148	0.806588	1.24752		1.77406	3.8117	0.680617	0.680617	5.48469	5.26587		9.2484	7.21547	14.1596	11.4154	18.7704	23.223	14.0054	6.05201	20.0574	43.212	9.79014	17.6177	0.285596	12.7875
	5.68911	3.62678	6.5927	7.67069	12.1394	11.8968	7.93591	3.43072	11.3666	43.2303	11.7698	7.13169	5.91501	10.8402	0.293952	5.04811	18.5686	1.80421	0.0703422	17.6694	15.6884	67.5969	105.762	53.5552	38.9396	3.13798	4.05652		1.44259	3.50491	0.538994	0.538994	5.00772	4.76507		9.12598	7.13153	13.8179	11.169	18.2565	22.8102	13.7185	5.90324	19.6218	43.0312	9.63673	17.1468	0.2804	12.4935
	5.43169	3.39601	6.48379	7.09579	11.6133	11.5013	7.58698	3.32268	10.9097	43.7945	11.0402	6.78979	5.69471	10.3999	0.292347	4.64529	17.5642	1.21701	0.241266	16.2111	15.322	71.8962	110.562	55.1611	46.445	5.27882	5.80584		1.35811	3.39378	0.305998	0.305998	4.82349	4.71152		9.01137	7.05036	13.4929	10.9405	17.6296	22.413	13.423	5.74033	19.1633	42.765	9.49365	16.5954	0.272213	12.2167
	5.05341	3.25	6.28555	6.5653	11.2145	11.2585	7.2712	3.28653	10.5577	45.1992	10.8013	6.42542	5.36145	10.0522	0.304324	4.91859	16.1701	0.971516	0.498301	15.5494	15.8984	78.4541	113.654	58.1452	53.957	7.2704	7.03504		1.37201	3.17542	0.139876	0.139876	4.78905	4.83306		8.90731	6.97154	13.1885	10.6752	17.0244	22.0385	13.1342	5.59134	18.7256	42.5707	9.34927	16.0655	0.264264	11.9318
	4.91193	3.11888	5.873	6.17359	11.1456	10.6634	6.98106	3.22429	10.2054	46.1863	10.3961	6.0233	5.1522	9.54095	0.298694	4.28131	14.9165	1.22779	0.652006	17.3431	13.5596	80.9805	116.467	64.6069	59.8651	7.64675	10.5459		1.11137	2.90442	0.150295	0.150295	5.12227	4.6401		8.80927	6.89641	12.9007	10.359	16.4598	21.7072	12.8554	5.46738	18.3228	42.5298	9.1967	15.57	0.257334	11.6299
	5.16273	2.98897	5.51131	5.91765	10.9844	11.0294	6.93241	3.31469	10.2471	47.8143	10.9871	5.71448	5.24988	9.71772	0.298501	3.13177	15.5507	2.01952	1.02974	16.4187	16.7852	76.5295	119.287	70.5521	63.8911	8.564	8.30277		0.55175	2.72551	0.20317	0.20317	5.26993	5.31491		8.66064	6.8323	12.6356	10.0071	15.9385	21.4098	12.5806	5.37151	17.9522	42.6966	8.99725	15.1128	0.253651	11.3213
	5.07349	2.80598	5.31152	5.6177	10.723	11.4188	6.82507	3.44283	10.2679	50.4438	11.8531	5.46461	5.133	9.44665	0.295868	3.06803	16.1531	2.29082	1.45774	15.1936	21.102	78.0989	123.318	73.9484	68.7763	10.1626	6.21052		0.391123	2.65863	0.153087	0.153087	5.25836	5.95415		8.42982	6.77338	12.3781	9.66206	15.4531	21.1343	12.3051	5.30045	17.6056	43.0751	8.73788	14.6844	0.253881	11.0201
	4.89617	2.59207	5.20434	5.38036	10.295	10.82	6.53131	3.2813	9.81261	50.2395	10.7669	5.29235	4.97321	9.06631	0.291541	2.6737	15.5177	1.76084	1.32469	14.1651	18.3926	81.2644	128.115	75.8032	72.7691	13.0746	9.55351		0.396186	2.70029	0.0880086	0.0880086	5.00261	5.52762		8.18479	6.72346	12.0399	9.33867	15.0098	20.8746	12.0285	5.24012	17.2687	43.5641	8.47326	14.2673	0.254789	10.6893
	4.6256	2.40336	5.06611	4.98515	9.60648	10.0508	6.12291	3.03485	9.15776	49.5655	9.21031	5.02563	4.71549	8.47139	0.284821	2.24194	13.835	1.11683	1.2945	12.1353	15.428	86.2158	132.422	78.2294	79.668	18.5276	14.9002		0.40003	2.62227	0.0404797	0.0404797	4.58085	5.02513		7.95413	6.64685	11.6546	9.03838	14.5727	20.6282	11.7491	5.18851	16.9377	44.1607	8.22519	13.8668	0.25537	10.3465
	7.04891	3.31306	5.15871	4.68892	9.28721	9.42281	6.4866	2.52378	9.01038	38.9075	6.36945	6.10381	4.80637	8.72764	0.289735	0.316185	10.0714	1.7633	3.23167	7.84342	8.62131	47.0862	112.313	76.5998	85.0439	21.378	20.1425		0.945098	2.79075	0.945098	1.41489	3.1834	3.319		7.74153	6.51411	11.2747	8.75823	14.1505	20.3976	11.4728	5.1525	16.6253	44.9107	7.99571	13.481	0.255408	10.0165
	8.6292	5.58044	5.13331	4.40444	9.00453	8.76421	6.91936	2.09678	9.01614	30.3031	4.39649	7.10482	5.24509	8.73046	0.249391	2.92357	1.79269	3.18997	6.32478	4.34795	3.4035	27.8958	69.3956	77.0452	90.3717	24.0719	26.4878		1.52438	1.52438	1.97151	2.70038	1.89971	1.65939		7.54096	6.36831	10.9106	8.49444	13.7583	20.1853	11.2096	5.12673	16.3364	45.735	7.77933	13.1211	0.255583	9.70251
	8.46365	6.17006	4.8664	4.17181	8.75201	8.33513	6.79318	1.99887	8.79205	29.4247	3.99549	7.2526	5.19231	8.43152	0.23776	2.79048	0.388275	3.71247	6.87158	3.83703	2.37763	29.672	59.9198	81.802	94.8489	26.6136	31.0886		1.21105	1.08254	2.3862	3.08079	1.49941	1.08254		7.34477	6.2298	10.5751	8.24276	13.3854	19.9837	10.9603	5.10463	16.0649	46.574	7.56927	12.7791	0.256034	9.40893
	8.17476	5.89093	4.62709	4.67519	8.58848	12.9118	7.47803	3.15426	10.6323	42.1803	9.94933	7.03285	4.97912	8.48505	0.260389	0.485433	2.51889	8.12791	7.85595	1.23308	29.5254	32.9026	64.319	86.1882	85.2974	28.3276	0.998171		1.14192	1.14192	2.40576	2.35766	1.55563	5.87891		7.15921	6.10207	10.2599	8.00035	13.0263	19.7828	10.7218	5.08066	15.8024	47.3864	7.3695	12.4502	0.256345	9.13013
	7.61281	5.47144	4.53811	4.79396	8.27558	14.262	7.49232	3.64827	11.1406	48.6934	13.3098	6.54213	4.96333	8.10989	0.240687	0.0145179	4.08395	8.72733	7.28116	0.613494	45.8288	39.6653	71.2235	87.8481	83.1177	31.7562	0.12332		1.07068	1.07068	2.00401	1.74817	1.73345	7.71989		6.97559	5.9828	9.95816	7.78946	12.685	19.502	10.4822	5.02546	15.5076	47.9429	7.17906	12.1343	0.256571	8.87381
	7.29922	5.13062	4.48818	4.58232	7.6926	13.761	7.15899	3.51506	10.6741	49.0999	12.3556	6.21492	4.71939	7.59425	0.233469	0.0196625	4.11431	7.13325	6.63926	0.284732	43.587	43.7136	77.0924	88.7866	87.0214	38.6666	0.0224428		1.0843	1.0843	1.72674	1.6326	1.47768	7.54612		6.78131	5.79463	9.66082	7.6043	12.3657	19.1823	10.2315	4.96969	15.2012	48.5724	6.98706	11.8322	0.257455	8.63256
	6.97251	4.87331	4.27908	4.28481	7.2433	13.0552	6.7847	3.33903	10.1237	49.2141	11.1491	5.92291	4.43194	7.17561	0.236369	0.0352729	3.65342	6.27815	6.24943	0.210319	39.319	48.1405	81.6771	92.771	92.6605	44.4561	0.732157		1.0496	1.0496	1.64383	1.6381	1.3204	7.13227		6.59916	5.58803	9.37156	7.43588	12.0677	18.864	9.98771	4.91621	14.9039	49.2226	6.80834	11.5477	0.25819	8.40372
	6.69902	4.67658	3.98259	4.1821	6.91256	12.4925	6.4909	3.19858	9.68948	49.278	10.2309	5.6878	4.30572	6.85917	0.228704	0.0433147	3.29175	6.29162	5.33052	0.1778	36.0196	52.0104	85.2717	98.5703	94.6484	48.976	2.01161		1.01122	1.01122	1.70521	1.50569	1.22476	6.80473		6.42775	5.39542	9.10704	7.27966	11.791	18.5688	9.76162	4.86728	14.6289	49.8614	6.64073	11.2837	0.259029	8.19335
	6.57321	4.52352	3.70736	4.08339	6.65243	12.2842	6.30402	3.18748	9.4915	50.5627	10.1601	5.54837	4.19343	6.63262	0.225308	0.072466	3.17016	6.74262	4.93118	0.121388	35.7625	53.8408	88.1218	104.111	96.5788	52.6846	2.646		1.02485	1.02485	1.84101	1.46498	1.10406	6.73582		6.26156	5.21524	8.86856	7.13706	11.5354	18.2815	9.54989	4.81812	14.368	50.4521	6.48043	11.039	0.260202	8.00281
	6.42576	4.4612	3.65273	3.90099	6.36682	11.9156	6.12051	3.08241	9.20292	50.3619	9.50124	5.41401	4.04105	6.41102	0.226747	0.0931748	2.75331	6.08997	4.92627	0.0606645	33.5828	56.0265	89.2957	105.229	100.197	56.9124	3.98107		1.01175	0.952806	1.76128	1.51302	0.952806	6.50157		6.10386	5.05252	8.63781	7.00552	11.3003	17.7699	9.31165	4.684	13.9956	50.3026	6.32927	10.8031	0.261133	7.82167
	6.14043	4.3308	3.57237	3.64717	6.05636	11.4391	5.86437	2.95674	8.82111	50.4187	8.74231	5.19358	3.81808	6.11941	0.231581	0.0762088	2.35184	5.25325	4.91596	0.0368599	31.0774	60.3794	91.7773	106.884	105.343	61.693	6.10962		0.94685	0.86278	1.62121	1.54641	0.86278	6.2455		5.95697	4.90375	8.41761	6.88474	11.0796	17.0369	9.04658	4.46667	13.5133	49.3741	6.18892	10.5713	0.261476	7.65118
	5.73199	4.16867	3.28237	3.44759	5.63795	10.9235	5.53201	2.84195	8.37396	51.3729	8.0767	4.90331	3.62786	5.70848	0.222852	0.0399936	1.85868	5.06089	4.3448	0.0112245	29.0679	66.8936	94.9099	112.965	109.48	68.4407	8.92438		0.828679	0.73464	1.62095	1.45572	0.73464	6.02016		5.81892	4.76383	8.21546	6.77543	10.8728	16.2609	8.78456	4.23269	13.0172	48.1833	6.05805	10.3507	0.261609	7.49545
	5.28662	4.08213	3.00918	3.20729	5.2737	10.2965	5.19257	2.68354	7.87611	51.6805	7.20141	4.67792	3.426	5.28339	0.213263	0.00884528	1.23307	4.76718	3.94134	0.00658183	26.0501	74.3773	96.6036	118.846	114.566	74.6003	13.0635		0.608703	0.595782	1.66873	1.47063	0.595782	5.61858		5.68902	4.63486	8.02421	6.67499	10.6378	15.5348	8.53261	4.01123	12.5438	47.0106	5.93551	10.1115	0.260235	7.3496
	5.01302	3.92962	2.76348	3.01107	5.00355	9.56501	4.88096	2.48427	7.36523	50.8972	6.17161	4.46658	3.24071	5.01065	0.214504	0.017441	0.905046	4.48371	3.49649	0.015028	21.9403	79.1712	99.6248	124.264	118.805	79.3399	18.8863		0.54644	0.536964	1.7031	1.45551	0.536964	5.09843		5.56843	4.51801	7.83588	6.58259	10.3058	14.8876	8.28305	3.80389	12.0869	45.9237	5.82197	9.80012	0.254649	7.20924
	4.88003	3.71449	4.19726	2.85643	4.78904	9.24666	4.94732	2.23464	7.18196	45.1688	4.99364	4.49315	3.83518	4.85728	0.117585	0.00452769	1.51987	0.562586	4.37182	0.0250518	18.4843	81.5556	103.966	94.3537	122.2	83.2073	21.7546		0.386879	0.778661	0.29589	1.63672	0.29589	4.75351		5.4579	4.41132	7.63515	6.50607	9.96529	14.2761	8.04197	3.60408	11.646	44.8159	5.71994	9.48446	0.247594	7.07061
	4.7522	3.47306	5.58952	2.80882	4.49882	8.90388	5.00438	2.14631	7.15069	42.8885	4.60663	4.62551	3.7295	5.38019	0.181202	0.0635972	2.34495	0.34239	4.82051	0.255598	15.2061	83.8808	108.947	69.2444	123.255	88.5863	25.0697		0.126691	1.15245	0.964017	1.81669	0.126691	4.27838		5.35624	4.31261	7.4353	6.43554	9.63256	13.6704	7.80711	3.40436	11.2115	43.6059	5.62607	9.1762	0.239837	6.93542
	4.67825	3.24193	5.2684	2.69429	4.15088	8.34675	4.73008	2.00336	6.73344	42.3536	4.01345	4.41456	3.46916	5.12086	0.192281	0.00268639	2.21461	0.289787	4.14444	0.33548	13.0803	85.2408	113.826	74.6918	125.811	95.257	30.9592		0.263688	1.17264	0.853837	1.72027	0.263688	3.93218		5.2631	4.22133	7.24287	6.3356	9.32705	13.0783	7.57805	3.21231	10.7904	42.3897	5.53123	8.8898	0.232894	6.78923
	5.93959	3.07339	4.90143	2.58934	3.85368	7.92104	4.71308	1.98838	6.70146	42.1885	3.95365	4.37755	3.26846	5.68005	0.269496	1.50433	2.68858	0.0354761	4.51026	0.738567	10.291	63.5409	117.45	81.1696	128.176	101.147	35.8778		1.56204	1.30416	0.523875	1.78821	0.523875	3.54349		5.17793	4.13596	7.06612	6.19636	9.02716	12.5027	7.35105	3.02731	10.3784	41.182	5.43254	8.60813	0.226171	6.63124
	5.91556	2.90341	4.687	2.86828	3.62434	7.34372	4.55705	1.79357	6.35062	39.3581	3.21688	4.15567	3.08364	5.60842	0.29047	1.84555	2.73454	0.016886	2.85195	0.869953	7.76554	63.9245	121.164	85.0794	121.938	105.812	43.1271		1.75989	1.25226	0.531329	1.28739	0.531329	3.18805		5.1004	4.05476	6.91039	6.05986	8.72534	11.9585	7.13488	2.8506	9.98548	39.953	5.34026	8.32773	0.218574	6.48513
	5.5877	2.70023	4.50494	5.14588	3.35794	6.86732	4.694	1.51804	6.21204	32.3399	2.30443	4.82541	3.64469	5.47724	0.200895	0.798691	3.97514	0.0357432	0.204196	1.78506	4.72332	69.2748	125.678	88.471	76.8246	111.364	49.6112		0.762284	2.12519	0.320469	0.320469	1.46747	2.04191		5.03301	3.97693	6.81009	5.93841	8.43065	11.4582	6.94121	2.68598	9.62719	38.6961	5.25936	8.05829	0.210167	6.37425
	5.47559	2.49945	4.20777	5.5576	3.14134	6.46165	4.55723	1.53833	6.09556	33.7557	2.36645	4.84168	3.40795	5.53709	0.238025	0.843382	4.23448	0.122123	1.00072	2.00475	3.62681	71.1535	130.22	94.1496	69.7768	115.982	55.4905		0.63391	2.34223	0.63391	0.715913	1.70034	1.61997		4.97642	3.90224	6.71518	5.8397	8.14896	10.9833	6.76097	2.52834	9.28931	37.3961	5.19224	7.80196	0.200837	6.27744
	5.90345	2.36765	3.9589	5.1922	3.05607	6.03578	4.41901	1.52923	5.94824	34.6057	2.33854	4.57555	3.28178	5.72564	0.271316	2.20357	4.20806	0.211698	0.59782	1.85759	2.61394	64.1184	133.245	99.0412	76.0148	117.826	62.0167		1.3279	2.2079	0.616647	0.616647	1.51948	1.46023		4.92434	3.83275	6.6232	5.73239	7.88721	10.5289	6.58813	2.37954	8.96767	36.1186	5.12635	7.57121	0.192546	6.17779
	6.81124	2.33865	3.89281	4.94555	2.93335	5.60474	4.42106	1.68629	6.10735	38.1423	2.84358	4.41918	3.17321	5.43994	0.26317	5.71299	4.33642	0.279043	0.275091	2.21328	1.4011	50.4044	133.916	100.361	80.3766	120.505	68.9914		2.39206	2.08053	0.526368	0.526368	1.48583	1.18556		4.87693	3.7692	6.53392	5.62712	7.6656	10.0993	6.42868	2.24223	8.67091	34.8785	5.06448	7.38268	0.186243	6.08052
	6.55158	2.43385	3.75569	4.60071	2.83242	5.23007	4.23405	1.54477	5.77882	36.4844	2.38631	4.1782	3.06324	5.07273	0.246989	5.37093	3.24074	0.228833	0.134441	1.96457	0.992043	54.1588	131.721	103.127	86.6785	122.731	75.3559		2.37338	1.74435	0.422513	0.422513	1.34578	1.05187		4.83407	3.70872	6.45325	5.52714	7.46591	9.69732	6.28107	2.11582	8.39689	33.6857	5.00734	7.21274	0.180474	5.99019
	6.0674	2.49912	3.51774	4.25232	2.6468	4.84481	3.97136	1.36843	5.33979	34.4573	1.87259	3.88503	2.86453	4.69669	0.242309	4.39336	2.1675	0.205776	0.0789384	1.75448	0.762902	61.5197	130.227	108.017	93.287	126.879	82.193		2.18237	1.38591	0.367292	0.367292	1.23824	0.959775		4.79476	3.64887	6.37607	5.43532	7.28001	9.32341	6.14307	2.00007	8.14314	32.5581	4.9549	7.05403	0.174797	5.9057
	5.73511	2.33983	3.30982	3.99812	2.79902	4.62462	3.80109	1.25206	5.05314	32.9395	1.56765	3.65397	2.92672	4.46799	0.208429	3.74045	2.13527	0.241343	0.0388228	1.00414	0.678204	66.8426	133.888	112.382	98.2621	123.473	86.234		2.08114	1.31414	0.344151	0.344151	0.854953	0.970647		4.76906	3.58202	6.30118	5.35114	7.10824	8.97916	6.01513	1.89609	7.91122	31.522	4.91458	6.90648	0.168504	5.82616
	5.50041	2.19093	3.12466	5.77001	2.90725	4.51819	4.00191	1.47551	5.47742	36.8703	2.17714	3.82142	2.9616	5.25485	0.279105	2.24551	3.27964	0.769562	3.12618	1.19827	0.266544	70.7354	137.356	116.342	66.2733	121.079	88.2221		1.67899	1.63049	0.696763	1.94858	0.914173	0.696763		4.74196	3.53902	6.23281	5.27931	6.94764	8.66223	5.90049	1.7966	7.69709	30.4482	4.8763	6.76893	0.162524	5.75606
	5.21765	2.04365	3.67551	5.67803	2.91406	4.28902	3.96965	1.37756	5.34721	34.7022	1.89767	3.98226	3.10442	4.9855	0.232521	1.55751	3.70949	0.0865225	2.91854	1.11428	0.101996	75.5716	140.83	104.762	67.7793	120.929	92.5795		1.23539	1.93861	0.306758	1.69576	1.0682	0.306758		4.71523	3.50201	6.1693	5.21415	6.79118	8.37184	5.79395	1.70492	7.49887	29.4258	4.83996	6.63571	0.156483	5.69173
	4.82062	2.54791	3.62983	5.37573	4.10158	4.0558	4.08858	0.977547	5.06613	23.9092	0.955599	4.07869	3.73633	4.64086	0.107976	0.535882	2.37366	0.210448	1.65676	0.000168947	0.00107433	82.6322	129.116	105.699	72.8482	96.2217	97.1219		0.741929	1.53078	0.448857	1.29704	0.0228875	0.0228875		4.69058	3.46747	6.10493	5.14856	6.64111	8.10768	5.69339	1.62195	7.31533	28.4882	4.80508	6.50707	0.150457	5.62675
	4.47476	2.70686	3.46264	5.07985	5.78662	3.84337	4.22568	1.11923	5.34491	26.4864	1.25268	4.15907	3.55782	4.92858	0.161524	0.0620392	2.30683	0.582238	0.7296	2.43653	0.146162	89.0397	125.529	109.165	77.9865	66.003	101.354		0.315694	1.45221	0.696428	0.920784	1.62756	0.315694		4.66621	3.43105	6.04809	5.08084	6.49941	7.86766	5.59888	1.54905	7.14793	27.6672	4.76987	6.38658	0.144913	5.56447
	4.18947	3.13975	3.297	4.81014	5.5959	3.74678	4.12984	0.94195	5.07179	22.8084	0.887269	3.96812	3.40944	4.65497	0.154447	0.00355578	0.980285	0.69362	0.462809	2.14934	0.146736	94.5051	116.017	112.654	82.8228	69.1383	103.308		0.221346	0.828377	0.671123	0.842016	1.62778	0.221346		4.64322	3.39495	6.01133	5.01536	6.36657	7.64937	5.51347	1.48535	6.99881	26.9404	4.73625	6.27776	0.139959	5.51335
	3.8839	4.07332	4.28532	4.4473	6.97367	4.44982	4.68556	1.14241	5.82796	24.3815	1.3051	4.36631	4.12632	4.44919	0.0376508	0.64265	0.374833	0.160192	0.0567667	5.23548	0.0555688	100.54	96.7769	92.6508	89.5587	48.1244	89.5109		0.482406	0.292987	0.080991	0.080991	2.60737	0.0835183		4.62281	3.36805	5.98693	4.95404	6.24438	7.44969	5.43765	1.42702	6.86467	26.2433	4.70562	6.18002	0.135445	5.47048
	3.70869	3.86463	8.22923	4.18182	8.21549	4.3109	5.41846	2.18254	7.60101	40.2798	4.7635	4.24636	3.94393	7.23934	0.294674	2.92332	2.41438	7.90043	1.52928	7.8234	1.2267	104.084	100.926	32.2807	94.6539	32.437	92.159		0.53767	0.381726	3.98287	0.064538	3.96914	0.064538		4.60401	3.34524	5.96555	4.87581	6.13768	7.26707	5.3659	1.37647	6.74237	25.6523	4.67196	6.09465	0.132139	5.42068
	3.62739	3.75593	8.34274	3.90414	7.80565	4.05717	5.24884	2.1998	7.44864	41.9103	4.83913	3.98066	3.79298	6.86853	0.288472	2.62908	2.22878	9.57225	1.8082	6.53729	1.42007	105.749	103.122	31.0038	100.134	37.2734	97.0949		0.353264	0.224728	4.36209	0.0765131	3.82499	0.0765131		4.58631	3.32525	5.9434	4.7878	6.03991	7.101	5.29728	1.33239	6.62967	25.1524	4.63668	6.01578	0.129463	5.3656
	4.46929	3.85288	7.81969	3.66777	7.23751	3.74793	5.13251	1.88636	7.01887	36.7532	3.55836	4.16109	3.77417	6.54545	0.268546	0.439866	1.63744	7.22094	2.14548	4.43102	1.91707	89.143	101.163	37.1022	104.921	44.5334	103.285		0.308201	0.308201	3.65861	0.49332	3.07642	0.413159		4.56806	3.30825	5.92369	4.70361	5.94694	6.94866	5.2332	1.29285	6.52605	24.7048	4.60194	5.94112	0.12702	5.31365
	4.27497	4.38007	7.2351	3.38777	6.8024	3.51978	4.93335	1.66841	6.60176	33.8191	2.7836	4.32752	3.70857	6.19682	0.251201	0.433464	0.306114	5.29806	2.38881	3.49336	1.99819	92.8501	90.8356	44.5656	110.735	50.53	107.974		0.0525522	0.0525522	2.90758	0.93975	2.47488	0.807745		4.54976	3.29364	5.90568	4.62492	5.85676	6.80981	5.17343	1.25732	6.43075	24.3035	4.56855	5.89345	0.126639	5.24084
	4.17147	4.21907	6.65052	3.19294	6.30015	3.27326	4.63457	1.49377	6.12834	32.2311	2.23136	4.19527	3.49781	5.77988	0.245974	0.214462	0.17264	4.06408	2.0783	2.77416	1.85316	94.8555	93.9305	52.7123	114.874	57.9227	113.158		0.0238004	0.0238004	2.45526	1.00233	2.10488	0.922008		4.53272	3.28012	5.89159	4.5521	5.77073	6.68438	5.11861	1.22627	6.34487	23.957	4.53756	5.86137	0.127302	5.16141
	5.06694	3.97316	6.45867	5.51228	5.87194	3.03308	4.98601	1.27098	6.25699	25.4908	1.61538	5.28961	4.2466	5.78203	0.153104	0.00654944	1.02588	2.16872	0.276962	0.784865	3.81393	78.2146	98.7577	55.5349	70.5358	64.624	118.326		0.222672	1.31646	1.16906	0.222672	0.582326	2.25653		4.50561	3.26925	5.87475	4.48515	5.69189	6.57023	5.06615	1.19902	6.26517	23.6674	4.49026	5.82904	0.129735	5.09875
	5.43934	3.70453	6.29054	6.10161	5.61002	2.90156	5.00793	1.38025	6.38819	27.5613	1.9051	5.52468	4.13824	5.97871	0.18192	0.186113	1.69885	1.64507	1.19613	0.362509	4.43682	71.7664	104.169	58.0691	60.9842	68.9037	121.204		0.0853398	1.82015	0.765856	0.576927	0.0853398	2.62312		4.46548	3.27053	5.85539	4.42117	5.6055	6.46067	5.01312	1.16984	6.18297	23.3356	4.43225	5.79292	0.13307	5.03549
	5.27652	3.48541	6.34528	5.78393	5.21683	2.98334	4.84855	1.32447	6.17302	27.3168	1.75422	5.24668	3.91826	5.65708	0.181593	0.183161	1.85815	2.24019	0.874941	0.135626	3.47903	74.5515	108.69	57.2378	66.0467	75.586	119.41		0.0298495	1.76126	1.0986	0.537259	0.0298495	2.26334		4.42575	3.27846	5.83716	4.3578	5.50888	6.35354	4.96026	1.13915	6.09941	22.9655	4.37479	5.75509	0.13626	4.96731
	4.96385	3.26203	7.489	5.42034	4.82145	3.02001	4.82945	1.62304	6.45249	33.6072	2.63427	4.89265	3.65189	5.30622	0.184674	0.018064	2.45679	7.07322	0.349152	6.39138e-05	3.27406	80.0487	113.397	41.2401	72.0887	82.617	118.61		0.0711985	1.63062	2.59635	0.527687	0.0711985	1.87264		4.3994	3.28708	5.81924	4.29673	5.4134	6.2468	4.91044	1.10796	6.0184	22.5633	4.3224	5.71778	0.13898	4.9064
	4.74787	3.05251	7.38582	5.16452	4.4643	3.22832	4.67389	1.57247	6.24636	33.6436	2.47265	4.60609	3.53731	5.06036	0.177146	0.00547328	2.62888	7.35457	0.240719	0.043927	2.08968	83.9601	117.904	42.5759	76.4982	89.2372	114.116		0.141785	1.55358	2.77973	0.558434	0.141785	1.37777		4.37109	3.29368	5.8025	4.23805	5.32298	6.14479	4.86218	1.08005	5.94223	22.2133	4.27131	5.68262	0.141785	4.84704
	4.59907	2.86645	7.02002	4.91739	4.17398	3.07493	4.44197	1.50466	5.94663	33.8736	2.26399	4.38653	3.34969	4.83781	0.181755	0.0246796	2.48228	6.64634	0.226018	0.0718174	1.86881	86.7092	121.979	47.4834	80.8823	94.8065	117.417		0.212543	1.52008	2.63349	0.530859	0.212543	1.3116		4.3413	3.29882	5.78439	4.18338	5.23861	6.05334	4.81664	1.05592	5.87255	21.9222	4.22286	5.64795	0.144374	4.78995
	4.99457	2.78532	6.802	4.67631	4.04908	2.87213	4.36324	1.50041	5.86364	34.3875	2.25122	4.3627	3.16637	4.91501	0.216379	0.398586	2.48983	5.94758	0.098017	0.0986928	2.2234	79.4999	123.777	50.5356	85.2766	97.2544	121.853		0.631876	1.57738	2.43931	0.313615	0.313615	1.49057		4.31243	3.30585	5.76503	4.13355	5.15826	5.96934	4.77408	1.03318	5.80726	21.6415	4.17827	5.61334	0.146561	4.73535
	5.58967	2.61714	7.45045	4.47702	3.96704	2.99111	4.51541	1.78872	6.30413	39.6137	3.19952	4.22203	3.23509	5.31151	0.242952	1.15404	3.60341	8.6145	0.00147365	0.300702	2.32347	69.242	127.548	41.7367	88.9971	98.8792	119.241		1.36764	1.60489	3.22842	0.254987	0.254987	1.23092		4.28574	3.32408	5.74557	4.08823	5.08049	5.88709	4.7352	1.00785	5.74305	21.2841	4.13761	5.5793	0.148369	4.68312
	5.32667	2.44942	7.39355	4.21761	3.89079	4.35109	4.60485	1.65336	6.25821	35.9047	2.73359	4.28435	3.9725	5.08277	0.122611	0.521013	4.64589	7.77681	0.149955	0.509885	0.0643989	73.6881	131.364	42.4752	93.9587	100.401	91.389		1.04232	1.83493	3.1092	0.0667357	0.393558	0.0667357		4.25887	3.34278	5.72765	4.04561	5.00159	5.80972	4.6977	0.984209	5.68191	20.9508	4.09893	5.54614	0.150046	4.63023
	5.12245	2.76924	7.06733	3.89456	3.71472	5.13818	4.61775	1.5021	6.11984	32.5288	2.25629	4.50851	3.75968	5.13424	0.154551	0.254729	3.41696	6.00046	0.522999	0.815461	0.270846	77.2358	124.135	46.8337	100.326	103.961	76.9597		0.613947	1.73926	2.55882	0.613947	0.793789	0.629668		4.22849	3.36051	5.71045	4.00854	4.92257	5.72798	4.65976	0.960441	5.6202	20.6114	4.06353	5.51348	0.151399	4.57553
	5.00441	2.72593	6.51917	3.6804	4.2354	4.90262	4.51132	1.29475	5.80607	28.7	1.67638	4.56901	3.81915	4.97896	0.131825	0.243132	3.18763	4.03146	0.690433	0.0761315	0.153117	79.3247	125.102	54.6369	104.662	93.6142	81.1481		0.435393	1.84308	1.95016	0.888614	0.333611	0.333611		4.19747	3.37982	5.6929	3.98113	4.84381	5.6414	4.62275	0.934788	5.55754	20.2214	4.03522	5.442	0.148439	4.52064
	4.88567	3.39497	6.15464	3.4504	6.94246	4.59351	4.90361	1.42873	6.33234	29.1362	2.04126	4.73959	3.73618	5.8374	0.219481	0.000321848	2.276	1.56508	2.11182	4.15693	0.0961592	81.4538	110.584	60.1587	109.421	48.5583	86.8127		0.146078	1.34462	1.41505	1.28919	2.20287	0.146078		4.16713	3.40039	5.6756	3.95382	4.76913	5.55895	4.5875	0.910841	5.49834	19.8548	4.00715	5.36149	0.144562	4.46813
	4.69538	3.43515	5.87963	3.20885	6.82544	4.50921	4.75894	1.39628	6.15522	29.3401	1.94959	4.6023	3.70366	5.58357	0.202418	0.00404026	1.75244	1.25593	2.40278	4.27041	0.0623647	84.9248	109.74	64.5005	114.533	50.203	88.3907		0.0930831	1.16715	1.27733	1.39344	2.22314	0.0930831		4.13854	3.42075	5.6577	3.9287	4.70127	5.48246	4.5549	0.888788	5.44369	19.5128	3.98116	5.28716	0.14091	4.41991
	4.39249	3.29005	5.52944	3.17212	6.4435	4.44962	4.5462	1.27008	5.81628	27.9371	1.6131	4.42106	3.56566	5.25949	0.191932	0.0236268	1.57793	0.966757	1.88811	3.59974	0.00932858	90.599	112.801	70.2479	115.32	55.7612	89.5148		0.0285628	1.13101	1.10839	1.24894	2.02245	0.0285628		4.08719	3.4295	5.63666	3.9055	4.63618	5.41242	4.51791	0.873034	5.39095	19.3239	3.95092	5.21836	0.138227	4.36169
	4.08962	3.06829	5.13005	3.05965	6.16718	4.20753	4.28705	1.20688	5.49393	28.1516	1.45655	4.14857	3.32362	4.89942	0.191632	0.0389803	1.48538	0.710643	1.50653	3.53489	0.00632421	96.4565	117.561	77.1024	117.748	59.9643	94.1543		0.0589547	1.08028	0.981476	1.08893	2.01861	0.0589547		4.02012	3.41407	5.61391	3.88417	4.57318	5.35973	4.47753	0.86845	5.34598	19.3957	3.91816	5.16309	0.137089	4.29665
	3.9085	2.98129	4.92093	2.8459	6.04159	3.94461	4.10714	1.21066	5.3178	29.477	1.4657	3.92655	3.21309	4.67685	0.185523	0.0394578	1.26754	0.662263	1.59072	3.74212	0.0264142	100.047	119.455	80.8185	122.433	61.9252	99.3258		0.0180577	0.945268	0.994377	1.08065	2.11504	0.0180577		3.95361	3.39024	5.59149	3.86657	4.51878	5.30998	4.43844	0.866761	5.3052	19.5285	3.88833	5.11218	0.135976	4.23619
	4.36954	2.78093	4.83837	2.69439	5.83393	3.81201	4.05486	1.21744	5.2723	30.0242	1.48215	4.09077	3.0387	4.72116	0.216817	0.099023	1.62291	0.613889	1.85088	3.16509	0.0589781	91.0365	123.875	82.3098	125.809	65.2366	101.987		0.278767	1.30985	0.747598	1.39638	1.74316	0.278767		3.88956	3.36674	5.56952	3.84399	4.49037	5.2123	4.39541	0.857083	5.25249	19.4995	3.85538	5.03181	0.132374	4.18996
	4.28085	2.68761	4.58353	4.2147	5.62795	3.55733	4.15866	0.988228	5.14689	23.7631	0.976594	4.24778	3.72167	4.50786	0.0955327	0.0149302	2.16399	0.180515	0.00314041	2.1588	0.361602	92.7368	125.961	86.9988	94.0152	68.6064	107.195		0.0330749	1.56016	0.335756	0.0330749	1.38017	0.690447		3.83031	3.34496	5.54755	3.81904	4.47865	5.09939	4.35332	0.845494	5.19881	19.4218	3.82186	4.94421	0.128034	4.15448
	4.08321	2.55084	4.296	4.77058	5.326	3.36552	4.06536	0.99233	5.05769	24.4094	0.98472	4.18961	3.54495	4.65194	0.13505	0.000318742	2.29377	0.0531944	0.497339	1.58921	0.48977	96.5823	129.05	92.4453	83.5444	73.6996	111.204		0.106393	1.63876	0.106393	0.580976	1.13639	0.824082		3.77307	3.3253	5.52459	3.79511	4.47186	4.99017	4.31335	0.835105	5.14846	19.3609	3.77858	4.86059	0.125244	4.13349
	3.79643	2.43756	4.34637	4.55669	4.94157	3.16861	3.87454	0.937641	4.81218	24.2001	0.879171	4.0714	3.32556	4.50411	0.150523	0.00610004	2.0649	0.222623	0.465327	1.13856	0.498339	102.301	131.636	91.4793	87.5003	80.4479	115.396		0.274966	1.63384	0.274966	0.485286	0.87017	0.902794		3.71841	3.30719	5.50265	3.80637	4.4655	4.89331	4.28224	0.823587	5.10583	19.2326	3.7404	4.78636	0.122668	4.13594
	3.54349	2.38607	5.32029	4.23269	4.60588	3.10447	3.86548	1.06499	4.93047	27.5512	1.1342	3.88809	3.21422	4.51258	0.168033	0.103681	2.18866	2.11648	0.134842	0.548185	0.579136	107.482	132.82	73.7976	93.6667	86.5825	116.778		0.344601	1.50202	1.4322	0.344601	0.717788	0.783617		3.66589	3.28948	5.4823	3.81802	4.45728	4.8174	4.25506	0.816541	5.0716	19.1899	3.70392	4.72737	0.121386	4.13765
	3.33526	2.44766	6.63085	4.07992	4.43751	2.91389	3.97418	1.49308	5.46726	37.5695	2.22929	3.70759	3.01923	4.34811	0.180375	0.40822	2.33026	7.05789	0.0111797	0.214676	1.12423	111.843	131.405	52.9983	96.6472	89.744	120.933		0.372327	1.25992	2.92326	0.372327	0.729925	0.793703		3.61462	3.27143	5.46317	3.82787	4.44679	4.75331	4.22953	0.812506	5.04204	19.2103	3.66793	4.67668	0.120886	4.13733
	3.17032	2.7328	6.63881	3.96226	4.31633	2.83386	3.9424	1.4628	5.4052	37.1044	2.13979	3.56629	2.91797	4.22781	0.183302	0.596097	1.46313	7.27065	0.000394596	0.139826	1.22886	115.359	124.949	52.8825	98.9743	92.0547	122.7		0.395969	0.833494	3.07252	0.395969	0.750037	0.732436		3.5691	3.25196	5.44572	3.8365	4.43724	4.69046	4.20516	0.80962	5.01478	19.253	3.63595	4.62715	0.119955	4.13687
	2.9586	2.8666	6.21391	3.8015	4.10636	2.83111	3.79635	1.29913	5.09547	34.2205	1.68773	3.38005	2.8896	4.03014	0.164825	0.701823	0.864429	5.84461	2.65503e-05	0.0961085	0.931677	119.952	121.975	59.2428	102.199	96.1279	122.761		0.421451	0.513449	2.83386	0.421451	0.726312	0.548936		3.52913	3.23178	5.42997	3.84475	4.42948	4.62948	4.18243	0.807688	4.99012	19.3114	3.60803	4.57948	0.11865	4.13712
	2.7527	2.68539	6.02064	3.65077	3.81601	2.67821	3.60062	1.28941	4.89003	35.8107	1.66257	3.20174	2.70222	3.7747	0.165586	0.718969	0.837649	5.85648	0.00251523	0.0463938	0.850835	124.504	126.011	62.2554	105.269	101.906	126.172		0.449036	0.516347	2.8189	0.449036	0.614276	0.523523		3.49832	3.21814	5.41672	3.85245	4.4253	4.57025	4.16353	0.80467	4.9682	19.3266	3.58685	4.53401	0.116633	4.13888
	2.69087	2.54062	5.93229	3.46617	3.57126	3.52825	3.62158	1.21733	4.8389	33.6132	1.48189	3.49721	2.8847	3.56051	0.104855	0.866206	1.16847	5.33938	0.0241517	0.00253181	0.00870986	125.888	129.282	63.6574	109.091	106.907	107.798		0.806335	0.956589	2.43508	0.0310408	0.0740503	0.0310408		3.48002	3.20846	5.40567	3.86065	4.42439	4.51422	4.1489	0.800469	4.94937	19.2935	3.57518	4.49176	0.113622	4.14252
	2.55834	2.52718	5.7923	3.26226	3.37083	7.09949	4.10173	1.89445	5.99619	46.1867	3.58896	3.31654	2.73432	5.18694	0.309625	2.38207	2.47922	2.85803	0.70472	0.534217	8.98653	128.879	129.588	65.9107	113.392	111.092	46.3946		0.758206	0.789365	2.47576	0.0542872	0.0542872	3.78294		3.46224	3.19967	5.39609	3.86867	4.42387	4.48342	4.13899	0.799183	4.93818	19.3086	3.56385	4.46854	0.11263	4.14627
	2.39567	2.43627	5.54604	4.011	3.13553	8.69829	4.37047	2.42517	6.79563	55.49	5.88144	3.57326	2.61108	5.16228	0.328197	3.8998	3.74112	1.38197	0.129214	1.52507	18.73	132.599	131.666	69.97	98.0069	116.108	27.1708		1.17759	1.137	1.97277	0.437737	0.437737	5.12502		3.44361	3.19169	5.37468	3.87562	4.42252	4.50464	4.13546	0.798903	4.93436	19.3183	3.55161	4.48411	0.116044	4.14907
	2.28528	2.32742	5.36332	3.8785	3.05449	8.13584	4.17414	2.25515	6.42929	54.0266	5.08568	3.46649	2.50919	4.99212	0.331	3.56779	3.41039	1.41415	0.0874054	1.25362	15.6951	135.154	134.176	73.0601	100.648	117.86	33.3507		1.18121	1.13908	1.89683	0.412004	0.412004	4.66935		3.42428	3.18446	5.34469	3.88062	4.42041	4.55628	4.13512	0.799455	4.93458	19.3333	3.53837	4.52231	0.122068	4.15051
	2.16024	2.20372	5.23524	3.65886	3.46153	7.5734	4.04883	2.0639	6.11273	50.9751	4.25967	3.56019	2.51817	4.84114	0.315651	3.56676	3.40445	1.40757	0.152079	0.344922	12.4226	138.077	137.057	75.2661	105.103	109.188	40.1633		1.39995	1.35648	1.67505	0.098664	0.098664	4.0132		3.40378	3.17805	5.31976	3.8845	4.41964	4.6386	4.14072	0.806384	4.94711	19.4745	3.52396	4.58386	0.130725	4.15207
	1.99958	2.13537	5.01369	3.77325	3.39789	7.29725	3.93617	1.98834	5.92451	50.5146	3.95349	3.58557	2.451	4.70358	0.314845	3.75038	3.2429	1.16105	0.0265425	0.289749	11.2968	141.878	138.662	79.1594	102.771	110.522	43.7397		1.58599	1.4502	1.42812	0.187682	0.187682	3.71168		3.37274	3.17479	5.29752	3.88806	4.42033	4.73232	4.14763	0.81887	4.9665	19.7431	3.50157	4.65432	0.14134	4.15419
	1.91978	2.11839	5.74518	3.61132	3.27667	7.12373	3.96584	2.06584	6.03168	52.0907	4.26769	3.44399	2.40796	5.21171	0.367963	4.18639	3.41309	3.16603	0.125685	0.474967	9.97226	143.786	139.062	66.6781	106.08	113.086	46.0649		1.52422	1.32561	2.30118	0.167329	0.167329	3.67974		3.3423	3.17999	5.27563	3.88764	4.42246	4.82874	4.15613	0.832333	4.98846	20.0267	3.47863	4.72717	0.152153	4.15505
	2.24984	2.15453	10.2802	4.04108	3.13351	7.01574	4.81248	3.21856	8.03104	66.8796	10.3591	3.58729	2.47076	6.27207	0.434792	6.56709	7.0647	29.8956	0.595059	2.81892	4.85435	135.979	138.211	13.1818	97.4124	116.151	47.5425		1.33745	1.43277	6.69287	0.453781	0.453781	3.42844		3.31311	3.18618	5.25585	3.86262	4.42561	4.92332	4.16111	0.84948	5.01059	20.4147	3.45049	4.79889	0.163456	4.14411
	2.61371	2.02007	10.0515	5.67754	3.07828	6.71156	5.02544	3.07147	8.09692	61.1184	9.43394	4.37791	2.72985	6.45305	0.405449	5.81647	9.03224	25.2613	0.425223	3.79146	2.84298	127.625	141.39	14.8945	67.7874	117.345	51.8297		1.7642	2.35783	5.6736	1.29963	1.29963	2.33365		3.28352	3.19214	5.24277	3.83174	4.42953	5.01154	4.16521	0.869795	5.035	20.8824	3.42058	4.86604	0.174433	4.13064
	2.48608	1.96002	9.56337	5.5624	3.19052	6.22815	4.83176	2.87453	7.70629	59.4924	8.26292	4.37646	2.66219	6.06171	0.389679	5.50219	8.24686	22.3881	0.533835	2.69366	1.94992	130.525	142.822	18.9006	69.6966	114.925	59.0238		1.89038	2.41644	5.18691	1.18594	1.18594	1.85169		3.2487	3.19776	5.23148	3.80308	4.43209	5.13644	4.17493	0.900884	5.07581	21.5785	3.3873	4.96035	0.188443	4.11758
	2.3455	1.86145	8.84441	5.30291	5.08853	5.96013	4.90049	2.55493	7.45542	52.1363	6.52768	5.19572	3.03126	5.79582	0.313192	6.52797	9.23575	15.5545	0.161944	0.0353593	1.12283	133.757	145.188	25.6687	74.0965	77.8333	63.2139		2.85022	3.33427	3.64869	0.107191	0.107191	0.764407		3.20328	3.20172	5.2195	3.77771	4.434	5.38653	4.20379	0.966465	5.17025	22.9903	3.34689	5.02313	0.200267	4.10586
	2.25602	1.7593	8.34978	4.92252	5.24964	5.71766	4.70915	2.42192	7.13107	51.43	5.86568	5.08608	2.92264	5.60066	0.314199	6.01788	8.70163	13.2541	0.0455248	0.292131	1.01709	135.835	147.66	30.9255	80.79	75.0164	67.1282		2.83006	3.32678	3.26369	0.163563	0.163563	0.631581		3.1633	3.20289	5.20754	3.75458	4.4352	5.69574	4.24321	1.05488	5.29809	24.8604	3.34081	5.01445	0.20031	4.09489
	2.23253	1.68715	7.91808	4.65075	4.92222	5.54622	4.49282	2.28176	6.77458	50.7867	5.20641	4.78649	2.83709	5.39022	0.310324	5.10891	7.87182	11.7324	0.0249396	0.184382	1.10963	136.383	149.419	35.9133	85.7494	80.7953	69.967		2.55395	3.09934	3.13159	0.135737	0.135737	0.759732		3.12945	3.20194	5.19744	3.73454	4.43628	5.9925	4.28203	1.14737	5.42939	26.795	3.33509	5.00715	0.200433	4.08541
	3.42393	1.6286	7.74467	4.39671	4.61457	5.34411	4.52543	2.03289	6.55832	44.9214	4.13264	4.50564	3.66713	5.16172	0.169285	1.21329	8.39165	10.3635	0.0165698	0.00794616	0.670229	109.975	150.854	38.0217	90.5188	86.4207	73.389		1.08171	2.87704	3.23903	0.108932	0.108932	0.838467		3.09757	3.20634	5.18883	3.72112	4.43413	6.27352	4.32025	1.23914	5.55939	28.6821	3.33504	5.00015	0.199769	4.07763
	3.21834	4.07397	7.59073	4.80832	4.40626	4.96474	4.84373	1.48241	6.32614	30.6048	2.19754	4.60729	4.15704	4.92563	0.0846216	2.6419	0.592522	7.54602	0.00125336	0.191376	0.0146439	114.33	96.7641	39.9439	82.8559	90.3371	80.0328		1.38896	0.53332	2.98344	0.201031	0.201031	0.357446		3.0665	3.22578	5.18079	3.70957	4.43002	6.54479	4.35958	1.32925	5.68883	30.4904	3.34673	4.9931	0.197411	4.0698
	3.00237	4.30066	7.28671	4.84078	4.12427	4.69685	4.70861	1.42009	6.1287	30.1595	2.01667	4.49876	4.16837	4.8048	0.0709261	2.91124	0.166418	6.64661	0.0174699	0.341453	0.000138267	118.995	92.3556	43.8792	82.2661	95.7771	84.8977		1.49638	0.198092	2.78795	0.342025	0.374489	0.198092		3.03682	3.24533	5.16598	3.69674	4.43624	6.81608	4.39953	1.42208	5.82161	32.3235	3.35818	4.98355	0.194847	4.06649
	2.79277	4.15657	6.75572	4.56137	3.84329	4.5667	4.44607	1.30712	5.75319	29.3995	1.70857	4.35897	3.92161	4.56537	0.0758526	2.73339	0.0838108	5.33447	0.0132943	0.363346	0.0145514	123.612	95.1459	51.1959	87.4127	101.356	87.3131		1.5662	0.202401	2.39675	0.202401	0.515682	0.207729		3.00983	3.25712	5.15077	3.68398	4.43041	7.07455	4.43445	1.51407	5.94852	34.1434	3.36384	4.97169	0.192892	4.0572
	2.62292	3.86331	6.53018	4.23255	3.55299	4.50653	4.21808	1.30705	5.52513	30.9869	1.70839	4.04793	3.63057	4.43803	0.100074	2.54454	0.12586	5.34579	0.000209386	0.442339	0.0832025	127.417	100.953	54.4743	93.6694	107.285	88.4412		1.42501	0.184619	2.48225	0.184619	0.494937	0.458597		2.98504	3.26518	5.14149	3.67318	4.40556	7.32323	4.46561	1.60546	6.07107	35.9515	3.36718	4.97252	0.192493	4.03937
	2.58209	3.70339	7.82768	4.00748	3.30734	4.37278	4.30013	1.83455	6.13468	42.6628	3.36559	3.85544	3.40635	4.28145	0.11383	2.95166	0.356088	12.4436	0.0856437	0.985629	0.00527848	128.341	104.192	37.0049	98.0767	112.434	90.9747		1.27335	0.152041	3.97225	0.152041	0.548098	0.517344		2.96193	3.26778	5.13662	3.66476	4.38068	7.67746	4.51487	1.73759	6.25246	38.4859	3.36702	4.98118	0.193354	4.02272
	2.52969	4.24712	8.32145	3.74563	3.18552	4.17303	4.36708	2.04193	6.40901	46.7573	4.16947	3.95933	3.32555	4.2286	0.119543	3.37597	0.01439	15.6371	0.386191	1.39606	0.0376523	129.531	93.3876	31.2413	103.332	115.032	94.825		1.42964	0.287784	4.36212	0.2137	0.773809	0.2137		2.94916	3.26662	5.12031	3.67589	4.33994	8.10282	4.57579	1.89535	6.47114	41.4212	3.36894	4.98418	0.193369	4.00792
	2.39879	4.17594	8.03654	3.45114	3.55611	3.98453	4.26717	1.94724	6.21441	45.633	3.79174	3.77032	3.47738	4.12809	0.0855585	3.49087	0.00832276	14.2081	0.665917	0.505616	0.0798857	132.528	94.7683	34.5075	109.405	107.221	98.5317		1.37153	0.405625	4.26621	0.319183	0.214213	0.214213		2.93807	3.27935	5.06248	3.69246	4.28486	8.52737	4.63077	2.05239	6.68316	44.3208	3.38262	4.95455	0.188544	3.98866
	2.27357	4.01014	7.51691	3.2538	3.46376	3.91599	4.07236	1.79829	5.87065	44.1585	3.23386	3.68987	3.30629	3.9866	0.0932841	3.23565	0.00387165	11.8649	0.670043	0.370392	0.0244527	135.426	98.024	40.8825	113.573	109.142	99.8972		1.41631	0.320263	3.82703	0.436076	0.226112	0.226112		2.92617	3.29107	5.00237	3.70873	4.2322	8.94125	4.68363	2.20957	6.8932	47.1764	3.39548	4.92268	0.183598	3.97047
	2.11832	3.85549	7.36073	3.14876	3.27039	3.71871	3.91207	1.79698	5.70905	45.9344	3.22915	3.49455	3.17917	3.82129	0.0917258	3.21751	0.00320147	11.8933	0.582636	0.411748	0.0373869	139.064	101.11	42.904	115.822	113.219	103.88		1.37623	0.360935	3.86618	0.34579	0.224159	0.224159		2.90607	3.29824	4.94711	3.72641	4.18446	9.33422	4.73275	2.36336	7.09612	49.9363	3.40529	4.89352	0.179331	3.95544
	1.98304	3.68889	7.24039	3.0259	3.00031	3.57455	3.75218	1.8125	5.56468	48.3052	3.28516	3.30023	3.00671	3.66031	0.0980343	3.12985	0.00400596	12.1676	0.527481	0.565309	0.0315517	142.272	104.488	44.4949	118.482	119.04	106.839		1.31719	0.388661	3.94016	0.274326	0.299917	0.274326		2.8879	3.29976	4.89954	3.74338	4.14007	9.69641	4.77784	2.50761	7.28545	52.4842	3.41067	4.86911	0.176145	3.94173
	1.91112	3.5033	7.10441	2.83623	2.81578	3.52593	3.61613	1.80803	5.42416	49.999	3.26897	3.16977	2.82089	3.52027	0.110292	2.90705	0.0127304	12.1681	0.608237	0.640562	0.00813633	143.993	108.317	46.3275	122.647	123.101	107.847		1.25865	0.333533	3.93465	0.333533	0.353989	0.356161		2.86915	3.30197	4.86235	3.75841	4.10006	10.0351	4.82117	2.64403	7.46521	54.8421	3.41608	4.85206	0.173676	3.92924
	2.19114	3.42716	6.62759	2.7206	3.41117	3.3451	3.62046	1.55258	5.17304	42.8835	2.41051	3.37814	2.87672	3.42316	0.0867375	2.04296	0.0373665	9.04284	0.809749	0.0438001	0.0758231	137.352	109.908	53.0458	125.222	110.243	111.635		1.187	0.0490183	3.24945	0.657538	0.0330375	0.0330375		2.84045	3.30508	4.82545	3.7466	4.06335	10.3583	4.85654	2.77861	7.63515	57.2137	3.41546	4.84877	0.173435	3.90497
	2.04869	4.4349	6.29871	2.61833	4.72688	3.08869	3.86937	1.57774	5.4471	40.7751	2.48925	3.7618	2.73592	4.65389	0.259543	3.31485	0.31983	5.9017	1.56511	0.73533	0.609456	140.711	89.7935	57.9446	127.521	84.3452	117.119		1.7131	0.673106	2.53691	1.14347	0.965084	0.673106		2.8081	3.30796	4.78897	3.72555	4.03188	10.6706	4.88885	2.9105	7.79935	59.5335	3.41236	4.86388	0.175384	3.87872
	1.96349	4.90045	5.98837	2.49724	4.59628	2.92585	3.81195	1.57907	5.39101	41.4241	2.49345	3.76106	2.60439	4.82441	0.298839	3.4168	1.18485	4.7368	1.72845	0.615184	0.785175	142.739	81.1871	62.7657	130.27	86.7611	120.67		1.79758	1.13939	2.2273	1.26382	0.835219	0.835219		2.77615	3.3102	4.75069	3.70474	4.00921	10.9712	4.92036	3.03774	7.9581	61.7381	3.40883	4.87794	0.177283	3.85697
	2.98738	4.70932	5.55262	2.46194	4.28142	2.76979	3.79374	1.2363	5.03004	32.5878	1.52843	3.6344	2.82419	4.60234	0.239433	0.650224	0.83827	3.09365	1.7737	0.237825	1.04848	119.322	84.6682	69.8599	131.077	92.7259	124.123		0.647019	1.07492	1.91822	1.17246	0.647019	0.864608		2.74664	3.31245	4.69935	3.6852	3.98878	11.2599	4.94872	3.16032	8.10904	63.8613	3.40564	4.88638	0.178575	3.83699
	2.92272	4.37612	5.1733	2.34053	3.97112	2.59321	3.56283	1.11944	4.68227	31.4198	1.25314	3.44692	2.67558	4.27487	0.230098	0.409741	0.661431	2.59361	1.49403	0.166698	0.940176	120.739	90.911	76.3447	133.872	98.7982	128.089		0.524198	0.929196	1.72638	1.10639	0.524198	0.853715		2.72141	3.31508	4.64774	3.66575	3.97005	11.5335	4.97558	3.27655	8.25213	65.8526	3.40275	4.89362	0.179703	3.8179
	2.70995	4.14082	4.78175	2.20439	3.70235	2.75163	3.38182	0.98727	4.36909	29.1935	0.974701	3.22699	2.72037	4.0312	0.194152	0.4514	0.57609	1.95982	1.38633	0.102741	0.397135	125.46	95.4533	83.3404	137.041	104.213	124.528		0.517037	0.913833	1.55476	1.0226	0.475359	0.475359		2.69615	3.31725	4.59898	3.64676	3.95561	11.7942	5.00148	3.38771	8.3892	67.7342	3.39962	4.90086	0.180861	3.80118
	2.54537	4.09963	4.54795	2.11281	3.57818	3.10093	3.33081	0.925955	4.25677	27.7997	0.857393	3.33956	2.68426	3.96927	0.193131	0.616914	0.591077	1.48141	1.48353	0.0611915	0.0528441	129.174	96.26	87.6639	139.194	106.764	116.854		0.794184	0.76007	1.20839	1.22675	0.238624	0.238624		2.66587	3.3183	4.56345	3.62805	3.96345	12.0444	5.03058	3.49403	8.52462	69.4558	3.39574	4.9138	0.182689	3.79575
	2.38419	5.07261	4.3393	2.03327	3.43728	3.03389	3.38342	1.15875	4.54217	34.2479	1.3427	3.23559	2.54662	4.11379	0.235297	0.998465	2.85336	0.913693	1.82292	0.00290072	0.122171	132.864	78.1144	91.6145	141.077	109.696	118.308		0.851396	1.83702	1.10371	1.20232	0.201694	0.201694		2.62905	3.31924	4.51971	3.61237	3.97833	12.2807	5.05657	3.59543	8.652	71.1042	3.39252	4.92235	0.183987	3.79535
	2.22495	4.98884	4.08105	1.9118	3.25581	2.92637	3.23147	1.15399	4.38546	35.711	1.33169	3.09109	2.4003	3.87474	0.234968	1.01308	3.08837	0.721785	1.74153	0.000592503	0.0930877	136.56	79.6021	96.6249	143.977	113.53	120.659		0.86614	1.89776	0.98996	1.17929	0.164722	0.164722		2.59364	3.31995	4.47425	3.61492	3.99198	12.4868	5.08026	3.68341	8.76367	72.5045	3.39369	4.92875	0.184448	3.80345
	2.12465	4.76259	3.79146	2.21058	3.08209	2.85555	3.13782	1.00362	4.14144	31.9845	1.00724	2.96882	2.37182	3.61412	0.207537	1.02652	2.63989	0.427251	0.85978	0.00310582	0.0796782	138.914	83.6905	102.402	136.896	117.262	122.22		0.844169	1.79378	0.822646	0.758242	0.113272	0.113272		2.55982	3.31626	4.43036	3.62049	4.00443	12.6657	5.0995	3.76061	8.86012	73.7447	3.39232	4.93222	0.184983	3.81246
	1.97172	4.73649	3.55596	2.87624	2.84711	2.7606	3.12469	0.936438	4.06112	29.969	0.876916	2.86167	2.78223	3.38603	0.0978887	1.32933	2.59792	0.185998	0.0617263	0.0770504	0.132558	142.543	84.1688	107.224	121.763	122.406	124.328		0.889953	1.87482	0.694288	0.0145659	0.0145659	0.101071		2.52634	3.31172	4.39343	3.62559	4.00803	12.8335	5.11643	3.83385	8.95028	74.9322	3.39019	4.93568	0.185625	3.81681
	1.86186	4.64907	3.47467	2.64949	2.82671	2.57505	3.00614	0.956386	3.96253	31.8144	0.914673	2.7381	2.59366	3.31268	0.121737	1.30939	2.69922	0.219519	0.1272	0.0321967	0.185839	145.178	85.7804	108.914	126.818	122.858	128.5		0.876243	1.91097	0.736571	0.0886081	0.0886081	0.163048		2.49876	3.2999	4.35852	3.63046	3.98182	12.9961	5.1276	3.90668	9.03428	76.1894	3.38254	4.93533	0.186681	3.80614
	1.76702	4.43968	3.27626	2.47315	2.82038	2.40142	2.86298	0.919209	3.78219	32.1067	0.844946	2.64677	2.41935	3.16229	0.133104	1.20114	2.48596	0.170795	0.151973	0.00181475	0.21304	147.473	89.703	113.094	130.821	122.998	132.467		0.879749	1.79291	0.629491	0.173618	0.173618	0.245344		2.47175	3.28678	4.32507	3.63584	3.95956	13.1661	5.14086	3.98229	9.12314	77.4634	3.37405	4.93691	0.188048	3.7977
	1.91371	4.18819	3.0547	2.36864	2.77892	2.41966	2.78731	0.788375	3.57568	28.2845	0.621535	2.59929	2.3814	2.98576	0.112603	0.763171	1.96249	0.0715022	0.175277	7.03879e-05	0.13516	143.931	94.5299	117.856	133.222	123.92	132.047		0.685581	1.58891	0.455415	0.230645	0.179626	0.179626		2.44736	3.27357	4.29449	3.6404	3.94582	13.3756	5.16288	4.07299	9.23587	78.8899	3.36528	4.94578	0.190169	3.79311
	1.9219	4.03737	2.85791	2.27146	2.70421	3.49469	2.88126	0.77936	3.66062	27.0493	0.607402	2.78106	2.37965	3.3355	0.167248	0.920367	1.3366	0.000544964	0.371851	0.0313464	0.376301	143.735	97.4855	122.167	135.475	125.589	108.496		0.859161	1.25631	0.0768523	0.509599	0.0768523	0.71363		2.42636	3.26147	4.2672	3.64636	3.94265	13.6149	5.19316	4.17435	9.36751	80.3818	3.35769	4.96167	0.1928	3.79451
	1.81247	3.78708	2.62462	2.41182	3.31167	3.35989	2.88459	0.729838	3.61443	25.3013	0.532664	2.96815	2.46502	3.34784	0.151872	1.14945	0.814476	0.0675834	0.22351	0.182396	0.225908	146.371	102.491	127.379	132.227	112.342	111.323		1.15568	0.818928	0.343523	0.556324	0.343523	0.391742		2.41106	3.24924	4.24231	3.66393	3.93891	13.854	5.22658	4.27408	9.50066	81.7757	3.35292	4.98051	0.195309	3.80142
	1.77039	3.5407	2.42966	2.41705	5.74746	3.14381	3.17485	1.40394	4.57879	44.2207	1.97105	2.78673	2.4202	3.44148	0.17423	1.9725	0.133853	0.555303	0.574254	6.61837	0.000963392	147.391	107.54	131.818	132.107	66.6408	115.929		1.01635	0.753972	0.357074	0.369683	2.96073	0.357074		2.3907	3.24763	4.23965	3.69041	3.9339	14.0904	5.26545	4.37085	9.6363	83.01	3.35832	5.009	0.197276	3.81216
	1.68754	3.29355	2.34152	2.29901	7.10418	2.97136	3.28286	1.95442	5.23728	59.534	3.81975	2.65644	2.30963	3.21301	0.163576	2.54503	0.000114332	0.88612	0.96797	14.6025	0.0970321	149.409	112.727	133.849	134.835	46.3307	119.672		0.968896	0.637112	0.31492	0.357435	4.44774	0.31492		2.37805	3.24842	4.24406	3.69829	3.96916	14.3244	5.31039	4.46402	9.77441	84.0619	3.36089	5.04381	0.200236	3.83373
	1.57539	3.16472	2.1919	2.1899	7.01313	2.83856	3.16227	1.96668	5.12895	62.1922	3.86784	2.51523	2.1904	3.08318	0.169292	2.51818	6.0005e-06	0.941612	0.945493	14.8291	0.104784	152.163	115.479	137.334	137.38	47.5785	122.595		0.939842	0.649485	0.323332	0.32533	4.4979	0.323332		2.36811	3.24865	4.24935	3.69823	4.09893	14.5534	5.36944	4.54999	9.91943	84.7387	3.36104	5.08942	0.204531	3.89858
	1.50623	3.06147	2.08505	5.41078	6.608	3.37	3.67359	1.96552	5.63911	53.5042	3.86328	3.21574	2.32915	4.90059	0.355675	4.69746	0.374692	2.52346	3.01785	8.61079	0.0921642	153.875	117.709	139.849	72.251	53.3315	111.109		1.70951	0.154268	1.13069	2.19505	3.39227	0.154268		2.35955	3.24837	4.25059	3.69833	4.29182	14.7715	5.43669	4.62893	10.0656	85.1425	3.36086	5.15047	0.210262	3.97446
	1.44697	2.90562	1.94739	5.34728	6.08981	4.90076	3.77297	1.92943	5.7024	51.1381	3.72269	3.90319	2.18695	5.23565	0.410732	5.41028	0.752304	3.33274	2.47843	5.36774	1.27192	155.348	121.115	143.124	73.3347	61.1686	81.1816		2.45622	0.997574	1.9558	1.44409	2.18662	0.997574		2.35203	3.24719	4.23994	3.7015	4.489	14.976	5.50094	4.70368	10.2046	85.5069	3.36077	5.24795	0.219218	3.97072
	1.44622	2.7188	1.79518	5.06791	5.60374	5.87542	3.75121	1.99413	5.74534	53.1596	3.97655	3.89336	2.02608	5.46978	0.459413	5.31298	1.06587	3.82607	1.73369	3.43185	4.51227	155.367	125.262	146.789	78.1975	69.0081	64.568		2.44714	1.17455	2.09818	1.17455	1.71038	1.98207		2.37118	3.2444	4.21693	3.70569	4.68703	15.3682	5.59891	4.85236	10.4513	86.6662	3.35972	5.37094	0.230362	3.96131
	1.87411	2.51411	1.90706	4.76442	5.4115	5.63053	3.68362	1.77439	5.45802	48.1698	3.14848	3.63927	2.05882	5.24973	0.436599	3.27432	1.36775	3.15618	1.16813	2.98556	3.79044	144.883	129.885	144.091	83.6571	72.2389	68.5637		1.76516	1.12515	1.73221	1.12515	1.77223	1.99126		2.40237	3.23803	4.19378	3.70819	4.88382	16.098	5.75402	5.13689	10.8909	89.2747	3.35557	5.53647	0.245265	3.95098
	2.14284	2.31317	1.9973	4.47214	5.28086	5.34113	3.59124	1.61027	5.20151	44.8389	2.59297	3.39266	2.18543	5.07868	0.398295	2.09785	1.63346	2.54065	0.775983	2.85483	3.0621	138.486	134.506	141.933	89.0892	74.4766	73.4401		1.24981	1.07948	1.39536	1.07948	1.88821	1.94847		2.43388	3.22874	4.17301	3.70965	5.07265	17.0615	5.94657	5.51688	11.4635	92.7742	3.34897	5.72809	0.262103	3.94133
	2.6509	2.80459	1.95775	4.21712	5.22013	5.0005	3.64183	1.35551	4.99734	37.2205	1.8374	3.51085	2.68933	4.80466	0.282271	0.981938	0.700976	2.83614	0.330958	2.49101	1.84599	126.786	123.349	142.877	93.9683	75.5286	79.3942		0.859951	0.706266	1.55311	0.706266	1.70927	1.48965		2.46335	3.22003	4.15114	3.71486	5.24938	18.0164	6.13586	5.89446	12.0303	96.0656	3.34374	5.91424	0.277652	3.933
	3.45705	3.11361	1.90447	4.02724	5.18211	4.69341	3.72965	1.17576	4.90541	31.5248	1.38242	3.74215	3.19947	4.52686	0.171801	0.0743095	0.3795	3.33127	0.0885607	2.10965	0.928826	109.282	116.58	144.153	97.6856	76.1908	84.9612		0.285095	0.628533	1.83767	0.285095	1.43997	0.951259		2.48938	3.21149	4.1277	3.72302	5.46465	18.9128	6.32151	6.24816	12.5697	98.8397	3.33938	6.10729	0.293005	3.92536
	3.23516	3.05127	1.80499	3.81333	4.95195	6.48554	3.89037	1.63401	5.52438	42.0015	2.67	3.52424	3.09724	4.6673	0.202209	0.429309	0.704097	4.34883	0.00593485	1.12695	6.73488	113.97	117.93	146.552	101.96	80.2618	55.1352		0.289089	0.472978	1.71926	0.289089	1.42771	2.96129		2.51314	3.20241	4.10336	3.7312	5.93515	19.7066	6.53198	6.55602	13.088	100.368	3.33461	6.38277	0.313682	3.91728
	3.01715	2.91675	2.05645	3.55106	4.65392	11.3685	4.59398	3.42709	8.02107	74.5995	11.7449	3.2841	2.94185	4.3782	0.196222	2.4864	2.81309	6.43905	1.08768	0.00359263	45.8948	118.673	120.87	140.527	107.325	85.6907	6.46327		0.266956	0.36735	1.22765	0.266956	1.36982	8.08445		2.53469	3.19852	4.07976	3.72896	6.67316	20.4525	6.77794	6.84689	13.6248	101.017	3.33113	6.75174	0.33925	3.90436
	2.81911	2.74959	2.59049	3.30864	4.28797	14.0677	4.97059	4.49917	9.46976	90.5158	20.2425	3.06388	2.76697	4.04314	0.187393	4.62886	4.93283	5.66489	2.76206	0.465974	82.7581	123.027	124.574	128.151	112.407	92.5998	0.0246146		0.244766	0.314285	0.473391	0.244766	1.22409	11.0039		2.55388	3.21474	4.05559	3.72646	7.42625	21.1896	7.02775	7.14147	14.1692	101.618	3.34267	7.32662	0.373404	3.89103
	2.62836	2.601	2.77574	3.08238	4.07343	16.5784	5.28989	5.55731	10.8472	105.055	30.8837	2.92906	2.6652	3.82566	0.178784	7.08374	7.2301	6.32092	4.8731	1.47977	127.431	127.295	127.913	123.991	117.256	96.7748	7.11592		0.300703	0.328058	0.153318	0.153318	1.14437	13.6494		2.57206	3.23124	4.0306	3.72535	8.13123	21.9213	7.26863	7.44099	14.7096	102.371	3.35477	7.91558	0.404674	3.87798
	2.83517	2.747	2.67733	2.94568	3.92245	17.2936	5.40354	5.84283	11.2464	108.13	34.1387	2.89043	2.76905	3.67826	0.141022	6.59648	7.05717	7.43221	6.04104	2.19361	141.373	122.67	124.631	126.192	120.235	99.768	11.4429		0.0552549	0.143426	0.213101	0.0552549	1.03202	14.4031		2.5888	3.24641	4.00608	3.72221	8.78465	22.6361	7.49738	7.73879	15.2362	103.22	3.36536	8.46283	0.430959	3.86414
	2.87118	3.42349	2.49821	2.82645	3.83734	16.9855	5.40703	5.69229	11.0993	105.276	32.4022	3.14734	2.83763	3.73388	0.136384	6.43052	3.93445	8.46123	6.65943	2.46392	134.061	121.874	109.985	130.248	122.864	101.475	9.45362		0.276151	0.276151	0.649123	0.32089	0.690008	13.8382		2.60354	3.26029	3.97267	3.71844	9.4096	23.3216	7.71436	8.02978	15.7441	104.089	3.37482	8.98579	0.453939	3.84555
	2.66908	3.31911	2.52646	2.64355	3.67292	16.3255	5.19276	5.47237	10.6651	105.385	29.9468	2.9941	2.64993	3.58447	0.149899	6.36898	3.51057	7.10919	6.49848	2.30993	123.937	126.377	112.185	129.604	126.952	104.815	5.83039		0.325016	0.325016	0.467641	0.350546	0.67882	13.3314		2.61331	3.27439	3.89264	3.70811	10.0135	23.9645	7.91107	8.31277	16.2238	105.078	3.38282	9.48788	0.474338	3.80037
	2.51707	3.09541	2.89947	2.46995	3.53414	15.2834	4.96657	5.06944	10.036	102.071	25.6992	2.99744	2.61267	3.42446	0.134466	6.00005	3.50124	4.27293	6.23314	2.05186	106.437	129.818	116.974	121.25	130.894	107.676	1.88391		0.480367	0.0979738	0.0979738	0.527493	0.536702	12.286		2.6186	3.29155	3.8133	3.6799	10.5884	24.5569	8.09144	8.58023	16.6717	106.041	3.38863	9.96412	0.492444	3.7466
	2.42115	2.9302	2.8301	2.3258	3.31184	18.5259	5.39084	6.44482	11.8357	119.551	41.5357	2.88015	2.52338	3.21643	0.120743	8.81905	6.05473	6.55737	9.39442	4.32222	172.531	132.013	120.575	122.783	134.213	112.339	21.299		0.459003	0.0500493	0.0500493	0.554346	0.43169	15.6458		2.6229	3.32021	3.738	3.65098	11.1223	25.1131	8.26124	8.83277	17.094	106.918	3.4029	10.407	0.507181	3.69449
	2.26897	2.734	2.6949	2.40851	3.12463	30.614	7.3075	11.4216	18.7291	156.3	130.454	2.71445	2.48011	3.02697	0.0993026	25.3868	20.9169	21.2762	24.0001	17.4964	543.193	135.533	124.922	125.798	132.304	116.342	278.996		0.445476	0.0195524	0.0195524	0.305939	0.410182	27.8996		2.62706	3.34992	3.66868	3.62309	11.6007	25.644	8.41891	9.07339	17.4923	107.774	3.41821	10.8053	0.519357	3.64588
	2.55413	2.55148	2.55972	2.2876	2.95177	36.1506	8.17589	13.7064	21.8823	167.644	187.866	2.55693	2.55214	2.85376	0.0557943	31.6041	31.634	31.5413	34.6719	27.2914	782.586	128.975	129.035	128.848	135.1	120.101	494.607		0.00279689	0.00544906	0.00279689	0.269327	0.394844	33.5937		2.63026	3.37801	3.60847	3.5978	12.0452	26.1553	8.56917	9.30479	17.874	108.584	3.43296	11.1762	0.530026	3.60313
	2.68199	2.40395	2.50808	2.24864	2.75498	34.5208	7.85307	13.0658	20.9188	166.378	170.714	2.59504	2.42998	2.73673	0.0593703	26.7401	29.6929	28.5689	31.4097	25.9905	711.167	126.087	132.409	130.023	136.007	124.453	424.77		0.0869557	0.191083	0.0869557	0.346398	0.159946	31.9258		2.63231	3.40574	3.57632	3.57393	12.4609	26.6481	8.71622	9.52525	18.2415	109.282	3.44779	11.5247	0.539451	3.57512
	2.54751	2.78012	2.44833	2.65662	2.58393	32.7266	7.62385	12.2983	19.9221	161.313	151.247	2.62028	2.55661	2.74924	0.0363057	25.7692	23.4617	26.7859	24.6733	25.4008	630.146	129.125	123.893	131.389	126.658	128.299	354.031		0.0727687	0.159843	0.171941	0.0363479	0.0363479	30.1063		2.62114	3.43325	3.54836	3.55123	12.8479	27.1175	8.85324	9.73663	18.5899	109.978	3.46203	11.8492	0.54778	3.5498
	2.39354	4.13447	2.32086	4.61454	2.49689	31.6456	7.93431	11.6573	19.5916	146.922	135.892	3.31568	2.41938	4.49452	0.300141	30.7001	14.4388	31.5108	11.0209	29.5656	562.223	132.648	95.5775	134.328	86.4213	130.278	314.52		0.922139	0.818791	0.99482	1.29886	0.818791	28.3299		2.61044	3.43477	3.51869	3.52336	13.2039	27.5567	8.97464	9.93839	18.913	110.739	3.45575	12.1466	0.557021	3.52103
	2.24899	3.99893	2.19484	4.3947	3.5356	31.4178	7.96515	11.5247	19.4899	144.69	132.82	3.76726	2.57064	4.29576	0.251241	32.6745	15.7309	33.2965	12.7481	19.6209	550.028	135.999	98.246	137.265	90.5569	107.646	306.495		1.51828	0.231668	1.57243	0.627441	0.231668	27.6506		2.60113	3.43328	3.49031	3.49398	13.5314	27.9622	9.08539	10.1258	19.2112	111.452	3.44754	12.4199	0.565458	3.49215
	2.12217	3.72716	2.10891	4.10056	3.51905	29.9023	7.58003	10.9677	18.5477	144.692	120.29	3.62311	2.47139	4.00721	0.23706	29.7882	14.8446	29.9332	12.1067	16.4915	498.285	138.973	103.707	139.286	96.2417	107.989	255.727		1.50093	0.104055	1.5142	0.477454	0.104055	26.2792		2.59268	3.4314	3.49701	3.4669	13.834	28.339	9.1935	10.2966	19.4901	111.999	3.44027	12.6739	0.573013	3.48195
	1.99569	3.51298	2.53377	3.99955	3.3014	28.7118	7.34254	10.4932	17.8357	142.909	110.106	3.40719	2.72567	3.8779	0.174486	28.5888	14.6655	23.1243	11.1756	16.3308	456.647	141.971	108.116	129.438	98.2338	112.56	219.069		1.4115	0.105787	0.873423	0.592359	0.105787	25.3046		2.58488	3.4296	3.50391	3.44205	14.1168	28.6902	9.29458	10.4561	19.7506	112.496	3.43271	12.9113	0.579942	3.47298
	1.878	3.39896	2.81081	3.9678	3.10744	39.1694	9.0554	14.769	23.8244	163.096	218.124	3.2532	2.88497	3.82559	0.140172	51.5151	31.9953	38.995	25.8837	35.3783	906.853	144.789	110.5	123.211	98.8641	116.714	637.995		1.3752	0.145763	0.442394	0.714604	0.145763	35.9162		2.57811	3.42741	3.49355	3.42743	14.3823	29.0155	9.38738	10.6053	19.9927	112.974	3.42741	13.1335	0.586085	3.46049
	2.60754	3.95794	2.65359	5.56063	2.90037	46.9862	10.7777	17.7741	28.5518	164.915	315.918	3.42916	2.71529	5.15996	0.310424	66.7519	46.5094	66.0014	27.218	62.0526	1311.06	127.765	99.0604	126.726	69.7261	121.231	1093.98		0.821618	0.528783	0.775561	2.13147	0.528783	43.5571		2.57225	3.41844	3.47343	3.41463	14.6296	29.3133	9.47027	10.7443	20.2146	113.453	3.41558	13.3398	0.5923	3.44593
	2.59919	5.137	2.44703	5.8387	2.70686	46.766	10.9158	17.622	28.5378	161.436	310.536	3.92193	2.62611	5.66327	0.366392	69.1659	33.3945	71.72	25.7769	67.3865	1285.24	127.954	76.9804	131.419	65.1596	125.529	1079.46		1.32274	1.21507	1.47491	1.91676	1.21507	42.844		2.56723	3.40863	3.45357	3.40324	14.854	29.586	9.54545	10.872	20.4174	113.897	3.40459	13.5268	0.597838	3.4311
	2.4375	4.92787	2.33103	5.53126	2.53996	45.4445	10.5354	17.1578	27.6931	162.859	294.39	3.73391	2.46311	5.38041	0.371937	65.5753	31.4439	67.3109	25.041	63.9264	1218.65	131.638	80.6939	134.092	70.2175	129.297	994.373		1.29641	1.19396	1.40288	1.79735	1.19396	41.7106		2.57106	3.39895	3.43727	3.3962	15.0619	29.834	9.61656	10.987	20.6036	114.251	3.39689	13.7006	0.602644	3.41811
	2.45962	4.5707	2.29372	5.43551	2.46359	43.0458	10.0448	16.2195	26.2644	161.472	263.073	3.51715	2.46061	5.21931	0.359209	57.5353	29.966	60.0796	21.2457	57.475	1089.06	131.131	87.2383	134.958	71.8313	131.04	848.845		1.05753	1.05356	1.22343	1.91837	1.05356	39.5286		2.58677	3.38946	3.42082	3.39148	15.2569	30.0614	9.68446	11.0915	20.776	114.529	3.38996	13.8638	0.607045	3.40615
	2.45708	4.5321	2.47822	5.08502	2.36304	39.7379	9.44223	14.8884	24.3307	157.679	221.665	3.50516	2.46236	4.94679	0.335319	48.7923	24.1093	48.4974	18.9853	50.1149	917.828	131.189	87.9608	130.705	77.8952	133.352	667.037		1.04808	1.02694	1.02694	1.57986	1.14212	36.2327		2.60257	3.3799	3.40256	3.38648	15.4409	30.2701	9.74708	11.1885	20.9356	114.788	3.38154	14.0174	0.611294	3.39452
	2.29674	4.43958	2.93206	4.69622	2.29902	37.1427	8.96773	13.8418	22.8096	154.352	191.597	3.68582	2.45728	4.63206	0.306767	44.5021	20.5041	36.4293	18.2457	44.4716	793.831	134.887	89.7049	120.534	84.9093	134.834	539.721		1.38908	0.753761	0.753761	1.0104	1.38679	33.4569		2.61818	3.3704	3.38342	3.38224	15.6173	30.4614	9.80548	11.2784	21.0839	115.021	3.37336	14.1643	0.615302	3.38283
	2.19712	4.28417	2.76837	4.33105	2.20091	35.3551	8.5228	13.1803	21.7031	154.648	173.721	3.52627	2.34278	4.31933	0.296686	40.0142	17.9659	33.1134	17.5707	39.9662	719.975	137.211	92.6729	124.155	91.7724	137.122	459.858		1.32915	0.757898	0.757898	0.804781	1.32536	31.8289		2.63207	3.36013	3.36716	3.38442	15.7785	30.6369	9.85985	11.3604	21.2202	115.218	3.36188	14.2988	0.619281	3.37579
	2.20405	3.99297	2.6427	3.99631	2.46342	34.1303	8.2383	12.7082	20.9465	154.257	161.497	3.31783	2.50824	3.99547	0.228674	36.4122	18.0228	31.3107	17.9945	33.3492	670.398	137.049	98.3643	126.971	98.2981	131.043	408.828		1.11379	0.675132	0.675132	0.678473	0.854411	30.8125		2.64608	3.33812	3.35327	3.38816	15.917	30.8009	9.90725	11.4367	21.344	115.438	3.34191	14.4145	0.623583	3.37072
	2.08186	3.709	2.51729	3.70266	2.94993	33.0389	7.99993	12.2834	20.2834	153.544	150.882	3.32629	2.62545	3.70741	0.170848	35.0236	18.4121	30.0593	18.4666	25.5025	626.948	139.925	104.078	129.813	104.207	120.142	365.881		1.24443	0.382704	0.808999	0.376363	0.376363	29.7126		2.65946	3.31024	3.34174	3.39943	16.0468	30.9573	9.9525	11.5091	21.4616	115.64	3.31812	14.5232	0.628042	3.37059
	2.01247	3.48691	2.35468	3.46632	2.77812	31.8967	7.66586	11.8852	19.5511	155.041	141.258	3.12222	2.46054	3.48177	0.171857	31.9609	17.4636	28.2086	17.6361	23.8901	587.132	141.571	108.658	133.545	109.088	123.938	323.49		1.10975	0.364695	0.767538	0.344103	0.344103	28.7745		2.66172	3.28317	3.33257	3.42687	16.169	31.1078	9.99685	11.5778	21.5746	115.814	3.29552	14.6259	0.632227	3.37972
	2.22523	3.31542	2.22493	3.21959	2.59097	30.5837	7.35998	11.387	18.747	154.715	129.664	2.90528	2.31666	3.29147	0.17382	26.3657	16.3584	26.3687	17.1428	22.7435	539.343	136.554	112.263	136.561	114.303	128.14	277.985		0.680053	0.410146	0.680348	0.314312	0.314312	27.6785		2.66403	3.25828	3.32483	3.45347	16.2814	31.2515	10.0389	11.6426	21.6815	115.975	3.27492	14.7208	0.636033	3.38915
	2.07264	3.08326	2.14382	3.01848	2.73003	29.1441	7.03205	10.841	17.8731	154.166	117.528	2.87426	2.29037	3.06706	0.144974	24.5958	15.5929	23.8948	16.1087	18.5073	488.941	140.143	117.237	138.463	118.644	125.011	232.051		0.801622	0.209002	0.730436	0.144225	0.144225	26.2698		2.66681	3.23788	3.32459	3.47801	16.3871	31.3832	10.0796	11.7013	21.7809	116.089	3.25956	14.8102	0.639226	3.4013
	1.96748	2.89121	3.24905	2.80521	4.83336	27.8929	7.27321	10.1453	17.4185	139.489	102.927	3.07013	2.82671	4.43729	0.22172	28.1508	19.2018	16.1938	19.963	5.95282	425.172	142.644	121.432	113.674	123.335	82.4006	195.498		1.10265	0.178917	0.178917	0.264918	1.76323	24.8228		2.67196	3.21744	3.32954	3.50081	16.4876	31.4994	10.1178	11.753	21.8708	116.162	3.24547	14.8952	0.642189	3.41518
	1.90754	2.7109	3.07635	2.90956	5.45499	26.6227	7.11368	9.63138	16.7451	135.392	92.7634	2.99295	2.76056	4.86033	0.275528	27.1038	19.3845	16.3	17.6746	2.75125	380.603	144.079	125.439	117.386	121.028	71.5015	161.592		1.08541	0.282058	0.0833933	0.0833933	2.46203	23.6298		2.69106	3.18838	3.33511	3.52236	16.5865	31.6066	10.155	11.8007	21.9557	116.206	3.22506	14.9787	0.64567	3.42874
	1.78501	2.52036	2.84752	4.47232	5.25577	24.9608	6.97364	8.90534	15.879	127.7	79.305	3.65992	2.60215	5.05991	0.32077	26.9218	19.8317	17.0249	6.25659	2.95105	323.539	147.036	129.743	122.397	89.0858	74.9102	122.102		1.87491	1.13956	0.812401	0.812401	1.59586	21.3009		2.71134	3.16146	3.34137	3.54407	16.6868	31.7095	10.1924	11.8465	22.0389	116.229	3.20644	15.0632	0.648987	3.44272
	1.74125	2.40022	2.67813	4.45204	4.9594	23.0242	6.54254	8.16905	14.7116	124.861	66.7334	3.56509	2.4697	4.83256	0.32358	23.0524	17.1589	14.9337	4.37021	2.50633	271.646	148.099	132.495	126.174	89.469	80.1283	83.0536		1.82384	1.16487	0.886954	0.886954	1.39432	19.4591		2.73091	3.13994	3.34741	3.56197	16.788	31.809	10.2295	11.8912	22.1207	116.243	3.19181	15.1484	0.651933	3.45469
	1.65544	2.27189	2.8263	4.18992	4.5957	21.6839	6.20385	7.66588	13.8697	123.567	58.7657	3.50811	2.41049	4.49426	0.301788	20.688	15.4604	11.4079	4.05591	2.58614	239.63	150.195	135.465	122.867	94.4964	86.7719	60.4197		1.85266	1.23622	0.681813	0.681813	1.08759	18.1757		2.7494	3.1193	3.35243	3.57084	16.8893	31.9069	10.2647	11.9365	22.2012	116.287	3.17758	15.2331	0.654811	3.46163
	2.12783	2.21267	2.66372	3.93739	4.32141	20.8603	6.02055	7.32619	13.3467	121.686	53.6731	3.30055	2.32543	4.2254	0.290035	15.1532	14.4999	11.2683	4.33954	2.88707	220.217	138.839	136.847	126.498	99.4698	91.9573	48.2944		1.17272	1.08788	0.636837	0.636837	1.02086	17.5597		2.76638	3.0992	3.35499	3.57936	16.9864	32.0041	10.2984	11.9815	22.2799	116.343	3.16315	15.3144	0.657623	3.46717
	1.99514	2.12367	2.53458	3.74739	4.5992	21.51	6.08499	7.62399	13.709	125.292	58.1252	3.14098	2.2264	4.38625	0.326625	16.7269	15.6921	12.6054	5.4644	2.20757	237.93	141.984	138.938	129.419	103.296	86.7067	57.7467		1.14584	1.01732	0.606402	0.606402	1.45822	18.369		2.78203	3.08044	3.35681	3.58749	17.078	32.0985	10.3306	12.0251	22.3557	116.404	3.14953	15.3912	0.660257	3.47215
	1.95341	1.96903	2.47181	3.62761	5.06951	25.3993	6.74845	9.21453	15.963	136.543	84.9076	3.04971	2.09472	4.70903	0.384245	22.9924	22.8428	18.2896	9.73959	2.81884	347.855	142.98	142.607	130.852	105.745	78.1693	131.985		1.0963	1.08068	0.577903	0.577903	2.0198	22.3496		2.79523	3.06317	3.35969	3.59545	17.1637	32.1893	10.3611	12.0668	22.4279	116.463	3.1373	15.463	0.662662	3.47757
	1.98884	1.85758	2.40053	3.65607	5.85108	28.1337	7.31463	10.3078	17.6224	140.92	106.251	3.0283	2.09176	5.30233	0.434207	28.3641	29.7794	24.1484	13.3851	2.142	433.434	142.134	145.281	132.487	105.16	64.9599	202.29		1.03947	1.17072	0.627768	0.627768	2.82278	25.1054		2.80637	3.04571	3.37093	3.60303	17.2418	32.2619	10.3883	12.1005	22.4887	116.482	3.12702	15.5284	0.664761	3.48698
	2.3793	1.75915	2.43243	4.60257	5.6672	27.8572	7.44964	10.1095	17.5592	135.705	102.203	3.5175	2.39258	5.40104	0.386015	25.7084	32.3817	25.1724	8.1058	3.17712	416.469	132.977	147.664	131.754	86.6439	67.9578	194.501		1.1382	1.75836	1.08507	1.08507	2.14969	24.3397		2.81693	3.03272	3.38411	3.60776	17.306	32.3286	10.4127	12.1301	22.5427	116.493	3.12056	15.5827	0.666308	3.49593
	2.33317	2.61949	4.57227	5.34215	5.33323	27.4493	7.9416	9.64618	17.5878	121.464	93.0488	4.95275	3.10768	5.33992	0.264245	31.4545	28.3249	11.3524	6.75717	6.80364	380.551	134.043	127.495	87.2091	73.4226	73.5756	183.29		2.61958	2.33326	0.380479	0.389401	0.380479	22.4966		2.82665	3.03711	3.40593	3.61168	17.3529	32.3931	10.4379	12.154	22.5919	116.441	3.12931	15.6241	0.666268	3.5088
	3.01557	2.76627	5.02426	5.003	9.1537	26.9553	8.65302	9.25365	17.9067	106.941	85.6301	5.01363	3.51243	8.12134	0.396167	31.7808	34.6539	13.1679	13.3227	0.250679	334.975	118.707	124.202	78.9714	79.3498	22.6304	170.159		1.99806	2.24736	0.0106332	0.0106332	4.14007	21.9417		2.83595	3.05179	3.42758	3.61562	17.4483	32.4552	10.4724	12.1814	22.6538	116.319	3.14574	15.7043	0.666236	3.5216
	3.08965	2.5737	4.82557	4.76437	18.3026	26.2647	9.9701	9.90513	19.8752	99.3483	98.1117	4.79497	3.50833	14.9334	0.619522	47.3407	54.7067	26.4663	27.0997	69.4311	265.514	117.098	128.531	82.5423	83.658	19.2878	152.618		1.70532	2.22127	0.030597	0.030597	13.5077	21.4697		2.84467	3.06525	3.4477	3.61912	17.5794	32.5137	10.5116	12.2121	22.7238	116.177	3.16086	15.8124	0.666809	3.53341
	2.93997	2.41016	4.4701	4.56663	24.2309	24.9774	10.5992	10.8834	21.4826	102.681	118.448	4.51836	3.3225	19.3148	0.706458	58.6637	67.0602	37.5658	36.3919	185.824	206.732	120.36	132.266	89.1276	87.3144	106.504	122.468		1.5784	2.1082	0.0482614	0.0482614	19.7126	20.459		2.85352	3.0764	3.46962	3.59008	17.7112	32.5621	10.5438	12.2432	22.787	116.117	3.17471	15.9194	0.667467	3.52985
	2.79207	2.26815	4.2555	4.54939	24.3241	23.5533	10.2904	10.6095	20.8999	103.101	112.562	4.40244	3.15793	18.8023	0.712396	56.2252	64.3567	36.4202	32.9594	196.943	175.905	123.627	135.552	93.2257	87.6368	108.435	92.9772		1.61037	2.13429	0.146945	0.146945	19.9216	19.1509		2.86464	3.08659	3.49188	3.56091	17.84	32.6048	10.5748	12.2718	22.8466	116.048	3.18791	16.0237	0.668127	3.52639
	5.24989	2.16851	4.33004	4.49955	24.2398	42.1406	13.7714	16.1044	29.8758	116.941	259.35	4.87472	4.37241	19.4923	0.633567	72.6162	134.627	89.1393	85.9673	109.587	804.814	75.0122	137.882	91.7919	88.5725	106.687	796.921		0.37517	2.70621	0.54468	0.37517	19.3651	37.2659		2.87494	3.09665	3.51546	3.53527	17.9605	32.6419	10.6041	12.2972	22.9013	115.966	3.20135	16.1214	0.668644	3.52537
	6.28916	2.09532	4.32332	4.21179	23.9962	75.8083	19.454	28.7483	48.2023	147.776	826.467	5.30624	4.23967	19.5694	0.643861	173.313	301.324	228.938	232.325	20.6314	3175.8	58.0901	139.607	91.9206	94.0717	101.714	3831.29		0.982919	3.21092	0.982919	1.09445	18.69	70.502		2.87946	3.10685	3.53687	3.51251	18.0685	32.677	10.6302	12.321	22.9512	115.906	3.20827	16.2089	0.669543	3.52469
	6.10998	1.9377	4.13679	3.94808	22.9894	99.1838	23.051	38.0832	61.1342	165.213	1450.33	5.12339	3.99526	18.7696	0.648997	286.997	445.77	357.746	364.92	0.00378906	5796.21	60.8534	143.356	95.5322	99.2566	82.4204	7271.48		0.986599	3.18568	0.986599	1.1753	17.866	94.0605		2.88385	3.118	3.5547	3.49129	18.1669	32.7901	10.6675	12.3719	23.0394	115.978	3.21133	16.292	0.67069	3.523
	5.69949	1.81515	3.834	4.17197	21.4884	98.1701	22.5299	37.7398	60.2696	167.51	1424.29	4.93573	3.91849	17.5412	0.634805	283.262	429.099	349.535	337.012	1.08458	5721.45	67.4264	146.306	101.543	94.8457	57.4198	7099.63		0.76376	3.12058	1.10173	0.76376	16.5527	93.2344		2.89028	3.12345	3.57055	3.4726	18.2586	32.961	10.7127	12.443	23.1558	116.152	3.21074	16.3721	0.672086	3.52158
	5.29413	1.68665	3.58801	4.28161	25.0982	93.1681	22.1861	35.83	58.0161	161.497	1283.79	4.78787	3.76141	20.1472	0.685351	285.339	420.228	345.89	320.571	8.48029	5038.44	74.2479	149.431	106.561	92.7222	125.157	6281.71		0.506257	3.10122	1.19986	0.506257	20.3103	88.3802		2.88724	3.1241	3.58468	3.46713	18.3449	33.1335	10.7569	12.5145	23.2714	116.339	3.20986	16.4479	0.673426	3.5259
	4.93463	1.61852	3.35836	4.08015	50.4211	86.4805	25.1489	35.4437	60.5926	140.935	1256.25	4.50739	3.53881	39.0495	0.833813	408.616	553.678	474.827	443.892	638.687	3761.57	80.5724	151.101	111.355	96.6426	1333	5266.36		0.427242	2.88887	1.14903	0.427242	45.9137	81.9731		2.8842	3.12319	3.59746	3.46171	18.4271	33.2801	10.7956	12.5765	23.3721	116.497	3.20782	16.5192	0.674779	3.52958
	4.55061	2.04717	3.18641	3.78704	76.9363	83.2893	28.9661	39.6774	68.6435	136.978	1574.29	4.16882	3.33657	58.8399	0.892674	596.118	724.631	664.594	633.987	2301.14	2951	87.614	140.747	115.013	102.491	3972.21	4813.36		0.381786	2.12166	0.98241	0.381786	72.7675	79.1204		2.88167	3.12208	3.60584	3.4564	18.507	33.365	10.823	12.6167	23.4397	116.573	3.20566	16.586	0.67606	3.53112
	4.20374	3.94921	2.94614	3.62872	78.3632	81.8399	29.1551	39.4805	68.6356	135.415	1558.71	4.07647	3.70884	59.8233	0.883245	622.572	635.339	686.912	651.598	2421.43	2775.68	94.2279	99.2342	120.225	105.722	4154.1	4614.35		0.127266	0.127266	1.13033	0.447757	74.2867	77.7634		2.87934	3.12537	3.60676	3.45195	18.5875	33.4077	10.8431	12.6421	23.4852	116.591	3.20701	16.6514	0.677012	3.52936
	3.97863	3.8539	2.73649	3.54786	73.9599	80.7438	28.1368	38.1846	66.3214	135.711	1458.06	3.91626	3.62437	56.4646	0.879367	583.616	589.658	645.174	604.614	2099.76	2767.5	98.649	101.142	124.866	107.392	3605.89	4466.65		0.0623649	0.0623649	1.17977	0.368405	70.0436	76.8276		2.87704	3.13013	3.60391	3.44807	18.6674	33.4145	10.8568	12.6549	23.5117	116.561	3.20961	16.7147	0.67782	3.52599
	3.67292	3.65276	2.56129	3.45898	68.7398	78.7816	26.8112	36.5076	63.3188	136.165	1332.8	3.66284	3.50743	52.4731	0.874691	535.382	536.315	588.06	545.327	1758	2700.92	104.815	105.228	128.812	109.241	3006.21	4208.22		0.0100782	0.0100782	1.10155	0.203855	65.0769	75.1188		2.87076	3.13269	3.61673	3.44472	18.7437	33.4076	10.8694	12.6613	23.5306	116.486	3.2107	16.7751	0.678703	3.53072
	3.39416	3.50598	2.40409	3.23427	65.7723	75.6735	25.664	35.0447	60.7088	136.552	1228.13	3.45007	3.27424	50.2057	0.877553	495.948	490.98	541.025	503.095	1608.67	2500.94	110.601	108.261	132.405	113.989	2689.61	3814.62		0.0559093	0.0559093	1.04598	0.215805	62.3222	72.2234		2.86306	3.12663	3.62951	3.44126	18.8138	33.399	10.8789	12.6676	23.5464	116.442	3.20529	16.83	0.680036	3.53538
	3.22725	3.56475	2.27731	3.00815	63.5207	71.3063	24.4841	33.3467	57.8308	136.197	1112	3.396	3.06293	48.5317	0.88127	451.853	437.618	493.141	461.216	1523.86	2192.32	114.139	107.042	135.339	118.869	2461.14	3294.24		0.168748	0.168748	1.11869	0.387851	60.1247	67.9103		2.85655	3.12105	3.63971	3.43821	18.88	33.3919	10.8879	12.6741	23.562	116.405	3.20034	16.882	0.681278	3.53896
	3.14204	3.73576	2.11786	2.85666	60.5658	65.9519	23.0617	31.1875	54.2492	135.235	972.66	3.4389	2.928	46.3583	0.881184	396.792	373.491	438.643	408.243	1406.56	1839.57	115.967	103.532	139.074	122.195	2176.69	2708.27		0.296861	0.296861	1.32104	0.58224	57.1269	62.513		2.85081	3.11671	3.64429	3.44102	18.9421	33.3884	10.8972	12.6811	23.5783	116.37	3.19779	16.9308	0.682265	3.54265
	2.91617	4.82599	2.03288	2.67003	56.5846	61.8428	21.8121	29.0338	50.8459	133.109	842.961	3.87108	2.73156	43.645	0.882201	357.055	288.527	391.217	366.418	1209.13	1602.46	120.883	82.5345	141.086	126.356	1821.05	2297.47		0.954914	0.954914	1.8382	1.20105	52.7135	57.9717		2.84447	3.11328	3.64782	3.44415	19.0021	33.3432	10.8992	12.6732	23.5724	116.277	3.196	16.9764	0.683131	3.54599
	2.76137	4.83324	1.91236	2.51399	52.9341	59.0514	20.6678	27.4486	48.1163	132.809	753.424	3.7973	2.57583	40.9089	0.881529	320.639	250.732	351.765	329.559	1041.12	1473.31	124.311	82.4029	143.964	129.888	1522.82	2037.67		1.03594	1.03594	1.88494	1.28332	49.1368	55.2541		2.8385	3.11074	3.65056	3.44441	19.059	33.1662	10.8782	12.6186	23.4969	115.999	3.19416	17.0138	0.683872	3.54749
	2.57631	4.56819	2.32855	2.39422	49.6948	56.8453	19.7346	26.0879	45.8225	132.194	680.581	3.57225	2.43974	38.4132	0.88056	294.406	230.019	302.969	300.688	897.617	1377.21	128.472	87.2851	134.149	132.633	1280.49	1843.37		0.995942	0.995942	1.2437	1.17803	46.1226	53.273		2.82888	3.10835	3.65335	3.44493	19.115	32.9247	10.8459	12.5419	23.3878	115.638	3.1925	17.0477	0.684539	3.54914
	2.43737	4.46002	4.70347	2.26296	46.4921	54.8305	19.1977	24.5343	43.732	127.798	601.932	4.58174	2.94303	36.0449	0.849029	280.91	217.2	210.084	286.787	744.982	1269.69	131.641	89.3182	84.7757	135.673	1061.54	1674.42		2.14437	0.121727	0.121727	2.31879	41.9104	50.2488		2.82094	3.10587	3.65565	3.44408	19.1708	32.6923	10.8149	12.4688	23.2838	115.293	3.19042	17.0818	0.685242	3.54987
	2.30733	4.37992	4.949	2.12726	43.3155	52.2861	18.2275	23.109	41.3366	126.781	534.028	4.66446	2.82548	33.7239	0.845389	253.453	191.756	176.319	259.218	629.409	1159.99	134.642	90.8385	80.3147	138.853	864.636	1472.66		2.35713	0.284538	0.284538	2.5372	38.6511	47.6216		2.81428	3.09851	3.65654	3.43752	19.2259	32.47	10.7838	12.4008	23.1846	114.995	3.18326	17.1153	0.686357	3.54703
	2.14803	4.22507	4.62332	2.02154	40.0021	48.8864	16.9844	21.4809	38.4654	126.474	461.431	4.42419	2.66729	31.1574	0.842287	220.118	162.801	152.797	223.888	529.814	1017.74	138.364	93.8142	86.2582	141.355	680.753	1223.29		2.27616	0.199123	0.199123	2.40265	35.5779	44.4622		2.80789	3.07627	3.65729	3.41025	19.2795	32.2509	10.747	12.3384	23.0855	114.808	3.15977	17.1464	0.688787	3.53377
	2.07125	4.15172	4.44931	1.90289	36.8798	45.2421	15.7828	19.7855	35.5683	125.361	391.464	4.30051	2.59136	28.7722	0.834753	188.008	135.283	128.449	192.653	445.082	867.846	140.176	95.2405	89.5206	144.191	527.574	981.646		2.22927	0.148796	0.148796	2.39763	32.5793	40.9416		2.8021	3.05389	3.65809	3.3837	19.3184	32.0268	10.7072	12.2725	22.9796	114.619	3.13634	17.1656	0.69103	3.52089
	1.94797	3.96865	7.42515	1.85281	34.1041	42.2437	15.2571	18.0503	33.3074	118.308	325.813	5.6969	2.45314	27.4344	0.835842	177.132	127.428	61.3391	179.674	355.212	728.28	143.11	98.8471	42.0643	145.396	407.77	802.752		3.74893	1.72825	1.72825	3.84409	28.4072	36.5468		2.80098	3.03348	3.65829	3.36391	19.3535	31.8116	10.6703	12.2078	22.8781	114.409	3.11609	17.1827	0.692978	3.5111
	1.84337	3.68323	7.22065	1.74739	31.8321	39.6323	14.3265	16.88	31.2065	117.823	284.933	5.45194	2.30334	25.6792	0.835373	155.829	113.279	50.4931	158.234	306.445	640.383	145.624	104.604	44.7587	147.95	321.171	661.593		3.60857	1.76871	1.76871	3.70455	26.3801	34.1804		2.80044	3.01458	3.65264	3.35222	19.3875	31.6027	10.635	12.1449	22.7799	114.197	3.09899	17.1994	0.694656	3.50243
	1.90461	3.4847	6.79133	2.54593	29.8517	36.9035	13.5803	15.5873	29.1676	114.779	242.964	5.13802	2.78063	24.0866	0.79301	136.322	101.921	46.0901	121.757	264.76	543.971	144.15	108.704	50.6874	129.161	254.112	528.661		3.2334	1.65332	1.65332	2.59208	24.7137	31.7655		2.80031	2.99619	3.64295	3.34095	19.4207	31.2849	10.581	12.045	22.626	113.836	3.08238	17.2108	0.696215	3.49195
	1.94404	3.34976	6.30965	2.46507	27.9173	33.9515	12.6562	14.3658	27.0221	113.508	206.378	4.8297	2.68624	22.5154	0.78682	114.751	86.6101	40.2788	103.859	232.9	453.489	143.204	111.537	57.7781	131.006	196.18	401.627		2.88567	1.47995	1.47995	2.36464	23.0876	29.1218		2.79257	2.97161	3.63424	3.31194	19.4528	30.8847	10.508	11.9212	22.4292	113.449	3.0567	17.2166	0.698451	3.47309
	1.89669	3.19514	6.05031	2.31237	25.9954	31.2563	11.7844	13.2307	25.015	112.273	175.05	4.62272	2.53306	21.0091	0.784807	97.7665	73.775	32.8795	89.719	201.954	379.157	144.34	114.826	61.788	134.525	146.037	300.866		2.72604	1.42758	1.42758	2.31036	21.3727	26.6336		2.78434	2.93464	3.62652	3.27936	19.4844	30.4829	10.432	11.7996	22.2317	113.11	3.02082	17.2213	0.701531	3.45294
	2.65604	3.04241	5.88639	2.55014	24.2577	28.7125	11.1842	11.9982	23.1824	107.279	143.958	4.4644	2.75263	19.6649	0.754422	72.7294	66.2887	28.0667	74.5468	170.917	307.24	126.671	118.123	64.3918	129.066	107.058	219.088		1.80836	1.42199	1.42199	1.91426	19.7933	24.2481		2.77683	2.89885	3.61866	3.24833	19.5164	30.0906	10.3583	11.6819	22.0401	112.778	2.98622	17.2268	0.704526	3.43349
	3.68924	2.90632	5.71596	2.67638	22.7639	26.457	10.7015	10.8897	21.5912	101.759	118.586	4.7026	3.10205	18.5019	0.712826	49.1712	60.7642	24.8552	64.402	145.502	248.236	104.481	121.099	67.1561	126.213	78.3766	157.405		1.01336	1.79628	1.01336	2.02623	18.0613	21.7544		2.77034	2.86749	3.61009	3.21672	19.5479	29.7205	10.2888	11.5719	21.8608	112.47	2.9548	17.2332	0.707271	3.4134
	3.56349	2.73279	5.41417	2.52566	21.4046	24.4475	10.0147	10.0988	20.1135	100.84	101.986	4.48883	2.94046	17.407	0.710975	41.6181	53.0262	21.1648	56.0856	129.73	208.305	107.068	124.949	72.1935	129.622	56.1566	111.02		0.925341	1.75604	0.925341	1.96317	16.9158	19.9586		2.76434	2.83648	3.59907	3.18713	19.5789	29.4249	10.2318	11.4875	21.7193	112.273	2.92414	17.2421	0.709996	3.3931
	3.47183	2.55387	5.19139	2.4131	20.4553	22.6516	9.4562	9.44827	18.9045	99.9162	89.2699	4.33161	2.78336	16.6393	0.713391	35.8127	47.642	18.1886	49.6052	120.981	174.12	108.973	128.981	76.0289	132.198	42.8303	76.4016		0.859782	1.77774	0.859782	1.91851	16.1237	18.32		2.75897	2.80563	3.58301	3.16073	19.6077	29.1687	10.1808	11.4166	21.5974	112.139	2.8944	17.251	0.712649	3.37187
	3.58011	2.39946	5.00109	2.93846	19.529	20.8965	9.05744	8.69532	17.7528	96.002	75.6087	4.2906	3.09888	15.897	0.673732	30.0012	44.3288	16.454	37.4419	109.654	140.164	106.724	132.512	79.3837	120.393	31.5639	48.7996		0.710492	1.89114	0.710492	1.35214	15.2384	16.6059		2.75352	2.77744	3.568	3.13734	19.6339	28.9273	10.1329	11.3498	21.4827	112.009	2.86742	17.2587	0.715054	3.35267
	3.45006	2.23474	4.91018	2.992	18.5772	19.4907	8.60915	8.12717	16.7363	94.4016	66.0509	4.18012	3.10651	15.1605	0.659876	26.6162	40.6331	13.6824	31.5524	99.3626	118.408	109.428	136.331	81.012	119.221	21.7751	31.1346		0.730058	1.94538	0.730058	1.18812	14.3971	15.3106		2.74698	2.75268	3.55352	3.11621	19.6549	28.6965	10.0868	11.2854	21.3722	111.883	2.84356	17.2629	0.717149	3.33486
	3.30194	2.11195	4.8351	3.62469	17.5804	18.5639	8.33634	7.59741	15.9338	91.136	57.7207	4.22989	3.38263	14.3941	0.619432	25.3452	38.743	12.2587	22.1997	85.4535	104.603	112.549	139.214	82.3691	105.805	13.466	21.651		0.927951	2.11794	0.605207	0.605207	13.3506	14.334		2.74265	2.72998	3.53968	3.09703	19.6696	28.4707	10.0416	11.2211	21.2627	111.746	2.83125	17.2626	0.718198	3.31836
	3.21244	2.00195	4.63565	5.20524	16.4977	17.8245	8.22958	7.02058	15.2502	85.309	49.2885	4.92044	3.56825	13.6746	0.586118	25.1717	38.7834	12.9163	9.14663	68.3611	92.0633	114.456	141.822	86.0293	75.7875	6.69161	15.317		1.708	2.9185	0.284796	0.284796	11.5772	12.9041		2.75231	2.71067	3.52808	3.07964	19.6851	28.2512	10.0012	11.1566	21.1578	111.553	2.83414	17.2641	0.717972	3.30386
	3.15393	1.88737	4.39953	5.00102	15.2126	16.9563	7.76846	6.55318	14.3216	84.3562	42.9442	4.70028	3.46533	12.6597	0.570193	21.2938	34.5872	11.3496	7.65872	55.4156	84.4158	115.711	144.564	90.465	79.385	1.69463	9.27459		1.54634	2.81291	0.300742	0.300742	10.5123	12.256		2.75967	2.69236	3.51698	3.06386	19.7015	28.0755	9.96831	11.1068	21.0751	111.421	2.83572	17.2682	0.717894	3.29042
	2.98804	2.10103	4.75729	4.65777	14.2763	15.9268	7.45122	6.03363	13.4848	80.9751	36.4047	4.70753	3.40547	11.8966	0.554899	19.9199	28.6245	7.25723	7.80332	46.582	71.8363	119.308	139.472	83.7875	85.6193	0.133572	4.06426		1.71949	2.60651	0.0497589	0.0497589	9.56879	11.2193		2.76691	2.67549	3.50621	3.05418	19.7151	27.9241	9.94033	11.0636	21.0039	111.3	2.83873	17.2714	0.717682	3.2802
	3.06013	2.05542	5.04341	4.39364	13.6291	14.7241	7.15097	5.55092	12.7019	77.6246	30.8127	4.71852	3.39351	11.4827	0.543767	16.735	25.9646	4.44184	7.60292	41.9666	57.3524	117.738	140.551	78.6315	90.5773	0.0793584	0.661399		1.65839	2.6631	0.324886	0.324886	8.91062	10.0056		2.77312	2.65983	3.48366	3.04955	19.7058	27.801	9.91216	11.0264	20.9386	111.241	2.84222	17.2574	0.717187	3.2666
	4.29416	2.16665	4.89597	4.1879	13.3268	13.749	7.1034	5.0701	12.1735	71.3757	25.706	4.59506	4.21447	11.2191	0.453856	7.89183	24.3715	4.87276	8.50012	38.7301	44.1635	92.4806	137.926	81.268	94.5356	0.341162	0.026206		0.300904	2.42841	0.300904	0.407161	8.73169	9.1539		2.77947	2.64557	3.46231	3.04348	19.6873	27.6876	9.8843	10.9907	20.875	111.193	2.84547	17.2366	0.716615	3.2529
	4.25295	2.2972	4.70697	4.08321	13.2792	13.2173	6.97281	4.92965	11.9025	70.6982	24.3014	4.47996	4.12565	11.0897	0.4577	7.39764	21.8613	5.13402	8.34976	39.7709	38.9936	93.275	134.877	84.7113	96.5823	0.398946	0.481016		0.227011	2.18275	0.227011	0.396746	8.79926	8.73733		2.78696	2.63314	3.44283	3.0212	19.6694	27.5836	9.85619	10.9595	20.8157	111.194	2.84552	17.2161	0.716322	3.23201
	4.08233	2.61078	4.3951	4.00006	13.2032	12.8071	6.84976	4.80894	11.6587	70.2061	23.1259	4.23871	4.02062	10.7041	0.453894	7.65866	17.9689	6.02535	8.12079	40.3665	35.4895	96.5997	127.692	90.5495	98.2237	0.500737	1.21833		0.156384	1.62794	0.156384	0.238656	8.9645	8.56835		2.79378	2.62126	3.42452	2.99773	19.6605	27.4879	9.83096	10.9328	20.7637	111.207	2.84477	17.2031	0.716203	3.21113
	3.82055	2.67238	4.05792	3.76354	12.9768	12.5537	6.64082	4.7699	11.4107	71.8269	22.7519	3.93924	3.77779	10.4298	0.4682	7.95392	15.7485	6.67136	8.27873	40.1447	34.9624	101.814	126.303	97.0801	102.968	0.872439	1.84178		0.118685	1.26686	0.118685	0.175694	9.03757	8.61449		2.80015	2.61422	3.40556	2.97583	19.6666	27.3962	9.80976	10.9093	20.7191	111.209	2.84407	17.2024	0.716252	3.19069
	3.55958	2.63884	3.73053	3.5017	12.5421	12.2899	6.37711	4.69369	11.0708	73.6022	22.0308	3.64505	3.51617	10.1501	0.485422	7.93846	13.9747	7.00441	8.26796	38.0068	34.9615	107.149	127.058	103.639	108.35	1.87352	2.62735		0.085472	1.00622	0.085472	0.14335	8.89702	8.64488		2.80012	2.61628	3.38894	2.95771	19.6732	27.3074	9.79061	10.8859	20.6765	111.187	2.83952	17.2026	0.716645	3.17333
	3.3324	2.56404	3.45829	3.2858	11.9816	11.8414	6.07726	4.53024	10.6075	74.5441	20.5231	3.39535	3.29745	9.74564	0.494376	7.5343	12.3427	6.85902	7.79228	34.8616	33.2255	111.904	128.75	109.256	112.892	3.72185	4.28252		0.0629472	0.831302	0.0629472	0.109546	8.58629	8.44608		2.8002	2.61897	3.3821	2.94459	19.6736	27.2115	9.77183	10.8572	20.629	111.107	2.8363	17.1982	0.716858	3.16334
	3.23396	2.46048	3.34305	3.16411	11.3444	11.5018	5.84131	4.33503	10.1763	74.2134	18.7925	3.28851	3.18157	9.3441	0.491992	6.79823	11.43	6.24128	7.1674	30.2845	32.0411	113.996	131.111	111.678	115.492	6.5864	5.80354		0.0545436	0.828029	0.0545436	0.124401	8.05594	8.21328		2.7991	2.62194	3.37598	2.93218	19.6663	27.0785	9.74565	10.8152	20.5608	110.975	2.83237	17.1861	0.717024	3.15408
	3.03595	2.29177	3.98211	3.03018	10.5142	10.7487	5.60048	3.93442	9.5349	70.2515	15.4797	3.50903	3.03162	8.88117	0.491031	6.57682	10.9475	2.61912	6.60646	24.1445	26.504	118.263	135.003	98.5798	118.389	11.5373	9.9993		0.473081	1.21725	0.473081	0.478854	7.00516	7.23965		2.79613	2.63493	3.37009	2.91772	19.6484	26.9137	9.7135	10.7604	20.4738	110.777	2.82653	17.1647	0.717223	3.14391
	2.86827	2.48762	3.94211	2.88405	9.7326	10.0319	5.32442	3.56478	8.8892	66.9516	12.7077	3.41308	2.87222	8.28497	0.485136	6.03268	8.04742	1.91078	5.9554	19.432	22.1601	121.938	130.49	99.3756	121.59	17.4578	15.0464		0.544813	0.925458	0.529031	0.529031	6.31951	6.61879		2.78788	2.64942	3.36279	2.89245	19.6303	26.7433	9.67768	10.7058	20.3835	110.624	2.81403	17.1421	0.717979	3.12762
	2.74201	3.98008	4.61188	2.80971	10.4366	9.59778	5.69635	3.43144	9.12779	60.2393	11.7748	4.29598	3.1023	8.35131	0.458284	8.72811	2.94559	1.17608	8.33269	22.4703	15.2212	124.743	98.6202	86.4708	123.235	12.0701	18.6025		1.55397	0.315901	0.315901	1.48627	6.14066	5.3018		2.77935	2.65415	3.33297	2.85871	19.6149	26.5708	9.63515	10.6563	20.2915	110.598	2.79919	17.1199	0.718945	3.09584
	2.61773	4.76199	4.50655	2.69267	16.6442	9.1775	6.73344	5.40943	12.1429	80.3367	29.2619	4.63427	3.14614	8.07362	0.439179	16.9391	3.88665	4.95906	16.3278	98.2236	5.97341	127.534	83.7016	88.4408	125.847	7.47136	22.4046		2.01654	0.127718	0.127718	1.9416	12.01	4.54323		2.76332	2.65531	3.29779	2.82768	19.5615	26.3971	9.58377	10.6012	20.1849	110.616	2.77941	17.067	0.719909	3.06273
	2.44723	4.51043	4.20372	2.54047	20.1187	8.68997	7.08509	6.77563	13.8607	95.6322	45.9091	4.35708	2.95628	7.64508	0.442283	21.5097	6.62886	8.30229	20.6536	169.875	2.57563	131.414	88.3677	94.2283	129.285	38.5377	27.2576		1.90984	0.153357	0.153357	1.81661	15.7616	4.33289		2.74565	2.65709	3.26872	2.79793	19.4149	26.2245	9.51814	10.5281	20.0462	110.611	2.75872	16.9407	0.719919	3.03332
	2.39131	4.17636	4.27756	2.50642	19.7967	8.20765	6.89267	6.66276	13.5554	96.6645	44.3924	4.22696	2.9239	7.22513	0.423807	20.2622	7.37834	6.8388	19.2392	166.514	1.72918	132.7	94.7602	92.8002	130.061	34.6434	32.5264		1.83565	0.0506005	0.0506005	1.72054	15.5698	3.98069		2.72898	2.65889	3.24197	2.76952	19.2063	26.0594	9.44418	10.4453	19.8894	110.6	2.73912	16.7658	0.719135	3.00574
	2.55881	3.92459	4.17336	2.43005	18.9704	9.17763	6.87248	6.41861	13.2911	93.3958	41.1985	4.04898	2.90026	7.92656	0.464245	18.6077	8.69004	7.28526	19.7352	146.361	5.31371	128.869	99.7252	94.8186	131.809	25.5995	22.4033		1.49016	0.124383	0.124383	1.61892	14.9215	5.12865		2.71344	2.66023	3.21603	2.74032	18.9946	25.9025	9.37118	10.3645	19.7356	110.599	2.72016	16.5887	0.718248	2.97817
	2.47606	3.72505	4.15286	2.50442	17.6459	9.58321	6.68126	5.98176	12.663	89.5304	35.7814	3.93895	2.80958	8.22563	0.490797	17.6836	8.73917	6.39278	17.4459	120.224	8.42135	130.754	103.75	95.2182	130.106	13.9509	18.7284		1.46289	0.213907	0.213907	1.43453	13.707	5.64426		2.67303	2.66178	3.18897	2.71125	18.782	25.5538	9.26181	10.2257	19.4875	110.407	2.68259	16.402	0.718874	2.95011
	2.32593	3.53405	4.04865	2.48796	16.2113	9.13511	6.29049	5.4647	11.7552	86.8723	29.8629	3.79135	2.74948	7.86349	0.481864	15.7177	7.59799	5.02588	14.4593	98.4217	8.09184	134.21	107.678	97.263	130.482	5.29194	22.8076		1.46541	0.257298	0.257298	1.30339	12.4199	5.34376		2.62343	2.66389	3.16088	2.68432	18.5701	24.8644	9.0945	9.98	19.0745	109.737	2.669	16.2012	0.71712	2.9226
	2.58216	3.42832	3.78031	2.35037	15.1235	16.6558	7.32008	6.67639	13.9965	91.2066	44.5742	3.60431	2.7937	12.2877	0.629517	22.4479	15.1457	12.53	24.698	60.8931	87.1562	128.339	109.883	102.628	133.645	1.47047	7.53491		1.02216	0.175992	0.175992	1.25395	11.5192	13.0515		2.58837	2.66635	3.13371	2.6595	18.3663	23.938	8.89204	9.66065	18.5527	108.644	2.66121	15.9977	0.714752	2.90003
	3.29435	3.3495	3.5427	2.34827	14.3857	22.0943	8.16914	8.18334	16.3525	100.174	66.9671	3.4461	3.30814	11.675	0.558417	23.7636	23.229	21.404	33.8825	38.6457	193.911	112.71	111.542	107.498	133.693	0.225495	66.9693		0.151746	0.0966003	0.0966003	1.09783	10.9396	18.6482		2.5562	2.66873	3.10884	2.63195	18.1759	23.0186	8.69337	9.349	18.0424	107.542	2.64115	15.8053	0.713642	2.88878
	3.15271	3.17843	3.31694	3.47959	13.8199	21.9426	8.14836	7.96548	16.1138	97.7556	63.4489	3.39827	3.21306	11.2348	0.55522	24.9565	24.7002	23.3427	21.7974	32.166	190.282	115.737	115.185	112.231	108.811	0.00827718	64.5095		0.245554	0.219836	0.081328	0.081328	10.4216	18.5444		2.52624	2.67129	3.08852	2.60262	17.9485	22.1452	8.49706	9.04641	17.5435	106.465	2.61979	15.5857	0.712197	2.8799
	2.93091	2.95981	3.08311	3.2716	13.1643	21.137	7.7578	7.70108	15.4589	99.2689	59.3067	3.17735	2.99063	10.6912	0.56283	23.2989	23.0207	21.8528	20.126	29.2306	179.004	120.559	119.925	117.24	113.194	0.557271	52.218		0.246445	0.217541	0.0942471	0.0942471	9.98699	17.9597		2.49847	2.67298	3.07051	2.57449	17.4707	21.3354	8.27042	8.71169	16.9821	105.336	2.59911	15.1706	0.707467	2.87175
	2.76448	2.80605	2.89483	3.01971	12.6485	19.8676	7.33353	7.28063	14.6142	99.2786	53.0075	2.95727	2.82824	10.2413	0.567202	20.8763	20.4981	19.7021	18.6091	28.2493	157.103	124.241	123.316	121.353	118.617	1.5934	35.4829		0.192788	0.151218	0.0624381	0.0624381	9.69128	16.9103		2.47342	2.66928	3.05298	2.54842	16.7266	20.5555	8.00438	8.33003	16.3344	104.068	2.57864	14.5461	0.69884	2.86113
	2.58579	3.07812	2.68252	2.86395	12.3388	18.3302	6.97991	6.7452	13.7251	96.6374	45.4977	2.97103	2.72788	10.0237	0.57215	19.3082	15.224	18.4676	16.9411	28.7182	128.83	128.257	117.348	126.075	122.034	2.47118	19.5309		0.385242	0.107084	0.288518	0.107084	9.36781	15.3592		2.45575	2.6512	3.03668	2.52405	15.9669	19.7881	7.73711	7.94965	15.6868	102.747	2.55584	13.9095	0.689548	2.84394
	2.39901	3.07719	2.49047	2.69496	12.0586	17.2665	6.66446	6.4147	13.0792	96.2524	41.1484	2.88608	2.54159	9.81327	0.588569	18.1941	12.8685	17.4222	15.7569	29.0971	112.403	132.522	117.368	130.425	125.796	3.43069	11.2604		0.487064	0.191116	0.39561	0.191116	9.17256	14.3804		2.43948	2.63268	3.02294	2.50142	15.2502	19.0298	7.47941	7.58061	15.06	101.353	2.53423	13.3075	0.680056	2.82781
	2.20681	3.00322	3.9591	2.61037	11.5594	16.5994	6.6564	5.9949	12.6513	90.0623	35.9388	3.48116	2.70858	9.65936	0.561999	19.7988	13.3457	7.27542	16.3703	24.0399	98.8641	136.984	118.976	99.0373	127.701	5.52909	7.22853		1.27435	0.477939	0.477939	0.870788	8.07828	13.1183		2.42535	2.61458	3.011	2.48055	14.5844	18.2882	7.23402	7.22655	14.4606	99.8968	2.51406	12.7468	0.670522	2.81279
	2.10109	2.81797	3.77603	2.48002	10.8406	16.1209	6.35612	5.79254	12.1487	91.1333	33.5535	3.297	2.5645	9.07449	0.559326	18.1052	12.5185	6.65683	15.0242	20.111	95.3517	139.47	123.052	102.714	130.664	9.42611	4.88449		1.19591	0.47903	0.47903	0.816986	7.54365	12.8239		2.41261	2.59797	2.99966	2.46313	13.952	17.5743	6.99996	6.88703	13.887	98.3867	2.49684	12.214	0.660545	2.79881
	2.01833	2.76097	3.54632	2.33885	10.301	15.6147	6.09668	5.59738	11.6941	91.8102	31.3306	3.15365	2.44438	8.6123	0.557845	16.6329	11.127	6.50434	14.1213	17.676	90.5917	141.432	124.32	107.423	133.911	13.0312	2.90295		1.13531	0.392675	0.392675	0.814794	7.14732	12.461		2.40077	2.59688	2.99085	2.44918	13.3547	16.9008	6.7822	6.56426	13.3465	96.7866	2.48611	11.7115	0.649786	2.79386
	1.94247	2.66141	3.35832	2.75054	9.73498	14.9365	5.89737	5.27058	11.168	89.3717	27.779	3.05443	2.68369	8.14081	0.504145	15.6412	10.4715	6.44679	9.90253	14.7272	81.706	143.242	126.55	111.356	124.552	17.4379	1.05198		1.11196	0.393021	0.303887	0.303887	6.68055	11.8821		2.38933	2.59588	2.99244	2.43596	12.791	16.2792	6.58063	6.26304	12.8437	95.174	2.47594	11.2384	0.638926	2.79416
	1.78741	2.58729	3.18283	2.63921	9.31874	14.0032	5.58645	4.95304	10.5395	88.6617	24.5326	2.91102	2.60027	7.78476	0.499227	14.4327	8.99493	5.77738	8.68621	13.93	70.8417	146.978	128.223	115.09	127.05	21.0874	0.00852915		1.12361	0.323727	0.27181	0.27181	6.40772	11.0922		2.37967	2.58217	2.99392	2.42702	12.264	15.6967	6.39058	5.98231	12.3729	93.6113	2.46581	10.7956	0.628123	2.78804
	1.67206	2.47969	2.969	2.43441	8.8136	12.9144	5.21387	4.58348	9.79735	87.9095	21.0083	2.72435	2.44573	7.35245	0.500778	12.5444	7.4757	5.03942	7.72535	12.9581	59.2987	149.788	130.671	119.724	131.708	25.9819	0.99285		1.05229	0.244653	0.244653	0.289933	6.08926	10.1901		2.37108	2.56789	2.99547	2.41965	11.776	15.1395	6.21161	5.71698	11.9286	92.0371	2.45671	10.3849	0.617384	2.78168
	1.59256	2.31286	2.83879	2.33949	8.55129	12.0025	4.93958	4.29429	9.23387	86.9364	18.441	2.58914	2.31952	7.12317	0.508716	11.2025	6.89965	4.41329	6.76045	13.0445	49.8844	151.74	134.513	122.59	133.896	28.7248	3.6419		0.99658	0.276284	0.249652	0.249652	5.96215	9.41333		2.36387	2.56901	2.99321	2.41313	11.3248	14.6018	6.0443	5.46318	11.5075	90.3857	2.4521	10.0047	0.606303	2.78111
	1.88718	2.15523	2.73809	2.16396	8.33205	11.2815	4.75967	4.02877	8.78844	84.6439	16.231	2.45103	2.15741	6.93356	0.525373	8.25119	6.78311	4.08677	6.7377	12.7619	42.5343	144.569	138.195	124.83	137.989	31.123	6.91347		0.563848	0.295799	0.287066	0.287066	5.88102	8.83047		2.35702	2.57014	2.98389	2.41119	10.9066	14.0818	5.88511	5.22155	11.1067	88.7248	2.45093	9.65122	0.59496	2.77701
	1.88199	2.04461	2.53705	2.00014	8.09275	10.494	4.50842	3.79	8.29842	84.065	14.3641	2.29083	2.01126	6.70383	0.538442	6.89814	6.07036	3.8863	6.29145	12.8474	35.8269	144.693	140.808	129.363	141.865	33.8502	11.675		0.408841	0.246221	0.246221	0.290686	5.80192	8.20315		2.35103	2.57017	2.97222	2.40976	10.525	13.5856	5.73563	4.99466	10.7303	87.0813	2.44987	9.32768	0.583977	2.7712
	1.75415	1.9106	2.39572	1.88774	7.86172	9.74358	4.25892	3.57615	7.83507	83.9685	12.7888	2.15316	1.89345	6.49522	0.548569	6.27388	5.51458	3.47152	5.6225	12.9802	30.0815	147.785	144.006	132.598	144.555	36.5919	17.3661		0.399014	0.242556	0.242556	0.265424	5.70856	7.59042		2.34609	2.57084	2.96171	2.4087	10.1786	13.1224	5.59805	4.78452	10.3826	85.4677	2.44923	9.03344	0.573404	2.76627
	1.67058	1.76068	2.27462	1.73951	7.42331	9.00786	3.97943	3.32634	7.30577	83.5884	11.0645	2.01765	1.74481	6.13614	0.557209	5.33078	4.92283	2.90638	5.01722	11.8603	25.2852	149.824	147.626	135.402	148.141	42.0881	24.0392		0.347072	0.256968	0.256968	0.278137	5.40566	6.99021		2.34084	2.57178	2.95069	2.40857	9.86314	12.7037	5.47312	4.59427	10.0674	83.9425	2.44937	8.76564	0.563198	2.76123
	2.01018	1.68612	2.1292	2.122	7.03229	8.37669	3.89275	2.98735	6.8801	76.7415	8.92427	2.1256	2.03814	5.80651	0.480375	3.54404	4.86922	3.1101	3.13553	9.85671	20.1058	141.626	149.444	138.807	138.977	47.3146	30.6269		0.115417	0.439487	0.00359797	0.00359797	4.90668	6.25109		2.33593	2.57378	2.90977	2.41281	9.57237	12.3374	5.35701	4.42777	9.78477	82.6537	2.45305	8.51853	0.552835	2.74178
	1.94115	1.62339	1.96902	2.83091	6.70305	7.82321	3.81512	2.72386	6.53898	71.3964	7.41942	2.39997	1.94812	5.73502	0.492885	3.51177	4.80369	3.40809	0.968669	8.34013	16.0648	143.274	150.982	142.607	122.765	51.9523	37.0593		0.458816	0.776575	0.430946	0.430946	4.30308	5.42324		2.33097	2.57647	2.88243	2.41784	9.30251	11.9992	5.25157	4.27245	9.52402	81.3558	2.4575	8.28978	0.542675	2.72945
	1.86537	1.55938	1.84198	2.84081	6.42346	7.38949	3.65341	2.57508	6.22849	70.4842	6.63103	2.35309	1.84783	5.5278	0.498937	3.1971	4.38498	3.2813	0.660331	7.67316	13.9583	145.093	152.559	145.658	122.546	56.0609	42.5281		0.487718	0.793708	0.511111	0.487718	4.07037	5.0364		2.33895	2.58053	2.85799	2.41453	9.05346	11.6869	5.1554	4.12816	9.28356	80.0745	2.45603	8.07894	0.533737	2.71926
	1.83367	1.50052	1.78272	2.65917	6.10967	6.9656	3.47522	2.41858	5.89381	69.595	5.84954	2.24642	1.79546	5.24704	0.490108	2.69471	3.89947	2.86457	0.66594	6.9403	12.1827	145.858	154.016	147.091	126.6	60.8584	48.2365		0.412752	0.745903	0.4637	0.412752	3.86325	4.71918		2.35387	2.58713	2.83542	2.41079	8.83789	11.4019	5.07117	3.99742	9.06859	78.8265	2.45487	7.89621	0.525678	2.71127
	1.77553	1.43996	1.67448	2.58097	5.87101	6.585	3.32116	2.29529	5.61645	69.111	5.26834	2.17825	1.69975	5.0485	0.496241	2.38895	3.53893	2.71155	0.547879	6.50174	10.6527	147.266	155.523	149.729	128.366	64.639	53.668		0.402718	0.738297	0.503771	0.402718	3.69276	4.40675		2.36766	2.60176	2.8136	2.40927	8.68147	11.1408	5.00243	3.88422	8.88665	77.6467	2.45739	7.76171	0.519059	2.70768
	1.68727	1.34855	1.54493	2.42771	5.73316	6.21663	3.15971	2.21626	5.37597	70.1413	4.91181	2.05749	1.58052	4.90679	0.512736	2.16806	3.28028	2.60751	0.535823	6.62263	9.34476	149.416	157.811	152.916	131.862	66.8746	59.201		0.370218	0.708938	0.512562	0.370218	3.67566	4.15914		2.37155	2.6315	2.79296	2.40528	8.55766	10.9016	4.94343	3.78388	8.72731	76.5437	2.46184	7.6541	0.513276	2.71223
	1.81049	1.43487	1.4367	2.27439	5.61951	6.03859	3.10242	2.13855	5.24097	68.9314	4.57338	2.04244	1.53015	4.78323	0.515268	1.6691	2.78073	2.77463	0.685648	6.33573	8.62105	146.419	155.65	155.604	135.407	68.7462	61.9724		0.231949	0.607566	0.605735	0.231949	3.57708	3.99615		2.36348	2.67777	2.77332	2.39915	8.44579	10.6815	4.89017	3.69181	8.58199	75.4945	2.4688	7.55689	0.507504	2.72555
	1.85681	1.43048	1.37594	2.12657	5.45589	10.178	3.73729	3.50612	7.24341	93.8147	12.2929	1.99169	1.53706	4.62356	0.501003	3.53618	5.32135	5.57594	2.5944	2.95359	41.4831	145.3	155.759	157.124	138.869	71.4863	13.934		0.13488	0.561211	0.615748	0.13488	3.46419	8.18633		2.3547	2.72332	2.75537	2.39423	8.33979	10.484	4.8419	3.60798	8.44988	74.5158	2.4765	7.46532	0.501801	2.73934
	1.75989	1.35462	1.32671	2.05566	5.18361	11.5169	3.86622	4.01845	7.88467	103.937	16.1479	1.90777	1.45594	4.40162	0.502885	4.43664	6.30813	6.44915	3.27816	1.73552	58.5321	147.646	157.659	158.361	140.546	76.1646	5.7312		0.147883	0.553148	0.581067	0.147883	3.27584	9.60908		2.34522	2.76724	2.737	2.38957	8.23873	10.3187	4.79941	3.53569	8.3351	73.6691	2.47643	7.3789	0.497444	2.75212
	1.65225	1.46576	1.26683	1.99238	4.82054	11.22	3.7363	3.8941	7.6304	104.223	15.164	1.82231	1.51238	4.1135	0.462349	4.34328	5.15536	6.09827	3.04126	1.17557	56.0064	150.273	154.88	159.871	142.05	82.6337	7.24041		0.170066	0.356554	0.555479	0.170066	2.99823	9.39773		2.33292	2.81187	2.71829	2.37839	8.18094	10.1865	4.76814	3.48355	8.25169	73.0588	2.46336	7.32774	0.496816	2.76508
	1.55012	1.51652	1.19477	1.88367	4.56333	11.0451	3.62558	3.83737	7.46295	105.841	14.7254	1.7169	1.52492	3.89342	0.437126	4.30752	4.44814	5.90886	3.03425	0.87938	55.0488	152.787	153.619	161.699	144.653	87.376	8.21267		0.166773	0.200377	0.522131	0.166773	2.84644	9.32817		2.32524	2.85674	2.69846	2.38058	8.15831	10.111	4.75506	3.45381	8.20888	72.6344	2.46005	7.3075	0.496281	2.7776
	1.64864	1.43908	1.13334	1.78485	4.42419	10.4655	3.48261	3.62184	7.10445	103.998	13.1177	1.71674	1.49147	3.76436	0.432452	3.36343	4.17601	5.51905	2.88238	0.886591	48.7613	150.362	155.545	163.265	147.04	89.9965	11.8702		0.068103	0.277667	0.583403	0.068103	2.70745	8.74879		2.32121	2.89924	2.67807	2.37491	8.14404	10.0544	4.74532	3.43262	8.17794	72.337	2.4507	7.29436	0.497037	2.78866
	2.97826	1.55573	1.19467	1.7274	4.32857	9.94	3.62077	3.30399	6.92476	91.251	10.9163	2.35283	1.59865	3.99099	0.427996	0.412828	4.2644	5.88599	3.58484	0.500984	39.9327	119.522	152.649	161.701	148.436	91.8199	15.7676		0.625426	0.797099	1.15816	0.625426	1.97575	7.58717		2.31631	2.93848	2.65791	2.35148	8.13605	10.0066	4.73447	3.41847	8.15294	72.2039	2.42809	7.28566	0.500071	2.7982
	2.9617	1.4847	1.11505	1.64084	4.22929	13.013	4.0741	4.52873	8.60283	111.159	20.5094	2.30127	1.52374	3.91239	0.439403	1.23743	6.70495	8.75596	5.92073	0.0240846	79.9039	119.884	154.409	163.732	150.553	93.7325	0.806134		0.660428	0.816565	1.18622	0.660428	1.92802	10.7117		2.31026	2.98918	2.63915	2.32813	8.13668	9.96223	4.72761	3.40611	8.13371	72.0472	2.40588	7.28441	0.503445	2.81417
	2.79651	1.39583	1.06716	2.05112	4.08998	14.0046	4.23421	4.90717	9.14138	115.893	24.0803	2.42382	1.55965	3.76661	0.414354	2.06696	8.05638	10.0302	4.76586	0.0208013	95.4614	123.528	156.626	164.96	140.653	96.4494	0.00879739		0.372695	1.02799	1.35666	0.372695	1.66616	11.5808		2.30487	3.07039	2.61669	2.30851	8.13689	9.91971	4.72618	3.39132	8.1175	71.7561	2.38556	7.28421	0.506595	2.84354
	2.58804	1.32591	0.993676	2.34144	3.90524	15.5828	4.45619	5.54717	10.0034	124.482	30.7711	2.46474	1.57979	3.57594	0.38717	3.48997	9.79863	11.989	4.47217	0.303546	123.802	128.206	158.381	166.853	133.851	100.112	2.79552		0.123302	1.13883	1.47107	0.123302	1.4405	13.1181		2.29822	3.14952	2.59351	2.29199	8.1385	9.90401	4.72929	3.3855	8.11479	71.5859	2.37204	7.2862	0.508804	2.87151
	2.54262	1.28475	0.941758	2.30343	3.6015	15.2904	4.32742	5.45376	9.78117	126.028	29.7435	2.42303	1.53942	3.33678	0.368598	3.1855	9.2578	11.4627	4.09651	0.526954	120.188	129.237	159.418	168.197	134.732	106.283	1.90327		0.119594	1.13827	1.48127	0.119594	1.17848	12.8674		2.27832	3.22405	2.5704	2.27578	8.15619	9.94561	4.74173	3.40312	8.14485	71.7697	2.35134	7.30258	0.512873	2.89723
	2.53437	1.27774	0.89917	2.24348	3.46328	14.5582	4.16271	5.17425	9.33696	124.3	26.7729	2.38893	1.51918	3.23105	0.360378	2.65149	8.32304	10.6507	3.68343	0.489199	108.066	129.424	159.595	169.304	136.127	109.152	0.419082		0.145443	1.11119	1.48976	0.145443	1.07435	12.1693		2.25802	3.29034	2.54753	2.2633	8.20993	10.009	4.76302	3.43518	8.1982	72.1219	2.33436	7.3482	0.517822	2.91894
	2.42316	1.21187	0.847217	2.10564	4.07535	13.4563	4.01992	4.75843	8.77835	118.371	22.6427	2.2644	1.43532	3.6623	0.436868	2.54966	7.88513	10.066	3.66446	0.00307259	89.0449	131.967	161.264	170.658	139.363	96.7369	0.206628		0.158756	1.05253	1.41718	0.158756	1.81095	11.1919		2.24218	3.35015	2.52673	2.27575	8.29854	10.0899	4.79722	3.47584	8.27306	72.4553	2.3385	7.42321	0.520883	2.93844
	2.29257	1.56809	0.930029	1.99974	5.19842	12.5122	4.08351	4.38423	8.46774	107.364	19.2215	2.14616	1.676	4.47196	0.454778	3.20746	6.32735	9.94445	4.3421	1.24302	71.043	134.984	152.344	168.502	141.874	75.9064	1.95617		0.146416	0.578069	1.21613	0.146416	3.05226	10.3661		2.22765	3.46058	2.51822	2.29158	8.38922	10.1667	4.84232	3.50949	8.35181	72.4754	2.34824	7.5025	0.523236	2.9894
	2.12413	2.41808	1.00153	2.12581	4.98521	11.9784	4.10552	4.07634	8.18186	99.2893	16.6166	2.27195	2.12455	4.34343	0.343055	3.9259	2.84744	9.63476	3.91924	0.773849	61.9816	138.927	132.084	166.65	138.887	79.667	3.7345		0.147816	0.146135	1.27042	0.146135	2.71326	9.70641		2.21505	3.63057	2.51802	2.30782	8.47936	10.2356	4.89773	3.53536	8.4331	72.1836	2.36037	7.58395	0.525283	3.07429
	2.0038	2.3928	1.85084	2.43473	4.6402	11.9175	4.20665	3.91096	8.11761	92.9708	15.2956	2.41376	2.10105	4.08883	0.321134	4.85256	3.29007	5.54984	3.13971	0.187964	59.4579	141.778	132.665	145.444	131.701	85.9448	3.97324		0.409964	0.0209653	0.56292	0.0209653	2.22644	9.50378		2.20597	3.79981	2.51878	2.32399	8.56282	10.2952	4.9511	3.55761	8.50871	71.855	2.37269	7.65989	0.527003	3.1593
	1.84335	2.26567	1.85979	2.38637	4.33341	12.0965	4.13085	4.01011	8.14096	97.0773	16.081	2.32602	1.96126	3.84665	0.324625	5.23266	3.47889	5.1577	3.04319	0.0410326	63.4515	145.625	135.61	145.228	132.814	91.7273	3.29188		0.482673	0.0603516	0.46623	0.0603516	2.00739	9.77047		2.19719	3.9634	2.51827	2.34658	8.64533	10.3481	5.00315	3.57829	8.58144	71.5207	2.38951	7.73479	0.527966	3.24083
	1.69193	3.1573	1.81225	2.21086	4.06937	11.6542	4.09932	3.80939	7.90871	92.9274	14.5114	2.68408	1.9119	3.84135	0.335366	5.79553	0.887404	5.23067	3.56628	0.000897159	57.0764	149.302	115.639	146.376	136.89	96.8547	5.09241		0.99215	0.47322	0.871825	0.47322	1.38529	8.97013		2.19136	4.12031	2.50967	2.37131	8.85995	10.4004	5.0755	3.62776	8.70325	71.4759	2.4059	7.91384	0.533728	3.31499
	1.55434	3.20792	1.70166	2.07548	3.85102	10.8187	3.86819	3.52158	7.38977	91.0395	12.4015	2.6417	1.79511	3.69025	0.345489	5.35389	0.435956	4.69387	3.21381	0.000294741	48.3099	152.683	114.553	149.064	140.076	101.2	9.56123		1.08736	0.566221	0.940043	0.566221	1.20932	8.17702		2.23282	4.26593	2.50204	2.39521	9.10661	10.4566	5.15987	3.67985	8.83973	71.3168	2.42192	8.11993	0.540514	3.38398
	1.47942	3.09252	1.59097	1.96817	3.79195	10.2047	3.68796	3.31863	7.00659	89.9854	11.0133	2.53035	1.68527	3.6171	0.364333	4.87764	0.354551	4.39739	2.95768	0.0108141	42.4683	154.54	117.036	151.779	142.627	102.392	13.7352		1.05092	0.562174	0.939378	0.562174	1.26161	7.67439		2.27807	4.4881	2.48674	2.416	9.33397	10.5241	5.25449	3.73028	8.98477	70.9921	2.43368	8.3141	0.547129	3.48742
	1.41321	2.88246	1.50571	1.89956	3.81425	9.58001	3.51586	3.10929	6.62515	88.4359	9.66767	2.39101	1.60417	3.5813	0.381282	4.42116	0.401204	4.04072	2.61245	0.0890323	36.7738	156.191	121.625	153.887	144.271	101.941	18.7562		0.977798	0.49145	0.885297	0.49145	1.42324	7.189		2.32319	4.7283	2.4722	2.43572	9.48285	10.5935	5.33929	3.76555	9.10484	70.5252	2.44484	8.44696	0.551067	3.60025
	1.32282	2.75116	1.91836	1.78979	3.64918	9.00629	3.40627	2.86412	6.27039	84.0839	8.2032	2.33476	1.82193	3.42468	0.305483	4.34074	0.429166	2.21386	2.61301	0.0590093	31.3602	158.458	124.539	143.82	146.92	105.302	24.0547		1.01194	0.416399	0.416399	0.544973	1.31443	6.67153		2.36543	4.96939	2.4633	2.461	9.57506	10.6621	5.41604	3.78879	9.20483	69.955	2.46157	8.5353	0.552314	3.71635
	1.27293	2.59076	1.7951	1.72486	3.36527	8.47263	3.20359	2.68561	5.8892	83.8312	7.21249	2.19293	1.74242	3.17164	0.290843	3.72745	0.375569	1.98386	2.18664	0.0261398	27.7628	159.717	128.144	146.791	148.498	111.209	29.5741		0.919994	0.397829	0.397829	0.468064	1.17234	6.27971		2.40417	5.20495	2.45409	2.49167	9.65307	10.7282	5.48936	3.80999	9.29934	69.4068	2.46349	8.61214	0.555152	3.84831
	1.23764	2.40233	1.66151	1.62993	3.15423	7.8578	2.99057	2.48005	5.47062	82.929	6.15065	2.03192	1.63782	2.96625	0.288534	3.07278	0.346025	1.76641	1.85136	0.026783	23.6899	160.61	132.446	150.046	150.821	115.705	36.6394		0.794282	0.370413	0.370413	0.401993	1.12231	5.82588		2.438	5.42307	2.44367	2.521	9.73213	10.7781	5.556	3.83009	9.38609	68.9362	2.463	8.68809	0.55825	3.97203
	1.20892	2.32336	1.62449	1.59285	2.98487	7.26974	2.83404	2.2629	5.09694	79.8472	5.12072	1.97392	1.60076	2.81949	0.275717	2.64102	0.260788	1.46301	1.54055	0.0227505	19.6755	161.339	134.27	150.955	151.733	119.377	44.1043		0.765009	0.349439	0.349439	0.381077	1.01095	5.29581		2.47485	5.63619	2.43215	2.54747	9.81275	10.8161	5.61993	3.84901	9.46893	68.4886	2.493	8.76861	0.557257	4.09183
	1.32939	2.30592	1.5145	1.5189	2.79822	6.87247	2.72323	2.10951	4.83275	77.4634	4.45004	1.91241	1.5156	2.67514	0.276691	1.94279	0.174149	1.46104	1.45042	0.00562238	17.2162	158.293	134.674	153.669	153.56	123.491	49.5387		0.583017	0.393511	0.39791	0.393511	0.885806	4.96006		2.51327	5.84792	2.43608	2.57329	9.88973	10.8489	5.68486	3.86446	9.54932	67.978	2.52828	8.87928	0.556736	4.21061
	2.60369	2.18387	1.41903	1.46586	2.61132	6.54346	2.80454	1.90547	4.71001	67.9424	3.63082	2.39378	1.64536	2.60941	0.226581	0.0403397	0.385225	1.91963	1.79207	0.0373334	13.9795	127.852	137.522	156.045	154.878	127.679	54.2784		0.209909	0.209909	0.974749	0.927925	0.217538	4.14967		2.54637	6.05202	2.45163	2.59946	9.95944	10.7995	5.73474	3.85682	9.59156	67.2537	2.55964	8.98258	0.556473	4.32574
	2.48231	2.05299	1.34708	1.41685	2.45476	6.22565	2.66327	1.81247	4.47574	68.0541	3.28503	2.25387	1.57589	2.47542	0.222035	0.0327489	0.372441	1.73237	1.55357	0.0434792	12.6906	130.612	140.609	157.848	156.1	131.242	59.0622		0.228431	0.200881	0.906798	0.837024	0.200881	3.97178		2.56813	6.2448	2.46826	2.62328	10.0241	10.6929	5.77026	3.83702	9.60727	66.4965	2.58192	9.07931	0.557179	4.43404
	2.29811	1.9423	1.55631	1.34887	2.35707	5.82783	2.55508	1.65191	4.20699	64.6522	2.72882	2.1202	1.65281	2.34233	0.17259	0.066036	0.375503	0.997545	1.45493	0.0392097	10.7109	134.856	143.246	152.635	157.803	133.49	65.3351		0.177904	0.177904	0.563893	0.771327	0.236864	3.70763		2.58736	6.4222	2.48309	2.63341	10.0867	10.5916	5.80072	3.82288	9.6236	65.9036	2.59888	9.17054	0.558368	4.52781
	2.15831	1.78786	1.55759	1.26669	2.63509	5.50594	2.48525	1.55472	4.03997	62.5578	2.41714	1.97309	1.61516	2.5159	0.218041	0.106887	0.486349	0.860554	1.48488	0.0224534	9.1246	138.122	146.967	152.603	159.875	127.143	70.6424		0.185226	0.185226	0.415499	0.706396	0.662006	3.53286		2.60614	6.58587	2.49726	2.64297	10.1505	10.4973	5.83	3.81259	9.64259	65.396	2.61535	9.25931	0.559507	4.61442
	2.04571	1.67765	1.43372	1.18058	2.53226	5.29852	2.36141	1.51512	3.87653	64.1618	2.29559	1.86168	1.4947	2.41063	0.234532	0.0996636	0.467524	0.860603	1.39436	0.0291925	8.62661	140.781	149.651	155.679	162.06	129.472	74.1722		0.184031	0.184031	0.42796	0.681102	0.670584	3.43684		2.6243	6.7366	2.51141	2.65279	10.2084	10.4722	5.86761	3.81884	9.68645	65.0833	2.63143	9.34043	0.560398	4.6947
	2.43593	2.14074	1.31608	1.19153	2.39143	5.09799	2.42895	1.41266	3.84161	58.1591	1.9956	2.26609	1.52224	2.42481	0.228668	4.86919e-05	0.0830661	1.23849	1.5312	0.00140755	7.12379	131.674	138.535	158.628	161.781	132.697	77.6663		0.169843	0.125347	0.950009	1.07455	0.125347	2.83191		2.64095	6.8718	2.52548	2.66127	10.2569	10.461	5.90289	3.82694	9.72983	64.8316	2.64603	9.4106	0.561067	4.76654
	2.35239	2.00171	1.36184	1.28436	2.28882	4.91094	2.36668	1.32619	3.69286	56.0359	1.75877	2.14526	1.52181	2.3365	0.211153	0.000203967	0.133203	1.0097	1.17141	0.00606178	6.47328	133.598	141.828	157.478	159.428	135.071	80.9983		0.207132	0.143556	0.783423	0.860905	0.143556	2.76568		2.65812	6.99448	2.53889	2.66876	10.3006	10.4533	5.93569	3.83499	9.77068	64.6089	2.66078	9.47404	0.561463	4.83162
	2.25937	1.84329	1.36782	1.3726	2.16183	4.62666	2.27193	1.21383	3.48576	53.4275	1.47339	2.00256	1.49028	2.23498	0.199907	0.000157803	0.18373	0.817415	0.808785	0.0121215	5.54476	135.757	145.626	157.327	157.207	138.039	86.1961		0.256806	0.15927	0.634742	0.629957	0.15927	2.6241		2.67555	7.10734	2.53576	2.67515	10.3437	10.4416	5.96319	3.84504	9.80822	64.4795	2.67525	9.53464	0.56179	4.89144
	2.11987	1.84486	1.26955	1.49173	2.53418	4.28669	2.25781	1.09049	3.3483	48.2985	1.18916	1.98236	1.58001	2.4306	0.212085	0.0190288	0.170532	0.976667	0.586881	0.0763811	4.11633	139.027	145.588	159.802	154.234	129.428	92.6244		0.137505	0.137505	0.712814	0.490631	0.551822	2.30433		2.69189	7.21449	2.53259	2.68063	10.3892	10.4298	5.98976	3.85609	9.84585	64.378	2.68345	9.5955	0.562919	4.95319
	2.04379	3.4552	1.39635	1.61373	3.7838	3.95576	2.70811	1.15166	3.85977	42.5264	1.32632	2.7495	1.72125	3.70165	0.365194	0.441312	0.558155	1.72071	1.19766	1.15713	1.55663	140.827	109.32	156.613	151.219	102.557	99.1038		0.705705	0.705705	1.35315	1.13577	1.03431	1.20626		2.70631	7.31315	2.52992	2.6852	10.4349	10.4334	6.01715	3.87101	9.88816	64.333	2.69048	9.65337	0.564078	5.00973
	1.9982	3.6363	2.27694	1.53468	4.19782	3.78362	2.90459	1.10206	4.00665	37.942	1.21454	2.95662	2.06788	3.74679	0.288737	0.821556	0.5354	0.393949	1.87666	1.67244	0.772686	141.911	105.566	135.348	153.169	94.3428	102.561		0.958426	0.679682	0.679682	1.42194	1.2412	0.826997		2.71944	7.4034	2.52811	2.684	10.4762	10.4453	6.04274	3.88761	9.93035	64.3352	2.69286	9.6848	0.564884	5.06142
	1.95002	3.45447	2.18071	1.77564	3.88253	3.60142	2.80747	0.937809	3.74528	33.4041	0.879487	2.81759	2.00769	3.56468	0.279412	0.735215	0.418618	0.392822	1.06465	1.15576	0.630361	143.061	109.336	137.596	147.263	100.567	106.284		0.867573	0.636881	0.636881	1.04195	1.06494	0.783827		2.75373	7.48621	2.52679	2.6821	10.5118	10.461	6.07026	3.89988	9.97015	64.2457	2.70001	9.71728	0.565121	5.11997
	1.90207	3.40533	2.06786	1.77662	4.14139	3.32876	2.77034	0.982819	3.75316	35.4765	0.965933	2.69831	1.94352	3.38619	0.270685	0.753896	0.403212	0.493472	0.987472	1.87978	0.311838	144.211	110.366	140.256	147.239	95.4423	111.98		0.796246	0.707016	0.63045	0.92169	1.44308	0.63045		2.81795	7.56425	2.52576	2.68111	10.5434	10.4779	6.10173	3.90613	10.0079	64.0168	2.71532	9.74948	0.564322	5.1911
45°	1.85596	4.68037	2.10232	1.74278	4.57524	3.06904	3.00429	1.34201	4.3463	44.6698	1.80099	2.58568	1.91755	4.19869	0.372965	1.31866	2.80927	0.813546	1.59139	2.4679	0.00419332	145.32	85.2016	139.441	148.062	87.1535	117.545		0.729721	2.09469	0.483362	0.842897	1.98956	0.483362		2.89026	7.63935	2.52412	2.68318	10.5705	10.4988	6.13438	3.91054	10.0449	63.748	2.73495	9.78394	0.563069	5.26481
	1.75213	4.57302	3.77121	2.06851	4.66714	2.83697	3.27816	1.25185	4.53002	38.1877	1.56714	3.30409	2.26063	4.37256	0.31839	2.32877	1.67664	0.243094	1.46326	1.92927	0.194651	147.834	87.1951	102.812	140.241	85.446	122.631		1.55196	1.26893	0.46712	1.23558	1.36305	0.46712		2.9577	7.71347	2.52301	2.70623	10.5924	10.5237	6.16942	3.91182	10.0812	63.4066	2.7691	9.82118	0.560121	5.33558
	1.70842	4.38279	3.78278	1.9849	5.15974	2.6596	3.2797	1.3809	4.6606	42.1043	1.90688	3.22119	2.15357	4.23279	0.325571	2.46893	1.2168	0.253084	1.67653	3.53453	0.384528	148.899	90.7838	102.578	142.228	76.5819	126.59		1.51277	1.1616	0.561589	1.23629	1.93855	0.561589		3.01981	7.8145	2.54537	2.73227	10.6134	10.5495	6.21248	3.91146	10.1239	62.9612	2.80416	9.86578	0.557353	5.41715
	1.65352	4.29235	3.57137	1.91496	5.35642	2.56867	3.22621	1.44352	4.66973	44.7433	2.08374	3.07002	2.07839	4.1121	0.328523	2.47337	1.13664	0.119133	1.71939	4.53779	0.432368	150.242	92.5155	106.905	143.901	73.1782	128.645		1.4165	1.22233	0.501352	1.15506	2.2864	0.501352		3.08106	7.95839	2.57367	2.75729	10.6787	10.5729	6.27034	3.92362	10.194	62.5743	2.83823	9.91928	0.55505	5.51972
	1.54622	4.24579	3.34741	1.88969	5.33644	3.37409	3.28994	1.42222	4.71216	43.2292	2.0227	3.36075	2.25412	4.02787	0.282354	3.04058	0.913654	0.00330265	1.96069	4.18818	0.00708076	152.884	93.4132	111.586	144.508	73.5203	111.023		1.81453	0.885044	0.0133393	1.47105	1.9757	0.0133393		3.14231	8.10034	2.60423	2.78229	10.77	10.594	6.33219	3.94101	10.2732	62.2378	2.8723	9.97057	0.552702	5.62133
	1.45703	4.16874	3.33361	2.27702	5.02658	5.61288	3.64598	1.6007	5.24667	43.9031	2.56223	3.75118	2.54117	4.81212	0.308834	4.79148	0.273278	0.0975709	1.87404	1.90607	3.8687	155.097	94.9087	111.878	135.346	78.9302	68.8563		2.29414	0.417562	0.417562	1.47415	1.2754	1.8617		3.23945	8.23208	2.63302	2.80684	10.8603	10.6149	6.39778	3.95239	10.3502	61.7775	2.91499	10.0192	0.549259	5.73576
	1.34798	3.95171	4.48646	2.25074	4.84651	5.81101	3.7824	1.67597	5.45837	44.3096	2.80887	4.21909	2.67598	4.7565	0.279922	5.92642	0.0286669	0.495693	2.34599	1.13232	4.11526	157.826	99.1843	88.8191	135.958	82.1622	65.6073		2.87111	0.267371	0.267371	1.96835	0.627423	1.59193		3.34108	8.36155	2.66103	2.82329	10.9555	10.6401	6.46376	3.96698	10.4307	61.3725	2.95274	10.0705	0.546542	5.85131
	2.70268	3.89097	4.34742	2.21495	4.94635	5.67861	3.96349	1.31965	5.28314	33.2951	1.74147	4.11919	2.99975	4.79661	0.230475	1.58966	0.00525979	0.147396	3.05742	0.965998	2.94163	125.623	100.398	91.4592	136.794	80.3622	67.7697		1.41652	0.228223	0.228223	1.90425	0.827154	1.55942		3.44159	8.49218	2.69417	2.83717	11.2249	10.6706	6.56011	4.02295	10.5831	61.3244	2.98828	10.126	0.544272	5.96688
	3.43548	4.0093	4.05233	2.09038	6.36052	5.44909	4.23285	1.50431	5.73716	35.539	2.26295	4.03081	3.57894	5.0999	0.175249	0.635794	0.0499742	0.0325886	4.59017	4.52699	1.47923	109.733	98.0406	97.1904	139.723	57.0074	71.6014		0.595331	0.021513	0.021513	1.94043	2.32971	1.41827		3.53816	8.61502	2.73096	2.85018	11.6108	10.7226	6.67795	4.11177	10.7897	61.5723	3.02218	10.1957	0.542713	6.07659
	3.27596	4.65815	3.86827	2.16097	10.3539	5.14764	4.91082	2.86595	7.77677	58.3599	8.21367	4.26321	3.42404	5.02527	0.18951	2.67275	0.0638387	1.0869	7.56164	29.6271	0.056087	113.101	85.6123	100.853	138.059	12.6519	76.7937		0.987251	0.394941	0.394941	2.10224	6.09068	0.884431		3.62812	8.73059	2.76615	2.86149	12.0453	10.7762	6.80131	4.21653	11.0178	61.9958	3.05315	10.2648	0.541499	6.17935
	3.04483	6.01672	3.8224	2.15135	11.8767	4.7905	5.28375	3.49878	8.78253	66.2179	12.2415	4.30645	3.23922	5.71017	0.276102	5.01273	0.537257	2.13555	9.81191	43.4667	0.243292	118.07	62.3171	101.777	138.286	4.13785	83.1807		1.26161	1.71028	0.484052	2.1551	7.57023	0.484052		3.75663	8.8423	2.79891	2.8721	12.463	10.8269	6.92664	4.31415	11.2408	62.2834	3.09323	10.3308	0.539149	6.29947
	2.8823	7.53345	3.7527	2.06288	11.5767	4.45028	5.37638	3.57184	8.94822	66.4358	12.7581	4.10149	3.0999	6.76266	0.37138	6.22043	4.65295	2.63635	10.9793	38.4436	0.857657	121.629	40.6712	103.188	140.374	5.44836	89.5022		1.21919	3.43196	0.348793	2.03861	7.47518	0.348793		4.08431	8.94742	2.83044	2.88319	12.8544	10.9373	7.08952	4.38989	11.4794	61.9209	3.18347	10.4399	0.532644	6.51587
	2.68536	7.2874	3.61905	2.03407	10.8045	4.69356	5.18732	3.31267	8.49999	63.8609	10.9738	4.15631	2.91878	6.63894	0.38923	6.25981	4.41032	2.45948	9.94301	31.5526	0.243796	126.011	43.8701	105.921	141.058	9.64944	84.9583		1.47095	3.13109	0.537258	2.12224	6.64818	0.537258		4.43491	9.04565	2.86007	2.89457	13.2709	11.0909	7.26616	4.48089	11.747	61.6679	3.27966	10.5796	0.526719	6.74028
	2.52396	6.9466	3.35395	1.94656	10.3492	6.12486	5.20752	3.21166	8.41919	61.6736	10.3148	4.73941	2.73145	6.74117	0.423295	7.20153	3.02441	3.43572	10.6339	26.4369	0.841507	129.661	48.5007	111.448	143.144	12.6853	60.6216		2.21545	2.2072	1.38545	2.79285	5.6098	1.38545		4.77226	9.13731	2.88731	2.9046	13.836	11.2454	7.46381	4.6191	12.0829	61.8867	3.37152	10.7184	0.521428	6.95479
	2.3497	6.86206	3.12993	1.82076	13.7499	7.67064	5.93051	4.52979	10.4603	76.3812	20.519	4.99599	2.54476	7.46849	0.491722	12.8222	0.8678	7.84325	16.89	61.1437	3.02806	133.66	49.6853	116.228	146.17	0.0258874	38.9402		2.64629	1.86607	1.86607	3.17524	8.75395	2.67464		5.08821	9.22101	2.91226	2.91362	14.4008	11.39	7.65432	4.76385	12.4182	62.2374	3.45727	10.8478	0.516637	7.15461
	2.68238	6.72218	2.92736	3.21109	16.3148	11.9488	7.30109	5.66344	12.9645	77.5698	32.0746	4.96663	2.99829	10.6421	0.560381	21.3325	0.335143	19.1296	16.7281	81.2466	21.6009	126.078	51.677	120.637	114.485	5.7789	3.84974		2.28425	1.75554	2.03928	1.75554	11.3481	6.98214		5.42053	9.30214	2.93528	2.92185	14.9485	11.5252	7.84225	4.90607	12.7483	62.5595	3.55659	10.9694	0.510314	7.36133
	2.89898	6.3619	2.79676	3.05799	16.1531	12.9008	7.3616	5.80081	13.1624	78.7983	33.6494	4.70995	2.93873	11.2661	0.586234	19.915	0.999391	20.8377	18.521	77.2913	30.6828	121.261	56.9865	123.523	117.784	5.02791	1.02018		1.81097	1.65195	1.91318	1.65195	11.4432	8.19086		5.81182	9.38595	2.95661	2.92991	15.4616	11.7314	8.04622	5.04849	13.0947	62.7437	3.67041	11.1451	0.504517	7.59888
	2.72242	5.92572	2.61945	2.86203	15.6988	13.0408	7.14486	5.79306	12.9379	81.0801	33.5596	4.39387	2.75732	11.262	0.60664	19.558	1.48632	20.4794	18.3426	73.1695	34.7619	125.181	63.7623	127.496	122.076	3.1967	0.757		1.67146	1.53184	1.77443	1.53184	11.3049	8.64691		6.19096	9.47907	2.97605	2.93699	15.937	11.9372	8.24288	5.1861	13.429	62.9162	3.77977	11.3227	0.499449	7.83501
	2.54943	6.95736	2.52375	2.66552	15.2755	12.521	7.0821	5.61353	12.6956	79.2637	31.5118	4.81144	2.57846	11.1301	0.623819	20.5451	0.0155587	20.7785	19.5061	67.1314	29.5821	129.082	48.3509	129.666	126.457	1.86221	1.93155		2.26201	2.14592	2.28769	2.14592	10.464	7.7096		6.55114	9.59131	2.99523	2.94526	16.3975	12.0918	8.42871	5.31767	13.7464	63.09	3.88421	11.4667	0.493944	8.07122
	2.44844	10.2219	2.51078	2.69614	14.2976	11.6754	7.30837	5.37248	12.6809	73.5113	28.8635	6.459	2.55712	11.312	0.63125	23.619	8.48841	23.0169	21.2727	48.8499	19.0708	131.387	13.6086	129.962	125.77	0.149615	4.9973		4.01056	3.76286	3.94822	3.76286	7.83865	5.21638		6.88541	9.83257	3.01532	2.94814	16.8492	12.2141	8.62413	5.45343	14.0776	63.2345	3.98284	11.6187	0.48943	8.35899
	2.39532	9.96812	2.72505	2.74157	13.7894	13.1536	7.46218	5.46084	12.923	73.1802	29.8208	6.35485	2.72918	12.3572	0.638194	25.6731	6.27972	22.4405	22.2842	40.0339	32.3925	132.607	15.5451	125.122	124.753	0.0147438	0.573387		3.95952	3.61328	3.6298	3.61328	7.43458	6.79878		7.21265	10.1691	3.03704	2.94644	17.297	12.3064	8.82812	5.59213	14.4202	63.3445	4.08095	11.7721	0.485153	8.69089
	2.30433	9.6203	2.58559	2.56671	15.0965	17.9089	8.34705	6.95307	15.3001	83.2998	48.3452	6.10294	2.57143	13.7274	0.684465	36.5145	1.62117	33.1944	33.4123	45.5545	91.4292	134.711	18.4088	128.261	128.689	1.40567	15.9845		3.79862	3.51735	3.51735	3.53623	8.99351	11.806		7.69138	10.5149	3.05834	2.94456	17.7353	12.3977	9.05703	5.72381	14.7808	63.1974	4.2166	11.927	0.477614	9.10312
	2.22268	8.92629	2.41969	2.83563	18.6526	19.5566	9.10224	8.14602	17.2483	89.4947	66.3576	5.88096	2.52367	16.221	0.730732	47.3283	0.0309585	44.6565	39.2704	91.209	109.293	136.613	24.8458	132.047	122.66	22.484	31.8741		3.65827	3.04533	3.46127	3.04533	12.7716	13.6756		8.1763	10.8473	3.07963	2.94232	18.1514	12.4937	9.28178	5.85346	15.1352	63.064	4.3538	12.0821	0.470209	9.51182
	2.49857	8.59174	2.3155	5.24511	22.0645	20.9019	10.2696	8.98758	19.2571	87.5167	80.7766	6.91843	3.18521	17.8244	0.696785	60.3882	2.81507	63.267	25.245	139.121	113.047	130.24	28.2929	134.452	75.0949	66.4822	48.875		4.41985	1.67331	4.60293	1.67331	15.1461	13.9835		8.64137	11.1598	3.0996	2.94004	18.5282	12.5912	9.49336	5.97585	15.4692	62.9477	4.48504	12.2333	0.46346	9.90058
	2.36699	13.7155	3.20647	5.34615	22.045	20.2259	11.151	8.73591	19.8869	78.3419	76.3161	9.53082	3.74139	18.5983	0.665045	77.1589	6.57663	63.1156	33.6963	118.68	82.3533	133.261	0.0381617	114.584	73.3541	66.165	39.8796		7.16383	4.18467	6.32435	4.18467	12.5142	10.6951		9.07291	11.5368	3.13168	2.94036	18.8687	12.6856	9.70602	6.09233	15.7983	62.7685	4.61699	12.3984	0.457316	10.3049
	2.29976	19.6372	3.71066	5.12585	21.5554	19.1819	11.9185	9.06901	20.9875	76.0921	82.247	12.1539	4.06446	19.5234	0.655377	92.5197	59.5785	67.3681	46.1397	92.8709	52.7581	134.817	32.7909	104.044	77.1762	58.4396	27.7845		9.85414	7.48328	8.44324	7.02805	9.40153	7.02805		9.48589	11.9265	3.18087	2.94082	19.1911	12.7694	9.91576	6.20341	16.1192	62.5611	4.75713	12.5587	0.450545	10.7062
	2.42508	19.4888	3.53425	4.90321	20.3276	17.803	11.4137	8.61111	20.0248	75.4456	74.1512	11.3531	3.87649	19.0673	0.662089	80.7945	65.2079	62.085	42.386	79.4591	40.8234	131.923	31.1135	107.674	81.1376	41.1752	15.1487		8.92801	8.13571	7.81884	6.44988	8.97455	6.44988		9.89572	12.3066	3.2185	2.93687	19.4933	12.8452	10.116	6.31418	16.4302	62.4177	4.8878	12.7105	0.444515	11.1012
	2.3559	18.8187	3.29184	5.42309	19.5961	16.7933	11.0465	8.17083	19.2173	73.9677	66.7625	11.1082	3.82465	18.3124	0.654457	75.5263	60.408	60.1346	31.6226	73.0951	33.0258	133.517	24.0875	112.763	72.042	32.3216	8.30849		8.75229	7.71055	7.81636	5.6851	8.48786	5.6851		10.3355	12.6638	3.25485	2.96362	19.7721	12.9124	10.317	6.41231	16.7293	62.1526	5.025	12.8502	0.43777	11.4996
	2.45257	17.9832	3.12231	5.50273	31.9763	15.9734	12.8351	11.4773	24.3123	89.4209	131.727	10.7381	3.71741	17.4808	0.649271	107.797	26.5035	94.3382	53.7636	366.386	9.84903	131.292	16.5845	116.392	70.6964	326.36	4.25418		8.2855	7.24518	7.61576	5.23534	21.2382	5.23534		10.7647	12.9975	3.29044	2.99093	20.0276	12.9768	10.508	6.50508	17.0131	61.9061	5.15901	12.9923	0.431555	11.8707
	7.01429	17.0489	3.17876	5.27416	34.3987	15.6584	13.7622	11.5746	25.3368	84.1041	133.971	11.3363	5.70919	16.7013	0.490489	45.5345	10.8026	112.009	72.047	425.866	3.59546	47.5625	9.84768	115.178	74.5923	419.754	3.05388		4.32205	5.71261	8.15757	6.06217	23.0624	4.32205		11.1711	13.3159	3.32532	3.01602	20.2616	13.1123	10.7004	6.59905	17.2994	61.6712	5.28678	13.265	0.430053	12.1417
	7.26717	26.1973	3.08208	4.88818	33.1721	16.3438	15.1584	12.3397	27.4981	81.4049	152.268	11.8055	5.48293	23.7339	0.624674	62.2722	121.857	145.838	105.478	324.492	1.40507	44.1385	150.957	117.262	81.4085	370.995	5.91923		4.53831	14.3918	8.7234	6.9173	21.3666	4.53831		11.5465	13.6145	3.36023	3.03869	20.4785	13.4044	10.9071	6.70006	17.6072	61.4282	5.4068	13.562	0.429927	12.4754
	7.12915	28.7824	3.05265	4.66551	31.5328	16.1157	15.213	12.4559	27.669	81.8767	155.15	11.6224	5.28142	25.6158	0.658129	65.3492	184.128	147.875	111.25	266.334	0.814846	45.9914	221.164	117.9	85.4763	310.532	4.8615		4.49329	17.16	8.56979	6.95693	19.9103	4.49329		11.9021	13.8961	3.39434	3.05897	20.6844	13.6914	11.1045	6.79812	17.9027	61.2194	5.52127	13.8449	0.429802	12.7967
	6.67199	28.6193	3.31379	5.06758	29.339	15.5478	14.7599	11.7951	26.555	79.9131	139.125	11.1099	5.46868	25.3515	0.645123	65.4146	192.083	131.014	93.9415	212.549	0.62081	52.401	216.34	112.298	78.2033	238.028	2.67974		4.43792	17.5094	7.79612	6.04233	18.2291	4.43792		12.3034	14.2538	3.4212	3.07725	20.921	13.9611	11.3229	6.91467	18.2376	61.0677	5.64174	14.1806	0.43077	13.1322
	6.26501	27.7325	3.35686	5.57379	27.5982	14.8205	14.2245	11.1173	25.3418	78.1561	123.594	10.5427	5.7466	24.4038	0.618804	63.3531	182.466	118.105	74.8343	178.857	0.355228	58.4588	191.038	111.387	69.5064	187.345	0.827452		4.27774	17.1897	7.18589	4.96896	17.0555	4.27774		12.8119	14.6118	3.44894	3.09428	21.2821	14.3596	11.6014	7.08075	18.6822	61.0334	5.78968	14.5487	0.430665	13.5858
	5.94219	25.7363	3.13065	5.36297	26.8758	14.172	13.5367	10.5824	24.1191	78.176	111.988	10.0571	5.50778	22.8452	0.611485	57.676	148.831	108.285	66.8092	177.934	0.403708	63.4994	139.841	116.213	73.0661	168.091	0.0682252		4.11493	15.6792	6.92647	4.69415	16.8187	4.11493		13.3168	14.943	3.49425	3.11929	21.6297	14.9456	11.9081	7.25214	19.1603	60.9008	5.9499	14.945	0.430492	14.1299
	6.16015	25.0373	3.00088	5.15125	25.7088	13.3853	13.0739	10.1478	23.2218	77.6188	102.979	9.77271	5.40348	22.1243	0.607416	47.8003	143.121	101.466	62.7689	159.639	0.0969372	60.0733	123.797	119.027	76.7305	139.191	0.276221		3.61256	15.2646	6.77183	4.62146	15.936	3.61256		13.7939	15.2463	3.55623	3.16102	21.9651	15.5248	12.2079	7.41148	19.6194	60.7105	6.11564	15.4552	0.432972	14.5201
	6.16868	24.7071	4.44212	5.0701	23.9084	12.4099	12.7844	9.36917	22.1535	73.286	87.7813	9.28928	5.34474	21.0338	0.594765	43.7675	142.151	69.5934	59.5102	123.744	0.140246	59.9411	116.559	89.6568	78.1588	99.951	2.25287		3.1206	15.4178	4.84717	4.21918	14.6191	3.1206		14.2806	15.5341	3.62507	3.21059	22.367	16.0694	12.5144	7.58327	20.0977	60.5961	6.28896	15.9355	0.434052	14.9074
	5.89188	23.8381	5.33475	4.96724	22.0948	11.7194	12.3077	8.63425	20.9419	70.1532	74.5503	8.80564	5.47403	19.5009	0.561639	41.1627	132.951	48.622	53.8823	95.7871	0.346105	64.3038	98.5511	73.5495	79.9881	66.9769	4.80248		2.91375	15.0325	3.47089	3.83839	13.2892	2.91375		14.941	15.8163	3.69491	3.25882	22.7664	16.5838	12.8435	7.76213	20.6057	60.4361	6.50644	16.3919	0.43171	15.3787
	5.47017	22.6277	5.20667	4.73022	20.8565	11.4325	11.7206	8.15937	19.88	69.6155	66.5754	8.45135	5.27254	18.5005	0.556427	39.0683	118.964	42.4317	48.8658	83.464	0.082998	71.2451	75.9835	75.7627	84.2839	48.242	6.14202		2.98118	14.1763	3.24468	3.72113	12.4051	2.98118		15.5896	16.093	3.76377	3.30921	23.1447	17.0927	13.1655	7.93717	21.1027	60.2877	6.72021	16.8428	0.429596	15.8413
	5.07635	20.918	4.79922	4.49324	20.071	11.8094	11.1945	7.70657	18.9011	68.8421	59.3912	8.44289	4.8685	18.0056	0.574323	37.4324	94.5455	40.9002	44.9075	78.7922	0.378078	78.0483	49.1002	83.0217	88.6912	37.948	4.41596		3.36654	12.4751	3.64367	3.94964	11.6282	3.36654		16.1952	16.3687	3.82541	3.38378	23.4978	17.6522	13.4872	8.10708	21.5942	60.1096	6.91785	17.3313	0.429436	16.2819
	4.80871	19.327	4.50026	4.22705	19.5436	11.7114	10.6863	7.33074	18.0171	68.5992	53.7397	8.26008	4.57737	17.4231	0.583884	34.5464	74.6603	38.2675	41.7224	78.4509	1.05085	82.8488	29.3343	88.5591	93.7759	31.7278	4.83737		3.45137	11.0669	3.75982	4.03303	11.2835	3.45137		16.7565	16.641	3.88261	3.45694	23.8298	18.215	13.797	8.27328	22.0703	59.9644	7.07222	17.8215	0.431807	16.6988
	4.5805	17.879	4.30997	4.00244	18.4402	17.3533	11.0942	7.45546	18.5497	67.2013	55.5838	10.9669	4.3776	17.7475	0.604287	42.4285	46.0327	46.026	50.2933	53.9631	39.1756	87.0554	15.7459	92.1768	98.1766	20.5148	11.8502		6.38638	6.91208	6.65691	6.96444	7.4733	6.38638		17.2938	16.8973	3.94533	3.52547	24.1468	18.7666	14.0959	8.4342	22.5301	59.8345	7.18333	18.2993	0.436218	17.0955
	4.25004	16.5984	4.08991	3.71163	17.1892	17.2083	10.5079	7.11578	17.6237	67.7182	50.6343	10.4242	4.12994	17.0415	0.609858	39.1612	37.0941	41.191	46.1898	44.6399	44.8955	93.3311	7.22311	96.4507	104.024	10.7479	10.8735		6.17419	6.17419	6.33432	6.71261	6.76501	6.7841		17.8158	17.1367	4.045	3.58971	24.4421	19.2875	14.3861	8.57876	22.9649	59.6322	7.31792	18.7498	0.438545	17.4762
	4.11692	15.3454	3.83104	3.44408	16.4276	16.5022	9.94454	6.74972	16.6943	67.8737	45.5587	9.73117	3.90251	16.157	0.610907	33.9611	29.1695	37.3748	42.2559	42.0295	43.0029	95.9209	2.058	101.602	109.553	6.33381	6.7151		5.61425	5.61425	5.90013	6.28709	6.69638	6.77102		18.313	17.3667	4.17752	3.64934	24.7195	19.7727	14.6665	8.70771	23.3742	59.3716	7.47481	19.1712	0.438955	17.8398
	3.94946	14.2883	3.64603	3.24867	15.8772	15.4277	9.40623	6.36927	15.7755	67.7133	40.5676	9.1189	3.72189	15.1428	0.605413	29.7763	23.835	33.1799	37.9155	41.8734	36.2577	99.2291	0.142503	105.366	113.682	3.86654	2.30074		5.16944	5.16944	5.47287	5.87023	6.75829	6.30876		18.7713	17.5834	4.31146	3.70632	24.9811	20.2499	14.9339	8.83001	23.7639	59.1273	7.62944	19.5833	0.439274	18.1774
	3.73488	13.533	3.45915	3.0285	15.3842	14.94	9.0133	6.17529	15.1886	68.5131	38.1342	8.63396	3.52808	14.5883	0.610509	27.8618	20.428	30.8487	35.8178	40.5888	35.126	103.55	0.142741	109.238	118.425	2.17088	1.05921		4.89908	4.89908	5.17481	5.60545	6.75028	6.30607		19.1978	17.7823	4.44267	3.76908	25.2223	20.8874	15.2169	8.96469	24.1816	58.9126	7.77758	20.1112	0.442242	18.4901
	3.46055	12.6277	3.27957	2.79628	14.8699	15.98	8.83567	6.29395	15.1296	71.2334	39.6138	8.04415	3.32481	14.3094	0.622912	28.8919	14.3799	30.8702	36.4742	36.412	51.0408	109.209	1.64634	113.024	123.533	0.919797	4.28122		4.5836	4.5836	4.76458	5.24786	6.82576	7.93581		19.5935	17.9651	4.56318	3.84667	25.4384	21.6242	15.5052	9.10523	24.6104	58.7238	7.91367	20.7095	0.447044	18.7793
	3.25554	11.6862	3.17713	2.63024	13.8717	16.1184	8.45654	6.1209	14.5774	72.3807	37.4654	7.47087	3.19673	13.3253	0.613034	27.0504	10.4308	27.8721	33.9457	29.324	58.7042	113.536	4.94902	115.213	127.252	0.0015321	4.87332		4.21533	4.21533	4.29374	4.84063	6.40083	8.64753		19.9622	18.2868	4.6688	3.99508	25.6435	22.3575	15.819	9.23754	25.0565	58.3953	8.0733	21.3398	0.451041	19.1245
	5.21579	10.8682	3.05101	2.44904	12.8737	15.5733	8.33851	5.50826	13.8468	66.0581	30.3409	8.04199	3.59221	12.3723	0.549976	9.75137	6.39931	27.9576	34.6858	20.5677	52.3427	75.604	9.25773	117.936	131.373	1.07573	2.76387		2.8262	2.8262	4.99098	5.59295	4.83168	7.53134		20.3078	18.6108	4.77392	4.17396	25.8659	23.0611	16.1322	9.36316	25.4954	58.04	8.23314	21.9485	0.454427	19.4593
	8.09457	10.284	2.86618	2.33571	11.9737	14.6067	8.36014	4.94624	13.3064	59.1645	24.4653	9.18928	4.17328	11.5512	0.469201	0.0705272	3.70122	30.1836	36.2938	13.0576	39.0196	33.8291	13.154	121.985	133.984	3.75266	0.484227		1.09471	1.09471	6.3231	6.85357	2.78438	5.41743		20.6279	18.9179	4.87608	4.34748	26.0935	23.7189	16.4303	9.48477	25.9151	57.7273	8.38652	22.5186	0.457274	19.7729
	8.82311	9.82297	2.67451	2.54601	11.2682	14.0937	8.20474	4.68338	12.8881	57.0814	21.9341	9.32304	4.21166	10.9069	0.442848	0.382378	2.61864	30.5835	32.0213	9.38461	34.6798	25.885	16.7108	126.255	129.16	6.98371	0.0334357		0.499928	0.499928	6.64853	6.77703	1.94514	4.77066		20.9339	19.1865	4.9702	4.5094	26.2992	24.3496	16.7081	9.60174	26.3099	57.4675	8.52429	23.0588	0.460199	20.0602
	8.63172	9.56654	2.6273	4.46927	10.5127	13.7759	8.26391	4.08515	12.3491	49.4336	16.6884	9.09913	5.50988	10.2762	0.30193	0.135283	1.69686	31.7714	14.3993	5.05706	30.3823	27.8692	18.873	127.318	89.1434	11.5474	0.018203		0.467413	0.467413	6.47183	4.62986	1.41357	4.6768		21.2779	19.4366	5.03902	4.65509	26.4909	24.959	16.9764	9.72748	26.7039	57.3	8.63841	23.5784	0.463733	20.3573
	8.09274	12.1476	4.77243	4.60425	10.1978	13.0736	8.81472	3.62624	12.441	41.1384	13.1496	9.14525	5.60251	11.6601	0.35091	0.521254	11.108	16.3401	17.7281	1.91278	18.1377	33.8503	3.10907	83.5107	86.6128	13.7871	0.701049		1.05251	3.00234	4.37282	4.541	1.05251	3.92831		21.6295	19.6741	5.10057	4.79632	26.6677	25.5583	17.2378	9.85373	27.0915	57.1636	8.74396	24.0873	0.467339	20.6518
	7.87909	16.2996	5.2263	4.38934	14.3953	12.0812	10.0452	4.94144	14.9866	49.1923	24.4179	9.98015	5.8895	13.8168	0.402273	4.6918	39.1184	23.2213	31.9882	18.9242	4.1455	36.382	5.70625	75.4213	90.659	0.23474	3.3476		2.10105	6.31948	4.75384	5.59081	4.4152	2.10105		21.9741	19.9012	5.15842	4.94765	26.8285	26.1413	17.4918	9.97348	27.4653	57.0179	8.84411	24.5813	0.470815	20.9376
	7.79611	15.956	5.32998	4.23967	16.5446	11.1148	10.1635	5.27704	15.4406	51.9214	27.8472	9.45545	5.94652	14.7457	0.425242	5.60467	33.5531	23.3632	35.0921	40.718	0.904888	37.3899	4.18281	73.6312	93.5316	6.93663	7.81794		1.65934	6.50059	4.12547	5.21578	7.08914	1.65934		22.2983	20.1176	5.2171	5.15801	26.9758	26.6885	17.7426	10.0691	27.8117	56.7513	8.94222	25.0458	0.473802	21.208
	11.7235	14.8596	5.0088	4.57658	16.0716	10.4703	10.4517	4.83266	15.2844	46.2379	23.3546	11.0969	6.37417	14.0755	0.3766	1.61731	19.429	29.6254	34.5173	31.5835	0.000344837	4.78469	0.900043	79.2464	87.1285	4.66903	11.8374		0.626582	3.76268	6.08807	6.52029	4.97477	0.626582		22.6047	20.3299	5.28168	5.37952	27.1343	27.1725	17.9838	10.1512	28.1349	56.4464	9.11711	25.4332	0.472241	21.4673
	12.1044	14.5706	4.76938	4.47615	16.2223	10.3411	10.414	4.91928	15.3333	47.2372	24.1993	11.2227	6.16232	13.954	0.387333	2.85738	17.2773	31.8617	35.2579	33.7368	0.00530984	3.26335	0.435271	83.5664	89.0134	5.34298	12.7429		0.881623	3.34785	6.45337	6.74659	4.99959	0.881623		22.9394	20.5839	5.39627	5.59474	27.3239	27.6133	18.2419	10.2256	28.4676	56.0557	9.34203	25.6389	0.465879	21.7616
	11.9163	14.6227	5.15585	4.22928	33.3615	10.4418	13.2879	10.6104	23.8983	79.85	112.58	11.1791	6.47735	13.9461	0.365694	1.88129	1.78156	66.1303	82.0587	402.95	8.10018	3.97819	0.506677	76.6499	93.7327	378.329	12.0341		0.737241	3.44359	6.02321	6.94979	22.1825	0.737241		23.2653	20.8303	5.51744	5.79886	27.5035	28.017	18.4887	10.2921	28.7809	55.667	9.55672	25.8352	0.459949	22.0478
	11.4913	13.7841	5.46184	3.96029	44.6978	12.1625	15.2596	14.9415	30.2012	97.9153	223.249	11.8269	6.96921	13.3787	0.314996	14.2002	2.1771	95.9969	127.675	866.604	9.5925	5.85411	0.0160541	71.3858	99.0135	947.836	3.05684		0.335572	1.95725	6.36505	7.8666	32.8709	0.335572		23.5808	21.0565	5.63277	6.00368	27.6554	28.3914	18.7201	10.3484	29.0684	55.2795	9.76688	26.0057	0.453945	22.3186
	10.7712	12.9969	5.19338	3.71161	49.3238	11.9464	15.6572	16.9136	32.5708	108.024	286.07	11.3588	6.58783	12.7343	0.318104	23.8732	7.07722	109.492	142.697	1133.44	13.7704	9.85745	0.835297	75.9941	104.024	1254.08	3.8592		0.587587	1.63813	6.16539	7.64716	37.965	0.587587		23.8903	21.2654	5.75814	6.22621	27.7523	28.7428	18.9392	10.3833	29.3225	54.8245	9.986	26.1305	0.447012	22.5779
	14.5379	12.5204	4.82133	3.48879	47.4986	11.2871	15.6924	16.1836	31.8759	103.13	261.908	11.9037	6.43777	14.0335	0.371045	1.33271	10.0611	118.179	148.927	1011.64	19.4066	0.39322	1.93326	82.6192	108.619	1128.14	6.88424		2.63417	0.616684	7.08241	8.41496	35.5948	0.616684		24.1813	21.4573	5.88617	6.46101	27.8222	29.0689	19.1461	10.4035	29.5497	54.3375	10.2101	26.231	0.439639	22.8193
	34.5792	11.9462	4.58955	3.3832	44.7617	17.081	19.3902	16.7955	36.1857	86.6189	282.09	14.5136	6.42872	30.2047	0.649024	230.707	55.4125	219.058	256.223	643.718	5.33202	427.181	3.85983	86.8865	110.831	951.778	10.0501		20.0656	2.56742	9.92406	11.1304	30.2481	2.56742		24.4581	21.6249	6.01444	6.68434	27.892	29.3726	19.3411	10.4206	29.7617	53.878	10.4195	26.3252	0.432872	23.0415
	36.9165	11.2533	4.33943	3.26475	47.1016	25.5325	21.4013	18.118	39.5194	84.6584	328.263	18.3929	6.06789	34.0705	0.697651	240.719	102.983	291.109	328.936	660.502	17.0666	529.258	7.06267	91.612	113.339	1101.62	135.063		18.5236	7.13961	14.0535	15.1281	28.7087	7.13961		24.7272	21.7771	6.13719	6.89148	28.0641	29.6555	19.5421	10.4548	29.9969	53.4989	10.6129	26.4924	0.427958	23.2522
	35.4947	10.5211	4.05015	3.05877	61.6926	26.9716	23.6315	22.7116	46.3431	96.1074	515.817	18.7463	5.66789	33.3639	0.709576	140.736	171.881	383.429	423.236	1448.65	11.1562	465.863	11.4902	97.2334	117.767	2283.09	170.583		16.7484	8.22523	14.6962	15.6876	42.9462	8.22523		24.9897	21.9194	6.25701	7.08662	28.3242	29.9028	19.7466	10.4993	30.2459	53.1702	10.7948	26.723	0.42455	23.4545
	33.2475	9.83567	3.76183	2.8941	61.3032	25.6816	22.7873	22.4799	45.2672	98.6507	505.344	17.7586	5.28029	31.3561	0.711746	109.416	167.745	361.969	395.74	1483.47	8.37693	373.907	16.6071	103.002	121.369	2246.03	138.551		15.4889	7.92297	13.9968	14.8645	43.5445	7.92297		25.2385	22.0507	6.4309	7.27915	28.589	30.1169	19.9509	10.5233	30.4741	52.746	10.972	26.9544	0.421405	23.6446
	34.7815	9.62932	3.49746	2.7065	59.3359	24.5592	22.4183	22.0475	44.4658	98.3458	486.091	17.0943	5.03043	32.2259	0.729956	152.848	163.558	357.999	388.556	1362.91	4.58336	435.583	18.3315	108.438	125.537	2063.44	113.387		17.6872	7.46494	13.5968	14.3878	42.2417	7.46494		25.4637	22.1691	6.60892	7.46942	28.8115	30.2822	20.1341	10.5276	30.6617	52.2873	11.1443	27.1509	0.417977	23.8164
	40.7779	9.82032	3.26548	2.59086	55.7307	31.0907	23.8793	22.0357	45.915	92.2794	485.572	20.4555	4.90419	38.3561	0.773271	285.561	197.656	424.931	453.199	1014.51	52.0043	721.838	16.7324	113.324	128.142	1748.9	295.148		20.3224	10.6352	17.19	17.8647	35.2752	10.6352		25.669	22.2847	6.77568	7.65763	29.0131	30.4693	20.3116	10.5341	30.8457	51.8624	11.3144	27.331	0.41445	23.9769
	40.892	10.8672	3.13881	2.43532	51.8731	30.5172	23.2873	20.8536	44.1409	89.5495	434.874	20.6922	5.07091	38.2983	0.766152	309.926	154.258	405.961	434.804	817.15	52.2721	727.982	9.26367	116.037	131.688	1441.13	275.772		20.1998	9.825	17.5534	18.2569	31.1809	9.825		25.8593	22.3981	7.01379	7.83318	29.2826	30.6582	20.5075	10.5354	31.043	51.3734	11.4744	27.5615	0.41211	24.1287
	38.9799	12.7089	3.03326	2.46827	50.2797	28.4731	22.6572	19.7733	42.4305	87.2716	390.983	20.591	5.45218	36.3532	0.739164	266.432	98.9678	385.099	407.592	763	33.8248	628.459	1.44459	118.322	130.932	1322.69	212.059		18.3889	7.88208	17.5578	18.1227	29.6886	7.88208		26.0344	22.4926	7.45573	8.00421	29.6801	30.8383	20.7509	10.5041	31.255	50.6198	11.6263	27.8833	0.411469	24.2635
	36.2241	25.5221	3.07601	2.33914	49.2619	26.2334	23.7761	18.4478	42.2239	77.5895	340.32	25.8778	8.68754	33.7264	0.590346	154.952	3.04849	428.494	459.544	649.525	6.03841	497.881	134.821	117.394	133.904	1249.7	151.846		10.3463	0.355662	22.8018	23.5386	23.3841	0.355662		26.1942	22.5464	7.90752	8.17338	30.0783	31.0067	20.9844	10.4676	31.452	49.8828	11.7666	28.1953	0.411109	24.3703
	35.312	34.9813	3.16624	2.17166	48.6841	24.8134	24.8548	18.7864	43.6412	75.5849	352.93	29.8973	8.57802	35.2293	0.608375	109.353	102.547	470.392	514.523	567.835	0.00171395	458.008	443.964	115.447	137.808	1209.18	118.865		5.41463	5.08397	26.7311	27.7257	18.7867	5.08397		26.344	22.5919	8.32882	8.37833	30.457	31.1385	21.2064	10.4204	31.6269	49.1381	11.9317	28.4907	0.409649	24.4679
	50.4152	35.8591	3.07113	2.11532	47.4308	24.422	27.2189	21.1772	48.3961	77.8032	448.474	30.1406	8.40885	44.5379	0.682366	538.067	74.6531	583.116	630.191	408.519	7.82276	1332.57	481.727	117.499	139.134	1123.59	110.485		20.2746	5.71856	27.0694	28.0252	17.2902	5.71856		26.49	22.6308	8.72786	8.67841	30.7845	31.2026	21.419	10.3344	31.7534	48.2488	12.2036	28.7461	0.403971	24.5604
	51.026	34.5245	3.0283	2.01963	45.0706	24.1543	26.6372	20.8153	47.4525	78.1437	433.276	29.3394	8.3098	42.434	0.672481	594.814	62.2087	557.381	606.025	339.788	6.16488	1377.54	424.921	118.43	141.401	970.928	104.928		21.6867	5.18508	26.3111	27.3197	15.7312	5.18508		26.6291	22.671	9.12381	8.98645	31.0526	31.2421	21.6175	10.2324	31.8499	47.3341	12.5106	28.9572	0.396611	24.65
	48.9302	32.4586	2.84445	1.87707	41.7562	23.2061	25.1788	19.6856	44.8644	78.1835	387.524	27.8324	7.93486	39.4318	0.66496	564.132	52.9963	498.822	542.969	274.81	3.8915	1226.36	344.02	122.465	144.812	775.362	86.4014		21.0979	4.62627	24.9879	25.9553	13.9238	4.62627		26.7565	22.7105	9.57264	9.25472	31.279	31.2677	21.8068	10.1171	31.9239	46.3941	12.8571	29.1284	0.387546	24.7335
	45.4465	39.2725	4.13838	2.03147	39.2527	21.9521	25.3489	18.9538	44.3027	74.7714	359.245	30.6024	8.5918	39.2676	0.640957	403.912	193.867	449.888	543.705	193.314	11.5388	994.497	643.216	95.5012	141.12	642.209	64.6611		14.8441	8.67017	26.464	28.5709	8.65032	8.65032		26.9404	22.6915	10.0086	9.54664	31.4885	31.3461	22.0036	10.0115	32.0151	45.4992	13.1793	29.1825	0.377774	24.816
	43.4223	41.3851	5.92039	2.17258	37.2207	20.358	25.0798	18.2419	43.3217	72.7352	332.766	28.7893	9.52979	40.344	0.617844	336.445	265.862	367.084	524.742	147.4	22.2958	870.924	754.836	63.8473	137.787	543.348	41.5658		14.6329	12.5958	22.8689	26.6168	8.43134	8.43134		27.1464	22.6041	10.4149	9.84046	31.6761	31.4282	22.185	9.91193	32.097	44.6785	13.4622	29.2222	0.369222	24.8752
	42.9868	40.4012	5.61344	2.03894	34.8589	19.4958	24.2325	17.8198	42.0523	73.5368	317.546	27.1774	9.08403	39.0156	0.622283	351.725	261.425	346.67	492.555	112.92	22.4363	845.413	701.737	68.8469	140.942	438.82	31.1919		15.8095	13.2238	21.5639	25.1384	7.68154	7.68154		27.3457	22.5104	10.7933	10.1513	31.85	31.5148	22.3609	9.81418	32.1751	43.8898	13.7226	29.2637	0.361536	24.9281
	45.8179	37.9838	5.49461	5.06181	32.2119	18.8195	24.2316	17.1267	41.3583	70.6793	293.324	25.5157	8.82583	36.5408	0.610911	465.97	189.123	351.074	367.48	63.6851	29.2906	1018.06	579.505	70.8331	78.3054	334.928	24.0948		20.3022	12.4681	20.0211	20.4539	6.69619	6.69619		27.5317	22.4202	11.1615	10.4447	32.0116	31.5996	22.5282	9.72096	32.2491	43.1502	13.9761	29.3317	0.354568	24.9759
	44.6168	36.5244	5.37167	4.9415	29.6217	18.0923	23.1947	16.4607	39.6554	70.9673	270.953	23.857	8.55183	34.7987	0.605457	458.905	177.68	317.661	333.18	41.3058	26.0347	942.856	511.372	72.9175	80.4492	246.83	17.4846		20.7598	12.6674	18.4853	18.9155	5.76469	5.76469		27.7029	22.3351	11.522	10.7139	32.0292	31.677	22.6633	9.60614	32.2695	42.3862	14.2253	29.4236	0.348194	25.019
	42.1971	35.0554	5.18962	4.58442	27.249	24.3755	23.1085	15.4278	38.5363	66.7622	238.016	25.8123	9.9861	33.1038	0.5365	364.372	142.729	321.087	343.142	17.1438	1.60535	800.109	447.094	76.0598	86.9822	177.907	109.51		16.3848	9.24316	20.6227	21.2279	1.43674	1.43674		27.8164	22.2522	11.8649	10.9655	31.998	31.7539	22.7752	9.48543	32.2606	41.6482	14.4617	29.5092	0.342214	25.0343
	39.0137	32.9531	5.08233	4.23524	25.4835	39.4122	24.3634	16.0813	40.4447	66.0061	258.608	29.2183	10.1826	37.4986	0.572887	214.634	73.7843	371.759	405.142	1.25473	226.468	630.156	362.609	77.9427	93.6174	133.927	650.321		9.79542	3.73482	24.136	24.9831	3.73482	10.1939		27.913	22.0712	12.1818	11.1978	31.9603	31.8437	22.8613	9.37771	32.239	41.02	14.6541	29.5981	0.337699	24.9921
	36.9702	31.0343	4.91602	3.92755	24.4044	38.2767	23.2549	15.3978	38.6527	66.2133	237.093	27.7194	9.78813	35.4862	0.567608	188.11	60.5196	336.313	373.545	1.32153	225.655	531.734	293.213	80.9069	99.6663	110.116	593.694		9.25083	3.31493	22.8033	23.7918	3.31493	10.5573		27.9986	21.8579	12.4831	11.4167	31.9258	31.9261	22.9347	9.27781	32.2125	40.4532	14.8268	29.678	0.333699	24.9282
	41.4528	38.5235	4.60503	3.61795	27.3129	35.9772	25.2482	17.0423	42.2906	67.4991	290.441	31.6451	10.282	37.887	0.573086	262.588	176.234	426.142	467.869	4.26276	115.111	758.559	605.785	86.5981	105.944	179.615	486.926		9.80773	6.87848	27.04	28.0271	4.33218	4.33218		28.0826	21.6429	12.7564	11.6254	31.9038	32.0036	23.0024	9.19054	32.193	39.9547	14.978	29.6784	0.32919	24.8627
	52.129	38.3899	4.56887	3.42826	39.473	48.326	31.0525	21.5955	52.648	69.5449	466.364	38.9315	13.0241	46.1128	0.559526	444.217	53.8378	701.384	763.1	70.905	298.374	1460.63	599.226	87.2725	109.885	653.425	1184.4		13.1975	0.541542	34.3626	35.5032	0.541542	9.39454		28.1666	21.4349	13.0105	11.8148	31.8914	32.0841	23.067	9.11694	32.184	39.5237	15.1166	29.6853	0.325182	24.8007
	51.7302	35.5279	6.19215	4.13053	37.9142	66.4582	33.6589	24.6995	58.3583	73.3817	610.063	36.7211	13.5261	48.2762	0.562279	326.574	3.49327	754.421	871.923	18.1081	1075.8	1430.31	467.297	59.5783	95.6546	576.162	2761.22		15.0092	1.19316	30.5289	32.5905	1.19316	29.7371		28.2475	21.2432	13.2514	11.9896	31.8748	32.1664	23.1288	9.05065	32.1795	39.1315	15.2494	29.6883	0.321311	24.7454
	48.9129	32.6559	7.82291	5.76653	36.5245	65.1916	32.8124	23.1404	55.9528	70.5235	535.48	34.5902	14.0312	45.8158	0.531099	259.225	0.0244944	624.474	731.478	13.7798	1048.42	1225.14	351.376	37.0629	66.3298	511.378	2629.72		14.3227	1.93431	26.7673	28.8237	1.93431	30.6014		28.3177	21.0549	13.4766	12.1497	31.8528	32.2418	23.1823	8.98964	32.1719	38.7781	15.3712	29.6852	0.31769	24.6863
	50.005	31.0778	8.39844	6.47493	42.9848	61.3252	33.3777	22.3734	55.751	67.0309	500.567	37.0313	14.0683	48.2499	0.548502	276.467	5.28966	623.962	723.758	92.2968	781.063	1302.79	294.703	30.3866	55.2929	845.295	2248.12		12.9737	5.95352	28.6328	30.5564	5.95352	24.2939		28.3785	20.8659	13.6712	12.2962	31.833	32.325	23.2283	8.94141	32.1697	38.4936	15.4699	29.6818	0.31476	24.6222
	68.644	30.4082	8.40306	6.28925	42.5537	57.9825	35.7135	25.5613	61.2748	71.5734	653.382	36.481	13.9044	54.1253	0.591227	1084.42	28.1454	745.858	865.784	46.7891	495.908	2995.72	272.164	30.3357	58.0887	820.414	1942.31		32.1631	6.07274	28.0779	30.1917	6.07274	21.5015		28.4327	20.6824	13.8414	12.446	31.8207	32.4281	23.2752	8.90382	32.179	38.2545	15.5517	29.6844	0.312421	24.5575
	67.3344	29.7227	8.23239	6.45604	40.2895	57.12	34.8592	24.9871	59.8463	71.6802	624.356	35.0061	13.605	52.9124	0.590935	1054.64	26.383	708.986	806.738	29.4884	495.544	2854.07	250.016	32.2449	55.5741	695.833	1867.03		32.3283	5.28338	26.7737	28.5501	5.28338	22.1139		28.482	20.5081	13.9989	12.6698	31.8119	32.5251	23.3326	8.85109	32.1837	37.9344	15.6262	29.6921	0.31038	24.4951
	62.8604	29.5115	7.72023	8.80569	37.6587	61.7738	34.7217	24.3315	59.0532	70.0756	592.02	33.5851	13.9821	55.7451	0.598947	791.787	27.1466	729.081	671.642	8.6259	731.817	2396.06	243.38	38.3237	26.0627	563.962	2290.87		29.2753	4.07362	25.8649	24.7794	4.07362	28.1887		28.5291	20.3473	14.1533	12.8923	31.8039	32.6035	23.3882	8.79622	32.1844	37.6096	15.7018	29.7	0.308318	24.4382
	58.2945	29.0216	7.27837	8.583	35.8436	61.7893	33.4684	23.4479	56.9163	70.0599	549.805	32.4326	13.6927	52.6818	0.587412	616.333	19.774	685.917	619.283	5.64181	802.073	1969.9	228.335	43.9897	28.3859	481.048	2292.35		25.8618	3.41102	25.1543	23.8496	3.41102	29.3567		28.5885	20.199	14.3094	13.1022	31.7941	32.6675	23.4434	8.74286	32.1863	37.2934	15.7818	29.7065	0.306115	24.3937
	55.7682	27.3045	7.70575	8.03342	34.2287	60.4627	32.2505	22.6552	54.9058	70.2476	513.259	30.7666	12.8512	50.3833	0.593538	553.079	24.4631	602.447	586.469	3.91305	795.926	1752.04	179.391	38.5032	34.5441	412.815	2167.08		25.0016	3.46208	23.0609	22.7332	3.46208	29.6961		28.6527	20.0621	14.4652	13.3013	31.7847	32.6635	23.4882	8.67889	32.1671	36.9499	15.8644	29.7106	0.30381	24.3574
	54.6407	26.0774	11.2824	7.61508	31.9188	57.1816	31.4527	20.9945	52.4472	66.7495	440.77	28.9981	14.9811	48.9603	0.53141	537.686	28.8932	406.842	568.231	0.217297	661.979	1658.92	148.026	6.9089	39.6366	324.288	1872.36		25.6426	2.9207	17.7158	21.3831	2.9207	28.1835		28.7151	19.9349	14.612	13.4953	31.7783	32.6521	23.5313	8.61722	32.1485	36.6203	15.9427	29.7165	0.301665	24.325
	52.0674	25.0029	14.6138	7.24736	30.0343	53.4352	30.4002	19.0505	49.4507	62.6658	362.921	27.5186	17.2111	46.5591	0.460215	469.468	29.1309	249.208	536.052	0.13384	530.615	1455.92	123.033	0.494199	44.402	259.967	1562.18		24.5488	2.51573	12.9048	20.2712	2.51573	25.9167		28.7724	19.8178	14.752	13.6842	31.7677	32.6383	23.5721	8.55648	32.1286	36.2992	16.0184	29.7188	0.299546	24.2951
	48.0973	23.5121	14.7625	7.07065	28.3138	52.3444	29.0168	18.0214	47.0382	62.1068	324.771	25.913	16.9499	43.1514	0.435956	364.065	30.3015	203.185	481.633	0.494188	544.177	1168.71	92.1843	0.72532	46.7883	207.445	1477.14		22.1843	2.40085	11.1505	18.8423	2.40085	26.4314		28.8239	19.7099	14.9416	13.8696	31.7524	32.6316	23.6215	8.48644	32.1079	35.9268	16.1337	29.7197	0.296293	24.2669
	44.7684	21.7373	14.3906	7.76782	26.6544	68.0421	30.5601	22.2747	52.8348	72.8882	496.163	24.1958	16.2273	40.2399	0.42525	201.876	77.8424	261.453	519.488	15.2545	1404.9	952.19	61.253	0.230159	37.7367	162.398	2930.2		20.5726	2.45857	9.80525	16.428	2.45857	43.8463		28.8704	19.6073	15.1649	14.051	31.7387	32.6582	23.6818	8.41783	32.0996	35.5456	16.2755	29.7245	0.292368	24.2389
	41.6105	21.739	13.4467	9.37314	25.3997	77.6344	31.5339	25.2135	56.7474	79.9568	635.721	23.5694	15.5198	37.5578	0.415204	101.537	95.9391	327.148	491.099	37.6282	2125.25	767.268	61.2807	0.215469	20.5908	131.994	4060.69		18.0411	1.83033	10.1227	14.1962	1.83033	54.065		28.9161	19.5122	15.3763	14.2298	31.7236	32.6704	23.7381	8.34927	32.0874	35.1725	16.4103	29.7273	0.288636	24.2142
	38.8651	35.8023	12.8389	16.376	24.7054	77.1101	34.283	23.3654	57.6484	68.1545	545.942	30.2538	18.4584	38.0994	0.347274	20.9957	2.30824	459.848	320.659	91.7295	1834.17	622.713	479.234	1.14907	6.07705	116.523	3994.15		8.61124	5.54842	17.4149	13.8778	5.54842	46.8563		28.9772	19.4259	15.5702	14.409	31.7096	32.6729	23.7941	8.28428	32.0784	34.8165	16.5341	29.7307	0.285241	24.2016
	36.5151	35.8548	12.6927	19.6629	26.1265	73.9584	34.1351	21.5772	55.7123	63.2112	465.575	30.9907	21.2788	36.35	0.261523	5.66454	2.95756	459.774	209.444	64.1376	1585.9	510.952	481.538	1.4838	33.0859	149.222	3605.71		5.52445	4.86418	18.2979	11.3278	4.86418	42.9678		29.0177	19.3464	15.7514	14.5859	31.7013	32.6736	23.846	8.22068	32.0667	34.474	16.6501	29.7375	0.282131	24.1821
	33.915	34.111	12.2838	19.1287	26.9026	69.1104	32.5753	19.8177	52.3929	60.8366	392.74	30.4088	21.0722	34.062	0.235603	1.79482	2.35846	411.742	180.809	32.1788	1334.82	400.165	408.046	2.64713	27.2263	168.787	3046.99		3.50617	3.70219	18.125	11.2801	3.50617	38.7016		29.0253	19.2708	15.941	14.7524	31.6973	32.6806	23.8946	8.15622	32.0508	34.1342	16.7735	29.7466	0.278872	24.148
	32.4487	31.5486	11.515	17.9354	25.1419	66.1359	30.7876	19.0857	49.8733	61.9917	364.266	28.3453	19.7371	32.2237	0.240309	2.75941	0.579141	371.434	165.178	31.874	1249.5	343.654	311.091	5.74015	16.1973	126.136	2727.46		4.10349	3.20336	16.8303	10.4098	3.20336	37.7907		29.0189	19.1978	16.1451	14.9123	31.7456	32.6868	23.9511	8.09908	32.0502	33.8151	16.9083	29.797	0.275958	24.1084
	36.1592	29.5754	10.6531	16.6366	23.841	63.7795	30.1075	18.8144	48.9219	62.4909	353.983	26.7082	18.4377	34.5133	0.303594	36.6237	0.283087	378.472	181.465	39.2685	1133.81	494.991	245.379	10.6128	7.42962	98.6083	2486.88		9.45101	2.8672	16.0551	10.0716	2.8672	37.0713		29.0082	19.1261	16.3408	15.1101	31.9315	32.6871	24.034	8.06097	32.0949	33.5399	17.0371	29.9571	0.274926	24.0671
	36.8649	28.1382	9.93783	16.1084	22.8379	62.5936	29.4135	18.7491	48.1625	63.7431	351.527	25.4881	17.7907	34.6832	0.321921	55.5238	1.62621	379.301	177.026	43.2384	1100.92	526.889	202.419	15.7849	4.82909	79.6921	2370.01		11.3768	2.65018	15.5502	9.3797	2.65018	37.1056		28.9988	19.028	16.4978	15.3149	32.1262	32.7176	24.1139	8.04211	32.156	33.3505	17.1303	30.1231	0.274959	24.0134
	36.1101	26.998	9.35579	17.048	21.4326	60.8649	28.6349	18.1942	46.8291	63.5385	331.029	24.2153	18.1441	33.8321	0.301829	55.8788	2.67944	371.684	134.257	51.8728	1038.77	492.808	171.274	20.7485	9.84166	56.5773	2204.68		11.8948	2.78269	14.8595	7.16733	2.78269	36.6496		28.9892	18.8871	16.6385	15.5173	32.2665	32.7614	24.1767	8.02609	32.2027	33.1977	17.2006	30.244	0.274918	23.9381
	33.9708	25.8879	9.21541	22.9254	20.0653	58.099	28.3606	16.6544	45.0151	58.7238	277.371	24.4066	20.7803	31.9501	0.211828	31.4743	6.1146	366.54	29.5419	68.8124	884.371	402.403	143.449	22.0471	81.2619	37.8775	1952.59		9.56421	1.48124	15.1912	1.48124	4.34131	33.6924		28.9772	18.7485	16.7708	15.7124	32.368	32.8047	24.2303	8.00657	32.2368	33.0437	17.2652	30.3336	0.274553	23.8628
	32.0963	25.3977	9.79229	24.4281	20.8737	54.0122	27.7667	14.7981	42.5648	53.2945	218.985	24.9129	21.7623	30.4216	0.165939	18.7453	5.61206	323.08	11.1466	47.5137	688.825	330.71	131.948	16.9625	110.612	48.4812	1608.12		7.18339	0.484835	15.1206	0.484835	4.0392	29.0993		28.9218	18.6198	16.8997	15.8934	32.4673	32.8466	24.2748	7.98505	32.2598	32.8945	17.3298	30.4192	0.27413	23.7708
	34.8132	29.3522	15.9451	23.7732	23.8159	49.8861	29.5976	11.7697	41.3673	39.7657	138.526	26.5841	23.7839	33.448	0.168858	27.2025	0.0602375	186.392	33.9237	33.4279	411.623	436.91	238.435	4.13809	97.2664	98.1109	1294.22		8.22916	2.76813	10.639	2.81085	2.76813	23.302		28.859	18.4932	17.0228	16.0621	32.5646	32.8819	24.3139	7.96586	32.2798	32.7625	17.3904	30.5019	0.27377	23.6761
	35.2981	28.5326	16.4645	22.6264	22.9035	46.0464	28.6452	10.6267	39.272	37.0977	112.927	25.718	22.6956	33.6067	0.193794	44.2602	0.0126895	148.369	36.227	32.9677	302.8	457.414	213.796	6.52137	75.9602	80.8678	1032.69		9.58003	2.81455	9.2535	3.09169	2.81455	20.3283		28.7943	18.3749	17.1305	16.2172	32.4898	32.909	24.3193	7.91486	32.2342	32.5456	17.4416	30.4472	0.271578	23.5846
	34.9843	26.6261	15.5852	22.5728	21.5473	42.8894	27.3675	9.95168	37.3192	36.3631	99.036	24.5994	21.8037	32.8947	0.202767	58.0156	0.549741	138.823	22.9893	33.8745	240.928	444.09	161.677	2.80342	75.0292	58.3158	839.754		10.3849	2.02664	9.01423	2.02664	3.0521	18.2899		28.7302	18.264	17.2237	16.3631	32.2977	32.924	24.3004	7.84173	32.1422	32.2699	17.4838	30.2983	0.268187	23.4971
	34.2293	25.5488	16.4052	24.4138	20.0421	40.2884	26.8213	8.92311	35.7444	33.2688	79.6218	24.9813	21.135	32.0592	0.205364	54.8782	1.6191	108.494	5.79579	45.9577	181.364	412.838	135.443	6.22192	110.313	37.5918	695.777		9.24793	0.567504	8.57611	0.567504	4.93927	15.3071		28.6707	18.1593	17.3116	16.5089	32.0506	32.9703	24.2786	7.76651	32.0451	31.9891	17.5235	30.1076	0.264199	23.415
	32.1386	25.2093	16.6257	25.6314	18.8702	37.4035	25.9798	7.83826	33.818	30.1706	61.4384	25.4204	20.455	30.5118	0.197321	37.9307	0.593647	87.4989	0.121357	50.5461	130.501	332.25	127.655	7.3704	137.372	24.5952	551.904		6.71822	0.211061	8.79466	0.211061	6.55015	11.9831		28.571	18.0613	17.3962	16.7024	31.8047	33.0178	24.2589	7.67932	31.9382	31.6557	17.5625	29.9183	0.260227	23.3162
	30.5667	24.29	16.5792	24.3962	18.5589	34.8246	24.8693	6.93792	31.8072	27.8976	48.1348	24.3431	19.9917	29.024	0.184274	32.4604	0.335541	68.7252	0.223815	39.8202	99.1088	277.416	107.727	7.12014	109.942	21.6048	437.385		6.22357	0.0530844	7.76389	0.0530844	5.78415	10.4815		28.2677	17.9721	17.4737	16.9027	31.5713	32.996	24.1972	7.55688	31.7541	31.2304	17.5983	29.7278	0.256297	23.1199
	29.5958	22.51	15.8946	22.7477	28.0121	32.9752	25.2892	6.12334	31.4126	24.2133	37.4953	25.3799	22.5694	29.1998	0.128077	18.5462	7.72432	88.2583	6.45944	7.4141	59.0742	246.016	73.9447	3.93541	78.0896	198.846	363.45		4.21586	2.86994	9.48526	2.63221	2.63221	7.5953		27.9377	17.8884	17.5437	17.0992	31.3034	32.8829	24.1092	7.40725	31.5165	30.7237	17.6299	29.5049	0.251937	22.913
	28.7676	21.1724	15.3355	21.461	36.3547	30.8597	25.6585	7.68682	33.3453	29.9582	59.0872	25.1143	21.2445	30.3367	0.176269	9.66674	20.1252	106.564	17.619	114.408	27.053	220.724	52.7297	2.02969	57.0046	503.725	287.265		3.65332	3.94194	9.77879	3.65332	11.2404	5.74543		27.6192	17.81	17.6076	17.2905	30.8823	32.7529	23.9937	7.22877	31.2225	30.1277	17.6582	29.1602	0.245673	22.7146
	27.23	19.997	20.5188	21.0732	40.2363	29.0804	26.3559	7.78803	34.144	29.5494	60.6534	24.1516	20.6574	28.6178	0.16155	0.763977	40.4365	34.0726	27.9071	192.664	7.42261	177.4	37.041	43.6646	51.2997	693.03	230.115		3.07839	4.15464	3.63284	3.07839	16.0847	4.92878		27.3208	17.7374	17.6659	17.4694	30.4615	32.6308	23.881	7.05939	30.9404	29.5607	17.6838	28.8164	0.23941	22.5291
	25.2063	18.5645	20.73	22.2387	38.5598	28.4828	25.6303	7.22398	32.8543	28.1853	52.1858	23.7225	21.1072	27.6636	0.134434	0.179843	49.9263	24.0132	11.5031	167.17	8.13643	127.586	21.6563	46.5009	69.3534	607.569	212.341		1.48377	5.158	2.99248	1.48377	14.8373	4.76029		27.0047	17.6656	17.7195	17.6416	30.0564	32.5111	23.7665	6.89664	30.6631	29.0184	17.6791	28.4839	0.234058	22.3621
	23.4311	17.9232	19.4728	21.8785	36.3179	31.6067	25.105	7.27343	32.3785	28.972	52.9028	22.6548	20.0742	29.5628	0.191161	2.80192	51.5783	31.7226	10.4107	125.728	42.2719	90.6361	16.0993	30.9348	63.4831	502.076	313.144		0.776336	4.73157	3.18205	0.776336	13.6631	8.95191		26.6271	17.5906	17.7683	17.8127	29.6825	32.3173	23.6331	6.7195	30.3526	28.4326	17.7794	28.1701	0.226134	22.2199
	21.7475	17.26	26.4303	20.417	42.652	31.9346	26.7402	9.32788	36.0681	34.8833	87.0093	24.0889	20.7496	30.5585	0.191176	24.927	89.8744	0.0960713	39.9836	253.184	26.9814	61.4136	11.2169	156.736	42.3296	826.053	324.855		2.34137	6.82888	2.34137	3.67194	18.5631	7.84569		26.2469	17.5047	17.8124	17.982	29.3385	32.124	23.5014	6.55362	30.055	27.8861	17.8548	27.8792	0.219191	22.1144
	20.0598	16.4129	46.7174	19.7688	55.0253	30.5304	31.4191	16.0127	47.4318	50.9648	256.406	25.2951	19.8415	42.6706	0.365195	129.034	225.184	234.038	135.73	557.253	0.789846	37.8094	6.26049	1076.27	34.3152	1690.4	276.208		5.23529	8.88213	21.4223	5.52631	29.7302	5.23529		25.884	17.3993	17.8531	18.1482	28.9986	31.9452	23.3714	6.40141	29.7728	27.3899	17.9268	27.5918	0.21233	22.0161
	18.4283	15.5971	47.6901	19.6133	54.1163	28.5082	30.6589	16.3914	47.0503	53.4638	268.678	24.0608	18.7246	42.8946	0.392249	149.587	226.858	290.062	122.004	550.252	4.62555	20.4074	2.8434	1141.04	32.5183	1616.48	213.082		5.63245	8.46367	23.6294	4.44743	30.0556	4.44743		25.5518	17.1643	17.889	18.3109	28.6606	31.7808	23.2262	6.28512	29.5113	27.0605	17.9945	27.302	0.205479	21.9313
	17.3804	14.5151	44.855	23.2358	51.6554	26.3414	29.6639	15.1468	44.8106	51.0614	229.425	24.7886	18.8443	40.2266	0.361978	150.883	229.484	230.772	41.3198	483.627	11.0389	12.0379	0.365168	957.542	86.955	1424.65	154.518		7.40818	10.2735	20.0664	1.55278	26.8668	1.55278		25.2318	16.8337	17.9197	18.4656	28.3262	31.6236	23.0668	6.1981	29.2649	26.8702	18.0562	27.0114	0.198705	21.8487
	16.8988	13.5153	42.4899	32.5751	47.8461	24.3128	29.6063	13.8269	43.4332	46.7025	191.183	28.444	18.7523	40.0112	0.361771	161.482	258.922	165.986	8.81379	332.689	28.0211	8.92763	0.156489	816.76	348.355	1151.6	108.201		11.5452	14.9287	14.0459	4.13115	19.4021	4.13115		24.7613	16.4934	17.9473	18.6083	28.0215	31.4638	22.8826	6.11594	28.9985	26.7274	18.1125	26.7368	0.192293	21.6848
	16.1309	12.9473	42.0141	33.6396	45.4606	23.5088	28.9502	13.5298	42.4801	46.7349	183.057	28.5742	17.9754	39.9205	0.379044	164.334	256.092	170.665	21.9898	272.593	29.6094	4.92873	0.928331	789.793	389.222	995.388	92.1202		12.4432	15.6268	13.4399	5.06539	16.8865	5.06539		24.2824	16.1656	17.9719	18.7437	27.7391	31.3013	22.7007	6.04291	28.7436	26.62	18.1649	26.4795	0.186241	21.5131
	15.2455	12.5359	47.1987	32.072	44.7101	23.4624	29.2041	14.684	43.8881	50.2807	215.621	27.7672	17.2998	41.5506	0.412076	194.842	277.829	323.805	8.22459	240.437	32.9669	1.78138	1.89046	1108.08	329.826	948.596	91.2327		12.5217	15.2313	19.4315	4.30477	16.9429	4.30477		23.8229	15.8576	17.9972	18.8752	27.488	31.1439	22.5308	5.98127	28.5121	26.5471	18.2167	26.2487	0.180635	21.349
	20.7536	11.8217	46.7986	34.5387	42.9911	28.0663	30.8283	13.3201	44.1485	43.2074	177.426	31.3025	22.5818	40.878	0.288311	101.5	361.253	255.05	13.7669	147.932	7.62876	46.8238	4.36457	1081.61	425.509	845.66	200.378		10.5489	19.4808	15.4961	3.2362	11.6886	3.2362		23.3973	15.4853	18.0072	18.9996	27.2582	30.9945	22.357	5.95186	28.3089	26.6219	18.2553	26.0329	0.175613	21.1985
	22.9006	10.8928	44.345	34.5073	40.313	27.3958	30.0591	12.2857	42.3448	40.872	150.94	30.9515	24.0244	38.8616	0.235937	51.2436	367.345	204.086	19.7862	105.143	7.09297	80.8163	9.10835	926.236	424.212	697.076	181.845		8.05092	20.0587	13.3934	3.55571	9.36149	3.55571		23.0012	15.1072	17.996	19.1144	27.0404	30.8597	22.1865	5.94245	28.1289	26.7841	18.2756	25.8269	0.171222	21.0578
	22.3584	10.1253	41.3764	35.9901	37.7224	26.4576	29.005	11.7042	40.7093	40.3524	136.989	31.2239	23.3832	37.2893	0.2292	44.1781	356.445	153.05	48.7919	75.9922	6.48914	71.3606	14.3305	754.354	487.496	566.989	157.422		8.86553	21.0986	10.1525	4.76625	6.49848	4.76625		22.6094	14.7573	17.9841	19.2227	26.8359	30.7431	22.0254	5.94127	27.9667	26.9746	18.2938	25.6333	0.167084	20.916
	20.9488	9.7944	40.1044	34.7578	35.752	25.2718	27.7715	11.3187	39.0903	40.7566	128.114	30.0148	22.0296	35.5034	0.234194	46.5492	323.177	152.099	48.808	63.6876	6.24876	49.5333	16.9451	686.101	434.596	477.035	129.071		9.06595	20.2204	10.0896	4.74301	5.73719	4.74301		22.1866	14.4408	17.97	19.2926	26.6818	30.6387	21.8684	5.95301	27.8214	27.2219	18.3006	25.4785	0.163956	20.7396
	19.5754	9.47097	39.1778	32.4206	33.7409	23.7111	26.3494	10.8976	37.247	41.3581	118.758	28.0658	20.6093	33.4108	0.236977	45.8881	284.883	164.566	36.8587	54.6336	6.96103	32.0866	19.7125	638.417	342.61	393.23	96.0441		8.49046	18.5948	11.1119	4.35476	5.67507	4.35476		21.7757	14.135	17.9544	19.3547	26.6924	30.5392	21.7419	5.99682	27.7387	27.5818	18.3045	25.4548	0.1634	20.5652
	18.3634	8.76388	37.4696	30.4397	31.2758	23.3546	24.9445	10.3423	35.2868	41.4611	106.963	26.8971	19.6112	31.0668	0.226047	43.3112	261.812	156.879	30.197	40.0855	2.52774	19.825	26.4913	555.017	273.202	301.542	89.1847		8.53377	18.1333	10.5725	3.54253	4.37867	3.54253		21.3888	13.8415	17.9391	19.4115	26.8268	30.3747	21.6304	6.04551	27.6759	27.9492	18.3072	25.5277	0.164721	20.4001
	16.9245	8.09449	34.7673	28.1205	29.4054	25.3176	23.7716	9.66027	33.4319	40.6378	93.3208	26.7191	19.0227	29.0842	0.209147	46.8837	245.773	120.906	18.9127	31.739	2.39009	9.08186	33.83	434.993	201.914	240.08	130.115		9.7946	18.6246	8.04828	1.40144	2.68631	1.40144		21.0322	13.5721	17.9234	19.4632	27.0033	30.0581	21.5087	6.05869	27.5674	28.1685	18.3084	25.6297	0.166629	20.2477
	15.6932	7.45127	33.1851	26.5513	28.0776	24.3639	22.5537	9.35893	31.9127	41.4961	87.5896	25.4576	17.8609	27.696	0.215887	47.0666	228.084	113.027	15.9804	30.5131	3.27666	3.17688	41.7261	371.498	159.781	200.697	109.266		9.76436	18.0063	7.72755	1.09369	2.62002	1.09369		20.6938	13.3471	17.9069	19.5107	27.1736	29.752	21.3974	6.06977	27.4671	28.3669	18.3078	25.7296	0.168532	20.1023
	15.069	7.11824	30.6409	25.935	27.1384	23.2915	21.5322	8.79103	30.3232	40.8275	77.2823	24.6133	17.1247	26.8375	0.220937	41.7722	207.761	82.9683	19.3848	31.4294	3.0954	1.34137	46.1395	279.893	144.58	174.967	87.9974		9.54424	17.495	6.0276	1.32172	2.5251	1.32172		20.3088	13.0664	17.891	19.5553	27.2886	29.4649	21.2625	6.09854	27.361	28.6821	18.3071	25.7821	0.169543	19.9321
	14.6677	6.93219	28.7677	24.5205	26.367	22.8685	20.6873	8.27576	28.963	40.0042	68.4883	23.6945	16.7179	25.9054	0.215551	36.2354	189.202	65.293	14.6937	32.2594	4.75794	0.572788	48.7016	220.725	112.565	155.156	80.2401		9.02684	16.7623	5.07316	0.825983	2.67248	0.825983		19.8155	12.7846	17.873	19.5968	27.2647	29.0763	21.0685	6.08419	27.1527	28.8782	18.304	25.7156	0.168372	19.7062
	14.0371	6.56669	27.2257	22.8426	25.2109	22.403	19.7143	7.858	27.5723	39.8593	61.7481	22.6228	16.1286	24.6189	0.208364	32.2314	172.861	56.4207	9.78611	30.2124	7.2291	0.015934	53.9366	177.286	79.7767	127.692	72.1175		8.58576	16.0561	4.60288	0.219789	2.5881	0.219789		19.3259	12.5269	17.8372	19.6256	27.2583	28.5675	20.8569	6.04647	26.9034	28.9903	18.2094	25.6579	0.169798	19.4757
	13.1744	6.21253	25.5221	21.1635	23.5068	20.9336	18.4188	7.30342	25.7222	39.6519	53.3399	21.0485	15.1142	22.921	0.205252	27.5039	148.994	50.4568	7.53318	25.8878	6.32403	0.542337	59.2641	134.822	52.6009	92.083	49.319		7.87413	14.836	4.47358	0.11495	2.45829	0.11495		18.8738	12.2949	17.7833	19.6328	27.3026	28.1217	20.6682	6.03817	26.7064	29.2148	18.056	25.644	0.17364	19.2533
	12.2509	5.80401	23.8956	19.7194	21.9268	20.7225	17.3865	6.9294	24.3159	39.8549	48.0165	20.221	14.118	21.6257	0.210041	26.3747	134.155	42.3683	5.44225	20.6135	11.1289	2.75536	65.7207	99.6961	33.7394	64.2548	46.3992		7.97006	14.417	3.67466	0.501568	1.70578	0.501568		18.4108	12.0741	17.7222	19.6291	27.2761	27.7126	20.4708	6.02938	26.5002	29.4535	17.8943	25.5748	0.176688	19.02
90°	11.3073	5.48356	22.3618	19.9474	20.873	22.0276	17.0001	6.96774	23.9678	40.9865	48.5494	20.4102	13.4673	21.739	0.234947	32.4076	132.631	28.7473	8.68643	14.999	25.276	6.77827	71.0191	71.4178	36.4397	48.4711	65.8821		9.10284	14.9266	1.95158	0.462792	0.462792	1.61746		17.7587	11.8571	17.6596	19.6251	27.2422	27.3296	20.2454	6.04582	26.2912	29.8627	17.6843	25.493	0.180851	18.6919
	10.4084	5.20077	20.9527	27.1025	19.9704	21.1382	17.4622	8.06251	25.5247	46.1713	65.0041	20.4615	12.7989	21.0918	0.244696	49.755	150.341	12.1836	92.9355	6.29114	13.5136	12.2669	75.8654	49.5871	174.019	36.7178	52.2351		10.0531	15.2607	0.491147	6.64094	0.491147	0.676717		17.1174	11.6464	17.5977	19.6162	27.2068	26.9413	20.021	6.06837	26.0893	30.3101	17.2375	25.2112	0.187843	18.607
	9.77845	4.8378	20.2383	26.7508	19.2716	19.6469	16.754	7.9679	24.7219	47.5583	63.4875	19.4592	12.1517	20.0904	0.246221	48.6578	141.995	12.1406	99.9368	6.33832	8.36891	17.0767	82.3202	40.0367	164.865	28.7374	32.902		9.68077	14.6214	0.779083	7.29158	0.187653	0.187653		16.529	11.4324	17.542	19.5799	27.1736	26.4944	19.7919	6.08356	25.8755	30.7377	16.7822	24.8188	0.193182	18.561
	10.749	4.49802	20.112	25.2093	18.5677	18.1156	16.2086	7.38101	23.5896	45.5376	54.4794	18.3416	12.5906	19.7259	0.220794	29.8077	137.138	15.2369	81.0125	5.56513	3.63679	9.99751	88.6013	38.4549	127.655	21.6859	17.6803		7.59269	13.8436	1.7704	6.86765	0.226008	0.226008		15.9986	11.2179	17.4896	19.543	27.1391	26.038	19.571	6.09865	25.6697	31.1616	16.3713	24.4213	0.197339	18.5163
	11.0002	4.19333	19.8874	23.9113	17.4934	16.949	15.5725	6.98757	22.56	44.8713	48.8261	17.2212	12.4874	19.2889	0.214043	20.9055	129.484	18.6186	69.5368	3.69019	1.895	8.47182	94.43	35.7191	100.01	12.835	9.23067		6.22104	13.0279	2.66614	6.69008	0.2722	0.2722		15.4919	11.0147	17.4323	19.5088	27.1041	25.5863	19.3563	6.1169	25.4732	31.6015	15.977	24.0669	0.202027	18.4705
	10.4908	3.87243	18.7727	23.117	16.5515	16.0714	14.8126	6.74715	21.5598	45.5499	45.524	16.3114	11.8859	18.2174	0.210326	18.6786	119.688	15.6822	68.9629	3.02377	1.58438	11.697	100.77	23.6377	84.7538	6.97325	4.66781		5.82068	12.439	2.46126	6.80558	0.240089	0.240089		14.9927	10.8185	17.339	19.4821	27.0768	25.1608	19.145	6.149	25.294	32.1181	15.5792	23.7411	0.207574	18.4105
	9.84865	3.64188	17.8252	22.3354	15.3716	15.1205	14.0239	6.50798	20.5318	46.4064	42.3538	15.246	11.1666	17.2118	0.21302	17.4325	107.786	14.45	69.0818	1.81632	1.20261	16.5014	105.452	15.322	70.9734	2.13375	1.46328		5.39739	11.6042	2.57914	7.08937	0.125536	0.125536		14.5163	10.6463	17.2111	19.4558	27.0507	24.7841	18.9441	6.18943	25.1335	32.6721	15.19	23.452	0.213808	18.3335
	9.09646	3.49142	22.61	21.7891	14.3452	14.756	14.348	7.33814	21.6862	51.1439	53.8484	14.5506	10.4086	20.0308	0.316109	27.5789	117.866	68.2607	55.3699	8.22552e-06	0.166413	23.1783	108.564	75.6758	62.0673	0.188628	0.714226		5.4541	11.0591	8.05947	7.23856	0.205403	0.205403		14.0785	10.4958	17.0809	19.4285	27.0227	24.5663	18.7788	6.25241	25.0312	33.2951	14.8291	23.2819	0.221793	18.2547
	8.38445	3.28048	25.7949	21.17	14.014	17.5967	15.0401	8.28753	23.3276	55.103	68.6832	15.8054	9.79185	20.2767	0.348698	44.2975	138.288	115.665	37.5759	1.05277	6.53614	30.5411	113.005	141.23	52.6954	0.010649	13.5853		7.42091	12.5249	9.98952	5.36465	1.79132	1.79132		13.6716	10.3588	16.9529	19.3919	26.9966	24.2332	18.6008	6.28939	24.8902	33.8124	14.492	23.0229	0.227402	18.1724
	8.03711	3.11622	24.4145	20.6767	13.3634	17.2067	14.4691	7.95514	22.4242	54.9802	63.2842	15.285	9.36868	19.8092	0.357823	41.3706	128.888	98.9109	38.5345	1.22261	7.49439	34.5008	116.524	110.327	45.7771	0.29971	10.8626		7.24793	12.1688	9.12946	5.39168	1.92165	1.92165		13.3101	10.2178	16.8337	19.338	26.97	23.7874	18.4095	6.30329	24.7128	34.2393	14.191	22.675	0.230132	18.0859
	9.36709	3.04927	22.5655	20.5498	12.4643	16.3689	14.0608	7.28833	21.3491	51.8344	53.1197	14.4166	10.1414	19.5046	0.315834	22.031	121.254	72.3305	42.1072	2.54895	5.32713	20.6457	117.974	74.9037	44.0759	2.0926	6.04186		5.04948	11.3673	8.14898	6.13325	1.9523	1.9523		12.9757	9.93264	16.7199	19.2114	26.9368	23.328	18.1841	6.34796	24.5321	34.9094	13.9118	22.2989	0.231619	17.9657
	9.26687	2.9189	21.1686	20.1378	12.046	15.6389	13.5295	6.91999	20.4495	51.1473	47.8863	13.8425	9.96166	19.0131	0.312391	18.1702	112.585	58.3558	43.6696	2.20082	4.44958	21.5665	120.823	52.6754	38.7753	3.4776	2.98629		4.5756	10.9236	7.32615	6.29536	1.79646	1.79646		12.6623	9.64329	16.6073	19.0498	26.8784	22.8966	17.9563	6.38996	24.3463	35.5862	13.6486	21.9349	0.232869	17.8286
	8.84768	2.72812	21.8337	18.9807	11.5768	15.311	13.213	6.9807	20.1937	52.832	48.7302	13.4439	9.52997	18.0633	0.309253	19.0561	109.933	74.3169	33.2661	2.67712	4.40165	25.6356	125.053	62.7722	25.7033	5.44765	1.9605		4.59624	10.7158	8.38981	5.53677	1.8671	1.8671		12.3714	9.36879	16.498	18.8919	26.7987	22.5092	17.7397	6.42766	24.1673	36.2333	13.403	21.6049	0.234286	17.695
	8.18583	2.52254	23.0828	18.5417	16.0959	14.7117	13.8567	7.39509	21.2518	53.3682	54.6873	15.4038	9.81729	17.9302	0.292384	32.1591	128.464	85.12	21.9488	5.01374	0.730938	32.7758	129.694	84.1244	21.4447	4.77433	0.641335		7.21795	12.8812	7.679	3.13791	0.692095	0.692095		12.0918	9.11615	16.4035	18.7451	26.7288	22.1399	17.5375	6.46501	24.0025	36.8638	13.1697	21.2912	0.235673	17.5743
	7.5581	2.39121	22.2001	24.2501	29.0996	13.8036	16.5504	10.369	26.9194	62.6506	107.515	18.0018	9.11947	23.7376	0.4449	80.8623	200.484	31.9187	59.284	157.482	7.54528	40.3574	132.702	68.7119	106.899	230.699	0.0115066		10.4437	15.6106	4.19827	6.24821	11.0978	4.19827		11.7725	8.87832	16.319	18.6093	26.6658	21.7789	17.3373	6.51037	23.8477	37.5513	12.9091	20.9865	0.238303	17.4641
	7.15861	2.34163	20.4672	25.0771	29.6676	16.1296	16.8069	10.4879	27.2949	62.4024	109.997	18.2984	9.40135	23.9246	0.435794	93.0905	209.245	13.3975	68.3949	165.396	0.458831	45.5927	133.847	42.9859	124.685	248.275	4.92278		11.1398	15.9568	2.16881	6.77867	11.3692	2.16881		11.4528	8.65324	16.2417	18.478	26.6076	21.4104	17.1406	6.55497	23.6956	38.2423	12.65	20.6773	0.240861	17.3598
	6.9157	2.21052	19.2932	24.6353	28.4264	16.4545	16.3226	10.1201	26.4428	62.0007	102.417	17.8739	9.3004	23.2998	0.429427	88.4899	199.151	8.82457	69.1009	146.503	0.0173874	48.932	136.898	28.9701	115.014	210.702	6.47004		10.9581	15.6633	1.41938	6.76146	10.5526	1.41938		11.1409	8.4489	16.1693	18.3364	26.5553	21.0427	16.9489	6.59631	23.5452	38.9188	12.398	20.3661	0.243196	17.2528
	6.59732	2.09456	18.562	23.742	26.6982	15.4491	15.5239	9.60905	25.1329	61.8986	92.3338	17.0055	8.81026	22.447	0.436275	79.6831	180.346	9.23012	67.5386	124.866	0.00559201	53.4877	139.625	21.633	96.6525	163.516	2.36617		10.4082	14.911	1.55645	6.73652	9.69266	1.55645		10.8484	8.25273	16.1014	18.1341	26.5064	20.6876	16.7551	6.63416	23.3893	39.5949	12.1616	20.0492	0.244873	17.1178
	6.17848	1.98993	17.9048	22.6804	26.0011	14.6552	14.9016	9.33372	24.2354	62.6355	87.1184	16.28	8.29765	21.4865	0.442814	76.0937	166.712	9.01907	60.5091	123.197	0.0607471	59.7895	142.108	15.9518	76.9051	146.173	0.554029		10.1015	14.2901	1.62482	6.4004	9.72107	1.62482		10.573	8.05856	16.0553	17.9151	26.4417	20.3574	16.5668	6.66749	23.2343	40.246	11.9436	19.7469	0.246234	16.9852
	5.82677	1.91519	17.0757	21.344	25.9489	13.8719	14.3304	9.14743	23.4778	63.8323	83.6754	15.4738	7.83804	20.2769	0.442429	72.3119	154.137	7.53637	49.1907	134.99	0.210258	65.3523	143.896	10.016	55.252	144.916	0.00151936		9.64699	13.5586	1.60189	5.87025	10.4752	1.60189		10.2688	7.82258	15.9643	17.7008	26.3381	20.0567	16.3585	6.71078	23.0693	41.0231	11.6927	19.4677	0.249517	16.8325
	5.45329	2.79113	15.9272	19.7383	25.885	13.1547	13.8249	8.6846	22.5095	62.8183	75.4222	14.541	7.37866	18.7855	0.435972	70.0845	121.745	4.4195	34.9675	145.445	0.449168	71.5302	123.648	4.06571	33.9589	143.381	0.571687		9.08768	11.7498	1.38623	5.1973	11.344	1.38623		9.96569	7.59145	15.8879	17.5009	26.2339	19.7807	16.1601	6.75656	22.9167	41.8101	11.4462	19.2107	0.25327	16.6944
	5.07438	2.69238	14.7808	18.555	25.4822	13.6608	13.3743	8.46751	21.8418	63.312	71.6988	14.2208	7.22099	17.6114	0.418422	68.8881	114.103	1.97839	26.8395	146.603	0.0821255	78.0831	125.854	0.756854	21.5677	133.897	0.0625012		9.14645	11.5285	0.559988	4.33412	11.2614	0.559988		9.67003	7.40571	15.8166	17.315	26.1358	19.529	15.9787	6.79526	22.7739	42.5271	11.2067	18.9755	0.257398	16.5658
	4.81972	2.52942	13.9779	18.2954	24.6169	16.582	13.4702	8.39051	21.8607	62.2894	70.4007	15.28	7.10927	17.867	0.430718	74.8311	119.701	0.257762	23.2819	124.248	9.6832	82.6485	129.537	0.00449948	19.2239	114.62	7.13509		10.4602	12.7505	1.30204	3.01539	9.33694	1.30204		9.37783	7.25518	15.7304	17.1084	26.0463	19.2973	15.8026	6.82925	22.6318	43.2161	10.966	18.7501	0.26195	16.4194
	4.57623	2.71867	13.2867	22.8331	22.9104	16.035	13.7267	8.69132	22.418	63.317	75.5391	14.6609	6.75386	21.1336	0.515634	83.7307	121.176	0.193547	82.9264	84.3399	5.32841	87.135	125.265	0.389505	79.6062	80.9913	4.51211		10.0846	11.9422	1.37414	8.17219	8.24948	1.37414		9.10288	7.10433	15.6393	16.8944	25.9645	19.0877	15.6322	6.86508	22.4973	43.9163	10.737	18.5393	0.266507	16.2669
	4.24125	3.02135	12.3369	23.4133	21.4251	14.8941	13.222	8.47868	21.7007	64.1255	71.888	13.6155	6.26517	19.7924	0.519128	80.6539	104.053	0.783392	103.862	67.2912	2.79596	93.501	118.581	2.47727	90.2963	56.4644	0.966824		9.37426	10.5942	1.2786	9.79777	7.80961	1.2786		8.84035	6.95572	15.5493	16.704	25.8799	18.8946	15.4706	6.90028	22.3709	44.6024	10.5176	18.3469	0.271245	16.1266
	3.92003	2.88235	11.3446	22.9134	20.3091	14.2295	12.5998	8.24382	20.8437	65.428	67.9605	12.787	5.77618	18.7892	0.52973	75.3391	94.4295	1.5755	106.37	59.4327	2.65566	99.8165	121.628	6.58538	81.0466	40.9376	0.101512		8.86702	9.9047	1.4424	10.1264	7.52204	1.4424		8.58488	6.82103	15.4821	16.5272	25.6953	18.7156	15.3043	6.90294	22.2073	45.1044	10.3092	18.1685	0.275982	16.0046
	3.64143	2.6806	10.4328	22.1937	19.5833	13.9733	12.0842	8.05535	20.1396	66.6602	64.8887	12.2031	5.33928	18.1808	0.545982	71.2804	88.4277	2.72707	102.203	56.2369	3.56869	105.461	126.118	12.0967	68.6062	32.1771	0.00390048		8.56163	9.52246	1.77024	9.99067	7.38027	1.77024		8.372	6.69683	15.4218	16.36	25.437	18.5566	15.1407	6.87549	22.0162	45.4107	10.1344	18.0074	0.279761	15.8909
	3.40886	2.58311	9.59695	20.7779	19.2261	13.4707	11.5106	7.7234	19.234	67.0981	59.6509	11.5338	4.95589	17.7873	0.564187	65.6383	79.7003	3.6621	85.8823	59.5294	3.84204	110.292	128.318	18.6097	47.1561	28.2523	0.193708		8.12497	8.95073	1.93689	9.24404	7.6923	1.93689		8.18555	6.58076	15.3037	16.2346	25.1492	18.4445	14.983	6.83821	21.8213	45.6396	9.96508	17.892	0.284557	15.7691
	3.17301	2.44989	8.85481	19.929	18.8244	12.5839	10.9692	7.51558	18.4848	68.5155	56.484	10.7194	4.59346	17.2643	0.579695	60.7802	72.5783	4.47056	80.279	61.7044	2.60744	115.301	131.354	25.5635	36.2186	24.143	1.76069		7.54636	8.26948	1.86456	9.20966	8.10502	1.86456		8.01601	6.47412	15.1772	16.1015	24.8759	18.3386	14.8306	6.80029	21.6308	45.8532	9.80631	17.7793	0.289027	15.6394
	3.01725	2.31955	8.14246	19.7044	18.3338	11.7105	10.538	7.42988	17.9679	70.5056	55.203	9.9265	4.29855	16.678	0.590157	56.5617	67.5429	5.73858	84.0222	60.775	1.37484	118.67	134.358	33.2742	33.5648	19.5628	4.84137		6.90925	7.60695	1.78404	9.77786	8.40733	1.78404		7.85821	6.36877	15.0582	15.9673	24.6198	18.1954	14.6779	6.76123	21.4392	46.0639	9.6582	17.6383	0.29235	15.5127
	2.87025	2.27032	7.54922	19.3605	17.4788	11.1943	10.1206	7.23158	17.3521	71.4543	52.2957	9.37175	4.04	15.9077	0.59494	52.567	61.6263	6.61184	85.3771	54.1432	1.15288	121.895	135.502	40.4703	29.6992	12.7301	7.37966		6.5015	7.10143	1.82254	9.98879	8.10702	1.82254		7.71415	6.26536	14.8639	15.8429	24.2933	18.0371	14.5028	6.69644	21.1992	46.1735	9.50158	17.4886	0.295922	15.3534
	2.69644	2.16938	7.10266	19.0862	16.2891	10.5892	9.65548	6.99716	16.6526	72.4682	48.9602	8.84592	3.79799	14.8641	0.592973	48.4283	56.0418	6.51693	88.9375	44.0047	0.871798	125.763	137.862	46.3514	26.7838	5.65604	11.0334		6.14948	6.67654	1.74326	10.2402	7.44317	1.74326		7.58331	6.17952	14.4623	15.7217	23.8357	17.8871	14.2783	6.58631	20.8646	46.1282	9.30306	17.3458	0.301803	15.092
	2.99925	2.02595	6.6748	18.609	15.4563	9.78909	9.25907	6.69761	15.9567	72.3357	44.858	8.23194	3.91814	14.0395	0.563625	39.1853	52.318	6.67844	87.4213	38.4059	0.280919	119.063	141.251	52.3603	22.0727	2.38849	16.9889		5.23269	6.206	1.55714	10.3771	7.22438	1.55714		7.46582	6.10575	14.0478	15.5994	23.3821	17.7579	14.0598	6.4761	20.5359	46.0611	9.11132	17.2183	0.307903	14.8236
	3.31447	1.92305	6.2345	17.6515	15.2487	9.09808	8.91172	6.38614	15.2979	71.6601	40.7828	7.66629	4.04448	13.7111	0.544426	31.3292	48.8415	7.1675	76.3838	40.1575	0.0347297	112.283	143.707	58.9263	13.9925	1.78989	23.1627		4.35182	5.74324	1.43179	9.98521	7.58243	1.43179		7.35456	6.04071	13.6781	15.4392	22.9512	17.6488	13.8521	6.37172	20.2238	45.9982	8.93544	17.0964	0.3135	14.5586
	3.36099	1.83041	5.82765	16.3825	16.9591	8.44369	8.80072	6.499	15.2997	73.8462	42.237	7.13567	3.97766	14.3978	0.567068	29.5907	48.5853	8.83914	57.4828	66.5597	0.127475	111.299	145.937	65.338	6.1089	9.29208	29.8898		3.77468	5.30526	1.30802	9.24679	9.82347	1.30802		7.24407	5.98052	13.376	15.1838	22.5567	17.5568	13.6496	6.27497	19.9246	45.9717	8.77704	16.9635	0.318039	14.2799
	3.14251	1.74122	5.49026	15.5572	16.8285	7.89754	8.44287	6.37109	14.814	75.4612	40.5908	6.6939	3.72944	13.6423	0.57063	28.0939	44.9122	8.71792	50.6135	70.319	0.297382	115.957	148.1	70.9063	2.71043	8.51278	36.1598		3.55139	4.95268	1.20364	8.86328	10.1346	1.20364		7.13719	5.92532	13.0764	14.9153	22.1837	17.465	13.4505	6.18314	19.6336	45.9697	8.62198	16.8276	0.322425	13.9958
	2.97594	1.65733	5.37494	15.024	16.6479	7.47164	8.19195	6.26964	14.4616	76.5341	39.3083	6.42329	3.57569	13.1359	0.57207	27.2067	42.7013	7.93554	46.6766	71.5026	0.518846	119.572	150.149	72.8616	1.23907	7.49134	41.4633		3.44735	4.76597	1.04835	8.60069	10.2246	1.04835		7.03527	5.87254	12.7168	14.6581	21.8129	17.3639	13.2433	6.09203	19.3353	46.001	8.45566	16.6874	0.327397	13.6875
	2.88771	2.04331	5.14164	14.4796	16.2787	7.0106	7.97359	6.02137	13.995	75.5164	36.2569	6.07612	3.45119	12.6123	0.570307	25.8661	35.1682	8.01997	42.3278	68.975	0.927348	121.509	140.838	76.899	0.323448	5.60679	47.6134		3.18841	4.03281	0.934483	8.40345	10.2026	0.934483		6.87502	5.82396	12.3531	14.3725	21.4545	17.211	13.015	6.00869	19.0237	46.1674	8.24454	16.5013	0.333663	13.3628
	3.81414	3.57299	4.79631	13.6461	15.4376	6.87797	8.02418	5.2122	13.2364	64.9562	27.1671	5.83714	4.05968	11.954	0.492974	17.7245	19.8131	10.4192	31.6055	54.9593	1.31382	101.943	106.871	83.0748	0.0701117	2.3311	49.4614		2.023	2.26414	1.04083	7.80892	9.6005	1.04083		6.69038	5.78065	12.0105	14.0886	21.1202	17.0618	12.792	5.93752	18.7296	46.4158	8.02041	16.3185	0.34094	13.0496
	3.80176	5.41201	4.42595	12.8699	14.4079	7.83977	8.12622	4.5123	12.6385	55.5277	20.3608	6.62589	4.67246	11.6124	0.426158	18.701	7.36692	13.692	22.5027	39.4596	0.0820518	102.194	72.2302	89.9633	1.08354	0.247069	36.8579		2.82414	1.21388	2.19994	6.24402	7.78201	1.21388		6.50767	5.7399	11.7013	13.7891	20.8084	16.9171	12.5772	5.87216	18.4494	46.6887	7.80608	16.1351	0.347895	12.7452
	3.54232	6.33114	4.07793	12.0495	16.8021	8.37789	8.53014	5.10626	13.6364	59.8615	26.0739	7.35452	4.64123	11.1316	0.411489	24.8783	4.83558	19.8221	12.3857	68.4248	0.0231779	107.506	57.4519	96.6862	3.46474	8.35915	30.6136		3.81219	1.02338	3.27659	4.69495	9.44755	1.02338		6.33595	5.69874	11.4105	13.5001	20.5147	16.777	12.3729	5.81157	18.1844	46.9703	7.6046	15.9578	0.354514	12.4553
	3.52785	5.95237	3.81995	11.1568	30.6841	8.1398	10.5468	10.2694	20.8162	97.3697	105.46	7.04609	4.35305	10.4025	0.409978	49.2657	21.1088	45.2506	0.372041	405.511	5.79366	107.807	63.3373	101.826	7.58502	281.342	33.305		3.51824	1.09371	3.22614	4.11067	23.638	1.09371		6.17518	5.66008	11.1231	13.237	20.2384	16.6438	12.1796	5.75614	17.9358	47.2605	7.41215	15.7921	0.36114	12.1801
	3.50794	5.7	3.6508	10.2579	40.6842	7.9291	11.955	14.3101	26.2651	119.7	204.778	6.81455	4.1631	9.6757	0.398344	71.3525	39.1248	68.9595	2.8801	825.366	16.2078	108.22	67.418	105.269	13.344	716.811	35.7813		3.30661	1.11455	3.16375	3.44335	33.8696	1.11455		6.02412	5.63187	10.8445	12.992	19.9829	16.5066	11.997	5.70296	17.7	47.5366	7.22922	15.628	0.367445	11.9183
	3.34836	6.01806	3.51663	9.41207	43.1397	7.75228	12.1978	15.3414	27.5392	125.771	235.358	6.88517	4.14199	8.99713	0.369518	78.3134	38.1897	75.3636	7.76055	957.397	19.7631	111.566	62.296	108.04	20.239	854.325	37.9279		3.53681	0.86711	3.36855	2.5269	36.2545	0.86711		5.8857	5.61608	10.5855	12.7702	19.7441	16.3456	11.8245	5.64629	17.4708	47.7507	7.06065	15.4517	0.372732	11.6778
	3.13616	8.53054	3.26635	8.67057	41.4316	7.66688	12.117	14.58	26.697	120.326	212.576	8.09871	4.36648	8.63557	0.328339	80.6558	12.8628	78.3343	11.878	859.345	19.8038	116.094	28.9476	113.305	27.4605	757.392	38.9872		4.96255	0.431834	4.83236	0.571863	33.3329	0.431834		5.75739	5.60459	10.3354	12.5764	19.5157	16.1897	11.6632	5.59167	17.2549	47.9429	6.90189	15.2864	0.37788	11.4559
	2.95136	10.4542	3.01218	8.08728	38.8101	7.26611	11.7635	13.5736	25.3371	115.387	184.242	7.6767	4.07566	9.86244	0.415177	77.6543	1.71445	76.5861	13.5148	731.516	20.2268	120.11	11.9487	118.781	33.9139	619.972	44.1525		4.72534	2.77746	4.66452	0.410586	31.1334	0.410586		5.63363	5.59508	10.1061	12.3865	19.2949	16.0383	11.5091	5.53835	17.0474	48.1216	6.75174	15.1253	0.382756	11.2463
	2.79882	10.2101	2.77224	7.57695	37.0813	9.46138	11.6501	12.8636	24.5137	110.416	165.472	8.51916	3.99335	10.0229	0.430184	78.3457	2.07366	78.8168	16.5908	646.742	4.79062	123.477	13.6955	124.068	40.1182	536.868	19.7978		5.72035	1.69094	5.74692	0.942214	28.5621	0.942214		5.51178	5.61891	9.88956	12.2069	19.0807	15.8849	11.3654	5.47949	16.8449	48.2119	6.68657	14.9654	0.382359	11.0482
	2.76804	9.75787	2.61163	7.0024	37.2771	15.5807	12.4996	13.0662	25.5658	104.533	170.726	8.38013	3.82663	14.125	0.573672	94.7036	7.51723	97.7724	30.2195	613.924	9.49289	124.162	17.2472	127.672	47.7266	545.983	2.78834		5.61209	1.37773	5.7685	1.37773	28.897	7.20054		5.39475	5.64593	9.68362	12.0404	18.8791	15.7308	11.2291	5.42301	16.6521	48.2943	6.65535	14.8082	0.379846	10.862
	3.70269	9.45716	2.43725	6.48719	40.9594	20.6138	13.9429	14.7468	28.6898	105.766	217.469	7.97217	4.39882	17.8247	0.604129	104.862	20.1221	132.381	55.588	729.893	44.5008	104.206	19.8354	131.643	55.1106	731.627	44.9298		4.26948	1.48498	5.53492	1.48498	32.9873	12.6416		5.28647	5.67198	9.49029	11.8865	18.7066	15.5868	11.1048	5.37517	16.4799	48.4041	6.62656	14.6617	0.377445	10.6884
	3.70107	8.99965	2.28029	6.11221	40.3307	20.4134	13.6395	14.5897	28.2292	106.966	212.859	7.55593	4.30386	17.56	0.606303	98.7733	21.5287	129.033	56.6609	712.416	45.8851	104.239	24.1199	135.27	60.8188	698.007	42.2832		3.85485	1.44372	5.27564	1.44372	32.7747	12.8575		5.18868	5.69609	9.30941	11.7446	18.5472	15.4427	10.9881	5.32939	16.3175	48.5014	6.59942	14.5182	0.374983	10.527
	3.43565	8.70557	2.14343	5.88577	39.1667	19.6779	13.1692	14.1952	27.3643	107.791	201.503	7.29567	4.04818	16.9348	0.614146	94.7413	19.9237	121.567	53.0477	675.871	42.3633	109.73	27.0949	138.472	64.4018	637.857	33.2586		3.86003	1.4099	5.15224	1.4099	31.871	12.3822		5.09883	5.72023	9.14122	11.5976	18.4015	15.2879	10.8745	5.28366	16.1582	48.5874	6.57548	14.3653	0.371994	10.3694
	3.20468	8.6552	2.04949	5.56837	36.7411	18.2891	12.418	13.2631	25.6811	106.806	175.91	7.11178	3.7956	15.8806	0.614194	84.885	14.1585	107.506	46.9172	591.613	34.4697	114.622	27.6218	140.692	69.5969	521.22	19.1689		3.9071	1.54342	5.06229	1.54342	29.6293	11.1773		5.01643	5.74486	8.98579	11.3754	18.2691	15.1408	10.7554	5.23918	15.9946	48.712	6.55509	14.1995	0.368322	10.1806
	4.01802	8.10829	2.14692	5.17662	34.3453	17.0922	11.8146	12.2273	24.0419	103.494	149.507	6.64245	4.30767	14.8462	0.550204	60.786	13.7364	93.4631	44.0622	507.636	27.8531	97.868	33.6697	138.39	76.2867	417.568	10.1208		2.62444	1.46583	4.49553	1.46583	27.7029	10.4497		4.9415	5.76924	8.83551	11.1538	18.1418	15.005	10.6411	5.19707	15.8382	48.8394	6.53581	14.0422	0.364777	9.99465
	5.2535	7.5716	2.03835	4.88779	32.3877	16.1486	11.3813	11.3624	22.7436	99.834	129.103	6.41255	4.97922	14.0043	0.475417	37.5493	14.5135	87.2898	42.165	441.272	22.7271	74.9496	40.186	140.956	81.4154	341.395	5.00732		1.15905	1.15905	4.3742	1.52476	25.9752	9.736		4.87287	5.79553	8.6858	10.9465	18.0174	14.8807	10.5331	5.15718	15.6903	48.9615	6.5181	13.8972	0.361449	9.81617
	5.09845	6.99021	1.97569	4.61182	30.7365	15.2884	10.7835	10.7777	21.5612	99.9459	116.158	6.04433	4.73347	13.2139	0.472516	32.32	14.3891	77.5779	38.0899	398.121	20.2943	77.6583	47.8951	142.448	86.4719	283.102	1.89777		0.945883	0.945883	4.06864	1.43251	24.6922	9.24411		4.80522	5.82164	8.53687	10.7574	17.9118	14.7659	10.4331	5.12529	15.5584	49.1252	6.50045	13.7638	0.358431	9.64714
	4.72108	6.45194	1.94713	4.94451	29.1837	14.6326	10.3135	10.1956	20.509	98.8565	103.949	5.69823	4.77694	12.5874	0.4498	31.275	14.9116	69.996	28.8259	356.084	18.6546	84.4517	55.6353	143.131	80.3951	233.259	0.520915		0.977143	0.753712	3.7511	0.753712	23.4854	8.93436		4.74036	5.85315	8.39643	10.5729	17.8162	14.6569	10.3393	5.09606	15.4354	49.2881	6.48897	13.6359	0.35513	9.48468
	4.43374	7.78826	1.82734	4.62521	27.4243	15.7621	10.3102	9.67252	19.9827	93.8153	93.5577	6.20674	4.48161	13.7687	0.508872	34.5324	6.36002	71.9585	32.3188	292.895	29.7239	89.8155	37.486	146.011	86.2231	182.614	3.42728		1.77299	1.58153	4.3794	1.58153	21.2176	9.5554		4.6796	5.91306	8.2643	10.3945	17.7281	14.556	10.2559	5.06488	15.3208	49.3849	6.50087	13.5156	0.350448	9.32938
	4.31808	8.4594	1.73875	4.33247	25.5167	30.5721	12.4896	12.3436	24.8332	98.8309	152.364	6.39594	4.32168	21.2524	0.662027	66.7736	16.2424	115.581	66.5385	169.706	326.978	92.0212	29.7182	148.16	91.7452	134.696	277.598		2.07786	2.06347	4.65719	2.06347	19.1208	24.1762		4.64802	5.99053	8.1082	10.2204	17.6983	14.4775	10.1905	5.0486	15.2391	49.5423	6.51995	13.4133	0.34582	9.16429
	4.07951	8.03179	1.59638	4.11361	24.0403	34.7315	12.7655	13.4691	26.2347	105.512	181.418	6.0727	4.08803	20.0382	0.661113	75.4469	22.4083	124.75	74.8557	127.121	482.506	96.6552	34.5633	151.646	95.9858	102.606	433.502		1.99319	1.95909	4.47632	1.95909	17.9676	28.6588		4.62185	6.06527	7.9215	10.0497	17.734	14.3729	10.1275	5.05111	15.1786	49.875	6.52933	13.3116	0.341832	8.98558
	5.45338	7.64249	1.53051	3.97951	22.7437	33.0502	12.4	12.5965	24.9965	101.585	158.673	6.54794	4.34798	18.9684	0.627045	48.255	22.6335	118.145	70.904	106.992	426.433	71.5288	39.2922	153.273	98.6314	78.0185	366.316		1.09456	1.09456	5.01743	2.56842	16.1957	26.5023		4.59621	6.13815	7.74544	9.881	17.8109	14.2758	10.0746	5.06896	15.1435	50.3143	6.53998	13.2255	0.338242	8.81322
	5.43141	7.28622	1.45552	3.72255	21.3874	31.1712	11.7424	11.8349	23.5773	100.788	140.066	6.35881	4.14977	17.8621	0.622952	39.8285	19.8574	105.82	64.3178	93.0267	377.479	71.9009	43.8856	155.135	103.801	55.8992	297.92		0.927408	0.927408	4.90329	2.63626	15.0286	24.8124		4.55544	6.21048	7.58281	9.71281	17.894	14.2241	10.0299	5.10061	15.1305	50.8539	6.55357	13.1755	0.335645	8.64781
	5.17528	6.9202	1.43149	3.50302	20.2857	30.8133	11.3548	11.6307	22.9855	102.43	135.273	6.04774	3.92108	16.9443	0.624154	38.1867	19.6659	98.4725	61.6509	79.7603	378.631	76.3101	48.8691	155.734	108.323	40.6386	285.692		0.872459	0.872459	4.61625	2.54472	14.2379	24.7655		4.51506	6.28386	7.43052	9.5538	17.9751	14.1753	9.98894	5.13284	15.1218	51.3852	6.57052	13.1287	0.332917	8.49216
	4.81839	6.66065	1.35692	3.338	18.9308	30.3768	10.9136	11.3759	22.2894	104.236	129.41	5.73952	3.70809	15.8632	0.621069	37.1514	18.0875	91.3299	57.3895	64.2752	378.816	82.6727	52.5654	157.601	111.785	25.1996	271.127		0.921128	0.921128	4.3826	2.40152	13.1912	24.6373		4.47678	6.3578	7.26879	9.40689	18.0509	14.1228	9.94732	5.16488	15.1122	51.9224	6.58555	13.0789	0.330208	8.33784
	4.48896	6.28493	2.06089	3.24921	18.1532	29.2058	10.5738	10.8272	21.401	102.396	117.227	5.38695	3.55915	15.1861	0.620261	37.0256	18.3947	72.4701	53.65	57.4465	347.15	88.7719	58.1546	140.421	113.67	17.9974	233.936		0.897983	0.897983	3.32605	2.13774	12.7662	23.8189		4.44277	6.43059	7.09401	9.26144	18.0709	14.0749	9.89577	5.18253	15.0783	52.3711	6.59645	13.0301	0.327805	8.17772
	4.22777	5.79169	2.201	3.05944	17.5345	27.6794	10.0823	10.289	20.3713	102.05	105.863	5.00973	3.35152	14.5988	0.626577	34.2755	18.4094	62.1148	49.3206	55.5346	309.659	93.762	65.9208	137.12	117.753	13.1305	189.574		0.781958	0.781958	2.80873	1.95029	12.5247	22.6697		4.41425	6.49865	6.92968	9.05626	18.034	14.0734	9.83437	5.19135	15.0257	52.7878	6.6064	13.0137	0.326567	7.99297
	4.89768	5.63046	2.21461	2.97342	17.0217	25.7411	9.74648	9.5059	19.2524	97.5316	90.3621	5.26407	3.45449	14.1739	0.608076	23.5108	16.9417	56.7291	45.8744	52.9282	255.826	81.2371	68.5648	136.802	119.627	9.67718	139.954		0.366387	0.366387	3.04946	2.29065	11.7576	20.477		4.39022	6.58404	6.7805	8.84106	18.2534	14.0742	9.82058	5.27962	15.1002	53.7608	6.63315	13.0108	0.324663	7.81078
	4.92107	6.56423	2.10966	2.89463	16.1993	24.0917	9.46342	8.78205	18.2455	92.7999	77.1245	5.74265	3.40124	13.7905	0.604318	20.633	8.4053	54.0779	43.149	45.3721	213.985	80.816	53.9727	139.268	121.357	5.23704	103.649		0.821582	0.821582	3.633	2.84802	10.4566	18.349		4.36683	6.68099	6.63919	8.66536	18.6053	14.0704	9.83802	5.40901	15.247	54.9807	6.64964	13.0123	0.323604	7.67318
	4.7202	6.27066	2.42983	2.6946	15.1776	22.5906	8.98058	8.14318	17.1238	90.6754	66.3113	5.49543	3.201	12.9508	0.603637	18.1509	7.34368	42.9123	39.5136	38.4026	185.234	84.468	58.3724	131.814	125.804	1.60459	75.3388		0.775232	0.775232	3.06559	2.80083	9.68214	17.0952		4.34353	6.77556	6.50333	8.5559	18.9657	14.0692	9.86887	5.54154	15.4104	56.1517	6.57139	13.0192	0.329126	7.66573
	4.56051	5.98071	5.1772	2.52712	14.4045	20.9984	8.9414	7.19007	16.1315	80.4133	51.6972	5.57895	4.71468	12.2986	0.445763	19.1922	8.76566	14.1692	41.143	29.8454	145.37	87.4288	62.887	76.2766	129.589	0.243692	50.2329		1.01845	0.401759	0.401759	3.05183	8.82554	15.4194		4.32317	6.86579	6.37726	8.45443	19.2984	14.0721	9.89853	5.66646	15.565	57.2455	6.49939	13.0287	0.334355	7.66011
	4.38941	5.7547	6.8444	2.34525	13.4573	19.8101	8.76686	6.58971	15.3566	75.1661	43.4243	6.29955	4.73073	11.8041	0.427786	19.1621	9.07313	3.69585	41.2371	22.0006	121.953	90.6577	66.5227	49.9346	133.763	0.205667	34.8009		1.91014	0.544852	0.544852	3.9543	7.15779	13.5105		4.3176	6.95007	6.28094	8.35796	19.5961	14.0803	9.9305	5.77624	15.7067	58.1667	6.44822	13.0428	0.33834	7.65402
	4.98761	5.4188	8.83044	2.63849	12.488	18.4462	8.80159	5.84093	14.6425	66.3622	34.1165	7.12462	5.09541	11.5736	0.388638	14.5465	11.4433	0.000832368	37.9838	13.5898	93.0181	79.6241	72.1148	25.8105	127.066	2.0244	20.5693		2.13701	1.70582	1.70582	4.48613	5.36341	11.3216		4.31409	7.01804	6.19499	8.26943	19.8752	14.0879	9.95994	5.88073	15.8407	59.0439	6.40075	13.0559	0.342051	7.64373
	5.41876	8.0523	8.44966	3.97751	11.7298	17.7196	9.2246	4.94838	14.173	53.6433	24.4864	8.25098	6.07714	10.9098	0.284491	14.4845	1.37431	0.600534	27.532	6.27598	72.165	72.1155	34.3226	29.8245	98.6711	4.75698	14.5066		2.83222	0.198683	0.198683	4.27347	3.47882	9.46862		4.3408	7.08087	6.11588	8.18614	20.1531	14.0846	9.99356	5.97818	15.9717	59.8203	6.35713	13.0618	0.345266	7.6335
	5.00919	10.4958	7.78573	3.75898	11.0966	17.1231	9.21157	4.84188	14.0534	52.563	23.4438	9.14075	5.70333	10.9464	0.314905	17.66	1.64917	2.03303	29.7307	3.55341	62.5927	79.2394	11.6628	37.5171	103.06	7.91987	10.3188		4.13155	1.35502	1.35502	5.38176	1.95587	7.98238		4.36656	7.1444	6.04242	8.10283	20.4322	14.0444	10.0221	6.07185	16.094	60.5844	6.31791	13.0388	0.347213	7.62361
	4.64361	10.1244	7.51774	4.22955	10.6894	16.4366	8.94022	4.54603	13.4862	50.8492	20.6664	8.82107	5.36214	10.5482	0.325954	18.4608	1.40229	2.02345	22.1904	3.05981	56.1952	85.8816	14.3372	40.8718	93.7275	10.3774	6.37923		4.17746	1.30333	1.30333	4.59152	1.86838	7.61549		4.39184	7.20372	5.97242	7.98603	20.7183	14.0012	10.0456	6.17134	16.2169	61.4334	6.28025	13.0123	0.348946	7.59487
	4.3131	9.42866	7.57752	5.35238	10.1018	15.5197	8.71552	4.01781	12.7333	46.0995	16.1428	8.50309	5.90866	9.9335	0.254059	19.3813	0.508574	1.29505	11.3107	1.92173	46.2965	92.1167	20.09	40.1111	73.2473	14.509	2.58833		4.18999	0.925574	0.925574	3.15071	1.59869	7.01658		4.41887	7.25449	5.90861	7.85909	20.9991	13.9639	10.0674	6.27179	16.3391	62.2983	6.24508	12.9898	0.350651	7.55679
	4.04885	9.04159	9.17764	5.06635	9.54335	15.0794	8.65953	3.91356	12.5731	45.1936	15.3159	9.10962	6.06016	9.45192	0.218653	21.2584	0.14597	0.268435	12.9109	0.781128	41.2148	97.2589	23.7096	22.4032	78.2251	19.075	1.36554		5.06076	0.0680237	0.0680237	4.04326	0.433731	5.96979		4.44635	7.30072	5.85211	7.7296	21.2641	13.9257	10.0864	6.36766	16.4541	63.131	6.21426	12.9659	0.352011	7.51516
	7.47992	8.75247	9.30266	4.74623	10.5295	14.9535	9.29405	3.40069	12.6947	36.5899	11.5647	9.02756	7.79805	10.2228	0.134551	3.29108	0.293311	7.41432e-05	20.6826	1.52627	32.0299	41.3568	26.6089	21.2354	83.9901	11.4337	1.08723		1.54765	0.275096	0.275096	4.28133	1.50191	5.92598		4.47393	7.34318	5.80288	7.60226	21.5019	13.8827	10.1011	6.45396	16.5551	63.8934	6.18796	12.9373	0.352902	7.47272
	8.58437	8.3898	8.71099	8.52937	11.4524	17.8741	10.5902	3.75346	14.3436	35.4428	14.0885	8.64768	8.54312	10.767	0.115168	4.02324	4.84163	3.53133	4.2469	0.743427	53.0557	28.3713	30.4819	27.0385	28.9602	6.04397	15.7075		0.0633087	0.257877	0.0633087	0.118308	2.80472	9.22643		4.51408	7.38168	5.76672	7.48359	21.7178	13.84	10.1173	6.52954	16.6469	64.5382	6.17046	12.9094	0.353195	7.43264
	8.25223	7.89988	8.08343	8.9308	11.2379	17.8866	10.3818	3.87653	14.2583	37.3397	15.0275	8.59152	8.12563	10.6611	0.134962	4.53509	6.15995	5.28253	2.10541	0.732913	56.3217	32.0199	36.1317	33.9588	24.8008	7.14459	15.8065		0.339285	0.691636	0.508086	0.339285	2.64639	9.29507		4.5565	7.41828	5.74051	7.36649	21.919	13.8035	10.134	6.59994	16.734	65.1265	6.147	12.8861	0.354072	7.39238
	7.65137	7.38835	7.56688	8.45579	10.7065	17.2869	9.84263	3.84944	13.6921	39.1099	14.8182	8.05358	7.58801	10.1438	0.144136	4.80159	6.02349	5.179	1.92333	0.746214	55.4173	39.181	42.543	40.2458	29.7577	10.2681	11.3978		0.402206	0.665234	0.486696	0.402206	2.65288	9.23332		4.59511	7.45415	5.71828	7.24725	22.111	13.7736	10.1499	6.66915	16.8191	65.7065	6.10052	12.8677	0.356764	7.3507
	7.34127	6.91973	7.00125	7.97947	9.9944	16.1114	9.22458	3.56015	12.7847	38.5942	12.6747	7.66037	7.08625	9.49067	0.145046	3.54685	5.31237	4.94323	1.5503	0.592614	47.428	43.1593	48.8757	47.7426	35.1812	15.3386	4.84235		0.3191	0.740648	0.659128	0.3191	2.33402	8.45101		4.6358	7.48739	5.70131	7.1271	22.2995	13.7444	10.1659	6.73727	16.9032	66.2731	6.05775	12.8498	0.359224	7.30725
	6.97581	7.82901	6.5596	7.65321	9.26881	15.5275	8.96899	3.34404	12.313	37.2845	11.1826	7.74111	7.14516	8.90886	0.10986	3.9728	1.29957	5.80517	1.73129	0.0898888	43.0144	48.0948	36.9887	54.0408	39.158	21.5485	2.61367		0.765302	0.0879002	1.18151	0.0879002	1.5277	7.78642		4.70732	7.51809	5.6882	7.00544	22.4897	13.7158	10.1874	6.80177	16.9892	66.7663	6.01751	12.8337	0.361579	7.26177
	6.67927	8.21998	6.24401	7.37602	8.75729	15.5899	8.81107	3.44958	12.2606	39.1505	11.8996	7.798	6.85345	8.62296	0.114336	4.54458	0.349385	6.5898	2.05936	0.00289272	45.9519	52.2957	32.3859	58.7804	42.7039	26.5592	2.81907		1.11874	0.42198	1.55399	0.42198	0.959284	7.79185		4.77505	7.54826	5.68135	6.88424	22.6732	13.6929	10.2092	6.8652	17.0744	67.2454	5.98208	12.822	0.363746	7.21625
	6.25504	8.01127	7.87909	7.21599	8.56743	15.4332	8.89367	3.30022	12.1939	37.1075	10.8914	7.94518	7.38176	8.42839	0.0661997	6.9624	0.778633	1.02938	2.81463	0.106433	42.7657	58.6114	34.805	36.3821	44.8211	28.5521	2.31762		1.69014	0.0660896	0.0660896	0.729194	0.622251	7.48804		4.83628	7.57727	5.67558	6.76916	22.8399	13.6723	10.2284	6.92399	17.1524	67.6937	5.94898	12.8113	0.36579	7.17322
	5.84926	7.49597	12.2789	7.03588	8.39063	15.1095	9.36001	3.5698	12.9298	38.1388	12.7435	7.9433	7.1509	11.3068	0.225159	12.3254	3.47468	8.51975	5.4016	0.939701	33.0562	64.9891	41.1507	2.66333	47.2651	30.4727	1.4367		2.09404	0.447333	4.33558	0.907418	0.447333	7.16617		4.89145	7.60397	5.67027	6.66465	22.9657	13.654	10.2417	6.96878	17.2104	68.0434	5.91886	12.8009	0.367635	7.13431
	5.443	7.42699	12.0517	6.79005	8.15984	14.3264	9.033	3.41741	12.4504	37.8325	11.6787	7.79342	6.94929	11.0787	0.229057	12.8881	2.57926	9.11249	5.03081	0.7624	28.0203	71.7044	42.0404	3.45647	50.7057	33.074	0.172698		2.35042	0.366426	4.25827	1.00337	0.366426	6.533		4.94486	7.62821	5.66417	6.59085	23.0689	13.671	10.2613	7.00661	17.2679	68.2817	5.89584	12.8186	0.369914	7.10953
	5.05374	7.25822	11.2482	6.35073	7.63757	13.3523	8.48345	3.1584	11.6419	37.2301	9.97547	7.4479	6.5776	10.3455	0.22265	11.7629	1.50121	7.64375	4.54852	0.715514	23.7054	78.4482	44.2575	7.08974	57.1554	39.3539	0.311998		2.39415	0.189679	3.80029	1.09717	0.189679	5.90438		4.99664	7.65977	5.65701	6.51964	23.155	13.7298	10.2863	7.04212	17.3284	68.4611	5.87267	12.8689	0.373301	7.0897
	4.72826	6.96405	10.4265	5.97931	7.14514	12.7738	8.00286	3.00895	11.0118	37.5985	9.05381	7.05459	6.22549	9.6062	0.21354	10.723	1.07912	5.87427	4.09475	0.73568	22.7622	84.3198	48.258	12.1403	62.9093	45.7748	1.29279		2.32633	0.0905457	3.37195	1.07528	0.0905457	5.71924		5.04832	7.6941	5.65087	6.45906	23.2317	13.7974	10.3136	7.07387	17.3875	68.588	5.85292	12.9265	0.376665	7.07658
	4.43717	6.56163	10.0839	6.12293	6.88302	12.485	7.76227	2.95474	10.717	38.0654	8.73049	6.72233	6.2326	9.28365	0.196635	11.0563	1.44154	5.38977	2.68743	0.773076	22.3043	89.7506	54.011	14.6458	60.6516	49.3903	2.033		2.28516	0.160696	3.36153	0.599396	0.160696	5.76269		5.09035	7.70954	5.64688	6.45054	23.3053	13.8597	10.3437	7.10097	17.4447	68.6501	5.84779	12.9807	0.378836	7.08004
	4.08725	6.05001	10.4568	6.03432	6.54522	11.9841	7.52629	3.02175	10.548	40.1493	9.13099	6.29761	6.03824	9.47891	0.221733	11.8269	2.1794	8.58794	2.22596	0.962496	19.8722	96.503	61.7928	11.9304	62.0396	54.2525	3.71231		2.21036	0.247605	4.15919	0.263292	0.247605	5.6865		5.12794	7.70267	5.64523	6.4547	23.3793	13.9044	10.369	7.12714	17.4962	68.7348	5.8476	13.0206	0.380163	7.07868
	3.77702	5.67809	11.0262	5.86362	6.38704	11.261	7.33216	3.08241	10.4146	42.0396	9.50127	6.12533	5.72447	9.86641	0.265664	12.639	2.73594	13.6459	2.15659	0.89325	15.4356	102.694	67.7783	8.3212	64.7578	56.6077	7.02181		2.34831	0.447242	4.90087	0.261708	0.261708	5.13565		5.16621	7.68385	5.69988	6.46115	23.4172	13.9407	10.3948	7.13246	17.5273	68.6154	5.8902	13.0543	0.378161	7.0725
	3.4983	5.60575	10.4309	6.11118	6.11026	10.3959	7.02537	2.79594	9.82132	39.7978	7.81731	6.11072	5.73187	9.32471	0.238622	12.4402	2.01534	11.5975	0.835756	0.837443	11.3603	108.421	68.9746	12.1102	60.8348	60.8492	12.355		2.61241	0.504968	4.32016	0.000461102	0.000461102	4.28517		5.2088	7.66953	5.7541	6.47806	23.3026	14.0096	10.4038	7.08343	17.4872	68.0852	5.93509	13.1081	0.376671	7.07379
	3.25684	5.9428	9.61529	5.93282	5.71708	9.63273	6.68293	2.49325	9.17618	37.3078	6.2163	5.93781	5.77102	8.69717	0.202248	11.7381	0.547784	8.59877	0.562657	0.932862	8.70133	113.508	63.4897	18.4518	63.6488	67.1378	18.3023		2.68098	0.0049901	3.67748	0.0049901	0.220734	3.69492		5.25554	7.6664	5.80323	6.5675	23.0754	14.0759	10.4073	6.98474	17.3921	67.1138	5.99429	13.1587	0.374063	7.11695
	3.08258	6.5148	8.86498	5.93881	5.52589	9.21261	6.52328	2.27556	8.79884	34.8838	5.1782	6.2268	5.62912	8.27744	0.190436	11.8384	7.18597e-05	5.48358	0.341608	0.994776	7.23251	117.251	54.7015	25.4607	63.5534	70.3074	22.0734		3.14423	0.287998	2.63818	0.287998	0.70091	2.98581		5.29855	7.66992	5.84819	6.68016	22.8101	14.134	10.4068	6.87003	17.2769	66.0147	6.05618	13.2022	0.371061	7.17504
	2.86241	6.30258	8.17426	7.17627	5.24511	8.77859	6.4232	2.15698	8.58019	33.5811	4.65257	6.73943	5.50948	7.92476	0.179786	12.6792	0.0145489	3.0662	0.56711	1.38791	5.54783	122.068	57.8856	32.9084	45.3545	75.095	26.3401		3.87702	0.436843	1.43483	0.436843	1.49432	2.03916		5.33992	7.64483	5.8907	6.78718	22.5484	14.1826	10.3989	6.75978	17.1587	65.0045	6.11482	13.2367	0.368027	7.216
	2.69299	6.16722	7.70813	6.93942	5.05028	8.14638	6.1174	2.00951	8.12692	32.8491	4.03815	6.55332	5.32952	7.51595	0.170211	11.7266	0.00248194	2.53041	0.675717	1.13875	4.11674	125.84	59.9637	38.4737	48.6007	78.5096	33.2291		3.86034	0.386101	1.15481	0.386101	1.50304	1.59306		5.3807	7.59887	5.93393	6.88804	22.3013	14.2283	10.3885	6.65755	17.0461	64.0856	6.17246	13.2684	0.365001	7.24346
	2.48317	9.3148	7.11712	6.56332	4.94679	7.53191	6.32619	2.35537	8.68156	37.2321	5.54778	6.84022	5.35092	7.42821	0.162553	14.7688	8.93183	0.625578	0.0562314	1.90272	1.45377	130.592	21.1236	46.1547	53.9862	80.3542	40.6908		4.35705	2.47458	0.276902	0.276902	1.89343	0.69169		5.42147	7.55144	5.97755	6.98568	22.0635	14.2573	10.3762	6.55788	16.934	63.2014	6.22958	13.287	0.361612	7.26856
	2.33415	9.2687	6.63155	6.19128	5.05281	6.99097	6.07824	2.29786	8.3761	37.8047	5.28015	6.41142	5.33743	6.90111	0.127768	14.0183	10.179	0.306152	0.0127779	1.05152	0.833068	134.02	21.5495	52.9881	59.5917	78.4648	47.8847		4.07727	2.85728	0.220135	0.220135	1.35861	0.579551		5.45918	7.51013	6.02022	7.08401	21.8149	14.2205	10.3515	6.44707	16.7986	62.2815	6.28617	13.2532	0.356565	7.29707
	2.34625	8.81802	6.18968	5.77557	6.26235	6.53301	5.98748	2.08468	8.07216	34.8173	4.34589	6.22602	5.8791	6.46535	0.0474908	13.2585	8.01196	0.0408844	0.0449064	0.075555	0.297601	133.74	25.9369	59.6164	66.1827	58.4994	54.4325		3.87976	2.592	0.0363369	0.450447	0.0363369	0.306992		5.4832	7.4815	6.06058	7.18485	21.5237	14.1282	10.3103	6.31583	16.6262	61.2572	6.34165	13.1738	0.350088	7.33317
	2.47195	8.2154	5.8074	5.53483	5.98557	6.30973	5.72081	1.85672	7.57753	32.4555	3.44741	5.89648	5.60297	6.22869	0.0528848	10.5551	6.22295	0.00749663	0.034588	0.0700963	0.346823	130.848	32.4381	65.6659	70.1576	62.81	57.777		3.42453	2.31891	0.089087	0.361649	0.089087	0.413247		5.50348	7.45386	6.09854	7.28238	21.2356	14.0355	10.2682	6.18709	16.4553	60.2547	6.3945	13.0937	0.343757	7.36812
	2.32247	7.89704	5.54252	5.24225	6.29827	6.55368	5.64271	1.87275	7.51546	33.1889	3.50721	5.9204	5.31732	6.48983	0.0993053	11.024	5.08202	0.0100376	0.160364	0.429768	0.829879	134.29	36.1658	70.0289	75.1445	57.9512	54.1278		3.59792	1.97664	0.377877	0.678145	0.377877	0.633287		5.52206	7.4337	6.13319	7.37068	20.9523	13.9474	10.2265	6.06184	16.2884	59.2756	6.44256	13.0172	0.337857	7.40219
	2.16772	7.6638	5.4098	4.88767	6.735	6.426	5.54833	1.92551	7.47384	34.7042	3.70757	5.9179	5.01821	6.65775	0.140421	11.4285	4.47521	0.019191	0.43647	1.40818	0.770295	137.901	39.0256	72.2678	81.4176	51.4928	56.023		3.75018	1.7459	0.508098	1.03023	0.8171	0.508098		5.53876	7.46111	6.16572	7.45693	20.6852	13.8674	10.1958	5.93997	16.1358	58.2588	6.48852	12.9495	0.332388	7.45902
	2.28548	7.27578	5.20994	4.58509	6.54198	6.06587	5.32736	1.76832	7.09568	33.1933	3.12697	5.63791	4.7413	6.42295	0.150628	9.25302	3.79636	0.0137857	0.550964	1.47531	0.545401	135.149	44.0241	75.7057	86.9698	54.3002	61.5437		3.35243	1.63788	0.427963	1.05282	0.904073	0.427963		5.54439	7.49911	6.19338	7.54558	20.4347	13.7917	10.1681	5.82601	15.9942	57.2967	6.51981	12.8858	0.32805	7.52235
	3.88595	7.12719	5.14146	4.4841	6.12386	5.68913	5.40862	1.16519	6.57381	21.5432	1.35767	5.41529	4.64844	6.01518	0.128168	2.3185	2.95349	0.0713712	0.854725	0.511579	0.078686	100.498	46.018	76.9021	88.8635	60.6371	67.5967		1.52934	1.71189	0.273832	0.931192	0.708569	0.273832		5.53406	7.53535	6.21907	7.63175	20.1986	13.7186	10.1396	5.72092	15.8605	56.4218	6.54814	12.8238	0.323957	7.58355
	4.23527	6.80416	4.99385	4.99927	6.93456	5.46412	5.57187	1.08033	6.6522	19.3889	1.16711	5.2317	4.9952	6.46915	0.128568	1.7865	1.51853	0.334111	0.327868	1.85691	0.01161	93.6167	50.505	79.5129	79.4161	48.6686	71.3472		0.996427	1.57246	0.23785	0.232424	1.70286	0.232424		5.52276	7.57264	6.24273	7.71493	19.9733	13.6501	10.1127	5.62122	15.734	55.5855	6.5752	12.7657	0.320074	7.64379
	4.00531	7.02392	4.72954	4.66821	6.99409	5.17758	5.43311	1.27682	6.70992	23.5007	1.63026	4.95356	4.68354	6.53996	0.165404	2.0386	2.53068	0.495001	0.58507	2.43665	0.065297	98.1196	47.4297	84.2963	85.4263	47.8416	76.27		0.948247	2.07036	0.224015	0.285351	2.04053	0.224015		5.51655	7.62801	6.26474	7.78803	19.7808	13.5829	10.0935	5.53211	15.6256	54.8086	6.60556	12.7106	0.316058	7.70802
	3.77252	9.63272	4.61209	4.48861	6.55589	5.02505	5.68115	2.14562	7.82677	37.7674	4.6037	4.81857	4.51948	6.17318	0.154658	3.64286	15.615	1.14288	1.42216	0.765177	0.43046	102.786	18.3023	86.4668	88.7786	54.0953	78.9573		1.04605	4.81415	0.206481	0.329967	1.73732	0.206481		5.526	7.66542	6.28683	7.85671	19.6121	13.507	10.0757	5.44985	15.5255	54.0893	6.63147	12.6492	0.31211	7.76107
	5.93806	11.2381	6.99945	4.38228	11.3727	6.91251	7.80717	2.86915	10.6763	36.7501	8.23201	6.95598	6.18168	10.1784	0.244298	3.49358	11.771	0.652418	11.7299	12.7128	0.800417	63.5653	7.14379	47.7674	90.7935	6.44231	48.9766		1.01792	4.28208	0.043468	2.5737	4.41669	0.043468		5.53499	7.68762	6.3071	7.92358	19.46	13.2813	10.0324	5.35694	15.3894	53.3963	6.65223	12.4691	0.304208	7.8056
	5.76794	10.7543	7.12525	4.09649	17.5775	7.13455	8.74267	4.85261	13.5953	55.5049	23.5479	7.1299	6.10727	9.84934	0.234515	8.84902	4.04651	2.61606	21.587	78.0547	2.58605	66.3069	9.964	46.0443	96.3215	13.4446	45.9182		1.36196	3.62437	0.00465131	3.03341	10.4476	0.00465131		5.5433	7.70533	6.32672	7.98616	19.3153	13.0102	9.98117	5.26329	15.2445	52.7322	6.67138	12.2529	0.294941	7.84574
135°	5.47273	10.4049	6.80874	3.81092	21.0609	7.49195	9.17502	6.22413	15.3992	67.8378	38.7398	7.15034	5.80674	9.67666	0.24994	13.7069	1.5126	5.59931	28.7736	141.274	2.83273	71.2017	12.2916	50.44	102.008	51.1231	41.2022		1.67761	3.25456	0.341607	3.33942	13.9105	0.341607		5.53733	7.72052	6.34547	8.04451	19.1783	12.7521	9.92972	5.17837	15.1081	52.1502	6.68923	12.0465	0.285939	7.88251
	5.29008	10.2823	6.30251	3.73085	20.7671	11.1992	9.59533	6.19068	15.786	64.5177	38.3245	8.29239	5.54319	10.9699	0.328632	18.5352	0.471892	10.8427	34.3921	124.809	2.57225	74.3176	13.1665	57.8868	103.632	47.0083	7.35329		3.00231	1.98988	1.98988	4.56154	12.4747	2.90676		5.53173	7.73352	6.36284	8.10302	19.051	12.5098	9.88198	5.10031	14.9823	51.6123	6.70551	11.8528	0.277359	7.91827
	5.22935	10.2562	5.93911	4.23656	20.1583	10.7647	9.43071	5.90533	15.336	62.6181	34.8729	8.09763	5.40679	10.6376	0.32602	17.6514	0.681361	12.1912	26.9791	115.082	1.77958	75.3683	13.3568	63.5485	93.5917	39.0311	9.89813		2.86828	2.15852	2.15852	3.86107	12.0607	2.66708		5.5268	7.74557	6.37974	8.1798	18.9315	12.268	9.83857	5.02535	14.8639	51.078	6.7212	11.6607	0.268714	7.96269
	5.01905	10.1223	5.66075	4.2901	19.1547	10.0552	9.05035	5.56162	14.612	61.452	30.9316	7.85797	5.17947	10.1055	0.322278	16.2514	1.14899	11.4893	22.66	102.099	1.00968	79.0641	14.3534	68.064	92.5587	27.4985	14.8662		2.83892	2.26429	2.19721	3.56787	11.2968	2.19721		5.52384	7.7559	6.39585	8.25373	18.8254	12.0282	9.79715	4.95712	14.7543	50.5976	6.73587	11.4704	0.26005	8.00482
	4.78546	9.80206	5.60456	3.99684	18.0981	9.92747	8.70241	5.25491	13.9573	60.3845	27.6141	7.70331	4.99024	9.89612	0.329556	15.3425	1.20922	9.59672	22.1425	88.2788	1.50077	83.2726	16.8821	68.9944	98.2875	17.5331	15.8673		2.91785	2.09875	2.09875	3.70647	10.3948	2.22416		5.52183	7.77621	6.40269	8.3201	18.7324	11.7972	9.7584	4.89685	14.6553	50.1809	6.74607	11.2875	0.251833	8.04816
	4.70591	9.19647	5.76704	3.73177	25.4072	13.6526	10.4102	8.19261	18.6028	78.6983	67.1189	7.48176	4.9712	12.5386	0.43218	32.5384	1.47303	21.5586	44.6009	224.91	10.5134	84.7307	22.2253	66.3216	103.614	132.166	0.0666954		2.77584	1.71472	1.71472	3.74999	17.9254	6.17084		5.51968	7.85886	6.40723	8.38353	18.6411	11.5782	9.73143	4.83539	14.5668	49.6883	6.77014	11.1165	0.242996	8.12119
	4.75572	10.8809	5.54956	3.55678	51.612	16.2122	15.4279	18.3465	33.7744	118.918	336.595	8.21526	4.95418	14.8794	0.500423	113.894	20.6744	97.5807	140.922	1309.29	0.615118	83.8162	9.18027	69.9111	107.207	1421.37	5.29601		3.45953	2.66569	2.66569	4.65847	43.3967	7.9969		5.50831	7.93997	6.43622	8.44738	18.5513	11.3764	9.70993	4.77588	14.4858	49.1855	6.81216	10.9598	0.233379	8.19368
	4.57604	11.906	5.16227	7.06627	63.6137	16.0733	18.0663	22.742	40.8082	125.881	517.197	9.48613	5.63827	15.0315	0.454442	181.986	37.9489	166.513	121	2074.57	3.97182	87.1386	4.01944	76.5375	46.8482	2470.37	4.67627		4.91009	2.41986	4.32386	2.41986	54.1275	6.58718		5.49384	8.01052	6.50517	8.50882	18.4654	11.2368	9.70342	4.71944	14.4229	48.6368	6.88151	10.8535	0.223962	8.25967
	4.2679	11.5509	4.97652	12.7959	62.7354	15.3302	18.6095	22.059	40.6685	118.537	486.601	12.1734	6.62012	14.6966	0.378881	205.681	49.823	185.858	33.7974	1947.09	10.7536	92.9863	5.56917	79.8222	1.24305	2383.83	2.0146		7.90552	0.622493	7.19691	0.622493	50.5619	3.15678		5.48076	8.07861	6.56598	8.5677	18.3841	11.1135	9.69844	4.66792	14.3664	48.1306	6.94414	10.7597	0.215522	8.32315
	4.14263	11.0134	5.29726	12.5325	59.2792	14.9398	17.8675	20.7139	38.5814	115.931	429.065	11.773	6.7263	14.338	0.361356	188.371	46.9783	158.01	28.4616	1714.93	8.57116	95.4179	8.39512	74.1938	1.89973	2058.29	1.0588		7.63034	0.759563	6.47571	0.759563	47.5062	3.16685		5.47724	8.14353	6.5959	8.62301	18.3057	11.0004	9.69096	4.62164	14.3126	47.6903	6.98281	10.673	0.209008	8.38327
	5.26921	10.3433	7.44336	11.698	55.7181	14.6902	17.527	18.9954	36.5224	108.378	360.825	11.0206	8.16834	13.9422	0.261135	150.254	51.606	101.68	33.978	1458.56	8.04737	74.6779	12.7274	41.8284	4.89684	1747.85	0.607455		5.75142	0.677335	3.57727	0.677335	44.6975	3.66961		5.47313	8.24735	6.60282	8.67427	18.273	10.9268	9.69956	4.59613	14.2957	47.385	7.01396	10.62	0.204495	8.46081
	5.10283	9.58755	7.3326	10.8843	53.7884	13.92	16.7693	18.3843	35.1535	109.63	337.981	10.2359	7.89634	13.1611	0.250019	136.106	51.5774	89.0513	34.6327	1370.42	8.11848	77.5811	18.6909	43.2734	9.15973	1590.22	8.3794e-05		5.13311	0.648396	2.90335	0.648396	43.5525	3.68405		5.46102	8.35514	6.58475	8.71803	18.2647	10.8955	9.7132	4.58757	14.3008	47.2303	7.02735	10.6	0.202675	8.53659
	7.74483	8.97533	6.87016	10.2262	53.2736	13.3279	16.7363	18.041	34.7774	107.796	325.479	9.60078	8.05245	12.5525	0.218394	80.8473	60.2334	97.3415	42.3815	1334.97	11.6178	38.0197	24.3593	49.5712	13.5764	1549.43	0.339873		1.85595	0.625454	2.73062	0.625454	43.6729	3.72708		5.44782	8.43121	6.56678	8.74335	18.2594	10.8716	9.72004	4.58383	14.3039	47.1585	7.03288	10.5837	0.201563	8.58728
	7.3957	8.88243	6.63114	9.96405	52.5285	12.5586	16.3267	17.8574	34.1841	109.375	318.887	9.42324	7.76738	11.91	0.210526	79.7635	55.4177	94.0046	40.4837	1310.57	14.1987	42.4472	25.285	52.9941	15.5772	1491.32	1.82851		2.02755	0.540812	2.7921	0.540812	43.1052	3.13538		5.43728	8.47465	6.55217	8.76994	18.2544	10.8471	9.72259	4.58118	14.3038	47.119	7.03279	10.566	0.200763	8.6223
	7.10433	8.65069	6.28747	11.1537	51.5201	11.7201	16.0727	17.4982	33.5709	108.869	306.186	9.90219	7.49092	11.5785	0.214354	80.4325	55.0869	95.7516	24.1971	1256.52	18.9452	46.3287	27.6692	58.1158	7.60188	1414.46	4.79919		2.79786	1.2515	3.61472	1.2515	41.618	1.81795		5.42959	8.51001	6.53673	8.81571	18.2468	10.8225	9.72689	4.57698	14.3039	47.0549	7.03005	10.5486	0.20016	8.66286
	6.94425	8.09844	5.95549	10.7193	49.5098	11.1669	15.399	16.8364	32.2354	109.334	283.464	9.40888	7.23279	11.055	0.209003	71.4835	53.2987	89.1806	21.8998	1163.55	17.9111	48.5335	33.784	63.2877	10.1859	1267.29	7.52932		2.46463	1.31043	3.45339	1.31043	40.101	1.75801		5.42298	8.54242	6.5164	8.8489	18.2432	10.8015	9.72924	4.57573	14.305	47.0307	7.02291	10.5335	0.199959	8.69566
	6.66792	7.50551	5.69437	9.96461	46.808	10.4031	14.5072	15.9309	30.4381	109.813	253.792	8.73506	6.87731	10.2935	0.198953	61.4551	49.0244	77.6669	20.6356	1043.34	16.8437	52.46	41.0283	67.5105	15.5728	1082.22	12.304		2.06714	1.22955	3.04069	1.22955	38.0729	1.66808		5.41626	8.56883	6.4863	8.92862	18.2442	10.7815	9.73762	4.57641	14.314	46.9972	7.00694	10.5205	0.200463	8.74873
	6.39943	6.92618	5.51034	9.45942	43.3559	9.6744	13.5543	14.6955	28.2498	108.419	215.957	8.1928	6.53112	9.62066	0.191281	51.1918	43.9317	64.7049	16.7678	888.136	15.0535	56.4213	48.7855	70.5685	19.8151	867.011	17.9475		1.79337	1.26662	2.68246	1.26662	35.1631	1.4816		5.37417	8.58979	6.49097	9.06614	18.2318	10.7607	9.75225	4.57263	14.3249	46.8879	7.01567	10.5086	0.199318	8.82796
	7.42356	6.43402	5.98108	8.91123	40.8224	9.20636	13.1298	13.6277	26.7574	103.792	185.713	8.1674	6.6814	9.13258	0.155	32.5608	44.8331	51.1038	17.796	766.88	15.3932	42.0848	55.903	62.8812	24.9961	724.23	22.1322		0.743836	1.73338	2.18632	0.743836	32.655	1.03896		5.33107	8.61428	6.49771	9.15609	18.2056	10.7058	9.75175	4.56414	14.3159	46.8033	7.02685	10.4673	0.196663	8.88518
	7.41507	6.10909	6.23305	8.21885	38.9383	8.92424	12.6398	12.9302	25.57	102.298	167.191	7.81696	6.52856	8.7479	0.145279	27.2974	42.6496	41.0459	19.5444	691.611	13.8051	42.1951	60.8673	58.9485	32.3988	626.371	24.8662		0.401892	1.70787	1.58391	0.401892	31.1213	1.10728		5.29159	8.73402	6.50375	9.22846	18.1761	10.6445	9.76306	4.55011	14.3132	46.6054	7.06131	10.4241	0.192321	8.98124
	6.879	5.90701	5.91946	7.78051	37.542	8.72603	12.1257	12.4992	24.6248	103.08	156.229	7.32976	6.15935	8.48965	0.159076	27.5275	38.6718	38.5171	18.8804	645.991	11.5576	49.4468	64.0614	63.8622	37.581	558.433	26.8823		0.450755	1.42275	1.4103	0.450755	30.2123	1.39627		5.25578	8.85496	6.5091	9.29346	18.1516	10.5814	9.77439	4.53842	14.3128	46.4317	7.09556	10.3796	0.187928	9.07421
	6.93921	5.59464	5.8523	7.3453	36.3284	8.27698	11.7228	12.0944	23.8172	103.17	146.274	7.14226	6.12403	8.04406	0.135518	22.8827	37.5544	34.4628	19.1625	605.434	11.8737	48.6036	69.1593	64.9402	43.1064	502.545	31.7404		0.203044	1.54762	1.28996	0.203044	29.1861	1.13472		5.22143	8.96793	6.51559	9.35677	18.1921	10.5266	9.79674	4.55179	14.3485	46.4624	7.12868	10.3441	0.184026	9.16235
	9.84816	5.23925	5.79165	6.9202	35.3045	7.72676	11.8051	11.626	23.4311	98.4829	135.164	7.32348	6.07379	9.31781	0.210766	3.82956	43.1102	36.1614	23.8621	552.222	16.6327	16.5054	75.1966	65.9213	48.8692	457.688	38.2429		2.52468	2.08423	1.53183	0.403284	27.981	0.403284		5.1901	9.06253	6.52439	9.41814	18.2401	10.4882	9.82058	4.56897	14.3896	46.5244	7.15892	10.3213	0.180912	9.24033
	9.77248	5.04238	5.99062	6.48916	33.8075	7.49926	11.4336	11.0793	22.5128	96.9013	122.75	6.99421	6.11525	9.20418	0.201634	2.75921	40.8473	29.6257	24.4472	500.593	15.4788	17.126	78.6497	62.73	55.0815	395.877	41.1084		2.77827	1.95183	1.00359	0.505054	26.8133	0.505054		5.16324	9.14309	6.53458	9.47504	18.2878	10.4522	9.84266	4.58599	14.4287	46.593	7.18671	10.2998	0.17803	9.30907
	9.43764	4.82438	5.65715	6.14315	31.9186	7.03383	10.8358	10.4487	21.2844	96.4272	109.174	6.58849	5.77865	8.83669	0.209235	1.95484	36.1371	26.8184	22.0209	444.485	14.455	20.0096	82.5638	68.1235	60.3371	324.28	47.2934		2.84915	1.76411	0.931339	0.445338	25.3301	0.445338		5.13933	9.21871	6.52611	9.52459	18.3294	10.4142	9.85871	4.60348	14.4622	46.6946	7.19926	10.2753	0.17603	9.37165
	8.87786	4.50023	5.2963	5.9313	29.5366	6.61588	10.1264	9.62519	19.7516	95.0508	92.6443	6.27359	5.45505	8.31236	0.207542	1.55877	31.6533	23.3295	17.5986	376.758	12.3235	25.331	88.5596	74.2104	63.6732	244.165	53.2165		2.60427	1.77336	0.977291	0.342293	23.263	0.342293		5.11828	9.2924	6.46951	9.57235	18.3683	10.3725	9.86556	4.62683	14.4924	46.8988	7.17523	10.2458	0.176256	9.43237
	8.48311	4.16502	4.88092	8.17747	27.1463	9.59585	10.4081	8.4739	18.882	81.4163	71.807	8.33029	5.70506	9.31767	0.240476	3.70566	38.9763	30.5499	4.97578	280.168	0.659772	29.4603	94.9811	81.5396	32.8716	175.178	18.6192		0.152819	4.16527	3.44937	0.152819	18.816	1.26556		5.10064	9.35707	6.41183	9.61975	18.4199	10.3312	9.8734	4.65499	14.5284	47.1467	7.14814	10.2168	0.176715	9.48841
	8.15427	4.8136	4.65859	7.90283	25.2578	13.3532	10.69	7.80284	18.4929	72.9917	60.8843	8.02855	5.58591	12.0534	0.366654	6.43015	34.5326	36.3785	7.76854	212.219	7.09226	33.1382	82.7599	85.6043	36.0962	128.753	0.311		0.125718	3.21495	3.36996	0.125718	17.2292	5.32462		5.08483	9.4139	6.36046	9.66629	18.5343	10.296	9.89263	4.70558	14.5982	47.5665	7.12382	10.1952	0.177341	9.5401
	8.05502	5.47626	4.52791	8.42128	23.9559	13.7733	10.7016	7.24891	17.9505	67.7367	52.5468	8.23815	6.12095	12.4353	0.340281	7.00443	27.3042	38.1145	5.19987	175.676	9.43522	34.2907	71.1422	88.0394	30.1353	100.903	0.0189228		0.183133	2.76189	3.71024	0.183133	15.7177	5.53514		5.0696	9.46486	6.31671	9.70836	18.6611	10.2707	9.91523	4.76009	14.6753	48.0078	7.10375	10.1818	0.178073	9.58661
	8.01809	5.1175	4.39652	12.7947	22.7977	13.1042	11.0381	6.84	17.8781	61.967	46.7856	10.4064	5.84265	13.0269	0.380731	9.12066	35.0539	44.111	3.08562	138.288	4.26877	34.7246	77.323	90.5224	1.24572	78.9767	0.650622		2.38832	5.28891	6.00989	2.38832	12.3913	2.69782		5.05522	9.51068	6.27267	9.74657	18.7814	10.2511	9.93628	4.81247	14.7488	48.4333	7.08218	10.1724	0.179097	9.62863
	7.5607	4.72445	4.26137	13.2852	21.8054	12.3142	10.6586	6.62763	17.2862	62.1813	43.9255	9.93744	5.43351	13.0424	0.411828	9.59667	35.2135	40.9239	6.89907	124.253	2.74113	40.3243	84.3898	93.1123	0.391482	62.3246	2.54932		2.37674	5.21299	5.67607	3.34772	11.868	2.37674		5.0423	9.55318	6.22032	9.80971	18.8916	10.2291	9.95771	4.86217	14.8199	48.8282	7.05354	10.1613	0.180527	9.68144
	7.3693	4.44957	9.54328	12.6953	20.5924	12.0101	11.11	5.55065	16.6606	49.9609	30.8097	10.7767	7.9128	12.524	0.225631	13.9927	44.3611	2.45457	2.51308	89.917	0.810128	42.7918	89.5158	19.0756	1.47766	44.6438	3.61301		3.40736	6.3271	1.23339	1.91859	9.81578	1.23339		5.03075	9.59257	6.15988	9.89944	18.9928	10.2099	9.98088	4.90975	14.8906	49.1915	7.01805	10.1526	0.182554	9.74601
	7.78604	4.51958	9.24211	12.8472	19.2189	15.0227	11.4394	5.31793	16.7574	46.4877	28.2804	11.0447	8.15005	14.4788	0.279677	13.3473	47.8843	4.82822	1.98193	60.5201	12.8399	37.5133	88.1958	21.7971	1.13126	28.1754	1.23626		3.25864	6.52509	1.80257	1.80257	8.17422	3.97804		5.02513	9.6259	6.10287	9.97699	19.088	10.1939	10.0021	4.95391	14.956	49.5286	6.98362	10.146	0.184613	9.80144
	8.18279	5.38736	8.56287	19.2017	17.966	14.5583	12.3098	5.71907	18.0289	46.4593	32.7078	11.5606	8.27781	17.1141	0.347996	17.0326	47.9208	14.0398	47.498	31.9921	5.05567	32.8106	72.6498	28.6008	27.9934	16.4443	0.419235		3.37781	6.17324	2.99773	7.64113	6.4054	2.99773		5.03884	9.65232	6.05093	10.0467	19.1818	10.18	10.0251	4.9933	15.0184	49.808	6.95128	10.1467	0.186889	9.84949
	7.64856	6.37033	8.01333	20.6781	16.6082	13.5702	12.1481	5.75154	17.8997	47.3451	33.0802	10.7918	7.73975	15.8487	0.343768	20.2461	33.3829	17.0965	72.761	19.8923	2.02229	39.2162	56.8593	34.7807	45.7961	7.27574	0.11604		3.1432	4.42143	2.77843	9.88637	5.81644	2.77843		5.05097	9.66937	6.00425	10.112	19.2701	10.1643	10.0452	5.03053	15.0757	50.0791	6.92053	10.1512	0.18924	9.89067
	7.27365	6.02116	7.51737	19.3725	15.2634	12.5243	11.3287	5.30572	16.6345	46.8342	28.1507	10.0208	7.33458	14.5786	0.330579	16.4437	28.1702	14.5265	64.7022	15.4817	1.42935	44.0523	62.2471	40.8765	29.8296	1.82942	1.92256		2.74717	3.99966	2.50346	9.35167	5.24258	2.50346		5.06248	9.68393	5.96277	10.1614	19.3551	10.1595	10.0642	5.06601	15.1302	50.337	6.89306	10.1609	0.19162	9.9217
	7.02923	5.85865	7.33535	18.1736	14.1007	11.8371	10.7225	4.8362	15.5587	45.1035	23.3888	9.58624	7.10576	13.5348	0.311477	13.6399	23.6566	11.4724	55.52	11.4127	1.24251	47.3566	64.8379	43.2371	18.1713	0.0360515	4.30028		2.55701	3.7276	2.25089	8.58738	4.51447	2.25089		5.0731	9.69749	5.92486	10.2102	19.4402	10.1605	10.0844	5.10133	15.1857	50.5863	6.86802	10.1978	0.195114	9.929
	6.87614	5.46729	7.13412	17.3405	13.3068	12.3581	10.4138	4.64473	15.0585	44.6016	21.5735	9.7461	6.94064	13.0696	0.306291	12.5151	24.4681	10.7564	47.9785	8.36916	3.78017	49.487	71.2937	45.924	11.7623	0.364923	2.4111		2.86995	4.27881	2.61198	7.59437	3.56066	2.61198		5.08514	9.6766	5.89085	10.2584	19.5229	10.1625	10.0994	5.13548	15.2349	50.8493	6.83729	10.2344	0.198992	9.91957
	6.53904	5.62658	6.87802	16.8363	12.4143	11.8999	10.0324	4.40498	14.4373	43.9078	19.4039	9.38896	6.62378	12.2857	0.299421	12.2033	19.4109	9.94984	46.2942	5.67345	3.48773	54.3435	68.6291	49.4606	8.55854	2.23978	4.04389		2.84992	3.76239	2.51094	7.44738	3.02529	2.51094		5.11228	9.6517	5.86954	10.3024	19.5973	10.166	10.1165	5.16174	15.2783	51.0228	6.81508	10.2683	0.202139	9.90888
	6.10389	6.5935	6.47339	16.5708	11.8386	11.3885	9.82811	4.18395	14.0121	42.5712	17.5054	8.99101	6.50342	11.7261	0.286495	13.8698	10.4627	11.2542	45.4634	4.04206	2.43488	60.9485	53.5435	55.3158	7.07518	4.2942	6.36211		2.88712	2.39751	2.51763	7.57975	2.84759	2.39751		5.14067	9.62636	5.85086	10.3441	19.6502	10.2002	10.1354	5.17964	15.3151	51.1044	6.79474	10.3082	0.205429	9.91329
	5.72941	6.23606	6.07601	15.865	11.5176	11.1407	9.42748	4.09485	13.5223	43.4353	16.7678	8.6884	6.11602	11.4234	0.302597	13.6757	10.1851	11.2323	41.4419	4.36869	2.93528	66.9358	58.9023	61.3846	3.81877	5.72754	7.67348		2.95899	2.45234	2.61239	7.17661	2.82921	2.45234		5.16406	9.6031	5.84541	10.3824	19.6972	10.2605	10.1588	5.1943	15.3531	51.1311	6.78483	10.3519	0.208154	9.93182
	5.29385	6.68936	5.60851	14.7159	10.8375	10.8653	9.00175	3.74445	12.7462	41.5969	14.0209	8.76344	5.87872	10.8584	0.297522	13.7485	5.34714	11.5141	32.6518	3.37006	3.4729	74.2526	52.1499	68.9288	0.648149	9.44534	9.27524		3.46959	2.07408	3.15493	5.95248	2.07408	2.10188		5.18568	9.58078	5.84062	10.4164	19.7356	10.3106	10.1783	5.20607	15.3844	51.1488	6.77566	10.3899	0.210554	9.94569
	4.87439	11.3965	5.30274	14.1934	10.0288	10.2862	9.347	3.6165	12.9635	38.6915	13.079	10.1575	6.48424	11.119	0.263288	20.0043	4.20065	16.356	23.4874	0.464795	0.88206	81.6576	6.32169	74.0995	0.0798256	15.0706	13.1382		5.28308	1.23908	4.85473	4.03591	0.128711	0.128711		5.20661	9.55948	5.83463	10.4472	19.7667	10.3528	10.1946	5.21549	15.4101	51.1595	6.76584	10.4236	0.212791	9.95613
	4.58081	11.9084	4.91309	14.0419	9.29986	9.52935	9.04556	3.75417	12.7997	41.5029	14.0938	9.4146	6.00978	11.3136	0.306167	19.934	8.19584	17.0773	24.963	0.0646683	0.234052	87.0496	4.0098	80.9597	0.017165	21.2612	19.1975		4.8338	2.49379	4.50152	4.62726	0.114745	0.114745		5.22552	9.53981	5.82878	10.4761	19.7957	10.3904	10.2094	5.22454	15.4339	51.1738	6.75654	10.4547	0.214867	9.96512
	4.22114	11.1954	4.60703	13.5046	8.77461	8.83343	8.5227	3.63205	12.1548	42.6161	13.1918	8.80402	5.64893	10.6049	0.304911	18.5035	7.14324	15.3325	24.8196	0.0634552	0.09655	93.8904	7.3737	86.5609	0.16501	26.3809	25.7802		4.58288	2.39137	4.19699	4.70061	0.0294108	0.0294108		5.22736	9.53494	5.82285	10.5015	19.8273	10.4255	10.2232	5.2374	15.4606	51.2304	6.75087	10.4825	0.216534	9.9802
	3.96852	10.7193	4.34158	12.9298	8.21446	8.43835	8.102	3.50742	11.6094	43.2908	12.302	8.3264	5.3098	10.1491	0.313041	17.0856	6.85026	14.1408	23.3075	0.0126472	0.11313	98.8497	10.186	91.5709	0.96248	32.4488	29.9482		4.35788	2.3929	3.98482	4.60338	0.111944	0.111944		5.22325	9.52946	5.81711	10.5323	19.852	10.4566	10.2351	5.24895	15.4841	51.2837	6.7452	10.5134	0.218337	9.99302
	4.09953	11.9887	4.14881	12.2547	9.92659	7.91986	8.38969	3.65689	12.0466	43.5879	13.3729	8.92322	5.09157	11.4732	0.385252	18.4055	12.9528	17.9851	14.9381	2.36205	0.220744	96.2618	3.69469	95.2974	2.74287	15.8743	35.8919		4.82369	3.06546	4.77442	3.33146	1.00337	1.00337		5.22125	9.51861	5.81131	10.5894	19.8896	10.4863	10.2528	5.26533	15.5181	51.3553	6.73813	10.5636	0.221105	10.0024
	5.37879	11.5297	4.03564	11.493	10.5518	8.16695	8.52599	3.22882	11.7548	37.8704	10.4253	9.35939	6.07583	11.2577	0.298951	9.90487	9.02239	20.1632	8.80313	4.10405	0.128909	72.796	5.66978	97.5196	5.84601	11.283	32.9924		3.9806	2.17033	5.32375	2.1336	1.19244	1.19244		5.22015	9.51366	5.80576	10.6524	19.9605	10.5145	10.2778	5.29367	15.5715	51.5057	6.73273	10.6179	0.223923	10.0141
	5.21713	10.6789	3.76574	11.02	10.3094	8.00136	8.16542	3.07048	11.2359	37.6035	9.42784	9.1554	5.91319	10.5865	0.283237	8.6924	6.3174	19.3571	8.14849	4.59683	0.0269152	75.5807	10.4457	102.923	8.35715	12.9701	34.9221		3.93827	1.52346	5.38966	1.86457	1.15404	1.15404		5.19479	9.49472	5.77519	10.714	19.9764	10.5202	10.2792	5.31105	15.5903	51.6678	6.70507	10.6656	0.228001	10.0075
	4.91058	9.80304	3.55919	10.3709	9.57699	7.62134	7.64033	2.82812	10.4685	37.0157	7.99826	8.59916	5.58827	9.74652	0.271165	7.45156	4.67729	16.6557	7.45576	3.75063	0.000360552	81.0048	16.8741	107.157	12.5315	18.7823	39.5578		3.68859	1.20387	5.03997	1.77169	0.977821	0.977821		5.17429	9.47469	5.74198	10.7728	19.9226	10.5204	10.2678	5.30265	15.5705	51.6435	6.67516	10.7097	0.232072	9.99754
	4.85621	9.16149	3.40546	9.81482	9.04299	7.24456	7.25425	2.60605	9.8603	35.9245	6.7915	8.14377	5.45329	9.13186	0.252213	5.75063	3.63754	14.8132	6.55649	3.19957	9.39725e-05	81.9865	22.5564	110.363	16.7774	23.696	44.4394		3.28757	1.01771	4.73831	1.67104	0.899214	0.899214		5.17274	9.45515	5.71616	10.8293	19.8303	10.5173	10.2535	5.27552	15.529	51.4509	6.65091	10.7513	0.235625	9.98623
	4.87148	8.58579	3.19198	9.57327	8.65381	6.9374	6.96896	2.48601	9.45497	35.6727	6.18026	7.7616	5.38796	8.6368	0.23165	4.39939	2.61416	14.2656	6.78245	2.83873	0.000995453	81.7101	28.3562	114.894	18.8146	27.6364	48.6289		2.89011	0.824193	4.56962	1.81167	0.892211	0.824193		5.17879	9.43501	5.69488	10.8967	19.7476	10.5269	10.2467	5.25035	15.497	51.2396	6.62991	10.8043	0.239435	9.98096
	4.68232	8.12553	3.12177	11.1815	8.33428	6.63684	7.01371	2.86618	9.87989	40.8655	8.21501	7.38119	5.17095	8.28209	0.23126	5.43538	1.23615	15.1471	17.3705	1.74392	0.142026	85.1658	33.4699	116.404	7.44936	31.0981	52.9111		2.69887	0.744344	4.25941	3.80031	0.953093	0.744344		5.18602	9.41028	5.67475	10.959	19.6904	10.5418	10.2437	5.23432	15.478	51.0978	6.60863	10.8547	0.243143	9.97606
	4.52213	7.69423	2.9683	10.7307	8.32111	6.39037	6.77114	2.77838	9.54951	41.0327	7.71938	7.0423	4.98919	8.16439	0.241394	5.05801	0.852109	14.4616	15.6778	2.40243	0.14498	88.1479	38.6463	119.739	10.1136	31.2451	56.5575		2.52017	0.65193	4.074	3.68836	1.27881	0.65193		5.1924	9.38538	5.69781	11.0174	19.6466	10.5569	10.2494	5.21591	15.4653	50.8898	6.6197	10.9022	0.24441	9.97113
	4.28845	8.31563	2.7445	9.8867	8.84924	6.11204	6.69943	2.79971	9.49913	41.7902	7.83836	7.21384	4.74434	8.71584	0.295055	5.81283	2.61213	15.6414	10.1587	4.62169	0.345028	92.5906	31.3064	124.687	16.1937	25.6199	60.8214		2.92539	1.1018	4.46933	2.67286	1.6354	1.1018		5.20357	9.36148	5.74629	11.0713	19.6087	10.587	10.2631	5.19445	15.4575	50.6131	6.65009	10.9503	0.244323	9.97426
	4.01295	14.0563	2.65482	9.40183	8.40613	5.77927	7.38522	4.14586	11.5311	56.1372	17.1882	7.0927	4.45453	9.15291	0.34528	11.3722	44.5037	22.3767	4.06671	1.04226	2.57908	97.9684	0.0211674	126.698	20.3312	30.3019	66.1225		3.07975	6.96363	4.43788	2.30913	1.31343	1.31343		5.23466	9.34158	5.78862	11.1223	19.494	10.5775	10.2598	5.14202	15.4018	50.1183	6.67686	10.9861	0.243969	9.95953
	3.76033	13.7416	5.11387	9.35912	8.0491	5.55439	7.5964	3.63658	11.233	47.8724	13.2247	6.80174	5.224	9.03161	0.267096	14.7154	37.7633	6.16295	3.10718	0.204937	4.16981	103.033	0.0286501	77.3868	20.7182	34.3601	69.8304		3.04141	6.93984	1.68787	2.55738	1.24735	1.24735		5.26343	9.30061	5.82647	11.1735	19.109	10.5409	10.2023	4.9948	15.1971	48.9575	6.695	11.0153	0.243944	9.92076
	3.47446	13.6191	9.00441	9.0378	7.60158	10.1379	8.81255	3.31388	12.1264	37.6041	10.9818	9.0211	7.95229	9.8629	0.107246	28.4952	23.1033	0.0368073	0.0507359	1.46646	1.75663	108.918	0.0850916	24.0731	23.7466	39.8068	14.2349		5.54664	4.59804	0.0166969	0.0166969	1.41952	1.11683		5.28984	9.26518	5.86761	11.1881	18.6028	10.5033	10.1195	4.80396	14.9234	47.4724	6.717	11.0169	0.242467	9.88426
	3.41185	13.0798	8.51118	8.58284	7.05537	10.2539	8.48249	3.2259	11.7084	38.0301	10.4065	8.54701	7.41932	9.83614	0.140061	25.7115	21.1353	0.000822721	0.0100697	2.03667	3.13792	110.229	0.690618	29.1564	28.3876	46.9975	13.3732		5.13516	4.5328	0.0358324	0.0358324	1.49164	1.7069		5.3161	9.23219	5.9081	11.1408	18.1192	10.4665	10.0305	4.61966	14.6501	46.0563	6.73912	10.9722	0.239004	9.84935
	4.20827	12.4729	8.1693	8.05801	6.55794	9.69104	8.1929	2.79755	10.9905	34.146	7.8263	8.11366	6.93296	9.31061	0.146375	15.8773	18.318	0.000557006	0.0181958	2.6731	2.24441	94.1399	2.06783	32.9653	34.2557	54.0652	17.8068		3.90538	4.35919	0.0556455	0.0556455	1.55572	1.57738		5.3384	9.19876	5.94078	11.0926	17.6711	10.4294	9.94518	4.45099	14.3962	44.7552	6.75528	10.9268	0.235918	9.81408
	3.97856	16.1368	7.53652	7.47145	10.1865	12.4544	9.62738	4.28034	13.9077	44.4601	18.3213	8.86151	7.48772	11.8874	0.227079	31.9091	42.3731	4.37166	4.64803	0.312618	7.99196	98.6502	4.95505	40.632	41.4658	13.8708	2.12129		4.88295	7.27533	1.32499	1.39006	1.32499	3.59287		5.34525	9.16789	5.9501	11.0897	17.2538	10.3926	9.86656	4.30379	14.1704	43.6199	6.75455	10.9155	0.235479	9.78026
	3.77674	16.1977	7.02295	7.01453	11.6612	15.3177	10.1651	5.01579	15.1809	49.343	25.1581	9.34208	7.01664	14.4036	0.344859	40.8117	36.3917	9.87341	9.92636	2.23825	26.5491	102.7	5.22972	47.4431	47.5591	5.0608	1.97931		5.56534	6.85562	2.31914	2.32755	2.31914	5.97564		5.35079	9.14206	5.95562	11.1092	16.8466	10.3623	9.79442	4.16395	13.9584	42.5135	6.75223	10.9224	0.235943	9.75217
	4.09837	15.6594	6.65227	6.50972	11.2023	15.3306	9.90878	4.90018	14.809	49.4528	24.0117	8.9273	6.54536	14.2985	0.371963	33.7609	33.07	10.6049	11.5536	1.67325	29.3959	96.2847	3.05758	52.6869	54.7767	7.33609	2.01564		4.82893	6.73214	2.27503	2.41758	2.27503	6.40328		5.3282	9.11878	5.96157	11.1896	16.4371	10.333	9.72804	4.03559	13.7636	41.4841	6.75087	10.9754	0.238322	9.72588
	3.95531	14.8394	6.32539	6.41801	10.5904	14.6699	9.46641	4.62038	14.0868	48.8082	21.3479	8.50423	6.34855	13.65	0.365099	30.3722	28.8695	9.86598	9.29275	1.26346	27.0758	99.1127	0.862285	57.5391	56.1426	11.025	0.576095		4.54892	6.33521	2.17883	2.08622	2.08622	6.16563		5.3081	9.09979	5.96511	11.2665	16.0267	10.3052	9.66191	3.90993	13.5718	40.4674	6.74878	11.0262	0.240643	9.70251
	3.87446	13.6607	5.97376	8.8068	9.92976	13.9748	9.37004	4.04919	13.4192	43.2143	16.396	9.36828	6.68202	12.7279	0.311485	30.2014	18.4094	11.5347	0.317235	0.313286	21.2038	100.729	0.0625961	62.9973	26.0512	15.849	0.00409047		5.49382	4.29237	3.39452	0.561478	0.561478	4.60652		5.28792	9.13701	5.97714	11.3184	15.6215	10.2814	9.60389	3.78442	13.3883	39.4051	6.76711	11.0591	0.240769	9.70919
	3.6529	12.6694	5.54433	8.67055	9.74153	13.4243	8.95051	3.85269	12.8032	43.0444	14.8432	9.20604	6.32589	11.9374	0.307257	28.0647	13.83	11.602	0.0783731	0.625713	20.0153	105.226	1.54124	69.9986	27.4607	17.3832	0.23668		5.55314	3.46334	3.66171	0.535486	0.535486	4.21831		5.26575	9.17745	6.00316	11.3631	15.2598	10.2606	9.55499	3.67337	13.2284	38.4445	6.79673	11.0875	0.239918	9.71905
	3.37683	11.683	6.1678	13.0386	9.64842	13.0764	9.4985	3.96727	13.4658	41.7674	15.7393	10.6657	7.03795	12.6997	0.286849	37.4749	4.7722	11.0936	12.532	0.0224743	12.8012	110.966	4.96312	59.9547	0.760893	18.1683	0.696336		7.2889	1.01731	4.49793	2.37283	1.01731	2.41065		5.24421	9.2159	6.02791	11.4082	14.9254	10.2415	9.51052	3.57416	13.0847	37.5811	6.82491	11.1166	0.239203	9.72868
	3.27104	10.8479	9.76927	18.498	9.28426	12.87	10.7567	4.97151	15.7282	46.2177	24.7159	10.3086	9.40551	12.3644	0.135918	56.0355	0.0083064	0.975067	59.9266	2.16814	4.46575	113.206	9.38186	17.1527	21.0416	21.4053	1.08345		7.03753	0.539297	0.539297	8.18939	1.0243	2.56139		5.22513	9.25598	6.04848	11.4554	14.6198	10.2239	9.47143	3.48717	12.9586	36.8178	6.85035	11.1475	0.238759	9.73992
	4.27402	10.8386	9.38478	17.5247	8.83195	12.3868	10.5401	4.37722	14.9174	41.5291	19.1601	10.1117	8.97016	11.9998	0.144474	39.2643	0.0890563	1.33485	48.784	2.91791	3.41028	92.8685	9.43891	20.4852	13.0599	25.7951	2.3226		5.83766	0.726891	0.726891	7.41302	1.27972	2.27516		5.21513	9.29833	6.05918	11.5066	14.3303	10.2054	9.43582	3.40797	12.8438	36.1174	6.86897	11.1813	0.238907	9.75184
	4.30397	19.8747	8.68734	16.1676	8.28904	11.7539	11.5128	5.69193	17.2047	49.4402	32.3981	10.2206	8.38861	15.0642	0.284639	51.9667	69.9221	7.98304	21.6679	10.3924	0.0581446	92.292	35.5677	27.285	5.09313	31.6047	4.65242		5.91665	9.65409	1.53328	5.94702	1.93158	1.53328		5.20386	9.33872	6.07563	11.5597	14.0524	10.1839	9.40236	3.33424	12.7366	35.4618	6.89141	11.2157	0.238819	9.76133
	4.07083	19.482	8.10206	14.9559	8.26375	10.9788	10.9756	5.50433	16.4799	50.1508	30.2977	9.62129	8.14248	13.9616	0.26326	47.6753	72.3593	8.25693	15.8429	7.35389	1.07397e-05	96.826	31.0375	33.7419	1.09208	31.8897	8.59672		5.55046	9.86069	1.51922	5.33458	1.35754	1.35754		5.19459	9.37463	6.09883	11.6088	13.7806	10.1592	9.36944	3.26261	12.632	34.8218	6.91778	11.2464	0.238304	9.76691
	3.90621	18.2168	7.651	14.3111	14.037	10.6324	11.4591	5.15126	16.6103	44.9535	26.5354	12.3347	8.39634	14.2426	0.258238	57.0459	45.6667	14.5014	8.13401	6.64572	0.683455	100.093	18.5412	39.1856	0.160202	0.0159169	10.7484		8.42848	5.8821	4.68368	1.97641	1.70232	1.70232		5.18334	9.40703	6.11864	11.6534	13.5134	10.1363	9.33535	3.1957	12.531	34.2322	6.94074	11.2741	0.237904	9.77166
	3.84236	17.2887	7.43876	13.7894	14.0752	11.6882	11.3538	4.90759	16.2614	43.2243	24.0844	12.7388	8.50113	14.0038	0.244508	56.4213	35.2231	15.3273	5.93232	7.40616	0.111862	101.374	11.4098	41.8878	0.0147464	0.0270128	4.94		8.89646	4.54986	5.30006	1.05059	1.33638	1.05059		5.14229	9.43905	6.13532	11.6982	13.2526	10.1149	9.29706	3.14196	12.439	33.7952	6.96125	11.3024	0.237693	9.77697
	3.99391	16.2766	7.26322	13.0668	13.5228	11.9903	11.0189	4.52783	15.5468	41.0913	20.5012	12.5285	8.44499	13.4088	0.227137	49.351	27.6432	14.1054	4.1938	6.26926	0.943499	98.3455	5.59687	44.1909	0.712388	0.150589	3.68858		8.53463	3.74807	5.26532	0.538269	0.994241	0.538269		5.09856	9.47152	6.14554	11.7428	13.0373	10.093	9.26479	3.10446	12.3693	33.5081	6.97704	11.3304	0.237791	9.78226
	3.86381	15.573	7.03185	12.1702	12.7237	11.6292	10.4986	4.26175	14.7604	40.5933	18.1625	11.8997	8.18118	12.5854	0.212081	44.0208	25.7496	12.0186	2.79408	4.95114	1.2781	100.943	2.76289	47.3206	3.0299	1.4092	5.20607		8.03586	3.67337	4.86783	0.27051	0.824074	0.27051		5.05429	9.50334	6.16313	11.7848	12.87	10.0742	9.24163	3.07914	12.3208	33.3181	6.99818	11.3571	0.237477	9.78879
	3.74432	14.8651	6.61884	11.8118	12.2835	10.944	10.0446	4.08927	14.1339	40.7112	16.7221	11.3779	7.70014	12.1656	0.22478	39.6933	23.2369	11.7357	3.12288	5.01273	0.809022	103.358	0.910515	53.1733	4.40619	2.64826	8.80193		7.63358	3.48716	4.75905	0.433856	0.905601	0.433856		5.01217	9.53354	6.19327	11.824	12.7245	10.0588	9.22437	3.05715	12.2815	33.1421	7.02834	11.3827	0.236506	9.79615
	3.67847	13.8943	6.28417	11.5303	13.3195	10.1988	9.81758	4.05303	13.8706	41.2834	16.4271	10.8645	7.26283	12.8722	0.278588	37.6888	16.6193	12.485	2.93329	12.2636	0.14533	104.702	0.000274929	58.1661	5.66714	0.349655	13.7792		7.18607	3.02973	4.58036	0.665732	2.45499	0.665732		4.98348	9.56422	6.22227	11.8356	12.5974	10.0297	9.20544	3.03169	12.2371	32.9336	7.05776	11.3841	0.234594	9.79694
	3.47313	12.9411	6.11082	11.0047	19.0768	9.83095	10.4062	5.45549	15.8617	52.4251	29.7623	10.4178	7.04085	12.457	0.277781	48.0681	6.42546	18.4507	0.35812	75.1784	0.330957	108.946	0.94042	60.8404	8.44583	26.687	16.6455		6.94469	2.52328	4.307	0.58686	8.65898	0.58686		4.96927	9.5848	6.25065	11.846	12.4784	9.9623	9.18191	3.00248	12.1844	32.6999	7.08419	11.3751	0.232453	9.77355
	3.20562	12.0594	6.05197	10.1868	19.8306	10.2417	10.2627	5.69756	15.9602	55.5172	32.4622	10.2143	7.08569	11.605	0.241794	49.8021	3.22816	17.7301	0.00575602	91.5443	0.000438709	114.602	3.42788	61.7618	13.8684	35.0431	13.4623		7.00865	1.84511	4.1623	0.0274615	9.61628	0.0274615		4.95367	9.5951	6.27941	11.8467	12.3642	9.8873	9.15439	2.97302	12.1274	32.4764	7.10833	11.3568	0.230082	9.7412
	2.99862	11.1439	5.68014	9.94408	18.911	10.5275	9.86755	5.45107	15.3186	55.2424	29.7142	10.2358	6.74613	10.9898	0.239271	47.1821	1.62917	17.5344	0.00585644	81.7837	0.435572	119.077	7.65578	67.7444	15.7353	25.0014	11.4468		7.23718	0.908136	4.55566	0.291726	8.67518	0.291726		4.93467	9.60697	6.30558	11.8004	12.2621	9.81844	9.12136	2.94007	12.0614	32.2329	7.13093	11.3049	0.226405	9.7127
	2.7955	10.3002	5.22153	12.3478	17.5685	9.78362	9.66953	5.23479	14.9043	54.137	27.4031	10.0419	6.36206	11.8359	0.300794	47.2523	0.397692	19.7846	7.17314	62.3945	0.0130178	123.551	13.0371	75.5041	2.44312	13.3788	17.034		7.24639	0.258266	4.82035	2.30591	7.52666	0.258266		4.93368	9.61978	6.32919	11.7468	12.1871	9.76933	9.09765	2.90825	12.0059	31.967	7.15184	11.2524	0.222806	9.69455
	2.62203	9.61676	4.98187	14.8371	16.5018	9.33548	9.64918	5.38771	15.0369	55.836	29.0274	9.47612	6.07027	13.532	0.380657	49.3808	0.00105053	21.7837	26.9148	46.9583	0.0984041	127.437	18.4391	79.7266	0.857996	6.71297	20.934		6.85409	0.140641	4.49425	5.361	7.02566	0.140641		4.9478	9.63216	6.29786	11.6955	12.1229	9.72229	9.06976	2.88557	11.9553	31.8153	7.13143	11.2022	0.222039	9.67723
	2.93569	8.93892	4.72967	13.8657	15.6289	8.80103	9.14998	4.95049	14.1005	54.1039	24.5074	8.86997	5.74751	12.634	0.374641	38.6174	0.0445467	19.5391	22.2376	41.9766	0.121769	120.454	24.72	84.2939	0.00204182	2.95176	26.1102		5.93428	0.0689464	4.1403	4.99569	6.75894	0.0689464		4.9533	9.64251	6.26896	11.6395	12.0701	9.63982	9.0357	2.86501	11.9007	31.7077	7.11168	11.1403	0.220722	9.64117
	4.62846	8.58445	4.4217	12.9005	15.1002	8.24321	8.97974	4.31833	13.2981	48.0897	18.648	8.41383	5.53215	11.8215	0.362422	18.9336	0.156259	20.7758	15.3722	37.4595	0.542488	86.1626	28.3705	90.0439	1.02082	1.41447	32.1221		3.78536	0.170621	3.99213	4.48666	6.68633	0.170621		4.9488	9.64273	6.24336	11.5194	12.0202	9.55673	8.98852	2.83556	11.8241	31.5464	7.0717	11.0502	0.219541	9.59973
	4.29541	8.22061	4.19691	12.4685	14.3595	7.63557	8.52941	4.17367	12.7031	48.9327	17.4195	7.92809	5.13045	11.4065	0.379518	17.9268	0.0953548	18.7705	15.5165	33.9894	0.798954	92.4566	32.3787	94.3605	2.08033	0.201247	39.3791		3.63268	0.292523	3.73118	4.54042	6.43136	0.292523		4.94606	9.63031	6.22467	11.3839	11.9752	9.47927	8.9399	2.80274	11.7426	31.351	7.03832	10.9455	0.21726	9.55479
	4.01354	7.75768	4.02659	12.1237	13.7382	8.30056	8.32671	4.0279	12.3546	48.3733	16.224	8.02912	4.95937	11.1679	0.384971	18.6034	0.323791	18.491	14.4169	29.2843	0.000683585	97.9566	37.8614	97.6984	3.19399	0.0298056	31.4753		4.01558	0.271441	4.00253	4.09455	5.70908	0.271441		4.94308	9.62314	6.21823	11.2678	11.9378	9.40791	8.89966	2.77362	11.6733	31.1655	7.01565	10.8566	0.214913	9.51552
	3.75492	7.52394	3.91691	11.8189	13.5655	8.24853	8.13812	4.01061	12.1487	49.2818	16.085	7.88624	4.81867	10.9263	0.38791	19.2124	0.377209	17.8186	13.548	29.4567	0.012192	103.143	40.7925	99.8788	4.37636	0.119253	32.0618		4.13131	0.362295	3.96933	3.93263	5.67928	0.362295		4.93766	9.62306	6.21049	11.2111	11.9088	9.33995	8.87184	2.75823	11.6301	31.0897	6.99286	10.8141	0.214593	9.48151
	3.68692	7.22518	3.71604	11.379	13.2181	7.73549	7.82678	3.90106	11.7278	49.8424	15.2183	7.48033	4.59333	10.4681	0.390054	17.1385	0.361931	16.8982	12.618	29.0664	0.00833446	104.529	44.6982	103.934	6.41041	0.479887	38.135		3.79341	0.255157	3.76429	3.89863	5.73777	0.255157		4.93083	9.6236	6.20204	11.1605	11.8858	9.26418	8.84449	2.74575	11.5902	31.0448	6.96758	10.7763	0.214649	9.44389
	5.04843	6.77937	4.5005	10.5909	12.492	7.34173	7.79215	3.14684	10.939	40.3847	9.90259	7.06055	5.48117	9.77859	0.281618	7.52799	1.02572	10.835	7.83284	22.0885	0.202879	78.5423	50.8579	88.5546	11.0222	2.01313	43.1533		2.01212	0.281178	2.56005	3.53032	5.43144	0.281178		4.92596	9.62104	6.19425	11.1061	11.8685	9.19171	8.81793	2.7334	11.5513	30.9983	6.94362	10.7348	0.214454	9.40637
	5.1856	6.28389	4.32225	9.95199	11.5533	9.95089	7.87465	2.98461	10.8593	37.9015	8.90789	8.11739	5.46017	9.95172	0.291434	7.23098	2.53051	12.6196	4.31535	13.5323	4.31079	76.1299	58.1704	91.9413	15.6725	5.55817	15.6812		2.93179	1.8335	3.79515	1.8346	3.43588	1.8335		4.92075	9.62474	6.18875	11.0478	11.851	9.12162	8.79245	2.72074	11.5132	30.944	6.92197	10.692	0.214038	9.37318
	4.81043	5.88891	5.2622	9.35824	10.6861	12.3418	8.05793	3.16279	11.2207	39.2506	10.0032	7.62357	5.41888	10.3541	0.312891	10.5463	4.70467	7.81611	1.69078	6.90711	18.3511	82.8176	64.3514	74.799	20.7263	10.3992	2.46204		2.81314	1.73466	2.36137	1.73466	3.0625	4.71818		4.91641	9.65331	6.18305	10.9916	11.8304	9.05154	8.77106	2.70938	11.4804	30.89	6.90017	10.6571	0.213979	9.35242
	4.48414	5.66552	5.0628	8.64355	10.138	11.559	7.59218	2.93572	10.5279	38.6677	8.61847	7.15453	5.21348	9.76442	0.303844	9.65992	3.71201	6.39776	1.10537	6.48143	15.7359	88.8628	67.9854	78.2879	27.7444	14.234	5.53106		2.6704	1.48901	2.09174	1.48901	2.98351	4.40449		4.91557	9.67188	6.17825	10.9413	11.8098	8.98152	8.74972	2.69757	11.4473	30.8304	6.87907	10.6239	0.213955	9.3267
	4.26127	5.53405	4.81086	7.96904	9.84199	10.6444	7.17693	2.70376	9.88069	37.6729	7.31031	6.75155	4.99166	9.37375	0.305045	8.50108	2.69906	5.59828	0.627441	7.10254	12.0231	93.1143	70.1707	82.8097	35.305	16.5556	10.6698		2.49028	1.2175	1.94068	1.2175	3.09044	3.89282		4.9175	9.63678	6.17261	10.8906	11.7924	8.91453	8.72074	2.68246	11.4032	30.7595	6.85809	10.5772	0.213307	9.27565
	4.17672	5.30854	4.62574	7.47118	9.44511	9.82928	6.80943	2.46806	9.27749	36.2447	6.09131	6.38986	4.79644	8.95163	0.302238	6.93114	2.25265	4.76852	0.43791	6.94683	9.1195	94.7531	73.9996	86.2133	41.4693	19.9428	16.6592		2.21314	1.08132	1.76412	1.08132	3.05525	3.43942		4.91926	9.59173	6.16776	10.8352	11.7788	8.85716	8.69165	2.66698	11.3586	30.6844	6.84011	10.5243	0.212169	9.22445
	4.06908	6.63986	4.54797	7.02531	9.27612	9.19311	6.79191	2.21195	9.00386	32.5675	4.89274	6.83259	5.07094	8.65116	0.260909	7.41379	0.0231189	5.03524	0.0544774	6.17129	5.76576	96.8603	52.8672	87.6634	47.4106	21.4807	22.257		2.76351	0.192726	2.28461	0.192726	2.44353	2.36052		4.92344	9.54986	6.16272	10.7788	11.7682	8.81638	8.66657	2.65196	11.3185	30.5999	6.82613	10.4716	0.210748	9.18312
	3.82465	6.25643	4.42037	8.08414	9.40759	8.57517	6.76139	2.2979	9.05929	33.9856	5.28033	7.17028	4.87939	8.45241	0.268008	8.62445	0.254988	5.48038	1.74965	7.00238	3.28979	101.731	58.5901	90.0691	33.9505	20.2793	28.4694		3.34563	0.913854	2.74991	0.913854	2.23731	1.40489		4.92721	9.50762	6.1658	10.7243	11.7585	8.77743	8.64348	2.63619	11.2797	30.4992	6.8187	10.4201	0.208912	9.14252
	3.80589	5.93863	4.14895	10.3781	10.7572	8.14855	7.19622	3.03558	10.2318	42.1829	9.21472	7.04359	4.59637	9.82068	0.36237	11.4944	1.58153	9.28583	10.1241	12.6809	0.906939	102.11	63.5562	95.2945	12.4806	9.94519	33.204		3.2377	1.10496	2.89464	3.33446	3.71365	1.10496		4.92704	9.4487	6.19906	10.6711	11.727	8.7767	8.62492	2.61037	11.2353	30.2654	6.84347	10.3655	0.204661	9.1127
	3.66199	9.13784	4.05701	10.7887	13.6482	7.8482	8.19032	3.87671	12.067	47.3329	15.0289	8.49302	5.00481	10.376	0.349213	20.5058	0.897796	17.0842	6.75161	29.7881	0.117043	105.039	22.7816	97.098	9.74775	0.069002	36.7556		4.83103	0.644818	4.43601	2.29568	5.15514	0.644818		4.91104	9.39014	6.2324	10.6214	11.6844	8.77581	8.60253	2.58722	11.1898	30.0752	6.86825	10.3136	0.200522	9.08298
	3.40194	9.34374	3.94217	10.5444	12.9618	7.48461	7.94645	3.76181	11.7083	47.3395	14.1512	8.41418	4.82778	10.2442	0.359372	20.6526	1.95242	16.0343	6.74933	25.1541	0.213293	110.437	20.8584	99.3745	11.333	0.900612	41.2965		5.01224	0.929564	4.47201	2.13022	4.54766	0.929564		4.89428	9.33733	6.26438	10.5738	11.6397	8.77324	8.58045	2.56493	11.1454	29.8927	6.8916	10.2647	0.196609	9.05529
	3.7182	8.75159	3.80481	9.97208	12.198	7.15012	7.59914	3.39909	10.9982	44.7299	11.5538	7.95086	4.64113	9.66696	0.351257	15.0617	1.32815	14.397	5.63086	21.1498	0.201615	103.89	26.6179	102.132	15.5139	2.93375	45.7074		4.23266	0.800734	4.14605	2.02122	4.24717	0.800734		4.87785	9.30479	6.29395	10.5296	11.5979	8.76968	8.56229	2.54558	11.1079	29.7302	6.91288	10.2234	0.193187	9.03723
	5.31739	8.45114	4.22642	9.45951	11.8278	7.18441	7.74445	2.78192	10.5264	35.9215	7.73909	7.81777	5.78415	9.20741	0.228346	5.89059	0.49941	12.3765	2.94143	16.6739	0.313644	73.8474	29.8084	93.7881	19.8144	4.33901	45.245		2.50038	0.633364	3.59135	1.64173	4.01004	0.633364		4.86084	9.27431	6.32316	10.5008	11.5578	8.76436	8.54688	2.52949	11.0764	29.5955	6.93346	10.1942	0.190378	9.01934
	5.89525	8.26809	4.17507	10.4733	12.5007	12.1598	8.91204	3.40055	12.3126	38.1568	11.5638	9.3707	6.48846	11.7382	0.288025	9.10105	0.414669	22.4389	2.43757	12.8785	10.5481	64.2498	31.8407	94.7854	11.8166	1.9885	3.06608		3.47546	1.10261	5.19563	1.10261	3.13	2.78912		4.85487	9.24491	6.35381	10.4836	11.5201	8.75712	8.53573	2.51245	11.0482	29.4345	6.95464	10.1739	0.187947	9.00102
	5.95196	7.78293	3.92564	10.4669	14.4307	12.2571	9.13586	3.96643	13.1023	43.416	15.7326	9.1249	6.4097	11.8095	0.29638	10.1372	1.83042	27.1464	1.7716	28.0352	9.74194	63.3439	37.5513	99.7043	11.8609	0.270243	2.73497		3.17295	1.34197	5.19926	1.34197	5.30579	3.13217		4.85033	9.21683	6.41529	10.4491	11.4863	8.74927	8.52786	2.48816	11.016	29.1769	6.99878	10.1411	0.183331	8.98305
	5.65737	7.63206	7.96725	10.1244	14.7771	11.5599	9.6197	3.25576	12.8755	33.8447	10.6	9.04584	7.71586	11.2011	0.184237	15.7	3.95072	2.73058	0.25476	26.5993	3.76449	68.1198	39.4232	35.3263	14.3369	0.750479	5.5268		3.38847	1.41379	1.07859	1.07859	5.7313	2.51409		4.86283	9.18956	6.47587	10.4146	11.4489	8.74171	8.52225	2.4584	10.9806	28.8469	7.04233	10.1084	0.17877	8.96564
	5.90284	7.41203	10.4523	9.39286	14.3088	12.9429	10.0686	3.20175	13.2704	31.7993	10.2512	9.92257	7.90724	12.3203	0.218169	17.3538	7.05751	0.147191	0.456658	17.9794	8.26153	64.1282	42.2346	11.9617	20.4122	0.158394	0.936893		4.01973	2.51054	0.52971	0.52971	4.38626	3.02034		4.87654	9.15258	6.53286	10.3848	11.4032	8.73513	8.51418	2.42735	10.9415	28.5095	7.08343	10.0767	0.174434	8.94386
	7.8145	7.20687	9.99965	8.82485	13.9368	12.6963	10.0798	2.70884	12.7887	26.8739	7.33781	9.41225	8.06709	12.0221	0.196873	5.13169	8.25387	0.00642718	1.57496	14.8764	6.8457	37.1654	44.9433	15.2974	25.8673	0.000674542	1.47523		1.59775	2.20538	0.587402	0.587402	4.52456	3.284		4.89047	9.05497	6.58711	10.358	11.3612	8.72921	8.49683	2.39529	10.8921	28.1904	7.12263	10.0323	0.169609	8.89209
	7.63274	6.78356	9.3346	8.67717	13.1094	12.5564	9.68231	2.59769	12.28	26.8292	6.748	9.00589	7.89385	11.7509	0.196342	4.20073	8.40277	0.1209	1.01031	11.7449	8.26034	39.4146	50.7982	20.942	27.3914	0.642313	1.83454		1.37314	2.22233	0.328717	0.328717	4.10351	3.55051		4.9048	8.9573	6.61479	10.3432	11.3515	8.72166	8.48222	2.37759	10.8598	28.0302	7.14151	9.99675	0.1666	8.83948
	7.21739	8.36372	9.2767	8.52928	13.0004	12.3144	9.78364	2.33171	12.1154	23.8327	5.43687	8.90299	8.40511	11.555	0.157808	6.58564	2.01619	0.256996	1.57343	10.3473	6.40474	44.8023	30.7706	21.4753	28.9612	0.828962	2.54863		1.6856	0.539271	0.373707	0.373707	4.09738	3.41141		4.95305	8.85831	6.60041	10.3332	11.3746	8.66493	8.46408	2.36478	10.8289	27.939	7.11654	9.96445	0.16673	8.76162
	6.8936	8.25114	9.0256	8.06298	14.3678	11.6482	9.70822	2.78185	12.4901	28.6545	7.73866	8.63837	8.11002	10.9925	0.150896	7.92206	2.12309	0.465969	2.70681	21.712	3.76335	49.2417	32.0323	23.8656	34.1975	0.20884	5.11978		1.74477	0.387231	0.387231	0.575387	5.72947	3.00979		5.02006	8.76314	6.58611	10.3252	11.4057	8.60739	8.45125	2.35004	10.8013	27.807	7.09143	9.93466	0.166993	8.68527
	6.37271	7.6707	8.56514	7.71553	14.4773	11.2283	9.33829	2.99295	12.3312	32.0503	8.95775	8.14033	7.68191	10.5625	0.15789	8.79466	2.78086	0.597763	2.63336	26.4099	3.5722	56.8234	38.9394	28.5766	38.3819	0.320926	7.19596		1.76762	0.469633	0.424806	0.424806	6.33701	3.08798		5.07438	8.67174	6.56984	10.319	11.438	8.5618	8.43913	2.34146	10.7806	27.7453	7.06783	9.90715	0.167265	8.61677
	5.95435	7.25677	8.3749	11.4129	13.9817	11.013	9.66561	2.99129	12.6569	30.9478	8.94781	9.69396	7.53631	11.3129	0.20036	13.7735	5.80248	1.66594	3.05308	18.6286	1.81553	63.3059	44.2767	30.6467	6.23966	0.00501918	8.39737		3.73961	2.43718	1.31906	1.71895	4.28773	1.31906		5.12443	8.5415	6.55496	10.3151	11.433	8.4909	8.40998	2.32498	10.735	27.6455	7.03895	9.87168	0.167512	8.5162
	5.65656	7.00454	7.88468	12.8257	13.0717	10.8852	9.55473	3.14091	12.6956	32.8729	9.86534	9.38495	7.22458	12.3406	0.261485	15.1958	6.50347	2.78907	10.6992	12.369	1.7702	68.1332	47.697	36.3146	1.17756	0.704166	9.15439		3.72839	2.38041	1.50027	3.44074	3.68675	1.50027		5.17295	8.4084	6.54104	10.3312	11.4123	8.39346	8.37656	2.30954	10.6861	27.5715	7.00415	9.85048	0.168876	8.40093
	5.48611	6.64659	7.46585	18.2712	12.3231	10.3992	10.0987	4.73186	14.8305	46.8562	22.3905	8.93254	6.8514	11.8422	0.266977	21.2757	11.9169	6.93178	66.7896	4.94819	0.0903249	70.9761	52.7694	41.538	19.0124	2.52083	12.3315		3.44642	2.28595	1.46668	9.33863	3.3906	1.46668		5.23163	8.27952	6.52662	10.3712	11.3954	8.29587	8.35005	2.29855	10.6486	27.5274	6.96485	9.86594	0.172368	8.28769
	5.3853	6.98386	6.98425	17.6551	11.4906	9.78167	9.71347	4.46911	14.1826	46.0094	19.9729	8.38296	6.98396	11.0634	0.226041	18.733	7.45073	7.44862	63.0692	3.15834	0.00465108	72.6849	47.9831	47.9777	14.0193	5.85739	17.0501		2.99766	1.39909	1.39871	9.27212	3.10768	1.39871		5.28913	8.15735	6.51212	10.4099	11.3806	8.20165	8.32514	2.29043	10.6156	27.5122	6.92343	9.88873	0.176379	8.1795
	5.08652	12.3728	7.49069	16.3383	10.9989	9.33474	10.2703	3.93051	14.2008	38.2706	15.4489	10.1668	7.9517	12.0293	0.204075	26.8718	4.42052	7.72632	36.8199	0.530795	0.875307	77.8687	2.36552	41.2184	5.89235	8.47957	20.9407		5.08029	2.20601	2.67612	6.17145	0.832067	0.832067		5.34139	8.04501	6.49813	10.4173	11.3672	8.11209	8.29684	2.27995	10.5768	27.4797	6.88485	9.88715	0.179007	8.07855
	4.72717	12.1423	8.55768	15.1929	13.3428	9.09455	10.5096	3.79143	14.301	36.076	14.3749	10.6184	8.6919	13.0427	0.200177	33.436	2.66585	3.80984	21.9334	8.02718	2.00225	84.3399	3.12774	28.6564	1.64358	0.322689	23.1967		5.89126	1.52388	2.06075	4.57444	2.72436	1.52388		5.39223	7.94063	6.48595	10.4212	11.3508	8.02836	8.26987	2.26938	10.5392	27.4416	6.84962	9.8834	0.181305	7.98449
	4.5142	11.3502	8.16936	14.4799	13.3607	8.48593	10.06	3.71222	13.7723	36.9006	13.7806	9.91806	8.2485	12.858	0.218394	30.7564	1.66449	3.57469	19.5353	10.8941	2.47782	88.297	6.55693	32.9647	0.323841	0.302703	29.4297		5.40387	1.43213	1.7487	4.56185	3.4426	1.43213		5.44235	7.84446	6.46585	10.3785	11.3338	7.95739	8.23706	2.25191	10.489	27.3388	6.8105	9.84313	0.1821	7.90092
	4.49086	10.9342	7.56721	14.1727	12.7956	7.91414	9.64579	3.63227	13.2781	37.6565	13.1934	9.42416	7.65394	12.3303	0.234001	26.5733	1.65994	4.32047	20.4929	9.92156	2.9986	88.7362	8.86057	40.2417	0.0685669	1.24369	35.9605		4.9333	1.51002	1.85695	4.74854	3.37148	1.51002		5.4883	7.75632	6.40787	10.277	11.3189	7.92458	8.19551	2.23067	10.4262	27.2182	6.74498	9.75664	0.182507	7.84045
	6.42384	10.6692	7.05173	14.0375	11.8756	7.35465	9.56876	3.08645	12.6552	32.2555	9.52618	9.0119	7.12746	11.574	0.237765	9.89051	1.21087	6.33545	19.9701	5.32171	4.9023	56.0552	10.5085	47.0475	0.0160536	4.14204	42.9837		2.58806	1.65725	1.96017	5.02565	2.86374	1.65725		5.5203	7.68111	6.35179	10.1801	11.3072	7.91082	8.15856	2.21427	10.3728	27.1405	6.68412	9.67474	0.182814	7.79596
	6.28781	10.1487	7.87783	13.5203	11.144	6.78245	9.29351	2.80589	12.0994	30.192	7.87304	9.01324	7.0563	10.8952	0.213847	9.03426	0.731271	2.00414	17.8658	3.42433	6.3054	58.1107	14.1541	36.3972	0.15252	7.6554	50.814		2.72544	1.13541	1.13541	4.50706	2.13076	2.23079		5.54871	7.51886	6.30003	10.0914	11.2982	7.90004	8.10954	2.20546	10.315	27.1959	6.60474	9.59596	0.184636	7.70945
	5.95263	9.49792	8.23971	12.6935	10.367	6.2511	8.83363	2.56956	11.4032	29.0883	6.60262	8.86882	6.74825	10.1497	0.201294	8.30018	0.441282	0.352738	14.8983	2.35113	6.66949	63.3332	19.4739	32.1617	1.48203	12.559	58.6717		2.91619	0.629104	0.629104	3.82464	1.49815	2.61772		5.576	7.35877	6.25986	10.0107	11.2854	7.89263	8.06389	2.19721	10.2611	27.2475	6.53459	9.52399	0.186156	7.6257
	5.81386	8.83402	7.83296	11.8062	9.60593	5.98834	8.31356	2.28149	10.595	27.443	5.20519	8.33349	6.4495	9.41295	0.186822	6.24849	0.270882	0.230976	12.1988	1.67022	5.40661	65.5612	25.7742	36.9407	4.4294	18.5323	62.766		2.51963	0.500532	0.500532	3.47274	1.27244	2.34514		5.6001	7.21014	6.25263	9.93458	11.2094	7.88291	8.01496	2.16757	10.1825	27.0441	6.49201	9.45468	0.185786	7.54652
	5.74374	8.4419	7.45908	11.4025	9.2243	5.58642	7.97633	2.21254	10.1889	27.7389	4.89535	7.95049	6.17258	9.0287	0.187887	4.98445	0.216757	0.267547	11.7389	1.55742	5.71167	66.7016	29.9093	41.6253	6.2916	21.9637	69.2961		2.20675	0.49141	0.49141	3.45205	1.27381	2.36407		5.62084	7.06987	6.24364	9.86057	11.1287	7.85863	7.96371	2.13883	10.1025	26.8572	6.4502	9.38635	0.185403	7.46425
	5.39864	8.28887	7.01333	10.9492	12.2787	5.31057	8.20655	2.89157	11.0981	35.2349	8.36118	7.6511	5.80231	10.2841	0.278607	7.88435	0.00677749	1.42377	7.52205	16.5823	8.38665	72.4577	31.6066	47.5758	8.77146	2.66395	73.9647		2.25246	0.637772	0.637772	3.29808	4.62758	2.34052		5.63858	6.93911	6.23268	9.79054	11.049	7.83155	7.91357	2.11239	10.026	26.6933	6.40929	9.32129	0.185118	7.38533
	5.01107	8.00686	7.41574	10.3394	15.1908	5.15582	8.51993	3.81895	12.3389	44.8238	14.5844	7.7113	5.7208	9.75623	0.260737	12.3121	0.263246	1.21925	3.31031	44.4999	11.3172	79.2061	34.8571	42.1864	12.7555	1.63817	76.6504		2.70023	0.29556	0.29556	2.62806	7.47946	2.55547		5.66578	6.81335	6.22162	9.72718	10.9732	7.81477	7.86931	2.08682	9.95614	26.5185	6.36955	9.26271	0.185076	7.31406
	4.66583	7.52031	8.31081	9.84856	14.9863	5.06941	8.4002	3.77614	12.1763	44.953	14.2592	7.91556	5.68214	9.46412	0.249698	13.9455	0.774213	0.0079916	2.09775	43.3766	11.0942	85.4703	40.839	31.3604	16.5021	1.15659	78.171		3.24973	0.395249	0.395249	1.93301	7.07074	2.84615		5.69338	6.69233	6.21412	9.66333	10.8987	7.80214	7.82733	2.06151	9.88883	26.3373	6.33367	9.20433	0.18475	7.24724
	5.61396	7.23305	7.7808	9.34333	14.436	6.68495	8.51535	3.15252	11.6679	37.0217	9.93841	7.50692	6.82198	8.9527	0.135072	8.41806	1.6443	0.53957	0.685556	35.0542	3.35036	68.8383	44.593	37.5775	20.8622	0.275798	52.2135		1.89296	0.273874	0.273874	1.83641	6.92909	0.82197		5.71866	6.57911	6.20737	9.59799	10.8115	7.79192	7.78443	2.03272	9.81716	26.1127	6.30031	9.14647	0.184256	7.18551
	6.73308	6.8712	7.49641	8.94624	13.3559	6.61763	8.33675	2.60556	10.9423	31.254	6.78896	7.1838	6.76761	8.58378	0.118306	2.57174	2.14784	0.706173	0.371474	25.1922	2.95535	51.5203	49.5567	41.145	24.6473	0.307924	53.1909		0.450718	0.312606	0.312606	1.76243	6.17213	0.566168		5.74203	6.47381	6.20009	9.53438	10.665	7.7792	7.73242	1.98712	9.71954	25.6985	6.26852	9.09558	0.184004	7.12651
	6.49561	6.50654	7.40386	8.4863	12.5333	6.27293	7.94975	2.3918	10.3416	30.0865	5.72071	6.9552	6.49834	8.21569	0.116715	2.11452	2.08285	0.297995	0.287888	21.0086	2.81173	54.9857	54.8237	42.3408	29.4257	1.89774	58.3378		0.459592	0.44866	0.44866	1.5311	5.57806	0.682273		5.76581	6.37585	6.19131	9.4761	10.5153	7.75649	7.68015	1.94176	9.62191	25.2828	6.23744	9.0462	0.183775	7.06617
	6.11759	6.3047	7.01344	8.1638	12.591	6.21803	7.73476	2.49993	10.2347	32.3207	6.24963	6.65907	6.2397	7.87621	0.115933	2.61523	2.04507	0.520298	0.184071	23.583	2.30046	60.7348	57.8534	47.5742	33.0286	1.74201	59.1793		0.541479	0.354371	0.354371	1.50472	5.93192	0.441037		5.79071	6.28577	6.1834	9.41736	10.3725	7.72624	7.62932	1.89777	9.52709	24.8746	6.20899	8.99458	0.183219	7.00601
	7.46238	6.00484	6.62223	7.92406	14.3087	7.40352	8.28762	3.02763	11.3152	36.5319	9.16653	7.43295	6.81755	7.80864	0.0677612	0.681011	5.21108	2.77352	0.132177	36.2532	0.781635	41.5826	62.5049	53.1239	35.8416	0.158275	42.3453		0.0294337	1.42811	0.810722	0.491107	6.87573	0.0294337		5.81672	6.20295	6.17656	9.33182	10.24	7.6993	7.57788	1.85113	9.42902	24.4281	6.18316	8.92369	0.18141	6.95113
	8.78092	5.68815	6.4102	7.57068	14.172	7.30612	8.32134	3.05356	11.3749	36.6956	9.32424	7.4384	6.63418	8.47836	0.12203	0.211214	6.93366	3.65245	0.563487	34.2297	1.03067	26.3162	67.6127	56.2597	40.1977	0.0681769	43.6224		1.34252	1.75025	1.0282	0.13228	6.73355	0.13228		5.8429	6.12588	6.16953	9.22024	10.1194	7.67262	7.5251	1.80284	9.32794	23.9576	6.13679	8.83333	0.180128	6.92108
	8.33599	5.55413	6.35258	7.24757	13.9332	6.77601	8.03325	3.03545	11.0687	37.7861	9.21396	7.01179	6.45844	8.06389	0.11055	0.0916539	6.14603	2.82464	0.617299	34.8095	1.58064	31.079	69.8347	57.1273	44.3993	0.000500115	50.9058		1.3242	1.45766	0.659207	0.235776	6.92142	0.235776		5.86251	6.05449	6.1616	9.11658	10.0067	7.64624	7.47469	1.75935	9.23404	23.5374	6.08127	8.74899	0.179884	6.90392
	7.73322	5.40914	6.00283	7.18383	12.9739	6.24869	7.59193	2.76573	10.3577	36.4298	7.64924	6.71626	6.06429	7.59587	0.11212	0.0199623	4.7646	2.52526	0.166547	28.9655	1.80431	38.163	72.279	62.5367	45.2527	0.877874	58.7087		1.01696	1.30712	0.713432	0.467572	6.25764	0.467572		5.86118	5.98563	6.15362	9.02082	9.89836	7.6219	7.42359	1.72259	9.14618	23.2043	6.02763	8.67109	0.179843	6.88776
	7.37427	5.12811	6.1442	7.13107	12.1128	5.82414	7.28577	2.50708	9.79285	34.4106	6.28544	6.63764	5.90416	7.31347	0.106624	0.00783155	4.65548	1.30318	0.023931	23.3004	2.13635	42.7269	77.1364	60.3207	45.9653	3.23288	65.3947		0.736628	1.50952	0.493436	0.493436	5.47518	0.813495		5.86017	5.91944	6.14535	8.92719	9.79505	7.60189	7.37485	1.68777	9.06262	22.8854	5.97592	8.59586	0.179796	6.87362
	6.97518	5.30431	6.87315	7.76405	11.5268	5.3884	7.30532	2.28061	9.58593	31.2184	5.20117	6.92417	5.75959	7.56684	0.135614	0.10899	4.00402	0.186766	0.210438	17.821	3.67459	48.1034	74.0724	49.5291	37.7831	5.68361	72.6322		0.0510135	1.61986	0.0510135	0.839885	4.60265	1.53577		5.86118	5.85708	6.13666	8.83489	9.69502	7.57439	7.32654	1.6534	8.97994	22.5673	5.93005	8.51977	0.179221	6.85553
	6.48726	5.85108	6.56157	12.5059	11.1942	5.04196	7.94033	3.10516	11.0455	39.1062	9.64201	6.52442	6.01013	10.036	0.250895	2.1114	4.36496	1.90098	20.8445	10.5876	8.40054	55.1095	64.9598	54.0118	1.97384	7.38019	78.6571		0.0371528	0.673335	0.0371528	5.98149	4.66978	1.48245		5.86962	5.79641	6.12721	8.7438	9.5946	7.55017	7.2803	1.61816	8.89846	22.2266	5.93402	8.44539	0.174651	6.83869
	6.19395	5.52133	6.28955	12.2778	11.0092	4.78061	7.67875	3.14425	10.823	40.9475	9.88634	6.24175	5.68949	9.82932	0.266762	2.20463	4.65444	1.92988	21.1514	11.0922	8.3992	59.5505	70.3839	58.0842	2.66681	8.4193	83.3612		0.0477989	0.720415	0.0477989	6.03606	4.76749	1.46114		5.88234	5.74037	6.11754	8.65575	9.49671	7.53173	7.2374	1.5833	8.8207	21.8766	5.94114	8.37474	0.169993	6.82463
	6.05114	5.37034	6.09903	11.3974	10.684	4.65263	7.37576	2.8962	10.272	39.2664	8.38796	6.07509	5.54054	9.53777	0.265098	1.7546	4.0217	1.63002	16.1735	10.9446	7.41542	61.7749	72.9402	61.0244	6.3175	10.4124	85.7146		0.0239456	0.704748	0.0239456	5.32229	4.60893	1.42246		5.87859	5.69208	6.09804	8.57394	9.40554	7.5134	7.1936	1.55463	8.74823	21.6113	5.93346	8.30881	0.166782	6.80572
	5.5829	6.96393	5.92339	10.7413	10.0942	4.38003	7.28097	2.57413	9.8551	35.3543	6.62617	6.44366	5.66802	9.31163	0.243237	2.88344	0.100511	1.843	11.9742	7.91429	8.41542	69.3547	48.2596	63.7994	10.0458	14.5668	90.8364		0.860765	0.520268	0.520268	4.29768	3.65054	2.06363		5.87204	5.64812	6.07859	8.49747	9.323	7.46602	7.14754	1.52802	8.67556	21.3782	5.92368	8.23961	0.163516	6.7723
	5.29624	9.09229	5.50509	10.2474	9.45414	4.1323	7.28792	2.60039	9.88831	35.6809	6.76205	7.29869	5.34845	9.36368	0.27292	3.96678	3.25578	3.17847	8.75876	4.69253	9.95794	74.2114	23.2184	70.6567	13.4206	19.8622	95.62		2.00245	1.7936	1.7936	2.94875	2.15545	3.1664		5.86723	5.60727	6.04804	8.42635	9.24764	7.39219	7.09812	1.50409	8.60221	21.19	5.91243	8.16781	0.16018	6.72012
	5.20944	8.54657	5.12877	9.67855	8.77913	3.86378	6.86771	2.41538	9.28309	35.1701	5.83406	6.87801	5.14894	8.72099	0.257539	2.74984	2.81858	3.0239	7.90086	3.65353	9.02358	75.7144	28.7754	77.1248	17.9123	26.3345	100.943		1.66856	1.66856	1.74923	2.80055	1.90112	3.01423		5.8632	5.56823	6.0199	8.36111	9.17549	7.32373	7.05194	1.48168	8.53362	21.011	5.90238	8.10176	0.157053	6.67181
	5.06727	7.88657	4.73931	9.1289	8.28761	3.58695	6.44943	2.26506	8.71449	35.1203	5.1305	6.47692	4.8213	8.18735	0.258755	1.91039	2.06537	2.92452	7.17952	3.37887	8.19382	78.2089	36.2918	84.117	22.867	31.6208	106.583		1.40965	1.40965	1.73761	2.65198	1.81069	2.88997		5.85855	5.53202	5.99627	8.30206	9.10453	7.26057	7.009	1.45994	8.46894	20.8296	5.89298	8.04169	0.154199	6.62842
	4.75707	7.40387	4.42759	8.49613	7.94231	3.79257	6.13659	2.03727	8.17385	33.1987	4.15045	6.08047	4.50996	7.8077	0.267724	1.90307	1.60599	2.92068	5.56746	3.26061	5.49444	83.7916	42.3408	89.9322	29.3191	35.6235	102.38		1.3234	1.3234	1.65288	2.41567	1.86184	2.2879		5.85202	5.50152	5.97306	8.24702	9.03567	7.20206	6.96856	1.43887	8.40743	20.6481	5.88228	7.98578	0.151679	6.58756
	4.63915	7.00812	4.10265	7.87273	7.70596	4.75517	6.01396	1.69906	7.71302	28.2519	2.8868	5.88165	4.66815	7.5315	0.234707	1.89011	0.988346	3.65313	3.455	2.86286	1.58455	85.9644	47.6476	96.2008	36.4589	38.5006	83.8263		1.2425	1.12647	1.779	1.99108	1.82432	1.12647		5.84412	5.45665	5.95201	8.19965	8.96665	7.14689	6.92766	1.4222	8.34986	20.5294	5.87109	7.93646	0.149583	6.54945
180°	4.34536	6.4956	4.6498	7.4711	7.25366	4.54296	5.79308	1.4428	7.23588	24.9056	2.08168	5.5727	4.56967	7.06415	0.214416	2.0959	0.49354	1.30709	2.81575	2.1333	1.5628	91.4985	54.9858	85.767	41.4703	44.3181	87.7573		1.22734	0.922902	0.922902	1.8984	1.68096	1.02974		5.83741	5.41509	5.93271	8.14027	8.89504	7.09525	6.88596	1.40179	8.28775	20.3572	5.86123	7.87901	0.146852	6.51398
	4.08225	6.09682	7.47478	6.9353	6.76821	7.84695	6.53405	1.34365	7.8777	20.5639	1.80541	6.85176	6.26466	7.33991	0.079036	6.01134	0.191175	0.88498	0.161004	0.0548291	1.7237	96.6014	61.0591	41.4229	48.6582	51.0173	36.7709		2.76951	0.75494	0.623029	0.0835485	0.0835485	0.995192		5.82952	5.37554	5.9144	8.05679	8.81126	7.04545	6.83883	1.3734	8.21222	20.0823	5.85074	7.80396	0.143043	6.47993
	3.77935	5.67327	7.3697	6.52626	6.29478	8.07851	6.28698	1.49024	7.77721	23.7035	2.2208	6.41052	5.82865	7.15884	0.102421	6.28821	0.376631	1.17229	0.057254	6.09272e-05	3.20957	102.647	67.8576	42.7866	54.5322	58.0044	34.0162		2.63117	0.737245	0.95918	0.115736	0.115736	1.66799		5.82089	5.30259	5.89559	7.96772	8.69869	6.9962	6.78028	1.3434	8.12368	19.8133	5.83957	7.72484	0.138987	6.4459
	3.54077	5.39832	6.96412	6.25975	5.83808	7.74439	5.95757	1.44673	7.4043	24.2839	2.09302	6.04891	5.50826	6.78803	0.104077	5.84091	0.31276	1.01314	0.0913091	0.0142789	3.19272	107.538	72.463	48.257	58.5393	65.1696	38.0252		2.50814	0.650589	0.915208	0.210834	0.210834	1.69548		5.81337	5.22655	5.87692	7.88065	8.59193	6.9488	6.72304	1.31656	8.0396	19.5829	5.82925	7.64769	0.134929	6.41286
	3.26783	6.54815	6.51561	5.95059	5.39891	7.26533	5.8244	1.40078	7.22518	24.0501	1.96218	6.2331	5.53683	6.54002	0.083067	6.53607	0.523813	0.477767	0.0159227	0.181045	2.07627	113.274	54.2092	54.6895	63.3657	72.453	44.1629		2.96527	0.315053	0.282511	0.282511	0.83419	1.03223		5.80162	5.15982	5.86405	7.79861	8.49125	6.90976	6.67085	1.29093	7.96178	19.3518	5.81723	7.5764	0.131343	6.38691
	3.155	6.11423	6.32705	6.93773	5.03073	6.7121	5.7128	1.4174	7.1302	24.8109	2.00902	6.22064	5.3016	6.61583	0.110278	6.54239	0.161142	0.377301	1.50044	0.465232	0.998581	115.688	60.7872	57.5139	48.6244	78.8565	51.822		3.06565	0.106411	0.106411	0.717087	1.18992	0.491454		5.77325	5.10315	5.84564	7.72077	8.4019	6.89692	6.62361	1.27129	7.8949	19.1934	5.79135	7.51481	0.129523	6.37128
	4.2747	5.64595	6.25693	7.84833	4.88569	6.21346	5.85418	1.24451	7.09868	21.2585	1.5488	5.9297	5.07575	6.24606	0.103368	2.49473	0.0433579	0.162212	3.97665	0.937974	0.129081	92.8552	68.3085	58.5824	36.7541	81.4535	59.2498		1.655	0.283752	0.327229	1.91863	1.04402	0.283752		5.73832	5.04773	5.82624	7.63629	8.30741	6.84405	6.56667	1.24842	7.81509	19.0114	5.7603	7.43823	0.12713	6.33515
	4.22811	5.31688	9.26929	7.73721	4.95923	5.85154	6.22704	1.90307	8.13011	30.5614	3.62168	5.58421	5.04864	7.26579	0.180045	3.99574	0.828401	9.25529	2.2806	1.60736	0.141	93.7553	73.8563	21.544	38.1138	80.1315	64.9523		1.3561	0.267333	3.68508	2.153	0.624985	0.267333		5.70151	4.99612	5.80878	7.55257	8.19248	6.78771	6.50653	1.21917	7.7257	18.7377	5.72833	7.36136	0.124757	6.29824
	5.77187	4.96739	9.0268	7.28235	4.57343	5.63495	6.20947	1.66309	7.87256	26.7832	2.76588	5.70341	5.13428	6.90473	0.147059	0.191487	1.54276	7.9374	1.15107	2.67662	0.330066	66.2428	79.9854	23.8538	43.937	87.1873	68.4904		0.0684609	0.736024	3.32339	1.57893	1.12998	0.0684609		5.6664	4.94446	5.75014	7.47131	8.07211	6.73356	6.43966	1.1937	7.63336	18.5367	5.68733	7.28687	0.123286	6.24185
	5.65947	4.61753	8.44307	6.90105	4.28281	5.45435	5.89305	1.54826	7.4413	26.2726	2.3971	5.55691	4.82674	6.59065	0.154494	0.0545595	1.62694	6.50262	1.01606	2.59285	0.192453	68.0852	86.3656	29.8965	49.1373	92.699	71.5122		0.102557	0.939378	2.88616	1.34414	1.2741	0.102557		5.62744	4.89298	5.66646	7.39582	7.95481	6.66316	6.36678	1.17284	7.53962	18.4212	5.63719	7.21266	0.122606	6.16481
	5.40663	4.2951	8.07979	6.72663	4.20578	5.18721	5.65019	1.50053	7.15072	26.5571	2.25159	5.29692	4.51813	6.39663	0.172107	0.0593203	1.83626	5.90295	1.15873	2.08632	0.214354	72.3216	92.4625	34.0012	51.6129	94.1883	76.1019		0.109713	1.00182	2.78287	1.42971	1.09114	0.109713		5.56836	4.84175	5.58584	7.32485	7.83955	6.59322	6.29226	1.15568	7.44794	18.3667	5.57273	7.14194	0.123417	6.08953
	5.19293	3.97515	7.88201	7.87887	7.08298	4.79917	6.13518	1.69285	7.82803	27.5925	2.86574	6.13795	4.89761	7.6799	0.221211	0.887842	4.66576	3.0514	3.04044	0.898311	1.78494	76.0021	98.7181	36.3469	36.3847	46.6198	83.0227		0.945023	2.16281	1.74406	1.74092	0.945023	1.33878		5.50996	4.79327	5.5108	7.2546	7.73109	6.52219	6.22032	1.1391	7.35942	18.3126	5.51017	7.07149	0.124096	6.01649
	8.29935	3.71941	7.56671	8.03115	9.90806	4.46443	6.99818	2.3967	9.39488	34.2475	5.74418	7.79893	5.24	8.2323	0.222108	1.69304	10.7503	0.323221	1.06701	8.46735	6.41993	31.4889	103.865	40.2481	34.5709	16.0223	89.2349		0.500423	4.07951	0.232219	0.232219	2.10913	3.3345		5.45481	4.7286	5.43508	7.18493	7.62246	6.45045	6.14605	1.12642	7.27248	18.3276	5.44001	7.00131	0.125493	5.95263
	10.1129	3.56346	7.08147	7.7837	10.1602	4.50017	7.20032	2.76101	9.96133	38.3457	7.6232	7.43258	5.14549	9.53056	0.298791	8.48286	13.2267	0.0141257	0.340334	8.7612	7.29079	14.4248	107.068	46.6404	37.5419	14.067	88.5608		2.68027	3.86912	0.351117	0.351117	2.72767	2.93241		5.40213	4.66444	5.36115	7.1207	7.49903	6.38204	6.07158	1.11063	7.18222	18.2923	5.37139	6.93603	0.12713	5.89208
	9.63993	3.33259	6.54193	7.43611	9.79713	5.13233	6.98	2.53491	9.51491	36.3167	6.42576	6.98902	5.48473	9.08897	0.247311	7.07519	13.3036	0.191908	0.208031	7.93619	3.41389	18.2408	111.899	54.3009	41.9222	16.9227	77.0623		2.65091	3.65642	0.447089	0.447089	2.80811	1.85669		5.35345	4.60516	5.2917	7.06307	7.37387	6.31407	6.00022	1.09376	7.09398	18.2287	5.30714	6.87582	0.12876	5.83376
	8.98444	3.11318	6.04877	7.08351	9.6821	5.36417	6.7127	2.42204	9.13474	36.0815	5.86629	6.56614	5.53532	8.5092	0.211747	5.16081	12.9565	0.4408	0.137502	8.81737	1.81851	24.2695	116.589	61.8123	46.6125	17.8823	73.0456		2.4183	3.45295	0.51737	0.51737	3.11596	1.20196		5.30817	4.54948	5.22283	6.97234	7.25231	6.24478	5.92498	1.07019	6.99517	18.0623	5.24417	6.79045	0.128486	5.77647
	8.62849	2.88783	5.63075	8.62499	9.59381	5.5739	6.8233	2.55545	9.37875	37.4518	6.53032	7.12787	5.58811	8.62762	0.213813	3.25873	15.4879	1.42216	3.2461	7.67576	1.561	27.9033	121.507	68.56	27.9403	18.6368	69.5047		1.50062	4.24004	1.49712	1.49712	2.46594	1.55397		5.26557	4.49578	5.1577	6.86626	7.13922	6.17377	5.84972	1.04446	6.89417	17.8548	5.18466	6.69314	0.126999	5.71967
	9.96598	2.77075	5.21062	10.515	9.51144	5.57091	7.25746	3.16837	10.4258	43.6568	10.0386	7.54118	5.30069	9.85235	0.300379	7.33611	20.1305	4.18956	10.6119	5.08044	2.84445	15.5619	124.102	75.6939	11.5314	19.3548	69.5545		2.42481	4.77042	2.33056	2.97387	1.97027	1.97027		5.22422	4.44452	5.09618	6.70457	7.03263	6.10456	5.76778	1.0088	6.77658	17.4903	5.12819	6.55457	0.122093	5.66439
	9.70521	2.62316	4.87458	10.2874	9.11362	5.24859	6.97543	3.14104	10.1165	45.03	9.86611	7.18111	4.96808	9.55731	0.315945	7.45169	18.9422	4.41356	10.9692	4.57187	2.98197	17.6874	127.412	81.654	13.1293	23.0133	75.0346		2.5241	4.55794	2.30653	3.1063	1.93252	1.93252		5.18324	4.38903	5.03988	6.54761	6.93354	6.0389	5.6887	0.977301	6.666	17.1797	5.07572	6.42043	0.116971	5.61107
	9.10069	2.42611	4.57469	9.53936	8.5851	5.01879	6.54079	2.92699	9.46778	44.7498	8.56727	6.80194	4.68571	8.97179	0.313826	6.55309	16.9306	3.86554	8.99141	4.17921	2.31649	23.1376	131.899	87.1638	19.1099	28.3636	79.0687		2.29875	4.37584	2.22725	2.73741	1.78316	1.78316		5.14441	4.27879	4.97764	6.40254	6.83895	5.97606	5.60306	0.965499	6.56856	17.2316	5.01933	6.29592	0.11282	5.56023
	8.7368	2.23143	4.32643	9.07	8.10146	5.05071	6.25281	2.78753	9.04034	44.5805	7.77035	6.57609	4.5075	8.57796	0.311067	6.17021	16.1715	3.71091	7.93658	3.41754	1.44502	26.7708	136.409	91.8609	23.4338	33.7489	78.5019		2.16071	4.34466	2.24966	2.49391	1.52537	1.52537		5.11078	4.18473	4.90418	6.27156	6.72136	5.91356	5.5177	0.947904	6.4656	17.1794	4.95583	6.18206	0.110096	5.51217
	8.38905	2.06618	4.15806	8.76234	7.94953	5.97963	6.21747	2.67294	8.89041	42.9909	7.14462	6.96458	4.61345	8.27917	0.284327	4.71579	17.2332	4.24114	6.47639	3.00005	0.0565675	30.4902	140.296	95.1168	26.5071	35.5373	62.9042		1.42447	4.8984	2.80652	1.79776	0.984952	0.984952		5.08285	4.10143	4.83394	6.14687	6.60266	5.8561	5.43731	0.928565	6.36587	17.0777	4.89617	6.07417	0.107381	5.46947
	7.86589	2.03393	3.9715	8.35148	7.79729	9.58948	6.60159	2.9257	9.5273	44.3181	8.55974	7.83159	4.92795	8.23008	0.25096	1.59844	20.8636	6.91742	3.06211	1.4297	8.92744	36.5415	141.061	98.7907	30.9065	37.3755	18.6742		0.0342975	5.79767	3.8601	0.519891	0.0342975	1.75788		5.0586	4.0201	4.77231	6.02406	6.48874	5.80266	5.36108	0.910222	6.2713	16.9783	4.84388	5.96871	0.104029	5.43063
	7.47403	3.31717	3.7765	7.83621	7.65954	11.0102	6.84562	2.87236	9.71797	41.9591	8.25044	7.56679	4.70088	7.79204	0.247433	0.394909	12.4499	9.41949	0.981272	0.662481	17.3441	41.4325	112.226	102.705	36.9012	39.0788	8.4135		0.0927556	4.24962	3.79029	0.269418	0.0927556	3.44345		5.01372	3.93961	4.71521	5.90181	6.38582	5.75323	5.2849	0.896641	6.18154	16.9661	4.78984	5.86466	0.10088	5.38348
	7.14494	3.65022	3.5113	7.29785	7.3858	10.6766	6.61111	2.69297	9.30408	40.734	7.25208	7.22139	4.5239	7.36381	0.238895	0.284969	8.76687	9.60887	0.471609	0.600138	16.528	45.7775	105.28	108.151	43.7317	42.5762	10.4605		0.0764565	3.57117	3.7101	0.0764565	0.164404	3.45518		4.96936	3.8629	4.64975	5.78434	6.28947	5.71567	5.21191	0.887387	6.0993	17.0261	4.72965	5.76717	0.0988417	5.34252
	6.80001	3.47286	4.08553	6.88181	6.98189	10.2374	6.40991	2.42407	8.83399	37.8176	5.87613	6.84091	4.76415	6.95687	0.187075	0.152177	8.62631	5.40275	0.222681	0.327154	14.6496	50.5639	108.952	96.5367	49.4074	48.0104	13.4943		0.0408962	3.36805	2.75538	0.0408962	0.14098	3.39648		4.9274	3.79145	4.58058	5.67429	6.19995	5.68726	5.14349	0.881489	6.02498	17.138	4.66729	5.68402	0.0982222	5.30085
	6.31575	3.35344	6.92822	6.69979	6.4398	9.66053	6.56626	2.0062	8.57246	30.5532	4.02485	6.5698	6.34676	6.87111	0.0396699	0.0627539	10.3222	0.131019	0.0178315	0.0159908	9.57452	57.6855	111.459	48.757	51.9993	55.8165	18.0652		0.254047	3.21635	0.358425	0.129995	0.129995	3.09073		4.88633	3.72577	4.5155	5.57253	6.11726	5.66292	5.08005	0.877315	5.95736	17.2698	4.60821	5.64032	0.100709	5.22943
	5.91684	3.26231	6.53969	6.388	6.00774	9.26015	6.22912	1.91088	8.14	30.6766	3.65146	6.19787	5.93957	6.50177	0.0451882	0.0975184	8.80196	0.0964529	0.0252424	0.049011	9.18712	63.9041	113.391	54.3339	56.5932	62.4591	21.629		0.281027	2.93556	0.341821	0.190131	0.190131	3.06228		4.8452	3.66553	4.45324	5.47396	6.03776	5.64065	5.01939	0.873323	5.89271	17.399	4.55123	5.59897	0.103224	5.15958
	5.76793	3.20047	6.16647	6.06356	5.54689	9.28245	6.00463	1.94436	7.94899	32.381	3.78053	5.91574	5.60215	6.14074	0.045865	0.0560268	7.86331	0.0261916	0.00347288	0.209522	10.7441	66.3071	114.712	59.9754	61.5799	69.9557	21.422		0.147815	2.71527	0.250723	0.147815	0.368851	3.36671		4.80719	3.60607	4.39986	5.38436	5.93507	5.61857	4.95852	0.864266	5.82279	17.4299	4.50169	5.56002	0.105184	5.09577
	6.5835	2.99705	5.92595	5.83451	5.14562	9.9511	6.07295	2.26717	8.34012	37.3322	5.14005	5.88023	5.31784	6.41911	0.0938295	0.260656	9.4612	0.0216089	0.0568566	0.859951	15.04	53.69	119.111	63.7585	65.2273	76.8292	15.6796		0.703267	2.88318	0.0457232	0.0457232	0.734613	4.07087		4.77204	3.54789	4.34493	5.30067	5.81167	5.59668	4.89565	0.852012	5.74766	17.4035	4.45171	5.52268	0.107372	5.03636
	6.50428	2.76322	5.86917	5.42646	4.83205	9.68107	5.84604	2.27373	8.11977	38.8935	5.16986	5.64782	4.98065	6.3455	0.120504	0.433274	9.50378	0.000535009	0.176051	1.02818	14.7075	54.8572	124.269	64.6685	71.9848	82.4245	17.891		0.856462	2.88459	0.221357	0.221357	0.815764	4.03326		4.73935	3.49356	4.28074	5.23248	5.68888	5.57465	4.83494	0.842615	5.67756	17.4276	4.39539	5.4891	0.110649	4.98592
	6.20696	2.57196	5.60918	4.99713	4.60775	9.17617	5.52819	2.17456	7.70275	39.3359	4.72871	5.30316	4.7051	6.05751	0.125659	0.460722	8.73932	0.0065592	0.282021	0.847213	13.3077	59.3499	128.57	68.9177	79.4543	86.5476	22.4172		0.903799	2.7312	0.306023	0.306023	0.695408	3.87301		4.69652	3.44408	4.2208	5.16932	5.58406	5.53503	4.77497	0.833352	5.60832	17.4525	4.33973	5.44361	0.112832	4.93292
	5.80994	2.41105	5.38287	4.64277	4.42404	8.55932	5.205	2.01897	7.22397	38.7891	4.07625	5.01282	4.47872	5.70318	0.120258	0.365958	7.80615	0.0316379	0.316101	0.6099	11.2515	65.6246	132.245	72.7264	85.8972	89.9995	28.6388		0.797123	2.60177	0.370049	0.370049	0.588782	3.5465		4.64195	3.39879	4.16304	5.10876	5.4936	5.49417	4.71672	0.825924	5.54264	17.5106	4.28276	5.39739	0.115145	4.87535
	5.5838	2.26361	5.17368	4.35909	4.86241	7.97045	5.03551	1.84957	6.88507	36.7305	3.4209	5.01805	4.48492	5.48127	0.0999724	0.300623	7.68343	0.0190927	0.457533	0.0299611	8.61386	69.3397	135.658	76.338	91.2359	81.8741	35.2884		0.565749	2.75444	0.155635	0.658954	0.155635	2.9524		4.60043	3.3562	4.10907	5.05069	5.40933	5.46244	4.66469	0.82035	5.48504	17.5864	4.23191	5.31967	0.113883	4.82556
	5.48798	2.13577	4.88879	4.0699	4.62249	7.50315	4.78468	1.75781	6.54249	36.7383	3.0899	4.75564	4.20805	5.33818	0.118385	0.494632	7.01673	0.010839	0.510906	0.0263065	7.39008	70.9447	138.652	81.3975	96.8442	86.2736	41.0586		0.732342	2.61987	0.133152	0.685736	0.133152	2.74751		4.56892	3.31429	4.05844	4.99464	5.32162	5.4532	4.61852	0.818495	5.43701	17.722	4.18606	5.23987	0.111799	4.78178
	5.39722	2.01852	4.53753	3.7942	4.31865	7.08953	4.52594	1.68504	6.21098	37.2307	2.83936	4.42809	3.92531	5.1823	0.138015	0.759135	6.28716	0.000134245	0.535444	0.0429711	6.57197	72.4817	141.427	87.8591	102.346	92.0103	46.5304		0.969138	2.40957	0.109441	0.633886	0.109441	2.66144		4.522	3.28303	4.01504	4.94332	5.21417	5.4298	4.56789	0.807483	5.37538	17.6774	4.14178	5.14646	0.108167	4.73266
	5.23977	1.90904	4.27935	3.67864	4.45105	6.66777	4.37094	1.58652	5.95746	36.2971	2.51706	4.3652	3.82882	5.04259	0.136818	0.754866	6.06092	0.00838857	0.479268	0.00641852	5.27543	75.1876	144.043	92.7657	104.698	89.4877	52.4622		0.874567	2.45616	0.0858524	0.686555	0.0858524	2.30257		4.46008	3.25941	3.97529	4.89803	5.10628	5.40399	4.51718	0.794657	5.31184	17.5919	4.09649	5.05422	0.104662	4.67905
	4.8967	1.80055	3.93713	3.49979	4.35355	6.16295	4.10844	1.45798	5.56643	35.4875	2.12572	4.14534	3.60912	4.76091	0.137609	0.621343	5.32637	0.0293489	0.370464	0.0600772	4.22099	81.2549	146.659	99.475	108.39	91.3419	60.0299		0.751358	2.34479	0.208211	0.645553	0.208211	2.01761		4.40098	3.23556	3.93459	4.85629	5.00256	5.38063	4.46844	0.784517	5.25296	17.5568	4.05119	4.96599	0.101451	4.62864
	4.49568	1.69816	3.62325	3.32517	4.26706	5.80893	3.86971	1.3699	5.23961	35.4007	1.87664	3.94515	3.39969	4.43853	0.132534	0.391843	4.71562	0.0607433	0.296517	0.157886	3.76058	88.6453	149.15	105.835	112.056	93.0027	65.6411		0.55053	2.24699	0.321905	0.619978	0.321905	1.86378		4.34643	3.21069	3.89581	4.81405	4.91961	5.35913	4.42429	0.778377	5.20266	17.5933	4.00846	4.89322	0.0993917	4.58024
	4.19422	1.60177	3.37029	3.10471	4.02828	5.63487	3.65569	1.33788	4.99357	36.5972	1.78993	3.69928	3.17111	4.15274	0.134032	0.290019	4.2186	0.0814508	0.303579	0.13882	3.91716	94.4127	151.513	111.103	116.773	97.6652	68.4918		0.494939	2.09752	0.328991	0.594575	0.328991	1.93559		4.29456	3.18679	3.85393	4.77124	4.84299	5.34	4.38158	0.774185	5.15577	17.6691	3.96409	4.82505	0.0979573	4.5329
	4.11492	1.52121	3.15682	2.89409	3.73527	5.5506	3.49548	1.34453	4.84002	38.4648	1.80776	3.44604	2.95977	4.02001	0.151902	0.383705	3.89775	0.114697	0.36168	0.0574981	4.22348	95.9601	153.503	115.649	121.369	103.542	69.8938		0.66888	1.92483	0.289228	0.551958	0.289228	2.10455		4.25387	3.15942	3.80371	4.72048	4.76881	5.3333	4.33993	0.775124	5.11506	17.8603	3.91625	4.75673	0.0969073	4.48717
	4.59867	1.45683	2.97184	2.70963	3.52381	5.82613	3.51448	1.52941	5.04389	43.5173	2.33909	3.24783	2.77518	4.32995	0.218824	1.17546	4.23395	0.294465	0.647796	8.70154e-05	5.34371	86.7166	155.103	119.662	125.467	107.89	65.3626		1.35084	1.791	0.275987	0.538199	0.275987	2.57831		4.21759	3.1256	3.75524	4.62093	4.69467	5.35446	4.29475	0.781441	5.07619	18.1953	3.87082	4.67624	0.0942327	4.41926
	4.95854	1.62109	2.74929	2.57371	3.42836	5.8916	3.5371	1.59974	5.13684	45.2274	2.55916	3.08883	2.6176	4.57599	0.272241	2.02049	3.67107	0.62064	0.928123	0.0118232	5.54366	80.1438	151.038	124.58	128.531	109.882	64.3083		1.86971	1.46773	0.339536	0.515121	0.339536	2.80277		4.18217	3.09442	3.70825	4.52354	4.62061	5.3766	4.25093	0.789287	5.04022	18.5674	3.82673	4.59634	0.0913699	4.35285
	4.67397	1.95088	2.55093	2.41052	3.37552	5.5087	3.41175	1.40494	4.8167	41.1795	1.97386	2.96323	2.44562	4.34936	0.280168	1.59319	2.13414	0.741017	1.00247	0.00131273	4.39718	85.3199	143.041	129.048	132.257	110.993	70.596		1.71074	1.01234	0.412296	0.552708	0.412296	2.54547		4.14679	3.06366	3.6624	4.44351	4.54854	5.39644	4.21022	0.799345	5.00957	18.9858	3.78349	4.52229	0.0889491	4.29515
	4.53032	1.8876	2.37724	2.30518	3.2996	5.21247	3.26874	1.34174	4.61048	41.0478	1.80028	2.83842	2.32319	4.22264	0.290176	1.5916	1.90752	0.794768	0.928439	0.000952457	3.77811	87.9942	144.558	133.024	134.691	112.599	75.6617		1.69191	0.950814	0.46118	0.533238	0.46118	2.37405		4.11555	3.0158	3.61713	4.36856	4.49124	5.41676	4.17084	0.817049	4.98789	19.5896	3.74173	4.46057	0.0876382	4.24206
	4.3291	1.80458	2.20703	2.24564	3.14912	4.95924	3.11579	1.27858	4.39436	41.0355	1.63476	2.69738	2.21669	4.03411	0.29075	1.47213	1.71927	0.82583	0.757148	0.00111125	3.39832	91.8098	146.562	136.979	136.077	115.815	80.1313		1.63172	0.892804	0.490349	0.451739	0.451739	2.26186		4.08745	2.94563	3.5799	4.29615	4.44748	5.43865	4.13254	0.842389	4.97493	20.3843	3.70678	4.40965	0.0865976	4.1918
	4.08169	1.76061	2.24844	2.11963	2.92376	4.71245	2.97443	1.18156	4.15599	39.7239	1.39608	2.5861	2.15183	3.7922	0.27597	1.22602	1.47335	0.527064	0.730686	0.00256777	3.02072	96.6123	147.628	136.012	139.033	120.716	84.6105		1.49559	0.825482	0.337659	0.466469	0.337659	2.12635		4.05979	2.8917	3.54947	4.22852	4.40813	5.46259	4.10003	0.864037	4.96407	21.0739	3.67705	4.36323	0.085343	4.14415
	3.79548	1.9139	2.44787	2.0646	2.74614	4.32844	2.88274	0.97354	3.85628	33.7714	0.94778	2.597	2.16042	3.53314	0.241101	0.833097	0.938644	0.189108	0.669346	0.01866	2.09004	102.321	143.927	131.4	140.333	124.651	91.8226		1.19848	0.683103	0.149132	0.532402	0.149132	1.73143		4.0322	2.84845	3.52169	4.16474	4.3825	5.48656	4.07269	0.884024	4.95671	21.7062	3.64932	4.32806	0.0850837	4.09847
	3.52418	2.25822	2.3048	1.9664	2.55862	3.9788	2.76517	0.799829	3.565	28.9251	0.639726	2.43171	2.26987	3.28279	0.182421	0.576093	0.256997	0.21194	0.638041	0.0426615	1.4729	107.883	135.784	134.7	142.67	128.873	98.6455		1.09247	0.173491	0.126911	0.465317	0.126911	1.54709		4.0065	2.80922	3.49687	4.10588	4.36595	5.50559	4.04833	0.902116	4.95045	22.2836	3.62428	4.30093	0.0853798	4.05619
	3.27877	2.15281	2.44301	2.28849	2.37421	3.67567	2.70216	0.620936	3.3231	22.9793	0.385562	2.40861	2.30992	3.06983	0.141254	0.332479	0.301782	0.0671602	0.171123	0.107548	0.947716	113.041	138.251	131.511	135.079	133.094	104.759		0.870159	0.255798	0.0343965	0.120121	0.0343965	1.26706		3.98081	2.77817	3.47444	4.05228	4.36157	5.5114	4.02644	0.914665	4.94111	22.7164	3.60103	4.28424	0.0866439	4.01655
	3.15348	2.10029	2.49095	2.1459	2.24654	3.41104	2.59137	0.557928	3.1493	21.5302	0.311283	2.36875	2.17106	2.98785	0.158325	0.31597	0.241159	0.0100829	0.198439	0.118905	0.671861	115.721	139.489	130.414	138.414	136.056	110.246		0.784731	0.26846	0.122206	0.222845	0.122206	1.04229		3.96039	2.77478	3.44556	4.00169	4.36501	5.51633	4.01063	0.921081	4.93171	22.966	3.57427	4.27642	0.089438	3.98104
	3.01781	1.98387	2.31744	2.03054	2.37938	3.16919	2.48304	0.499774	2.98281	20.1275	0.249774	2.34841	2.10227	2.8582	0.152391	0.285978	0.249169	0.0274232	0.20475	0.0107455	0.470805	118.658	142.253	134.407	141.142	132.975	115.383		0.669399	0.364538	0.0309696	0.317863	0.0309696	0.820782		3.94116	2.77999	3.38773	3.95515	4.37081	5.48701	3.98697	0.918306	4.90528	23.0327	3.52609	4.27485	0.0959828	3.94815
	2.79868	1.84276	2.17619	1.88181	2.39089	2.92316	2.33558	0.455402	2.79098	19.4984	0.207391	2.28354	1.9554	2.69673	0.159352	0.214458	0.242868	0.0254054	0.205912	0.00305869	0.345253	123.48	145.639	137.702	144.698	132.709	120.729		0.515138	0.440774	0.107348	0.401733	0.107348	0.639625		3.92384	2.78545	3.33272	3.91125	4.37663	5.45261	3.96375	0.914122	4.87787	23.062	3.47736	4.27341	0.102707	3.91754
	2.64935	1.73932	2.07503	1.83726	2.28618	2.74478	2.22199	0.415369	2.63735	18.6936	0.172531	2.1806	1.8967	2.55856	0.148557	0.182644	0.232968	0.0215967	0.148015	0.00412095	0.27331	126.821	148.146	140.087	145.772	135.133	124.681		0.468751	0.441286	0.105576	0.343346	0.105576	0.564172		3.90824	2.79055	3.2815	3.86942	4.38374	5.41854	3.942	0.910363	4.85236	23.0939	3.42848	4.2733	0.109691	3.88883
	2.54404	2.07859	2.51821	1.76783	2.1299	3.24591	2.38075	0.514579	2.89532	21.6142	0.264792	2.32406	2.09141	2.53758	0.0963855	0.0266657	0.0913008	0.0188961	0.375671	0.0629212	0.748505	129.204	140.002	129.792	147.453	138.791	113.741		0.219985	0.245471	0.194152	0.556231	0.194152	0.921851		3.89414	2.78301	3.23374	3.83359	4.39751	5.38616	3.92136	0.910982	4.83234	23.2313	3.3837	4.27847	0.116777	3.86386
	2.48052	2.78482	2.38493	1.67615	2.89308	5.89987	3.01989	1.47414	4.49403	48.8142	2.17308	2.63267	2.40883	2.86601	0.0866727	0.290928	0.0552613	0.403176	1.80566	0.0160819	8.29428	130.652	123.788	132.847	149.688	121.391	64.1757		0.15215	0.15215	0.247734	0.956522	0.260413	3.26721		3.8839	2.77778	3.18978	3.79167	4.41649	5.35628	3.90265	0.912494	4.81514	23.3814	3.34025	4.28803	0.124245	3.83779
	2.4019	2.7262	2.23549	2.02504	3.05098	6.87307	3.21878	1.82668	5.04546	56.7507	3.33676	2.56405	2.27709	2.96979	0.13202	0.667294	0.242638	0.966854	1.42501	0.0281562	13.3538	132.456	125.096	136.314	141.272	117.937	49.5303		0.162149	0.162149	0.328556	0.539008	0.486934	4.30902		3.86149	2.7756	3.14787	3.73905	4.43444	5.32856	3.88117	0.914509	4.79568	23.5627	3.29567	4.29612	0.131781	3.80027
	2.27124	2.62167	2.17895	2.09474	2.93764	6.62331	3.12126	1.74424	4.8655	55.8826	3.04238	2.44645	2.20202	2.85865	0.129751	0.722536	0.249589	0.887946	1.05374	0.0337145	12.2644	135.48	127.445	137.637	139.62	120.411	53.1082		0.175216	0.175216	0.267504	0.351711	0.49119	4.17686		3.83844	2.77308	3.07761	3.68603	4.44803	5.30235	3.85426	0.921977	4.77623	23.921	3.22972	4.29959	0.142094	3.76224
	2.14596	2.46566	2.1035	1.99849	2.74062	6.14488	2.93318	1.59702	4.53021	54.4467	2.55048	2.30581	2.11411	2.67188	0.116541	0.619718	0.218579	0.688378	0.873654	0.0370826	10.315	138.412	130.992	139.413	141.904	124.774	60.3102		0.159848	0.159848	0.202313	0.307322	0.434804	3.83907		3.79864	2.77131	3.00911	3.63666	4.46109	5.27695	3.82563	0.93004	4.75567	24.3108	3.166	4.30222	0.152141	3.71765
	2.00655	2.26464	2.08438	1.84401	2.57917	5.90235	2.78018	1.55004	4.33023	55.7533	2.40264	2.17451	2.02601	2.50054	0.104832	0.598505	0.265788	0.48414	0.876416	0.0404076	9.74792	141.712	135.634	139.865	145.608	128.407	64.136		0.167958	0.0901277	0.0901277	0.330497	0.404657	3.72784		3.77034	2.77143	2.9455	3.59076	4.47283	5.25126	3.80035	0.937193	4.73755	24.6607	3.10682	4.30471	0.161626	3.68055
	1.90724	2.08339	1.93782	1.72763	2.4107	5.70319	2.62833	1.52362	4.15195	57.9692	2.32142	2.0106	1.91488	2.32888	0.097554	0.519973	0.296956	0.476803	0.811259	0.0473594	9.45476	144.087	139.889	143.353	148.431	132.253	67.3657		0.103369	0.0727863	0.0727863	0.282976	0.400101	3.69258		3.74974	2.77331	2.89676	3.54905	4.48187	5.22676	3.77958	0.94165	4.72123	24.9141	3.05983	4.3063	0.169216	3.64939
	1.7918	1.93568	1.83021	1.65172	2.26285	5.45328	2.48759	1.46734	3.95493	58.9863	2.15308	1.88295	1.8014	2.18106	0.0953315	0.484128	0.304608	0.432145	0.698671	0.0505092	8.79533	146.871	143.405	145.942	150.286	135.676	71.5304		0.0911475	0.052732	0.052732	0.23122	0.379903	3.57034		3.73673	2.7776	2.8489	3.51233	4.4582	5.20513	3.75648	0.941585	4.69807	25.0656	3.01476	4.28277	0.173759	3.62453
	1.70255	1.89658	1.70504	1.56268	2.13723	5.13977	2.35731	1.37756	3.73487	58.438	1.89768	1.80081	1.70317	2.07706	0.0989082	0.428712	0.212267	0.425452	0.631435	0.0484356	7.7421	149.043	144.343	148.982	152.477	138.618	76.9318		0.0982655	0.0957713	0.0957713	0.238133	0.336415	3.33896		3.69313	2.78369	2.80193	3.47752	4.403	5.18593	3.7242	0.937485	4.66168	25.1728	2.97083	4.2333	0.175243	3.58532
	1.62585	1.83573	1.6325	1.63972	2.02501	4.80736	2.26103	1.25737	3.5184	55.6106	1.58098	1.73772	1.63431	1.97769	0.0950668	0.403453	0.180882	0.395044	0.386021	0.055705	6.48381	150.921	145.809	150.758	150.58	141.273	82.8734		0.111875	0.098002	0.105221	0.098002	0.287285	3.06964		3.63011	2.78991	2.75758	3.44333	4.342	5.1653	3.68804	0.932265	4.6203	25.2781	2.95326	4.17851	0.171801	3.53672
	1.50504	1.74207	1.62037	1.95293	1.96174	4.43155	2.20228	1.10691	3.30919	50.2618	1.22524	1.8475	1.6508	1.95954	0.0855167	0.486145	0.211794	0.338623	0.0621792	0.0578591	4.96961	153.904	148.079	151.056	142.992	142.781	89.8571		0.342456	0.105427	0.227129	0.105427	0.114245	2.58405		3.57552	2.79703	2.71701	3.40952	4.28197	5.13647	3.65292	0.924155	4.57708	25.2991	2.95016	4.12471	0.166017	3.49252
	1.42619	1.68859	1.48817	2.33983	1.82524	4.08353	2.14193	1.00543	3.14736	46.9405	1.01089	1.75692	1.53828	2.21118	0.179467	0.512272	0.205514	0.427394	0.0391641	0.100288	3.76983	155.867	149.384	154.323	133.888	146.062	96.5761		0.330723	0.068327	0.268744	0.582909	0.068327	2.32661		3.52618	2.8104	2.6799	3.37667	4.22214	5.10742	3.62045	0.914574	4.53502	25.2613	2.95197	4.07172	0.159425	3.45142
	1.3967	1.63491	1.37085	2.21778	1.76324	3.7841	2.02793	0.913773	2.9417	45.0594	0.834981	1.69908	1.45625	2.10415	0.181972	0.39845	0.154467	0.431757	0.0360438	0.070059	3.08413	156.604	150.699	157.252	136.728	147.564	102.551		0.302374	0.0641683	0.328227	0.518707	0.0641683	2.08502		3.48715	2.82876	2.64534	3.32611	4.17501	5.08603	3.5914	0.90911	4.50051	25.3135	2.95309	4.02911	0.154108	3.40663
	1.35093	1.52026	1.31413	2.10252	1.66444	3.479	1.90521	0.822011	2.72722	43.1454	0.675703	1.59235	1.39327	1.993	0.177107	0.307226	0.148187	0.349384	0.0389291	0.0579732	2.47681	157.751	153.527	158.677	139.437	149.975	108.823		0.241417	0.0720871	0.278224	0.510168	0.0720871	1.88665		3.44045	2.8455	2.6137	3.25516	4.12636	5.06443	3.5576	0.905236	4.46284	25.4451	2.94792	3.98417	0.149487	3.3478
	1.28728	1.43501	1.35397	1.95822	1.5807	3.21548	1.80511	0.730972	2.53608	40.4946	0.53432	1.50785	1.37423	1.86384	0.151205	0.268146	0.136973	0.203529	0.0234429	0.0503615	1.98915	159.354	155.646	157.675	142.865	152.033	114.391		0.220572	0.0728427	0.153885	0.450367	0.0728427	1.70763		3.39425	2.86118	2.5841	3.18433	4.11916	5.04446	3.53125	0.907817	4.43906	25.7081	2.94197	3.97218	0.149001	3.28929
	1.20316	1.34873	1.26686	1.83197	1.54041	3.05054	1.70694	0.696332	2.40328	40.7941	0.484879	1.44457	1.28733	1.75908	0.154856	0.253797	0.128318	0.193676	0.0156304	0.0277322	1.80524	161.485	157.807	159.87	145.899	153.028	117.946		0.24141	0.0958424	0.177714	0.387394	0.0958424	1.60596		3.35096	2.88022	2.55643	3.11881	4.14815	5.02557	3.51336	0.915245	4.4286	26.0504	2.93987	3.98945	0.15147	3.23489
	1.36405	2.73681	1.21203	2.09473	1.58407	2.84479	1.97275	0.701342	2.67409	35.5515	0.49188	1.8394	1.41906	2.57629	0.289646	0.370512	0.583796	0.578693	0.0148796	0.151067	0.760455	157.422	124.859	161.26	139.621	151.949	122.458		0.475351	0.897411	0.627373	0.255327	0.255327	1.00539		3.3082	2.90398	2.53098	3.05644	4.17862	5.00475	3.49716	0.92223	4.41939	26.3708	2.94209	4.00826	0.153398	3.18232
	1.72147	3.02038	1.14542	2.01057	1.4907	2.7393	2.02131	0.72834	2.74965	36.0331	0.530479	1.86602	1.54839	2.55712	0.2457	0.0899008	0.998143	0.767179	0.000115198	0.281545	0.515512	148.581	118.602	162.956	141.616	154.26	124.803		0.144551	1.15436	0.720604	0.144551	0.375324	0.873276		3.26602	2.9278	2.51897	2.99486	4.20526	4.97243	3.48089	0.923362	4.40425	26.5266	2.94457	4.02417	0.15492	3.13044
	2.06554	2.80109	1.40409	1.89143	1.40359	2.57066	2.02273	0.581584	2.60432	28.7524	0.33824	1.97848	1.52592	2.44438	0.231332	0.00183266	0.605841	0.38272	0.0172413	0.38334	0.300224	140.311	123.427	156.419	144.466	156.432	128.6		0.0870578	0.822606	0.574396	0.0870578	0.574896	0.592175		3.22636	2.94894	2.51105	2.93548	4.22588	4.90211	3.4583	0.911883	4.37019	26.3679	2.93884	4.03399	0.157059	3.08765
	1.93667	2.62011	1.34156	1.81282	1.58373	2.41203	1.95115	0.487003	2.43816	24.9598	0.237172	1.87474	1.64101	2.29319	0.165774	0.000209934	0.447505	0.371603	0.0191366	0.134998	0.21241	143.381	127.481	157.987	146.362	151.958	132.223		0.061923	0.74537	0.53318	0.061923	0.291009	0.537291		3.20334	2.96996	2.5036	2.87972	4.24275	4.82322	3.4371	0.897258	4.33436	26.1051	2.90228	4.04134	0.164044	3.08665
	1.85174	2.47685	1.33158	1.77378	1.50827	3.02578	1.99467	0.638933	2.6336	32.0321	0.408236	1.81276	1.57464	2.32057	0.191499	0.0204269	0.2325	0.439679	0.0487928	0.236585	1.0632	145.422	130.736	158.238	147.308	153.824	118.485		0.0389841	0.66409	0.481176	0.0389841	0.304493	1.21302		3.20582	3.01708	2.49703	2.82815	4.25984	4.77229	3.43003	0.888122	4.31816	25.8925	2.87538	4.05239	0.169897	3.11145
	1.75678	2.35311	1.3233	1.68855	1.41518	3.40995	1.99114	0.783359	2.7745	39.3421	0.613651	1.72266	1.48352	2.20403	0.195389	0.0549275	0.13102	0.446014	0.0915635	0.331735	2.013	147.721	133.581	158.446	149.384	156.142	110.269		0.0341142	0.630448	0.399362	0.0341142	0.307484	1.68728		3.23024	3.06543	2.49171	2.77951	4.29636	4.73531	3.43309	0.886645	4.31974	25.8264	2.85099	4.08055	0.177386	3.14784
	1.70613	2.26585	1.32472	1.63032	1.33665	3.5546	1.96971	0.848648	2.81836	43.0848	0.720203	1.66823	1.41007	2.12592	0.202447	0.0694744	0.0876973	0.416019	0.115186	0.400767	2.51187	148.955	135.606	158.411	150.811	158.11	107.252		0.037905	0.597622	0.34351	0.037905	0.331577	1.88637		3.25772	3.1114	2.46871	2.73635	4.3393	4.70076	3.43571	0.89195	4.32766	25.9612	2.83011	4.1134	0.184818	3.18456
	1.6314	2.41882	1.23286	1.54517	1.27486	3.3592	1.91038	0.828458	2.73884	43.366	0.686343	1.58828	1.34244	2.22196	0.246753	0.0778338	0.258505	0.459035	0.133383	0.403893	2.09907	150.785	132.067	160.731	152.91	159.668	111.337		0.0431143	0.830536	0.35542	0.0431143	0.313424	1.77092		3.28355	3.15412	2.44889	2.69955	4.37924	4.72531	3.44844	0.913295	4.36174	26.4843	2.81319	4.14654	0.19158	3.21884
	1.59695	2.3427	1.6755	1.98937	2.00956	3.10299	2.11951	0.550691	2.6702	25.982	0.30326	1.99947	1.75397	2.25942	0.125941	0.273075	0.0498131	0.197148	0.0169375	0.0120884	0.967239	151.632	133.822	149.704	142.122	141.64	116.81		0.402521	0.343234	0.323968	0.0100984	0.0100984	1.10353		3.30594	3.19154	2.4322	2.66433	4.41744	4.79656	3.468	0.947414	4.41542	27.3187	2.79613	4.18008	0.198381	3.24874
	1.49633	2.18824	1.92265	1.97037	2.85093	2.96658	2.23252	0.570958	2.80348	25.5746	0.325993	2.0793	1.93458	2.68526	0.16249	0.541975	0.00196037	0.0960162	0.0687232	0.382437	0.538854	154.12	137.419	143.717	142.575	122.322	119.777		0.582976	0.108938	0.156651	0.108938	0.771629	0.88728		3.33773	3.22572	2.41602	2.63086	4.45378	4.85752	3.48694	0.978113	4.46505	28.0508	2.77958	4.21207	0.204887	3.28173
	1.39708	2.08776	1.89179	3.02943	2.70747	2.86612	2.32994	0.638772	2.96871	27.4158	0.40803	2.39761	1.94078	2.82646	0.185783	0.870226	0.0586529	0.191975	0.489286	0.142525	0.287487	156.594	139.785	144.458	118.405	125.516	121.986		1.00053	0.309854	0.50582	0.631819	0.309854	0.468508		3.44466	3.25743	2.3982	2.61625	4.48769	4.91235	3.51943	1.00249	4.52191	28.4843	2.77655	4.24562	0.209206	3.35104
	1.33112	2.28475	1.78706	3.02736	3.95402	2.72378	2.51802	0.93395	3.45197	37.0907	0.872263	2.50427	1.91148	2.95146	0.213859	1.40872	0.054412	0.534302	0.259429	2.06212	0.0423404	158.249	135.166	146.986	118.45	99.1383	125.15		1.17315	0.219516	0.717211	0.523089	1.44976	0.219516		3.56043	3.28676	2.38241	2.61348	4.54317	4.96152	3.55796	1.02841	4.58637	28.9044	2.7818	4.29687	0.214033	3.42359
	1.27557	2.34277	1.7199	2.88987	4.30946	2.53166	2.51154	1.05441	3.56594	41.9825	1.11177	2.43722	1.87562	2.80031	0.197757	1.52763	0.0284817	0.626692	0.143133	3.23253	0.000404962	159.65	133.82	148.619	121.462	92.1866	129.486		1.16165	0.0944445	0.717318	0.45265	1.87224	0.0944445		3.67615	3.31468	2.37829	2.61342	4.63648	5.0112	3.60504	1.06007	4.66511	29.4053	2.78874	4.37862	0.221823	3.49541
	2.34371	2.24687	2.00707	2.67931	4.10593	3.09911	2.747	0.766227	3.51323	27.8932	0.587104	2.51151	2.27108	2.99416	0.137331	0.162645	0.250127	0.547495	0.00458188	1.84669	0.123981	133.799	136.048	141.7	126.147	96.1364	116.894		0.167802	0.264636	0.504437	0.167802	1.59442	0.587601		3.78323	3.38647	2.3751	2.61411	4.78451	5.06304	3.66774	1.10159	4.76934	30.0346	2.8072	4.50532	0.23222	3.58485
	2.96702	2.11403	1.95102	2.55917	3.82001	5.29485	3.11768	1.25987	4.37756	40.4105	1.58728	2.7631	2.22531	3.60676	0.236871	0.0226988	1.00733	1.3611	0.311936	0.493262	4.74006	119.767	139.165	143.037	128.86	101.825	74.2353		0.203925	0.64907	0.812077	0.203925	1.05691	2.53175		3.90974	3.4897	2.37214	2.62721	4.94318	5.11559	3.74293	1.14374	4.88666	30.5573	2.84283	4.64312	0.240488	3.69972
	2.76954	2.87851	2.28224	2.79213	3.56419	5.06359	3.22503	0.989862	4.2149	30.6931	0.979826	2.83532	2.77519	3.39277	0.100127	0.20747	0.120081	0.888858	0.187408	0.11503	3.38028	124.129	121.712	135.224	123.626	107.053	78.274		0.0657721	0.0431898	0.553076	0.0431898	0.728877	2.22827		4.05951	3.59132	2.37029	2.65359	5.0986	5.16797	3.82355	1.18521	5.00876	30.9976	2.88802	4.77984	0.24672	3.82541
	2.5898	3.3263	2.4349	3.04102	3.38285	4.72419	3.24984	0.817389	4.06723	25.1517	0.668125	3.18366	2.7026	3.36871	0.109714	0.435657	0.00584599	0.664126	0.0436084	0.0176898	2.1737	128.166	112.033	131.697	118.153	110.839	84.3946		0.59386	0.142643	0.748756	0.142643	0.199186	1.54053		4.20687	3.68578	2.36995	2.67912	5.24216	5.21958	3.90058	1.22591	5.12649	31.429	2.93079	4.88983	0.250497	3.94633
	2.42607	3.16969	2.28299	3.07413	3.56121	4.44088	3.15916	0.789542	3.9487	24.9921	0.623377	3.12191	2.58808	3.46333	0.144635	0.537424	0.000110822	0.767672	0.00723091	0.161644	1.6428	131.9	115.372	135.207	117.434	107.115	89.6802		0.695838	0.047781	0.838915	0.047781	0.439304	1.31897		4.35072	3.77346	2.37108	2.70323	5.43835	5.27106	3.98465	1.28003	5.26468	32.124	2.97078	4.94946	0.249825	4.06209
	2.27726	2.92159	2.12449	2.9599	4.67853	4.09804	3.17664	1.01317	4.18981	31.8945	1.02652	2.94075	2.43834	3.8135	0.219961	0.808884	0.0650459	1.107	0.0469743	2.25569	0.84898	135.34	120.764	138.918	119.923	85.2356	96.2912		0.663491	0.0191526	0.816253	0.0191526	1.73778	1.15729		4.48747	3.85671	2.37248	2.72496	5.75388	5.32395	4.08657	1.36504	5.45161	33.4031	3.00789	5.0146	0.250135	4.17209
	2.18738	2.73798	1.95655	2.85027	4.4507	3.91143	3.01572	0.977135	3.99285	32.4014	0.954793	2.79412	2.32503	3.64614	0.221248	0.686144	0.0771401	1.12183	0.0273743	2.05917	0.802304	137.44	124.833	142.905	122.336	89.4944	99.9883		0.606742	0.0561446	0.837568	0.0561446	1.65658	1.11731		4.61288	3.97775	2.3746	2.7447	6.09091	5.37659	4.19624	1.45806	5.6543	34.7468	3.05297	5.0815	0.249376	4.29532
	2.90644	2.56757	1.85085	2.68763	4.10905	4.71876	3.14005	1.06586	4.20592	33.9442	1.13607	2.79704	2.59758	3.8084	0.189013	0.054574	0.327739	1.66204	0.204682	0.938963	2.49234	121.097	128.67	145.443	125.961	96.0752	84.4943		0.109404	0.22947	0.946187	0.109404	1.31202	1.92173		4.72667	4.09506	2.3872	2.76592	6.42809	5.42611	4.30484	1.55132	5.85616	36.0367	3.0982	5.14579	0.248374	4.41086
	2.85956	2.46938	1.71392	2.5512	3.78052	7.15762	3.42203	1.94849	5.37052	56.9394	3.7966	2.70538	2.48984	3.55028	0.175567	0.316372	0.907545	2.91765	0.758356	0.128514	13.9546	122.131	130.907	148.765	129.042	102.623	45.6061		0.154184	0.235999	0.99146	0.154184	1.07514	4.45223		4.8293	4.20462	2.40043	2.79968	6.76179	5.46567	4.41025	1.64286	6.0531	37.2509	3.15091	5.20181	0.245537	4.51696
	2.65178	2.40279	1.59077	2.53827	3.60335	6.9947	3.29695	1.92196	5.2189	58.2951	3.69392	2.59503	2.43666	3.36546	0.160079	0.416239	0.799509	2.91102	0.575585	0.0938866	13.6734	126.767	132.435	151.784	129.335	106.244	47.8331		0.0567539	0.192233	1.00425	0.0567539	1.00833	4.39967		4.92772	4.30689	2.41556	2.83365	7.08185	5.5105	4.5127	1.73366	6.24636	38.4175	3.20196	5.26105	0.243305	4.61731
	2.51284	2.29422	1.51399	3.39495	3.47711	6.63698	3.30501	1.78867	5.09368	54.1199	3.19934	2.95389	2.34888	3.45657	0.190802	0.627542	1.0217	3.20777	0.00808835	0.0296167	11.102	129.915	134.946	153.682	110.584	108.863	52.9091		0.441055	0.659672	1.43991	0.441055	0.523215	3.68308		5.04287	4.39762	2.43367	2.86614	7.37692	5.66068	4.62965	1.83125	6.4609	39.5549	3.24901	5.40292	0.248952	4.72024
	2.45944	2.17787	1.39623	3.24616	4.36337	6.41151	3.34243	1.81077	5.1532	54.1752	3.27888	2.8528	2.24826	4.08407	0.28991	0.779669	1.35621	3.78769	0.00926735	1.04231	9.41926	131.135	137.663	156.616	113.735	91.1543	56.24		0.393361	0.674937	1.45657	0.393361	1.51057	3.55871		5.20658	4.48209	2.4516	2.89601	7.65336	5.8587	4.75806	1.93176	6.68982	40.5998	3.29253	5.58354	0.258112	4.84434
	2.48579	2.07527	1.78223	3.00586	5.07886	6.32161	3.45827	1.82742	5.28569	52.8419	3.33945	2.74582	2.1779	4.56061	0.353596	0.945716	1.9127	2.80911	0.204675	2.62631	8.19874	130.532	140.081	147.103	118.919	78.004	57.5964		0.260034	0.670557	0.963596	0.260034	2.33303	3.57579		5.37495	4.56058	2.48923	2.92283	7.94518	6.0782	4.89516	2.03583	6.93099	41.5886	3.33226	5.78244	0.268815	4.96777
	2.44336	3.15448	2.08576	2.91608	4.84399	6.25773	3.6169	1.60663	5.22353	44.4201	2.58126	3.03528	2.56154	4.42162	0.266366	1.37719	0.21383	2.3444	0.491154	1.50576	6.97398	131.503	115.699	139.833	120.885	82.2078	58.5702		0.591917	0.119203	0.949522	0.119203	1.80871	3.22245		5.53389	4.6332	2.53865	2.94892	8.42025	6.2925	5.06123	2.1923	7.25354	43.3155	3.36999	5.98469	0.279507	5.08354
	2.30859	3.56098	1.96132	2.75056	5.72454	5.98374	3.71496	1.74314	5.4581	46.9222	3.03854	3.15577	2.41908	5.18365	0.363628	1.97787	0.0237083	3.07524	0.930051	4.03842	5.1474	134.612	107.12	142.791	124.552	67.0156	62.8389		0.847185	0.405208	1.19445	0.405208	2.56877	2.82797		5.6812	4.71666	2.58669	2.97555	9.05152	6.49117	5.25046	2.39703	7.64749	45.6537	3.41083	6.18099	0.288805	5.19893
	2.18675	3.48052	1.94603	2.61035	6.28701	5.69564	3.70105	1.85887	5.55992	50.2256	3.45541	3.04544	2.29265	5.14186	0.383242	2.29312	0.0486324	3.08009	1.18963	6.68719	3.9784	137.454	108.792	143.157	127.701	58.1229	67.4896		0.85869	0.435087	1.0994	0.435087	3.24157	2.65021		5.82698	4.82394	2.63462	3.00231	9.93482	6.68001	5.48378	2.68594	8.16972	48.9797	3.45772	6.38095	0.297117	5.32546
	2.07075	3.90322	1.85951	2.51293	7.26776	5.33631	3.82508	2.13564	5.96072	55.8326	4.56097	3.20807	2.18129	4.97803	0.390643	3.07767	0.00610604	3.86347	1.72173	11.852	2.28381	140.188	100.153	145.235	129.912	44.1306	73.5227		1.13732	0.695145	1.34857	0.695145	4.05968	2.12823		6.03225	4.92649	2.67864	3.02264	10.9059	6.88318	5.74152	3.01651	8.75802	52.5385	3.4986	6.59776	0.306958	5.47937
	2.30354	6.15744	1.76151	2.41237	7.59828	5.03611	4.21154	2.40069	6.61223	57.0027	5.76331	3.72424	2.33075	5.87711	0.432069	3.64047	3.78652	6.00264	3.23702	11.47	0.679912	134.73	60.1153	147.606	132.215	39.8485	78.761		1.4207	2.4332	1.96273	1.31187	3.87404	1.31187		6.24406	5.02038	2.71738	3.04111	11.8171	7.12437	5.99407	3.33624	9.33031	55.6591	3.53593	6.84179	0.318554	5.63222
	2.15881	6.6173	1.69258	2.28044	7.34758	4.91408	4.16847	2.46548	6.63394	59.1459	6.07857	3.59726	2.18922	6.1915	0.477559	4.03873	5.99681	6.13	3.56464	10.1068	0.555944	138.11	53.1957	149.286	135.266	43.0765	80.9417		1.43846	3.02004	1.90468	1.31682	3.75032	1.31682		6.44738	5.13776	2.75289	3.05852	12.6859	7.36394	6.24106	3.64286	9.88392	58.3693	3.57833	7.08322	0.328741	5.79257
	2.04741	6.21942	1.8687	2.13655	6.87773	4.63865	3.96474	2.25544	6.22018	56.8874	5.08701	3.3876	2.06969	5.82422	0.475624	3.67618	5.08356	4.39339	3.34227	8.48548	0.454147	140.741	59.1581	145.013	138.634	49.4648	85.9737		1.34019	2.83182	1.5189	1.25105	3.49013	1.25105		6.63645	5.3613	2.78575	3.07604	13.5328	7.59562	6.49799	3.93688	10.4349	60.586	3.64736	7.32121	0.334944	5.99887
	1.9808	5.9083	1.84209	2.0772	6.54844	4.33791	3.78246	2.11647	5.89893	55.955	4.47946	3.20756	2.0049	5.5157	0.466824	3.24596	4.51921	3.76504	2.9079	7.65065	0.30853	142.326	64.0407	145.655	140.035	54.205	91.641		1.22675	2.70074	1.36547	1.13036	3.34088	1.13036		6.81051	5.58297	2.82238	3.09185	14.3706	7.8105	6.74813	4.2278	10.9759	62.6514	3.71463	7.54491	0.34018	6.19674
	1.8573	5.79456	1.73932	2.36752	6.77615	4.02681	3.76028	2.14244	5.90271	56.9755	4.59003	3.19717	1.98486	5.35262	0.458981	3.62131	4.13831	4.08426	1.93976	9.09547	0.0710387	145.288	65.8741	148.146	133.248	50.9039	97.6942		1.33986	2.59739	1.45784	0.829642	3.57898	0.829642		6.9771	5.79372	2.89118	3.1079	15.1992	8.00618	6.99588	4.51057	11.5065	64.4746	3.77935	7.75361	0.3446	6.38541
	2.13187	5.59114	1.9312	2.74506	6.92834	3.72398	3.84193	2.01881	5.86074	52.5466	4.07558	3.23452	2.28517	5.12435	0.38318	2.92431	3.05971	3.6509	1.20313	9.52593	0.0139119	138.744	69.2176	143.512	124.675	48.7554	103.772		1.10265	2.35661	1.30332	0.489462	3.69382	0.489462		7.14249	5.98147	2.97664	3.13132	15.9957	8.16621	7.23231	4.77851	12.0108	66.0717	3.84386	7.93274	0.347204	6.56198
	2.03302	5.42756	2.06596	2.58687	6.68098	3.44161	3.706	1.93004	5.63604	52.0788	3.72505	3.01424	2.19619	4.93107	0.383722	2.79887	2.96377	2.68973	1.25245	8.85051	0.0699031	141.083	71.9661	140.301	128.232	52.271	109.605		0.981221	2.41332	0.948278	0.427369	3.66674	0.427369		7.30246	6.16329	3.0609	3.18171	16.744	8.31092	7.46054	5.0255	12.486	67.361	3.9271	8.09833	0.346867	6.73288
	1.92377	5.06469	2.24309	2.43476	6.31806	3.23061	3.53583	1.76939	5.30522	50.0416	3.13073	2.83268	2.29101	4.60617	0.335667	2.59873	2.3374	1.67117	1.21236	7.74082	0.0931607	143.69	78.2545	136.136	131.701	57.6503	114.067		0.908911	2.232	0.58959	0.397924	3.48538	0.397924		7.45137	6.33972	3.13885	3.24258	17.4354	8.45613	7.67734	5.25226	12.9296	68.4125	4.01686	8.26143	0.345697	6.89554
	1.79171	4.79031	2.17638	2.34611	5.87928	3.09517	3.3465	1.63402	4.98051	48.8277	2.67002	2.72064	2.21881	4.36653	0.326136	2.41736	2.08461	1.36917	1.00076	6.41501	0.0631637	146.873	83.1841	137.698	133.743	64.506	116.979		0.928934	2.06967	0.544263	0.374529	3.15864	0.374529		7.59345	6.51003	3.21187	3.29923	18.085	8.6026	7.8837	5.46623	13.3499	69.3359	4.10193	8.42287	0.344991	7.05174
	2.82935	4.62968	2.08229	2.31083	5.45715	2.88553	3.3658	1.36014	4.72595	40.4106	1.84999	2.85744	2.44046	4.19364	0.264269	0.287785	1.59738	1.6474	1.11298	4.37373	0.230665	122.8	86.1401	139.915	134.56	71.465	121.558		0.02809	1.77224	0.775146	0.546612	2.59971	0.02809		7.74609	6.67301	3.28034	3.3543	18.7017	8.74028	8.08262	5.6695	13.7521	70.1443	4.18398	8.57587	0.344196	7.20955
	3.346	4.48309	3.20611	2.5551	5.11011	2.73697	3.5729	1.01116	4.58405	28.3007	1.02244	3.27606	2.85425	4.19882	0.190635	0.0514803	0.828446	0.134534	1.03591	2.36303	0.698775	111.616	88.8826	114.591	128.953	77.4529	124.856		0.0699482	1.20703	0.0699482	0.720955	1.83406	0.539087		7.94265	6.82499	3.34366	3.41356	19.2856	8.88383	8.28239	5.86122	14.1436	70.7672	4.26642	8.73347	0.343622	7.38382
	3.89232	4.40408	3.09575	4.2069	4.7157	2.63629	3.82518	0.802979	4.62815	20.992	0.644776	4.04961	3.2949	4.35479	0.138554	0.00450866	0.335133	0.532056	0.145717	0.793026	1.41344	100.371	90.3785	116.966	94.1665	84.5508	127.115		0.157291	0.354469	0.95386	0.157291	0.666083	1.41332		8.13053	6.96428	3.40244	3.47208	19.8375	9.13294	8.48997	6.04482	14.5348	71.1996	4.34513	8.97219	0.347447	7.5474
	3.93928	4.3282	2.86986	4.55046	4.3883	2.54434	3.77007	0.853716	4.62379	22.6446	0.728831	4.13374	3.13721	4.37328	0.164578	0.0286308	0.311501	0.810382	0.609005	0.382209	1.50243	99.4321	91.8272	121.903	87.6168	90.6788	129.198		0.194458	0.194458	1.26388	0.416723	0.254566	1.5894		8.31961	7.09291	3.46139	3.53537	20.3587	9.43584	8.70063	6.21787	14.9185	71.4646	4.42475	9.25204	0.352955	7.70626
	3.8113	4.18567	2.64607	4.36493	4.05996	2.43677	3.58411	0.830169	4.41428	23.1625	0.689181	3.93563	2.93738	4.15424	0.171591	0.0516136	0.361864	0.879926	0.609668	0.226426	1.31641	102.001	94.5791	126.895	91.1245	97.04	131.654		0.124328	0.250037	1.28956	0.429298	0.124328	1.49886		8.58686	7.21408	3.55668	3.5988	20.845	9.73191	8.92223	6.3713	15.2935	71.4093	4.50262	9.52949	0.358241	7.90047
	4.18084	4.04523	2.48521	4.05513	3.79405	2.24939	3.46831	0.865246	4.33356	24.9472	0.748651	3.91964	2.81242	4.05266	0.180658	0.507698	0.332842	0.966482	0.344357	0.106109	1.48577	94.673	97.3303	130.545	97.1351	102.349	135.99		0.261195	0.12559	1.43443	0.135485	0.12559	1.67025		8.85452	7.33096	3.66893	3.65476	21.2942	10.0116	9.13581	6.50934	15.6452	71.2508	4.58444	9.79262	0.362257	8.09274
	4.05003	4.44969	2.33767	3.79811	3.69913	2.45914	3.46563	0.867212	4.33284	25.0232	0.752058	3.74862	2.76914	3.98705	0.180267	0.34153	0.968375	1.27229	0.110542	0.0545251	1.01302	97.2356	89.5135	133.938	102.268	104.279	131.142		0.301413	0.701069	1.41095	0.0494859	0.0494859	1.28948		9.12104	7.43953	3.77456	3.70559	21.7144	10.2831	9.33969	6.6392	15.9789	71.0859	4.6908	10.0472	0.363442	8.28028
	4.72549	4.72368	2.17524	3.56865	4.88057	3.43504	3.91811	1.06021	4.97832	27.0592	1.12404	4.14616	3.46844	4.72504	0.153366	0.651865	0.648939	3.0376	0.122124	0.926329	0.233361	84.3707	84.404	137.724	106.961	81.5458	109.743		0.579329	0.577515	1.97092	0.577515	0.734407	0.711128		9.38414	7.61692	3.87555	3.79987	22.1112	10.6819	9.57826	6.75408	16.3323	70.5147	4.81089	10.406	0.36769	8.50053
	5.29619	4.4451	2.04659	3.42024	4.64683	3.41168	3.87777	1.15802	5.03579	29.8629	1.341	3.93267	3.41382	4.5964	0.147634	2.01191	0.321865	3.35322	0.209333	0.591448	0.217245	74.2123	89.6002	140.76	110.053	85.822	110.233		1.36352	0.51243	1.88608	0.51243	0.714155	0.520996		9.63666	7.93581	3.97245	3.92544	22.4788	11.1266	9.84596	6.84794	16.6939	69.5508	4.96329	10.8064	0.370529	8.78624
	5.08532	4.19081	1.91382	3.20494	8.39376	3.25096	4.33993	2.25262	6.59255	51.9044	5.07428	3.72088	3.21645	4.86169	0.203666	0.555598	0.0222375	5.88603	1.2882	16.4335	1.18588	77.8899	94.479	143.929	114.616	30.4383	113.633		1.36444	0.469929	1.80706	0.51594	4.67287	0.469929		9.87225	8.25315	4.06481	4.07519	22.8206	11.5575	10.1073	6.92998	17.0372	68.5644	5.11968	11.1949	0.372381	9.0627
	4.77175	4.32994	1.80809	2.98737	11.4839	3.12999	4.75184	3.46146	8.2133	72.8446	11.9817	3.72997	3.02303	4.6613	0.213196	0.000396244	0.177999	8.66568	3.11335	45.3207	2.63041	83.5231	91.7937	146.477	119.322	5.89002	116.227		1.04178	0.599978	1.92188	0.742591	7.75394	0.599978		10.1017	8.55952	4.15436	4.22131	23.1458	11.9583	10.3568	7.00763	17.3645	67.6619	5.30586	11.5579	0.370738	9.3306
	4.46089	4.60752	1.78114	2.83239	11.1489	2.96873	4.63326	3.36548	7.99874	72.6373	11.3264	3.71481	2.86648	4.57086	0.229165	0.0297132	0.000662803	8.13457	3.24312	42.4534	2.77065	89.3017	86.5519	147.13	122.732	7.6284	119.73		0.746076	0.892706	1.93366	0.882414	7.43408	0.746076		10.5667	8.83366	4.25333	4.35388	23.4546	12.3306	10.6321	7.08017	17.7123	66.5922	5.47382	11.906	0.370094	9.7002
	4.17084	4.44865	2.95697	2.60506	10.6128	2.74726	4.59026	3.04867	7.63893	66.416	9.29438	3.56391	2.79969	4.3792	0.220021	0.175914	0.0200523	2.66763	3.94102	36.2706	3.39663	94.8677	89.5331	119.987	127.821	10.8773	124.626		0.606933	0.884748	0.606933	0.958846	7.04886	0.816641		11.247	9.17879	4.36151	4.49521	23.7448	12.6808	10.9514	7.14145	18.0928	65.2106	5.66611	12.2484	0.367429	10.2129
	3.90012	4.14736	3.17943	2.41302	9.86001	2.55771	4.34294	2.79062	7.13356	64.2564	7.78755	3.53978	2.71314	4.08555	0.201864	0.196089	0.0382527	1.35376	3.72459	30.438	3.18705	100.215	95.3256	115.163	132.2	16.4093	128.894		0.360347	0.607584	0.360347	1.12675	6.32023	0.982064		11.916	9.63502	4.45971	4.69624	24.0172	13.0089	11.2888	7.18605	18.4749	63.6563	5.93094	12.5788	0.359157	10.7755
	5.17187	5.41968	3.03156	2.25997	9.34623	3.12098	4.72505	2.59056	7.31561	54.8262	6.71101	4.14643	3.05391	5.35773	0.273884	0.199655	0.482515	2.86791	6.07663	21.3553	2.57304	76.3696	72.0999	118.359	135.743	20.8357	116.421		1.02545	1.27325	1.11487	1.88646	5.1998	1.02545		12.5532	10.0826	4.55402	4.93212	24.2711	13.3221	11.6192	7.2227	18.8419	62.1618	6.21975	12.8964	0.349267	11.3179
	7.39245	8.36219	2.85429	2.14114	9.09498	5.58378	5.90481	2.89838	8.80318	49.085	8.40059	6.48812	3.53667	8.11976	0.393182	2.21309	6.03875	9.30563	14.1652	10.1772	0.103055	42.4894	30.7876	122.247	138.526	23.1926	69.3399		0.904334	1.87407	3.63383	4.34698	2.60686	0.904334		13.1414	10.5076	4.68496	5.16574	24.5072	13.6161	11.9372	7.24934	19.1865	60.7291	6.50121	13.1964	0.339899	11.8245
	9.24269	8.30813	3.55357	2.0176	10.6338	6.53921	6.71584	3.35785	10.0737	49.999	11.2752	7.42367	4.29998	9.00905	0.353825	6.38498	2.5354	9.99996	22.0735	15.3507	0.0311996	21.7917	31.3904	107.273	141.449	10.7387	54.3411		1.81902	0.884464	3.8701	5.40607	3.21017	0.884464		13.7059	10.9079	4.81499	5.38839	24.7313	13.8938	12.2404	7.27691	19.5173	59.45	6.76827	13.4804	0.331486	12.3069
	9.06313	7.95055	4.629	2.38355	10.7332	6.20602	6.82757	3.04899	9.87656	44.6571	9.29636	7.07829	5.02326	8.78498	0.272426	4.99771	1.26109	4.83369	19.7493	15.2537	0.386328	23.5004	35.5251	86.1526	132.878	10.0976	59.3644		1.98484	0.872268	2.44928	4.69473	3.65488	0.872268		14.2575	11.3619	4.93504	5.59567	24.9497	14.1614	12.5435	7.30788	19.8514	58.2602	7.03721	13.7569	0.323154	12.7616
	8.50028	7.53396	4.5571	2.70864	10.0021	11.7153	7.50289	3.36597	10.8689	44.8622	11.3297	8.01712	5.30132	9.62661	0.289745	0.994774	0.000965189	8.67769	22.9848	6.24579	17.7446	29.2742	40.6646	87.4925	125.489	15.2787	4.8203		0.483158	0.483158	3.46002	5.30848	1.98493	3.69821		14.8084	11.8662	5.0494	5.79695	25.1563	14.42	12.8495	7.33906	20.1886	57.1153	7.31425	14.0274	0.314556	13.1431
	8.00707	6.94277	4.49736	2.54099	9.36689	16.4068	7.96032	4.81084	12.7712	60.4353	23.1442	7.47492	5.10872	9.02694	0.277187	0.0021856	1.03542	11.9921	29.3691	1.97844	71.3437	34.8545	48.5541	88.6136	129.274	20.6475	6.23001		0.532152	0.532152	2.97756	4.93393	1.89197	8.93192		15.3542	12.353	5.15159	5.98793	25.3441	14.6703	13.1435	7.37253	20.5161	56.0925	7.5792	14.2886	0.306817	13.5117
	9.76182	6.4151	4.30787	2.48787	8.77991	16.0473	7.96665	4.79567	12.7623	60.1968	22.9985	7.59751	4.83468	9.51634	0.326225	3.22262	2.40729	13.3866	30.017	0.661389	65.2974	17.2144	56.1861	92.217	130.484	26.3265	4.56457		2.16431	1.1824	3.28963	5.10964	1.1824	8.44982		15.9004	12.8096	5.24545	6.17104	25.572	14.9068	13.4342	7.42666	20.8609	55.2817	7.83067	14.5387	0.299874	13.8582
	17.1972	5.93366	4.08728	3.96562	8.22267	15.1642	9.09509	5.73799	14.8331	63.0889	32.9246	7.07816	4.54887	13.4288	0.493942	65.6435	9.99469	25.0782	26.3115	0.761128	36.8338	10.7999	63.6355	96.5025	98.9074	32.3554	1.57085		10.119	1.14451	2.99089	3.11254	1.14451	8.08602		16.4378	13.2491	5.38214	6.34899	26.049	15.1294	13.7661	7.55563	21.3217	54.8859	8.07401	14.7886	0.293692	14.1892
	17.784	5.505	4.0307	4.71962	10.1557	14.0927	9.38131	5.63541	15.0167	60.0707	31.7579	7.83037	4.91596	13.1085	0.454523	70.606	15.0257	28.629	21.7313	0.599741	22.1976	15.0017	70.6582	97.6172	84.4787	14.1009	0.0330837		9.95367	2.32537	3.79967	3.11075	2.32537	6.26237		16.9408	13.6773	5.51326	6.60422	26.5879	15.3719	14.1159	7.69066	21.8066	54.4823	8.37249	15.0579	0.28533	14.5246
	17.3824	5.20288	4.97016	4.63744	13.7554	13.5273	9.91258	5.62258	15.5352	56.7216	31.6134	9.36507	5.02834	13.6983	0.462976	55.7981	22.1813	24.4275	27.8272	14.7669	13.0659	12.0517	75.8287	79.9359	85.9961	0.0241761	0.147137		8.01732	4.16219	4.39491	4.72763	4.39029	4.16219		17.4442	14.0962	5.77447	6.85273	27.1116	15.6311	14.485	7.79458	22.2796	53.8113	8.66358	15.3446	0.27828	14.8636
	16.2922	9.44277	4.85491	4.42819	19.6655	13.1548	11.3064	6.17339	17.4798	54.6009	38.1108	11.2988	6.00187	15.5078	0.441939	24.8582	3.4731	41.6217	47.3097	69.8747	3.41662	5.67081	19.9637	82.01	89.9208	33.1161	0.571601		4.99341	1.85602	6.44388	6.8706	8.36672	1.85602		18.2729	14.4998	6.0896	7.08643	27.6017	15.8795	14.905	7.90576	22.8108	53.041	8.93978	15.6359	0.272469	15.1897
	18.1381	12.4591	4.59268	5.37971	20.4897	12.7583	12.3029	6.4604	18.7633	52.511	41.7368	12.6087	7.14955	16.7932	0.402779	34.0496	0.0243746	59.448	47.9311	67.0234	0.207359	17.8701	2.10768	86.8281	72.7802	43.2816	1.32835		5.52946	0.149621	8.016	7.22897	7.88104	0.149621		19.2404	14.8754	6.39032	7.30543	28.0611	16.1014	15.329	8.03102	23.36	52.391	9.19792	15.9083	0.26728	15.4884
	20.3746	12.1803	4.35282	6.43177	19.8605	12.3271	12.5878	6.62528	19.2131	52.6324	43.8944	12.2537	7.86889	17.9771	0.391094	60.6339	0.166128	67.8156	37.8972	52.891	0.0679736	41.7804	2.99495	91.3559	55.9365	35.3979	2.50818		8.12093	0.0734353	7.90087	5.82192	7.60677	0.0734353		20.1845	15.2263	6.67037	7.54763	28.5053	16.3144	15.7414	8.15688	23.8983	51.818	9.4673	16.1711	0.261476	15.7703
	19.976	11.3554	4.24574	6.23202	18.8064	11.8291	12.0741	6.38364	18.4578	52.8704	40.7508	11.5923	7.51288	17.0621	0.388574	62.4401	0.516488	61.2836	34.1302	45.3236	0.06004	36.7864	6.53005	93.4143	58.9644	23.9665	4.3337		8.38376	0.23682	7.34653	5.36025	7.21413	0.23682		21.0661	15.564	6.92684	7.89981	28.9341	16.5133	16.1507	8.26085	24.4116	51.1486	9.81587	16.4227	0.251797	16.0387
	19.2811	10.5683	4.04951	5.91023	23.9725	11.3114	12.5155	7.71466	20.2302	61.6408	59.516	10.9399	7.07476	17.2887	0.419231	45.7731	3.79147	71.6732	43.6297	131.263	1.44992	28.8395	11.1724	97.246	64.0098	101.237	6.75721		8.34123	0.371522	6.89035	5.02963	13.0326	0.371522		21.8859	15.8977	7.16468	8.25943	29.3442	16.752	16.5507	8.36001	24.9107	50.5116	10.169	16.7017	0.243116	16.3249
	18.1707	10.023	3.76327	5.49827	35.8204	11.097	14.0621	11.7883	25.8504	83.83	138.963	10.56	6.62944	16.4023	0.424321	16.8808	16.3147	106.066	73.3392	473.423	8.79189	18.1466	15.1157	102.973	70.7714	480.028	7.91778		7.61076	0.537015	6.79671	5.0617	25.2604	0.537015		22.6666	16.2264	7.39171	8.60713	29.7163	17.1209	16.9548	8.4519	25.4067	49.8495	10.512	17.0794	0.238024	16.6737
	16.7356	13.7058	3.58265	5.07944	37.7317	10.8995	14.6225	12.3786	27.0011	84.6547	153.23	12.3027	6.53446	15.9782	0.419485	4.46559	0.840316	121.877	91.0691	534.037	13.8601	7.97952	0.0420568	106.672	77.9937	567.432	9.06799		4.433	1.40312	8.72	7.22321	25.429	1.40312		23.4214	16.5393	7.61178	8.93387	30.0582	17.5072	17.3453	8.54056	25.8858	49.2385	10.8352	17.4667	0.234312	17.0232
	15.4936	13.2523	4.41683	5.01539	37.4529	10.5025	14.3556	12.1397	26.4953	84.5643	147.372	11.8774	6.38717	14.9333	0.400841	1.29512	1.21727	98.7789	87.2394	533.485	14.8461	2.50518	0.433694	90.1363	79.1292	554.228	11.6167		3.61622	1.37488	7.46057	6.86202	25.5755	1.37488		24.1399	16.8279	7.82716	9.24524	30.3822	17.8635	17.7143	8.62616	26.3405	48.6959	11.1409	17.8262	0.23079	17.3457
	14.8618	12.4123	4.29429	6.08558	36.8942	9.78183	14.055	11.8492	25.9043	84.3062	140.405	11.0971	7.00964	14.2494	0.340551	0.650948	2.69852	95.2716	63.5118	521.63	18.2601	0.904361	2.24565	92.4781	61.2348	528.236	17.0488		3.76476	1.31523	6.80277	5.01148	25.7972	1.31523		24.8269	17.0954	8.04679	9.70549	30.7061	18.3958	18.1294	8.68091	26.8103	47.883	11.553	18.3292	0.226765	17.7456
	14.8006	11.8488	4.26287	5.97063	35.4342	10.3747	13.782	11.2857	25.0676	81.8873	127.366	11.1117	7.07165	14.0627	0.33079	1.0377	3.73715	90.6132	61.0169	468.818	11.6095	0.791742	4.25206	93.0835	63.047	463.253	12.5044		3.6889	0.737051	6.84888	5.14111	24.3224	0.737051		25.4714	17.3472	8.26951	10.202	31.0287	19.1676	18.5811	8.72724	27.3083	46.9684	11.9883	19.021	0.226792	18.2574
	16.1886	11.0237	4.36144	5.65954	32.8824	20.5271	15.1071	10.6574	25.7646	70.5458	113.581	13.6062	7.00058	19.4425	0.470516	1.16965	16.6744	115.47	89.2569	315.959	29.3758	5.1883	8.33561	91.1911	68.0841	359.919	43.7744		2.58247	2.58247	9.24472	7.94663	19.2762	6.92091		26.0718	17.5893	8.47868	10.6741	31.3435	19.9208	19.013	8.77756	27.7906	46.166	12.4029	19.6939	0.227157	18.755
	20.9016	10.3349	4.17044	5.29208	30.9439	25.0147	16.1096	11.0926	27.2022	68.8571	123.046	15.6183	6.55278	23.9864	0.570861	22.9638	33.3474	142.544	117.019	220.056	79.3003	48.8713	12.7876	94.8756	74.2832	290.124	123.295		5.28339	5.28339	11.4478	10.3262	15.3256	9.39641		26.6435	17.8239	8.6724	11.1168	31.632	20.6219	19.4184	8.82904	28.2475	45.4673	12.7936	20.321	0.227315	19.2229
	21.1663	9.6532	5.97012	4.9278	32.3311	26.9083	16.8261	11.5911	28.4172	68.8873	134.353	15.4098	6.89089	25.4728	0.57416	18.8371	51.4511	117.853	141.571	240.404	101.65	52.642	18.1275	63.0552	80.6951	339.306	168.935		5.75656	5.75656	9.43965	10.482	16.9213	11.4986		27.1862	18.0561	8.84929	11.5334	32.0019	21.2979	19.8208	8.91043	28.7312	44.955	13.1641	20.9286	0.227749	19.677
	19.9751	9.02251	7.19029	4.72921	50.4305	26.1432	19.5818	17.2075	36.7893	87.8752	296.1	14.4988	7.64834	24.6011	0.525677	0.15469	111.499	153.55	220.599	951.644	43.0514	36.7753	23.8958	45.1659	84.3023	1333.69	149.629		5.4763	5.4763	7.30852	9.7696	35.9317	11.6443		27.6938	18.2747	9.07055	11.934	32.395	21.9505	20.2198	8.98704	29.2068	44.4469	13.5192	21.5178	0.228291	20.1126
	18.5269	10.2601	7.25158	4.7272	65.8728	24.195	21.8056	22.7823	44.5879	104.479	519.034	14.3935	8.0037	22.778	0.47997	10.7497	133.3	211.82	291.672	1941.92	5.70939	21.3082	13.3283	44.3459	84.3394	2700.05	105.765		4.13343	4.13343	7.14191	9.66629	51.4793	9.80154		28.1619	18.4797	9.43746	12.3156	32.7617	22.5883	20.6241	9.01963	29.6438	43.7334	13.8566	22.0973	0.2292	20.534
	18.1015	12.9858	7.09837	4.64295	90.889	22.8628	26.0967	32.4516	58.5483	124.351	1053.1	15.5437	8.57023	21.6725	0.433236	63.9232	171.897	360.938	460.265	4198.04	10.4585	17.562	0.855683	46.4098	85.8938	5925.64	80.1371		2.55787	2.55787	8.44531	10.9007	75.3453	7.3191		28.592	18.6769	9.79417	12.6767	33.0926	23.2098	21.007	9.0443	30.0513	43.0537	14.1767	22.6591	0.230274	20.9433
	23.8062	12.4078	6.84501	4.32121	99.4819	23.9928	28.4758	35.7583	64.2342	125.574	1278.66	18.107	8.23571	23.9461	0.488176	21.8051	258.181	467.892	583.446	5041.87	20.098	97.9187	2.25908	49.926	91.9612	7322.41	101.645		5.6992	5.6992	11.262	13.7858	81.3749	5.88572		28.9918	18.8586	10.1335	13.0194	33.3816	23.795	21.3633	9.06144	30.4248	42.4159	14.4792	23.1871	0.231184	21.3268
	24.3341	11.4899	6.36491	3.99276	93.3679	27.5299	27.8466	33.4768	61.3234	120.219	1120.7	17.912	7.64617	26.7309	0.555159	12.3377	267.54	461.462	569.005	4293.04	0.100296	108.644	5.8608	56.9411	98.3684	6313.42	185.478		6.42207	6.42207	11.5471	13.9192	75.4559	9.61788		29.3698	19.0052	10.4487	13.3497	33.6455	24.3342	21.6922	9.07789	30.7701	41.8486	14.7636	23.6737	0.23181	21.6697
	23.3503	13.7214	5.86825	3.77177	89.2554	27.1267	27.1823	31.7846	58.9669	116.931	1010.26	18.5358	7.83153	26.1826	0.539513	14.6843	181.196	454.288	548.053	3853.07	0.00309285	89.103	0.0358981	64.6834	102.801	5676.8	174.658		4.81445	4.81445	12.6676	14.7641	70.7195	8.59084		29.7284	19.1327	10.7371	13.6775	33.9368	24.8346	22.0078	9.10589	31.1137	41.3757	15.0413	24.1279	0.231983	21.9836
	21.7056	24.197	5.46204	3.63373	87.0832	26.0907	28.0287	30.4966	58.5253	108.805	930.043	22.9513	9.52294	25.6173	0.458003	39.9812	14.6821	509.255	595.115	3487.43	3.75583	60.759	105.805	71.3823	105.619	5354.19	148.349		1.24567	1.24567	17.4893	19.3176	64.1318	3.1394		30.0626	19.261	11.0005	13.9983	34.2343	25.3058	22.3104	9.13839	31.4488	40.9602	15.314	24.5569	0.231821	22.2834
	20.0557	23.9065	5.73825	3.41842	86.0622	24.2329	27.2356	30.2047	57.4403	110.901	912.323	21.9811	9.3176	24.1513	0.443208	51.5523	11.0833	462.138	567.261	3460.56	9.01669	37.7587	99.9128	66.7912	110.091	5205.82	106.544		1.92542	1.92542	16.2428	18.5627	64.0811	2.2518		30.3691	19.3914	11.2487	14.3012	34.5196	25.7595	22.5982	9.16988	31.7681	40.5779	15.5738	24.9692	0.231739	22.5754
	19.203	23.1538	9.39783	3.37239	84.9967	22.8144	27.1564	29.4098	56.5662	108.298	864.936	21.0087	11.8491	23.0689	0.321318	63.2555	16.0208	315.365	565.677	3345.51	18.8527	28.0071	85.4313	20.3673	111.059	5053.2	79.273		1.80568	2.14505	11.6109	17.6363	63.988	1.80568		30.6524	19.5146	11.5104	14.5787	34.8393	26.1989	22.8824	9.20822	32.0906	40.2415	15.8127	25.3698	0.232067	22.8568
	19.0195	21.5599	10.9318	4.0183	82.5423	21.9026	26.6624	28.2484	54.9108	105.949	797.974	20.2897	12.9537	21.817	0.254907	58.4141	26.0354	247.453	512.755	3122.56	22.6552	26.0981	58.508	8.87496	97.8625	4710.27	63.8688		1.27021	1.27021	9.35793	16.2714	62.2526	1.61296		30.9129	19.6291	11.7671	14.8421	35.314	26.6246	23.1816	9.28743	32.4691	40.0637	16.0389	25.7639	0.232641	23.1269
	18.3988	20.9079	10.6607	7.06365	77.8751	21.3444	26.0417	26.0395	52.0812	99.9914	678.056	19.6533	12.5952	21.2353	0.255393	58.4153	26.3563	236.577	360.168	2686.7	22.0653	20.1413	48.9588	10.5635	46.8841	4091.42	55.2573		1.25457	1.25457	8.99264	12.5897	58.2218	1.69105		31.1571	19.781	12.017	15.3028	35.8475	27.0326	23.523	9.34294	32.8659	39.7183	16.4223	26.1552	0.228592	23.4068
	17.1616	20.2645	9.97419	8.18194	72.0801	21.1441	24.8011	23.7641	48.5651	95.8187	564.731	18.713	11.771	20.9242	0.279954	58.3613	20.5808	219.837	276.196	2235.31	13.3732	10.5675	40.3685	15.4973	32.8204	3383.66	52.3206		1.55142	1.55142	8.73886	10.5311	53.3671	2.4311		31.3845	19.9602	12.2507	15.8432	36.3562	27.4152	23.8683	9.37725	33.2456	39.2874	16.8725	26.5285	0.222484	23.6877
	16.3547	19.4972	9.40566	7.6639	67.7056	20.7912	23.5697	22.2618	45.8316	94.451	495.59	17.926	11.1429	20.4677	0.294989	52.0561	16.5851	200.621	252.995	1947.97	7.71998	5.97259	31.2078	20.2967	39.0243	2893.87	47.3398		1.57125	1.57125	8.52032	10.2621	49.7796	2.86525		31.6337	20.1502	12.4794	16.4565	36.833	27.7688	24.2203	9.39492	33.6152	38.7895	17.3799	26.8817	0.214674	23.9595
	17.2707	18.5618	8.93146	7.35093	64.2442	19.6709	22.6717	21.0089	43.6805	92.6658	441.373	17.9162	11.0163	19.3936	0.27548	29.1704	16.8912	188.793	234.725	1728.28	9.00479	11.2886	21.6311	24.7943	43.0324	2533.45	33.1778		0.645537	0.645537	8.98477	10.5653	46.328	1.75463		32.0782	20.3364	12.7055	17.0572	37.2919	28.0976	24.5945	9.44237	34.0368	38.3922	17.877	27.2218	0.207208	24.217
	21.5629	17.2816	8.27008	7.65351	60.8068	20.0577	22.6054	19.618	42.2234	86.7845	384.866	18.6696	10.523	21.1866	0.33629	1.08695	28.3431	205.502	223.56	1459.35	6.49108	58.5533	11.362	31.8182	39.1542	2199.23	37.7834		2.89322	1.38803	10.3996	11.0161	42.1372	1.38803		32.5876	20.5123	12.9117	17.6235	37.7253	28.4077	24.9614	9.50565	34.467	38.0815	18.3457	27.5461	0.200482	24.46
	20.5797	15.8644	7.70809	7.50384	57.4512	30.3642	23.2452	18.8229	42.0681	80.9752	354.301	18.2221	9.74718	27.9181	0.482431	7.10508	54.4763	241.403	247.792	1170.05	50.6795	44.4738	3.81654	38.4742	41.0497	1895.76	270.713		2.35763	2.35763	10.514	10.7182	39.2291	12.1421		33.0787	20.6792	13.1103	18.1465	38.1277	28.7091	25.3086	9.56862	34.8772	37.8078	18.7797	27.8589	0.194673	24.6941
	20.6105	14.7604	7.59993	7.89129	54.2504	35.4307	23.4239	18.2706	41.6944	77.9998	333.814	17.6854	9.60856	31.7257	0.53508	7.91498	75.0565	250.397	241.261	950.276	144.164	44.8855	0.72166	39.8277	36.235	1627.28	463.104		2.92508	2.92508	10.0855	9.79414	36.565	17.7453		33.5346	20.8393	13.3846	18.6578	38.5098	29.0112	25.6562	9.60536	35.2616	37.4387	19.2032	28.1725	0.189323	24.9253
	28.3509	13.9524	11.1618	7.98249	50.6627	34.414	24.4207	16.4897	40.9104	67.5235	271.911	21.1516	11.8594	32.8983	0.470061	15.4466	109.587	175.799	270.215	688.641	99.8667	208.516	0.00172278	7.55739	35.1454	1350.7	420.381		7.19929	7.19929	9.98986	13.1692	29.511	13.2624		33.9618	20.9922	13.7354	19.1641	38.8807	29.3198	26.009	9.61821	35.6272	36.9803	19.6211	28.4921	0.184376	25.156
	28.2709	13.4305	12.8446	7.54898	46.8737	32.3962	23.5608	14.9504	38.5112	63.4547	223.516	20.8507	12.9911	31.3649	0.414236	22.1847	102.624	114.837	256.378	543.49	78.0648	206.21	0.230779	1.13688	40.4733	1086.55	341.709		7.4202	7.4202	8.00605	13.3017	26.023	11.5456		34.4164	21.1403	14.0755	19.6651	39.242	29.6247	26.3607	9.63831	35.999	36.5632	20.0339	28.8087	0.179654	25.3825
	28.0784	12.5449	12.0519	7.42281	43.8484	31.2331	22.5299	14.1331	36.663	62.7304	199.745	20.3116	12.1752	30.4444	0.428659	30.7854	99.7006	109.789	228.225	454.479	75.7449	200.719	1.8658	3.45564	42.0946	896.26	300.06		7.76674	7.76674	8.25973	12.8888	23.5368	10.9214		35.0008	21.2741	14.3988	20.1531	39.5806	29.9135	26.7201	9.68255	36.4027	36.2369	20.4334	29.1151	0.175218	25.5938
	27.7065	19.3739	11.4696	11.6458	41.4452	43.6669	25.8847	14.2449	40.1295	55.0322	202.917	23.5402	13.5779	38.0105	0.473608	3.31898	42.3902	207.792	202.744	242.132	316.207	190.319	29.8447	5.95945	5.13023	758.143	885.42		4.16629	4.16629	12.0705	11.8943	17.9051	20.1267		35.5665	21.3976	14.898	20.6135	39.9502	30.1703	27.0994	9.69242	36.7918	35.7663	20.8095	29.4026	0.171135	25.784
	26.6036	33.4095	11.0042	14.6603	38.4235	47.9506	28.6753	14.156	42.8313	49.3665	200.392	30.0065	17.6461	37.17	0.356172	4.29201	22.4129	312.267	196.421	95.0286	371.538	161.105	380.198	8.44852	0.561633	600.873	1158.71		3.40297	3.40297	19.0023	15.3463	8.41701	17.9441		36.0964	21.6198	15.5247	21.0377	40.4986	30.4674	27.5408	9.70984	37.2506	35.2563	21.1832	29.7357	0.167963	26.0436
	24.8456	33.1694	10.5897	16.9327	35.7639	46.3059	27.9345	13.0968	41.0313	46.884	171.527	29.0075	18.911	35.1152	0.299934	9.5415	27.4034	300.843	121.039	61.2984	337.508	119.569	370.89	11.0299	9.13188	477.554	1049.44		4.16188	4.16188	18.4178	12.0747	6.75638	17.2984		36.5849	22.1255	16.1308	21.4355	40.984	30.9712	28.0386	9.6911	37.7297	34.5634	21.608	30.2381	0.166456	26.5483
	24.1472	31.9854	10.2218	16.4438	34.0626	43.1262	26.6645	12.1259	38.7904	45.476	147.038	28.0663	18.3696	33.5433	0.29229	6.33671	28.3122	270.362	104.463	54.7315	270.986	104.783	326.69	13.609	6.4158	406.092	853.534		3.9191	3.9191	17.8445	11.6225	5.99626	15.0598		37.0598	22.8437	16.6938	21.8247	41.3995	31.5225	28.5573	9.64078	38.1981	33.7594	22.0795	30.7812	0.164616	27.1831
	47.8683	30.1511	11.1095	15.3519	32.4566	40.0787	29.5027	14.1198	43.6225	47.8594	199.369	31.3039	19.0517	38.1732	0.334147	337.294	0.420447	338.309	200.245	8.72576	111.853	1153.11	263.746	7.84743	2.07664	343.946	684.759		16.5644	1.15276	20.1944	15.952	1.15276	8.77487		37.5234	23.5808	17.2315	22.2222	41.7764	32.0591	29.0656	9.58142	38.647	32.9649	22.5619	31.3107	0.162398	27.8199
	69.7485	37.5331	11.9626	16.1441	30.5168	37.7575	33.9438	20.5969	54.5406	60.6793	424.23	34.0249	19.7373	37.7014	0.312753	1281.98	12.8832	483.174	316.827	11.7442	14.5448	3117.84	558.01	3.79585	4.98762	275.757	568.665		35.7236	3.50815	22.0624	17.8808	3.50815	3.7326		37.9575	24.3017	17.7444	22.6166	42.1189	32.5607	29.55	9.51541	39.0654	32.2011	23.0379	31.808	0.159905	28.4312
	68.9616	48.4241	11.2245	21.9941	28.6364	35.3779	35.7698	20.5188	56.2886	57.3635	421.021	32.0072	23.6547	45.1626	0.312535	1101.7	160.132	602.469	189.768	50.8847	0.153573	3030.59	1191.16	7.21624	65.3397	216.843	460.835		36.9544	16.4169	20.7826	10.013	3.37073	3.37073		38.3577	24.9808	18.2387	22.9913	42.4431	33.0364	30.008	9.45033	39.4583	31.4927	23.4886	32.2793	0.15763	29.0086
	65.6608	47.3831	10.772	25.4005	26.9751	33.7372	34.9881	19.1758	54.164	54.8067	367.713	30.3561	25.7941	43.9716	0.26055	940.815	153.635	586.419	91.9225	64.209	1.56476	2678.06	1120.39	9.85216	132.012	170.674	393.085		35.3047	17.0269	19.5841	4.95564	3.38108	3.38108		38.7183	25.6614	18.7087	23.3397	42.7608	33.4946	30.4473	9.38653	39.8338	30.8288	23.9202	32.7328	0.155555	29.578
	60.6764	44.9765	14.4259	25.1356	25.1191	32.4299	33.7939	16.5826	50.3765	49.0699	274.983	28.7828	25.1232	41.8398	0.24964	722.67	125.05	375.119	74.9656	75.2527	1.86049	2187.02	965.073	0.265298	125.996	125.624	342.955		31.8936	16.1937	14.3568	3.64714	3.6637	3.64714		39.0287	26.4981	19.1438	23.6731	43.0573	33.9129	30.8856	9.30339	40.189	30.122	24.3794	33.1561	0.152544	30.2055
	58.1973	42.3805	14.326	23.9541	23.8307	31.1752	32.3106	15.7353	48.046	48.7001	247.6	27.5647	23.8616	39.5792	0.247752	670.12	101.402	323.448	69.8313	71.909	1.28922	1961.29	810.521	0.172353	100.868	98.4041	298.058		30.6327	14.8158	13.2387	3.61054	3.73394	3.61054		39.2988	27.4117	19.5394	24.0012	43.3113	34.2898	31.3087	9.20756	40.5163	29.4089	24.8538	33.5446	0.148818	30.8507
	56.8681	47.6592	13.33	22.3577	23.1675	30.314	32.2828	16.6466	48.9294	51.5651	277.111	26.7408	22.5602	43.3229	0.315145	604.44	236.436	359.209	98.5061	83.0875	3.87593	1845.33	1138.95	0.337437	71.3501	85.6863	269.065		30.1273	20.9185	13.4108	4.38304	3.57325	3.57325		39.5497	28.3029	19.8934	24.3633	43.5397	34.6472	31.716	9.11309	40.8291	28.7334	25.3482	33.9144	0.144545	31.475
	56.7241	52.8497	12.6687	21.6731	21.9423	29.2205	32.5131	18.0756	50.5887	55.5948	326.727	25.5814	21.7404	46.9424	0.366933	586.173	413.577	393.797	117.505	111.74	10.8409	1832.97	1516.23	1.54282	60.2522	64.5049	234.386		31.1427	27.2682	12.9127	3.90835	3.63909	3.63909		39.7878	29.1463	20.2234	24.8105	43.7524	34.9351	32.1092	9.00923	41.1185	28.0581	25.8944	34.2286	0.138619	32.0407
	56.1755	51.026	11.8951	21.0881	20.7891	28.1342	31.518	17.9385	49.4565	56.9152	321.79	24.6111	20.8638	45.3031	0.369357	607.99	380.563	385.057	108.783	115.109	11.4501	1786.3	1377.54	4.06311	51.513	47.3103	202.304		31.5643	26.4149	12.716	3.52305	3.82205	3.52305		40.0191	29.926	20.5395	25.2862	43.9579	35.1512	32.48	8.90578	41.3858	27.4193	26.4462	34.4834	0.13191	32.5386
	56.1219	47.8439	11.3082	20.281	25.6401	26.6147	31.3016	17.1167	48.4183	54.6831	292.981	26.1274	21.6207	42.5366	0.326009	616.047	273.646	399.737	121.455	32.0532	21.9669	1781.77	1151.45	6.77383	40.5783	137.575	161.389		29.9945	21.7165	14.8192	5.84645	0.487332	0.487332		40.2171	30.6537	20.842	25.7443	44.1858	35.346	32.8315	8.81488	41.6464	26.8489	26.9717	34.7174	0.125561	32.9999
	55.1373	46.0394	15.5605	20.8247	50.4042	25.1274	35.5156	16.9669	52.4825	47.7731	287.876	35.5834	21.9003	49.313	0.384937	385.013	110.751	398.206	215.823	221.672	107.915	1699.62	1032.24	2.7213	47.8009	1331.77	125.81		19.5539	10.456	20.0229	14.7587	14.8208	10.456		40.3213	31.3423	21.1216	26.1653	44.4312	35.5281	33.1516	8.73023	41.8819	26.3342	27.4596	34.934	0.119794	33.4352
	51.6289	45.1101	14.8992	28.5501	57.8443	26.9711	37.5006	16.5722	54.0728	44.1918	274.638	36.8301	27.3658	49.9992	0.292553	199.609	57.9041	510.825	80.1113	413.867	110.872	1422.65	973.393	0.976782	214.308	1930.15	170.569		14.7988	8.27998	21.9309	8.27998	21.0142	9.85905		40.4003	32.0034	21.375	26.8499	44.64	35.704	33.4954	8.60291	42.0983	25.6838	28.1383	35.1518	0.110816	33.8537
	51.6136	44.2258	27.8411	27.7405	56.6814	28.4494	39.4253	13.1192	52.5445	33.2761	172.114	36.3376	27.9932	49.7666	0.280009	148.554	23.0445	134.193	136.534	297.773	120.471	1421.49	918.994	194.053	191.26	1829.32	211.368		15.276	7.8882	8.49642	8.59703	20.3438	7.8882		40.4877	32.6397	21.5983	27.6157	44.7912	35.876	33.8348	8.46532	42.3001	25.0196	28.8717	35.3657	0.101093	34.2578
	85.2141	42.6152	33.52	26.0498	53.1207	27.945	44.7441	22.2269	66.9711	49.6757	494.037	38.0676	29.3388	50.4944	0.264998	1637.82	4.53218	125.982	349.479	70.1673	282.211	5084.15	823.942	384.518	147.354	1537.41	196.958		47.1465	4.54763	4.54763	12.0178	15.0531	10.1226		40.588	33.2042	21.8063	28.3827	44.8644	36.0325	34.1464	8.32243	42.4688	24.3728	29.5881	35.561	0.0916807	34.6184
	99.7164	39.6666	32.023	24.4595	49.7571	27.4824	45.5175	28.0732	73.5907	61.6757	788.107	35.8448	28.6175	47.2345	0.245438	2937.52	34.2327	182.103	443.44	17.9746	325.265	7362.59	663.36	328.049	111.274	1284.96	184.187		63.8716	3.82183	3.82183	11.3853	13.9124	8.3624		40.6578	33.7081	22.0034	29.1188	44.9309	36.1709	34.4316	8.18824	42.6199	23.7812	30.2661	35.7361	0.0828755	34.9395
	97.1827	37.9727	30.2875	27.012	47.9828	26.3605	44.4664	27.0816	71.548	60.9036	733.413	34.1301	27.8309	45.4803	0.240746	2779.02	42.1674	201.04	304.655	12.3651	327.824	6934.21	578.974	268.195	171.64	1160.9	154.993		63.0526	3.8426	3.8426	7.11813	13.8527	7.76967		40.693	34.1809	22.1984	29.7973	45.1704	36.293	34.7222	8.10772	42.8299	23.3503	30.8932	35.9003	0.0749638	35.2369
	90.7493	37.1002	28.0816	38.259	46.2587	24.6194	44.178	24.0831	68.2611	54.5137	579.995	37.6796	30.3362	44.2588	0.186642	2168.88	50.0953	259.096	35.0346	4.3293	382.541	5904.15	537.748	200.81	592.835	1046.39	114.673		53.0696	0.579399	9.59807	0.579399	8.5791	13.0603		40.7203	34.6192	22.3889	30.4368	45.4304	36.4042	35	8.04358	43.0435	22.9817	31.4824	36.0531	0.0676791	35.5117
	84.4068	36.5392	26.0671	39.0356	44.5793	28.3139	43.157	21.3389	64.4959	49.4447	455.347	37.7874	30.3702	43.1934	0.174314	1701.55	43.7954	292.063	16.9861	2.02296	220.317	4969.69	512.042	147.775	631.252	940.554	207.448		46.6195	1.24819	11.7202	1.24819	6.79192	9.47346		40.7469	35.0266	22.7059	31.0565	45.6138	36.5132	35.2771	7.92721	43.2044	22.4712	32.0491	36.2042	0.0608776	35.7699
	80.3392	35.7928	24.8281	37.7302	41.88	40.9798	43.5917	19.0125	62.6042	43.6151	361.477	39.355	36.2771	41.655	0.0690068	1350.38	60.8229	352.072	34.3573	2.92973	6.82208	4412.73	478.819	119.187	567.36	782.275	732.727		40.9842	3.56219	14.5269	1.6248	2.52506	1.6248		40.7812	35.4169	23.4127	31.6555	45.6454	36.6102	35.587	7.65371	43.2407	21.5071	32.5959	36.3544	0.0545106	36.0135
	77.6726	34.0202	23.9635	35.5245	38.6414	42.5442	42.0611	18.5203	60.5814	44.032	343.003	37.083	34.3962	41.5685	0.094416	1268.18	64.6562	327.522	42.7267	11.694	0.233454	4065.56	404.384	101.056	467.15	611.601	819.871		40.5896	3.0628	13.1195	1.55846	1.55846	5.46128		40.8227	35.779	24.2314	32.2429	45.6281	36.6981	35.9004	7.33554	43.2359	20.433	33.1269	36.4987	0.0484277	36.2386
	74.7605	31.4322	23.3888	33.8244	36.5125	40.3542	40.0454	17.9335	57.9789	44.7828	321.61	35.1684	32.0303	39.3938	0.103096	1205.14	74.1875	277.445	38.7011	12.4818	0.0953431	3702.68	306.998	89.831	396.55	510.833	699.252		39.5921	3.73623	11.7797	1.34403	1.34403	5.18577		40.8678	36.1401	25.0204	32.8108	45.5965	36.7782	36.2023	7.02695	43.2292	19.4102	33.6431	36.6342	0.0425615	36.4591
	71.5575	29.2139	23.6769	48.576	36.1671	60.3797	44.9285	18.6359	63.5645	41.4791	347.298	42.3716	30.9522	57.4288	0.299573	709.104	246.949	451.632	13.3042	76.7621	238.738	3323.14	234.184	95.3757	1201.68	495.343	2159.35		29.186	13.1577	18.6947	6.20445	6.20445	18.0081		40.9277	36.4817	25.756	33.3365	45.5592	36.8517	36.4854	6.74148	43.2269	18.4772	34.1228	36.7601	0.0372066	36.6667
	67.0996	27.5912	23.8623	52.1887	35.8641	84.1791	48.4642	23.8177	72.2818	49.1449	567.282	44.0264	29.6594	63.3719	0.362378	347.28	435.682	605.251	13.8722	158.763	1275.56	2829.05	187.152	99.0316	1465.19	481.943	4937.63		23.0732	16.4352	20.1641	8.16233	8.16233	40.1528		41.0282	36.8124	26.4671	33.8288	45.5203	36.9092	36.761	6.47335	43.2343	17.6093	34.5747	36.885	0.0323296	36.8608
	62.5525	26.496	22.4313	50.6041	34.9551	81.9589	46.4996	22.9983	69.4979	49.4591	528.921	42.7796	28.6108	59.5654	0.351055	257.695	400.146	579.286	16.8466	133.276	1257.36	2366.01	158.386	72.5976	1346.4	442.861	4630.53		19.7729	16.2836	20.3483	7.8245	7.8245	39.1793		41.1109	37.1521	27.1658	34.2838	45.4865	36.8574	37.0094	6.21374	43.2232	16.7896	34.9272	37.1165	0.030388	37.0048
	59.6342	25.6423	20.7684	47.5178	33.2208	76.5184	43.8836	21.4806	65.3642	48.9489	461.414	40.3693	27.5369	56.6051	0.345465	248.08	332.745	534.317	13.2074	113.697	1065.02	2090.63	137.628	47.0254	1129.43	372.873	3919.7		19.2649	14.727	19.6009	7.14854	7.14854	36.1491		41.1428	37.4907	27.828	34.7074	45.4503	36.7576	37.2295	5.96549	43.195	16.0236	35.2199	37.4254	0.0303597	37.1241
	56.7527	25.2948	19.4715	44.6632	42.0619	73.921	43.6942	20.0652	63.7594	45.9219	402.612	43.3625	29.4866	53.7303	0.291331	170.524	338.536	586.737	0.938898	2.66438	913.661	1835.42	129.595	30.9214	945.705	792.482	3601.22		13.3902	18.0677	23.891	1.30063	1.30063	30.5585		41.1931	37.809	28.4247	35.1046	45.3784	36.6311	37.4235	5.73801	43.1615	15.3327	35.4862	37.7126	0.0304159	37.2201
	53.2029	25.0187	24.2114	42.9758	44.1547	71.5145	43.513	17.8509	61.3639	41.0243	318.655	43.5652	29.508	50.9409	0.266416	93.8945	342.039	372.552	0.288589	0.411731	784.086	1543.87	123.384	106.101	844.771	914.689	3318.19		9.63769	18.5465	19.3538	0.589434	0.589434	27.9493		41.2892	38.1109	28.9738	35.4767	45.109	36.5213	37.5801	5.48337	43.0635	14.5911	35.7378	37.9782	0.0303923	37.3161
	49.12	24.06	38.6519	40.9141	42.3982	69.7673	44.1519	15.0222	59.1741	34.0238	225.665	41.6562	39.2174	47.4396	0.0948817	24.6822	403.685	30.2508	10.4835	3.07559	656.15	1239.69	103.006	612.118	729.176	811.529	3119.95		7.46389	17.5961	3.00429	0.742043	0.742043	28.1112		41.3909	38.3895	29.4944	35.8321	44.6693	36.4993	37.7126	5.19481	42.9074	13.7747	35.9989	38.2203	0.0299307	37.4444
	45.1955	23.1974	37.6171	38.718	39.3745	67.8428	41.9909	14.6183	56.6092	34.813	213.694	39.0463	37.8923	43.7402	0.0716369	10.2694	353.193	19.1302	10.7114	6.84568	668.321	978.728	86.241	561.985	615.397	648.395	2908.65		6.14922	15.8488	1.42918	0.328203	0.328203	28.7965		41.4817	38.6294	29.984	36.1797	44.0185	36.5218	37.8025	4.86335	42.6659	12.8651	36.2653	38.4227	0.0288862	37.5756
	42.0507	22.0769	35.7884	36.7895	36.1661	63.8597	39.4552	13.6798	53.135	34.6718	187.138	36.4778	35.8828	40.7354	0.0633346	6.73639	302.005	13.4457	7.10589	10.8183	595.579	791.849	66.6845	478.626	523.434	495.296	2494.89		5.57286	14.4009	0.689438	0.311714	0.311714	27.3819		41.6805	38.8595	30.4337	36.5197	43.3492	36.5197	37.8937	4.57085	42.4646	12.0623	36.5197	38.6181	0.0279267	37.6896
	40.1028	20.816	33.2906	35.4356	33.9954	58.9579	37.0997	12.481	49.5807	33.6418	155.775	34.7155	33.4668	38.936	0.075538	9.01836	265.161	14.5094	2.76941	9.63648	477.782	686.017	47.6806	375.575	463.313	403.391	2029.24		5.38727	13.8995	1.42491	0.720057	0.720057	24.2424		41.9111	39.0814	30.852	36.8455	42.7223	36.4693	37.9803	4.32516	42.3054	11.3879	36.5633	38.8061	0.0297579	37.9635
	38.0179	19.3649	30.5296	35.0628	36.4694	54.9511	35.7326	11.5805	47.3131	32.4087	134.108	35.7661	31.6629	37.6308	0.0861246	5.2227	267.903	27.0711	0.448711	0.542878	369.35	581.152	29.7465	276.184	447.404	508.89	1684.3		2.25185	16.4012	5.23646	0.703331	0.703331	19.185		42.1387	39.2613	31.2466	37.1477	42.1219	36.4129	38.0549	4.11209	42.167	10.8057	36.5966	38.9597	0.0312757	38.2045
	35.4682	19.0513	28.2021	34.221	36.6286	51.7573	34.2214	10.7817	45.0031	31.5056	116.244	34.8446	29.7068	36.3385	0.100411	1.55452	230.133	36.2319	2.22849e-07	5.79467	307.507	464.721	26.4243	204.241	412.501	516.098	1432.35		0.623638	15.7933	6.64246	0.623638	1.78405	16.9127		42.3565	39.3149	31.6276	37.4351	41.5907	36.3569	38.1136	3.92812	42.0417	10.3063	36.6265	39.0146	0.0315714	38.375
	32.6272	18.9465	26.6651	32.3651	35.0776	49.7073	32.5648	10.2028	42.7676	31.3308	104.097	32.4962	28.0901	34.465	0.101909	0.00389485	185.458	34.8067	0.0398767	6.31406	293.865	350.303	25.3582	162.671	340.56	448.031	1281.39		0.13105	13.5496	5.83108	0.13105	2.58142	17.2111		42.5567	39.3483	31.9952	37.7189	41.1896	36.3147	38.1872	3.78211	41.9693	9.90412	36.6658	39.0581	0.0315925	38.5336
	30.1922	18.1179	27.9083	30.1126	38.7522	47.9691	32.1754	10.1657	42.3411	31.5946	103.341	30.1524	28.4593	36.6122	0.12529	3.93312	197.611	18.2083	4.25505	43.2541	249.442	265.082	17.6997	195.928	262.497	617.091	1159.97		0.0397835	12.0344	2.24412	0.0397835	8.59978	17.8167		42.7425	39.3693	32.3124	38.0134	40.7872	36.2771	38.2503	3.66269	41.913	9.57559	36.7111	39.0896	0.0313772	38.6913
	28.1786	17.0415	27.6032	29.0859	54.4006	46.2993	33.7682	13.8107	47.5789	40.8987	190.737	28.6323	27.7471	41.996	0.204306	31.2432	279.783	38.0069	21.9241	425.697	157.03	203.57	9.80087	187.481	230.281	1639.42	1049.01		0.453618	11.5908	1.02903	0.453618	25.7684	17.6671		42.9127	39.4086	32.5901	38.3057	40.376	36.2397	38.3055	3.56829	41.8738	9.31534	36.7562	39.1329	0.0313178	38.8572
	26.4556	20.6129	27.0568	48.6584	60.0259	44.2401	37.8416	15.4458	53.2874	40.817	238.573	35.6485	26.6059	47.5538	0.28247	129.642	296.829	116.312	117.002	492.141	40.941	157.37	44.9172	172.816	1207.39	2126.59	919.864		9.19289	15.0356	8.59165	13.0099	24.3774	8.59165		43.0651	39.68	32.8405	38.5658	39.979	36.2026	38.3888	3.51164	41.9005	9.14755	36.7934	39.4014	0.0342282	39.1229
	24.6598	22.9894	25.6144	56.4745	57.1878	41.4836	38.0683	15.9892	54.0574	42.0013	255.653	33.549	24.8984	52.7268	0.358496	179.788	227.37	155.098	338.789	365.557	11.6647	115.539	82.421	136.974	1811.66	1872.9	760.257		8.88927	10.5596	7.93459	22.9254	23.6388	7.93459		43.2209	39.9941	33.0754	38.8081	39.6239	36.1653	38.4813	3.48576	41.9671	9.05832	36.826	39.42	0.0340217	39.216
	26.7166	23.7861	25.0461	63.6721	53.562	38.4636	38.5411	16.7143	55.2554	43.3676	279.369	32.5901	25.4637	49.7874	0.323233	139.819	217.71	182.114	631.568	225.629	0.00600793	163.987	97.5206	123.995	2476.18	1572.22	602.837		5.8735	8.80398	7.54395	31.082	20.972	5.8735		43.3773	40.3028	33.2992	39.0395	39.4201	36.1229	38.5936	3.48774	42.0814	9.03708	36.8521	39.325	0.0324626	39.2298
	47.2778	23.2525	24.6948	62.3806	51.3456	35.7609	40.7854	15.5665	56.3519	38.1669	242.316	41.5193	27.4613	50.3287	0.293963	42.1519	307.402	258.906	466.354	111.519	25.2457	1113.35	87.2662	116.294	2349.32	1401.36	477.423		5.75848	18.2668	16.8245	20.8613	9.82628	5.75848		43.5051	40.5932	33.5224	39.5555	39.2391	36.097	38.752	3.50038	42.2524	9.03276	36.8825	39.4764	0.0339695	39.3973
	54.2864	22.0722	23.8238	59.1866	48.4464	33.7517	40.2612	15.9077	56.1689	39.5113	253.055	41.0991	26.3058	52.8264	0.335143	196.707	330.841	270.187	358.172	66.9973	42.373	1630.19	66.6071	98.2673	2049.9	1192.7	393.661		13.1873	19.0269	17.2752	18.0876	7.34732	7.34732		43.5804	40.8711	33.7495	40.4334	39.0722	36.0793	38.9643	3.53926	42.5036	9.08332	36.8276	40.0931	0.0424536	39.7528
	53.0018	21.0925	22.9537	56.5105	44.9607	32.7676	38.5478	15.1919	53.7397	39.4106	230.795	38.8641	25.4072	50.9915	0.334879	208.918	304.687	243.175	322.657	41.1247	33.4103	1528.1	51.5761	81.7738	1814.73	964.09	355.578		14.1377	17.7716	15.9104	17.6463	6.09651	6.09651		43.7078	41.1555	33.9685	41.3541	38.912	35.9559	39.1756	3.65394	42.8296	9.32706	36.6949	40.6605	0.0512642	40.0337
	49.5247	20.3414	30.2959	55.6777	42.6025	32.7587	38.5335	13.1411	51.6746	34.1032	172.689	37.6806	30.9116	47.7942	0.214503	120.808	330.95	67.8583	293.925	16.5567	33.3487	1268.35	41.3526	268.469	1744.47	823.21	355.24		11.8442	17.3391	7.3847	17.9972	4.92191	4.92191		43.9016	41.4424	34.3064	42.2336	38.7546	35.7747	39.4022	3.79391	43.1961	9.62869	36.5196	40.9323	0.0569732	40.0985
	46.5381	19.4765	37.7354	54.9968	41.144	33.2924	38.8639	12.1041	50.968	31.1449	146.51	39.4397	34.4031	45.1896	0.135521	58.894	375.871	1.27337	260.27	5.1992	31.0415	1064.54	30.9764	567.611	1688.05	741.647	375.644		7.09837	19.9633	1.70431	15.557	1.70431	6.14736		44.0253	41.7226	34.6114	43.0523	38.6182	35.5913	39.6035	3.94783	43.5513	9.96839	36.348	41.1928	0.0624804	40.1704
	49.6415	18.8462	36.4946	54.1584	39.925	32.743	38.6348	12.607	51.2417	32.6312	158.936	38.2098	33.6809	47.2123	0.167276	121.147	391.589	4.58035	240.984	1.66475	34.7134	1276.68	24.3573	510.026	1619.87	676.737	354.648		11.4317	19.3636	1.71521	15.9486	1.71521	5.46685		44.1386	41.9907	34.8794	43.8594	38.5101	35.4218	39.8	4.12665	43.9266	10.3685	36.1939	41.443	0.0676108	40.2504
	62.4851	17.8313	34.6658	52.5972	37.5642	31.3347	39.4131	15.8942	55.3072	40.3272	252.625	36.115	32.1675	48.839	0.205805	532.318	465.772	22.5364	173.823	3.41826	65.2598	2359.45	15.37	430.768	1496.64	559.481	303.591		26.3701	18.2837	1.4492	16.4822	1.4492	4.7803		44.3008	42.2881	35.1099	44.2275	38.4562	35.4641	39.9744	4.20642	44.1809	10.5228	36.2121	41.7097	0.0705518	40.3722
	61.2946	17.0806	52.0937	49.6055	41.8329	29.123	41.8384	16.2399	58.0783	38.8158	263.735	45.7192	32.3005	51.4716	0.228849	378.545	612.948	105.172	60.3279	3.01399e-05	161.681	2245.22	10.0471	1457.93	1274.11	779.639	231.409		15.5754	28.6386	6.37452	3.8863	3.8863	16.5962		44.4701	42.2329	35.3512	44.5599	38.4257	35.3804	40.07	4.26994	44.34	10.6562	36.1417	41.6922	0.0713113	40.3293
	58.2886	26.6581	64.7111	45.8416	59.4918	33.1168	48.018	15.4843	63.5023	32.2469	239.764	52.0651	36.298	59.191	0.239745	105.486	456.246	278.659	4.73675	131.648	222.045	1969.39	162.492	2580.66	1019.57	2077.62	368.869		6.22351	25.407	12.646	6.22351	7.42671	18.9483		44.6543	41.9662	35.6022	44.8682	38.4257	35.2508	40.1279	4.32443	44.4523	10.7766	36.3081	41.5066	0.0668067	40.196
	53.9399	54.7608	62.524	42.9831	56.9319	53.6343	54.129	6.37561	60.5046	11.7785	40.6484	54.3504	53.7107	56.3891	0.0243272	0.0357551	0.399174	70.4755	124.231	7.85624	0.244733	1602.33	1668.72	2363.24	845.197	1850.81	1577.95		0.410446	0.410446	8.17361	11.3672	2.58154	0.716061		44.8607	42.0559	35.8627	45.1592	38.4535	35.1357	40.2546	4.41025	44.6649	10.9559	36.5104	41.6056	0.065226	40.2547
	52.2594	76.1563	58.1105	41.9122	53.0334	58.2578	56.6216	11.2674	67.889	19.8994	126.953	55.5719	52.4529	58.221	0.0521181	19.029	381.603	2.21677	216.366	12.8751	2.67728	1470.61	3874.49	1953.61	784.077	1530.57	1966.66		3.31257	20.5843	2.53854	13.6597	2.53854	2.6859		45.0787	42.1598	36.1326	45.4614	38.4997	35.0516	40.3973	4.49517	44.8925	11.1274	36.7244	41.7191	0.0636732	40.3297
	50.8185	78.3138	55.5583	42.5832	48.8363	56.6263	55.4561	12.2874	67.7434	22.1569	150.979	53.1884	49.3318	56.3593	0.0664904	21.5071	522.477	0.0104615	165.711	43.8214	1.36936	1362.17	4147.74	1734.51	822.103	1219.79	1824.61		2.36993	25.1254	2.36993	10.6052	4.35213	3.43784		45.049	42.2848	36.3988	45.7817	38.564	34.9981	40.5128	4.53021	45.043	11.1822	36.9401	41.8418	0.0622187	40.4244
	47.5845	76.5417	54.2434	42.0442	44.861	52.9137	53.0314	12.4206	65.452	23.4213	154.272	50.2491	45.5419	53.911	0.0841513	29.6694	552.734	1.46887	120.719	66.7553	0.013854	1133.91	3922.63	1626.71	791.485	957.914	1521.22		2.66463	26.2926	3.9943	8.20489	5.38806	2.66463		44.4156	41.939	37.0494	45.6303	38.2681	34.6033	40.3176	4.36308	44.6807	10.8218	37.3541	41.5336	0.0529808	40.1036
	43.9139	72.0506	52.6097	39.8763	42.2852	50.1281	50.144	11.7642	61.9081	23.4608	138.396	47.021	42.6923	51.9893	0.0981918	38.8142	479.902	6.07986	105.424	61.7607	0.000251951	900.18	3380.23	1497.6	674.207	805.102	1311.69		3.10711	25.0296	5.58872	7.14463	4.73581	3.10711		43.8859	41.5974	37.5981	45.4168	37.9809	34.2348	40.119	4.24244	44.3614	10.5746	37.6938	41.2278	0.0447783	39.7891
	41.2385	73.4879	50.0322	37.1072	41.1145	48.9418	48.6537	13.1443	61.798	27.0161	172.774	45.0901	41.1455	49.7596	0.0947589	54.9852	616.739	1.90031	133.322	56.8387	0.0830034	746.8	3549.43	1304.75	538.069	740.041	1227.17		3.85165	28.3978	4.94207	7.98297	3.9756	3.85165		43.2999	41.1836	38.1632	45.1708	37.7022	33.8867	39.901	4.12296	44.024	10.333	37.8175	40.8629	0.038707	39.6734
	38.4255	92.0297	46.36	35.4788	38.7481	47.4053	49.7412	21.2486	70.9899	42.7183	451.504	42.554	38.5061	47.144	0.100851	128.047	1788.32	11.4327	203.417	120.85	5.45652	600.967	6102.56	1052.95	465.177	616.888	1121.88		4.12857	49.4757	3.80597	7.07524	3.80597	4.85127		42.7577	40.8009	38.5577	44.9238	37.4435	33.5528	39.6727	4.05043	43.7232	10.2096	37.7221	40.5189	0.0357458	39.6793
	36.2599	99.6628	43.1162	34.8258	36.0359	44.2361	49.0228	25.121	74.1437	51.2434	631.062	39.688	36.0919	43.9562	0.0982444	162.892	2564.41	34.8878	201.553	168.66	22.912	499.48	7353.39	852.953	437.437	489.517	919.623		3.42816	59.9747	3.42816	4.8622	3.65216	4.54809		42.3474	40.4483	38.9078	44.6829	37.2172	33.2254	39.4715	4.0199	43.4914	10.1843	37.6399	40.2041	0.0329407	39.678
	34.1468	97.0759	40.0331	38.5985	33.5719	41.9381	47.5607	24.4784	72.0392	51.4677	599.193	39.3158	35.2597	41.4619	0.0808398	179.933	2451.75	56.6646	80.3216	195.686	31.6135	409.494	6916.42	682.374	609.48	386.559	785.529		5.16901	57.76	0.717319	0.717319	5.74387	2.62232		42.1913	40.3724	39.1828	44.923	37.3683	33.2567	39.5491	4.02548	43.5746	10.1784	37.8219	40.1666	0.0300639	39.7776
	32.3079	91.868	37.5575	47.4213	31.2675	40.5095	46.8219	22.8376	69.6596	48.7755	521.557	39.0335	33.6203	45.6933	0.152219	210.658	2029.15	85.8306	0.35921	241.94	39.8473	338.45	6077.32	559.162	1122.95	301.254	707.487		6.72559	52.8346	1.476	8.38782	7.76594	1.476		42.0333	40.2397	39.471	45.1757	37.536	33.3005	39.626	4.03422	43.6603	10.1807	38.0197	40.0862	0.0264579	39.8553
	31.1437	84.9165	36.1073	50.1171	29.9218	38.0209	45.0379	20.8165	65.8544	46.22	433.327	37.0641	32.3846	47.0931	0.185064	193.048	1590.3	79.7551	25.7987	228.495	49.2384	296.971	5041.8	492.683	1310.89	256.352	581.293		5.92039	47.8524	0.956779	13.053	7.14227	0.956779		41.8779	40.1237	39.774	45.4404	37.72	33.3573	39.7156	4.05041	43.766	10.1986	38.2335	40.0363	0.0230325	39.9488
	29.5609	79.1848	34.5495	48.2958	31.5694	35.5285	43.1148	18.8457	61.9605	43.7106	355.162	35.039	32.3144	45.104	0.165201	183.709	1301.04	73.365	26.8427	133.297	57.5519	244.924	4260.69	425.953	1182.33	311.824	467.323		5.47811	44.1458	0.489521	13.2568	3.46961	0.489521		41.7196	40.0398	40.0903	45.72	37.8542	33.4322	39.8094	4.07938	43.8887	10.2473	38.4006	40.0777	0.0213697	40.065
	27.6196	74.7951	32.0509	46.0676	32.7594	33.3655	41.1097	17.624	58.7337	42.8708	310.607	33.0624	32.228	42.8921	0.14196	181.982	1134.71	82.0615	24.5811	69.728	59.9726	187.931	3706.89	329.062	1034.06	355.266	378.483		5.44279	41.7327	1.01152	13.0052	0.303066	0.303066		41.5689	39.9738	40.3659	45.9997	37.7132	33.5255	39.8578	4.13809	43.9959	10.3821	38.2784	40.2679	0.0253293	40.1699
	25.6822	71.6115	29.3714	73.1789	31.0376	31.6855	43.7612	22.283	66.0442	50.9197	496.534	31.3616	29.7879	61.63	0.348313	326.85	775.643	207.066	865.4	161.89	145.822	138.564	3329.37	239.028	3512.7	293.325	315.939		5.67937	40.25	1.99017	41.8173	0.323966	0.323966		41.4546	39.9168	40.6553	46.198	37.4845	33.6	39.8848	4.19941	44.0843	10.5288	38.0925	40.4707	0.0302704	40.286
	26.1238	68.8352	27.2995	81.216	28.8753	30.7267	43.8461	24.5156	68.3617	55.9129	601.016	29.801	27.6935	59.3081	0.36338	314.08	624.455	273.789	1396.51	224.125	172.117	149.156	3016.68	179.257	4529.99	223.935	282.775		3.67723	39.0342	2.5015	51.415	0.925721	0.925721		41.3378	39.8683	40.8026	46.4101	37.2638	33.6592	39.8903	4.26992	44.1602	10.7041	37.9149	40.5745	0.0338847	40.3355
	26.3179	65.8952	25.6546	81.1245	26.9883	28.8075	42.4647	24.5475	67.0122	57.8069	602.581	27.8979	26.4855	56.6232	0.36263	260.717	548.989	282.578	1494.58	239.518	186.519	153.935	2702.37	137.916	4517.67	171.02	221.91		1.57997	37.9973	2.2433	53.2266	0.909591	0.909591		40.8276	39.8371	40.8873	46.6469	37.0794	33.7257	39.834	4.3223	44.1563	10.8508	37.7688	40.6247	0.0364303	40.3324
	25.1214	62.8456	24.2996	78.9901	27.1359	26.5951	40.8313	23.8791	64.7104	58.4823	570.211	26.8655	25.4899	53.9181	0.358003	246.799	484.629	273.297	1456.1	187.564	202.668	125.677	2394.61	107.925	4235.31	174.901	160.891		1.74405	35.9801	2.56592	52.1246	0.270372	0.270372		40.1348	39.8391	40.9916	46.9079	36.9303	33.7991	39.7671	4.38851	44.1556	11.0355	37.6575	40.7034	0.0388711	39.9869
	23.8912	59.4589	23.859	74.2825	43.8132	24.5373	41.6404	21.501	63.1413	51.6349	462.291	34.1753	24.0527	55.5475	0.395662	315.034	317.502	316.176	1065.51	4.72115	292.513	99.6067	2074.63	98.9661	3644.74	894.149	112.922		10.2841	25.2837	10.3162	40.1072	9.63792	9.63792		39.4556	39.8608	41.119	47.1448	36.7987	33.8877	39.7111	4.46595	44.177	11.2461	37.4629	40.8044	0.0426936	39.6582
	22.7116	55.1897	23.2899	70.1801	44.8036	22.9489	39.854	20.1661	60.0201	50.6001	406.673	34.0467	23.0341	52.5931	0.390851	293.859	235.184	274.368	919.674	24.4987	285.782	77.4538	1703.94	87.9667	3166.23	954.36	81.6859		11.3351	21.1429	10.7568	36.1334	10.7568	11.0979		38.8376	39.8933	41.2761	47.2518	36.6847	33.9993	39.6571	4.51383	44.171	11.3821	37.2229	40.9304	0.0474378	39.3655
	21.9322	51.3117	35.7559	67.8864	42.3103	22.209	40.2342	17.729	57.9633	44.0646	314.319	39.0331	25.5957	49.0614	0.314313	334.965	122.71	20.0559	764.643	4.31	324.911	64.3419	1398.82	477.205	2913.36	806.529	68.8588		17.1009	12.2786	3.27722	28.8533	3.27722	16.8241		38.2819	39.9332	41.4615	47.352	36.5884	34.0687	39.6143	4.58413	44.1984	11.5719	37.0118	41.0795	0.0520884	39.1076
	21.6018	49.0482	74.4426	65.3976	38.9864	20.8002	45.0461	22.2197	67.2658	49.3266	493.715	44.0173	25.9479	61.3103	0.405261	549.636	16.0166	864.152	414.183	36.7208	587.866	59.1508	1234.63	3664.09	2650.89	628.781	47.4628		22.4155	5.03092	30.4253	21.3803	5.03092	23.2171		37.7627	39.9831	41.6669	47.4708	36.5231	33.9834	39.565	4.70639	44.2714	11.8953	36.833	41.2459	0.0565189	38.8729
	20.8928	49.9162	85.4548	63.813	35.9992	19.6952	45.9619	25.7357	71.6976	55.9937	662.328	42.9577	24.6694	60.3388	0.419599	628.457	15.6365	1559.69	318.664	99.2541	689.939	48.7479	1296.38	5118.53	2490.23	487.896	33.4583		22.0649	6.95847	42.4971	20.8553	6.95847	23.2625		37.2638	40.0558	41.8882	47.6201	36.4966	33.8764	39.5335	4.8495	44.383	12.2668	36.6884	41.4301	0.0606983	38.6598
	20.002	49.358	83.3148	61.8089	34.2914	18.5078	44.5472	25.3367	69.8838	56.8761	641.947	41.8247	23.5744	58.6962	0.426907	602.465	23.1441	1502.93	297.968	105.18	678.047	37.1022	1256.5	4816.91	2294.23	415.368	21.1324		21.8227	7.53328	41.4901	19.9842	7.53328	23.3169		36.7892	40.1623	42.1224	47.7948	36.4964	33.7944	39.5266	5.00077	44.5273	12.6517	36.5696	41.6323	0.064739	38.4757
	20.8455	46.576	77.8495	58.6559	33.1642	17.129	42.37	23.3533	65.7233	55.1175	545.376	39.8701	23.9252	55.6359	0.398571	463.305	17.6903	1258.8	265.23	84.7474	637.11	48.0893	1067.01	4088.16	2002.12	370.691	10.3563		19.0246	6.70591	37.9795	18.7858	6.70591	22.7411		36.3434	40.2991	42.3588	47.7848	36.5007	33.4535	39.4567	5.15669	44.6134	13.0692	36.3827	41.8439	0.0698122	38.3999
	24.8561	44.9173	75.3713	55.205	31.543	16.128	41.3368	21.7555	63.0923	52.6299	473.302	38.2301	26.5278	52.6331	0.329775	271.613	12.8203	1158.35	192.328	95.9189	635.482	119.798	961.402	3777.39	1705.21	310.891	4.91582		13.3741	6.68718	37.1411	16.9749	6.68718	22.1021		35.944	40.46	42.5991	47.7276	36.5089	32.7947	39.339	5.37801	44.7171	13.6709	36.0852	42.0643	0.0765079	38.4844
	24.4568	44.9988	74.2335	51.1534	29.5044	15.349	39.9493	21.3575	61.3069	53.4616	456.144	37.2516	25.7187	49.6148	0.317204	240.019	25.4976	1175.4	125.531	109.097	605.174	111.217	966.463	3638.82	1387.01	243.159	2.06841		12.7948	7.74722	36.9819	13.9018	7.74722	21.9026		35.5939	40.639	42.8644	47.6897	36.5294	32.1478	39.244	5.61126	44.8553	14.2984	35.8278	42.3081	0.0829364	38.5842
	24.0939	44.1942	70.3924	47.652	27.3225	15.0282	38.1138	20.0789	58.1928	52.6814	403.163	35.7583	24.901	46.7875	0.3053	196.56	36.9708	1041.9	90.9758	116.454	532.948	103.694	917.082	3190.17	1138.46	179.872	1.24843		11.6645	8.43587	34.6341	11.8936	8.43587	20.7302		35.2734	40.8338	43.159	47.692	36.5735	31.5562	39.1813	5.85149	45.0328	14.9344	35.5984	42.5777	0.0892771	38.7036
	26.194	41.4791	65.6359	44.6461	25.1456	14.265	36.2276	18.2709	54.4986	50.4337	333.827	33.8365	25.4077	43.8544	0.266332	100.674	27.5778	864.847	70.8714	122.811	482.355	150.875	760.007	2675.48	944.658	126.22	0.125449		7.64255	7.64255	31.7994	10.8096	8.69093	19.5715		34.9831	41.0382	43.4791	47.7329	36.4993	30.9837	39.1194	6.11629	45.2357	15.6349	35.3621	42.8689	0.0959563	38.7688
	29.5861	39.2161	62.1049	41.94	23.4826	15.1591	35.2481	16.4673	51.7155	46.7183	271.173	34.4011	25.0085	41.259	0.245226	32.0585	15.7448	721.286	44.7806	138.427	403.57	245.714	640.357	2322.67	785.632	91.6194	1.55812		4.815	4.815	27.7038	7.53886	10.9185	19.242		34.7335	41.2518	43.7431	47.7981	36.3944	30.4285	39.0582	6.37833	45.4366	16.3303	35.1487	43.1203	0.101848	38.8231
	28.7012	38.1223	59.3144	40.267	21.9047	21.9967	35.0511	14.205	49.2561	40.5267	201.783	33.4117	23.6728	39.7308	0.253266	40.3205	9.4323	588.712	27.2062	172.827	170.416	218.755	586.193	2061.49	694.647	63.9016	65.3814		4.71052	4.71052	25.9027	6.85527	11.507	11.415		34.5337	41.4841	43.8138	47.8937	36.3111	29.8822	38.9864	6.61444	45.6009	16.966	34.978	43.2314	0.105529	38.8976
	27.1773	36.9745	56.0575	39.4104	25.8102	25.1121	35.0903	11.9175	47.0079	33.9624	142.027	32.0759	26.152	38.8014	0.194746	62.6157	3.55001	439.622	18.6631	86.1202	99.5659	176	531.932	1776.34	650.228	141.596	125.467		4.89858	4.89858	23.9816	7.33451	6.26567	6.96384		34.3835	41.7346	43.9011	48.0229	36.2679	29.3475	38.9429	6.85332	45.7962	17.5984	34.8546	43.3595	0.108738	39.0013
	43.69	35.4186	51.8106	38.3199	32.5564	23.7885	37.5973	9.59689	47.1942	25.5255	92.1002	36.8692	33.2719	42.3474	0.120016	37.1203	4.74695	202.018	0.522111	25.4114	190.683	886.796	462.582	1436.39	595.802	347.655	97.5687		6.82073	1.45066	14.9414	1.45066	4.31288	13.0807		34.274	42.0077	44.017	48.1834	36.2694	28.8545	38.9343	7.08871	46.023	18.2068	34.7728	43.5146	0.111663	39.1385
	47.3932	33.6803	48.1922	36.5679	30.6785	22.4809	36.4988	9.93728	46.4361	27.2263	98.7496	35.1241	31.429	44.6868	0.174181	118.686	7.94415	136.735	0.00477179	33.8763	196.502	1121.06	390.831	1175.21	513.343	281.154	73.4465		12.269	1.44381	13.0681	1.44381	4.44561	12.6432		34.1895	42.3061	44.1724	48.3682	36.3023	28.4182	38.9595	7.31888	46.2783	18.7859	34.7177	43.7059	0.11461	39.3042
	46.1112	31.7085	45.3304	33.9937	29.2153	21.4941	34.6422	9.56165	44.2038	27.6012	91.4251	32.8511	29.8386	42.4962	0.174987	131.537	8.60643	114.237	0.420528	29.4513	172.872	1036.86	316.757	987.188	403.322	234.226	57.5057		13.26	1.1426	12.4793	1.1426	3.63583	11.357		34.1332	42.6339	44.373	48.5638	36.2999	28.028	39.0053	7.54855	46.5539	19.3526	34.6749	43.9383	0.117835	39.4669
	43.4816	29.5528	43.5605	32.3709	33.9629	20.4897	33.9031	8.78872	42.6918	25.9231	77.2416	33.1669	30.2574	41.1019	0.151971	91.7485	18.9246	93.2655	2.34749	0.00357754	179.918	874.431	244.672	879.101	340.775	402.085	43.2815		10.3147	3.61407	10.3936	0.795982	0.795982	12.6772		34.1133	42.9756	44.6144	48.7779	36.295	27.6738	39.075	7.77664	46.8516	19.9018	34.6587	44.2047	0.121045	39.6353
	40.0768	27.2545	42.4992	31.7987	45.947	20.0138	34.5983	9.957	44.5553	28.7789	99.1418	35.9377	28.3905	41.8936	0.192121	30.0137	53.9317	62.4239	7.83805	128.792	212.709	684.657	178.053	817.294	319.974	1026.32	37.2456		4.13907	8.68323	6.56146	4.13907	10.0093	15.924		34.1358	43.329	44.8864	49.0266	36.3134	27.34	39.1719	8.00724	47.1791	20.4413	34.6802	44.497	0.123985	39.8212
	37.782	25.2505	41.1171	32.82	44.7543	19.0493	33.4622	9.8015	43.2637	29.2913	96.0694	35.301	27.1428	40.2833	0.194887	18.6608	67.4327	58.5975	0.412423	127.512	207.732	569.833	128.587	740.18	357.556	951.32	26.4037		2.48101	10.0506	5.81609	2.48101	9.45332	16.2517		34.1965	43.7053	45.1476	49.3176	36.2759	27.0226	39.2776	8.2447	47.5223	20.9908	34.7163	44.787	0.12667	39.9906
	36.0435	25.493	38.7086	33.25	41.4282	18.1691	32.182	8.77776	40.9598	27.2753	77.0491	34.6467	27.4322	38.0423	0.162049	14.9109	44.744	42.5959	1.14047	85.4908	196.363	489.855	134.145	614.928	374.002	757.203	18.1325		1.39676	9.15379	4.06186	1.39676	6.78143	16.4777		34.2905	44.1093	45.4217	49.6337	35.9927	26.7214	39.3616	8.50437	47.8659	21.6058	34.7161	45.0936	0.130029	40.051
	33.6383	48.0415	35.6986	33.0801	38.1685	17.633	34.3767	9.85321	44.2299	28.6625	97.0857	34.6685	33.2197	37.551	0.0612028	0.545253	186.726	1.74762	1.68098	14.378	280.35	389.171	1164.9	474.708	367.462	588.434	13.8545		1.03019	13.373	1.03019	1.58831	3.50005	17.0354		34.4149	44.4708	45.7132	49.6492	35.6112	26.4433	39.3838	8.69132	48.0751	22.0683	34.714	45.4026	0.133414	40.041
	32.7403	51.6801	33.4666	32.4134	36.5789	17.4065	34.0476	10.9449	44.9926	32.1459	119.791	33.1034	32.4951	35.8008	0.0484031	1.70904	310.905	0.337642	2.67084	6.40748	276.928	354.549	1426.52	382.426	342.343	513.842	12.2195		0.363117	18.5767	0.363117	0.690083	3.47549	15.697		34.5722	44.8064	46.0374	49.5391	35.2632	26.2008	39.4032	8.83998	48.2432	22.4347	34.745	45.7296	0.136499	40.0348
	31.9912	50.3677	31.7864	30.7996	47.3226	16.556	34.8039	12.3692	47.1731	35.5396	152.997	31.8888	31.0463	43.4897	0.166945	7.91135	242.232	9.1057	16.0343	156.716	332.985	326.899	1329.1	319.534	285.231	1116.34	6.99708		0.102427	18.4789	0.102427	1.08915	15.4338	15.3327		34.701	45.1401	46.3815	49.3074	34.9632	25.9997	39.4155	8.95744	48.3729	22.7257	34.7666	46.0711	0.139843	40.0516
	30.0572	47.5955	31.2457	58.9457	46.1404	17.0763	38.5101	15.113	53.6231	39.2441	228.402	38.6931	30.3543	47.2317	0.217532	71.4526	82.5434	52.7719	417.611	58.2216	459.408	260.703	1134.65	300.497	2028.13	1038.75	10.0203		8.63591	8.9024	7.44736	20.2526	7.44736	21.6167		34.4914	45.4931	46.7429	49.0895	34.6902	25.837	39.3907	9.11221	48.5029	23.1329	34.5411	46.4305	0.146834	40.0916
	29.091	45.0699	30.98	95.4509	44.1171	18.2963	43.8342	27.2054	71.0396	62.0643	740.133	37.5486	29.5632	44.8317	0.205235	217.362	1.52698	165.23	2664.28	0.0800413	652.184	230.437	970.887	291.357	6648.77	912.419	19.2322		8.45758	7.52134	6.56854	57.9023	6.56854	19.2523		34.1559	45.8771	47.1314	48.9184	34.457	25.7029	39.3738	9.29373	48.6675	23.6039	34.2312	46.8178	0.155297	40.167
	33.3178	44.3055	29.6093	99.5699	41.4294	18.0245	44.3761	28.6	72.976	64.4491	817.958	37.3736	30.5365	43.5865	0.176059	122.285	0.00498537	218.056	3046.36	8.68278	694.404	376.631	923.833	246.443	7337.47	757.272	16.9223		4.0558	6.93185	7.76428	62.1963	4.0558	19.3491		33.8309	46.2901	47.5483	48.7875	34.2759	25.5811	39.3856	9.4892	48.8748	24.093	33.9422	47.2337	0.163737	40.283
	39.9868	43.4492	41.3898	95.8392	38.5097	17.3025	46.0795	26.182	72.2615	56.8191	685.496	40.6883	38.879	42.9343	0.0495688	37.1216	6.91867	21.9937	2476.03	57.3026	828.116	679.955	872.514	755.092	6712.26	605.103	11.5035		0.7015	2.76091	0.7015	55.1509	2.1786	23.3858		33.5556	46.7299	47.8509	48.6666	34.1298	25.4552	39.398	9.66857	49.0666	24.5408	33.6992	47.5707	0.170685	40.4299
	40.7221	41.9718	41.6615	89.8602	37.0247	16.0776	44.553	24.2898	68.8427	54.5188	589.992	41.1918	37.949	41.8942	0.0494115	14.6753	6.66247	8.36069	2052.74	56.6753	810.848	718.846	787.417	770.098	5768.3	534.249	4.69479		0.469671	0.779982	0.469671	48.6683	4.16714	25.1142		33.3238	47.1998	48.0316	48.5536	34.0046	25.3152	39.4048	9.83403	49.2388	24.9565	33.494	47.8236	0.176218	40.6022
360°	39.6006	40.2398	39.6413	88.2563	36.0713	15.4476	43.2095	24.0228	67.2323	55.5961	577.095	39.621	36.9536	40.0902	0.0407116	13.0241	8.81882	12.7319	2029.22	50.9537	770.725	659.963	693.216	662.057	5527.25	491.086	2.36149		0.0203571	0.618891	0.0203571	48.6354	3.54964	24.1734		33.0271	47.6973	48.2413	48.4517	33.8969	25.1802	39.4157	10.0204	49.4362	25.4224	33.2446	48.1053	0.182677	40.7971
									mean CV =	60.7913	132.544										662720						1.54146e+06		4511.86	4553.63	4738.04	4252.51	8230.77	8621.19
	X =	13.9108				noemer CV	13.9248			teller CV	11.5128									teller VR	132.544					noemer VR	256.954
	median	7.00347						CV (Burden)	0.826785														VR =	0.515829							4252.51
							MD =	8.46726														(Xij-X)² trail 1 1	(Xij-X)² trail 1 2	(Xij-X)² trail 2 1	(Xij-X)² trail 2 2	(Xij-X)² trail 3 1	(Xij-X)² trail 3 2
	X	median	mean CV	CV (Burden)	MD	VR															0°	965.982	89.2805	4539.77	555.007	16.78	624.865
entry	10.2042	4.33093	73.1206	1.91263	2.70786	0.644559											teller entry	132.176	noemer entry	205.064		788.898	78.4646	8026.73	568.267	121.877	517.605
pull	19.1716	15.6277	62.7967	1.91824	1.63851	0.745173											teller pull	187.989	noemer pull	252.276		627.286	65.0968	7525.57	1150.79	711.124	560.155
push	10.5741	7.6585	63.8935	2.27475	0.774814	1.0121											teller push	63.7809	noemer push	63.0186		495.354	50.6643	6361.52	1427.16	742.872	614.354
exit	9.71007	8.24146	51.5084	1.91979	0.804034	1.03951											teller exit	50.8172	noemer exit	48.8855		404.766	62.4969	5544.76	1289.65	654.207	555.419
recovery	19.6324	8.5298	47.2315	1.31592	2.55803	0.400902											teller recovery	177.531	noemer recovery	442.828		350.851	60.646	4885.46	1069.7	544.892	681.73
																						310.643	50.5306	4296.56	896.87	486.188	956.888
																						260.867	35.4038	3661.69	777.521	404.137	900.47
																						203.726	25.8689	3007.98	671.349	319.856	762.918
																						155.876	23.2455	2487.48	592.508	335.529	1343.54
																						114.732	17.2142	2019.34	542.914	1059.49	1947.68
																						91.6466	9.34174	1654.16	482.897	1391.99	1811.71
																						74.0766	4.78427	1345.51	442.657	1264.93	1564.94
																						55.4609	2.36537	1125.11	417.539	1081.53	1310.47
																						44.0471	1.11747	960.201	374.496	2057.75	1166.66
																						39.0805	0.486381	846.863	300.123	3195.66	1048.78
																						33.548	0.0871981	766.31	432.803	2946.49	914.298
																						24.2681	0.0583543	674.458	656.906	2515.09	744.013
																						95.6684	1.04859	546.663	834.167	2082.62	608.913
																						319.761	2.51607	486.749	782.72	1812.56	494.898
																						368.065	3.30284	886.198	654.642	1686.73	414.606
																						308.268	0.795565	1169.99	530.534	1626.44	358.834
																						238.637	40.4518	1110.09	440.275	1479.6	299.514
																						194.402	55.4156	981.95	369.969	1237.44	232.191
																						177.507	43.9258	798.906	317.18	1097.24	193.05
																						161.827	28.6185	683.98	279.928	995.026	187.738
																						154.713	19.4539	602.852	228.018	873.243	459.152
																						177.078	124.627	567.679	171.149	731.833	631.773
																						139.431	166.234	532.16	125.311	602.337	614.742
																						109.821	130.943	465.167	93.1386	486.936	502.628
																						95.0761	105.306	411.073	66.1926	391.742	459.777
																						76.3191	77.4443	380.623	47.7683	310.806	1917.2
																						55.3941	56.8509	325.057	32.2131	255.059	4347.01
																						40.3692	41.9011	257.026	19.1575	204.154	4909.95
																						29.9935	27.3887	220.608	10.9344	284.435	4347.62
																						19.4805	16.0596	207.953	5.27918	695.294	3796.21
																						10.5285	8.41846	237.644	2.12787	728.065	3557.52
																						5.04672	3.9753	229.322	0.529301	682.427	3422.03
																						1.61246	1.27254	203.749	11.8968	566.827	3201.18
																						0.0979583	0.218648	155.865	56.1344	537.474	2986.8
																						0.282144	0.00121403	123.518	49.8067	540.729	2635.86
																						1.47885	0.0710803	102.135	35.7845	501.712	2194.65
																						3.73093	0.511941	87.2058	28.5671	442.813	1935.45
																						6.29586	1.6777	73.2272	37.0769	367.159	1719.35
																						9.72422	3.95017	57.2863	31.6509	290.536	1498.67
																						13.4099	5.7432	38.5954	22.2436	225.443	1275.51
																						16.3295	6.41164	29.4965	13.1651	177.097	1071.48
																						17.7221	3.57494	25.2973	6.81387	134.269	874.09
																						18.287	3.34809	17.8427	3.19517	105.312	699.756
																						20.5075	4.85174	11.7886	1.32655	91.5062	553.757
																						24.4662	6.72731	8.92923	0.839887	74.7582	431.741
																						26.4602	7.28498	4.04078	0.64045	56.5355	335.038
																						28.3358	8.35641	1.6883	0.123446	40.7961	255.946
																						31.7407	10.675	0.310808	0.106242	27.0381	194.222
																						35.1105	14.0422	0.000894134	1.1438	16.1744	145.021
																						37.9546	17.598	0.222491	3.42647	9.2247	106.473
																						39.1905	21.6115	0.761529	1.85974	5.58617	76.5427
																						40.8531	25.5409	1.3514	0.476719	3.28844	52.6408
																						43.4104	28.6153	2.859	0.00734198	1.47708	34.391
																						28.1187	32.3698	3.5845	0.621868	1.18877	20.7568
																						17.1575	34.7871	3.87718	1.41271	9.99662	14.7541
																						18.2139	37.1595	5.72402	1.87503	16.4409	11.7965
																						20.9913	40.413	8.18048	2.67406	13.1401	10.4961
																						19.8041	42.0917	11.2677	3.98202	7.88806	6.70679
																						20.3858	43.2621	13.0427	6.41855	3.74514	2.86486
																						22.7767	46.3511	13.8412	9.66206	1.98557	1.68257
																						26.5303	48.3605	15.3556	13.2414	1.02071	1.11156
																						28.0079	50.2015	18.759	16.2456	0.886225	0.210887
																						25.4161	52.0591	22.023	18.3743	0.608772	0.680984
																						26.324	54.7334	23.938	21.0358	0.269144	1.4752
																						28.1749	57.9442	24.9983	23.2692	0.00824251	0.379204
																						31.1205	60.8527	26.3997	27.2382	0.357239	0.0235354
																						9.95571	47.4875	25.4567	30.4181	0.840816	0.61053
																						2.48055	21.3789	25.7137	33.6369	1.43915	2.07349
																						3.02944	16.2741	28.4918	36.3895	2.10879	3.49332
																						4.1185	18.6041	31.1039	30.5697	2.61048	7.33102
																						6.71517	22.3988	32.1043	29.2705	3.71949	16.4661
																						8.43878	25.741	32.6726	31.6053	6.30802	12.6513
																						10.4437	28.4181	35.1068	35.0388	8.76675	8.12825
																						12.2861	30.5543	38.7082	36.2653	10.8347	5.23658
																						13.1839	32.2698	42.2085	37.464	12.6149	4.32648
																						14.2764	32.9817	42.9214	39.7301	14.7253	2.92892
																						16.514	34.4966	43.9808	42.9943	17.2044	1.52499
																						20.0004	36.4273	47.9114	45.6514	20.8504	0.517393
																						24.1824	37.4794	51.7679	48.9564	24.3096	0.00852296
																						26.948	39.37	55.3639	51.7407	27.0465	0.408529
																						28.3465	42.116	36.083	53.9894	29.3237	0.916834
																						29.7241	45.3079	21.295	54.6913	32.5511	1.69076
																						30.5358	48.4729	24.3619	56.3983	36.6424	3.45004
																						18.1867	50.8481	28.1191	57.9857	40.3288	5.21271
																						18.3922	53.3012	30.4392	53.8153	43.2942	8.18218
																						21.3119	56.3092	32.4812	25.5863	46.8709	11.1346
																						22.3595	59.3628	35.9568	21.5907	49.8836	14.0065
																						18.4962	61.4111	39.0034	25.1199	51.0953	17.3755
																						11.512	61.8665	39.8333	27.6532	52.8649	21.1548
																						13.3415	60.378	41.583	31.3988	54.3428	24.7417
																						17.1129	59.3678	44.7084	35.4245	57.114	28.7228
																						19.9725	61.8479	47.5321	38.5151	54.8364	31.1315
																						22.1254	64.2121	50.1195	19.6618	53.2451	32.3305
																						24.8654	66.5942	42.6235	20.486	53.1458	34.989
																						28.9827	58.6184	43.222	23.3139	37.2417	37.8025
																						32.8262	56.2098	45.4483	26.2587	19.5148	40.4598
																						36.1767	49.9062	47.7091	29.0956	21.2362	41.698
																						39.9459	37.5874	35.0329	33.1416	10.4361	33.1125
																						42.1913	40.1898	3.9004	36.2687	3.95485	34.7307
																						43.2541	41.5799	3.46493	39.6904	5.75292	37.7857
																						32.8889	40.3389	5.68576	42.7246	8.8011	41.6831
																						35.1555	33.9202	8.81541	46.4634	11.5721	44.6812
																						36.3936	35.8215	12.6284	49.1575	15.2414	48.0376
																						26.3912	38.8256	14.0288	22.0138	18.7683	51.4245
																						22.7036	42.2453	15.3166	16.8311	21.1063	53.3282
																						24.2817	45.1418	14.8911	19.5385	24.8737	52.1405
																						27.461	48.1933	7.37217	22.8851	28.9737	51.6122
																						29.7712	51.1463	7.94312	25.3981	32.9461	48.6626
																						31.4172	53.8423	10.1388	27.9501	36.3632	50.8262
																						27.1399	55.0394	11.5748	30.5572	37.8852	53.7589
																						21.2937	57.5631	7.58298	32.8003	38.9018	52.0283
																						23.7901	60.1362	7.89962	35.8389	39.8588	34.2587
																						25.8239	55.2782	9.8398	39.8112	42.1131	25.6644
																						27.0376	55.9242	13.5793	42.5597	35.6263	28.1065
																						28.2865	46.3653	16.3987	45.6135	10.6388	31.4795
																						30.3468	45.8197	18.7017	48.9345	11.4158	32.4326
																						33.7756	47.8052	21.8531	49.4498	14.1427	33.1149
																						37.3878	50.9208	25.7467	51.0443	16.2973	35.9598
																						39.6356	52.1701	27.9127	54.1442	17.3271	39.1821
																						34.043	55.1046	28.7918	56.3969	19.099	40.8598
																						35.0858	56.4987	31.5916	35.8738	20.9419	44.1806
																						37.4662	58.5735	34.9065	29.5239	23.7966	46.7671
																						41.0591	60.3203	34.3139	31.8941	27.695	49.4992
																						44.3648	61.1228	23.8523	35.6586	31.341	50.4058
																						47.182	60.1635	12.7686	37.5065	33.2544	53.1483
																						49.475	55.8214	12.7118	38.9615	34.6667	54.3216
																						52.4984	53.84	15.9222	40.9943	37.1834	54.3621
																						55.5245	56.5321	17.502	42.9471	40.8086	56.6401
																						56.4497	58.7301	18.249	45.4007	43.9956	44.568
																						58.4588	58.9363	19.4646	48.1902	46.6946	9.63908
																						60.9727	60.3404	21.6983	38.3554	49.9658	2.2677
																						62.7088	62.0433	23.4338	40.0142	51.118	4.278
																						64.7048	64.0073	24.6903	42.8412	45.4633	6.921
																						67.3154	65.1057	26.9412	41.3568	46.3256	8.45023
																						68.6313	65.38	19.8826	43.4657	47.9904	9.48912
																						63.2714	64.7968	0.00577464	37.9838	49.9943	10.1661
																						57.6152	66.9795	0.0233062	20.4905	50.7784	12.1984
																						59.5689	67.966	0.410635	21.5461	49.1914	15.8088
																						61.7588	69.601	1.84895	24.0224	26.1698	18.0119
																						63.1732	71.3159	3.43879	27.8959	24.5474	20.1288
																						63.547	72.5397	5.22624	30.8405	27.899	21.6966
																						45.9717	73.5405	6.04916	33.7267	31.2437	23.6203
																						48.802	37.5794	6.8301	29.1152	33.6158	27.4517
																						51.8659	34.8514	8.5116	28.766	36.9653	30.3306
																						54.9289	36.5735	11.8919	31.8412	40.4609	31.7811
																						57.4755	40.2065	13.4983	35.6603	44.2382	32.4632
																						58.0962	42.2601	5.64772	38.3991	47.5664	34.0052
																						58.8976	35.4865	3.54464	41.7127	49.2614	36.3746
																						60.9241	36.3396	4.69866	45.6035	44.1968	38.6839
																						62.8945	38.3661	7.22141	48.3077	45.4332	39.5413
																						65.381	40.3058	8.08517	49.7789	48.0773	42.0612
																						67.587	42.4489	8.78401	51.5276	51.8956	43.9519
																						68.7748	44.9017	9.60853	54.2866	54.5884	44.599
																						64.2088	45.928	12.7919	56.0039	46.1448	47.0469
																						66.5119	33.2845	15.2527	57.5451	30.0007	50.6301
																						67.9089	28.1294	17.773	59.3968	31.4484	52.9741
																						52.0821	30.1935	21.6369	59.9422	35.079	55.2701
																						53.0195	33.9663	25.3097	61.8369	38.851	57.9268
																						56.1634	36.7642	29.4027	63.9965	42.2737	55.5404
																						58.6572	37.2655	31.9929	65.4702	43.9038	50.456
																						61.1521	26.3329	34.3968	66.7637	45.7908	51.4129
																						63.6681	27.1997	37.4927	68.7635	48.2798	52.9665
																						65.2787	29.6108	41.1229	63.8976	50.7241	54.0023
																						67.7733	29.8956	44.1987	53.6986	54.1264	55.4068
																						69.5943	30.8592	45.2862	57.0732	54.427	58.2035
																						71.1856	33.2294	47.996	59.7688	54.5204	60.883
																						68.7318	36.192	51.1149	61.3955	55.1345	60.5986
																						68.5961	38.0295	53.9675	62.9279	56.2495	45.0172
[truncated: 827 more rows]
[truncated: 3 more columns]

## Sheet: 2
							mean	SD	mean + 1 SD	CV	SD²	median	Q1	Q3	CQV (unsmoothed)	(Xij-Xi)² trail 1 1	(Xij-Xi)² trail 1 2	(Xij-Xi)² trail 2 1	(Xij-Xi)² trail 2 2	(Xij-Xi)² trail 3 1	(Xij-Xi)² trail 3 2	(Xij-X)² trail 1 1	(Xij-X)² trail 1 2	(Xij-X)² trail 2 1	(Xij-X)² trail 2 2	(Xij-X)² trail 3 1	(Xij-X)² trail 3 2		abs P50-trail 1 1	abs P50-trail 1 2	abs P50-trail 2 1	abs P50-trail 2 2	abs P50-trail 3 1	abs P50-trail 3 2								mean	SD	mean + 1 SD	CV	Q1	Q3	CQV	SL P50
[truncated: 2,006 more rows]
[truncated: 3 more columns]

[truncated: 13 more sheets: 3, 4, 5, 6, 7, 8, 9, 10, 11, 12, 13, 14, 15]
