# Supplementary material for: Intra-Individual Variability of Surface Electromyography in Front Crawl Swimming
Source: PLoS One. 2015 Dec 16;10(12):e0144998. doi: 10.1371/journal.pone.0144998 (PMC4682934; doi:10.1371/journal.pone.0144998)
Supplement: S2 File — (ZIP) [file pone.0144998.s002.zip › right deltoid dyn peak event synch.xls]

## Sheet: summary table intra
Intrasubject variability right deltoid event synchronized dynamic maximum
	mean	median	mean CV	CV (Burden)	MD	VR		average	mean	median	mean CV	CV (Burden)	MD	VR
1	19.2708	12.3589	43.8088	0.512345	7.37494	0.242642		entry	15.3032	10.0435	54.0311	1.30748	2.78688	0.525145
2	34.3608	31.7584	44.7871	0.471875	14.4567	0.48238		pull	7.5858	4.2689	45.6426	1.7256	0.536456	0.328551
3	19.9604	13.5802	51.0459	0.581854	9.17504	0.347428		push	32.7747	30.7419	42.5747	1.39283	1.23611	0.813691
4	25.1358	21.6856	44.4123	0.530154	10.8206	0.44349		exit	41.4485	39.3987	34.3902	0.910744	2.27125	0.883858
5	21.814	16.1717	58.7653	0.639746	11.755	0.499291		recovery	35.5804	33.3253	48.7105	0.936444	3.64035	0.559373
6	33.8771	30.0847	45.7558	0.452038	13.3841	0.339298
7	27.1786	18.8264	51.8732	0.538108	11.7666	0.331964		SD	mean	median	mean CV	CV (Burden)	MD	VR
8	28.0045	24.953	45.3005	0.501109	12.0134	0.435826		entry	8.96218	9.05373	7.12447	0.424066	1.41584	0.201673
9	22.6047	12.6743	48.4635	0.586091	10.1059	0.335593		pull	4.99529	2.11867	10.1024	0.681835	0.38877	0.24679
10	19.3745	6.21716	43.8452	0.490349	6.80665	0.178471		push	10.6589	11.0251	9.25173	0.227376	0.307503	0.209678
11	32.6008	31.5503	40.2855	0.426213	12.0509	0.393694		exit	8.78577	9.30977	3.44866	0.103254	0.388196	0.111535
12	27.0237	26.1613	46.7252	0.478605	10.548	0.333111		recovery	9.82797	11.3059	11.0969	0.259092	0.857719	0.199984
13	30.508	28.1257	41.2809	0.424476	10.7236	0.267325
14	21.1647	14.3193	46.0728	0.521234	8.52237	0.288472
15	15.3774	8.57011	56.6141	0.666852	7.56198	0.355859
average	25.2171	19.8025	47.2691	0.521403	10.471	0.351656
SD	5.88448	8.56206	5.25711	0.0718956	2.23369	0.0887731

## Sheet: 1
							mean	SD	mean + 1 SD	CV	SD²	median	Q1	Q3	CQV (unsmoothed)	(Xij-Xi)² trail 1 1	(Xij-Xi)² trail 1 2	(Xij-Xi)² trail 2 1	(Xij-Xi)² trail 2 2	(Xij-Xi)² trail 3 1	(Xij-Xi)² trail 3 2	(Xij-X)² trail 1 1	(Xij-X)² trail 1 2	(Xij-X)² trail 2 1	(Xij-X)² trail 2 2	(Xij-X)² trail 3 1	(Xij-X)² trail 3 2		abs P50-trail 1 1	abs P50-trail 1 2	abs P50-trail 2 1	abs P50-trail 2 2	abs P50-trail 3 1	abs P50-trail 3 2								mean	SD	mean + 1 SD	CV	Q1	Q3	CQV	SL P50
0°	27.7888	52.3607	47.1466	45.3599	39.9406	55.7617	44.7264	9.96098	54.6873	22.2709	99.2212	46.2532	41.2954	51.0572	0.105701	286.882	58.2833	5.85762	0.401314	22.9039	121.778	72.555	1094.94	777.058	680.636	427.237	1331.58		18.4645	6.10748	0.893379	0.893379	6.31267	9.50843		44.3411	51.5142	47.5818	56.23	27.0682	46.0088	45.4574	9.96956	55.4269	21.9317	44.758	50.5311	0.0605849	46.7953
	32.0869	58.0198	46.1155	42.5269	37.6283	53.2864	44.944	9.66034	54.6043	21.4942	93.3221	44.3212	38.853	51.4937	0.139914	165.304	170.977	1.37249	5.8425	53.5184	69.5964	164.252	1501.48	720.636	540.842	336.998	1157.06		12.2343	13.6986	1.79433	1.79433	6.69283	8.96524		44.2748	50.936	47.0703	56.298	26.7538	45.8486	45.1969	10.011	55.2079	22.1498	44.6682	49.9696	0.0560174	46.4594
	44.692	58.7654	43.8893	41.7369	35.4466	51.5339	46.0107	8.11533	54.126	17.6379	65.8585	44.2907	42.275	49.8234	0.0819602	1.73887	162.683	4.50043	18.265	111.6	30.5058	646.237	1559.82	606.068	504.726	261.656	1040.91		0.401379	14.4748	0.401379	2.55372	8.84403	7.24324		44.216	50.3655	46.5559	56.3163	26.4544	45.6507	44.9265	10.042	54.9685	22.3522	44.5747	49.4131	0.0514788	46.1033
	45.6469	55.5808	40.4515	40.6828	33.2305	48.8018	44.0657	7.73869	51.8044	17.5617	59.8873	43.1649	40.5093	48.013	0.0847662	2.5001	132.598	13.0624	11.4439	117.402	22.4302	695.696	1318.41	448.621	458.473	194.871	872.075		2.48203	12.416	2.71334	2.48203	9.93438	5.63691		44.1344	49.8069	46.035	56.2895	26.1626	45.421	44.6416	10.0661	54.7077	22.5487	44.4561	48.8639	0.0472335	45.728
	44.1154	52.0336	38.1298	38.9197	33.5113	45.9761	42.1143	6.59398	48.7083	15.6573	43.4806	41.5176	38.3273	45.5109	0.0856843	4.00447	98.3915	15.8763	10.2053	74.0125	14.9132	617.253	1073.4	355.661	386.079	202.79	713.169		2.59784	10.516	3.38778	2.59784	8.00632	4.45848		44.0157	49.2616	45.6229	56.2077	25.8696	45.1565	44.3557	10.086	54.4417	22.7389	44.3009	48.3519	0.0437228	45.3897
	41.6473	50.1779	36.2679	36.6245	37.6368	43.7287	41.0139	5.38417	46.398	13.1277	28.9892	39.642	36.8776	43.2084	0.0790498	0.401224	83.9797	22.5239	19.2661	11.4048	7.37058	500.705	955.246	288.901	301.151	337.307	598.188		2.00526	10.5359	3.3741	3.01748	2.00526	4.08672		43.8539	48.724	45.3533	56.0614	25.5758	44.8766	44.0742	10.0979	54.172	22.9111	44.1096	47.8814	0.0410015	45.115
	53.1674	47.8416	33.581	34.0229	37.0484	40.8955	41.0928	7.92653	49.0193	19.2893	62.8299	38.9719	34.7792	46.105	0.140025	145.797	45.546	56.4262	49.984	16.3573	0.0389396	1148.98	816.286	204.782	217.622	316.041	467.624		14.1955	8.86965	5.39087	4.94906	1.92354	1.92354		43.669	48.1842	45.1287	55.8729	25.2862	44.5808	43.787	10.1008	53.8877	23.068	43.897	47.4203	0.0385835	44.8547
	62.2929	45.6045	31.4715	32.4337	35.1003	39.4226	41.0542	11.6279	52.6821	28.3232	135.208	37.2615	33.1003	44.059	0.142027	451.08	20.7047	91.8292	74.3147	35.4491	2.66216	1850.9	693.461	148.856	173.26	250.573	406.095		25.0314	8.34301	5.78999	4.82784	2.16115	2.16115		43.4831	47.6462	44.887	55.6504	25.0024	44.2697	43.4898	10.0946	53.5844	23.2114	43.6797	46.9564	0.0361518	44.5784
	60.9403	43.9426	29.732	33.6899	32.8365	41.6509	40.4654	11.4195	51.8849	28.2205	130.406	37.6704	33.0499	43.3697	0.135041	419.223	12.091	115.205	45.9069	58.1993	1.40542	1736.34	608.695	109.437	207.91	184.028	500.866		23.2699	6.27219	7.93836	3.98048	4.83387	3.98048		43.3319	47.2743	44.614	55.385	24.7231	43.9455	43.2123	10.09	53.3023	23.3499	43.4853	46.6092	0.0346738	44.2798
	57.7982	42.1043	31.0705	42.1799	30.6762	41.0341	40.8106	9.89701	50.7076	24.2511	97.9509	41.5692	33.5614	42.161	0.113567	288.581	1.67381	94.8682	1.87523	102.706	0.049988	1484.36	521.368	139.233	524.827	130.082	473.641		16.229	0.535089	10.4987	0.61072	10.893	0.535089		43.1965	47.0762	44.3323	55.0791	24.4456	43.6087	42.9564	10.0892	53.0456	23.4871	43.2996	46.3902	0.0344587	43.9705
	53.8075	39.1457	36.6672	43.8075	29.3158	39.3364	40.3467	8.13452	48.4812	20.1616	66.1704	39.2411	37.2868	42.6898	0.0675562	181.193	1.44232	13.5387	11.9774	121.68	1.02069	1192.78	395.012	302.634	602.05	100.902	402.627		14.5664	0.0953369	2.57387	4.56646	9.92524	0.0953369		43.0438	46.932	44.1582	54.7481	24.1681	43.2568	42.7178	10.0901	52.8079	23.6203	43.097	46.2385	0.0351654	43.7075
	52.1058	35.8006	34.774	41.2304	28.7031	36.8516	38.2443	7.89995	46.1442	20.6565	62.4091	36.3261	35.0307	40.1357	0.0679164	192.142	5.97137	12.0426	8.91703	91.0333	1.93949	1078.13	273.234	240.349	482.223	88.9681	309.083		15.7797	0.525492	1.55209	4.90429	7.62299	0.525492		42.8573	46.768	44.0027	54.4055	23.8906	42.8881	42.4687	10.0876	52.5563	23.753	42.865	46.0767	0.0361099	43.4454
	51.7052	33.0232	32.4716	38.5085	27.5252	36.4281	36.6103	8.29493	44.9052	22.6573	68.8058	34.7256	32.6095	37.9884	0.0761907	227.857	12.8671	17.1289	3.60325	82.5395	0.033214	1051.99	189.128	174.26	370.089	68.1342	294.37		16.9796	1.70242	2.25404	3.78289	7.20046	1.70242		42.6465	46.575	43.8331	54.054	23.6134	42.5123	42.2057	10.0805	52.2862	23.8843	42.5459	45.8895	0.0378089	43.2398
	51.0406	36.3716	31.607	37.2297	27.2767	45.5195	38.1742	8.78091	46.9551	23.0022	77.1045	36.8006	32.7981	43.447	0.139667	165.544	3.24938	43.1277	0.892081	118.755	53.954	1009.32	292.434	152.181	322.519	64.0936	688.992		14.24	0.429052	5.19361	0.429052	9.52392	8.71889		42.4222	46.4046	43.6316	53.6813	23.3376	42.1365	41.9356	10.0695	52.0051	24.0118	42.2079	45.7113	0.0398479	43.0269
	49.1308	76.0327	62.8494	39.8914	36.5555	48.3571	52.1361	14.8447	66.9808	28.4729	220.364	48.7439	42.0078	59.4197	0.171668	9.03227	571.044	114.774	149.933	242.755	14.2815	891.616	3221.91	1899.09	425.209	298.761	846.008		0.386856	27.2888	14.1055	8.85249	12.1884	0.386856		42.1949	46.2463	43.4188	53.3	23.0639	41.7642	41.6647	10.0571	51.7218	24.1383	41.8719	45.5394	0.0419575	42.8068
	46.8171	83.4316	75.0896	47.7355	37.7847	45.1	55.9931	18.548	74.5411	33.1255	344.029	47.2763	45.5293	68.2511	0.199699	84.1996	752.874	364.677	68.1871	331.546	118.659	758.794	4116.61	3115.74	810.239	342.762	667.146		0.459244	36.1553	27.8133	0.459244	9.49163	2.1763		41.9677	46.0758	43.233	52.9154	22.7931	41.3924	41.3962	10.0436	51.4398	24.262	41.5362	45.3651	0.0440599	42.6003
	43.7265	79.5836	70.7228	46.2282	37.2153	43.1666	53.4405	17.3051	70.7456	32.382	299.466	44.9773	43.3066	64.5992	0.197326	94.3626	683.46	298.679	52.017	263.257	105.553	598.077	3637.63	2647.31	726.701	322.004	571.008		1.25088	34.6062	25.7455	1.25088	7.76204	1.81073		41.732	45.8779	43.0746	52.5264	22.5257	41.0162	41.1254	10.0269	51.1524	24.3813	41.1951	45.177	0.0461017	42.4033
	41.3598	74.1606	67.7428	43.2558	36.2024	41.6325	50.7257	15.9744	66.7	31.4917	255.181	42.4442	41.428	61.621	0.195956	87.7194	549.196	289.582	55.7985	210.924	82.6851	487.922	3012.88	2349.53	575.279	286.679	500.045		1.08438	31.7164	25.2986	0.811647	6.24172	0.811647		41.4807	45.6465	42.8946	52.1265	22.2615	40.6355	40.8409	10.0032	50.8441	24.4932	40.8468	44.9586	0.0479198	42.1877
	51.7133	78.8233	74.7957	39.9019	34.1572	39.7664	53.193	19.2097	72.4027	36.1132	369.013	45.8076	39.8003	69.0251	0.268548	2.18954	656.913	466.678	176.651	362.358	180.273	1052.51	3546.49	3083.01	425.642	221.605	420.067		5.90566	33.0157	28.9881	5.90566	11.6503	6.04121		41.2094	45.3936	42.6969	51.7099	22.0008	40.2585	40.5448	9.97202	50.5169	24.5951	40.4962	44.7194	0.0495587	41.9531
	71.5378	92.5644	72.9996	36.7105	32.6304	36.7618	57.2007	25.088	82.2888	43.8596	629.409	54.1498	36.7233	72.6341	0.32838	205.551	1250.59	249.603	419.851	603.7	417.752	2731.83	5371.95	2886.78	304.141	178.479	305.932		17.388	38.4146	18.8498	17.4393	21.5193	17.388		40.9253	45.1307	42.4916	51.2829	21.7433	39.8852	40.2432	9.93637	50.1795	24.6908	40.1452	44.4709	0.0511211	41.7085
	71.3994	90.0449	68.4784	34.1049	32.3112	33.9703	55.0515	24.7886	79.8401	45.028	614.474	51.2917	34.004	70.6692	0.350283	267.254	1224.54	180.28	438.759	517.123	444.418	2717.39	5008.97	2421.38	220.051	170.051	216.074		20.1078	38.7532	17.1867	17.1867	18.9805	17.3214		40.6332	44.8541	42.2702	50.8505	21.489	39.5128	39.935	9.89667	49.8316	24.782	39.7929	44.2082	0.0525618	41.4517
	67.7537	83.812	63.1457	39.9851	31.6346	32.5554	53.1478	21.5114	74.6592	40.4747	462.741	51.5654	34.4129	66.6017	0.318656	213.333	940.296	99.9587	173.256	462.815	424.044	2350.59	4165.56	1925	429.08	152.863	176.481		16.1883	32.2466	11.5803	11.5803	19.9308	19.01		40.3348	44.5592	42.0287	50.4146	21.238	39.1389	39.619	9.85254	49.4716	24.8682	39.4379	43.9265	0.0538442	41.1817
	65.0342	79.6807	58.066	80.8408	30.437	31.6398	57.6164	22.338	79.9544	38.7702	498.987	61.5501	38.2464	76.019	0.33057	55.0233	486.832	0.20216	539.371	738.721	674.783	2094.28	3649.35	1505.07	3790.85	124.682	152.991		3.48407	18.1306	3.48407	19.2907	31.1131	29.9103		40.0307	44.2485	41.7669	49.9742	20.9903	38.7615	39.2954	9.8039	49.0993	24.9493	39.0788	43.6281	0.0550046	40.8988
	64.6752	77.7402	54.4844	84.5234	29.2864	29.6627	56.7287	23.5281	80.2568	41.4748	553.573	59.5798	35.8681	74.474	0.349874	63.147	441.483	5.03688	772.545	753.083	732.571	2061.56	3418.67	1240	4257.9	100.31	107.99		5.09541	18.1604	5.09541	24.9436	30.2935	29.9171		39.7216	43.9273	41.4864	49.5276	20.7461	38.3822	38.9652	9.75082	48.716	25.0244	38.717	43.3171	0.0560747	40.604
	63.7849	76.2218	52.0555	80.8235	28.0991	42.1507	57.1893	20.3129	77.5021	35.5187	412.613	57.9202	44.6269	73.1126	0.241938	43.503	362.236	26.3551	558.577	846.237	226.157	1981.51	3243.41	1074.84	3788.73	77.9382	523.49		5.8647	18.3015	5.8647	22.9032	29.8211	15.7695		39.4071	43.6032	41.1926	49.0749	20.5054	38.0046	38.6313	9.69425	48.3255	25.0943	38.3552	43.0006	0.0570998	40.2998
	62.4347	72.9575	59.9067	76.9822	26.8625	55.3559	59.0833	17.7586	76.8419	30.057	315.37	61.1707	56.4936	70.3268	0.109077	11.2324	192.494	0.678016	320.373	1038.18	13.8928	1863.12	2882.26	1651.27	3330.6	57.6332	1302.13		1.26403	11.7868	1.26403	15.8115	34.3082	5.81476		39.087	43.2745	40.889	48.618	20.2683	37.6309	38.2946	9.63451	47.9291	25.1589	37.9949	42.6781	0.0580516	39.988
	58.5056	67.6771	70.4482	98.0064	25.2918	53.2032	62.1887	23.8199	86.0086	38.3026	567.388	63.0914	54.5288	69.7555	0.122515	13.5654	30.1221	68.2196	1282.91	1361.38	80.7399	1539.37	2343.17	2619.13	6199.3	36.252	1151.4		4.58574	4.58574	7.3569	34.9151	37.7995	9.88816		38.7611	42.9369	40.5776	48.1602	20.0349	37.2614	37.9554	9.57186	47.5272	25.2187	37.6363	42.347	0.0588961	39.6693
	54.9634	64.4247	67.0353	99.3524	23.9235	49.2375	59.8228	24.7395	84.5623	41.3546	612.041	59.6941	50.669	66.3826	0.134245	23.6135	21.1773	52.0196	1562.59	1288.76	112.048	1273.96	2038.87	2281.44	6413.05	21.6472	898.003		4.73062	4.73062	7.3412	39.6583	35.7706	10.4565		38.4301	42.5933	40.2583	47.7028	19.8053	36.8946	37.6141	9.50688	47.1209	25.2748	37.2785	42.0096	0.05967	39.3442
	52.9204	61.9586	63.2379	95.6986	26.45	46.5739	57.8066	22.8728	80.6794	39.5678	523.166	57.4395	48.1605	62.9181	0.132857	23.8748	17.2395	29.4997	1435.81	983.233	126.174	1132.29	1822.25	1933.11	5841.21	51.5408	745.455		4.51912	4.51912	5.79842	38.2591	30.9895	10.8657		38.0969	42.2495	39.9312	47.2463	19.5794	36.5286	37.272	9.44027	46.7123	25.3281	36.9207	41.6699	0.0604296	39.014
	52.0098	59.0266	68.5133	89.4295	32.4127	45.652	57.8406	19.7095	77.5501	34.0754	388.462	55.5182	47.2414	66.1416	0.166693	33.9993	1.40655	113.906	997.856	646.582	148.563	1071.84	1580.52	2424.82	4922.24	172.708	695.966		3.50844	3.50844	12.9951	33.9113	23.1055	9.86618		37.7629	41.9057	39.6001	46.7906	19.3576	36.1647	36.9303	9.37214	46.3024	25.3779	36.5643	41.3293	0.0611736	38.6815
	51.0296	55.7458	72.8426	85.375	31.5637	44.0492	56.7676	19.5333	76.301	34.4092	381.55	53.3877	45.7943	68.5684	0.199139	32.9254	1.0442	258.404	818.381	635.238	161.759	1008.62	1330.42	2869.93	4369.76	151.115	613.967		2.3581	2.3581	19.4549	31.9873	21.824	9.33848		37.4293	41.5613	39.2676	46.3362	19.1402	35.8047	36.5899	9.30257	45.8925	25.4239	36.2109	40.9879	0.0618796	38.3484
	48.6882	51.9349	69.8268	82.6266	29.49	40.8084	53.8958	19.376	73.2718	35.9508	375.428	50.3115	42.7784	65.3538	0.208776	27.1195	3.84509	253.797	825.456	595.646	171.279	865.379	1066.94	2555.91	4013.95	104.43	463.869		1.62337	1.62337	19.5153	32.315	20.8216	9.5031		37.0954	41.2145	38.9617	45.8856	18.9271	35.4515	36.256	9.2334	45.4894	25.4672	35.8625	40.6513	0.062588	38.0286
	45.4414	47.7293	64.4628	79.7386	27.5788	38.6575	50.6014	18.7013	69.3027	36.958	349.738	46.5853	40.3535	60.2795	0.198006	26.6254	8.24914	192.14	848.976	530.042	142.657	684.899	809.882	2042.32	3656.35	69.0217	375.843		1.14392	1.14392	17.8775	33.1533	19.0066	7.92784		36.7608	40.8636	38.653	45.44	18.718	35.1048	35.9234	9.16318	45.0865	25.5076	35.5188	40.311	0.0631971	37.7069
	43.9	44.7324	60.8801	75.732	26.1153	37.6814	48.1735	17.5937	65.7672	36.5214	309.537	44.3162	39.236	56.8431	0.183256	18.2632	11.8415	161.457	759.472	486.566	110.085	606.594	648.289	1731.33	3187.87	46.8461	338.948		0.416195	0.416195	16.5639	31.4159	18.2009	6.63479		36.4257	40.5097	38.34	44.9987	18.5127	34.7626	35.5916	9.09182	44.6834	25.5449	35.1784	39.9673	0.0637282	37.3829
	42.4041	43.6404	57.9796	70.3115	24.6281	37.1988	46.0271	16.0454	62.0724	34.8607	257.454	43.0222	38.5001	54.3948	0.171104	13.1262	5.69613	142.862	589.733	457.915	77.9391	535.146	593.876	1498.37	2605.15	28.7005	321.41		0.618177	0.618177	14.9573	27.2892	18.3941	5.82348		36.0912	40.155	38.0283	44.5611	18.3113	34.4232	35.2617	9.01979	44.2815	25.5796	34.8402	39.6233	0.0642338	37.0597
	40.0589	43.4828	54.1978	65.118	22.9616	36.2473	43.6777	14.6141	58.2918	33.4589	213.572	41.7709	37.2002	51.5191	0.161396	13.0959	0.0379845	110.672	459.683	429.157	55.2119	432.144	586.221	1219.89	2101.96	13.6219	288.199		1.71196	1.71196	12.4269	23.3471	18.8093	5.52361		35.7576	39.8005	37.719	44.1295	18.1137	34.094	34.9357	8.94767	43.8834	25.6118	34.5099	39.2801	0.0646459	36.7383
	37.0016	42.252	50.2089	61.214	21.9105	35.398	41.3308	13.4618	54.7926	32.5708	181.22	39.6268	35.7989	48.2197	0.147833	18.742	0.848531	78.8202	395.34	377.151	35.1982	314.381	528.133	957.164	1759.23	6.96754	260.086		2.62518	2.62518	10.5821	21.5872	17.7164	4.22878		35.425	39.4468	37.4087	43.7044	17.9197	33.7977	34.6171	8.87497	43.492	25.6376	34.2045	38.9373	0.0647064	36.4168
	34.2128	39.1552	46.4987	58.011	20.7249	63.4827	43.6809	15.7639	59.4448	36.0888	248.501	42.827	35.4484	55.133	0.217314	89.645	20.4818	7.94025	205.353	526.977	392.111	223.262	395.388	741.359	1500.8	2.11437	1954.69		8.61419	3.67176	3.67176	15.1841	22.1021	20.6557		35.0941	39.0938	37.0981	43.2835	17.7292	33.5099	34.3014	8.80182	43.1033	25.6602	33.9059	38.5949	0.0646741	36.0961
	31.5854	36.9215	42.7752	53.8986	19.3794	69.6612	42.3702	17.6207	59.9909	41.5875	310.489	39.8483	32.9194	51.1177	0.216551	116.312	29.6883	0.163995	132.904	528.579	744.798	151.648	311.546	552.453	1199.08	0.0117783	2539.19		8.26295	2.92683	2.92683	14.0503	20.469	29.8129		34.7663	38.7412	36.7884	42.8688	17.5423	33.2222	33.9882	8.72879	42.717	25.6818	33.6082	38.253	0.0646353	35.7773
	29.9254	36.4749	39.7928	50.0537	18.8651	68.0811	40.5322	17.021	57.5532	41.9939	289.716	38.1339	31.5628	47.4885	0.201461	112.504	16.4616	0.546594	90.6605	469.463	758.942	113.519	295.979	421.153	947.587	0.164652	2382.44		8.20847	1.65899	1.65899	11.9199	19.2688	29.9472		34.4423	38.3893	36.4821	42.4602	17.3586	32.9361	33.6781	8.65614	42.3342	25.7026	33.3126	37.9125	0.0645817	35.4622
	28.847	36.2168	36.8795	46.931	18.8024	64.0538	38.6218	15.5756	54.1974	40.3287	242.601	36.5482	30.6895	44.4181	0.182786	95.5456	5.78371	3.03542	69.0432	392.807	646.789	91.7031	287.166	310.065	765.083	0.21943	2005.51		7.70115	0.331345	0.331345	10.3828	17.7458	27.5056		34.122	38.0384	36.1775	42.0569	17.1784	32.6543	33.3713	8.58352	41.9548	25.7213	33.0212	37.5732	0.0644804	35.1498
	26.9631	35.0596	34.7947	43.6284	18.5836	61.0684	36.683	14.6366	51.3196	39.9004	214.231	34.9271	28.921	41.4862	0.178465	94.4755	2.63533	3.56563	48.239	327.588	594.652	59.171	249.285	240.989	593.29	0.472358	1747.04		7.96402	0.13246	0.13246	8.70126	16.3436	26.1413		33.8043	37.6892	35.894	41.6577	17.0019	32.3771	33.0707	8.51194	41.5826	25.7386	32.7339	37.2404	0.064403	34.8492
	25.5946	32.883	32.185	41.8991	17.7096	60.6443	35.1526	14.8655	50.0181	42.2885	220.983	32.534	27.2422	39.6451	0.185429	91.3552	5.15114	8.80665	45.5152	304.26	649.829	39.9899	185.29	166.775	512.037	2.43762	1711.77		6.93938	0.348993	0.348993	9.3651	14.8244	28.1103		33.4893	37.3425	35.6382	41.2645	16.8296	32.1038	32.778	8.44211	41.2201	25.7554	32.4501	36.9164	0.064386	34.5637
	25.1352	30.334	30.0897	50.3835	16.9127	60.1343	35.4982	16.3539	51.8521	46.0695	267.449	30.2119	26.3738	45.3712	0.26479	107.394	26.6694	29.2522	221.572	345.422	606.937	34.3901	122.393	117.048	968.001	5.56074	1669.82		5.0767	0.122146	0.122146	20.1717	13.2991	29.9225		33.1781	36.9984	35.3852	40.878	16.6613	31.8315	32.4887	8.37282	40.8616	25.7715	32.1681	36.5951	0.0643803	34.2817
	24.875	28.7505	28.3574	50.0946	16.7946	57.8659	34.4563	15.9126	50.3689	46.182	253.211	28.554	25.7456	44.7585	0.269672	91.8026	32.556	37.1967	244.554	311.938	548.009	31.4061	89.8646	82.5658	950.101	6.13198	1489.58		3.67902	0.196562	0.196562	21.5406	11.7594	29.3119		32.871	36.6573	35.1336	40.4981	16.4962	31.5598	32.2027	8.30425	40.5069	25.7875	31.8876	36.2764	0.0643854	34.0023
	24.0602	28.0707	26.4164	48.1209	16.0926	53.9351	32.7827	14.8328	47.6155	45.2459	220.012	27.2435	24.6493	43.1084	0.272428	76.0806	22.2028	40.5299	235.263	278.557	447.427	22.9384	77.4371	51.0584	832.329	10.101	1201.61		3.18327	0.82716	0.82716	20.8774	11.1509	26.6916		32.5675	36.3196	34.8799	40.1241	16.3338	31.2906	31.9193	8.23613	40.1554	25.803	31.6098	35.9596	0.0643755	33.7237
	22.5518	27.4583	25.3243	47.1642	15.0299	49.7263	31.2091	14.0205	45.2296	44.9243	196.574	26.3913	23.245	42.2377	0.290042	74.9487	14.0691	34.6314	254.564	261.768	342.887	10.7649	67.0337	36.6442	778.039	17.9857	927.537		3.83943	1.06698	1.06698	20.7729	11.3614	23.3351		32.2674	35.9852	34.623	39.7548	16.1756	31.0242	31.6383	8.16763	39.806	25.8156	31.335	35.6447	0.0643437	33.4452
	20.7881	26.5729	23.713	70.7013	13.9088	46.5971	33.7135	21.1867	54.9002	62.8433	448.876	25.143	21.5193	41.591	0.318042	167.068	50.9884	100.01	1368.1	392.229	165.985	2.30197	53.3203	19.7331	2645.1	28.752	746.722		4.35491	1.42994	1.42994	45.5584	11.2342	21.4541		31.971	35.6544	34.3664	39.39	16.0203	30.7604	31.3604	8.09938	39.4598	25.8268	31.063	35.3324	0.064303	33.1687
	20.0591	25.2188	22.4802	72.1087	12.8876	44.228	32.8304	21.9024	54.7328	66.7137	479.714	23.8495	20.6643	39.4757	0.312792	163.107	57.9364	107.126	1542.78	397.713	129.905	0.621283	35.378	10.3001	2791.83	40.7453	622.857		3.79044	1.36928	1.36928	48.2591	10.9619	20.3785		31.6785	35.3274	34.1117	39.0307	15.8678	30.4988	31.0858	8.03182	39.1176	25.8376	30.7937	35.0235	0.0642655	32.8951
	19.4269	23.4182	22.207	68.6918	12.1213	41.9801	31.3075	20.8125	52.1201	66.4777	433.162	22.8126	20.1219	37.3396	0.299639	141.15	62.2423	82.82	1397.58	368.11	113.903	0.0243436	17.2002	8.62094	2442.43	51.1155	515.708		3.3857	0.605585	0.605585	45.8792	10.6912	19.1675		31.3901	35.0045	33.8577	38.6771	15.72	30.2389	30.8147	7.96422	38.7789	25.8455	30.5267	34.7178	0.0642376	32.6239
	22.2474	22.2618	21.8101	63.5064	11.2881	39.9357	30.1749	18.7532	48.9281	62.1482	351.682	22.2546	21.9194	35.5172	0.236744	62.846	62.6168	69.9702	1110.99	356.713	95.2727	8.85975	8.94607	6.44783	1956.79	63.7247	427.036		0.00723267	0.00723267	0.444508	41.2518	10.9665	17.6811		31.1388	34.509	33.4686	38.2586	15.3346	29.7228	30.4054	7.95019	38.3556	26.1473	30.0768	34.2489	0.0648593	32.3037
	40.891	21.4477	20.9834	59.764	10.7205	37.6785	31.9142	17.7066	49.6208	55.482	313.525	29.5631	21.0995	40.0879	0.310332	80.5832	109.549	119.482	775.612	449.171	33.2277	467.432	4.73851	2.93295	1639.7	73.1076	338.844		11.3279	8.11545	8.57967	30.2009	18.8426	8.11545		30.8425	33.9549	33.0852	37.867	14.9723	29.2285	29.9917	7.92697	37.9187	26.4305	29.632	33.7375	0.0647864	31.9638
	41.1599	20.6951	19.8109	57.267	10.8822	35.3634	30.8631	17.0189	47.882	55.1432	289.643	28.0292	20.032	39.7107	0.329392	106.024	103.387	122.15	697.166	399.234	20.2524	479.13	2.02862	0.291683	1443.71	70.3687	258.969		13.1306	7.33411	8.21833	29.2377	17.147	7.33411		30.4184	33.3923	32.7196	37.4821	14.6349	28.7487	29.566	7.89405	37.4601	26.6998	29.1662	33.2241	0.0650413	31.569
	39.8109	20.2015	18.4276	54.869	10.7006	33.2457	29.5426	16.2874	45.83	55.132	265.28	26.7236	18.8711	38.1696	0.338329	105.439	87.2551	123.543	641.43	355.02	13.7135	421.894	0.866181	0.711078	1267.23	73.4489	195.298		13.0873	6.52211	8.29605	28.1454	16.023	6.52211		29.9834	32.8607	32.3835	37.1061	14.3222	28.2941	29.1583	7.85893	37.0172	26.9526	28.7164	32.7414	0.0654923	31.1834
	37.6024	19.8155	23.3701	51.7925	10.0448	30.871	28.916	14.6445	43.5606	50.645	214.462	27.1205	20.7041	35.9196	0.268712	75.4528	82.8208	30.758	523.333	356.123	3.82189	336.046	0.296605	16.8036	1057.66	85.1193	134.564		10.4819	7.30508	3.75048	24.672	17.0757	3.75048		29.5622	32.3636	32.0652	36.7455	14.0058	27.8664	28.7681	7.83334	36.6015	27.2293	28.2904	32.289	0.0660066	30.8137
	34.9572	19.1603	30.523	48.012	9.41575	29.4848	28.5922	13.2579	41.8501	46.3691	175.773	30.0039	21.7414	33.8487	0.217795	40.5136	88.9605	3.72817	377.129	367.735	0.796802	246.062	0.0122231	126.611	826.052	97.1228	104.325		4.95329	10.8436	0.519104	18.0081	20.5882	0.519104		29.1643	31.8834	31.7612	36.4066	13.6612	27.4603	28.3895	7.82606	36.2156	27.5667	27.8863	31.8529	0.0663985	30.4627
	33.3159	17.9536	32.5487	45.3169	9.06964	28.0156	27.7034	12.709	40.4123	45.8751	161.517	30.2822	20.4691	33.1241	0.236131	31.5004	95.0592	23.4769	310.237	347.217	0.0974926	197.264	1.73523	176.301	678.398	104.064	76.4713		3.03375	12.3286	2.26653	15.0348	21.2125	2.26653		28.6501	31.4253	31.4819	36.0929	13.3273	27.0807	28.0097	7.82187	35.8316	27.9256	27.4731	31.4678	0.0677748	30.0377
	32.8847	16.9789	31.1144	42.9718	8.82504	26.5344	26.5515	12.136	38.6876	45.7075	147.284	28.8244	19.3678	32.4421	0.252352	40.1087	91.6357	20.8199	269.625	314.229	0.000293918	185.337	5.25306	140.271	561.736	109.115	52.7592		4.06027	11.8455	2.29002	14.1474	19.9994	2.29002		28.0434	30.9888	31.2231	35.7943	13.0127	26.7139	27.6294	7.81696	35.4463	28.2922	27.0462	31.1646	0.0707484	29.5161
	34.5621	25.7055	28.7764	39.9915	8.52331	25.1461	27.1175	10.7288	37.8463	39.5642	115.108	27.241	25.286	33.1157	0.134067	55.422	1.99371	2.75209	165.74	345.743	3.88636	233.822	41.4048	90.3562	429.346	115.509	34.5187		7.32112	1.53547	1.53547	12.7505	18.7177	2.09486		27.449	30.5693	30.9805	35.4817	12.72	26.3225	27.2538	7.80662	35.0604	28.6441	26.6041	30.8777	0.0743464	29.0092
	35.2112	35.3854	27.7113	37.03	8.07246	23.7358	27.8577	10.9849	38.8426	39.4321	120.668	31.4613	24.7297	35.3418	0.176658	54.0741	56.6658	0.0214283	84.1315	391.456	16.9898	254.095	259.678	71.2417	315.389	125.404	19.9362		3.74995	3.92411	3.74995	5.56876	23.3888	7.72542		26.8851	30.1683	30.7223	35.0827	12.4468	25.9354	26.8734	7.77265	34.6461	28.9232	26.1728	30.5838	0.0777183	28.5267
	33.8776	38.2814	33.7168	34.8858	7.52282	22.1402	28.4041	11.6019	40.006	40.8459	134.604	33.7972	25.0344	34.6337	0.16088	29.959	97.5617	28.2247	42.0121	436.028	39.2364	213.357	361.403	208.686	243.826	138.016	8.23325		0.0803986	4.48425	0.0803986	1.08859	26.2744	11.657		26.3604	29.7963	30.4051	34.666	12.1858	25.5638	26.4962	7.72776	34.224	29.1655	25.763	30.2529	0.0801547	28.0783
	31.4836	36.7674	34.514	33.5054	6.96179	20.3998	27.272	11.4799	38.7519	42.0939	131.787	32.4945	23.1708	34.2619	0.193115	17.7377	90.1624	52.4469	38.8555	412.506	47.2272	149.152	306.13	232.355	202.624	151.513	1.2746		1.0109	4.27287	2.01951	1.0109	25.5328	12.0947		25.8526	29.4564	30.105	34.2741	11.9305	25.2169	26.1393	7.69061	33.8299	29.4217	25.3758	29.9428	0.0825586	27.6545
	29.5728	34.6052	33.3173	32.2652	6.42516	19.2132	25.8998	11.0344	36.9342	42.604	121.757	30.919	21.8031	33.0542	0.205099	13.4909	75.7845	55.0186	40.5183	379.262	44.711	106.13	235.144	197.302	168.853	165.012	0.00332617		1.3462	3.68624	2.39826	1.3462	24.4938	11.7058		25.3496	29.1432	29.8429	33.9081	11.6905	24.8794	25.8023	7.66019	33.4625	29.688	24.997	29.668	0.085448	27.2464
	28.2959	35.6683	30.942	30.1975	5.96073	18.4604	24.9208	10.8832	35.804	43.6711	118.444	29.2467	20.9193	30.7559	0.190355	11.3916	115.509	36.2544	27.8439	359.484	41.7374	81.4526	268.877	136.215	119.393	177.159	0.656885		0.950793	6.42155	1.69522	0.950793	23.286	10.7864		24.8527	28.7977	29.5906	33.5534	11.4526	24.4506	25.4496	7.63282	33.0824	29.9919	24.5511	29.3923	0.0897463	26.8252
	27.6429	36.1169	29.7964	28.901	5.54827	17.9359	24.3235	10.9025	35.226	44.8227	118.864	28.272	20.3626	29.5725	0.184437	11.0183	139.082	29.9518	20.9531	352.511	40.8026	70.0919	283.788	110.787	92.74	188.309	1.78219		0.629036	7.84489	1.5244	0.629036	22.7237	10.3361		24.374	28.0584	29.0241	33.1707	11.1198	23.9916	24.9564	7.56787	32.5243	30.3243	24.0872	28.7827	0.0888122	26.2162
	27.2041	34.9949	31.1532	27.9164	5.19519	17.2267	23.9484	10.9283	34.8768	45.6328	119.429	27.5602	19.7211	30.344	0.212183	10.5995	122.025	51.9091	15.7446	351.683	45.1813	62.9365	247.247	141.191	74.7449	198.124	4.17846		0.356132	7.43469	3.59298	0.356132	22.365	10.3335		23.918	27.2457	28.3312	32.7085	10.7733	23.5638	24.4234	7.47261	31.896	30.5961	23.6523	28.0598	0.0852306	25.5818
	26.1748	32.8122	32.6235	26.8477	4.87172	16.1851	23.2525	10.8487	34.1012	46.656	117.694	26.5113	18.6825	31.1796	0.250633	8.53982	91.3881	87.8157	12.9256	337.854	49.9487	47.6648	183.369	178.294	57.4094	207.335	9.52197		0.336464	6.30095	6.11224	0.336464	21.6396	10.3262		23.4926	26.4709	27.6787	32.2607	10.4306	23.1544	23.9146	7.38827	31.3029	30.8943	23.2389	27.3767	0.0817497	24.9817
	24.6443	30.1483	30.8346	25.3382	4.55956	15.1274	21.7754	10.1359	31.9113	46.5474	102.736	24.9912	17.5066	28.9458	0.246256	8.23052	70.1062	82.0693	12.6935	296.385	44.1959	28.8739	118.32	133.721	36.8127	216.422	17.1682		0.346951	5.1571	5.84337	0.346951	20.4317	9.86384		23.0967	25.7488	27.0545	31.842	10.0963	22.7592	23.4329	7.31606	30.749	31.2213	22.8436	26.7281	0.0783609	24.4228
	22.7565	28.1911	29.2526	23.3803	4.27485	14.6253	20.4134	9.4538	29.8672	46.3116	89.3743	23.0684	16.6581	26.9884	0.236681	5.4897	60.4916	78.1313	8.80233	260.454	33.5023	12.1495	79.5706	99.6362	16.8878	224.88	21.5808		0.311931	5.12269	6.18425	0.311931	18.7935	8.44306		22.6096	24.979	26.3686	31.4565	9.78061	22.3818	22.9293	7.23924	30.1686	31.5719	22.4387	26.0212	0.0739253	23.7943
	21.3281	26.9931	28.3261	21.8173	3.97845	14.1283	19.4286	9.08298	28.5115	46.7507	82.5005	21.5727	15.9282	25.6991	0.234723	3.60815	57.2221	79.1671	5.70619	238.706	28.093	4.23219	59.633	81.9986	6.48455	233.857	26.446		0.244624	5.42039	6.75345	0.244624	17.5942	7.44442		21.9321	24.0706	25.7015	31.1024	9.4782	22.0336	22.3864	7.16585	29.5523	32.0098	21.9575	25.2938	0.0706081	23.0521
	20.1821	25.4945	26.7751	20.5816	3.68568	13.4447	18.3606	8.59614	26.9568	46.8183	73.8935	20.3818	15.129	24.2663	0.231939	3.31766	50.8929	70.804	4.93287	215.354	24.1666	0.830319	38.7344	56.3143	1.71815	242.897	33.9443		0.199781	5.1127	6.39329	0.199781	16.6962	6.93718		21.2566	23.1862	25.076	30.7736	9.17737	21.7128	21.8638	7.11038	28.9741	32.5213	21.3707	24.6035	0.070319	22.4495
	19.1495	23.6165	24.8788	19.4709	3.41676	12.5892	17.1869	8.00412	25.1911	46.571	64.066	19.3102	14.2293	22.5801	0.226867	3.85159	41.3394	59.1654	5.21625	189.618	21.1393	0.0147272	18.8848	31.4497	0.040004	251.352	44.6445		0.160683	4.30634	5.56868	0.160683	15.8934	6.72098		20.6157	22.3632	24.4994	30.3861	8.88227	21.4051	21.3586	7.051	28.4096	33.0124	20.813	23.9654	0.0703987	21.8842
	18.139	21.8796	22.9176	18.2631	3.15461	11.5917	15.9909	7.43717	23.4281	46.5086	55.3115	18.2011	13.2285	20.9755	0.226493	4.61417	34.6762	47.9791	5.16288	164.771	19.3535	1.28105	6.80558	13.2991	1.01546	259.733	58.9695		0.062067	3.67852	4.71656	0.062067	15.0465	6.60939		20.0009	21.5832	23.9709	29.5937	8.59844	21.1057	20.8088	6.89356	27.7024	33.1281	20.2771	23.374	0.0709449	21.3444
	17.1549	20.4821	21.0098	16.9246	2.91946	10.6912	14.8637	6.91249	21.7762	46.5059	47.7825	17.0398	12.2495	19.6503	0.232	5.2499	31.5667	37.7746	4.24726	142.664	17.4095	4.47702	1.46715	3.02393	5.50501	267.368	73.6101		0.11519	3.44235	3.97003	0.11519	14.1203	6.34855		19.4043	20.8386	23.4761	28.7723	8.32551	20.8252	20.2737	6.73232	27.006	33.2072	19.7595	22.8167	0.0718066	20.8319
	16.1309	19.6217	19.4513	15.5759	2.6953	10.0598	13.9225	6.50585	20.4283	46.7291	42.3261	15.8534	11.4388	18.6212	0.238937	4.87716	32.4812	30.5683	2.73367	126.05	14.9205	9.85916	0.123107	0.0325815	13.6528	274.749	84.8438		0.277523	3.76832	3.59796	0.277523	13.1581	5.79362		18.8209	20.1107	23.0032	27.9885	8.06334	20.4186	19.7342	6.57986	26.3141	33.3424	19.1433	22.3571	0.0774386	20.2647
	15.0816	18.6186	18.1203	14.3535	2.489	9.60649	13.0449	6.09814	19.1431	46.7472	37.1873	14.7176	10.7932	17.3606	0.233268	4.14823	31.0664	25.7593	1.71234	111.428	11.8228	17.5494	0.425359	1.32378	24.1804	281.63	93.3996		0.364079	3.90108	3.40272	0.364079	12.2286	5.11107		18.2537	19.4284	22.4485	27.2418	7.81287	19.8823	19.1779	6.4234	25.6013	33.4937	18.5474	21.807	0.0807748	19.6553
	13.9916	17.2775	16.9073	13.3663	2.29803	9.18129	12.1703	5.65095	17.8213	46.4321	31.9332	13.679	10.2276	16.1784	0.225359	3.31711	26.0831	22.4384	1.4304	97.4627	8.93442	27.87	3.9734	5.5865	34.8632	288.076	101.799		0.31265	3.59852	3.22828	0.31265	11.381	4.49769		17.7241	18.8017	21.7856	26.2835	7.5811	19.3741	18.5917	6.19689	24.7886	33.3316	17.9935	21.1827	0.0814072	19.0879
	12.9432	16.1411	15.6743	12.4805	2.12203	8.64763	11.3348	5.25218	16.587	46.3368	27.5854	12.7118	9.60584	14.9915	0.218953	2.58688	23.1003	18.8315	1.31264	84.8747	7.22075	40.0396	9.79556	12.9351	46.109	294.082	112.853		0.231337	3.42924	2.96249	0.231337	10.5898	4.06419		17.227	18.2068	21.1544	25.3113	7.36843	18.9114	18.0299	5.96492	23.9948	33.0835	17.4719	20.5936	0.0820083	18.5591
	12.1067	15.4284	14.4166	11.6405	1.96222	7.98595	10.5901	4.95331	15.5434	46.7732	24.5353	11.8736	8.89958	13.8391	0.217231	2.30013	23.4094	14.6427	1.1034	74.4396	6.7814	51.3253	14.7644	23.5633	58.2223	299.588	127.349		0.233094	3.55481	2.54305	0.233094	9.91136	3.88764		16.7479	17.6675	20.5588	24.3757	7.13017	18.4808	17.4935	5.75709	23.2506	32.9099	16.9778	20.0393	0.0827051	18.0741
	11.3811	14.7462	13.4437	10.7895	1.83658	7.41277	9.93497	4.69523	14.6302	47.2596	22.0451	11.0853	8.25695	12.9281	0.220491	2.09126	23.1475	12.3113	0.73023	65.5839	6.36149	62.2482	20.4728	33.9554	71.9331	303.953	140.614		0.295791	3.66086	2.35842	0.295791	9.24871	3.67253		16.2746	17.1577	19.9087	23.5039	6.83064	18.0585	16.9557	5.58277	22.5384	32.9256	16.4954	19.4461	0.0820976	17.6081
	10.7361	14.0125	12.6699	9.98475	1.7434	7.00744	9.35902	4.43694	13.796	47.4082	19.6865	10.3604	7.75177	12.1865	0.222422	1.89631	21.6549	10.9621	0.391542	57.9976	5.52991	72.8421	27.6502	43.5721	86.2315	307.211	150.391		0.375667	3.65208	2.30951	0.375667	8.61701	3.35298		15.8085	16.678	19.2133	22.6735	6.53824	17.6505	16.427	5.41319	21.8402	32.9529	16.0259	18.8226	0.0802544	17.1643
	10.0566	13.1246	14.1858	9.38408	1.67049	6.83963	9.21019	4.54516	13.7554	49.3493	20.6585	9.72032	7.47574	12.3576	0.246143	0.716337	15.3224	24.7569	0.0302365	56.8471	5.61958	84.903	37.7767	25.8574	97.7481	309.772	154.535		0.33624	3.40425	4.46551	0.33624	8.04983	2.88069		15.3639	16.2314	18.5457	21.8705	6.26562	17.2745	15.9253	5.24883	21.1741	32.9591	15.5808	18.2279	0.0782965	16.7529
	9.31567	12.0906	13.3365	8.90235	1.56782	6.67252	8.64759	4.20419	12.8518	48.6169	17.6752	9.10901	7.22998	11.3969	0.223704	0.446341	11.8545	21.9862	0.0649023	50.1231	3.90089	99.1054	51.5555	35.216	107.506	313.397	158.718		0.206664	2.98161	4.22752	0.206664	7.54119	2.43649		14.9507	15.8215	17.9314	21.0961	6.01423	16.92	15.4556	5.09151	20.5472	32.9427	15.1684	17.6785	0.0764192	16.3707
	8.6178	11.1292	12.3627	8.37291	1.47596	6.36028	8.05314	3.86213	11.9153	47.9581	14.9161	8.49536	6.86344	10.5013	0.209499	0.318847	9.46207	18.5722	0.102252	43.2592	2.86575	113.487	66.2866	47.7226	118.765	316.658	166.682		0.122448	2.63383	3.86733	0.122448	7.01939	2.13507		14.5526	15.4381	17.3713	20.3607	5.77908	16.5766	15.0131	4.94495	19.958	32.9376	14.774	17.1726	0.0750832	16.0073
	7.99384	10.3614	11.8393	7.7974	1.39063	5.91748	7.55	3.66505	11.2151	48.5437	13.4326	7.89562	6.38746	9.76949	0.209324	0.196998	7.90379	18.398	0.0612054	37.9379	2.66513	127.171	79.3787	55.228	131.64	319.702	178.312		0.0982239	2.46575	3.94367	0.0982239	6.505	1.97814		14.1686	15.0633	16.854	19.6782	5.5579	16.2362	14.593	4.81052	19.4036	32.9645	14.3923	16.6996	0.0742091	15.6498
	7.4028	9.66937	11.4344	7.44996	1.31769	6.10977	7.23067	3.46168	10.6924	47.875	11.9833	7.42638	6.43303	9.11452	0.17247	0.0296296	5.94726	17.6716	0.0480885	34.9633	1.25642	140.85	92.1883	61.4095	139.733	322.316	173.214		0.0235791	2.24299	4.00804	0.0235791	6.10869	1.31661		13.8059	14.6884	16.3875	19.0501	5.35213	15.903	14.1978	4.68802	18.8858	33.0192	14.0265	16.2664	0.0739413	15.2957
	6.81468	9.03129	10.7196	7.14493	1.2359	8.32046	7.21114	3.24708	10.4582	45.0287	10.5435	7.7327	6.89724	8.85358	0.124206	0.15718	3.31295	12.3091	0.00438352	35.7035	1.23059	155.156	104.848	73.1242	147.038	325.259	119.911		0.918015	1.29859	2.98688	0.587764	6.4968	0.587764		13.4708	14.3227	15.963	18.4789	5.15528	15.5765	13.8278	4.57897	18.4068	33.1141	13.6838	15.8664	0.0738614	14.9496
	6.31205	8.38134	10.0746	6.6663	1.15659	8.46632	6.84286	3.10139	9.94425	45.323	9.61863	7.52382	6.40061	8.44508	0.137714	0.281761	2.36691	10.444	0.0311745	32.3337	2.63562	167.93	118.581	84.5714	158.875	328.126	116.738		1.21177	0.85752	2.55076	0.85752	6.36723	0.942503		13.1616	13.9831	15.5728	17.9601	4.9686	14.9675	13.4356	4.45982	17.8954	33.194	13.367	15.4215	0.0713658	14.4753
	5.91643	7.71353	9.53818	6.37417	1.09212	7.90839	6.4238	2.90701	9.33081	45.2537	8.4507	7.04385	6.03086	7.85968	0.131659	0.257429	1.66341	9.69932	0.00246371	28.4269	2.20401	178.34	133.571	94.7248	166.324	330.466	129.105		1.12742	0.669684	2.49432	0.669684	5.95173	0.864543		12.8781	13.6616	15.2155	17.4879	4.79425	14.295	13.0554	4.3473	17.4027	33.2989	13.074	14.9854	0.0681216	13.9783
	5.60497	7.0666	9.22258	6.09667	1.0128	7.47095	6.07909	2.7816	8.86069	45.7568	7.73728	6.58164	5.72789	7.36986	0.125362	0.224795	0.975175	9.88148	0.00030899	25.6674	1.93725	186.756	148.943	100.968	173.559	333.356	139.238		0.976669	0.484966	2.64094	0.484966	5.56884	0.889309		12.6141	13.3407	14.9476	17.0513	4.62786	13.6368	12.7031	4.253	16.9561	33.4801	12.7958	14.6199	0.0665363	13.4888
	5.30073	6.46053	8.76527	5.75459	0.959714	7.29237	5.75553	2.65044	8.40597	46.0503	7.02482	6.10756	5.4142	7.08441	0.133632	0.206844	0.497017	9.0585	8.83759e-07	22.9999	2.36185	195.164	164.104	110.367	182.689	335.297	143.484		0.806828	0.352967	2.65771	0.352967	5.14785	1.18481		12.3604	13.0192	14.7715	16.6411	4.46543	13.017	12.3791	4.17927	16.5584	33.7607	12.5245	14.3334	0.0673502	13.0181
	4.88961	5.91313	10.0961	5.33296	0.937181	7.14898	5.71966	2.99814	8.71781	52.4182	8.98887	5.62304	5.00045	6.84002	0.155363	0.688983	0.0374299	19.1533	0.149541	22.8721	2.04295	206.82	178.428	84.1756	194.265	336.123	146.94		0.733431	0.290087	4.47307	0.290087	4.68586	1.52594		12.1245	12.7064	14.6311	16.2606	4.30611	12.4253	12.0756	4.12145	16.1971	34.1303	12.1997	14.1499	0.074014	12.5658
	4.51085	5.43988	12.0963	5.08687	0.983409	6.95883	5.84603	3.64619	9.49222	62.3704	13.2947	5.26338	4.65486	6.5791	0.171287	1.78269	0.164956	39.0661	0.576315	23.6451	1.23833	217.857	191.295	51.4738	201.185	334.43	151.586		0.752523	0.176503	6.83294	0.176503	4.27997	1.69546		11.901	12.4128	14.5075	15.906	4.15519	11.8362	11.7864	4.07477	15.8612	34.5717	11.8524	13.9838	0.0824976	12.1569
	4.23932	5.00538	11.8566	4.93159	1.00717	6.50725	5.59122	3.5697	9.16092	63.8447	12.7427	4.96849	4.41239	6.13178	0.163066	1.82763	0.343208	39.255	0.435105	21.0135	0.839115	225.947	203.503	54.9709	205.614	333.562	162.909		0.729167	0.0368927	6.88812	0.0368927	3.96132	1.53876		11.6804	12.1424	14.3966	15.4719	4.01125	11.2508	11.4922	4.01883	15.5111	34.97	11.3582	13.8331	0.0982429	11.9114
	3.99729	4.58759	11.4909	4.79191	0.972918	6.02622	5.31113	3.46526	8.77639	65.2452	12.008	4.68975	4.14486	5.71764	0.15947	1.72619	0.523517	38.1894	0.269598	18.8201	0.511341	233.281	215.598	60.5277	209.64	334.814	175.42		0.69246	0.102158	6.80114	0.102158	3.71683	1.33647		11.4602	11.8857	14.3016	15.0388	3.86749	10.6868	11.2068	3.97298	15.1798	35.4516	10.8801	13.6976	0.114636	11.673
	3.74015	4.23517	10.7768	4.59423	0.910489	5.71419	4.99517	3.25398	8.24915	65.1426	10.5884	4.4147	3.8639	5.4342	0.168883	1.57507	0.577596	33.427	0.16075	16.6846	0.516989	241.202	226.071	72.1491	215.403	337.103	183.783		0.674553	0.17953	6.36208	0.17953	3.50421	1.29949		11.2462	11.6344	14.221	14.6219	3.7351	10.1611	10.9366	3.93483	14.8714	35.9785	10.4324	13.5744	0.13088	11.4403
	3.45194	3.89015	9.95995	4.2985	0.983346	5.44578	4.67161	2.98016	7.65177	63.7929	8.88134	4.09433	3.56149	5.15896	0.183186	1.4876	0.610679	27.9665	0.13921	13.6033	0.599336	250.238	236.566	86.6926	224.171	334.433	191.132		0.642388	0.204175	5.86562	0.204175	3.11098	1.35145		11.0459	11.3878	14.1399	14.21	3.6237	9.67665	10.6807	3.89525	14.5759	36.4701	10.019	13.4519	0.146262	11.2168
	3.2187	3.56877	9.47266	4.00806	0.964101	5.17207	4.40073	2.8416	7.24233	64.5711	8.07469	3.78841	3.30622	4.88107	0.192353	1.39719	0.692155	25.7245	0.154188	11.8104	0.594971	257.671	246.555	96.0043	232.953	335.137	198.775		0.569714	0.219646	5.68425	0.219646	2.82431	1.38366		10.8627	11.1478	14.0629	13.5587	3.52306	9.22258	10.3963	3.81698	14.2133	36.7147	9.63262	12.956	0.147126	11.0053
	3.02233	3.27759	9.1529	3.8152	0.921947	4.86211	4.17535	2.76034	6.93569	66.1105	7.61948	3.54639	3.08615	4.60038	0.196998	1.32944	0.805961	24.7761	0.129708	10.5846	0.47164	264.014	255.784	102.373	238.877	336.682	207.612		0.524063	0.268802	5.60651	0.268802	2.62445	1.31571		10.6867	10.92	13.9871	12.8903	3.43116	8.79127	10.1178	3.74423	13.862	37.0065	9.26512	12.3978	0.144609	10.8034
	2.83666	3.03809	8.71673	3.66976	1.08462	4.50878	3.97578	2.58418	6.55996	64.9982	6.67801	3.35393	2.88702	4.29903	0.196494	1.29759	0.879252	22.4767	0.0936445	8.35876	0.284098	270.082	263.502	111.389	243.394	330.739	217.918		0.517268	0.315835	5.36281	0.315835	2.2693	1.15486		10.5166	10.71	13.9027	12.2537	3.34448	8.38154	9.85151	3.68413	13.5356	37.3967	8.9153	11.8678	0.142063	10.6133
	2.65138	2.8066	8.22711	3.515	1.40203	4.15143	3.79226	2.36051	6.15277	62.2456	5.57202	3.1608	2.69018	3.99232	0.194858	1.3016	0.971528	19.6679	0.0768738	5.71318	0.129006	276.206	271.071	121.964	248.247	319.294	228.597		0.509417	0.3542	5.06631	0.3542	1.75876	0.990635		10.3179	10.5155	13.8129	11.6667	3.26371	7.99141	9.59467	3.63618	13.2308	37.8979	8.57303	11.3789	0.140631	10.4167
	2.45831	2.61111	7.7775	3.36815	1.40141	3.85922	3.57928	2.22194	5.80122	62.0777	4.937	2.98963	2.49651	3.73645	0.198933	1.25659	0.937356	17.625	0.0445779	4.74313	0.078366	282.661	277.547	132.097	252.896	319.317	237.518		0.531323	0.378518	4.78787	0.378518	1.58822	0.869592		9.93263	10.328	13.7215	11.1146	3.18782	7.62308	9.31794	3.59077	12.9087	38.5361	8.20047	10.918	0.142141	10.1303
	2.28745	2.504	7.32948	3.23997	1.70659	3.55898	3.43774	2.01947	5.45722	58.7441	4.07827	2.87198	2.34159	3.47923	0.195443	1.32318	0.871882	15.1456	0.039115	2.99689	0.014698	288.436	281.127	142.596	256.989	308.503	246.863		0.584533	0.367985	4.45749	0.367985	1.16539	0.686996		9.54447	10.1461	13.6321	10.5849	3.11625	7.27738	9.05019	3.55384	12.604	39.2681	7.84415	10.4752	0.143622	9.84527
	2.14163	2.42428	6.84243	3.08357	1.95722	3.33448	3.29727	1.81706	5.11433	55.1081	3.30171	2.75392	2.21229	3.27175	0.193188	1.33549	0.762115	12.5682	0.0456668	1.79572	0.00138444	293.41	283.807	154.465	262.028	299.761	253.968		0.612288	0.329647	4.08851	0.329647	0.796701	0.580553		9.17459	9.96717	13.5491	10.0762	3.04833	6.95225	8.79461	3.5265	12.3211	40.0984	7.50784	10.0489	0.144736	9.57088
	1.99671	2.32011	6.30389	2.86726	1.87195	3.21067	3.0951	1.65316	4.74826	53.4123	2.73295	2.59369	2.07756	3.12482	0.201304	1.20646	0.6006	10.2963	0.0519093	1.49609	0.0133561	298.396	287.327	168.142	269.077	302.721	257.929		0.596981	0.273574	3.7102	0.273574	0.721736	0.616979		8.85202	9.79222	13.4114	9.59512	2.98766	6.65028	8.54811	3.49022	12.0383	40.8303	7.20072	9.74295	0.15004	9.22357
	1.86028	2.16328	5.86208	2.73219	3.17625	3.11407	3.15136	1.42611	4.57747	45.2537	2.03378	2.92313	2.30551	3.1607	0.156451	1.66689	0.976294	7.34801	0.175699	0.000619592	0.00139069	303.128	292.669	179.795	273.527	259.036	261.041		1.06285	0.759847	2.93895	0.190937	0.25312	0.190937		8.5548	9.62847	13.198	9.14953	2.9318	6.36168	8.30405	3.4385	11.7425	41.4075	6.90996	9.50874	0.158282	8.85217
	1.74242	2.03378	5.65542	2.65521	3.65512	2.94301	3.11416	1.417	4.53116	45.5019	2.00789	2.79911	2.18914	3.47709	0.227304	1.88167	1.16722	6.45801	0.210636	0.292634	0.0292912	307.246	297.116	185.38	276.079	243.851	266.598		1.05669	0.765332	2.85631	0.143902	0.856005	0.143902		8.27818	9.47591	12.9597	8.72932	2.87798	6.08833	8.06824	3.38373	11.452	41.9389	6.6358	9.28926	0.166622	8.50375
	1.62772	1.9517	5.59456	2.56748	3.63839	2.73413	3.019	1.44062	4.45962	47.7185	2.07539	2.65081	2.10564	3.41232	0.236804	1.93564	1.13913	6.63352	0.203862	0.383644	0.0811507	311.28	299.953	187.041	279.002	244.374	273.463		1.02308	0.699108	2.94375	0.0833209	0.98758	0.0833209		8.06904	9.33172	12.7295	8.33128	2.82631	5.83415	7.85367	3.33424	11.1879	42.4545	6.39288	9.08161	0.173753	8.20016
	1.50269	1.98822	5.46294	2.43748	3.5705	2.51108	2.91215	1.42593	4.33808	48.9647	2.03327	2.47428	2.10053	3.30564	0.222913	1.98657	0.85365	6.50652	0.225311	0.43342	0.160861	315.707	298.689	190.658	283.362	246.501	280.89		0.971586	0.48606	2.98866	0.0367973	1.09622	0.0367973		7.87841	9.09832	12.5163	7.96086	2.78853	5.59847	7.64015	3.27932	10.9195	42.9221	6.16846	8.81395	0.176573	7.91964
	1.40099	2.0096	5.255	2.27313	3.35399	2.32382	2.76942	1.3722	4.14162	49.5482	1.88293	2.29847	2.07548	3.09645	0.197407	1.87261	0.577335	6.17811	0.24631	0.341726	0.198559	319.332	297.951	196.444	288.922	253.346	287.201		0.897485	0.288878	2.95653	0.0253484	1.05552	0.0253484		7.69781	8.7667	12.3087	7.61797	2.75727	5.37799	7.42107	3.21684	10.6379	43.3473	5.93798	8.47952	0.176281	7.65789
	1.33915	1.94448	4.94627	2.13956	3.21593	2.18342	2.62813	1.28721	3.91535	48.9783	1.65692	2.16149	1.99325	2.9578	0.194818	1.66148	0.467388	5.37375	0.238704	0.345504	0.197769	321.546	300.203	205.193	293.481	257.76	291.98		0.822343	0.217014	2.78478	0.0219306	1.05444	0.0219306		7.52395	8.40479	12.0361	7.29494	2.7293	5.17332	7.19374	3.13203	10.3258	43.5382	5.70373	8.12733	0.175229	7.40944
	1.33249	1.80787	4.76422	2.04208	3.177	2.15586	2.54659	1.24437	3.79096	48.8642	1.54845	2.09897	1.86642	2.92171	0.220397	1.47403	0.545702	4.91791	0.254531	0.397419	0.152667	321.784	304.955	210.442	296.83	259.012	292.923		0.766478	0.291098	2.66526	0.0568919	1.07803	0.0568919		7.36347	8.05673	11.7512	6.98523	2.70392	4.98537	6.97432	3.04414	10.0185	43.6479	5.48533	7.78885	0.173534	7.17435
	1.40068	1.70882	6.26293	1.90361	3.52001	2.68498	2.9135	1.81099	4.7245	62.1586	3.2797	2.29429	1.75752	3.31125	0.306531	2.28864	1.45127	11.2186	1.01988	0.367855	0.0522256	319.343	308.425	169.206	301.621	248.089	275.091		0.893615	0.585475	3.96863	0.390681	1.22572	0.390681		7.21853	7.72921	11.4743	6.69367	2.68239	4.81636	6.76908	2.95915	9.72823	43.7157	5.28569	7.48918	0.172486	6.9561
	1.3473	1.81282	6.37338	1.75958	3.48535	2.63618	2.90243	1.86386	4.7663	64.2173	3.47399	2.2245	1.77289	3.27306	0.297303	2.41843	1.18726	12.0474	1.30613	0.339796	0.0708927	321.253	304.783	166.345	306.644	249.182	276.712		0.877194	0.41168	4.14888	0.464922	1.26086	0.41168		7.09832	7.38971	11.2175	6.42251	2.66462	4.67795	6.57843	2.8776	9.45603	43.743	5.11409	7.18689	0.168507	6.76041
	1.26784	2.10866	6.20341	1.62179	3.28445	2.45485	2.8235	1.79707	4.62057	63.647	3.22947	2.28175	1.74351	3.07705	0.276635	2.42007	0.510999	11.4238	1.4441	0.212472	0.135905	324.108	294.541	170.758	311.489	255.565	282.778		1.01391	0.173095	3.92166	0.659958	1.00269	0.173095		6.99379	7.04428	10.9681	6.1624	2.64962	4.54996	6.3947	2.79928	9.19398	43.775	4.95307	6.88188	0.162976	6.57809
	1.21329	2.15884	5.79604	1.51605	3.12566	2.32121	2.68852	1.66218	4.3507	61.8253	2.76285	2.24003	1.67675	2.92455	0.271185	2.1763	0.280551	9.65672	1.37468	0.191096	0.134912	326.075	292.82	181.57	315.233	260.667	287.29		1.02674	0.0811838	3.55601	0.72398	0.885633	0.0811838		6.88538	6.70914	10.7011	5.91078	2.63659	4.43085	6.2123	2.71659	8.92889	43.7291	4.80083	6.58493	0.156696	6.30996
	1.18545	2.10023	5.47484	1.44617	2.95408	2.22393	2.56411	1.55601	4.12012	60.6841	2.42117	2.16208	1.60968	2.77154	0.26519	1.90072	0.215186	8.47232	1.24981	0.152071	0.115729	327.081	294.83	190.33	317.719	266.237	290.597		0.976631	0.0618461	3.31276	0.715914	0.791998	0.0618461		6.77507	6.3951	10.4155	5.66848	2.62539	4.31927	6.03314	2.62943	8.66257	43.5832	4.65658	6.30461	0.150352	6.03179
	1.77237	1.95723	5.32452	1.38947	2.77112	2.11991	2.55577	1.4307	3.98647	55.9793	2.04691	2.03857	1.81858	2.60831	0.178394	0.613719	0.358246	7.66597	1.36026	0.0463749	0.189971	306.197	299.761	194.5	319.744	272.241	294.154		0.266206	0.0813398	3.28595	0.649105	0.732545	0.0813398		6.66918	6.10717	10.1444	5.43964	2.61525	4.21629	5.86532	2.54868	8.414	43.4533	4.52213	6.04671	0.144252	5.7734
	3.00363	1.83757	6.2008	1.3537	2.58528	2.02166	2.83377	1.74757	4.58135	61.6695	3.05402	2.30347	1.88359	2.89904	0.21232	0.0288507	0.992425	11.3369	2.19063	0.0617494	0.659525	264.622	303.919	170.826	321.024	278.408	297.534		0.700158	0.465902	3.89734	0.949774	0.281809	0.281809		6.57231	5.83834	9.88606	5.2289	2.60592	4.11867	5.70837	2.47381	8.18217	43.3365	4.39623	5.80585	0.13817	5.53362
	3.78537	1.72442	6.29843	1.29781	2.38997	1.94618	2.90703	1.86825	4.77528	64.2666	3.49036	2.16807	1.77986	3.43652	0.317588	0.771481	1.39856	11.5016	2.58958	0.267353	0.923234	239.8	307.877	168.284	323.03	284.964	300.144		1.6173	0.443653	4.13036	0.87026	0.221895	0.221895		6.48086	5.58081	9.63411	5.03255	2.61116	4.03368	5.56219	2.39793	7.96012	43.1112	4.2834	5.57615	0.131117	5.30668
	3.85411	1.61289	5.9191	1.22199	2.22825	1.88237	2.78645	1.78365	4.57011	64.0116	3.18142	2.05531	1.68026	3.44765	0.344659	1.1399	1.37724	9.81346	2.44754	0.311596	0.81736	237.676	311.803	178.269	325.761	290.45	302.359		1.7988	0.442414	3.86379	0.833317	0.172936	0.172936		6.39294	5.3373	9.39529	4.84808	2.63736	3.95377	5.42746	2.32276	7.75022	42.7964	4.17735	5.40492	0.128109	5.09269
	3.65688	1.50862	5.49394	1.24124	2.12425	1.79345	2.6364	1.63696	4.27335	62.0907	2.67962	1.95885	1.57982	3.27373	0.349003	1.04139	1.27189	8.16553	1.94645	0.262294	0.710563	243.796	315.497	189.803	325.066	294.006	305.459		1.69804	0.450233	3.53509	0.717604	0.165401	0.165401		6.30772	5.11635	9.17337	4.68099	2.66823	3.87839	5.30417	2.25311	7.55728	42.478	4.07904	5.25722	0.126194	4.89867
	3.56081	1.6769	5.21078	1.59443	2.05403	1.69816	2.63252	1.4634	4.09592	55.5892	2.14153	1.8761	1.68222	3.18412	0.30863	0.861725	0.913205	6.64743	1.07763	0.334646	0.873024	246.805	309.547	197.685	312.456	296.418	308.799		1.68471	0.199196	3.33468	0.281669	0.177936	0.177936		6.2258	4.92576	8.9692	4.53628	2.69892	3.80928	5.19421	2.18925	7.38346	42.148	3.99103	5.1271	0.124594	4.73102
	5.00714	3.2871	5.00636	2.39281	1.99341	1.60776	3.21576	1.49516	4.71092	46.4946	2.23549	2.83996	2.09326	4.57654	0.372317	3.20905	0.00508912	3.20623	0.677248	1.49415	2.58569	203.453	255.48	203.476	284.868	298.51	311.985		2.16719	0.447145	2.1664	0.447145	0.846548	1.2322		6.1486	4.7526	8.7824	4.40686	2.72811	3.74568	5.09404	2.13169	7.22574	41.8468	3.91098	5.00868	0.123066	4.57973
	5.44577	3.4306	4.76739	2.43519	1.88143	1.49277	3.24219	1.5988	4.841	49.3124	2.55617	2.9329	2.01987	4.43319	0.37398	4.85575	0.0354982	2.32622	0.651253	1.85166	3.06047	191.133	250.913	210.35	283.439	302.391	316.06		2.51287	0.497706	1.83449	0.497706	1.05146	1.44012		6.07788	4.59465	8.60943	4.29035	2.76303	3.68557	5.00348	2.07795	7.08144	41.5301	3.83677	4.90127	0.121825	4.4425
	5.71914	4.7206	4.4389	2.31384	1.81584	1.7285	3.45614	1.71266	5.1688	49.5541	2.9332	3.37637	1.94034	4.65017	0.411171	5.12117	1.59886	0.965829	1.30484	2.69056	2.98474	183.649	211.71	219.986	287.54	304.677	307.734		2.34276	1.34422	1.06253	1.06253	1.56053	1.64788		6.01524	4.44533	8.44797	4.18367	2.82024	3.62727	4.92329	2.02453	6.94782	41.1216	3.76637	4.8038	0.121051	4.3145
	5.54214	5.00603	4.14909	2.18127	2.11459	2.38193	3.56251	1.53263	5.09514	43.0212	2.34897	3.26551	2.23143	4.7918	0.364556	3.91895	2.08376	0.344074	1.90782	2.09647	1.39376	188.477	203.485	228.668	292.054	294.337	285.235		2.27663	1.74052	0.883577	1.08424	1.15092	0.883577		5.96119	4.30712	8.29715	4.08776	2.87963	3.57013	4.8505	1.97554	6.82604	40.7286	3.69953	4.71465	0.120643	4.19744
	5.25509	4.9359	3.91721	2.13219	2.65675	2.96603	3.64386	1.26958	4.91344	34.8415	1.61183	3.44162	2.73407	4.68123	0.262587	2.59605	1.66936	0.0747221	2.28514	0.974397	0.459461	196.441	205.491	235.734	293.733	276.028	265.847		1.81347	1.49428	0.475595	1.30943	0.784874	0.475595		5.91205	4.1965	8.15743	4.02354	2.9379	3.51566	4.79051	1.92834	6.71886	40.2533	3.64263	4.64201	0.12063	4.11002
	5.01246	8.02782	3.68078	2.13854	2.62385	3.51557	4.1665	2.13436	6.30086	51.2267	4.55549	3.59817	2.84678	4.67954	0.243514	0.71564	14.9098	0.235924	4.11264	2.37978	0.423716	203.302	126.406	243.05	293.516	277.122	248.229		1.41428	4.42964	0.0826072	1.45964	0.974327	0.0826072		5.86673	4.11422	8.02953	3.99734	2.99376	3.46521	4.74447	1.88191	6.62638	39.6655	3.59824	4.5869	0.120788	4.05578
	4.68112	8.0559	3.49919	2.24613	2.46016	3.42081	4.06055	2.14129	6.20185	52.734	4.58513	3.46	2.70032	4.38564	0.237839	0.38511	15.9628	0.315128	3.29211	2.56125	0.409274	212.86	125.775	248.745	289.841	282.599	251.224		1.22113	4.5959	0.0391916	1.21386	0.999838	0.0391916		5.82629	4.03836	7.9105	3.98515	3.048	3.4186	4.70448	1.83824	6.54272	39.0742	3.56024	4.53795	0.120732	4.01175
	4.41763	7.77376	3.31004	2.33919	2.32364	3.25378	3.90301	2.04746	5.95047	52.4586	4.19211	3.28191	2.56784	4.14074	0.23446	0.264839	14.9827	0.351609	2.44552	2.4944	0.421495	220.618	132.183	254.747	286.681	287.208	256.546		1.13572	4.49184	0.0281302	0.942719	0.95827	0.0281302		5.7907	3.96496	7.79821	3.97725	3.10207	3.37503	4.66804	1.79744	6.46548	38.5053	3.52251	4.49534	0.121332	3.9711
	4.23229	7.27183	3.06686	2.32825	2.22759	3.19989	3.72112	1.88358	5.6047	50.6185	3.54786	3.13337	2.5129	3.97419	0.225261	0.261295	12.6076	0.428061	1.94008	2.23062	0.271679	226.158	143.976	262.569	287.051	290.472	258.275		1.09892	4.13846	0.0665178	0.805121	0.905781	0.0665178		5.76082	3.89659	7.6699	3.97096	3.15546	3.3327	4.63107	1.7521	6.38317	37.8335	3.47367	4.46605	0.124988	3.93378
	4.11758	6.73554	3.02824	2.29525	2.44022	3.20868	3.63759	1.65037	5.28795	45.3699	2.72371	3.11846	2.58722	3.89035	0.201176	0.230394	9.59735	0.371302	1.80186	1.43369	0.183959	229.621	157.134	263.822	288.171	283.27	257.993		0.999119	3.61708	0.0902206	0.823209	0.678245	0.0902206		5.73648	3.83685	7.54923	3.96405	3.2071	3.29127	4.59749	1.71051	6.30801	37.2053	3.42766	4.43913	0.128575	3.90045
	4.08929	6.39223	4.87013	2.19469	2.60012	3.34504	3.91525	1.55516	5.47041	39.7205	2.41851	3.71717	2.78635	4.67492	0.253117	0.0302899	6.13544	0.9118	2.96034	1.72957	0.325138	230.479	165.859	207.38	291.595	277.913	253.631		0.372124	2.67507	1.15297	1.52248	1.11705	0.372124		5.71497	3.78448	7.43886	3.95957	3.2561	3.25158	4.56759	1.67305	6.24064	36.6287	3.38819	4.41559	0.131654	3.87202
	4.00287	6.16732	6.2535	2.05381	2.51046	3.1598	4.02462	1.81572	5.84035	45.1153	3.29684	3.58133	2.67279	5.6262	0.355876	0.000473419	4.59114	4.96787	3.88411	2.29271	0.74792	233.111	171.702	169.451	296.426	280.911	259.566		0.421533	2.58598	2.67216	1.52752	1.07088	0.421533		5.69482	3.73625	7.33671	3.97035	3.30164	3.226	4.5443	1.6362	6.1805	36.0056	3.41029	4.40081	0.126809	3.8533
	3.78721	5.98865	7.54729	2.30879	2.38411	2.92893	4.1575	2.14723	6.30472	51.6471	4.61058	3.35807	2.52032	5.43829	0.366643	0.137113	3.35312	11.4907	3.41772	3.14489	1.50938	239.743	176.417	137.442	287.711	285.162	267.058		0.429141	2.63058	4.18922	1.04928	0.973954	0.429141		5.67728	3.69046	7.23963	4.00359	3.34376	3.21152	4.52771	1.59911	6.12682	35.3184	3.43044	4.39668	0.123448	3.84703
	3.49307	5.67926	7.75696	4.09738	2.22567	2.74125	4.33227	2.06259	6.39486	47.61	4.25429	3.79523	2.92921	5.28379	0.28669	0.704245	1.81439	11.7285	0.0551703	4.43775	2.53133	248.938	184.731	132.569	230.234	290.538	273.227		0.302155	1.88403	3.96174	0.302155	1.56956	1.05398		5.66279	3.64673	7.14938	4.03831	3.38349	3.17567	4.50939	1.56923	6.07863	34.7992	3.4493	4.39162	0.12018	3.84252
	3.29451	5.20363	7.48346	6.12592	2.05735	2.58305	4.45799	2.15052	6.6085	48.2396	4.62472	4.24907	2.76092	5.89535	0.3621	1.35367	0.555983	9.15346	2.78201	5.76306	3.51539	255.243	197.886	138.942	172.789	296.304	278.482		0.954558	0.954558	3.23438	1.87685	2.19172	1.66602		5.65014	3.60559	7.0645	4.07257	3.42111	3.13559	4.49158	1.5432	6.03478	34.3576	3.46723	4.38683	0.117086	3.83908
	3.23487	4.76345	7.04484	6.68095	1.94415	2.41622	4.34741	2.17428	6.52169	50.0133	4.7275	3.99916	2.62088	6.20157	0.405861	1.23776	0.17309	7.2761	5.44539	5.77568	3.72949	257.153	210.464	149.475	158.505	300.214	284.078		0.764293	0.764293	3.04568	2.68179	2.05501	1.58294		5.63775	3.56762	6.9844	4.10221	3.45623	3.10254	4.47513	1.51874	5.99387	33.9375	3.48408	4.3819	0.11414	3.83492
	3.52563	4.39101	12.9977	6.39325	2.22598	2.25837	5.29866	4.07739	9.37605	76.9514	16.6251	3.95832	2.57518	5.89269	0.391776	3.14364	0.823822	59.2754	1.19814	9.44134	9.24336	247.912	221.409	39.3522	165.832	290.527	289.424		0.432693	0.432693	9.03939	2.43493	1.73234	1.69995		5.62585	3.53302	6.91477	4.12872	3.48904	3.08213	4.46225	1.49635	5.95861	33.5336	3.50004	4.37887	0.111543	3.83087
	3.47306	4.06648	19.2673	5.91742	2.55948	2.07534	6.22651	6.52815	12.7547	104.844	42.6167	3.76977	2.78787	5.45468	0.323542	7.58145	4.66572	170.061	0.0955364	13.4471	17.2322	249.57	231.173	1.27927e-05	178.314	279.27	295.685		0.296708	0.296708	15.4975	2.14765	1.21029	1.69443		5.61564	3.50165	6.85761	4.15383	3.51943	3.06244	4.45177	1.47876	5.93053	33.2174	3.50609	4.37728	0.11051	3.83663
	3.37335	3.77345	20.7561	5.57035	2.65108	1.89677	6.33686	7.17155	13.5084	113.172	51.4312	3.5734	2.83165	5.12113	0.287885	8.78236	6.57106	207.916	0.587524	13.5849	19.7144	252.73	240.169	2.20609	187.703	276.217	301.859		0.200049	0.200049	17.1827	1.99696	0.92232	1.67663		5.61105	3.47347	6.79185	4.17954	3.54701	3.04161	4.44075	1.45996	5.90072	32.8765	3.49186	4.37545	0.112312	3.86328
	3.24552	3.52236	19.8284	6.44038	2.61798	1.73705	6.23195	6.84737	13.0793	109.875	46.8865	3.38394	2.77486	5.71088	0.345994	8.91875	7.34189	184.864	0.0434452	13.0608	20.2041	256.811	248.015	0.310879	164.621	277.318	307.434		0.138418	0.138418	16.4445	3.05644	0.765964	1.64689		5.61022	3.44784	6.70454	4.20456	3.57146	3.02511	4.42729	1.43476	5.86205	32.4072	3.47875	4.37161	0.113735	3.88801
	3.08032	3.29885	18.9987	6.98057	2.51836	1.59197	6.07812	6.59187	12.67	108.452	43.4527	3.18959	2.65885	6.06014	0.390101	8.98681	7.72436	166.941	0.814406	12.6719	20.1256	262.133	255.105	0.0740783	151.051	280.646	312.543		0.109264	0.109264	15.8091	3.79098	0.671227	1.59762		5.60953	3.42427	6.61692	4.22803	3.59312	3.026	4.41631	1.40688	5.8232	31.8565	3.46649	4.36924	0.11521	3.91057
	2.85423	3.08246	18.856	6.78118	2.41914	1.46551	5.90975	6.59742	12.5072	111.636	43.5259	2.96834	2.52791	5.8565	0.396997	9.33621	7.99358	167.605	0.759385	12.1843	19.7512	269.505	262.064	0.172112	155.992	283.98	317.03		0.114114	0.114114	15.8876	3.81283	0.549201	1.50283		5.63826	3.4034	6.53105	4.24912	3.61295	3.03004	4.4108	1.38464	5.79545	31.3921	3.45579	4.37038	0.116864	3.93104
	2.65608	2.93994	18.3579	6.42992	2.85355	1.36608	5.76725	6.39527	12.1625	110.889	40.8994	2.89674	2.70545	5.55742	0.345155	9.67935	7.99368	158.525	0.43913	8.48965	19.3703	276.05	266.698	0.833417	164.889	269.528	320.581		0.240659	0.0431954	15.4612	3.53317	0.0431954	1.53066		5.72162	3.3849	6.45169	4.26749	3.6315	3.0333	4.41509	1.37559	5.79067	31.1566	3.44655	4.37819	0.119063	3.94949
	2.52682	2.79393	17.2123	5.97388	3.88924	1.28164	5.61297	5.8971	11.5101	105.062	34.7757	3.34158	2.59359	5.45272	0.355334	9.52437	7.94703	134.545	0.130256	2.97127	18.7605	280.362	271.489	4.23743	176.809	236.594	323.612		0.814766	0.547655	13.8708	2.6323	0.547655	2.05994		5.84233	3.36811	6.39583	4.28374	3.64784	3.03497	4.42881	1.38319	5.81199	31.2316	3.43804	4.39254	0.121893	3.96579
	2.46802	2.57881	16.0183	5.57219	3.84463	1.19087	5.2788	5.46592	10.7447	103.545	29.8763	3.21172	2.49572	5.1403	0.34633	7.90052	7.28996	115.337	0.0860762	2.05686	16.7112	282.335	278.624	10.579	187.653	237.968	326.885		0.743701	0.632908	12.8066	2.36047	0.632908	2.02085		5.96244	3.35353	6.35627	4.2989	3.66321	3.03666	4.44517	1.39734	5.84251	31.4351	3.43095	4.4086	0.124708	3.98106
	2.45516	2.43967	14.8919	5.27202	3.6981	1.09612	4.9755	5.05741	10.0329	101.646	25.5774	3.07663	2.44354	4.87854	0.332556	6.35212	6.43044	98.3354	0.0879267	1.63175	15.0495	282.767	283.288	19.175	195.967	242.51	330.32		0.621472	0.636962	11.8153	2.19539	0.621472	1.98051		6.0749	3.34237	6.31943	4.31249	3.67798	3.03993	4.46118	1.41169	5.87287	31.6439	3.42627	4.42401	0.127096	3.99523
	2.41612	2.41822	13.767	5.03232	3.45302	1.00723	4.68232	4.64614	9.32845	99.2273	21.5866	2.93562	2.41664	4.6375	0.31483	5.13565	5.12614	82.5313	0.122505	1.51117	13.5062	284.082	284.011	30.2924	202.735	250.204	333.559		0.5195	0.517399	10.8314	2.0967	0.517399	1.92839		6.18343	3.34318	6.28512	4.32412	3.6903	3.04564	4.47863	1.42533	5.90396	31.825	3.42996	4.44	0.128342	4.00721
	2.38023	2.80321	12.8292	4.80289	3.21112	0.922608	4.49155	4.27315	8.7647	95.1376	18.2598	3.00716	2.48597	4.40495	0.278479	4.45768	2.85049	69.5171	0.0969339	1.63951	12.7373	285.293	271.183	41.4942	209.322	257.915	336.658		0.626935	0.203952	9.82208	1.79573	0.203952	2.08456		6.31212	3.34667	6.25393	4.33443	3.6985	3.05297	4.49977	1.44595	5.94572	32.134	3.43463	4.45843	0.12971	4.01646
	2.36364	2.70439	11.8454	4.55592	3.13209	0.845822	4.24121	3.91327	8.15448	92.2678	15.3137	2.91824	2.44883	4.19996	0.263376	3.52526	2.3618	57.8235	0.0990441	1.23015	11.5286	285.853	274.447	55.1374	216.529	260.459	339.481		0.554601	0.213847	8.92714	1.63768	0.213847	2.07242		6.45413	3.35113	6.25242	4.34329	3.70576	3.05988	4.52777	1.4788	6.00657	32.6607	3.43978	4.48165	0.131525	4.02452
	2.34338	2.50086	10.8711	4.29644	3.72476	0.792958	4.08825	3.53852	7.62677	86.5535	12.5211	3.11281	2.38275	4.15352	0.270914	3.04455	2.5198	46.0069	0.0433445	0.132126	10.8589	286.539	281.232	70.5559	224.233	241.681	341.432		0.769425	0.611948	7.75828	1.18363	0.611948	2.31985		6.59253	3.35475	6.25485	4.35002	3.70983	3.0666	4.55476	1.51349	6.06826	33.2287	3.44352	4.50358	0.13339	4.02993
	2.82267	2.31115	10.1301	3.99565	3.90893	0.733586	3.98368	3.24014	7.22382	81.3354	10.4985	3.3658	2.43903	3.97397	0.239348	1.34794	2.79736	37.7784	0.000143205	0.00558771	10.5631	270.542	287.631	83.5532	233.332	235.988	343.63		0.543128	1.05465	6.7643	0.629846	0.543128	2.63221		6.72138	3.37096	6.26011	4.35557	3.71468	3.07398	4.58278	1.54514	6.12792	33.7161	3.45689	4.52598	0.133923	4.03513
	5.34538	2.32047	9.59844	3.6861	3.97729	0.674057	4.26695	3.05636	7.32332	71.6286	9.34135	3.83169	2.66188	5.00335	0.305467	1.16299	3.78881	28.4247	0.337391	0.0839071	12.9089	193.919	287.315	93.5554	242.884	233.893	345.84		1.51368	1.51123	5.76674	0.145593	0.145593	3.15764		6.84072	3.39127	6.26635	4.36136	3.72523	3.08131	4.61104	1.57394	6.18498	34.1341	3.47476	4.54862	0.133842	4.0433
	5.23592	2.78541	9.18436	3.453	3.82983	0.624486	4.1855	2.87736	7.06287	68.746	8.27922	3.64142	2.95231	4.8844	0.246544	1.10338	1.96025	24.9886	0.536565	0.126499	12.6808	196.979	271.769	101.737	250.204	238.425	347.687		1.5945	0.856004	5.54295	0.188419	0.188419	3.01693		6.95263	3.41183	6.2718	4.36658	3.7224	3.08803	4.63554	1.60279	6.23833	34.5761	3.48947	4.5683	0.133887	4.04449
	5.65359	2.69751	8.72201	3.29526	3.68768	0.680918	4.12283	2.7658	6.88863	67.085	7.64965	3.49147	2.84695	5.16212	0.289069	2.34325	2.03154	21.1525	0.684873	0.189356	11.8467	185.429	274.675	111.278	255.219	242.835	345.585		2.16213	0.793959	5.23054	0.19621	0.19621	2.81055		7.05795	3.43148	6.27522	4.37034	3.71312	3.09383	4.65699	1.63105	6.28804	35.0238	3.50189	4.58533	0.133969	4.04173
	11.9708	2.55932	8.09251	3.16806	3.65856	1.11635	5.09426	4.10603	9.20029	80.601	16.8595	3.41331	2.71151	6.98402	0.440669	47.2866	6.42594	8.98945	3.71026	2.06124	15.8238	53.2908	279.275	124.955	259.3	243.743	329.586		8.55748	0.853989	4.67919	0.245251	0.245251	2.29696		7.15701	3.44915	6.27558	4.3734	3.70231	3.09915	4.6761	1.65803	6.33413	35.4576	3.51244	4.60042	0.134106	4.03785
	15.4992	2.36547	7.45754	2.94952	4.74552	1.57812	5.76589	5.20907	10.975	90.3428	27.1344	3.84752	2.51148	6.77953	0.459374	94.7369	11.5629	2.86167	7.93194	1.04116	17.5374	14.2254	285.792	139.554	266.385	210.985	313.032		11.6517	1.48206	3.61002	0.897998	0.897998	2.2694		7.25044	3.46331	6.27426	4.37693	3.69084	3.10487	4.69344	1.68401	6.37745	35.88	3.52019	4.61431	0.134504	4.03388
	17.1515	2.22343	6.94822	2.74135	4.94578	1.68717	5.94957	5.82807	11.7776	97.9578	33.9664	3.84356	2.35291	6.44761	0.465279	125.482	13.8841	0.99731	10.2927	1.00759	18.168	4.49179	290.614	151.847	273.224	205.207	309.185		13.3079	1.62013	3.10466	1.10222	1.10222	2.15639		7.3384	3.47435	6.27236	4.38344	3.6805	3.11066	4.70995	1.70884	6.41879	36.2815	3.52588	4.62832	0.135199	4.03197
	16.4909	2.09035	6.46048	2.58267	4.72629	1.67365	5.67073	5.60223	11.273	98.7919	31.3849	3.65448	2.21343	6.02693	0.462783	117.077	12.8191	0.623699	9.53612	0.891964	15.9767	7.7278	295.169	164.105	278.495	211.544	309.661		12.8365	1.56413	2.806	1.07181	1.07181	1.98084		7.42064	3.48362	6.27106	4.39093	3.67078	3.11582	4.72547	1.73264	6.45812	36.666	3.53041	4.64184	0.136	4.03085
	15.4354	1.96121	6.02088	2.53433	4.42307	1.6045	5.32991	5.22424	10.5541	98.0176	27.2927	3.4787	2.10449	5.62142	0.455212	102.122	11.3481	0.477441	7.81523	0.822358	13.8786	14.7103	299.623	175.562	280.111	220.456	312.1		11.9567	1.51749	2.54218	0.944366	0.944366	1.8742		7.49736	3.49275	6.26912	4.39868	3.66093	3.11936	4.7397	1.75523	6.49493	37.0326	3.53479	4.65444	0.136722	4.0298
	15.0791	1.85409	5.62785	3.10894	4.27299	2.31266	5.37593	4.94685	10.3228	92.0186	24.4714	3.69096	2.51173	5.28913	0.356038	94.1506	12.4033	0.0634629	5.13925	1.21648	9.38364	17.5711	303.343	186.131	261.207	224.936	287.58		11.3881	1.83687	1.93689	0.582024	0.582024	1.37831		7.56824	3.50209	6.24969	4.41248	3.64709	3.11566	4.74921	1.77484	6.52404	37.3712	3.53834	4.66502	0.137344	4.02978
	16.275	1.7175	5.25697	3.08173	4.18389	4.6191	5.85571	5.25481	11.1105	89.7382	27.613	4.40149	3.35727	5.0975	0.205828	108.563	17.1247	0.358482	7.69493	2.79498	1.5292	8.9748	308.12	196.389	262.087	227.616	214.674		11.8736	2.68399	0.85548	1.31976	0.217605	0.217605		7.63469	3.50981	6.22637	4.42696	3.63289	3.11049	4.75687	1.79327	6.55014	37.6986	3.54058	4.67439	0.138018	4.02993
	17.1899	1.57424	4.86553	2.8902	4.04791	5.13726	5.95083	5.66213	11.613	95.1485	32.0597	4.45672	3.17963	5.06932	0.229083	126.316	19.1545	1.17789	9.36746	3.62111	0.661906	4.33051	313.17	207.513	268.325	231.738	199.758		12.7331	2.88248	0.408808	1.56652	0.408808	0.680537		7.69615	3.51574	6.20167	4.44115	3.61979	3.10569	4.76336	1.8103	6.57367	38.0047	3.54175	4.68281	0.138738	4.03047
	16.363	1.48142	4.44682	2.75448	3.89253	5.31502	5.70889	5.3881	11.097	94.381	29.0316	4.16968	3.03899	5.09797	0.253041	113.511	17.8714	1.5928	8.72854	3.29915	0.155132	8.45529	316.463	219.752	272.79	236.493	194.765		12.1934	2.68825	0.277148	1.4152	0.277148	1.14534		7.75366	3.52156	6.17939	4.45428	3.60705	3.10105	4.7695	1.82673	6.59623	38.3003	3.54293	4.69069	0.139399	4.03067
	15.1444	1.40734	4.0653	2.61793	3.75166	5.02754	5.3357	4.96483	10.3005	93.0492	24.6495	3.90848	2.90136	4.78698	0.245257	96.2111	15.432	1.61392	7.38628	2.50917	0.0949605	17.0273	319.105	231.209	277.32	240.845	202.872		11.2359	2.50114	0.156818	1.29055	0.156818	1.11906		7.80871	3.52678	6.16101	4.46662	3.59503	3.09615	4.77572	1.84328	6.619	38.597	3.54384	4.69844	0.140083	4.03083
	14.0554	1.35572	3.72535	2.45339	3.54468	4.82945	4.994	4.59429	9.58828	91.9962	21.1075	3.63502	2.72621	4.55342	0.251003	82.1086	13.237	1.60945	6.45465	2.10052	0.0270766	27.2011	320.951	241.662	282.827	247.312	208.554		10.4204	2.27929	0.0903383	1.18162	0.0903383	1.19443		7.8568	3.5328	6.14572	4.47885	3.58446	3.09108	4.78162	1.85795	6.63956	38.856	3.54572	4.70593	0.140604	4.03166
	13.0686	1.30797	3.41807	2.30625	3.34279	4.86331	4.71784	4.26099	8.97883	90.3166	18.156	3.38043	2.56538	4.502	0.274022	69.7359	11.6272	1.6894	5.81577	1.89076	0.0211613	38.4673	322.665	251.31	287.797	253.703	207.577		9.68821	2.07245	0.03764	1.07418	0.03764	1.48288		7.89125	3.55529	6.12038	4.49108	3.57689	3.08608	4.78683	1.86421	6.65104	38.9446	3.56069	4.71289	0.139263	4.03399
	12.1832	1.23987	3.13096	2.18268	4.50162	5.62921	4.81126	3.93951	8.75077	81.881	15.5197	3.81629	2.41975	5.34731	0.37692	54.3461	12.7549	2.82341	6.90944	0.0958807	0.669032	50.234	325.116	260.496	292.005	218.13	186.094		8.36695	2.57642	0.685327	1.63361	0.685327	1.81292		7.91582	3.57922	6.09136	4.50283	3.57104	3.08102	4.79022	1.8665	6.65672	38.9649	3.57309	4.71837	0.138128	4.04103
	11.3901	1.14397	2.89343	2.13497	6.30647	5.45315	4.88702	3.74658	8.6336	76.6639	14.0369	4.17329	2.32459	6.09314	0.447692	42.2904	14.0105	3.97439	7.57376	2.01482	0.320507	62.1056	328.584	268.219	293.638	168.075	190.928		7.21684	3.02933	1.27986	2.03832	2.13317	1.27986		7.93725	3.60155	6.06486	4.51399	3.56637	3.07567	4.79328	1.86843	6.66171	38.9802	3.57517	4.72346	0.138371	4.05777
	10.6271	1.52161	2.68666	2.76132	6.50336	5.05116	4.85853	3.35468	8.21321	69.0471	11.2539	3.90624	2.70532	6.14031	0.388326	33.2763	11.1351	4.71704	4.39833	2.70546	0.0371063	74.7144	315.035	275.035	272.564	163.009	202.199		6.72085	2.38463	1.21958	1.14492	2.59712	1.14492		7.95704	3.62215	6.04244	4.52377	3.56184	3.07061	4.79631	1.87072	6.66703	39.0033	3.57692	4.72817	0.13862	4.07296
	9.94712	2.82083	2.50054	3.79204	6.22351	4.68135	4.99423	2.77588	7.77011	55.5817	7.70551	4.2367	3.06363	5.83797	0.311667	24.5311	4.72367	6.21851	1.44527	1.51113	0.0978928	86.9318	270.603	281.243	239.593	170.233	212.853		5.71042	1.41587	1.73616	0.444657	1.98681	0.444657		7.97546	3.63834	6.02242	4.52844	3.55694	3.06646	4.79801	1.87357	6.67158	39.049	3.57729	4.73062	0.138823	4.08339
	9.43487	3.16596	2.33019	3.98332	5.83888	4.33085	4.84735	2.53791	7.38526	52.3567	6.441	4.15709	3.3703	5.46188	0.236813	21.0454	2.82707	6.33607	0.746539	0.983146	0.266767	96.7463	259.367	286.986	233.708	180.418	223.203		5.27779	0.99113	1.82689	0.173765	1.6818	0.173765		7.99103	3.63577	6.00272	4.5235	3.55188	3.06386	4.79479	1.87792	6.67271	39.1658	3.57285	4.72697	0.139053	4.07963
	9.05937	3.82598	2.1541	3.92434	6.18705	4.04897	4.86664	2.42156	7.2882	49.7584	5.86396	3.98666	3.85057	5.65253	0.189619	17.579	1.08297	7.35784	0.887921	1.74351	0.668569	104.274	238.544	292.983	235.515	171.186	231.705		5.07271	0.16068	1.83256	0.0623175	2.2004	0.0623175		8.01735	3.62936	5.98388	4.51686	3.54736	3.06153	4.79272	1.88651	6.67923	39.3619	3.56786	4.72376	0.139406	4.07311
	8.81753	3.68748	1.97401	3.68526	8.20958	3.77647	5.02505	2.79199	7.81705	55.5614	7.79521	3.73197	3.68581	7.1013	0.316626	14.3829	1.78911	9.30887	1.79505	10.1412	1.55897	109.272	242.841	299.18	242.91	122.352	240.076		5.08556	0.0444952	1.75796	0.0467118	4.47761	0.0444952		8.04621	3.60807	5.96744	4.51066	3.54305	3.05596	4.78857	1.89874	6.68731	39.6515	3.55931	4.71909	0.140098	4.05937
	8.58693	3.45597	1.82602	3.77529	8.23703	3.46688	4.89135	2.81362	7.70497	57.5222	7.91644	3.62108	3.4587	7.12159	0.3462	13.6573	2.06031	9.39626	1.24561	11.1936	2.02914	114.146	250.11	304.322	240.112	121.745	249.765		4.96585	0.165107	1.79506	0.154205	4.61595	0.154205		8.07386	3.58214	5.95305	4.50476	3.5353	3.04325	4.78206	1.91321	6.69527	40.008	3.54701	4.71273	0.141133	4.04345
	8.02924	5.07896	1.70207	6.05914	7.94913	3.20123	5.33663	2.54691	7.88354	47.725	6.48675	5.56905	3.67067	7.47664	0.341425	7.25016	0.066393	13.2101	0.522025	6.82518	4.55992	126.374	201.409	308.662	174.549	128.181	258.232		2.46019	0.490091	3.86699	0.490091	2.38008	2.36782		8.09894	3.55517	5.93939	4.49813	3.52148	3.02449	4.77293	1.92897	6.7019	40.4147	3.5299	4.70423	0.142617	4.02665
	7.57439	7.20088	1.62677	9.0198	7.54891	2.94031	5.98518	2.96394	8.94912	49.5213	8.78494	7.37489	4.00545	7.56802	0.307822	2.52561	1.47794	18.9957	9.20896	2.44525	9.27122	136.807	145.684	311.313	105.084	137.404	266.686		0.199498	0.174013	5.74813	1.64491	0.174013	4.43458		8.12679	3.49571	5.92615	4.49037	3.50709	3.00002	4.75769	1.95108	6.70877	41.009	3.49855	4.69086	0.145591	3.99873
	7.33712	7.15944	1.54048	9.57135	7.25986	2.75222	5.93674	3.09469	9.03143	52.1277	9.57708	7.20965	3.85402	7.31781	0.310046	1.96106	1.49499	19.3272	13.2103	1.75063	10.1412	142.414	146.686	314.366	94.0802	144.264	272.865		0.127474	0.0502064	5.66917	2.3617	0.0502064	4.45743		8.17916	3.43458	5.9131	4.4809	3.49361	2.97619	4.74626	1.98189	6.72815	41.757	3.44934	4.67992	0.151376	3.98725
	7.17658	6.67299	1.44131	9.19414	7.15067	2.65056	5.71437	2.99582	8.7102	52.4261	8.97495	6.91183	3.65617	7.1701	0.324575	2.13805	0.918946	18.2591	12.1088	2.06295	9.38697	146.271	158.706	317.892	101.54	146.899	276.234		0.264748	0.238841	5.47053	2.28231	0.238841	4.26127		8.23175	3.3748	5.90034	4.47	3.48094	2.95343	4.73521	2.01258	6.74779	42.5024	3.40133	4.66891	0.157068	3.97547
	7.06863	6.28785	1.35484	8.75558	7.00983	2.60638	5.51385	2.88146	8.39531	52.2585	8.3028	6.64884	3.52675	7.05393	0.333361	2.41733	0.599069	17.2974	10.5088	2.23796	8.45339	148.894	168.558	320.983	110.571	150.332	277.704		0.419789	0.360992	5.294	2.10675	0.360992	4.04246		8.2802	3.31877	5.88837	4.45861	3.46879	2.93283	4.7246	2.04114	6.76573	43.2024	3.35627	4.6581	0.162436	3.9637
	6.88183	6.11626	1.26871	8.21096	6.73116	2.5292	5.28969	2.74293	8.03262	51.8543	7.52367	6.42371	3.42596	6.84416	0.332829	2.5349	0.683222	16.1682	8.53385	2.07786	7.62031	153.488	173.043	324.077	122.321	157.244	280.283		0.458113	0.307453	5.155	1.78725	0.307453	3.89452		8.32271	3.26718	5.8753	4.44674	3.45392	2.91829	4.71402	2.06632	6.78035	43.8336	3.31386	4.6472	0.167483	3.95033
	6.46712	5.89181	1.32553	7.92511	6.37592	2.39172	5.06287	2.59532	7.65819	51.2618	6.73567	6.13386	3.26674	6.44432	0.327213	1.97193	0.687141	13.9677	8.19243	1.72411	7.13505	163.935	178.999	322.034	128.726	166.279	284.905		0.333258	0.242057	4.80834	1.79124	0.242057	3.74215		8.35901	3.21836	5.84311	4.43504	3.43678	2.90314	4.69924	2.08734	6.78658	44.4187	3.27297	4.63319	0.172046	3.93591
	5.97904	5.53901	1.62504	8.87521	5.94499	3.35962	5.22048	2.48793	7.70841	47.657	6.18978	5.742	3.90447	5.97052	0.209221	0.575403	0.10146	12.9272	13.357	0.524905	3.46282	176.672	188.563	311.374	108.069	177.578	253.167		0.237038	0.202988	4.11696	3.13321	0.202988	2.38238		8.39118	3.17123	5.79674	4.42416	3.42036	2.88902	4.68211	2.10505	6.78716	44.9593	3.23351	4.61762	0.176295	3.92226
	5.64854	5.09064	1.72658	10.7739	5.53011	4.66142	5.57186	2.92969	8.50155	52.5801	8.58308	5.31037	4.76872	5.61893	0.0818483	0.00587959	0.231577	14.7862	27.0611	0.00174304	0.82891	185.567	201.078	307.801	72.1983	188.808	213.435		0.338166	0.219738	3.5838	5.46351	0.219738	0.648958		8.42118	3.12535	5.73723	4.4107	3.40681	2.87598	4.66288	2.12025	6.78313	45.471	3.19571	4.59983	0.180118	3.90875
	5.36588	4.65801	1.69413	10.6166	5.208	4.73593	5.37976	2.89735	8.27711	53.8566	8.39465	4.97197	4.67749	5.32641	0.0648668	0.000192527	0.520919	13.5838	27.4243	0.0295	0.41451	193.348	213.535	308.941	74.8962	197.764	211.264		0.393915	0.313957	3.27783	5.64461	0.236034	0.236034		8.45028	3.08199	5.67483	4.37973	3.39448	2.86409	4.6409	2.13492	6.77582	46.0023	3.16011	4.57561	0.182982	3.88711
	5.04651	4.2676	1.58656	10.093	4.91919	4.45806	5.06181	2.77148	7.8333	54.7528	7.68113	4.68863	4.31522	5.01468	0.0749704	0.00023409	0.630771	12.0774	25.3124	0.0203407	0.364519	202.331	225.097	312.734	84.2336	205.97	219.419		0.357888	0.421024	3.10207	5.40433	0.230567	0.230567		8.4775	3.04268	5.61431	4.32902	3.38342	2.85327	4.6167	2.14905	6.76575	46.5494	3.12787	4.54478	0.184671	3.85622
	4.67766	3.91625	1.52848	9.33829	4.60383	4.60352	4.778	2.5365	7.3145	53.087	6.43383	4.60367	4.08807	4.6592	0.0652929	0.0100696	0.742625	10.5594	20.7962	0.0303369	0.030445	212.961	235.764	314.791	98.6555	215.121	215.13		0.0739822	0.687427	3.0752	4.73462	0.000154972	0.000154972		8.50103	3.00687	5.55887	4.27267	3.37297	2.84371	4.59269	2.16206	6.75474	47.0762	3.09839	4.51268	0.18582	3.82282
	4.41538	3.60616	2.25894	8.74716	4.29406	5.42974	4.79191	2.20283	6.99474	45.9699	4.85247	4.35472	3.77814	5.17615	0.156128	0.141772	1.40599	6.41591	15.644	0.247851	0.406829	220.685	245.382	289.405	110.748	224.304	191.576		0.0606599	0.74856	2.09578	4.39244	0.0606599	1.07502		8.51718	2.97442	5.44921	4.21858	3.35908	2.83525	4.55895	2.16784	6.72679	47.5512	3.07059	4.47386	0.186001	3.78883
	4.27918	3.32384	3.04992	8.26625	3.99851	5.3233	4.70683	1.91792	6.62475	40.7476	3.67842	4.13884	3.49251	5.06227	0.183495	0.18289	1.91267	2.74536	12.6694	0.501722	0.380033	224.75	254.307	263.118	121.101	233.244	194.534		0.140334	0.815003	1.08892	4.12741	0.140334	1.18446		8.52976	2.94929	5.27663	4.16859	3.34142	2.8282	4.51565	2.1676	6.68325	48.0019	3.04733	4.42889	0.184794	3.75501
	4.43057	3.09534	3.51947	7.90336	3.69546	5.06594	4.61836	1.75532	6.37367	38.0074	3.08114	4.06301	3.56347	4.9071	0.158624	0.035264	2.31959	1.20756	10.7912	0.851734	0.200335	220.234	261.647	248.106	129.22	242.593	201.779		0.367554	0.96768	0.543547	3.84034	0.367554	1.00293		8.53983	2.93199	5.08839	4.12174	3.32275	2.82204	4.47112	2.16632	6.63744	48.4513	3.02968	4.38378	0.182654	3.72225
	4.42853	2.87701	3.36535	7.58916	3.42772	5.30908	4.49947	1.7478	6.24727	38.8445	3.05479	3.92812	3.38094	5.08894	0.201656	0.00503339	2.63239	1.28625	9.54617	1.14866	0.655461	220.294	268.758	252.985	136.462	251.004	194.931		0.500404	1.05111	0.562779	3.66104	0.500404	1.38096		8.54799	2.91778	4.90828	4.07077	3.31051	2.81649	4.42864	2.16606	6.5947	48.9103	3.01596	4.33917	0.179903	3.69064
	4.16949	2.64827	3.09463	7.27808	3.17397	6.59646	4.49348	1.96897	6.46245	43.8183	3.87684	3.67173	3.11446	5.98972	0.315817	0.104972	3.40481	1.9568	7.75398	1.74111	4.42251	228.051	276.31	261.67	143.826	259.109	160.64		0.497758	1.02346	0.577105	3.60635	0.497758	2.92473		8.55476	2.90516	4.73534	4.02346	3.30442	2.81162	4.38913	2.16672	6.55584	49.3656	3.00498	4.29771	0.177021	3.66394
	6.87041	2.49992	2.90456	6.90091	2.95606	6.42998	4.76031	2.17398	6.93429	45.6689	4.72619	4.69302	2.91744	6.7603	0.397083	4.45252	5.10934	3.44379	4.58218	3.2553	2.78781	153.771	281.264	267.855	153.015	266.172	164.888		2.17739	2.1931	1.78846	2.20789	1.73696	1.73696		8.56113	2.89366	4.56703	3.98106	3.3015	2.80773	4.35202	2.16867	6.52069	49.8314	2.99562	4.25928	0.17418	3.64128
	12.077	2.38581	2.84091	6.43159	2.7647	6.04031	5.42338	3.70491	9.12828	68.3136	13.7263	4.44061	2.78375	6.33377	0.389362	44.27	9.22683	6.66915	1.0165	7.06857	0.3806	51.7521	285.104	269.943	164.846	272.453	175.047		7.63634	2.0548	1.5997	1.99099	1.67591	1.5997		8.56742	2.88231	4.40363	3.9414	3.29394	2.80429	4.3155	2.17292	6.48842	50.3515	2.98522	4.22198	0.171601	3.61767
	15.5228	2.2109	4.37372	5.9238	2.61803	5.6124	6.0436	4.884	10.9276	80.8128	23.8534	4.99306	3.05695	5.84595	0.313269	89.8543	14.6896	2.78851	0.014352	11.7345	0.185934	14.0482	291.042	221.924	178.144	277.316	186.553		10.5297	2.78216	0.619341	0.930742	2.37503	0.619341		8.5733	2.8716	4.25118	3.9047	3.27532	2.80086	4.27949	2.17967	6.45917	50.933	2.97253	4.16456	0.167019	3.59001
	15.2293	2.11041	5.51628	5.52397	2.50094	5.34074	6.03694	4.76318	10.8001	78.9005	22.6879	5.42851	3.21089	5.52205	0.264648	84.4995	15.4176	0.271092	0.263136	12.5033	0.484692	16.3341	294.48	189.188	188.976	281.23	194.048		9.80079	3.3181	0.0877666	0.0954642	2.92757	0.0877666		8.578	2.86322	4.11129	3.87075	3.25585	2.79768	4.24613	2.18702	6.43315	51.5061	2.96138	4.05115	0.155404	3.5633
	14.2682	2.16196	5.46905	5.17376	2.39845	5.18973	5.77686	4.41333	10.1902	76.3967	19.4775	5.18174	3.09227	5.39922	0.271677	72.1031	13.0675	0.0947478	0.363732	11.4137	0.344717	25.0263	292.714	190.49	198.728	284.678	198.278		9.08647	3.01979	0.287303	0.00798774	2.7833	0.00798774		8.58058	2.85873	3.98219	3.83934	3.23714	2.79493	4.21549	2.1939	6.40938	52.0437	2.95333	3.94648	0.143938	3.53824
	13.69	3.11918	5.28526	4.83307	2.31716	5.07997	5.72078	4.08045	9.80123	71.3268	16.6501	4.95652	3.54765	5.23394	0.192025	63.5091	6.7683	0.189675	0.788033	11.5846	0.410638	31.1454	260.876	195.596	208.449	287.427	201.381		8.73352	1.83733	0.328745	0.123451	2.63936	0.123451		8.58237	2.85823	3.86324	3.81	3.22664	2.79277	4.18888	2.19991	6.38879	52.5179	2.95033	3.84993	0.132288	3.51832
	15.5202	3.15537	5.10833	4.54564	2.22186	4.88428	5.90595	4.83947	10.7454	81.9424	23.4205	4.71496	3.50294	5.05232	0.181103	92.4339	7.56568	0.636197	1.85042	13.5725	1.0438	14.0673	259.708	200.577	216.831	290.668	206.973		10.8052	1.55959	0.393365	0.169318	2.4931	0.169318		8.58363	2.85346	3.76286	3.78268	3.22803	2.79149	4.16702	2.2053	6.37232	52.9227	2.9471	3.77773	0.123516	3.49544
	16.6597	3.05695	7.62685	4.25402	2.12718	4.55004	6.37912	5.37074	11.7499	84.1925	28.8449	4.40203	3.35622	6.85765	0.342811	105.69	11.0368	1.55683	4.51608	18.079	3.34556	6.81807	262.89	135.583	225.505	293.905	216.702		12.2577	1.34507	3.22482	0.14801	2.27485	0.14801		8.5837	2.84853	3.67418	3.75743	3.23633	2.7919	4.14868	2.20958	6.35826	53.2599	2.94548	3.73662	0.118396	3.45525
	16.1274	2.8661	7.57194	3.91374	2.11421	4.23133	6.13745	5.24067	11.3781	85.3883	27.4646	4.07254	3.12801	6.73679	0.365824	99.7989	10.7017	2.05775	4.94488	16.1865	3.63329	9.88129	269.116	136.864	235.84	294.35	226.187		12.0549	1.20644	3.4994	0.158795	1.95833	0.158795		8.5824	2.84397	3.59395	3.73398	3.24046	2.79276	4.13125	2.21366	6.34491	53.5832	2.94309	3.69897	0.113802	3.41721
	15.0261	4.04547	7.36927	3.63865	2.44194	4.07244	6.09898	4.6703	10.7693	76.575	21.8117	4.05896	3.74036	6.54506	0.272687	79.6939	4.2169	1.61363	6.05323	13.374	4.10688	18.0176	231.812	141.647	244.365	283.212	230.991		10.9672	0.0134828	3.31031	0.420304	1.61702	0.0134828		8.57483	2.8399	3.51931	3.71215	3.24126	2.79372	4.11353	2.2155	6.32903	53.8589	2.94024	3.66394	0.109583	3.38028
	13.9306	4.35115	6.92781	3.44631	2.92642	3.94366	5.92099	4.16253	10.0835	70.3013	17.3267	4.1474	3.57065	6.28365	0.275311	64.1539	2.46441	1.01369	6.12405	8.96746	3.90986	28.5181	222.597	152.35	250.416	267.14	234.923		9.78321	0.203746	2.78041	0.701091	1.22098	0.203746		8.54091	2.83565	3.4478	3.69207	3.23897	2.79475	4.09169	2.20711	6.2988	53.9412	2.93648	3.631	0.105751	3.34339
	13.0512	4.21963	6.40656	3.25337	2.89323	3.78562	5.60161	3.85233	9.45393	68.7718	14.8404	4.00262	3.38643	5.85983	0.267502	55.4969	1.90987	0.64795	5.51422	7.3353	3.29781	38.6836	226.539	165.49	256.559	268.226	239.792		9.04861	0.217004	2.40394	0.749255	1.10939	0.217004		8.50667	2.8297	3.37892	3.67323	3.23697	2.796	4.07025	2.19884	6.26908	54.0222	2.93152	3.59965	0.102299	3.30794
	12.2745	3.99807	5.99802	3.03127	2.72761	3.52305	5.25876	3.62597	8.88473	68.951	13.1476	3.76056	3.15421	5.49803	0.270891	49.2213	1.58935	0.546502	4.9617	6.40672	3.0127	48.9482	233.258	176.168	263.724	273.679	247.993		8.51399	0.23751	2.23746	0.729284	1.03295	0.23751		8.46695	2.82418	3.31344	3.65534	3.23595	2.80056	4.0494	2.18788	6.23729	54.0298	2.92712	3.56987	0.0989296	3.2747
	11.5339	3.71942	5.63062	2.87335	2.55755	3.26569	4.93009	3.41162	8.34171	69.2001	11.6392	3.49255	2.97144	5.15282	0.268502	43.6101	1.46571	0.490744	4.23014	5.62891	2.77022	59.8605	241.847	186.056	268.878	279.334	256.165		8.04133	0.226866	2.13806	0.619199	0.934999	0.226866		8.36301	2.81917	3.25301	3.6382	3.23484	2.80084	4.01818	2.15131	6.16948	53.5393	2.92309	3.5419	0.0957177	3.24392
	10.8462	3.40365	5.33016	2.79095	2.42298	3.084	4.64632	3.20238	7.8487	68.9231	10.2553	3.24382	2.86421	4.84853	0.257279	38.438	1.54422	0.467646	3.4424	4.9432	2.44083	70.9753	251.768	194.343	271.587	283.85	262.014		7.60233	0.159824	2.08634	0.452879	0.82084	0.159824		8.22261	2.81466	3.1976	3.62258	3.22238	2.79727	3.97952	2.10098	6.08049	52.7948	2.91039	3.52253	0.0951568	3.20999
	10.1962	3.11331	5.06565	2.92366	2.32041	2.90209	4.42023	2.98129	7.40152	67.4466	8.88809	3.01848	2.90749	4.57757	0.223122	33.3622	1.70803	0.416577	2.23971	4.40922	2.30472	82.3487	261.066	201.787	267.23	287.317	267.936		7.17774	0.0948256	2.04717	0.0948256	0.698074	0.116389		8.06458	2.81008	3.1459	3.60882	3.20722	2.79211	3.93812	2.04371	5.98183	51.8956	2.89403	3.50842	0.0959611	3.17656
	9.56392	2.87215	4.8156	2.88856	2.24409	2.6994	4.18062	2.7824	6.96302	66.5548	7.74176	2.88036	2.74259	4.33384	0.224867	28.9799	1.71209	0.403203	1.66942	3.75016	2.19402	94.2243	268.917	208.954	268.379	289.91	274.613		6.68356	0.00820446	1.93525	0.00820446	0.63627	0.18096		7.91221	2.8057	3.09763	3.59621	3.19308	2.78623	3.89851	1.98855	5.88706	51.0079	2.87868	3.49543	0.0967578	3.14536
	9.00405	2.72022	4.57052	2.8171	2.19184	2.51064	3.96906	2.60326	6.57233	65.5889	6.77699	2.76866	2.56304	4.13217	0.234366	25.3511	1.55961	0.361756	1.32701	3.15853	2.12698	105.407	273.923	216.099	270.726	291.692	280.904		6.23538	0.0484428	1.80186	0.0484428	0.576823	0.258017		7.76997	2.80163	3.05244	3.58323	3.17992	2.78024	3.86124	1.93728	5.79852	50.1723	2.86433	3.48241	0.0973843	3.11618
	8.48838	2.64328	4.32005	3.28387	2.1356	2.31406	3.86421	2.40039	6.26459	62.1185	5.76186	2.96357	2.39636	4.061	0.257789	21.383	1.49066	0.207789	0.336791	2.98808	2.40296	116.261	276.476	223.526	255.583	293.616	287.532		5.52481	0.320294	1.35647	0.320294	0.827973	0.649515		7.63107	2.79761	3.01006	3.56354	3.16618	2.76661	3.82251	1.8883	5.71081	49.3995	2.85073	3.4642	0.0971467	3.08812
	7.99244	2.58448	4.04084	3.20783	2.06546	2.11953	3.66843	2.24461	5.91304	61.1873	5.03829	2.89615	2.23577	3.83259	0.263138	18.6971	1.17496	0.138688	0.212152	2.56951	2.39908	127.202	278.435	231.953	258.02	296.025	294.167		5.09629	0.311677	1.14468	0.311677	0.830693	0.776619		7.47998	2.79424	2.9704	3.5434	3.15217	2.72963	3.77831	1.83687	5.61517	48.6162	2.83828	3.4456	0.0966465	3.06129
	7.41391	2.70226	3.73378	3.04042	1.97416	1.97522	3.47329	2.04303	5.51632	58.8212	4.17397	2.87134	2.15698	3.56044	0.245471	15.5285	0.594494	0.0678533	0.187378	2.24738	2.24422	140.587	274.518	241.4	263.427	299.175	299.139		4.54257	0.169081	0.86244	0.169081	0.897175	0.896121		7.31951	2.79193	2.93364	3.52472	3.13852	2.68682	3.73252	1.78207	5.5146	47.7444	2.82736	3.42817	0.0960455	3.03608
	6.96462	2.74049	3.56826	2.82895	1.85248	1.85652	3.30189	1.90868	5.21057	57.8056	3.64305	2.78472	2.07752	3.38343	0.239137	13.4156	0.315164	0.0709557	0.223674	2.10078	2.08908	151.443	273.252	246.571	270.336	303.399	303.258		4.1799	0.0442266	0.783544	0.0442266	0.932237	0.928196		7.16697	2.78968	2.9003	3.5069	3.12535	2.64161	3.68847	1.7306	5.41907	46.9193	2.81734	3.41151	0.0953905	3.01283
	6.69035	2.62218	3.63712	2.68068	1.75186	1.73465	3.18614	1.85582	5.04196	58.2467	3.44408	2.65143	1.96944	3.39801	0.266154	12.2795	0.318052	0.203378	0.255486	2.05717	2.10681	158.269	277.178	244.413	275.233	306.915	307.518		4.03892	0.0292524	0.985683	0.0292524	0.899574	0.916779		7.02606	2.78742	2.87016	3.48974	3.1127	2.59875	3.64747	1.68341	5.33088	46.1529	2.8081	3.39548	0.094683	2.99143
	6.58099	2.5595	3.79464	2.61261	1.71395	1.61215	3.14564	1.85752	5.00315	59.0505	3.45036	2.58605	1.92534	3.49913	0.290128	11.8016	0.343562	0.421201	0.284125	2.04973	2.35158	161.032	279.269	239.513	277.497	308.244	311.829		3.99494	0.0265539	1.20859	0.0265539	0.8721	0.973897		6.90262	2.78758	2.84259	3.47369	3.10131	2.55775	3.61092	1.64263	5.25356	45.4907	2.80134	3.38059	0.0937018	2.97195
	6.44888	4.08615	3.66717	2.57618	1.8285	1.52185	3.35479	1.81667	5.17145	54.1514	3.30027	3.12168	2.01542	3.9814	0.327838	9.57343	0.534886	0.0975853	0.606235	2.32957	3.35967	164.403	230.575	243.474	278.712	304.235	315.027		3.32721	0.964471	0.545499	0.545499	1.29318	1.59983		6.79258	2.79965	2.81765	3.45916	3.09135	2.52035	3.58012	1.60543	5.18555	44.8428	2.80415	3.36721	0.0912378	2.9545
	6.24237	4.11805	3.39656	2.47303	1.80491	1.44091	3.24597	1.77166	5.01763	54.5804	3.13879	2.93479	1.97194	3.93767	0.332634	8.97842	0.760517	0.0226761	0.597437	2.07666	3.25825	169.741	229.607	251.993	282.167	305.059	317.907		3.30758	1.18325	0.461763	0.461763	1.12988	1.49388		6.69279	2.82127	2.79528	3.44739	3.06931	2.47652	3.55043	1.573	5.12343	44.3046	2.80178	3.35287	0.0895404	2.94529
	5.99688	3.84536	3.26915	2.33814	1.76137	1.3468	3.09295	1.69834	4.79129	54.9102	2.88437	2.80364	1.90556	3.7013	0.320276	8.43283	0.566116	0.0310456	0.569743	1.77311	3.04902	176.198	237.946	256.054	286.717	306.582	321.271		3.19324	1.04171	0.465505	0.465505	1.04227	1.45684		6.59976	2.84329	2.77499	3.43791	3.02864	2.43438	3.51983	1.54432	5.06415	43.875	2.79206	3.33559	0.0887007	2.93597
	5.63588	3.56876	3.25228	2.21915	1.67113	1.28745	2.93911	1.58879	4.5279	54.0567	2.52424	2.73572	1.80814	3.48964	0.317399	7.27257	0.396465	0.0980778	0.518345	1.60777	2.72797	185.912	246.555	256.594	290.76	309.75	323.402		2.90016	0.833049	0.516568	0.516568	1.06458	1.44826		6.51293	2.85934	2.75613	3.42214	2.98483	2.41295	3.49139	1.5162	5.00758	43.4267	2.78194	3.31282	0.0871045	2.92208
	5.40266	3.2963	3.20801	2.06103	1.56348	1.28323	2.80245	1.52068	4.32313	54.2623	2.31245	2.63452	1.68787	3.27423	0.319695	6.76111	0.243886	0.164477	0.54971	1.53505	2.30804	192.326	255.186	258.015	296.178	313.551	323.554		2.76815	0.661782	0.573491	0.573491	1.07104	1.35129		6.43232	2.86178	2.739	3.39594	2.94237	2.40442	3.46264	1.48988	4.95252	43.0272	2.76969	3.28255	0.0847384	2.90208
	6.56441	3.02952	3.03661	1.89928	1.48815	1.34752	2.89425	1.94258	4.83683	67.1186	3.77361	2.4644	1.59093	3.03484	0.312145	13.4701	0.0182992	0.0202679	0.989969	1.97712	2.39236	161.454	263.78	263.55	301.771	316.224	321.245		4.10001	0.565123	0.572214	0.565123	0.976253	1.11688		6.35669	2.8764	2.72333	3.36755	2.90305	2.39892	3.43766	1.46395	4.90161	42.5857	2.7616	3.25142	0.0814611	2.88972
	8.07754	2.79016	2.88347	1.7715	1.42866	1.26046	3.0353	2.56265	5.59795	84.4283	6.56717	2.28083	1.51437	2.86015	0.307639	25.4242	0.060092	0.023051	1.59719	2.58128	3.15006	125.29	271.613	268.546	306.227	318.343	324.374		5.79671	0.509332	0.602644	0.509332	0.852166	1.02037		6.28452	2.88994	2.70904	3.33934	2.8613	2.39406	3.41303	1.43964	4.85267	42.1806	2.7471	3.22699	0.0803283	2.87562
	8.60584	2.59117	2.79501	1.69374	1.38541	1.17092	3.04035	2.80298	5.84333	92.1929	7.85672	2.14246	1.46249	2.74405	0.304658	30.9747	0.201763	0.0601925	1.81335	2.73883	3.49475	113.742	278.212	271.453	308.954	319.889	327.607		6.46339	0.448713	0.652553	0.448713	0.757046	0.971531		6.21404	2.90408	2.69601	3.31288	2.80131	2.3921	3.38673	1.41712	4.80386	41.8434	2.72233	3.21068	0.0823102	2.85269
	8.30705	2.41296	2.71042	1.59065	1.33947	1.1107	2.91188	2.71513	5.62701	93.2434	7.37194	2.0018	1.40226	2.63606	0.305522	29.1079	0.248913	0.0405822	1.74564	2.47246	3.24424	120.205	284.188	274.247	312.589	321.534	329.791		6.30524	0.411158	0.70862	0.411158	0.662335	0.891106		6.14515	2.91731	2.68406	3.28522	2.74101	2.39918	3.36199	1.3944	4.75639	41.4755	2.6983	3.19324	0.0840088	2.82916
	7.7625	2.239	2.55059	1.46997	1.27462	1.0902	2.73115	2.52959	5.26074	92.62	6.39882	1.85449	1.32346	2.47269	0.302736	25.3146	0.24221	0.0326026	1.59056	2.12147	2.69271	132.442	290.084	279.567	316.871	323.864	330.536		5.90802	0.384513	0.696099	0.384513	0.579865	0.764286		6.08104	2.91178	2.67312	3.24427	2.68309	2.40933	3.33377	1.37463	4.7084	41.2334	2.67561	3.16115	0.0831859	2.79743
	7.79747	2.08198	2.35676	1.36176	1.18455	1.06862	2.64186	2.57731	5.21916	97.5567	6.64251	1.72187	1.22885	2.28806	0.301176	26.5804	0.313464	0.0812824	1.63864	2.12375	2.47507	131.638	295.457	286.086	320.735	327.114	331.321		6.0756	0.360107	0.634885	0.360107	0.537322	0.653249		6.02038	2.88436	2.66262	3.17536	2.62865	2.42016	3.29859	1.35793	4.65652	41.1668	2.63715	3.10261	0.0810948	2.77349
	9.91872	1.94307	2.19447	1.29909	1.11277	1.03829	2.91773	3.46113	6.37886	118.624	11.9794	1.62108	1.15935	2.13162	0.295437	49.0138	0.949978	0.523104	2.62002	3.2579	3.5323	87.4623	300.252	291.602	322.984	329.716	332.426		8.29764	0.321989	0.573398	0.321989	0.508309	0.582784		5.96221	2.85682	2.65258	3.1005	2.57628	2.43018	3.26309	1.34275	4.60585	41.1496	2.59536	3.03958	0.0788334	2.7547
	9.67643	1.79529	2.03441	1.24995	1.05643	0.977096	2.79827	3.39548	6.19375	121.342	11.5293	1.52262	1.10481	1.97463	0.282462	47.3091	1.00596	0.583472	2.3973	3.034	3.31666	92.0528	305.395	297.094	324.753	331.765	334.661		8.15381	0.272672	0.511795	0.272672	0.46619	0.545523		5.91085	2.83275	2.64309	3.02883	2.52369	2.44004	3.22987	1.33061	4.56048	41.1969	2.55354	2.97981	0.0770363	2.73792
	9.07725	1.66886	1.86934	1.18865	1.01304	1.14033	2.65958	3.1615	5.82107	118.872	9.99506	1.42875	1.15241	1.81922	0.22439	41.1865	0.981525	0.624483	2.16362	2.71108	2.30811	103.909	309.83	302.812	326.966	333.347	328.715		7.64849	0.240103	0.44058	0.240103	0.415714	0.288423		5.8635	2.81024	2.63418	2.96043	2.47125	2.44952	3.19819	1.32045	4.51864	41.2875	2.51198	2.92288	0.0756042	2.72221
	8.3682	1.57633	1.72154	1.10847	0.95282	1.75506	2.5804	2.85451	5.43492	110.623	8.14824	1.64893	1.22543	1.74668	0.175379	33.4986	1.00817	0.737646	2.16659	2.64902	0.681191	118.868	313.096	307.978	329.872	335.55	306.803		6.71927	0.0726061	0.0726061	0.540465	0.696113	0.106127		5.81785	2.78635	2.62591	2.89618	2.42097	2.4586	3.16764	1.31121	4.47886	41.394	2.50043	2.86872	0.0685936	2.70613
	7.71976	1.51065	1.65132	1.02424	0.886462	1.82995	2.43706	2.61349	5.05055	107.239	6.83032	1.58098	1.14584	1.78529	0.218157	27.9069	0.858237	0.617398	1.99607	2.40436	0.368591	133.427	315.424	310.448	332.939	337.985	304.185		6.13878	0.0703321	0.0703321	0.556746	0.694522	0.248962		5.77529	2.76185	2.61694	2.83377	2.37382	2.46694	3.1381	1.30347	4.44157	41.5368	2.50444	2.81579	0.0585215	2.6894
	7.21952	1.45388	1.61619	0.965815	0.867886	1.74715	2.31174	2.42986	4.7416	105.109	5.90421	1.53504	1.08783	1.71441	0.223599	24.0863	0.735923	0.483788	1.81152	2.08472	0.318765	145.234	317.444	311.687	335.074	338.669	307.08		5.68449	0.0811555	0.0811555	0.569222	0.667151	0.212112		5.736	2.73884	2.60571	2.76158	2.33105	2.4631	3.10604	1.29881	4.40485	41.8154	2.49875	2.75589	0.0489363	2.67227
	6.78771	1.40075	1.59666	0.96299	1.02912	1.62561	2.23381	2.24829	4.4821	100.649	5.05482	1.49871	1.12203	1.61837	0.18112	20.738	0.693976	0.405955	1.61497	1.45127	0.369908	155.829	319.34	312.377	335.177	332.76	311.354		5.289	0.097953	0.097953	0.535717	0.469588	0.126898		5.6989	2.71889	2.59656	2.67634	2.29942	2.44436	3.07241	1.29605	4.36846	42.1834	2.48241	2.70825	0.0435085	2.63645
	6.40259	1.34362	1.51637	1.00097	0.992758	1.55152	2.13464	2.10487	4.23951	98.6056	4.43049	1.43	1.08664	1.54273	0.173463	18.2154	0.62571	0.382255	1.2852	1.30389	0.340026	165.592	321.385	315.221	333.788	334.088	313.974		4.97259	0.0863752	0.0863752	0.429022	0.437238	0.121525		5.66421	2.7018	2.58734	2.59223	2.27126	2.42374	3.0401	1.29437	4.33447	42.5766	2.46464	2.67441	0.0408189	2.58979
	6.01707	1.27299	1.43185	1.05499	0.951397	1.50147	2.0383	1.96064	3.99893	96.19	3.8441	1.35242	1.10949	1.48407	0.144426	15.8306	0.585691	0.367772	0.966886	1.18135	0.288178	175.663	323.923	318.23	331.817	335.602	315.75		4.66464	0.0794311	0.0794311	0.297431	0.401025	0.149051		5.63259	2.68699	2.57901	2.51229	2.24533	2.40531	3.01025	1.29354	4.30379	42.971	2.43205	2.65999	0.044764	2.54565
	5.58745	1.18178	1.50036	1.045	0.898967	1.46048	1.94567	1.79926	3.74493	92.4748	3.23732	1.32113	1.07919	1.49039	0.160025	13.2626	0.583538	0.198304	0.811212	1.09559	0.23541	187.235	327.214	315.79	332.181	337.526	317.209		4.26632	0.139353	0.179231	0.276129	0.422162	0.139353		5.61054	2.67376	2.57922	2.43851	2.22123	2.38461	2.98465	1.29595	4.2806	43.4205	2.39809	2.65013	0.0499271	2.50887
	5.14054	1.14648	2.03237	0.984362	0.836835	1.4119	1.92541	1.6303	3.55572	84.673	2.65789	1.27919	1.02489	1.87725	0.2937	10.337	0.606738	0.011439	0.885577	1.185	0.263696	199.666	328.493	297.165	334.395	339.813	318.942		3.86135	0.132711	0.753177	0.294827	0.442354	0.132711		5.59391	2.66176	2.57663	2.36951	2.19862	2.3543	2.95912	1.30143	4.26056	43.9804	2.35811	2.64048	0.0564906	2.47307
	4.73147	1.55359	2.00916	0.918942	0.79418	1.37091	1.89638	1.45701	3.35338	76.8311	2.12287	1.46225	1.03193	1.89526	0.294934	8.03778	0.117501	0.0127192	0.955378	1.21484	0.276111	211.393	313.901	297.966	336.792	341.387	320.407		3.26922	0.0913395	0.546903	0.543311	0.668073	0.0913395		5.57817	2.65064	2.56587	2.3042	2.17752	2.32346	2.93331	1.3076	4.24091	44.5777	2.30902	2.62945	0.0648845	2.44467
	4.37988	2.04322	1.93173	0.884937	0.78422	1.27982	1.88397	1.32889	3.21286	70.5368	1.76595	1.60577	0.983657	2.01535	0.344011	6.2296	0.0253606	0.00228138	0.998062	1.20944	0.364999	221.741	296.791	300.645	338.041	341.755	323.677		2.77411	0.437444	0.325958	0.720837	0.821554	0.325958		5.55931	2.64033	2.54911	2.24146	2.15875	2.29462	2.90726	1.31239	4.21965	45.1416	2.25475	2.61753	0.0744569	2.42187
	4.062	2.10126	1.81718	1.34383	1.39362	1.18276	1.98344	1.07331	3.05676	54.1137	1.152	1.6054	1.35628	2.03024	0.199014	4.32041	0.0138814	0.0276419	0.409104	0.347888	0.641101	231.309	294.794	304.63	321.378	319.595	327.179		2.4566	0.495859	0.211781	0.261573	0.211781	0.422648		5.54107	2.63113	2.53291	2.18076	2.14491	2.26574	2.88275	1.31683	4.19959	45.6797	2.20201	2.60657	0.0841334	2.39933
	3.75668	2.03739	1.70473	2.24896	1.90953	1.10469	2.127	0.888763	3.01576	41.7849	0.7899	1.97346	1.75593	2.19606	0.11137	2.65588	0.00802937	0.17831	0.0148742	0.0472903	1.04512	240.689	296.992	308.568	289.745	301.415	330.009		1.78322	0.0639282	0.268733	0.275495	0.0639282	0.868775		5.5363	2.62311	2.51879	2.12225	2.14737	2.22423	2.86201	1.326	4.18801	46.3312	2.16659	2.59703	0.0903606	2.37151
	3.49145	1.93203	2.02518	2.54207	2.1269	1.0769	2.19909	0.79422	2.99331	36.1159	0.630786	2.07604	1.95532	2.43828	0.109924	1.6702	0.0713205	0.030244	0.117637	0.00521129	1.25931	248.989	300.634	297.413	279.852	293.915	331.02		1.41541	0.14401	0.0508593	0.466031	0.0508593	0.999142		5.50614	2.61517	2.50605	2.06653	2.15272	2.18415	2.83846	1.32447	4.16293	46.6616	2.16058	2.58789	0.0899897	2.3451
	3.2848	1.80478	2.01831	2.4639	2.0976	1.02167	2.11518	0.747183	2.86236	35.3248	0.558283	2.05796	1.85817	2.37233	0.121537	1.36802	0.0963458	0.00938283	0.121608	0.000309026	1.19575	255.553	305.063	297.65	282.473	294.92	333.032		1.22684	0.253174	0.0396429	0.405945	0.0396429	1.03628		5.42327	2.60778	2.49321	2.01447	2.15849	2.14663	2.80731	1.30137	4.10867	46.3564	2.1496	2.57914	0.0908362	2.32585
	3.11511	1.72284	1.96665	2.30351	2.0276	0.939088	2.01247	0.712584	2.72505	35.4085	0.507775	1.99713	1.78379	2.23453	0.11217	1.21582	0.0838823	0.00209882	0.0847059	0.000228968	1.15214	261.008	307.932	299.435	287.89	297.329	336.053		1.11798	0.274284	0.0304723	0.306383	0.0304723	1.05804		5.30449	2.60561	2.46421	1.96681	2.1637	2.11226	2.76951	1.26408	4.0336	45.6428	2.12512	2.57026	0.0948029	2.31396
	2.93804	1.74145	2.02945	2.17711	1.89717	0.872675	1.94265	0.669433	2.61208	34.4598	0.44814	1.96331	1.78038	2.1402	0.091776	0.990799	0.0404815	0.00753438	0.054972	0.00206806	1.14485	266.76	307.28	297.266	292.196	301.844	338.493		0.974726	0.221862	0.0661384	0.213799	0.0661384	1.09064		5.18637	2.60391	2.42313	1.92289	2.16997	2.08364	2.73165	1.22692	3.95857	44.915	2.10522	2.55871	0.0972339	2.29655
	2.71364	1.99029	1.98222	2.1311	1.82712	0.820848	1.91087	0.616359	2.52723	32.2555	0.379899	1.98625	1.86589	2.09589	0.0580552	0.644441	0.00630739	0.00509057	0.0485013	0.00701398	1.18814	274.141	298.618	298.897	293.771	304.284	340.402		0.727387	0.00403541	0.00403541	0.144846	0.159133	1.1654		5.0756	2.60057	2.38191	1.88207	2.17799	2.0597	2.69631	1.19214	3.88844	44.2138	2.08927	2.5459	0.0985144	2.27995
	2.595	2.36829	1.8717	2.09852	2.4032	0.791835	2.02142	0.6535	2.67492	32.3287	0.427062	2.2334	1.9284	2.39447	0.107815	0.328993	0.120316	0.0224182	0.00594355	0.145753	1.51189	278.084	285.696	302.73	294.889	284.517	341.474		0.361599	0.134885	0.361707	0.134885	0.169797	1.44157		4.97265	2.58734	2.3419	1.84402	2.18566	2.03695	2.66142	1.1605	3.82192	43.6045	2.07413	2.52598	0.0982261	2.26378
	2.50598	2.32651	2.79105	2.07082	3.34939	0.793902	2.30628	0.860941	3.16722	37.3303	0.741219	2.41625	2.13475	2.71978	0.120513	0.0398811	0.000409519	0.235004	0.0554377	1.08809	2.28728	281.061	287.11	271.584	295.841	253.493	341.397		0.089733	0.089733	0.374803	0.345422	0.933145	1.62234		4.85674	2.57417	2.30273	1.80856	2.19222	2.01506	2.62491	1.12366	3.74857	42.8074	2.05935	2.50631	0.097896	2.24747
	2.37062	2.21125	2.97778	2.03087	3.96229	0.887453	2.40671	1.02322	3.42993	42.5152	1.04697	2.29094	2.07596	2.82599	0.153005	0.00130258	0.0382048	0.32612	0.141257	2.41984	2.30815	285.618	291.03	265.464	297.217	234.352	337.949		0.0796846	0.0796846	0.686845	0.260066	1.67136	1.40348		4.73136	2.56183	2.23758	1.77573	2.19823	1.9945	2.5832	1.08456	3.66776	41.9849	2.04543	2.48077	0.0961814	2.21791
	2.21369	2.04433	2.84828	1.95114	4.13828	0.878401	2.34569	1.08469	3.43038	46.2421	1.17656	2.12901	1.97444	2.68963	0.153342	0.017424	0.0908151	0.252603	0.155667	3.21338	2.15292	290.947	296.753	269.7	299.972	228.995	338.282		0.0846778	0.0846778	0.719274	0.177869	2.00927	1.25061		4.6099	2.55102	2.17265	1.74608	2.20309	1.97569	2.54307	1.04707	3.59014	41.1733	2.02493	2.45808	0.0966205	2.18787
	2.06518	1.90421	2.66619	1.81301	3.98825	0.830215	2.21118	1.0532	3.26438	47.6308	1.10923	1.9847	1.83581	2.51593	0.156288	0.0213142	0.0942278	0.207034	0.158536	3.158	1.90705	296.035	301.6	275.715	304.776	233.558	340.057		0.0804858	0.0804858	0.68149	0.171687	2.00355	1.15448		4.49706	2.52765	2.10952	1.71863	2.20323	1.95784	2.50232	1.01331	3.51563	40.4948	1.99576	2.42755	0.0976169	2.15637
	1.95337	1.89578	2.44738	1.67767	3.74921	0.777058	2.08341	0.98292	3.06633	47.1784	0.966132	1.92457	1.7322	2.32388	0.145876	0.0169098	0.0352073	0.132475	0.164627	2.77488	1.70656	299.895	301.893	283.029	309.52	240.921	342.02		0.0287992	0.0287992	0.522808	0.246906	1.82464	1.14752		4.39255	2.50008	2.05217	1.69277	2.19716	1.94115	2.46265	0.982807	3.44545	39.9086	1.96891	2.39627	0.0979032	2.12466
	1.81179	2.19046	2.29571	1.56959	3.62944	0.748733	2.04095	0.954471	2.99542	46.7659	0.911015	2.00112	1.63014	2.2694	0.163933	0.0525156	0.0223516	0.0649028	0.222186	2.52328	1.66983	304.818	291.74	288.155	313.334	244.654	343.069		0.189334	0.189334	0.294589	0.431537	1.62831	1.25239		4.29434	2.47314	2.00385	1.67545	2.19007	1.92571	2.42709	0.952931	3.38002	39.2622	1.94525	2.36784	0.0979786	2.09696
	1.68231	2.14549	2.1747	1.50621	3.58539	1.13668	2.03846	0.853975	2.89244	41.8931	0.729273	1.9139	1.55023	2.16739	0.16601	0.126846	0.0114551	0.0185593	0.283296	2.393	0.813211	309.356	293.278	292.278	315.582	246.033	328.848		0.231591	0.231591	0.260795	0.407693	1.67149	0.777219		4.20484	2.45249	1.9633	1.66543	2.18316	1.91141	2.39677	0.924789	3.32156	38.5848	1.92438	2.34337	0.098174	2.07323
	1.57633	2.05825	2.04883	1.45397	3.54797	1.14502	1.97173	0.849213	2.82094	43.0695	0.721163	1.81258	1.48456	2.0559	0.161373	0.156341	0.00748635	0.00594451	0.268071	2.48453	0.683446	313.096	296.273	296.598	317.441	247.209	328.545		0.23625	0.245673	0.23625	0.358606	1.73539	0.667559		4.13436	2.43705	1.92585	1.65697	2.17748	1.89838	2.37168	0.903615	3.2753	38.1002	1.90525	2.32313	0.098829	2.05167
	1.45962	1.91427	1.91665	1.38729	3.49945	1.22045	1.89962	0.833945	2.73357	43.9005	0.695464	1.68695	1.40537	1.91606	0.153754	0.193605	0.000214652	0.00028995	0.262482	2.55945	0.461275	317.24	301.25	301.168	319.821	248.737	325.817		0.227329	0.227329	0.229705	0.299652	1.81251	0.466495		4.07122	2.42762	1.89037	1.64856	2.17451	1.88626	2.34976	0.885184	3.23494	37.6713	1.88729	2.30595	0.0998415	2.03244
	1.34814	1.76538	1.77818	1.36536	3.42959	1.17161	1.80971	0.830015	2.63972	45.8646	0.688925	1.56537	1.35244	1.77498	0.135108	0.21305	0.00196507	0.00099408	0.197445	2.624	0.407168	321.223	306.441	305.993	320.606	250.945	327.582		0.217235	0.200009	0.212809	0.200009	1.86422	0.393759		4.01297	2.42093	1.85815	1.6475	2.17199	1.8752	2.33112	0.867283	3.19841	37.2045	1.86241	2.29134	0.103262	2.0236
	1.2543	1.6523	1.63366	1.32138	3.31247	1.08571	1.70997	0.815537	2.52551	47.6931	0.665101	1.47752	1.27107	1.64764	0.129018	0.207634	0.00332619	0.00582265	0.151002	2.56801	0.389706	324.596	310.413	311.07	322.183	254.67	330.699		0.223221	0.174775	0.156142	0.156142	1.83495	0.391817		3.95803	2.4154	1.83339	1.64731	2.1689	1.86481	2.31464	0.849868	3.16451	36.717	1.84125	2.27821	0.106072	2.01686
	1.21156	1.55438	1.50212	1.23697	3.10718	1.00576	1.603	0.764066	2.36706	47.6649	0.583797	1.36955	1.21792	1.54132	0.117207	0.153219	0.00236316	0.0101757	0.133975	2.26256	0.356691	326.138	313.873	315.727	325.221	261.264	333.613		0.157982	0.184838	0.132576	0.132576	1.73763	0.363785		3.90602	2.41004	1.81073	1.64657	2.16611	1.85542	2.29915	0.833466	3.13261	36.2511	1.8219	2.26589	0.108612	2.01076
	1.18897	1.45245	1.38992	1.13968	2.89838	0.949508	1.50315	0.707023	2.21018	47.036	0.499881	1.28945	1.152	1.43682	0.110018	0.0987084	0.00257055	0.0128214	0.132114	1.94667	0.306522	326.954	317.495	319.727	328.739	268.057	335.671		0.100474	0.163005	0.100474	0.14977	1.60894	0.339939		3.85767	2.40492	1.78991	1.63927	2.16617	1.84785	2.2843	0.819142	3.10344	35.8597	1.8044	2.25477	0.110951	2.00701
	1.16589	1.38018	1.29101	1.06795	2.78347	0.92125	1.43496	0.680178	2.11514	47.4005	0.462642	1.22845	1.09243	1.35788	0.108333	0.0723959	0.00300094	0.0207222	0.134697	1.8185	0.263897	327.789	320.076	323.274	331.345	271.833	336.708		0.0625564	0.151728	0.0625564	0.160502	1.55502	0.3072		3.81342	2.40079	1.77044	1.63152	2.16663	1.84361	2.27107	0.806094	3.07716	35.4941	1.78873	2.24496	0.113104	2.00512
	1.14273	1.3433	1.18885	1.02218	2.68294	0.856457	1.37274	0.662368	2.03511	48.2513	0.438731	1.16579	1.05232	1.30469	0.107072	0.0529051	0.000867022	0.0338157	0.122895	1.71662	0.266553	328.628	321.397	326.958	333.014	275.158	339.09		0.0230603	0.177506	0.0230603	0.143613	1.51715	0.309337		3.77394	2.40089	1.75257	1.62393	2.16725	1.83994	2.25975	0.794857	3.05461	35.1745	1.77441	2.23663	0.115236	2.00359
	1.10869	1.25682	1.1135	0.97207	2.57571	0.79365	1.30341	0.642578	1.94598	49.3	0.412907	1.11109	1.00622	1.22099	0.0964277	0.0379156	0.00217035	0.0360639	0.109783	1.61875	0.25985	329.864	324.505	329.689	334.845	278.728	341.407		0.00240719	0.145725	0.00240719	0.139023	1.46461	0.317443		3.7376	2.40247	1.73498	1.61687	2.16774	1.84267	2.25039	0.784217	3.0346	34.8481	1.7619	2.22973	0.117201	2.0052
	1.05323	1.18086	1.05075	0.901912	2.48585	0.741736	1.23572	0.630683	1.86641	51.0375	0.397762	1.05199	0.939123	1.14895	0.100489	0.0333028	0.00301056	0.0342139	0.111431	1.56283	0.244025	331.881	327.248	331.972	337.418	281.736	343.328		0.00123972	0.128862	0.00123972	0.150082	1.43386	0.310258		3.70244	2.40448	1.71537	1.60979	2.16846	1.86168	2.2437	0.772834	3.01654	34.4446	1.75195	2.22489	0.118925	2.01507
	1.71213	1.3721	0.968696	0.848158	2.40641	0.728899	1.3394	0.637175	1.97657	47.5717	0.405992	1.1704	0.878292	1.62713	0.298886	0.138932	0.00106928	0.137421	0.241318	1.13851	0.37271	308.308	320.365	334.969	339.395	284.409	343.804		0.541737	0.201701	0.201701	0.32224	1.23601	0.441498		3.66681	2.40518	1.69327	1.60183	2.16916	1.88123	2.23625	0.761956	2.9982	34.073	1.74026	2.21947	0.121022	2.02519
	2.0642	2.51473	0.923709	0.854089	2.3467	1.12398	1.6379	0.753857	2.39176	46.0258	0.568301	1.59409	0.973778	2.27608	0.400725	0.181726	0.76883	0.510073	0.614363	0.502401	0.264112	296.069	280.767	336.617	339.177	286.426	329.308		0.470105	0.920642	0.670381	0.740001	0.752615	0.470105		3.63069	2.3896	1.67205	1.59285	2.16906	1.89986	2.22568	0.750636	2.97632	33.7261	1.729	2.21153	0.122452	2.03446
	2.20423	3.402	0.894566	1.0052	2.29758	1.2462	1.84163	0.972131	2.81376	52.7865	0.945039	1.72522	1.06545	2.27424	0.361947	0.13148	2.43475	0.89693	0.699611	0.207892	0.354536	291.269	251.82	337.688	333.634	288.092	324.888		0.479015	1.67678	0.83065	0.720014	0.572366	0.479015		3.5949	2.37361	1.65449	1.58362	2.16971	1.91669	2.2155	0.739343	2.95485	33.3713	1.72004	2.20406	0.123344	2.0432
	2.08763	3.34572	0.86393	1.18661	2.23969	1.23839	1.82699	0.919653	2.74665	50.3369	0.845761	1.66301	1.19955	2.20168	0.294636	0.0679311	2.30651	0.927492	0.410098	0.170319	0.346452	295.263	253.61	338.814	327.04	290.06	325.169		0.424619	1.6827	0.799081	0.476406	0.57668	0.424619		3.56233	2.36475	1.63905	1.57488	2.17009	1.93277	2.20731	0.729452	2.93676	33.0471	1.71248	2.19801	0.12416	2.05143
	1.94407	3.12628	0.801327	1.18515	2.12182	2.90896	2.0146	0.917846	2.93245	45.5597	0.842441	2.03294	1.37488	2.71217	0.327203	0.00497491	1.23584	1.47203	0.687989	0.0114953	0.799878	300.217	260.647	341.123	327.092	294.089	267.711		0.0888746	1.09334	1.23162	0.847793	0.0888746	0.876017		3.53369	2.35835	1.62916	1.56792	2.17018	1.95076	2.20168	0.720026	2.9217	32.7035	1.70956	2.1938	0.124058	2.06047
	1.88594	3.06502	0.78687	1.17195	1.97774	3.82825	2.1193	1.14562	3.26492	54.0566	1.31245	1.93184	1.35045	2.7932	0.348184	0.0544572	0.894397	1.77536	0.897455	0.0200369	2.92052	302.235	262.629	341.657	327.57	299.051	238.474		0.0459045	1.13318	1.14497	0.759885	0.0459045	1.89641		3.5068	2.35414	1.61916	1.56382	2.17061	1.97222	2.19779	0.710816	2.90861	32.3423	1.70743	2.191	0.124042	2.07142
	1.87217	4.62814	0.763349	1.14404	1.90626	3.78018	2.34902	1.52528	3.8743	64.9324	2.32647	1.88922	1.32607	3.3117	0.428141	0.227385	5.19439	2.51436	1.45198	0.196043	2.0482	302.714	214.409	342.527	328.581	301.529	239.961		0.0170407	2.73893	1.12587	0.745174	0.0170407	1.89096		3.4669	2.35146	1.6095	1.56046	2.17135	1.99246	2.19202	0.697022	2.88905	31.7981	1.70524	2.18686	0.123743	2.08191
	1.84184	5.17945	0.724849	1.10373	2.01283	3.5638	2.40442	1.67496	4.07938	69.662	2.80551	1.92734	1.28826	3.17606	0.422864	0.316495	7.70079	2.82095	1.69178	0.153339	1.34418	303.77	198.567	343.954	330.044	297.839	246.711		0.0854968	3.25211	1.20249	0.823603	0.0854968	1.63647		3.41029	2.34941	1.60711	1.55767	2.17222	2.01162	2.18472	0.676178	2.8609	30.9504	1.70824	2.18159	0.12169	2.09192
	1.76961	5.10167	0.670833	1.03856	2.20997	3.58001	2.39511	1.67143	4.06654	69.7851	2.79367	1.98979	1.22132	3.2375	0.452178	0.391247	7.3255	2.97312	1.84023	0.0342777	1.40399	306.293	200.765	345.96	332.416	291.074	246.202		0.220178	3.11189	1.31895	0.951232	0.220178	1.59022		3.34665	2.3541	1.61018	1.55527	2.17306	2.02941	2.17811	0.652543	2.83066	29.9591	1.71499	2.17685	0.118674	2.10124
	1.69748	4.77891	0.631849	1.00958	2.20756	4.17487	2.41671	1.69693	4.11364	70.2166	2.87957	1.95252	1.18156	3.68304	0.514222	0.517284	5.57998	3.18572	1.98001	0.0437418	3.09113	308.823	210.016	347.412	333.474	291.155	227.888		0.25504	2.82638	1.32067	0.942943	0.25504	2.22234		3.28419	2.37129	1.61379	1.55319	2.17363	2.04649	2.17376	0.630388	2.80415	28.9999	1.72196	2.17373	0.115966	2.11006
	1.61882	4.5263	0.60769	1.96419	2.15686	4.21615	2.515	1.537	4.052	61.1133	2.36237	2.06053	1.70516	3.70133	0.369216	0.803145	4.04533	3.63784	0.30339	0.128263	2.89389	311.594	217.401	348.313	299.52	292.888	226.644		0.44171	2.46577	1.45284	0.0963349	0.0963349	2.15562		3.2258	2.3895	1.61782	1.5515	2.17414	2.06344	2.17037	0.610198	2.78057	28.115	1.72922	2.1732	0.113769	2.11879
	1.50805	4.45902	0.576996	2.1288	2.10546	4.02346	2.46697	1.49181	3.95877	60.4714	2.22549	2.11713	1.65741	3.54979	0.363417	0.919511	3.96828	3.57198	0.114353	0.130684	2.42266	315.517	219.39	349.46	293.849	294.65	232.483		0.609079	2.34189	1.54014	0.0116709	0.0116709	1.90632		3.16655	2.40788	1.62161	1.55019	2.17474	2.08058	2.16693	0.59035	2.75727	27.2437	1.73636	2.17279	0.111644	2.12766
	1.5202	4.40486	0.536287	2.08527	2.02274	3.75363	2.38716	1.43803	3.82519	60.2401	2.06793	2.054	1.64583	3.33654	0.339338	0.75163	4.07108	3.42575	0.0911398	0.132805	1.86724	315.085	220.998	350.984	295.344	297.497	240.784		0.533807	2.35085	1.51772	0.0312655	0.0312655	1.69963		3.08592	2.42483	1.62502	1.55224	2.17523	2.09744	2.16011	0.563415	2.72353	26.0827	1.74312	2.17145	0.109419	2.13634
	2.04044	4.26656	0.491849	2.02704	1.8916	3.63671	2.39237	1.35507	3.74743	56.6413	1.83621	2.03374	1.92546	3.23764	0.254147	0.12385	3.51261	3.61197	0.133465	0.250768	1.54839	296.887	225.128	352.651	297.349	302.038	244.426		0.00670254	2.23282	1.54189	0.00670254	0.142142	1.60297		3.00836	2.44145	1.62844	1.55478	2.17545	2.11299	2.15358	0.538513	2.69209	25.0055	1.74958	2.16998	0.107257	2.14422
	2.33385	4.03651	0.4639	1.91581	1.76593	3.5545	2.34508	1.29478	3.63986	55.2125	1.67646	2.12483	1.8034	3.24934	0.286168	0.000126225	2.86093	3.53885	0.184276	0.335415	1.46269	286.862	232.085	353.701	301.197	306.422	247.003		0.209019	1.91168	1.66093	0.209019	0.358896	1.42967		2.93651	2.45906	1.6322	1.55717	2.17543	2.12551	2.14765	0.5167	2.66435	24.0589	1.75553	2.16849	0.105239	2.15047
	2.31706	3.72763	0.442144	1.78546	1.70266	3.43783	2.23546	1.21501	3.45048	54.3517	1.47625	2.05126	1.72336	3.15764	0.293849	0.00665787	2.22656	3.216	0.202501	0.283879	1.44568	287.431	241.591	354.52	305.738	308.641	250.684		0.265799	1.67637	1.60912	0.265799	0.348601	1.38657		2.87104	2.47801	1.63641	1.55968	2.17536	2.13092	2.1419	0.498068	2.63997	23.2535	1.76004	2.167	0.10363	2.15314
	2.21108	3.44177	0.42844	1.6845	1.66093	3.22566	2.10873	1.11704	3.22577	52.9721	1.24777	1.94779	1.66682	2.97201	0.281362	0.0104752	1.77699	2.82337	0.179971	0.200524	1.24753	291.036	250.56	355.036	309.279	310.109	257.448		0.263289	1.49398	1.51935	0.263289	0.286858	1.27787		2.81076	2.49665	1.64059	1.56268	2.17531	2.13434	2.13672	0.481881	2.6186	22.5523	1.76403	2.16566	0.102205	2.15482
	2.04963	3.23743	0.502149	1.65604	1.66782	2.97492	2.01466	0.995499	3.01016	49.4126	0.991017	1.85872	1.65898	2.7436	0.246359	0.00122259	1.49516	2.2877	0.128613	0.120302	0.922091	296.57	257.07	352.264	310.281	309.866	265.557		0.190906	1.37871	1.35657	0.202687	0.190906	1.1162		2.75462	2.51385	1.6441	1.56611	2.17503	2.13735	2.13184	0.467679	2.59952	21.9378	1.76741	2.16561	0.101245	2.15619
	1.93914	3.09581	0.811754	2.25016	2.36711	2.78804	2.20867	0.796685	3.00535	36.0708	0.634707	2.30864	2.01689	2.6828	0.141692	0.0726469	0.787025	1.95137	0.00172182	0.0251029	0.335667	300.388	261.632	340.738	289.704	285.736	271.683		0.369498	0.787177	1.49688	0.058472	0.058472	0.479401		2.70237	2.52912	1.64628	1.56951	2.17956	2.14027	2.12785	0.455536	2.58339	21.4083	1.76978	2.16974	0.101526	2.15992
	1.89608	2.94955	0.77161	2.20586	2.39204	2.67377	2.14815	0.766776	2.91493	35.6947	0.587946	2.29895	1.97353	2.60334	0.137608	0.0635391	0.642229	1.89487	0.00333051	0.059482	0.276278	301.882	266.385	342.222	291.213	284.894	275.463		0.402869	0.650592	1.52734	0.0930893	0.0930893	0.374821		2.65355	2.54365	1.64811	1.57231	2.19014	2.14251	2.12504	0.445437	2.57048	20.9613	1.77171	2.17823	0.102919	2.16632
	1.88545	2.786	0.754054	2.09866	2.3268	2.61457	2.07759	0.726829	2.80442	34.9843	0.528281	2.21273	1.93875	2.54263	0.134753	0.0369182	0.501844	1.75174	0.000444046	0.0621053	0.288352	302.252	271.75	342.871	294.884	287.101	277.431		0.327282	0.573268	1.45867	0.114069	0.114069	0.401843		2.6084	2.55793	1.64968	1.57401	2.20068	2.14398	2.12245	0.437416	2.55986	20.609	1.77326	2.1865	0.104361	2.17233
	2.47174	2.59401	1.54968	1.96056	2.19367	2.5339	2.21726	0.404741	2.622	18.2541	0.163815	2.3327	2.01884	2.51836	0.110095	0.0647605	0.141941	0.445663	0.0658957	0.000556327	0.100259	282.21	278.117	314.04	299.646	291.63	280.125		0.139034	0.261303	0.783027	0.372149	0.139034	0.20119		2.56698	2.57219	1.64938	1.57496	2.21068	2.14542	2.11993	0.431666	2.5516	20.3622	1.77339	2.19436	0.106098	2.17805
	2.75298	2.40578	1.99998	1.8468	2.03278	2.39917	2.23958	0.337968	2.57755	15.0907	0.114222	2.21597	2.00818	2.40412	0.0897361	0.263576	0.0276207	0.0574093	0.154274	0.0427648	0.0254671	272.84	284.43	298.283	303.597	297.151	284.653		0.537003	0.189801	0.215996	0.369171	0.18319	0.18319		2.52918	2.58567	1.64288	1.57578	2.22021	2.14739	2.11685	0.428681	2.54553	20.2509	1.76901	2.20201	0.109041	2.1838
	2.70514	2.21175	1.9733	1.73537	1.88882	2.23912	2.12558	0.342842	2.46843	16.1293	0.117541	2.09253	1.90994	2.23228	0.0778165	0.335879	0.00742491	0.0231892	0.152265	0.0560558	0.0128899	274.423	291.013	299.205	307.493	302.135	290.08		0.612607	0.119224	0.119224	0.357156	0.203705	0.14659		2.49481	2.59362	1.63596	1.5765	2.23107	2.14892	2.11348	0.426006	2.53948	20.1566	1.7642	2.21053	0.112292	2.18999
	2.54437	2.06427	1.84412	1.6292	1.81792	2.18181	2.01362	0.324762	2.33838	16.1283	0.10547	1.95419	1.82447	2.15242	0.0824639	0.281701	0.00256563	0.0287291	0.147772	0.0382953	0.0282888	279.775	296.066	303.691	311.227	304.604	292.035		0.590177	0.110074	0.110074	0.324989	0.13627	0.227615		2.46322	2.59474	1.62908	1.57693	2.24536	2.15078	2.11002	0.423123	2.53314	20.053	1.75951	2.22172	0.116097	2.19807
	2.60469	1.95676	1.74479	1.51961	2.04414	2.4213	2.04855	0.407116	2.45566	19.8734	0.165744	2.00045	1.79778	2.32701	0.128304	0.30929	0.00842558	0.0922693	0.279771	1.94151e-05	0.138944	277.761	299.778	307.163	315.106	296.759	283.907		0.604237	0.0436924	0.25566	0.480835	0.0436924	0.42085		2.43396	2.59431	1.62242	1.57229	2.25365	2.1546	2.10521	0.421629	2.52683	20.0279	1.75547	2.22889	0.11882	2.20413
	3.69191	1.84658	1.68232	1.42614	3.41997	2.44482	2.41862	0.946471	3.36509	39.1326	0.895807	2.1457	1.72338	3.17618	0.296516	1.62125	0.327229	0.54215	0.985019	1.0027	0.000686228	242.703	303.605	309.356	318.433	251.25	283.115		1.54621	0.299118	0.463387	0.71956	1.27427	0.299118		2.40699	2.59412	1.61635	1.55904	2.25609	2.15973	2.09872	0.422582	2.5213	20.1352	1.7522	2.232	0.120427	2.20791
	3.85456	1.70577	1.63092	1.32932	3.49051	2.4227	2.40563	1.0512	3.45683	43.6973	1.10501	2.06423	1.64963	3.22356	0.322976	2.09939	0.489808	0.600168	1.15844	1.17697	0.000291385	237.662	308.532	311.167	321.898	249.019	283.86		1.79032	0.358467	0.433309	0.734913	1.42628	0.358467		2.38202	2.59425	1.60812	1.54459	2.25489	2.16475	2.09144	0.424733	2.51617	20.3082	1.74727	2.23235	0.121891	2.20982
	3.78999	1.64722	1.55652	1.22547	3.34234	2.28814	2.30828	1.04305	3.35133	45.1873	1.08795	1.96768	1.5792	3.07879	0.32194	2.19546	0.436997	0.565141	1.17247	1.06928	0.000405771	239.657	310.592	313.797	325.635	253.717	288.412		1.82231	0.320457	0.411158	0.742208	1.37466	0.320457		2.35855	2.5941	1.59968	1.53089	2.25287	2.16975	2.08431	0.427071	2.51138	20.4898	1.7422	2.23209	0.123265	2.21131
	3.64547	1.99326	1.47416	1.15773	3.13891	2.1753	2.26414	0.959456	3.22359	42.3762	0.920556	2.08428	1.60394	2.898	0.287447	1.90808	0.0733725	0.624065	1.22415	0.765221	0.00789254	244.152	298.515	316.722	328.085	260.239	292.258		1.56119	0.0910168	0.610121	0.926554	1.05463	0.0910168		2.3381	2.59352	1.59094	1.52067	2.25073	2.17455	2.07808	0.429048	2.50713	20.6463	1.73684	2.23169	0.124693	2.21264
	3.41706	1.94045	1.40789	1.13262	3.12753	2.47821	2.25063	0.920617	3.17124	40.9049	0.847537	2.20933	1.54103	2.9652	0.316044	1.36058	0.0962123	0.710199	1.24994	0.76896	0.051793	251.342	300.343	319.085	328.995	260.607	281.993		1.20774	0.268881	0.801433	1.07671	0.918204	0.268881		2.32212	2.59151	1.58086	1.51861	2.24921	2.17927	2.0736	0.429607	2.5032	20.718	1.73046	2.23172	0.126512	2.21424
	3.19143	1.82807	1.34741	1.09116	3.20034	2.79609	2.24242	0.940523	3.18294	41.9423	0.884583	2.31208	1.46758	3.09259	0.35635	0.900625	0.171684	0.801032	1.3254	0.917623	0.306552	258.547	304.25	321.249	330.501	258.261	271.417		0.879351	0.484009	0.964666	1.22092	0.888265	0.484009		2.31655	2.58599	1.57041	1.51827	2.24889	2.18414	2.07071	0.430364	2.50107	20.7834	1.72384	2.23271	0.128614	2.21652
	3.39448	1.79656	1.28435	1.02845	3.08457	2.80533	2.23229	0.994299	3.22659	44.5417	0.98863	2.30094	1.4124	3.01476	0.361939	1.35069	0.189862	0.898594	1.44924	0.726389	0.328373	252.059	305.351	323.514	332.785	261.995	271.113		1.09354	0.504385	1.0166	1.2725	0.783631	0.504385		2.31553	2.57616	1.56046	1.51711	2.246	2.18891	2.06736	0.430553	2.49791	20.8262	1.71757	2.23173	0.130191	2.21746
	3.92939	1.83813	1.19089	0.999225	2.87792	2.69469	2.25504	1.11965	3.37469	49.6508	1.25361	2.26641	1.3527	2.83211	0.353519	2.80346	0.173814	1.13242	1.57707	0.387973	0.193293	235.36	303.899	326.885	333.852	268.728	274.769		1.66298	0.42828	1.07552	1.26719	0.611504	0.42828		2.31525	2.56632	1.54078	1.51815	2.23306	2.19283	2.06106	0.431806	2.49287	20.9506	1.70379	2.223	0.132222	2.21294
	4.122	1.82293	1.11216	0.971038	2.7284	2.49386	2.2084	1.17432	3.38272	53.1752	1.37903	2.1584	1.28985	2.66977	0.348498	3.66186	0.148585	1.20175	1.53106	0.270404	0.0814904	229.488	304.43	329.738	334.883	273.652	281.467		1.9636	0.335466	1.04624	1.18736	0.570005	0.335466		2.31485	2.55722	1.51864	1.5261	2.21276	2.1991	2.05478	0.43193	2.48671	21.0208	1.69435	2.20934	0.131925	2.20593
	3.98057	1.78565	1.07851	0.948982	2.60029	2.35047	2.12408	1.12367	3.24775	52.9015	1.26264	2.06806	1.2553	2.53784	0.338121	3.44655	0.114532	1.09321	1.38085	0.22678	0.0512508	233.792	305.732	330.961	335.691	277.907	286.299		1.91251	0.282406	0.989548	1.11908	0.532234	0.282406		2.31707	2.54949	1.49732	1.53431	2.18953	2.2171	2.0508	0.433497	2.4843	21.1379	1.69811	2.21021	0.131026	2.20331
	3.74217	1.70861	1.05662	0.893691	2.45516	2.28748	2.02396	1.05074	3.0747	51.9153	1.10406	1.99805	1.21962	2.41324	0.328562	2.95224	0.0994424	0.935731	1.2775	0.185936	0.0694476	241.14	308.432	331.758	337.72	282.767	288.434		1.74412	0.289437	0.941424	1.10436	0.457111	0.289437		2.32386	2.54459	1.47749	1.54253	2.16697	2.24073	2.04936	0.437029	2.48639	21.3251	1.69864	2.22229	0.133553	2.20385
	3.47961	1.5933	1.19276	0.860378	2.31948	2.2754	1.95349	0.945513	2.899	48.4013	0.893994	1.93435	1.29289	2.30846	0.281996	2.32906	0.129737	0.578711	1.19489	0.133948	0.103631	249.363	312.496	326.817	338.945	287.349	288.845		1.54526	0.341054	0.741594	1.07397	0.385126	0.341054		2.33488	2.55106	1.45955	1.54984	2.14745	2.26753	2.05172	0.444481	2.4962	21.6638	1.69924	2.23751	0.13673	2.20749
	3.23031	1.52572	1.57456	1.52141	2.18426	2.24132	2.04627	0.667534	2.7138	32.6221	0.445602	1.87941	1.53793	2.22706	0.183035	1.40197	0.270964	0.222505	0.275477	0.0190436	0.0380476	257.299	314.889	313.158	315.042	291.951	290.005		1.3509	0.353689	0.304852	0.358006	0.304852	0.361911		2.34672	2.56239	1.44566	1.55607	2.13208	2.29294	2.05598	0.452841	2.50882	22.0256	1.70007	2.25273	0.139813	2.21251
	3.32472	1.933	1.94289	2.02912	2.03657	2.09326	2.22659	0.541377	2.76797	24.3141	0.293089	2.03285	1.96445	2.07909	0.0283518	1.20588	0.0861979	0.0804895	0.0389937	0.0361077	0.017778	254.279	300.601	300.258	297.277	297.02	295.069		1.29187	0.0998505	0.0899624	0.00372398	0.00372398	0.0604101		2.35763	2.57341	1.43248	1.56092	2.11614	2.31158	2.0587	0.460755	2.51945	22.3809	1.69973	2.26272	0.142082	2.21386
	4.48597	2.17599	1.88633	2.02774	1.99038	1.96213	2.42142	1.01594	3.43736	41.9563	1.03213	2.00906	1.96919	2.13893	0.0413164	4.26237	0.0602391	0.286328	0.154984	0.185802	0.210948	218.592	292.234	302.221	297.324	298.615	299.591		2.47691	0.166927	0.122733	0.0186841	0.0186841	0.0469274		2.36772	2.58321	1.42463	1.56458	2.09878	2.32807	2.06116	0.467105	2.52827	22.6622	1.69813	2.27075	0.144277	2.21342
	4.53218	2.46042	1.7822	1.94905	2.12579	1.87194	2.4536	1.0461	3.4997	42.6355	1.09433	2.03742	1.89122	2.37676	0.113764	4.3205	4.6552e-05	0.450772	0.254564	0.107459	0.338323	217.228	282.59	305.853	300.044	293.953	302.722		2.49476	0.422999	0.25522	0.0883669	0.0883669	0.165479		2.37733	2.5927	1.41742	1.5679	2.08106	2.34294	2.06323	0.473281	2.53651	22.9389	1.69619	2.27747	0.146285	2.212
	4.37109	2.44425	1.84347	2.8179	2.06811	1.79646	2.55688	0.969358	3.52624	37.9118	0.939655	2.25618	1.89963	2.72449	0.178382	3.29136	0.0126846	0.508959	0.0681312	0.238896	0.578241	222.003	283.134	303.713	270.699	295.934	305.354		2.11491	0.188072	0.412715	0.561718	0.188072	0.459724		2.3866	2.60549	1.41325	1.57311	2.06615	2.36805	2.06878	0.480427	2.5492	23.2228	1.69637	2.29323	0.149604	2.2171
	4.06965	2.31928	2.33956	2.87	1.93552	1.66072	2.53246	0.857415	3.38987	33.8571	0.735161	2.32942	2.03146	2.73739	0.148029	2.36296	0.045445	0.0372099	0.113939	0.356328	0.759919	231.076	287.356	286.668	268.987	300.513	310.116		1.74023	0.0101398	0.0101398	0.540587	0.393894	0.668695		2.39657	2.6245	1.41291	1.57752	2.05388	2.39559	2.07683	0.488756	2.56558	23.5338	1.69661	2.3159	0.154341	2.22473
	3.80322	2.18386	2.30446	2.74275	1.91193	1.57163	2.41964	0.782871	3.20251	32.3548	0.612887	2.24416	1.97991	2.63318	0.141611	1.91429	0.0555923	0.0132669	0.104398	0.257774	0.719118	239.247	291.965	287.858	273.178	301.332	313.262		1.55906	0.060299	0.060299	0.498589	0.332233	0.672527		2.41382	2.64582	1.41251	1.58888	2.04284	2.42272	2.08777	0.497355	2.58512	23.8223	1.70237	2.33899	0.157524	2.22833
	3.65345	2.13165	2.23792	2.55357	2.14202	1.55685	2.37924	0.702549	3.08179	29.5283	0.493576	2.18997	2.13424	2.47465	0.0738597	1.62361	0.0613009	0.019973	0.0303897	0.056275	0.676333	243.903	293.752	290.121	279.467	293.397	313.786		1.46348	0.0583155	0.0479488	0.363601	0.0479488	0.63312		2.43058	2.66703	1.41189	1.60245	2.0321	2.44723	2.09855	0.505375	2.60392	24.0821	1.70987	2.36006	0.159756	2.23134
	3.56736	2.17112	2.09416	2.43345	2.11195	1.69498	2.3455	0.643734	2.98924	27.4454	0.414394	2.14153	2.09861	2.36787	0.0602847	1.49292	0.0304103	0.0631721	0.00773527	0.0545476	0.423179	246.599	292.401	295.038	283.498	294.428	308.911		1.42582	0.0295844	0.0473709	0.29192	0.0295844	0.446553		2.44542	2.68644	1.41104	1.6152	2.02191	2.4697	2.10828	0.512892	2.62118	24.3274	1.71688	2.37935	0.161727	2.23366
	3.46602	2.71275	1.94619	2.28118	2.03535	1.60836	2.34164	0.662347	3.00399	28.2856	0.438703	2.15827	1.96848	2.60486	0.139149	1.26424	0.137719	0.156383	0.00365523	0.0938141	0.537708	249.792	274.171	300.144	288.649	297.062	311.963		1.30776	0.55448	0.212079	0.122916	0.122916	0.549911		2.45909	2.70723	1.41012	1.62731	2.01831	2.4918	2.11898	0.520587	2.63956	24.5679	1.72506	2.39859	0.163333	2.2387
	3.33081	2.89799	1.80948	2.12301	1.90187	2.12958	2.36546	0.608923	2.97438	25.7423	0.370788	2.1263	1.95715	2.70589	0.160568	0.931907	0.283591	0.30911	0.0587809	0.214913	0.0556365	254.085	268.07	304.899	294.048	301.681	293.823		1.20451	0.771694	0.316816	0.00328696	0.224426	0.00328696		2.47248	2.73817	1.40942	1.63817	2.0151	2.51356	2.13115	0.530773	2.66192	24.9055	1.7324	2.41796	0.16518	2.24379
	3.17461	2.82377	1.67623	1.97222	1.8238	3.63571	2.51772	0.807747	3.32547	32.0824	0.652455	2.398	1.86091	3.0869	0.247785	0.431499	0.093666	0.708117	0.29757	0.48153	1.24989	259.089	270.506	309.57	299.242	304.399	244.457		0.776611	0.425774	0.721772	0.425774	0.574198	1.23771		2.48604	2.76867	1.40874	1.64803	2.01112	2.53421	2.1428	0.541055	2.68386	25.2499	1.7388	2.43636	0.167073	2.24858
	3.01742	2.62908	1.58448	1.81729	1.78362	3.56737	2.39988	0.797619	3.1975	33.2358	0.636196	2.22318	1.79204	2.92033	0.239432	0.381357	0.0525316	0.664871	0.339404	0.379771	1.36305	264.174	276.948	312.807	304.626	305.803	246.599		0.794234	0.405891	0.638703	0.405891	0.439563	1.34419		2.49254	2.79457	1.41652	1.65662	2.00603	2.55272	2.15317	0.547188	2.70036	25.4132	1.74398	2.45284	0.168904	2.24929
	2.837	2.52845	1.54497	1.67772	1.81872	3.38443	2.29855	0.735592	3.03414	32.0025	0.541096	2.17358	1.71297	2.75987	0.234057	0.289937	0.0528551	0.567885	0.385429	0.230237	1.17914	270.071	280.308	314.207	309.518	304.577	252.378		0.663422	0.354866	0.628617	0.495865	0.354866	1.21085		2.49462	2.806	1.42821	1.66395	1.99974	2.565	2.15959	0.547826	2.70741	25.3672	1.7479	2.46365	0.16995	2.24718
	2.66392	2.51887	1.64094	1.5498	1.87042	3.12444	2.22807	0.634144	2.86221	28.4616	0.402138	2.19464	1.69831	2.62765	0.214829	0.189965	0.0845672	0.344712	0.460041	0.127912	0.803494	275.79	280.629	310.813	314.035	302.775	260.706		0.469272	0.324226	0.5537	0.644842	0.324226	0.9298		2.49403	2.80613	1.43846	1.6688	1.99339	2.57435	2.16253	0.545961	2.70849	25.2465	1.74995	2.47139	0.170904	2.24371
	2.73916	2.95894	1.72496	1.46492	1.79931	2.95407	2.27356	0.682553	2.95611	30.0214	0.465879	2.26923	1.74355	2.90034	0.2491	0.216781	0.469747	0.300961	0.6539	0.224912	0.463094	273.297	266.078	307.858	317.051	305.254	266.237		0.469923	0.689707	0.544274	0.804315	0.469923	0.684835		2.49305	2.80514	1.4474	1.67092	1.98752	2.58237	2.1644	0.544454	2.70885	25.155	1.75007	2.47788	0.172141	2.24028
	2.77239	2.92957	2.26353	1.52239	1.68015	3.08672	2.37579	0.662448	3.03824	27.8832	0.438838	2.51796	1.826	2.89027	0.225661	0.157292	0.306666	0.012603	0.728293	0.483915	0.505419	272.199	267.037	289.249	315.007	309.432	261.926		0.254432	0.411606	0.254432	0.995569	0.837808	0.56876		2.49312	2.80515	1.45625	1.67192	1.98242	2.57199	2.16348	0.540716	2.70419	24.9929	1.74954	2.46986	0.170715	2.23777
	2.71336	2.87483	2.20805	1.65114	1.60641	3.42977	2.41393	0.722543	3.13647	29.9323	0.522069	2.4607	1.79037	2.83447	0.225759	0.0896631	0.212435	0.0423866	0.581841	0.652088	1.03193	274.15	268.829	291.139	310.454	312.032	250.94		0.252659	0.414128	0.252659	0.809564	0.854298	0.969061		2.49363	2.80408	1.46492	1.67229	1.97735	2.55098	2.16054	0.535419	2.69596	24.7817	1.74855	2.45337	0.167737	2.23549
	2.57481	2.76195	2.07006	1.56377	1.56236	3.37163	2.31743	0.717566	3.035	30.9639	0.514902	2.32243	1.69034	2.71516	0.232623	0.0662457	0.197596	0.0611936	0.568004	0.570128	1.11134	278.757	272.544	295.867	313.54	313.59	252.785		0.252378	0.439513	0.252378	0.758665	0.760073	1.0492		2.49377	2.78513	1.47235	1.67522	1.97169	2.52905	2.15454	0.525648	2.68018	24.3973	1.74934	2.43542	0.163948	2.23273
	2.4164	2.58434	2.64521	1.49228	1.51506	3.17585	2.30486	0.670685	2.97554	29.0987	0.449818	2.50037	1.7404	2.62999	0.203551	0.012441	0.078112	0.11584	0.660288	0.623773	0.758635	284.072	278.439	276.412	316.077	315.268	259.049		0.0839731	0.0839731	0.144841	1.00809	0.985305	0.675485		2.49374	2.75861	1.47923	1.68043	1.96389	2.50823	2.14735	0.514181	2.66154	23.9449	1.7513	2.41801	0.15991	2.22881
	2.24186	3.06072	3.10187	1.45412	1.46991	2.95017	2.37977	0.776424	3.1562	32.6259	0.602834	2.59602	1.6629	3.03308	0.291779	0.019019	0.46369	0.521418	0.856835	0.82786	0.325346	289.986	262.768	261.436	317.436	316.873	266.364		0.35415	0.464707	0.505852	1.14189	1.12611	0.35415		2.49607	2.73143	1.48546	1.68537	1.95324	2.49094	2.14042	0.503927	2.64435	23.5434	1.75234	2.40331	0.156647	2.22209
	2.06126	4.13171	3.07093	1.38272	1.39642	2.8186	2.47694	1.07195	3.5489	43.2774	1.14909	2.43993	1.56263	3.00784	0.316206	0.172791	2.73826	0.352817	1.19731	1.16752	0.116732	296.17	229.193	262.437	319.985	319.495	270.676		0.378671	1.69178	0.630995	1.05721	1.04351	0.378671		2.49855	2.70577	1.49072	1.69235	1.94398	2.47359	2.13416	0.493986	2.62814	23.1466	1.75526	2.38873	0.152866	2.20878
	1.92311	4.06048	2.9535	1.30081	1.32528	2.78546	2.39144	1.07726	3.4687	45.0463	1.16048	2.35429	1.47473	2.91149	0.327562	0.219335	2.78571	0.315916	1.18948	1.13671	0.155254	300.944	231.355	266.256	322.922	322.043	271.768		0.431178	1.7062	0.599219	1.05348	1.02901	0.431178		2.50128	2.68097	1.49542	1.69831	1.94236	2.45536	2.12895	0.48405	2.613	22.7365	1.75932	2.37376	0.148663	2.19886
	1.87284	3.91926	2.73626	1.23011	1.24452	2.78282	2.29764	1.04753	3.34516	45.5915	1.09731	2.30455	1.4016	2.77118	0.328218	0.180447	2.62966	0.192388	1.1396	1.10906	0.235406	302.69	235.671	273.393	325.468	324.948	271.855		0.431705	1.61471	0.431705	1.07444	1.06003	0.478272		2.51515	2.65623	1.5052	1.70312	1.94004	2.43783	2.12626	0.475106	2.60137	22.3446	1.76235	2.35994	0.144966	2.18894
	1.8551	3.63829	2.53515	1.50443	1.16211	2.72377	2.23647	0.908551	3.14503	40.6242	0.825464	2.19513	1.5921	2.67661	0.254061	0.145444	1.96508	0.0892062	0.535887	1.15425	0.237453	303.308	244.377	280.083	315.645	327.926	273.806		0.340023	1.44316	0.340023	0.690694	1.03301	0.528641		2.52843	2.63148	1.51465	1.70663	1.93675	2.42348	2.12357	0.467197	2.59077	22.0005	1.76416	2.3485	0.142085	2.18012
	1.92123	3.45765	2.37673	1.50422	1.07772	2.53237	2.14499	0.839832	2.98482	39.1532	0.705317	2.14898	1.60847	2.49346	0.215749	0.0500653	1.72309	0.0537071	0.410588	1.13907	0.150064	301.009	250.057	285.411	315.653	330.99	280.177		0.22775	1.30867	0.22775	0.644769	1.07127	0.383383		2.53574	2.60737	1.52659	1.70865	1.93343	2.41126	2.12051	0.458552	2.57906	21.6247	1.76485	2.33857	0.139815	2.17234
	1.89139	3.42984	2.24516	1.42714	1.01193	2.39189	2.06623	0.842384	2.90861	40.7692	0.709611	2.06827	1.5432	2.35521	0.208291	0.0305676	1.85944	0.0320176	0.408426	1.11154	0.106059	302.045	250.937	289.874	318.398	333.388	284.899		0.176885	1.36156	0.176885	0.641132	1.05635	0.323618		2.53878	2.58438	1.53825	1.71104	1.93371	2.39837	2.11742	0.449192	2.56661	21.2141	1.7667	2.32813	0.137107	2.16604
	1.82152	3.47161	2.14299	1.35955	0.945831	2.29587	2.00623	0.874836	2.88106	43.606	0.765338	1.98226	1.47504	2.25765	0.209663	0.0341185	2.14734	0.018705	0.418193	1.12444	0.0838921	304.479	249.616	293.363	320.814	335.806	288.15		0.160739	1.48935	0.160739	0.622705	1.03642	0.313614		2.53984	2.56374	1.5493	1.71388	1.93478	2.38488	2.1144	0.44002	2.55442	20.8106	1.76911	2.31726	0.134142	2.15983
	1.6923	3.37433	2.06908	1.32457	0.880875	2.17219	1.91889	0.858728	2.77762	44.7513	0.737414	1.88069	1.4165	2.14641	0.204865	0.051345	2.11831	0.0225571	0.353221	1.07748	0.0641623	309.005	252.699	295.901	322.069	338.191	292.364		0.188392	1.49364	0.188392	0.556122	0.999813	0.291505		2.54016	2.55668	1.55981	1.71715	1.9355	2.37246	2.11363	0.433788	2.54741	20.5234	1.77173	2.30775	0.131393	2.15398
	1.60469	3.1735	1.96694	1.30843	0.840447	2.04809	1.82368	0.796628	2.62031	43.6824	0.634617	1.78581	1.3825	2.0278	0.189223	0.0479598	1.82201	0.0205229	0.265482	0.966754	0.0503589	312.093	259.124	299.425	322.648	339.679	296.623		0.181128	1.38769	0.181128	0.47738	0.945367	0.262277		2.54105	2.5661	1.56913	1.72072	1.93488	2.36154	2.11557	0.431663	2.54723	20.4041	1.77426	2.30005	0.12905	2.14821
	1.56263	2.92767	1.81463	1.30311	1.48198	1.918	1.83467	0.58016	2.41483	31.622	0.336586	1.68863	1.50215	1.89216	0.114901	0.0740039	1.19464	0.000401668	0.282556	0.124388	0.00694383	313.581	267.099	304.719	322.839	316.443	301.121		0.125997	1.23903	0.125997	0.38552	0.206647	0.229369		2.54263	2.57733	1.57415	1.71763	1.92737	2.35154	2.11511	0.433172	2.54828	20.4799	1.77006	2.29243	0.128583	2.13945
	1.5207	2.79667	1.69896	1.28117	2.05007	1.77508	1.85378	0.528498	2.38227	28.5092	0.27931	1.73702	1.56527	1.98133	0.117312	0.110937	0.889045	0.0239694	0.327873	0.038532	0.00619268	315.067	271.398	308.771	323.628	296.555	306.102		0.216315	1.05965	0.0380634	0.455845	0.313053	0.0380634		2.54511	2.58755	1.58094	1.71343	1.92222	2.34193	2.1152	0.434382	2.54958	20.5362	1.76563	2.28524	0.128272	2.13207
	1.50232	2.70081	1.58971	1.22493	2.00551	1.64854	1.77864	0.517193	2.29583	29.0781	0.267488	1.61913	1.52417	1.91627	0.113968	0.0763509	0.850407	0.0356929	0.306596	0.0514712	0.0169246	315.72	274.566	312.622	325.655	298.092	310.545		0.116807	1.08169	0.0294157	0.394201	0.386383	0.0294157		2.54704	2.5969	1.59541	1.71341	1.91712	2.33154	2.1169	0.4327	2.5496	20.4402	1.76434	2.27788	0.127043	2.12433
	1.44572	2.60779	1.47027	1.14049	1.89891	1.60421	1.69456	0.510515	2.20508	30.1266	0.260625	1.53724	1.45185	1.82524	0.113937	0.0619254	0.833976	0.0503088	0.306993	0.0417588	0.0081646	317.735	277.657	316.86	328.709	301.784	312.11		0.0915209	1.07055	0.066969	0.396743	0.361677	0.066969		2.54158	2.60755	1.60171	1.71828	1.91181	2.32307	2.11734	0.431272	2.54861	20.3686	1.76666	2.27164	0.125046	2.11744
	1.36039	2.49514	1.38187	1.06572	1.79058	1.60967	1.61723	0.495249	2.11248	30.6233	0.245271	1.49577	1.36576	1.74535	0.122013	0.0659656	0.770725	0.0553947	0.304162	0.0300524	5.71313e-05	320.784	281.424	320.015	331.427	305.559	311.917		0.135378	0.999369	0.113901	0.430049	0.294816	0.113901		2.53187	2.61988	1.60229	1.73453	1.91068	2.32176	2.12017	0.429105	2.54927	20.2392	1.77856	2.27136	0.12168	2.11622
	1.29466	2.34796	1.31718	0.99073	1.87949	1.52332	1.55889	0.485331	2.04422	31.1331	0.235546	1.42025	1.30029	1.79045	0.15859	0.0698183	0.622629	0.0584244	0.322806	0.102786	0.00126512	323.143	286.384	322.334	334.162	302.459	314.974		0.125592	0.927709	0.103071	0.42952	0.459243	0.103071		2.52112	2.63328	1.60089	1.7519	1.92055	2.32239	2.12502	0.426597	2.55162	20.075	1.79406	2.27305	0.117771	2.12147
	1.22071	2.15589	1.24439	0.928602	2.21367	1.46653	1.5383	0.529465	2.06776	34.4189	0.280333	1.35546	1.22663	1.98355	0.235788	0.100865	0.381418	0.0863801	0.37173	0.456121	0.00515013	325.807	292.922	324.953	336.438	290.947	316.993		0.134757	0.800425	0.11107	0.426862	0.858202	0.11107		2.51081	2.64712	1.59872	1.76738	1.93098	2.33281	2.1313	0.425891	2.55719	19.9827	1.80828	2.28244	0.11591	2.1319
	1.13591	2.0579	1.15121	0.879521	2.22279	1.56406	1.5019	0.5435	2.0454	36.1875	0.295392	1.35764	1.13974	1.93444	0.25851	0.133948	0.309134	0.122981	0.387354	0.519681	0.00386449	328.876	296.285	328.321	338.241	290.636	313.53		0.221729	0.700258	0.206425	0.478117	0.86515	0.206425		2.49915	2.66032	1.60169	1.78182	1.93702	2.34256	2.13709	0.424257	2.56135	19.8521	1.82062	2.2912	0.114444	2.13979
	1.05954	2.01864	1.0972	0.92361	2.15316	1.61824	1.4784	0.528256	2.00666	35.7316	0.279055	1.35772	1.06896	1.91854	0.284381	0.175442	0.291863	0.145315	0.307792	0.455305	0.019556	331.651	297.638	330.281	336.621	293.015	311.614		0.298178	0.660923	0.260522	0.43411	0.795442	0.260522		2.47641	2.67233	1.6113	1.80277	1.92968	2.35004	2.14042	0.419081	2.5595	19.5794	1.8345	2.29763	0.112082	2.13986
	0.994505	1.94523	1.20192	1.09759	2.00688	1.57823	1.47073	0.438737	1.90946	29.8313	0.19249	1.39007	1.12367	1.85348	0.245137	0.226786	0.225157	0.0722557	0.139232	0.287462	0.0115566	334.024	300.177	326.486	330.267	298.044	313.029		0.39557	0.555158	0.188153	0.292487	0.616806	0.188153		2.45187	2.68414	1.61906	1.83471	1.92566	2.37411	2.14826	0.414313	2.56257	19.286	1.85745	2.31765	0.110225	2.14989
	0.937744	1.78937	1.17464	1.09345	1.89561	1.52224	1.40218	0.392579	1.79475	27.9979	0.154118	1.34844	1.11375	1.72259	0.214657	0.215696	0.149918	0.0517724	0.0953116	0.243477	0.0144157	336.102	305.602	327.473	330.418	301.899	315.013		0.410696	0.440928	0.1738	0.254991	0.547169	0.1738		2.42764	2.69565	1.62595	1.86635	1.92107	2.40325	2.15665	0.411385	2.56804	19.0752	1.88003	2.3416	0.109335	2.16216
	1.07009	1.66451	1.09224	1.28202	1.81415	1.41897	1.39033	0.302904	1.69323	21.7865	0.091751	1.3505	1.13969	1.60312	0.168963	0.102554	0.0751732	0.0888549	0.011731	0.179622	0.000820284	331.267	309.983	330.461	323.598	304.736	318.689		0.280406	0.314012	0.258251	0.0684752	0.463652	0.0684752		2.40467	2.70293	1.63195	1.89521	1.91734	2.43206	2.16403	0.408998	2.57302	18.8999	1.90074	2.36505	0.108846	2.16101
	1.34028	1.54125	1.02137	1.97096	1.74445	1.34422	1.49376	0.335228	1.82898	22.4419	0.112378	1.44273	1.34127	1.69365	0.11611	0.0235544	0.00225545	0.223145	0.227724	0.0628484	0.0223609	321.505	314.338	333.043	299.286	307.174	321.364		0.102452	0.0985136	0.42136	0.528226	0.301718	0.0985136		2.38336	2.70944	1.63739	1.92312	1.91234	2.45471	2.17006	0.407085	2.57714	18.7592	1.91503	2.38355	0.108993	2.15324
	2.15705	1.43823	0.937169	2.09702	1.79583	1.30798	1.62221	0.47823	2.10044	29.4801	0.228704	1.61703	1.34054	2.02173	0.202597	0.286052	0.0338494	0.469287	0.225442	0.0301437	0.0987454	292.882	318.002	336.124	294.94	305.376	322.665		0.540019	0.178801	0.679864	0.479989	0.178801	0.309056		2.36804	2.71562	1.64296	1.95026	1.9049	2.46992	2.17528	0.405719	2.581	18.6513	1.91624	2.39626	0.11131	2.15915
	2.49254	1.38466	0.876711	1.98235	2.1141	1.26922	1.6866	0.606805	2.2934	35.978	0.368212	1.68351	1.29808	2.08116	0.231733	0.649545	0.0911668	0.655915	0.0874715	0.182758	0.174204	281.511	319.916	338.344	298.892	294.354	324.058		0.809035	0.298847	0.806795	0.298847	0.430593	0.414286		2.37022	2.72071	1.64804	1.97626	1.89649	2.48265	2.1824	0.406201	2.5886	18.6126	1.91644	2.40759	0.113587	2.17324
	2.4781	1.34254	0.823464	2.17542	2.05463	1.18573	1.67665	0.650311	2.32696	38.7864	0.422905	1.69858	1.22493	2.14522	0.273071	0.642331	0.111628	0.727919	0.248772	0.142871	0.241002	281.996	321.424	340.306	292.254	296.398	327.071		0.779518	0.356045	0.875119	0.476832	0.356045	0.512857		2.36894	2.72383	1.65255	2.00014	1.88823	2.49549	2.1882	0.406514	2.59471	18.5776	1.91621	2.41867	0.11591	2.18454
	2.33061	1.30171	0.763892	2.82543	1.93238	1.51437	1.77806	0.741768	2.51983	41.7177	0.550219	1.72337	1.35487	2.23105	0.244339	0.305308	0.226917	1.02854	1.09698	0.0238127	0.0695365	286.971	322.89	342.507	270.452	300.622	315.292		0.607239	0.421666	0.95948	1.10206	0.209006	0.209006		2.3629	2.72563	1.66091	2.02097	1.88051	2.50951	2.1934	0.405735	2.59914	18.4979	1.91562	2.43048	0.118464	2.19194
	2.43513	1.2715	0.71607	2.77218	1.81509	2.67857	1.94809	0.829852	2.77794	42.5982	0.688654	2.12511	1.4074	2.61771	0.30069	0.237212	0.457769	1.51788	0.679124	0.0176904	0.533599	283.441	323.976	344.28	272.206	304.703	275.304		0.310025	0.853606	1.40904	0.64707	0.310025	0.553459		2.35612	2.72734	1.67516	2.04012	1.87334	2.52353	2.19927	0.403697	2.60296	18.356	1.91504	2.44246	0.121038	2.19812
45°	2.74497	1.41364	0.683327	2.63463	1.73298	3.19292	2.06708	0.948952	3.01603	45.9079	0.90051	2.1838	1.49347	2.71738	0.290655	0.459533	0.426981	1.91477	0.322116	0.111623	1.26753	273.105	318.88	345.496	276.764	307.577	258.499		0.561162	0.770164	1.50048	0.450826	0.450826	1.00912		2.35008	2.72913	1.68919	2.05873	1.86684	2.53636	2.20505	0.401837	2.60689	18.2234	1.91481	2.45353	0.123325	2.2044
	3.05513	2.54313	0.653096	2.40882	1.79655	3.45755	2.31905	0.994451	3.3135	42.8819	0.988932	2.47598	1.94962	2.92713	0.200442	0.541813	0.0502132	2.77539	0.00805966	0.272997	1.29619	262.949	279.816	346.62	284.328	305.351	250.06		0.57915	0.0671537	1.82288	0.0671537	0.679421	0.981574		2.34491	2.73316	1.69936	2.07668	1.86023	2.54668	2.21017	0.401527	2.6117	18.1672	1.91434	2.46255	0.125251	2.2108
	2.9958	3.32336	0.906629	2.19307	2.09267	3.2896	2.46685	0.93162	3.39847	37.7655	0.867915	2.59444	2.11777	3.21615	0.205924	0.279788	0.733601	2.4343	0.0749583	0.140017	0.676908	264.877	254.322	337.244	291.65	295.09	255.4		0.401367	0.728923	1.68781	0.401367	0.50177	0.695162		2.34	2.74324	1.7035	2.0865	1.85334	2.55509	2.21361	0.404783	2.6184	18.2861	1.91163	2.46972	0.127378	2.21325
	2.77338	3.2478	0.856806	1.99131	1.9919	3.00087	2.31035	0.881592	3.19194	38.1584	0.777204	2.38264	1.99146	2.94399	0.192998	0.214403	0.878831	2.11278	0.101781	0.101409	0.476819	272.166	256.738	339.077	298.582	298.562	264.712		0.390742	0.865165	1.52583	0.391325	0.390742	0.618226		2.33231	2.7478	1.70217	2.0892	1.84736	2.57326	2.21535	0.409869	2.62522	18.5013	1.90782	2.48378	0.13115	2.21075
	2.58491	3.03802	1.26369	1.81973	1.81146	2.7937	2.21858	0.688922	2.90751	31.0523	0.474614	2.20232	1.81352	2.7415	0.203726	0.134191	0.671471	0.911815	0.159082	0.165754	0.330756	278.42	263.505	324.257	304.541	304.83	271.496		0.382586	0.835698	0.938626	0.382586	0.390864	0.591379		2.31109	2.74958	1.71262	2.09094	1.84745	2.59654	2.21804	0.410707	2.62874	18.5167	1.90832	2.50191	0.134594	2.20101
	2.42107	2.86297	1.19653	1.7187	1.72789	2.70782	2.10583	0.656437	2.76227	31.1724	0.43091	2.07448	1.721	2.63613	0.210032	0.0993777	0.573255	0.826818	0.149869	0.14284	0.36239	283.915	269.218	326.681	308.078	307.755	274.334		0.346592	0.788486	0.877945	0.35578	0.346592	0.633339		2.288	2.75113	1.72507	2.09272	1.85536	2.61934	2.22194	0.409949	2.63189	18.4501	1.9147	2.51999	0.136489	2.19036
	2.27537	3.04432	1.36028	1.88686	1.93849	3.68234	2.36461	0.851453	3.21606	36.0082	0.724972	2.10693	1.89977	2.85208	0.200409	0.0079633	0.462003	1.00867	0.228243	0.181579	1.7364	288.846	263.3	320.788	302.203	300.41	243.002		0.168442	0.937388	0.746648	0.220069	0.168442	1.5754		2.26529	2.75439	1.73562	2.08426	1.86187	2.63989	2.22355	0.411136	2.63469	18.4901	1.91746	2.53581	0.138851	2.17478
	2.25069	3.55346	1.60015	1.76227	2.08496	3.83999	2.51525	0.947876	3.46313	37.6851	0.89847	2.16782	1.84295	3.22777	0.273102	0.0699943	1.07787	0.837417	0.566979	0.185154	1.75493	289.686	247.036	312.253	306.55	295.355	238.111		0.0828655	1.38564	0.567675	0.40555	0.0828655	1.67217		2.24446	2.75776	1.73871	2.0735	1.86864	2.66115	2.22404	0.414935	2.63897	18.6568	1.91986	2.55187	0.141336	2.15898
	2.93653	3.68677	1.46186	2.37351	2.00371	3.7189	2.69688	0.91566	3.61254	33.9525	0.838433	2.65502	2.09616	3.49921	0.250752	0.0574303	0.97988	1.52527	0.104567	0.480485	1.04453	266.81	242.863	317.16	285.52	298.154	241.863		0.281507	1.03175	1.19316	0.281507	0.651309	1.06388		2.22501	2.76058	1.73979	2.06278	1.87429	2.69027	2.22545	0.421439	2.64689	18.9372	1.92141	2.57406	0.145179	2.14389
	2.86499	3.57274	1.32796	2.49669	1.82427	3.4003	2.58116	0.881512	3.46267	34.1518	0.777063	2.68084	1.99237	3.26648	0.242278	0.0805609	0.98323	1.57051	0.00713426	0.572888	0.670998	269.152	246.43	321.947	281.372	304.383	251.874		0.184149	0.891895	1.35288	0.184149	0.856578	0.71946		2.20574	2.76283	1.74	2.05293	1.87596	2.71638	2.22564	0.428426	2.65406	19.2496	1.9202	2.59369	0.149204	2.12934
	2.64972	3.3215	1.20598	2.34252	1.76415	3.16824	2.40869	0.816647	3.22533	33.9042	0.666912	2.49612	1.90875	3.03861	0.228377	0.0580954	0.833235	1.4465	0.00437754	0.415423	0.576925	276.262	254.381	326.339	286.568	306.484	259.294		0.153596	0.825383	1.29014	0.153596	0.731967	0.672122		2.18707	2.76368	1.74065	2.04367	1.8761	2.7381	2.22488	0.434534	2.65941	19.5307	1.91799	2.6098	0.152791	2.11537
	2.50991	3.42214	1.09701	2.23315	2.32354	3.06581	2.44193	0.802632	3.24456	32.8688	0.644218	2.41673	2.25575	2.92683	0.129489	0.00462215	0.960822	1.80881	0.0435885	0.0140152	0.38923	280.929	251.181	330.288	290.283	287.211	262.603		0.0931861	1.00542	1.31972	0.183579	0.0931861	0.649082		2.17769	2.75795	1.74221	2.03437	1.87515	2.75782	2.2242	0.438632	2.66283	19.7209	1.91495	2.62441	0.15629	2.10603
	2.44817	4.35082	1.044	2.05775	2.25452	2.96977	2.52084	1.09746	3.6183	43.5354	1.20442	2.35135	2.10694	2.83937	0.148075	0.00528048	3.34883	2.18105	0.214453	0.0709248	0.201537	283.002	222.607	332.218	296.291	289.555	265.725		0.0968251	1.99947	1.30734	0.293599	0.0968251	0.618421		2.16972	2.7497	1.7451	2.02526	1.87435	2.76925	2.22223	0.439927	2.66216	19.7967	1.91208	2.61783	0.155799	2.09749
	2.40911	4.23095	0.982745	1.88798	2.08818	2.80675	2.40095	1.08498	3.48593	45.1896	1.17718	2.24865	1.93803	2.70734	0.165609	6.66004e-05	3.34888	2.01131	0.263146	0.0978263	0.164675	284.318	226.198	334.454	302.164	295.244	271.066		0.160466	1.9823	1.2659	0.360672	0.160466	0.558107		2.16224	2.742	1.75151	2.01841	1.87289	2.76308	2.21836	0.436197	2.65455	19.6631	1.90927	2.61109	0.155256	2.09033
	2.36242	3.96199	1.74596	1.70767	1.89738	2.58055	2.376	0.852064	3.22806	35.8613	0.726013	2.1299	1.78382	2.52602	0.17221	0.000184191	2.51537	0.396939	0.446661	0.22907	0.0418411	285.895	234.361	307.121	308.465	301.837	278.566		0.232521	1.83208	0.383939	0.422234	0.232521	0.450643		2.15552	2.73569	1.75704	2.02655	1.87064	2.75513	2.21676	0.431325	2.64809	19.4574	1.90962	2.60596	0.154209	2.09103
	2.27127	3.65776	2.09329	1.58691	1.71705	2.35183	2.27968	0.739676	3.01936	32.4464	0.547121	2.18228	1.81111	2.33169	0.12566	7.08183e-05	1.89909	0.0347441	0.47993	0.316561	0.00520491	288.985	243.768	295.068	312.721	308.136	286.253		0.0889912	1.47548	0.0889912	0.595363	0.465231	0.169552		2.15052	2.72944	1.77652	2.04455	1.87604	2.74735	2.22074	0.42148	2.64222	18.9793	1.91816	2.60227	0.151336	2.09753
	2.14586	3.41526	1.91878	1.49011	1.66272	2.18054	2.13554	0.682195	2.81774	31.9448	0.46539	2.03232	1.72673	2.17187	0.114178	0.000106386	1.63768	0.0469874	0.416587	0.223565	0.00202442	293.265	251.399	301.094	316.155	310.046	292.079		0.11354	1.38295	0.11354	0.54221	0.3696	0.148219		2.14646	2.72603	1.7949	2.062	1.87965	2.74003	2.22484	0.413105	2.63795	18.5678	1.92524	2.60073	0.149248	2.10423
	1.98927	3.24651	1.75816	1.39876	1.65294	2.04076	2.0144	0.647261	2.66166	32.1317	0.418947	1.87372	1.67925	2.02789	0.0940456	0.000631652	1.51809	0.0656567	0.379013	0.130652	0.000694862	298.653	256.779	306.694	319.411	310.39	296.876		0.115551	1.37279	0.115551	0.474956	0.220774	0.167044		2.14	2.72001	1.81093	2.07921	1.88354	2.73268	2.22773	0.404785	2.63251	18.1703	1.93246	2.59694	0.146705	2.1096
	1.95137	3.12743	1.68686	1.28479	1.6121	1.87099	1.92226	0.634647	2.5569	33.0157	0.402777	1.77892	1.63079	1.93128	0.0843583	0.000847735	1.45244	0.0554134	0.406356	0.0961987	0.00262835	299.964	260.61	309.197	323.498	311.831	302.755		0.17245	1.34851	0.0920665	0.494127	0.166825	0.0920665		2.13167	2.71273	1.81873	2.11353	1.88772	2.72225	2.2311	0.396198	2.6273	17.7579	1.94417	2.59233	0.142875	2.1226
	1.93676	2.95793	1.65366	1.20895	1.47078	1.72746	1.82592	0.60661	2.43253	33.2221	0.367976	1.69056	1.5165	1.88443	0.108187	0.0122847	1.28144	0.0296753	0.380654	0.126128	0.00969502	300.47	266.111	310.365	326.232	316.842	307.77		0.246201	1.26737	0.0369009	0.481607	0.21978	0.0369009		2.1231	2.70425	1.82505	2.15183	1.89063	2.70822	2.23385	0.387353	2.6212	17.3402	1.94875	2.58665	0.14065	2.13746
	1.88614	2.73287	1.50652	1.43772	1.33999	1.58729	1.74842	0.516904	2.26532	29.564	0.267189	1.5469	1.45492	1.81142	0.109145	0.0189657	0.969148	0.0585152	0.0965356	0.166818	0.0259645	302.228	273.504	315.571	318.02	321.516	312.708		0.339233	1.18597	0.0403821	0.109185	0.206916	0.0403821		2.11531	2.69531	1.8398	2.18878	1.89241	2.70476	2.2394	0.38012	2.61952	16.9742	1.94814	2.58133	0.139794	2.15205
	1.8388	2.52786	1.41274	1.62447	1.23222	1.48119	1.68621	0.460088	2.1463	27.2853	0.211681	1.55283	1.42985	1.78522	0.110532	0.023283	0.708373	0.0747888	0.00381234	0.20611	0.0420347	303.876	280.327	318.912	311.395	325.392	316.472		0.285972	0.975033	0.140092	0.0716398	0.32061	0.0716398		2.10794	2.68736	1.84753	2.22147	1.89343	2.70157	2.24322	0.37551	2.61873	16.7398	1.94706	2.57632	0.139114	2.1647
	2.00277	2.38319	1.29401	1.53278	1.14509	1.85147	1.70155	0.465202	2.16675	27.3398	0.216413	1.69213	1.3537	1.96495	0.184185	0.0907333	0.46463	0.166092	0.0284851	0.309646	0.0224762	298.186	285.193	323.167	314.639	328.543	303.434		0.310647	0.691065	0.398117	0.159348	0.547031	0.159348		2.10136	2.67723	1.84775	2.25246	1.89448	2.69932	2.24543	0.372719	2.61815	16.599	1.9462	2.57104	0.138324	2.17691
	1.94536	2.21323	1.15743	1.70687	1.28175	2.43946	1.79068	0.50802	2.29871	28.3702	0.258085	1.82612	1.38803	2.14626	0.214536	0.0239242	0.178546	0.401006	0.00702413	0.259016	0.420908	300.172	290.962	328.096	308.493	323.607	283.295		0.119242	0.387115	0.668683	0.119242	0.544368	0.613342		2.096	2.65581	1.84518	2.29139	1.89506	2.70481	2.24804	0.370623	2.61866	16.4865	1.94529	2.5647	0.137342	2.19369
	1.89145	2.04689	1.07816	2.56051	1.99545	2.39377	1.99437	0.516299	2.51067	25.8878	0.266565	2.02117	1.91745	2.30705	0.0922249	0.0105937	0.00275832	0.839438	0.320515	1.1583e-06	0.159519	302.043	296.664	330.974	279.235	298.439	284.836		0.129724	0.0257217	0.943007	0.539343	0.0257217	0.3726		2.09136	2.6336	1.84327	2.33942	1.89554	2.7098	2.25217	0.369532	2.6217	16.4079	1.9445	2.56005	0.136653	2.21539
	2.89532	1.98475	1.55463	2.6094	1.87301	2.27051	2.19794	0.495131	2.69307	22.5271	0.245154	2.12763	1.90095	2.52468	0.140935	0.486339	0.0454479	0.413846	0.169298	0.105574	0.00526748	268.158	298.809	313.864	277.604	302.684	289.011		0.767684	0.142881	0.573005	0.481762	0.254618	0.142881		2.09128	2.61155	1.84733	2.38618	1.89588	2.71292	2.25752	0.367682	2.62521	16.287	1.94473	2.5552	0.135663	2.23873
	2.84848	1.92965	1.48083	2.43634	1.69381	2.31849	2.11793	0.509221	2.62716	24.0433	0.259306	2.12407	1.75277	2.40688	0.15725	0.533696	0.0354511	0.405896	0.101381	0.17988	0.0402238	269.694	300.717	316.484	283.401	308.952	287.382		0.724408	0.194422	0.643237	0.312267	0.43026	0.194422		2.0946	2.59204	1.85228	2.42598	1.89601	2.71452	2.26257	0.366177	2.62875	16.1841	1.94566	2.55052	0.134529	2.26029
	2.77163	1.85546	1.68609	2.22964	1.55959	2.41392	2.08605	0.46657	2.55262	22.3662	0.217688	2.04255	1.72843	2.36785	0.156098	0.470011	0.0531742	0.159973	0.020617	0.277165	0.107497	272.224	303.296	309.224	290.403	313.689	284.156		0.729078	0.187091	0.356462	0.187091	0.482961	0.371371		2.09671	2.58492	1.8559	2.46483	1.90154	2.71599	2.26998	0.366963	2.63695	16.1659	1.95034	2.5549	0.134191	2.28077
	2.63777	1.73747	1.62987	2.15405	1.79382	2.26609	2.03651	0.385154	2.42167	18.9124	0.148343	1.97394	1.75156	2.23808	0.121947	0.361511	0.089428	0.165358	0.0138152	0.0588972	0.0527064	276.659	307.419	311.204	292.985	305.446	289.162		0.663833	0.236471	0.344068	0.180113	0.180113	0.292153		2.09788	2.5796	1.859	2.50428	1.90696	2.72597	2.27895	0.371082	2.65003	16.283	1.95469	2.56077	0.134222	2.30108
	2.42324	1.6642	1.54724	2.0701	1.80955	2.08845	1.9338	0.322363	2.25616	16.67	0.103918	1.93982	1.70054	2.08387	0.101291	0.239551	0.0726811	0.149423	0.0185786	0.0154383	0.0239183	283.842	309.994	314.126	295.865	304.897	295.234		0.483414	0.275621	0.392579	0.130277	0.130277	0.148629		2.09845	2.57278	1.8674	2.54369	1.91207	2.73861	2.28883	0.375148	2.66398	16.3904	1.95866	2.5655	0.134133	2.32107
	2.24272	2.73527	1.47945	2.01085	1.73309	1.98367	2.03084	0.432764	2.4636	21.3096	0.187284	1.99726	1.79573	2.18475	0.0977324	0.0448936	0.496216	0.304029	0.000399692	0.0886584	0.00222515	289.957	273.425	316.534	297.907	307.573	298.846		0.245463	0.738008	0.517806	0.0135896	0.264174	0.0135896		2.09909	2.56477	1.87482	2.5803	1.91856	2.75005	2.29793	0.378902	2.67683	16.4888	1.96369	2.57642	0.134958	2.33193
	2.13825	4.17926	1.43387	2.01322	1.60539	1.88322	2.20887	0.999655	3.20852	45.2564	0.999311	1.94822	1.67485	2.10699	0.114268	0.00498736	3.88244	0.600621	0.0382786	0.364186	0.106044	293.526	227.756	318.158	297.826	312.068	302.329		0.190026	2.23104	0.51435	0.0649977	0.342831	0.0649977		2.09972	2.55658	1.8809	2.61308	1.92791	2.75987	2.30634	0.381915	2.68826	16.5594	1.97086	2.59896	0.137445	2.32815
	2.09708	4.21898	1.31422	1.94152	1.6162	1.78824	2.16271	1.0431	3.20581	48.2313	1.08806	1.86488	1.65921	2.05819	0.107326	0.00430727	4.22827	0.719926	0.0489254	0.298665	0.140225	294.938	226.559	322.44	300.306	311.686	305.641		0.232199	2.3541	0.550656	0.0766379	0.248674	0.0766379		2.10054	2.54989	1.88658	2.64465	1.93001	2.76894	2.31343	0.386689	2.70012	16.7149	1.97264	2.62096	0.141135	2.32522
	2.14461	3.97184	1.45033	1.78595	1.87761	1.71224	2.15709	0.917248	3.07434	42.5224	0.841343	1.83178	1.73067	2.07786	0.0911612	0.000155979	3.29329	0.499514	0.13775	0.0781132	0.197896	293.308	234.06	317.571	305.722	302.525	308.305		0.312828	2.14006	0.381445	0.0458298	0.0458298	0.119538		2.10516	2.56043	1.89154	2.6765	1.93784	2.77753	2.32483	0.392397	2.71723	16.8785	1.97967	2.64748	0.144326	2.33279
	2.07838	3.72071	2.2017	2.09692	1.81687	1.57555	2.24836	0.756397	3.00475	33.6422	0.572136	2.08765	1.88225	2.17551	0.0722722	0.028893	2.16783	0.00217641	0.0229321	0.186181	0.452664	295.581	241.807	291.355	294.944	304.641	313.123		0.00927293	1.63306	0.114055	0.00927293	0.270781	0.512097		2.11002	2.58103	1.89565	2.7112	1.94529	2.78645	2.33827	0.40033	2.7386	17.1208	1.98647	2.67866	0.148374	2.34552
	1.92611	3.65935	2.17973	2.44761	1.66186	1.68757	2.26037	0.747899	3.00827	33.0875	0.559353	2.05292	1.7472	2.38064	0.153455	0.111731	1.95715	0.00650319	0.0350588	0.358218	0.328104	300.84	243.719	292.106	283.021	310.076	309.172		0.12681	1.60643	0.12681	0.394692	0.391061	0.365351		2.11443	2.60251	1.89986	2.74414	1.95204	2.81022	2.35387	0.411658	2.76552	17.4886	1.99264	2.70873	0.152316	2.35847
	1.78136	3.63879	2.05729	3.47098	1.92005	2.26748	2.52266	0.817243	3.3399	32.3961	0.667886	2.16238	1.95436	3.17011	0.237244	0.549523	1.24576	0.216573	0.89932	0.363137	0.0651167	305.882	244.361	296.307	249.636	301.05	289.114		0.381021	1.47641	0.105097	1.3086	0.242332	0.105097		2.11829	2.62236	1.90334	2.77451	1.95999	2.83268	2.36853	0.422049	2.79058	17.819	1.99956	2.73648	0.155597	2.37032
	1.63077	3.55166	1.83316	3.47281	2.87586	2.30267	2.61115	0.819593	3.43075	31.3881	0.671732	2.58926	1.95054	3.32358	0.260336	0.961152	0.884541	0.605279	0.742457	0.070068	0.0951619	311.172	247.093	304.073	249.578	268.795	287.919		0.958494	0.96239	0.756107	0.883549	0.286593	0.286593		2.122	2.64129	1.91464	2.80642	1.96511	2.85298	2.38374	0.431044	2.81478	18.0827	2.00433	2.76514	0.159516	2.38164
	1.51314	3.44807	1.62719	3.17714	2.86129	3.22385	2.64178	0.851694	3.49347	32.2394	0.725383	3.01922	1.93572	3.21217	0.247957	1.27382	0.650099	1.02939	0.286614	0.0481851	0.338801	315.336	250.36	311.298	259.007	269.273	257.506		1.50608	0.42885	1.39203	0.157926	0.157926	0.204629		2.12617	2.66184	1.92546	2.83949	1.96548	2.87167	2.39835	0.44117	2.83952	18.3947	2.00565	2.79508	0.164439	2.394
	1.43836	3.27636	2.04164	2.96362	2.64844	3.39632	2.62746	0.759316	3.38678	28.8992	0.576561	2.80603	2.19334	3.19818	0.186373	1.41394	0.421072	0.343184	0.113007	0.00044025	0.591154	317.997	255.823	296.845	265.925	276.304	252		1.36767	0.470327	0.764393	0.157592	0.157592	0.590292		2.13188	2.68494	1.93472	2.87115	1.96463	2.88794	2.41254	0.451273	2.86382	18.7053	2.00644	2.8246	0.169354	2.40841
	1.41793	3.04778	2.64348	3.52081	2.68589	3.19241	2.75138	0.730536	3.48192	26.5516	0.533682	2.86684	2.65408	3.15626	0.0864276	1.77811	0.0878514	0.0116434	0.592011	0.00428894	0.194509	318.727	263.188	276.469	248.064	275.061	258.516		1.44891	0.180944	0.223358	0.653969	0.180944	0.325577		2.14119	2.70719	1.94308	2.89866	1.9627	2.90202	2.42581	0.46001	2.88582	18.9632	2.00732	2.85079	0.17362	2.42419
	1.4006	2.88724	2.40684	4.52362	3.08841	4.8299	3.18943	1.295	4.48443	40.6027	1.67702	2.98782	2.52694	4.16482	0.244761	3.19993	0.0913215	0.612455	1.78005	0.0102058	2.69112	319.346	268.422	284.395	217.481	261.871	208.541		1.58723	0.100585	0.580986	1.53579	0.100585	1.84207		2.1514	2.72821	1.95031	2.92254	1.96153	2.9142	2.43803	0.467498	2.90553	19.1752	2.009	2.8677	0.176083	2.43981
	1.36727	2.79839	2.24592	4.38932	2.88324	5.20241	3.14776	1.40986	4.55762	44.7894	1.98771	2.84081	2.38404	4.0128	0.254621	3.17013	0.122062	0.813316	1.54148	0.0699692	4.2216	320.538	271.342	289.848	221.46	268.553	197.921		1.47354	0.0424285	0.594895	1.54851	0.0424285	2.3616		2.16096	2.748	1.95701	2.94507	1.96039	2.92435	2.4493	0.474384	2.92368	19.3682	2.01053	2.88026	0.177829	2.45448
	1.34856	2.72085	2.0739	4.04359	2.76563	5.05609	3.00144	1.3442	4.34564	44.7852	1.80687	2.74324	2.23564	3.7241	0.249752	2.73201	0.0787278	0.860316	1.08608	0.0556055	4.22161	321.208	273.902	295.735	231.869	272.422	202.059		1.39468	0.0223883	0.669335	1.30035	0.0223883	2.31285		2.16828	2.7669	1.9631	2.96471	1.95854	2.93311	2.4591	0.480878	2.93998	19.555	2.01439	2.89155	0.178796	2.46759
	1.28627	2.59145	1.95253	3.92353	2.6271	4.7428	2.85395	1.27297	4.12692	44.6039	1.62046	2.60927	2.11226	3.59942	0.260372	2.45761	0.068906	0.812544	1.14401	0.0514612	3.56777	323.445	278.202	299.924	235.54	277.014	211.064		1.323	0.0178244	0.656737	1.31426	0.0178244	2.13353		2.17485	2.78576	1.96952	2.97666	1.9559	2.94085	2.46726	0.48579	2.95305	19.6895	2.02085	2.90208	0.179004	2.48031
	1.65884	2.44579	1.90398	3.80564	2.45648	4.31742	2.76469	1.06348	3.82817	38.4666	1.131	2.45114	2.03943	3.46835	0.259437	1.22292	0.1017	0.740829	1.08359	0.0949916	2.41096	310.183	283.083	301.608	239.172	282.723	223.605		0.792299	0.00534892	0.547158	1.35451	0.00534892	1.86628		2.17484	2.80507	1.97633	2.98498	1.95211	2.94952	2.47381	0.491195	2.965	19.8558	2.02596	2.91341	0.179668	2.48996
	3.61306	2.30628	1.79191	3.62787	2.24442	4.07859	2.94369	0.940852	3.88454	31.9617	0.885202	2.95967	2.25989	3.62416	0.23186	0.448058	0.406285	1.3266	0.4681	0.488969	1.288	245.166	287.796	305.513	244.703	289.899	230.805		0.653388	0.653388	1.16776	0.668195	0.715246	1.11892		2.17089	2.82393	1.98229	3.0076	1.94499	2.95823	2.48132	0.500968	2.98229	20.1896	2.02944	2.92465	0.180702	2.49741
	3.801	2.14992	1.64187	3.38801	2.05179	3.97862	2.8352	1.0053	3.8405	35.4579	1.01063	2.76896	2.07632	3.69775	0.280812	0.932766	0.469612	1.42404	0.305594	0.613735	1.30741	239.316	293.126	310.781	252.264	296.496	233.852		1.03204	0.619044	1.12709	0.619044	0.717174	1.20966		2.16564	2.84083	1.98751	3.02766	1.94249	2.96726	2.48856	0.50939	2.99795	20.4692	2.03204	2.93565	0.181897	2.50324
	3.51838	2.00281	1.94857	3.05406	1.95565	3.89514	2.7291	0.874431	3.60353	32.041	0.76463	2.52844	1.96744	3.4023	0.267212	0.622961	0.5275	0.609232	0.105599	0.598222	1.35964	248.14	298.185	300.061	262.984	299.816	236.412		0.989945	0.525626	0.579867	0.525626	0.572782	1.3667		2.16148	2.85633	1.99267	3.0379	1.94725	2.98305	2.49645	0.515185	3.01163	20.6367	2.03487	2.95137	0.183805	2.50891
	3.30188	1.95664	2.50311	2.8638	1.88389	3.75254	2.71031	0.742115	3.45242	27.3812	0.550735	2.68345	2.09326	3.19236	0.207942	0.349956	0.568015	0.0429319	0.0235599	0.682975	1.08624	255.008	299.782	281.157	269.191	302.306	240.818		0.618424	0.726814	0.180346	0.180346	0.799569	1.06908		2.15606	2.87095	1.99986	3.04589	1.95498	2.9864	2.50236	0.51723	3.01959	20.6697	2.03891	2.95754	0.183856	2.51351
	3.13833	1.88716	2.46034	2.75432	1.80464	3.57089	2.60261	0.695189	3.2978	26.7112	0.483288	2.60733	2.03045	3.04233	0.199471	0.286993	0.511872	0.0202421	0.0230152	0.636761	0.937557	260.258	302.192	282.593	272.796	305.068	246.489		0.531001	0.720169	0.146991	0.146991	0.802689	0.963559		2.14646	2.88285	2.00676	3.05201	1.96198	2.98227	2.50539	0.517964	3.02335	20.674	2.04169	2.95741	0.183179	2.51466
	2.96295	1.99647	2.20924	2.65569	1.6588	3.30743	2.4651	0.62111	3.08621	25.1962	0.385777	2.43247	2.04966	2.88613	0.169471	0.247856	0.219613	0.0654602	0.0363259	0.650111	0.709521	265.947	298.404	291.098	276.063	310.184	254.831		0.53048	0.436	0.223223	0.223223	0.773665	0.87496		2.13229	2.88194	2.01319	3.0579	1.97467	2.97457	2.50576	0.515813	3.02158	20.5851	2.04296	2.95142	0.181895	2.50712
	2.73948	2.53379	1.98917	2.50352	1.49549	3.08202	2.39058	0.564871	2.95545	23.6291	0.319079	2.51865	2.11776	2.68806	0.118668	0.121734	0.0205084	0.161126	0.0127559	0.801184	0.478089	273.286	280.129	298.656	281.143	315.963	262.078		0.220829	0.0151327	0.52948	0.0151327	1.02316	0.563365		2.11748	2.87141	2.01662	3.06418	1.98365	2.9721	2.50424	0.514903	3.01914	20.5612	2.04183	2.94693	0.181427	2.49445
	2.55537	2.38877	1.80946	2.29868	1.43838	3.91029	2.40016	0.847226	3.24739	35.2987	0.717791	2.34372	1.93177	2.51372	0.130909	0.0240915	0.000129715	0.34892	0.0102987	0.925019	2.2805	279.407	285.004	304.9	288.054	317.997	235.947		0.21165	0.0450466	0.534259	0.0450466	0.905343	1.56657		2.10385	2.86046	2.01982	3.07154	1.99053	2.97206	2.50304	0.51506	3.0181	20.5773	2.04083	2.94416	0.18121	2.48215
	2.36365	2.35462	2.9312	2.20168	1.99934	4.29037	2.69014	0.843065	3.53321	31.339	0.710759	2.35914	2.23992	2.78931	0.109241	0.106595	0.112574	0.058108	0.238595	0.477213	2.56071	285.853	286.158	266.984	291.356	298.305	224.415		0.00451565	0.00451565	0.572061	0.157456	0.359801	1.93123		2.09506	2.85073	2.01833	3.07866	1.99703	2.97373	2.50226	0.515986	3.01824	20.6208	2.03751	2.94298	0.181802	2.4729
	2.2231	2.61512	3.0272	2.12761	2.91717	4.15231	2.84375	0.735082	3.57883	25.849	0.540345	2.76614	2.32111	2.99969	0.127535	0.385206	0.0522746	0.0336536	0.512866	0.00539063	1.71234	290.625	277.413	263.856	293.891	267.442	228.57		0.543042	0.151029	0.261057	0.638539	0.151029	1.38617		2.09128	2.84229	2.01722	3.08619	2.00214	2.97445	2.50226	0.516498	3.01876	20.6412	2.03573	2.94141	0.181967	2.46679
	2.10009	2.77011	2.89857	1.97194	2.71824	3.85109	2.71834	0.671958	3.3903	24.7194	0.451528	2.74417	2.25463	2.86645	0.119471	0.382229	0.00267985	0.0324815	0.557117	9.75058e-09	1.28313	294.835	272.274	268.051	299.252	273.989	237.769		0.644081	0.025933	0.154392	0.772237	0.025933	1.10692		2.08921	2.83147	2.0134	3.10733	2.00384	2.97119	2.50274	0.520078	3.02282	20.7804	2.03235	2.93626	0.181923	2.46034
	1.98649	2.6564	2.64875	1.79407	2.61296	3.78689	2.58093	0.698307	3.27923	27.0564	0.487633	2.63086	2.14311	2.65449	0.106591	0.353357	0.00569592	0.00460013	0.619138	0.0010262	1.45435	298.749	276.04	276.294	305.437	277.485	239.753		0.644368	0.025542	0.017895	0.836783	0.017895	1.15603		2.08602	2.81627	2.00634	3.12916	2.00233	2.98864	2.50479	0.528631	3.03342	21.1048	2.02626	2.94555	0.1849	2.45114
	1.85858	2.46575	2.41253	1.67032	2.4772	4.48307	2.56124	1.00192	3.56316	39.1184	1.00384	2.43914	1.99706	2.47434	0.106739	0.493738	0.00911821	0.0221153	0.793733	0.00706316	3.69341	303.187	282.411	284.203	309.778	282.027	218.678		0.580564	0.0266114	0.0266114	0.768816	0.0380582	2.04393		2.07516	2.80721	2.00933	3.14176	2.00079	3.00537	2.5066	0.535132	3.04174	21.3489	2.02579	2.95583	0.186695	2.44118
	1.72688	2.35645	2.25866	1.56871	2.30847	4.16802	2.39786	0.927388	3.32525	38.6756	0.860049	2.28357	1.85983	2.34445	0.11527	0.450221	0.00171528	0.0193766	0.687496	0.00799207	3.13344	307.791	286.097	289.414	313.365	287.722	228.095		0.556686	0.0728832	0.0249008	0.714855	0.0249008	1.88445		2.06806	2.79912	2.01432	3.15617	2.00022	3.0212	2.50985	0.540988	3.05084	21.5546	2.02775	2.96568	0.187832	2.43359
	1.70017	2.25645	2.15891	1.50752	2.12586	3.86748	2.2694	0.835621	3.10502	36.8213	0.698263	2.14238	1.80659	2.23206	0.105349	0.324017	0.000167736	0.0122068	0.580459	0.020604	2.55386	308.728	289.49	292.818	315.536	293.951	237.264		0.442212	0.114061	0.0165281	0.634866	0.0165281	1.72509		2.07183	2.79295	2.01951	3.16989	2.00678	3.03463	2.51593	0.543388	3.05932	21.5979	2.03259	2.97421	0.18807	2.43239
	2.52765	2.13954	2.1021	1.35107	1.94045	3.57982	2.27344	0.74568	3.01912	32.7996	0.556039	2.12082	1.98086	2.43062	0.101952	0.0646249	0.01793	0.029356	0.850766	0.110881	1.70664	280.334	293.482	294.766	321.118	300.342	246.208		0.406834	0.0187166	0.0187166	0.76975	0.180369	1.459		2.07807	2.7843	2.03514	3.18074	2.00666	3.0458	2.52179	0.543467	3.06525	21.5509	2.04588	2.98043	0.185932	2.43119
	2.53426	2.07311	2.09899	1.21223	1.82187	3.27264	2.16885	0.693029	2.86188	31.9538	0.480289	2.08605	1.88468	2.42544	0.125464	0.133526	0.00916634	0.00488038	0.91512	0.120397	1.21835	280.113	295.762	294.873	326.113	304.467	255.942		0.448213	0.0129406	0.0129406	0.873819	0.264183	1.18659		2.0837	2.76828	2.04992	3.19073	2.00555	3.05693	2.52585	0.543248	3.0691	21.5075	2.05837	2.98477	0.183695	2.42599
	2.42639	2.05368	2.31761	1.28739	1.67825	3.01902	2.13039	0.605521	2.73591	28.423	0.366656	2.18564	1.77211	2.39919	0.150332	0.0876138	0.00588424	0.0350496	0.710643	0.204426	0.789661	283.736	296.431	287.412	323.404	309.499	264.122		0.240743	0.131962	0.131962	0.89825	0.507388	0.833376		2.08785	2.75737	2.0639	3.20002	2.00482	3.06805	2.53034	0.543815	3.07415	21.4918	2.06989	2.99038	0.181905	2.42261
	2.34549	1.99866	2.13688	2.6304	1.55853	2.7719	2.24031	0.442661	2.68297	19.7589	0.195949	2.24119	2.03322	2.55917	0.114528	0.0110633	0.0583947	0.0106973	0.15217	0.46483	0.282589	286.467	298.328	293.573	276.904	313.726	272.215		0.104305	0.242527	0.104305	0.389212	0.682662	0.530713		2.09406	2.74775	2.08601	3.21031	2.00453	3.07802	2.53678	0.542878	3.07966	21.4003	2.08802	2.99545	0.178506	2.42091
	2.33659	1.90356	3.49316	3.47772	2.35829	2.60685	2.69603	0.652026	3.34805	24.1847	0.425138	2.48257	2.34202	3.26	0.163867	0.129193	0.628013	0.635425	0.611041	0.114068	0.00795309	286.769	301.623	248.935	249.423	286.034	277.689		0.145974	0.579013	1.0106	0.995151	0.12428	0.12428		2.10942	2.73967	2.10609	3.22084	2.00608	3.08717	2.54488	0.540631	3.08551	21.2439	2.10692	3.00029	0.174923	2.42454
	2.25777	2.17705	3.47842	3.29523	2.23219	2.39286	2.63892	0.58653	3.22545	22.2262	0.344018	2.32531	2.23858	3.06964	0.15656	0.145276	0.213325	0.704761	0.430749	0.165431	0.0605469	289.445	292.198	249.401	255.22	290.316	284.866		0.0675437	0.148264	1.15311	0.969921	0.0931251	0.0675437		2.12732	2.73251	2.12546	3.23028	2.07453	3.09566	2.56429	0.524895	3.08919	20.4694	2.12593	3.00487	0.171307	2.42991
	2.09326	2.35734	3.32854	3.18632	2.18763	2.21817	2.56188	0.547235	3.10911	21.3607	0.299466	2.28776	2.19527	2.97908	0.15148	0.219603	0.0418349	0.587768	0.389931	0.140059	0.118134	295.069	286.067	254.157	258.712	291.836	290.794		0.194497	0.0695856	1.04078	0.898566	0.100123	0.0695856		2.1453	2.72539	2.14418	3.24663	2.15076	3.10288	2.58586	0.51027	3.09613	19.7331	2.14666	3.0085	0.16718	2.43807
	1.93934	2.20187	3.04342	4.95365	2.09846	2.04375	2.71341	1.16748	3.88089	43.0262	1.36301	2.15016	2.05743	2.83303	0.158596	0.599191	0.261681	0.108903	5.01865	0.378163	0.448455	300.381	291.35	263.329	204.982	294.891	296.773		0.210825	0.0517007	0.893254	2.80348	0.0517007	0.106419		2.16079	2.72644	2.2136	3.26402	2.21966	3.10944	2.61566	0.490274	3.10593	18.7438	2.21511	3.01369	0.152726	2.47305
	1.85642	2.02679	2.84004	5.48113	1.8977	2.02679	2.68815	1.41529	4.10343	52.6491	2.00303	2.02679	1.92998	2.63673	0.154763	0.691768	0.43739	0.0230733	7.80074	0.624799	0.437392	303.262	297.357	269.971	190.156	301.826	297.357		0.170371	7.15256e-07	0.813254	3.45434	0.129087	7.15256e-07		2.17482	2.72941	2.3158	3.27938	2.28664	3.11522	2.65021	0.466555	3.11677	17.6044	2.29393	3.01877	0.136435	2.5226
	1.79666	1.86739	3.54502	5.25907	1.7404	3.02649	2.87251	1.38716	4.25967	48.2909	1.92421	2.44694	1.81434	3.41539	0.306143	1.15745	1.01025	0.452277	5.69571	1.28167	0.0237104	305.347	302.88	247.301	196.33	307.316	263.879		0.650282	0.579546	1.09808	2.81213	0.706542	0.579546		2.18831	2.73252	2.4105	3.28999	2.38516	3.12615	2.68877	0.441533	3.1303	16.4213	2.39149	3.02775	0.117407	2.57151
	1.67858	1.78938	3.41834	4.76129	1.6166	2.85629	2.68675	1.25177	3.93851	46.5905	1.56692	2.32284	1.70628	3.27783	0.315312	1.0164	0.805269	0.535233	4.30374	1.14522	0.0287454	309.488	305.602	251.302	210.527	311.672	269.437		0.644256	0.533456	1.09551	2.43846	0.706239	0.533456		2.2016	2.73599	2.49632	3.29691	2.49162	3.14913	2.7286	0.421356	3.14995	15.4422	2.4928	3.04584	0.0998522	2.61616
	1.58429	2.04839	3.1241	4.55285	1.57458	2.72577	2.60166	1.13943	3.74109	43.7963	1.2983	2.38708	1.70031	3.02452	0.280265	1.03505	0.306113	0.272942	3.80712	1.05489	0.0154018	312.814	296.613	260.717	216.619	313.158	273.74		0.802789	0.338689	0.737024	2.16577	0.812494	0.338689		2.21264	2.73976	2.57719	3.32474	2.59419	3.16777	2.76938	0.411243	3.18063	14.8496	2.58144	3.06818	0.0861532	2.66698
	1.52513	1.98891	2.81323	5.27572	1.45447	3.36721	2.73744	1.4506	4.18805	52.9911	2.10424	2.40107	1.64108	3.22871	0.326018	1.46971	0.560302	0.00574309	6.44284	1.64602	0.396602	314.91	298.665	270.853	195.863	317.423	252.926		0.875939	0.412158	0.412158	2.87465	0.946599	0.966138		2.22311	2.74316	2.67044	3.35981	2.68653	3.19447	2.81292	0.408333	3.22125	14.5163	2.67446	3.09908	0.0735453	2.71485
	1.45952	1.83986	2.7628	6.10404	1.37375	3.28441	2.80406	1.78357	4.58763	63.6065	3.18111	2.30133	1.55461	3.15401	0.339675	1.80779	0.929683	0.00170306	10.8898	2.04579	0.230733	317.243	303.839	272.516	173.365	320.306	255.566		0.841808	0.461466	0.461466	3.80271	0.927578	0.983081		2.23193	2.74621	2.76641	3.38325	2.76523	3.21902	2.85201	0.406807	3.25881	14.2639	2.75097	3.12727	0.0640159	2.76582
	1.8648	1.71392	3.14247	5.90575	1.27847	3.09509	2.83342	1.68597	4.51939	59.5032	2.84251	2.47994	1.75164	3.13063	0.282448	0.938219	1.25327	0.0955164	9.4392	2.41786	0.0684731	302.97	308.246	260.124	178.626	323.725	261.655		0.615145	0.766024	0.662529	3.4258	1.20147	0.615145		2.22898	2.74815	2.85112	3.40255	2.88235	3.24295	2.89268	0.411311	3.304	14.219	2.77389	3.15539	0.0643408	2.86674
	2.18636	1.68738	3.03024	5.48467	1.17529	2.88352	2.74124	1.51663	4.25787	55.3265	2.30018	2.53494	1.81212	2.99356	0.245842	0.307896	1.11063	0.08352	7.52639	2.4522	0.0202423	291.88	309.178	263.757	190.059	327.449	268.544		0.34858	0.847562	0.495303	2.94973	1.35965	0.34858		2.22571	2.74918	2.93247	3.42329	3.00642	3.26372	2.93346	0.421709	3.35517	14.3758	2.795	3.1994	0.067463	2.96944
	2.13286	2.74582	2.73823	5.38946	1.63096	2.67927	2.8861	1.30337	4.18947	45.1603	1.69878	2.70875	2.26947	2.74393	0.0946386	0.567369	0.0196779	0.0218651	6.26681	1.57539	0.0427781	293.71	273.076	273.327	192.693	311.166	275.28		0.57589	0.0370706	0.0294801	2.68071	1.0778	0.0294801		2.2226	2.75043	3.00233	3.46016	3.12983	3.30527	2.97844	0.443993	3.42243	14.9069	2.8134	3.26141	0.0737484	3.06608
	2.00858	2.89746	2.55504	5.37198	1.55349	3.38963	2.9627	1.34562	4.30832	45.4189	1.81071	2.72625	2.1452	3.26658	0.207212	0.910335	0.00425625	0.166183	5.80464	1.98585	0.182269	297.986	268.088	279.418	193.178	313.904	252.213		0.717667	0.171208	0.171208	2.64573	1.17275	0.663378		2.22042	2.75623	3.06374	3.50907	3.2413	3.34476	3.02259	0.469983	3.49257	15.549	2.8331	3.31889	0.0789646	3.15252
	1.878	2.78959	2.98354	5.30037	1.45645	3.56066	2.99477	1.36322	4.35799	45.5199	1.85836	2.88657	2.1059	3.41638	0.237308	1.24717	0.0420972	0.000126091	5.31577	2.36641	0.320232	302.511	271.632	265.276	195.174	317.352	246.81		1.00856	0.0969735	0.0969735	2.4138	1.43011	0.674093		2.21918	2.77124	3.11915	3.5567	3.34118	3.39973	3.06786	0.496926	3.56479	16.1978	2.85822	3.38509	0.08439	3.23017
	1.75602	2.5734	2.81047	4.98605	1.53038	3.31581	2.82869	1.24846	4.07714	44.1355	1.55864	2.69194	1.96037	3.18948	0.238669	1.15061	0.0651725	0.000331898	4.6542	1.6856	0.237289	306.769	278.805	270.944	204.055	314.724	254.563		0.935913	0.118536	0.118536	2.29411	1.16155	0.623876		2.21787	2.7743	3.16817	3.60074	3.43465	3.46918	3.11082	0.526728	3.63754	16.9321	2.87277	3.46055	0.0928078	3.30141
	1.66779	2.35449	2.57579	4.58645	1.77484	3.02964	2.66483	1.06922	3.73405	40.1232	1.14323	2.46514	1.91975	2.91618	0.206047	0.994095	0.0963106	0.00792809	3.69261	0.792097	0.133081	309.867	286.163	278.725	215.631	306.11	263.777		0.797353	0.11065	0.11065	2.12131	0.690309	0.564493		2.21641	2.77591	3.21077	3.68987	3.53124	3.53413	3.15972	0.565512	3.72523	17.8975	2.88463	3.53341	0.101087	3.371
	1.64509	2.25922	2.38252	4.45952	1.69203	2.82536	2.54396	1.03821	3.58217	40.811	1.07789	2.32087	1.83383	2.71465	0.193651	0.807958	0.0810739	0.0260611	3.66939	0.725778	0.0791839	310.667	289.395	285.215	219.375	309.015	270.454		0.67578	0.0616502	0.0616502	2.13865	0.628842	0.504481		2.21623	2.80509	3.25018	3.77703	3.63963	3.59238	3.21342	0.600899	3.81432	18.6996	2.91636	3.62782	0.108715	3.42128
	1.98238	3.85009	2.19493	4.46669	2.83301	2.63449	2.9936	0.971468	3.96506	32.4515	0.943751	2.73375	2.30482	3.59582	0.21879	1.02256	0.733574	0.637875	2.17	0.025788	0.128959	298.891	237.8	291.587	219.163	270.202	276.768		0.751368	1.11634	0.538823	1.73294	0.0992609	0.0992609		2.21804	2.83589	3.29347	3.85709	3.73901	3.64791	3.26524	0.632922	3.89816	19.3837	2.95029	3.71624	0.114895	3.47069
	1.98805	4.76153	2.00038	4.69446	2.7508	2.54011	3.12255	1.27913	4.40169	40.9643	1.63618	2.64546	2.13531	4.20854	0.32681	1.28709	2.68623	1.25928	2.47088	0.1382	0.339241	298.695	210.52	298.269	212.471	272.912	279.917		0.657402	2.11607	0.645078	2.049	0.105346	0.105346		2.21969	2.86661	3.32405	3.92412	3.82898	3.70325	3.31112	0.661315	3.97243	19.9726	2.98097	3.79754	0.120465	3.51365
	1.8872	4.75543	1.89155	4.43465	2.57414	3.98154	3.25408	1.29338	4.54746	39.7463	1.67283	3.27784	2.06219	4.32137	0.353906	1.86836	2.25403	1.85651	1.39374	0.462322	0.529185	302.191	210.697	302.04	220.112	278.78	233.763		1.39063	1.47759	1.38629	1.15682	0.703697	0.703697		2.22132	2.89282	3.3498	3.97885	3.91491	3.75628	3.35233	0.68739	4.03972	20.5049	3.00706	3.87525	0.126147	3.55304
	1.74587	4.48056	1.72932	4.10327	2.58537	3.85558	3.08333	1.22139	4.30472	39.6128	1.4918	3.22047	1.95574	4.04134	0.347769	1.7888	1.95225	1.83332	1.04028	0.247964	0.596377	307.125	218.753	307.705	230.055	278.405	237.63		1.47461	1.26008	1.49115	0.882791	0.635107	0.635107		2.22916	2.91601	3.37193	4.01681	3.99056	3.79931	3.3873	0.7062	4.0935	20.8485	3.02999	3.94275	0.130903	3.58562
	1.66584	4.24067	2.44733	4.18123	2.39134	3.55286	3.07988	1.06375	4.14363	34.5388	1.13157	3.0001	2.40534	4.02414	0.251779	1.9995	1.34744	0.400115	1.21298	0.474092	0.223709	309.936	225.906	283.03	227.696	284.918	247.055		1.33425	1.24058	0.552763	1.18114	0.60876	0.552763		2.24187	2.9379	3.39359	4.06831	4.04879	3.84768	3.42302	0.723828	4.14685	21.1459	3.05182	3.99851	0.134275	3.62063
	1.63752	4.21034	2.32616	4.23588	2.25095	3.33621	2.99951	1.09333	4.09284	36.4503	1.19537	2.83118	2.26975	3.99181	0.275021	1.85501	1.46611	0.453403	1.52861	0.560343	0.113367	310.934	226.819	287.122	226.05	289.677	253.913		1.19366	1.37916	0.505026	1.4047	0.580234	0.505026		2.25435	2.96633	3.41336	4.12137	4.12488	3.91137	3.46528	0.745994	4.21127	21.5277	3.07809	4.06887	0.13863	3.66237
	1.70716	4.36865	2.07763	4.0459	2.13815	3.19025	2.92129	1.11635	4.03763	38.2141	1.24623	2.6642	2.09276	3.83199	0.293554	1.47411	2.09486	0.711767	1.26474	0.613312	0.0723417	308.483	222.075	295.607	231.799	293.529	258.585		0.957041	1.70445	0.586573	1.3817	0.526053	0.526053		2.26559	3.001	3.42693	4.16918	4.21877	3.96985	3.50855	0.769787	4.27834	21.9403	3.10748	4.11935	0.140015	3.69839
	1.99054	4.24335	1.93283	3.674	1.96004	3.02661	2.80456	1.00111	3.80567	35.6958	1.00222	2.50857	1.96767	3.51216	0.281851	0.662637	2.0701	0.75992	0.75593	0.713213	0.0493066	298.609	225.826	300.607	243.261	299.664	263.875		0.518038	1.73477	0.575747	1.16543	0.548532	0.518038		2.27566	3.03486	3.46088	4.20681	4.31138	4.02343	3.55217	0.791514	4.34368	22.2825	3.14137	4.16096	0.139627	3.74216
	2.01615	4.04774	1.92564	3.48596	1.89001	2.79639	2.69365	0.912859	3.60651	33.8893	0.833311	2.40627	1.94827	3.31357	0.259473	0.459	1.83356	0.589842	0.627757	0.645838	0.0105566	297.724	231.743	300.856	249.163	302.093	271.407		0.39012	1.64147	0.480637	1.07969	0.516265	0.39012		2.29024	3.06496	3.55615	4.22985	4.3979	4.05523	3.59906	0.805513	4.40457	22.3812	3.18776	4.1862	0.135401	3.80569
	1.89293	3.7674	1.84425	3.34666	1.78151	2.53665	2.52823	0.85258	3.38081	33.7224	0.726892	2.21479	1.85642	3.14415	0.257517	0.40361	1.53554	0.467835	0.669816	0.55759	7.0816e-05	301.992	240.357	303.686	253.58	305.877	280.033		0.321859	1.55261	0.37054	1.13187	0.433276	0.321859		2.30342	3.0913	3.67657	4.2503	4.48433	4.07761	3.64726	0.820413	4.46767	22.494	3.23762	4.20713	0.130227	3.87709
	1.80199	3.55452	1.70081	3.24563	1.62922	2.29514	2.37122	0.836016	3.20723	35.2568	0.698922	2.04856	1.72611	3.008	0.270779	0.324023	1.4002	0.449443	0.764596	0.55056	0.00578832	305.161	247.003	308.706	256.807	311.227	288.175		0.246574	1.50596	0.347749	1.19707	0.419342	0.246574		2.32449	3.1174	3.79693	4.27065	4.56852	4.09876	3.69613	0.834234	4.53036	22.5705	3.28728	4.22768	0.125136	3.94784
	1.99799	3.4275	1.66365	3.16595	1.47969	2.11851	2.30888	0.802828	3.11171	34.7713	0.644534	2.05825	1.74723	2.90409	0.248715	0.0966538	1.25132	0.416325	0.734562	0.687565	0.036241	298.351	251.011	310.013	259.368	316.525	294.203		0.0602607	1.36926	0.394601	1.1077	0.578564	0.0602607		2.34357	3.14267	3.91238	4.2885	4.64885	4.15216	3.74802	0.852393	4.60042	22.7425	3.3351	4.25442	0.12113	4.03227
	2.15589	3.36969	1.61877	2.92921	1.41736	2.17455	2.27758	0.750569	3.02815	32.9547	0.563353	2.16522	1.75305	2.74054	0.219756	0.0148074	1.19272	0.43403	0.424619	0.739977	0.0106151	292.922	252.847	311.596	267.049	318.747	292.283		0.00932801	1.20447	0.546452	0.763986	0.747862	0.00932801		2.3561	3.17032	4.03211	4.30904	4.72495	4.21202	3.80076	0.874028	4.67478	22.9961	3.38577	4.28479	0.117204	4.12207
	2.09753	3.27036	1.47206	4.24422	1.40206	2.14054	2.43779	1.11048	3.54828	45.5527	1.23317	2.11904	1.62843	2.98791	0.294493	0.115782	0.693165	0.932641	3.26316	1.07275	0.0883577	294.923	256.015	316.797	225.8	319.293	293.447		0.0215085	1.15132	0.646975	2.12518	0.716977	0.0215085		2.34788	3.22808	4.19062	4.34907	4.79945	4.26867	3.86396	0.903748	4.76771	23.3892	3.46872	4.32897	0.110321	4.22964
	1.9529	3.03291	1.34594	4.18107	1.80457	2.08845	2.40097	1.03299	3.43396	43.0238	1.06707	2.02067	1.84165	2.7968	0.205919	0.20077	0.399347	1.1131	3.16876	0.355695	0.0976734	299.911	263.67	321.302	227.701	305.071	295.235		0.0677732	1.01224	0.674736	2.1604	0.216101	0.0677732		2.33535	3.31295	4.37147	4.40754	4.88586	4.31958	3.93879	0.939313	4.87811	23.8478	3.56461	4.39852	0.104721	4.34552
	1.91525	2.85098	1.27963	3.84961	2.40838	3.09395	2.5663	0.906716	3.47302	35.3316	0.822134	2.62968	2.03853	3.03321	0.196121	0.423868	0.081042	1.65552	1.64689	0.024939	0.278414	301.217	269.612	323.684	237.814	284.343	261.692		0.71443	0.2213	1.35005	1.21993	0.2213	0.46427		2.32875	3.39988	4.55945	4.46788	5.00338	4.38038	4.02329	0.98319	5.00648	24.4375	3.645	4.53656	0.108971	4.42413
	1.89305	2.73393	1.43545	3.57121	2.58789	3.01363	2.53919	0.770219	3.30941	30.3332	0.593237	2.66091	2.06676	2.94371	0.175023	0.417503	0.0379223	1.21825	1.06505	0.00237164	0.225092	301.988	273.469	318.101	246.479	278.321	264.297		0.767863	0.0730186	1.22546	0.910294	0.0730186	0.352721		2.33317	3.48545	4.74602	4.5262	5.13302	4.48201	4.11764	1.03049	5.14813	25.0262	3.73459	4.69107	0.11352	4.50411
	1.78483	2.60359	1.37297	3.24679	2.43357	2.77946	2.3702	0.682864	3.05307	28.8103	0.466303	2.51858	1.94702	2.7355	0.168388	0.342661	0.0544706	0.994472	0.768401	0.00401568	0.167495	305.761	277.797	320.334	256.77	283.494	271.966		0.733752	0.0850099	1.14561	0.728206	0.0850099	0.260882		2.33622	3.56858	4.92616	4.58052	5.26192	4.58776	4.21019	1.07906	5.28926	25.6298	3.82156	4.84156	0.11774	4.58414
	1.63829	2.45248	1.29598	2.99784	3.06552	2.68805	2.35636	0.731257	3.08762	31.0333	0.534737	2.57027	1.84184	2.92039	0.22648	0.515624	0.00923962	1.1244	0.411492	0.502908	0.110018	310.907	282.857	323.096	264.811	262.612	274.989		0.931976	0.117783	1.27428	0.42757	0.495254	0.117783		2.3471	3.64423	5.09741	4.63106	5.38756	4.69057	4.29966	1.12469	5.42435	26.1577	3.89093	4.9957	0.124318	4.66082
	1.51425	2.27018	1.24958	2.82123	2.99007	3.04275	2.31468	0.777167	3.09184	33.5756	0.603989	2.5457	1.70323	2.94786	0.2676	0.640688	0.00197993	1.13443	0.256592	0.456159	0.530097	315.297	289.023	324.766	270.59	265.064	263.351		1.03146	0.275523	1.29612	0.275523	0.444369	0.497051		2.38063	3.72973	5.26494	4.67838	5.50693	4.78597	4.3911	1.15987	5.55097	26.4141	3.9669	5.1452	0.129312	4.73218
	1.41036	2.15219	1.17719	2.72692	2.68029	2.99605	2.1905	0.750124	2.94062	34.2444	0.562686	2.41624	1.59582	2.71526	0.259666	0.608614	0.00146741	1.0268	0.287745	0.239893	0.648908	318.997	293.048	327.38	273.701	275.246	264.869		1.00588	0.264048	1.23905	0.310677	0.264048	0.579807		2.41548	3.84995	5.43311	4.7236	5.61929	4.86627	4.48462	1.18945	5.67407	26.523	4.06836	5.2914	0.130669	4.79493
	1.7064	2.06535	1.11464	2.532	2.46136	2.96099	2.14012	0.659681	2.7998	30.8244	0.435178	2.26335	1.79614	2.51434	0.166617	0.188115	0.00559082	1.05161	0.153564	0.103192	0.673821	308.51	296.029	329.648	280.189	282.559	266.011		0.556954	0.198003	1.14871	0.268641	0.198003	0.697635		2.44715	4.00649	5.59339	4.7668	5.72077	4.98765	4.58704	1.21713	5.80417	26.5342	4.19657	5.44196	0.12921	4.87722
	2.04306	2.01901	1.08494	2.47166	2.23853	2.77957	2.10613	0.576031	2.68216	27.3502	0.331812	2.14079	2.02503	2.41338	0.0874981	0.00397746	0.0075891	1.04283	0.133613	0.0175299	0.453522	296.796	297.626	330.727	282.213	290.1	271.962		0.0977337	0.121782	1.05586	0.330864	0.0977337	0.638774		2.48971	4.18231	5.75232	4.80765	5.80758	5.1365	4.69601	1.24012	5.93613	26.408	4.33865	5.59836	0.12677	4.97207
	2.06782	1.96206	0.978894	4.00118	2.10831	3.35636	2.41244	1.08483	3.49726	44.968	1.17685	2.08806	1.9885	3.04435	0.209792	0.118763	0.202841	2.05504	2.5241	0.0924911	0.890991	295.944	299.594	334.595	233.163	294.552	253.271		0.0202481	0.126007	1.10917	1.91311	0.0202481	1.26829		2.58545	4.34602	5.91195	4.84706	5.89216	5.27996	4.81043	1.24672	6.05715	25.9169	4.47128	5.73911	0.12417	5.06351
	1.9316	2.03383	0.894116	3.94483	1.93436	5.585	2.72062	1.71767	4.43829	63.1351	2.95038	1.98409	1.93229	3.46708	0.284252	0.622547	0.471689	3.33612	1.49868	0.618213	8.20466	300.649	297.115	337.704	234.887	300.554	187.302		0.0524859	0.0497346	1.08997	1.96074	0.0497346	3.60091		2.67842	4.49601	6.0713	4.88681	5.99398	5.41265	4.9232	1.25914	6.18233	25.5756	4.59371	5.84865	0.120177	5.14973
	1.85044	2.78088	1.76123	3.63333	1.84937	5.39265	2.87798	1.4328	4.31078	49.7848	2.05291	2.31566	1.84964	3.42022	0.298031	1.05584	0.00942907	1.24714	0.570551	1.05804	6.32354	303.47	271.919	306.587	244.532	303.508	192.604		0.46522	0.46522	0.554434	1.31767	0.466288	3.07699		2.76574	4.64318	6.22555	4.92642	6.14364	5.53339	5.03965	1.28138	6.32103	25.4259	4.71399	5.99108	0.119298	5.22991
	2.15566	2.76353	1.82628	3.93822	1.7677	4.98298	2.90573	1.29801	4.20374	44.6707	1.68483	2.45959	1.90863	3.64455	0.312599	0.562604	0.02022	1.1652	1.06604	1.29512	4.31496	292.93	272.491	304.313	235.089	306.36	204.143		0.303936	0.303936	0.63331	1.47862	0.691898	2.52338		2.87923	4.79629	6.3726	4.96498	6.30118	5.64882	5.16052	1.2949	6.45542	25.0925	4.83847	6.13809	0.1184	5.3069
	3.02612	2.70442	1.72476	3.71386	2.41985	4.51146	3.01674	0.984205	4.00095	32.6247	0.968659	2.86527	2.49099	3.54193	0.174201	8.79248e-05	0.0975491	1.66922	0.485977	0.356286	2.23417	263.891	274.446	307.865	242.02	283.956	217.839		0.160853	0.160853	1.14051	0.848596	0.445421	1.64619		2.9942	4.94355	6.51707	5.00491	6.45323	5.76007	5.27884	1.30775	6.58659	24.7734	4.95889	6.27994	0.117544	5.38249
	3.13471	2.55711	2.66091	3.31843	2.31198	4.1828	3.02766	0.678008	3.70567	22.3938	0.459695	2.89781	2.58306	3.2725	0.11774	0.0114592	0.22141	0.134502	0.084549	0.512195	1.33436	260.375	279.349	275.89	254.479	287.603	227.649		0.236897	0.340694	0.236897	0.420622	0.585829	1.28499		3.09326	5.08382	6.66163	5.07587	6.6027	5.8683	5.3976	1.32541	6.72301	24.5555	5.07786	6.4191	0.116661	5.47606
	3.01025	2.74866	2.52192	3.05661	2.14375	4.08244	2.92727	0.658507	3.58578	22.4956	0.433632	2.87946	2.57861	3.04502	0.0829384	0.00688563	0.0319016	0.16431	0.0167283	0.613913	1.33442	264.407	272.982	280.526	262.901	293.337	230.687		0.130795	0.130795	0.357537	0.177153	0.735711	1.20299		3.18148	5.21987	6.80674	5.19591	6.84418	5.97866	5.53781	1.36246	6.90026	24.6028	5.2019	6.59972	0.118443	5.59927
	2.82478	3.14029	2.3807	2.8176	2.01532	3.9185	2.84953	0.654916	3.50445	22.9833	0.428915	2.82119	2.48992	3.06141	0.102946	0.000612391	0.0845387	0.219802	0.00101945	0.695915	1.14269	270.473	260.195	285.277	270.709	297.753	235.695		0.00359118	0.319093	0.440493	0.00359118	0.805877	1.0973		3.27154	5.3475	6.94617	5.33687	7.1013	6.12775	5.68852	1.40373	7.09225	24.6765	5.33953	6.74156	0.116052	5.73762
	2.9836	3.00023	3.95651	2.73674	1.86784	3.5776	3.02042	0.720748	3.74117	23.8625	0.519478	2.99191	2.79845	3.43326	0.101867	0.00135607	0.000407553	0.876269	0.0804755	1.32843	0.310448	265.274	264.733	234.529	273.377	302.864	246.278		0.00831842	0.00831842	0.964599	0.255176	1.12407	0.585685		3.37766	5.46491	7.0805	5.46792	7.35144	6.27465	5.83618	1.43905	7.27523	24.6575	5.46566	6.87904	0.114492	5.87129
	3.80642	2.84976	4.10162	2.63908	1.87201	3.26674	3.08927	0.81393	3.9032	26.347	0.662482	3.05825	2.69175	3.6715	0.15397	0.514299	0.0573664	1.02485	0.202672	1.48173	0.0314959	239.148	269.652	230.105	276.615	302.719	256.131		0.748168	0.208492	1.04337	0.41917	1.18624	0.208492		3.47806	5.60045	7.19249	5.58915	7.5786	6.41219	5.97516	1.46757	7.44273	24.5612	5.59198	6.99741	0.111636	6.00632
	3.93675	2.69853	3.856	2.43484	8.50767	3.0298	4.07727	2.25357	6.33083	55.2715	5.07856	3.4429	2.78135	3.91656	0.169487	0.019746	1.9009	0.0489587	2.69756	19.6285	1.09717	235.135	274.641	237.617	283.451	115.846	263.771		0.493843	0.744367	0.413097	1.00806	5.06477	0.413097		3.56662	5.74719	7.29686	5.7067	7.80019	6.56991	6.11458	1.49932	7.6139	24.5204	5.71682	7.11512	0.10897	6.15855
	3.78666	2.53473	3.62956	3.0335	9.27632	2.76241	4.17053	2.54796	6.71849	61.0945	6.49212	3.33153	2.83018	3.74739	0.139445	0.147354	2.67585	0.292646	1.29284	26.0691	1.98281	239.76	280.098	244.65	263.651	99.8905	272.528		0.455133	0.796803	0.298032	0.298032	5.94479	0.569124		3.6452	5.88977	7.39596	5.81797	8.0195	6.73821	6.2511	1.53519	7.78629	24.5588	5.83592	7.23152	0.1068	6.31399
	3.50086	3.23281	8.62905	3.02396	8.50168	2.52754	4.90265	2.85528	7.75793	58.2395	8.15262	3.36683	3.07617	7.25148	0.404284	1.965	2.78838	13.8861	3.52948	12.953	5.64116	248.692	257.219	113.248	263.961	115.975	280.338		0.134028	0.134028	5.26221	0.342876	5.13485	0.839298		3.71659	6.02637	7.49308	5.91062	8.23318	6.89242	6.37871	1.57321	7.95192	24.6634	5.93956	7.34292	0.105655	6.4594
	3.33928	3.25436	11.8739	2.74429	8.16899	2.30553	5.28105	3.87227	9.15332	73.3238	14.9945	3.29682	2.87181	6.96156	0.415906	3.77048	4.1075	43.4653	6.43518	8.34015	8.85373	253.815	256.528	54.7151	273.127	123.251	287.822		0.042462	0.042462	8.57706	0.552532	4.87216	0.991288		3.78354	6.15241	7.58792	6.03708	8.43651	7.03327	6.50512	1.60824	8.11336	24.7226	6.06591	7.44926	0.102355	6.59284
	3.2352	3.04471	10.9767	2.49863	11.1915	2.6805	5.60453	4.25292	9.85745	75.8837	18.0874	3.13995	2.77155	9.04131	0.530757	5.61373	6.5527	28.86	9.64662	31.2139	8.54996	257.142	263.287	68.7931	281.307	65.2763	275.239		0.0952467	0.0952467	7.83673	0.641325	8.05151	0.459454		3.84415	6.27264	7.669	6.20868	8.62981	7.15697	6.63021	1.63845	8.26866	24.7119	6.22467	7.54099	0.0956234	6.7148
	3.16808	2.87489	9.99474	2.31649	11.879	3.77842	5.66861	4.15094	9.81955	73.2268	17.2303	3.47325	2.94819	8.44066	0.482267	6.25263	7.80482	18.7154	11.2367	38.5692	3.57279	259.299	268.827	86.0461	287.45	54.6391	240.015		0.305172	0.598357	6.52149	1.15677	8.40576	0.305172		3.91654	6.3889	7.74584	6.39373	8.81524	7.27967	6.75665	1.66271	8.41936	24.6085	6.39011	7.6293	0.088391	6.8367
	3.10652	2.75966	9.38074	4.31609	11.4023	3.71602	5.78021	3.66737	9.44758	63.447	13.4496	4.01605	3.25889	8.11457	0.42693	7.14864	9.12374	12.9638	2.14366	31.6074	4.2609	261.285	272.619	97.8142	223.645	61.9146	241.953		0.909536	1.25639	5.36468	0.300035	7.3862	0.300035		3.99378	6.4981	7.8226	6.57669	8.98992	7.39533	6.8794	1.68368	8.56309	24.4742	6.51775	7.71578	0.0841695	6.98601
	2.99259	2.55353	10.4822	5.2137	10.5154	5.10875	6.14435	3.54087	9.68523	57.6281	12.5378	5.16122	3.52163	9.16507	0.444831	9.93363	12.894	18.8169	0.866121	19.1057	1.07248	264.982	279.469	77.2403	197.603	76.6584	200.565		2.16863	2.6077	5.32097	0.0524745	5.35414	0.0524745		4.06705	6.60256	7.90083	6.74271	9.15639	7.58107	7.00844	1.71027	8.71871	24.403	6.6376	7.82089	0.0818407	7.16189
	2.77321	2.35208	10.6752	4.90435	9.86487	4.84924	5.90316	3.54916	9.45231	60.123	12.5965	4.8768	3.29221	8.62474	0.447474	9.79659	12.6101	22.7723	0.997609	15.6951	1.11074	272.172	286.244	73.8852	206.396	88.4724	207.983		2.10359	2.52471	5.7984	0.0275569	4.98807	0.0275569		4.13322	6.70171	8.01656	6.88758	9.31835	7.80556	7.14383	1.74659	8.89042	24.449	6.74818	7.96381	0.0826287	7.34657
	2.6	2.1781	10.026	4.53985	13.5858	4.66378	6.26559	4.54784	10.8134	72.5844	20.6829	4.60181	3.08496	8.68546	0.475811	13.4366	16.7076	14.1408	2.97817	53.5855	2.56581	277.917	292.162	85.4667	217.002	32.3197	213.366		2.00181	2.42372	5.42421	0.0619621	8.98399	0.0619621		4.22886	6.79232	8.14655	7.0234	9.47262	8.0236	7.28122	1.77339	9.05461	24.3556	6.85009	8.11581	0.0845736	7.5235
	2.52223	2.03252	9.61516	4.50998	14.1004	4.39565	6.196	4.71351	10.9095	76.0735	22.2172	4.45281	2.99058	8.33886	0.472069	13.4966	17.3345	11.6907	2.84266	62.4802	3.24124	280.516	297.16	93.2322	217.883	26.7331	221.271		1.93059	2.42029	5.16235	0.0571628	9.64762	0.0571628		4.34251	6.87398	8.27642	7.15444	9.62167	8.22532	7.41572	1.7927	9.20842	24.1743	6.94409	8.26364	0.0867684	7.68988
	2.46025	1.98094	8.67194	5.91747	13.9005	6.56879	6.58331	4.39382	10.9771	66.7418	19.3057	6.24313	3.32456	8.14615	0.42034	16.9996	21.1818	4.36236	0.443351	53.541	0.00021089	282.596	298.941	112.337	178.313	28.8407	161.342		3.78287	4.26219	2.42881	0.325662	7.65736	0.325662		4.44473	6.93668	8.40399	7.27974	9.76325	8.45754	7.54766	1.81897	9.36663	24.0998	7.02245	8.44415	0.0919211	7.84187
	2.41939	2.31701	7.77108	7.04485	12.9413	6.21447	6.45135	3.94003	10.3914	61.0729	15.5238	6.62966	3.36816	7.58952	0.385242	16.2567	17.0928	1.74168	0.352245	42.1195	0.0561108	283.972	287.432	132.245	149.475	40.063	170.469		4.21028	4.31266	1.14141	0.41519	6.31164	0.41519		4.53788	6.99371	8.52569	7.40082	9.90064	8.7652	7.68732	1.85718	9.54451	24.159	7.09549	8.70532	0.101883	7.96325
	2.29991	3.16559	7.08862	6.8331	11.7975	7.58537	6.46167	3.41903	9.8807	52.9124	11.6897	6.96086	4.08247	7.46119	0.29269	17.3203	10.8642	0.39306	0.137953	28.4706	1.2627	288.013	259.379	148.407	154.698	55.8515	136.55		4.66095	3.79526	0.127763	0.127763	4.8366	0.624516		4.62076	7.04741	8.63966	7.5211	10.0311	9.06404	7.82067	1.89893	9.7196	24.2809	7.16584	8.95795	0.111147	8.08038
	2.11098	3.04115	6.38139	6.41445	11.0795	8.92921	6.32611	3.40412	9.73023	53.8106	11.588	6.39792	3.87621	8.30052	0.363341	17.7674	10.791	0.00305544	0.00780385	22.5947	6.77611	294.461	263.403	166.138	165.287	67.098	106.949		4.28695	3.35677	0.0165317	0.0165317	4.68158	2.53129		4.69762	7.0978	8.77767	7.64386	10.1549	9.34496	7.9528	1.94373	9.89654	24.4409	7.23432	9.20313	0.119776	8.21076
	1.99234	4.34065	5.69369	10.9261	11.2643	8.37831	7.09922	3.72274	10.822	52.4387	13.8588	7.036	4.67891	10.2891	0.374813	26.0803	7.60971	1.97553	14.6448	17.3476	1.63607	298.547	222.911	184.339	69.6351	64.1052	118.647		5.04366	2.69535	1.34231	3.89008	4.22827	1.34231		4.76801	7.14522	8.91577	7.76666	10.2729	9.60801	8.07942	1.98913	10.0686	24.6197	7.30058	9.43495	0.127535	8.34122
	2.07946	7.13689	5.25551	10.6582	12.4555	7.61323	7.53313	3.71724	11.2504	49.3452	13.8178	7.37506	5.72586	9.89695	0.266987	29.7425	0.157005	5.18755	9.76599	24.2297	0.00641589	295.544	147.233	196.43	74.1778	46.4489	135.9		5.2956	0.238169	2.11955	3.28313	5.08044	0.238169		4.83626	7.19125	9.04795	7.88218	10.3873	9.86597	8.20182	2.03529	10.2371	24.8151	7.36398	9.66147	0.134944	8.46506
	2.32557	7.052	5.77955	9.79201	11.8163	7.26458	7.33833	3.27773	10.6161	44.6659	10.7435	7.15829	6.09766	9.16016	0.200716	25.1278	0.0819865	2.42979	6.02055	20.052	0.00543867	287.142	149.3	182.015	89.8482	55.5706	144.15		4.83272	0.106293	1.37874	2.63372	4.65798	0.106293		4.89563	7.24459	9.1764	7.99233	10.4827	10.1229	8.3191	2.08093	10.4	25.0139	7.43153	9.88626	0.141747	8.58436
	2.24341	6.79216	5.25937	8.79957	10.813	7.10974	6.83621	2.94368	9.77989	43.0602	8.66527	6.95095	5.64257	8.37711	0.19505	21.0937	0.00193957	2.48641	3.8548	15.8147	0.0748219	289.933	155.717	196.321	109.648	71.5356	147.892		4.70754	0.158788	1.69158	1.84862	3.86202	0.158788		4.95947	7.28759	9.31992	8.09761	10.5736	10.3734	8.43527	2.12715	10.5624	25.2174	7.4901	10.11	0.148858	8.70877
	2.08942	6.28051	4.75445	7.92065	10.255	6.99045	6.38175	2.78652	9.16827	43.6638	7.76469	6.63548	5.13597	7.6881	0.199011	18.4241	0.0102494	2.64812	2.3682	15.0023	0.370513	295.201	168.749	210.726	128.827	81.2849	150.808		4.54606	0.354969	1.88103	1.28517	3.61955	0.354969		5.02682	7.32454	9.48136	8.20136	10.6604	10.5947	8.54819	2.1697	10.7179	25.382	7.54375	10.3164	0.155241	8.84136
	2.56517	5.95812	4.27084	7.26672	9.4856	6.57063	6.01951	2.40279	8.42231	39.9167	5.77341	6.26438	4.69266	7.0927	0.203645	11.9325	0.00376873	3.05785	1.55552	12.0137	0.303725	279.079	177.228	225	144.099	95.751	161.295		3.6992	0.306251	1.99353	1.00234	3.22122	0.306251		5.09463	7.36057	9.6407	8.3019	10.7426	10.7964	8.65613	2.2087	10.8648	25.516	7.59591	10.4672	0.158957	8.9713
	2.90153	5.7404	3.99904	8.62244	8.69828	7.13952	6.18353	2.40525	8.58878	38.8976	5.78522	6.43996	4.43438	8.25171	0.300907	10.7716	0.196368	4.77204	5.94827	6.32395	0.913909	267.954	183.073	233.228	113.388	111.779	147.169		3.53843	0.69956	2.44093	2.18248	2.25832	0.69956		5.19632	7.39337	9.7841	8.39344	10.8223	10.9789	8.7614	2.23281	10.9942	25.4846	7.64338	10.5627	0.160349	9.08877
	2.76078	6.29112	3.6039	8.48335	10.4708	9.59356	6.86725	3.18981	10.0571	46.4496	10.1749	7.38723	4.27571	9.31601	0.370836	16.8631	0.331927	10.6494	2.61177	12.9855	7.43279	272.582	168.473	245.453	116.37	77.441	93.6497		4.62645	1.09611	3.78333	1.09611	3.08355	2.20633		5.29015	7.42049	9.92454	8.47892	10.8995	11.1514	8.86084	2.25853	11.1194	25.4889	7.6851	10.6558	0.161971	9.20173
90°	2.56259	6.74346	3.39825	7.74476	12.0372	9.24397	6.95504	3.56876	10.5238	51.3119	12.7361	7.24411	4.23456	8.86916	0.353686	19.2936	0.0447638	12.6507	0.623654	25.8283	5.2392	279.166	156.935	251.939	132.851	52.3256	100.538		4.68152	0.500646	3.84585	0.500646	4.79309	1.99986		5.37288	7.44324	10.0968	8.56143	11.0325	11.4274	8.98905	2.32369	11.3127	25.8502	7.72279	10.7986	0.166067	9.32913
	2.4249	6.43359	6.03921	7.28377	11.947	8.55075	7.1132	3.13229	10.2455	44.0349	9.81125	6.85868	6.1378	8.23401	0.145855	21.9801	0.46187	1.15344	0.0290956	23.3652	2.06657	283.786	164.795	175.076	143.69	53.6394	114.92		4.43377	0.425092	0.819467	0.425092	5.08827	1.69208		5.44257	7.49556	10.2884	8.64178	11.2449	11.7264	9.13993	2.4109	11.5508	26.3777	7.78212	11.0058	0.171583	9.46507
	2.85893	5.89734	11.934	6.82818	11.7405	8.01003	7.87817	3.51009	11.3883	44.5547	12.3208	7.4191	6.13005	10.8079	0.276174	25.1927	3.92368	16.4502	1.10247	14.9174	0.0173877	269.351	178.851	53.8286	154.82	56.7065	126.806		4.56017	1.52177	4.51494	0.590925	4.32137	0.590925		5.50436	7.62311	10.4866	8.71803	11.4618	12.0133	9.30121	2.49003	11.7912	26.771	7.89684	11.218	0.173749	9.6023
	2.6855	5.43258	14.2875	6.43443	11.5257	7.4395	7.96753	4.23219	12.1997	53.118	17.9114	6.93696	5.68304	10.5042	0.297835	27.8998	6.42599	39.9415	2.35041	12.6607	0.278816	275.073	191.498	24.8341	164.774	59.9871	139.981		4.25146	1.50439	7.3505	0.502537	4.58875	0.502537		5.56256	7.75321	10.681	8.78931	11.67	12.2795	9.45593	2.56427	12.0202	27.1181	8.01224	11.4228	0.175484	9.73514
	3.45529	5.33073	14.11	6.07825	11.1851	7.17119	7.88842	3.98901	11.8774	50.568	15.9122	6.62472	5.51761	10.1816	0.297084	19.6526	6.54177	38.7079	3.2767	10.8678	0.514415	250.132	194.327	26.6345	174.044	65.3799	146.402		3.16943	1.29399	7.48526	0.546468	4.56033	0.546468		5.64893	7.87669	10.8679	8.85615	11.8711	12.5403	9.61018	2.62848	12.2387	27.3509	8.12155	11.6203	0.177225	9.86204
	3.19459	5.11863	13.4979	5.70842	10.6598	10.0834	8.04379	3.95666	12.0004	49.189	15.6552	7.89592	5.26607	10.5157	0.332639	23.5148	8.55656	29.7469	5.45394	6.84355	4.16013	258.446	200.285	33.3273	183.939	74.15	84.4086		4.70134	2.7773	5.60194	2.1875	2.76388	2.1875		5.76702	7.99076	11.0436	8.92068	12.1425	12.8009	9.77758	2.69621	12.4738	27.5755	8.22324	11.8678	0.181401	9.98215
	2.91158	5.21054	13.8765	5.85951	10.0664	10.3035	8.038	4.05845	12.0965	50.4908	16.471	7.96295	5.37278	10.2443	0.311933	26.2802	7.99455	34.0875	4.74584	4.11436	5.13269	267.625	197.692	29.0994	179.864	84.7219	80.4123		5.05137	2.75241	5.9135	2.10344	2.10344	2.3406		5.87318	8.10365	11.2124	8.98587	12.4919	13.0485	9.95259	2.77902	12.7316	27.9226	8.3242	12.172	0.187733	10.0991
	2.79107	8.08261	17.6426	7.63051	9.695	9.74344	9.2642	4.82864	14.0928	52.1215	23.3157	8.88881	7.74354	9.73133	0.113752	41.9014	1.39615	70.1969	2.66894	0.185594	0.229674	271.583	125.177	2.65131	135.497	91.6967	90.7714		6.09774	0.806198	8.75375	1.2583	0.806198	0.854635		5.97408	8.21352	11.3786	9.03627	12.8589	13.2754	10.1228	2.86496	12.9878	28.3021	8.41921	12.4889	0.194645	10.2075
	2.54838	10.637	19.7269	9.23527	10.6928	9.06892	10.3182	5.51123	15.8294	53.4128	30.3737	9.93612	9.11051	10.6788	0.0792498	60.37	0.10162	88.5232	1.17273	0.140293	1.56069	279.641	74.5437	0.207963	100.713	73.5836	104.079		7.38774	0.700853	9.79075	0.700853	0.756631	0.8672		6.11406	8.31403	11.5423	9.08564	13.2108	13.4912	10.293	2.93738	13.2304	28.5375	8.50693	12.7937	0.201251	10.314
	2.85816	10.6951	20.7469	9.08871	13.7071	9.97545	11.1786	5.886	17.0646	52.6543	34.645	10.3353	9.31039	12.9541	0.163657	69.2294	0.23375	91.5531	4.36757	6.39366	1.44753	269.376	73.5433	2.1788	103.676	30.9547	86.4043		7.47712	0.359828	10.4116	1.24657	3.37187	0.359828		6.32932	8.40535	11.7011	9.13675	13.5363	13.6799	10.4648	2.98015	13.4449	28.4779	8.5882	13.0775	0.207208	10.4189
	3.74379	10.5134	21.1601	8.69579	14.8485	13.9152	12.1461	5.94733	18.0935	48.9649	35.3708	12.2143	9.15019	14.6152	0.229955	70.5991	2.66584	81.2517	11.9048	7.30273	3.12961	241.089	76.6931	3.56928	111.832	19.5573	28.683		8.47049	1.70091	8.94581	3.5185	2.63419	1.70091		6.53654	8.49166	11.8505	9.18763	13.8451	13.8496	10.6268	3.01998	13.6468	28.4184	8.66566	13.3464	0.212645	10.5191
	3.4434	10.2002	20.4747	8.18634	14.6943	14.1463	11.8575	5.90869	17.7662	49.8306	34.9126	12.1733	8.68981	14.5573	0.252396	70.7979	2.74672	74.2551	13.4777	8.04711	5.23856	250.508	82.2761	1.44924	122.866	20.9448	26.2605		8.72988	1.97306	8.3014	3.98694	2.52101	1.97306		6.72687	8.59458	11.9943	9.23748	14.148	14.0067	10.7847	3.05984	13.8445	28.3721	8.7553	13.5036	0.213322	10.6159
	4.05095	9.56146	19.3341	7.7095	14.223	13.5887	11.4113	5.41697	16.8283	47.4703	29.3435	11.5751	8.17249	14.0644	0.264962	54.1746	3.42187	62.7711	13.7032	7.90565	4.74122	231.645	94.2721	0.00400287	133.665	25.4808	32.2865		7.52414	2.01363	7.75902	3.86559	2.6479	2.01363		6.99836	8.70182	12.1395	9.2852	14.4392	14.1514	10.9526	3.07506	14.0276	28.0761	8.84767	13.6484	0.213404	10.7123
	6.09265	11.0846	18.7419	7.23545	13.4324	12.6218	11.5348	4.58321	16.118	39.7337	21.0058	11.8532	8.19775	13.2298	0.234839	29.6172	0.20265	51.9423	18.4845	3.60094	1.18153	173.665	67.0138	0.279768	144.851	34.0871	44.2099		5.76057	0.768574	6.88869	4.61777	1.57921	0.768574		7.29551	8.80364	12.2978	9.33146	14.7212	14.279	11.1214	3.08308	14.2045	27.7219	8.93559	13.7837	0.213393	10.8146
	6.04026	14.4107	18.6262	6.82007	12.6747	11.9405	11.7521	4.73619	16.4883	40.3009	22.4315	12.3076	8.10018	13.9767	0.266183	32.6247	7.06813	47.2534	24.3246	0.85127	0.0355128	175.048	23.6213	0.415588	155.022	43.509	53.7337		6.26735	2.10305	6.31857	5.48754	0.367097	0.367097		7.58642	8.99709	12.4536	9.38535	14.9944	14.3959	11.3021	3.07648	14.3786	27.2204	9.09415	13.9103	0.209358	10.9195
	5.53018	18.008	18.96	6.52201	12.1468	16.4281	12.9325	5.84495	18.7775	45.1957	34.1634	14.2875	7.92822	17.613	0.379184	54.7948	25.7607	36.3306	41.0948	0.617297	12.219	188.806	1.59469	0.0966091	162.533	50.7513	8.0812		8.75729	3.72056	4.67255	7.76546	2.14062	2.14062		7.85155	9.20169	12.6013	9.466	15.2577	14.5089	11.4812	3.0697	14.5509	26.7368	9.26776	14.032	0.204477	11.0337
	6.47904	20.1977	18.9197	6.21229	11.5984	19.0368	13.7406	6.4894	20.23	47.2277	42.1123	15.259	7.75888	19.0075	0.420252	52.731	41.6936	26.8222	56.6763	4.58922	28.0492	163.63	0.859081	0.123324	170.526	58.8663	0.0547755		8.78	4.93867	3.66063	9.04675	3.66063	3.77777		8.09316	9.39167	12.7418	9.57271	15.5115	14.6169	11.6546	3.06503	14.7197	26.2988	9.43693	14.1481	0.199753	11.1572
	11.6739	19.141	18.8617	5.91383	11.1764	18.1972	14.1607	5.40919	19.5699	38.1987	29.2593	14.9355	11.3008	18.6956	0.246521	6.18402	24.8037	22.0994	68.0104	8.90566	16.2934	57.7134	0.0168563	0.167414	178.41	65.5193	1.15273		3.26164	4.20546	3.92613	9.02172	3.75911	3.26164		8.41079	9.56965	12.8808	9.66585	15.7561	14.8539	11.8562	3.07056	14.9267	25.8984	9.5937	14.3606	0.199	11.2733
	11.284	17.6557	18.5837	5.76853	12.7946	17.0565	13.8572	4.90267	18.7598	35.38	24.0362	14.9255	11.6617	17.5059	0.200367	6.62118	14.4286	22.3405	65.4262	1.12902	10.2355	63.7895	2.60877	0.472096	182.312	41.9415	4.90346		3.64153	2.73013	3.65821	9.15701	2.13092	2.13092		8.81263	9.74034	13.0328	9.75744	15.9895	15.0879	12.0701	3.05884	15.1289	25.3423	9.74461	14.5741	0.198591	11.3951
	10.59	17.182	17.8376	5.63175	17.4436	16.5569	14.207	4.99294	19.1999	35.1443	24.9294	16.8695	12.0817	17.3782	0.179786	13.0824	8.85105	13.1812	73.5346	10.4757	5.52206	75.3568	4.36306	2.05426	186.025	3.33881	7.36556		6.27945	0.312582	0.968105	11.2377	0.574135	0.312582		9.20235	9.90003	13.1754	9.85018	16.21	15.3088	12.2745	3.0483	15.3228	24.8345	9.86265	14.7755	0.199399	11.5377
	13.0763	17.6681	16.964	5.4242	18.0621	15.7112	14.4843	4.78873	19.273	33.0615	22.9319	16.3376	13.735	17.4921	0.120314	1.98262	10.1362	6.14908	82.0857	12.8008	1.5052	38.3729	2.56893	5.32131	191.73	1.46097	12.6712		3.26135	1.33044	0.626433	10.9134	1.72453	0.626433		9.55632	10.049	13.3127	9.93589	16.4261	15.5181	12.4664	3.04711	15.5135	24.4427	9.96417	14.9667	0.200658	11.6809
	13.1969	16.9818	16.6054	5.50035	17.3313	14.9921	14.1013	4.48528	18.5866	31.8075	20.1178	15.7988	13.6457	16.8877	0.106179	0.817972	8.29728	6.2706	73.9768	10.4328	0.793517	36.8927	5.23959	7.10435	189.626	3.7618	18.3074		2.60187	1.18304	0.806661	10.2984	1.53252	0.806661		9.89473	10.1901	13.4434	10.0187	16.6755	15.8294	12.6753	3.08239	15.7577	24.3181	10.0615	15.2329	0.204448	11.8168
	12.4344	16.1668	16.5583	8.44773	16.8874	14.4032	14.1496	3.25219	17.4018	22.9843	10.5768	15.285	12.9266	16.4604	0.12025	2.9419	4.06879	5.80172	32.5118	7.49532	0.0642863	46.7364	9.63533	7.35782	117.14	5.68082	23.6941		2.85053	0.881788	1.27334	6.83724	1.60242	0.881788		10.2165	10.3689	13.5563	10.1141	16.9272	16.1476	12.8884	3.11654	16.005	24.1809	10.2546	15.4998	0.203661	11.9626
	11.3554	15.678	16.6101	13.2156	25.9694	14.3089	16.1896	5.13489	21.3244	31.7173	26.3671	14.9934	13.4889	16.3771	0.0967024	23.3694	0.261734	0.176844	8.8442	95.6462	3.53705	62.6548	12.9088	7.07964	36.6655	44.8712	24.6214		3.63804	0.684552	1.61668	1.77777	10.976	0.684552		10.5138	10.5674	13.6636	10.2419	17.1728	16.4553	13.1025	3.14435	16.2468	23.9981	10.5272	15.7574	0.198983	12.1155
	11.4327	14.8163	16.2604	15.3839	27.39	17.9273	17.2018	5.43118	22.6329	31.5734	29.4977	15.8221	14.9582	17.5106	0.0786092	33.2817	5.69026	0.88618	3.30473	103.799	0.526388	61.436	19.8426	9.06281	15.1086	65.9201	1.80514		4.3894	1.0058	0.438261	0.438261	11.5678	2.10516		10.783	10.748	13.7674	10.3742	17.4042	16.7391	13.3027	3.17171	16.4744	23.8427	10.7568	15.9962	0.195844	12.2752
	12.9574	13.74	15.5698	15.7356	26.5729	17.4625	17.0063	4.9491	21.9554	29.1015	24.4936	15.6527	14.1974	17.0308	0.0907305	16.394	10.6691	2.06378	1.6149	91.5181	0.208098	39.8597	30.5904	13.698	12.4982	53.3193	3.27003		2.69527	1.91267	0.0828996	0.0828996	10.9202	1.80986		11.0214	10.9209	13.8482	10.5035	17.6224	17.0124	13.4881	3.20081	16.689	23.7306	10.946	16.2214	0.194179	12.4348
	12.3771	15.4576	14.6921	15.6008	25.074	16.3601	16.5936	4.37363	20.9673	26.3573	19.1286	15.5292	14.8835	16.1703	0.0414391	17.7791	1.29064	3.61577	0.985688	71.9174	0.0545125	47.5237	14.5411	20.9648	13.4691	33.6771	8.47213		3.15209	0.0716233	0.837077	0.0716233	9.54485	0.830963		11.2258	11.0913	13.9215	10.6256	17.8278	17.2738	13.661	3.23202	16.893	23.6588	11.1249	16.4357	0.192695	12.5736
	11.1137	16.8516	13.9157	15.0499	24.3911	18.1648	16.5811	4.53693	21.1181	27.362	20.5837	15.9507	14.1992	17.8365	0.113538	29.8924	0.0731366	7.10463	2.34472	60.9958	2.50804	66.5386	5.85293	28.6779	17.8166	26.217	1.22333		4.83699	0.900843	2.03505	0.900843	8.44038	2.21408		11.4078	11.2563	13.9934	10.7408	17.9534	17.5265	13.813	3.24733	17.0604	23.5092	11.2942	16.6432	0.191465	12.7006
	9.95105	16.6145	13.2381	14.3137	24.1187	19.049	16.2142	4.9472	21.1614	30.5116	24.4748	15.4641	13.507	18.4404	0.154423	39.2265	0.160272	8.85723	3.61184	62.4817	8.03625	86.8585	7.05615	36.3946	24.5735	23.5017	0.0492191		5.51304	1.15041	2.22604	1.15041	8.65461	3.5849		11.5711	11.4116	14.0664	10.8435	18.0586	17.7779	13.9549	3.26494	17.2198	23.3964	11.4515	16.85	0.190751	12.8188
	9.07821	15.8629	12.7561	14.218	23.4664	17.4648	15.4744	4.85515	20.3295	31.3754	23.5725	15.0404	13.1216	17.0643	0.130613	40.9111	0.150904	7.38885	1.57849	63.8717	3.96155	103.89	11.6144	42.4413	25.5311	17.6024	3.26195		5.96222	0.822423	2.28429	0.822423	8.42593	2.42432		11.7319	11.5506	14.0887	10.9444	18.163	18.0517	14.0884	3.29204	17.3804	23.367	11.596	17.0609	0.190703	12.9103
	8.5519	14.6302	12.3239	18.1273	22.2314	16.1117	15.3294	4.72301	20.0524	30.8102	22.3069	15.3709	12.9004	17.6234	0.15473	45.9343	0.488882	9.03319	7.82818	47.6378	0.612007	114.896	21.5358	48.2607	1.30777	8.76486	9.98026		6.81904	0.740755	3.04708	2.75633	6.86046	0.740755		12.0186	11.6854	14.0758	11.0457	18.2682	18.3113	14.2342	3.30128	17.5354	23.1927	11.7687	17.2597	0.189159	13.0472
	7.85767	13.8902	11.6526	22.4193	21.0702	15.3965	15.3811	5.56111	20.9422	36.1556	30.926	14.6433	12.212	19.6518	0.233489	56.6017	2.22282	13.9019	49.5368	32.3665	0.000238759	130.261	28.9517	58.0383	9.91288	3.23781	15.0103		6.78568	0.753183	2.99079	7.77597	6.42689	0.753183		12.3094	11.8146	14.067	11.1433	18.3476	18.5548	14.3728	3.30495	17.6777	22.9945	11.9383	17.3539	0.184882	13.1882
	8.91672	13.416	11.1029	23.2663	20.1592	15.1265	15.3313	5.45911	20.7904	35.6077	29.8019	14.2712	11.6812	18.901	0.23608	41.1463	3.6683	17.8791	62.9653	23.3086	0.0419314	107.208	34.2794	66.7155	15.9639	0.789107	17.1757		5.35451	0.855254	3.16835	8.99509	5.88792	0.855254		12.5749	11.9358	14.0653	11.2367	18.4221	18.8084	14.5072	3.31854	17.8257	22.8752	12.0956	17.4434	0.181042	13.3201
	9.30888	12.9683	10.7995	22.8487	19.0433	14.2911	14.8766	5.14827	20.0249	34.6064	26.5047	13.6297	11.3417	17.8552	0.223091	30.9997	3.64169	16.6232	63.5548	17.361	0.342881	99.2408	39.7221	71.7644	12.8014	0.0517872	24.7983		4.3208	0.66138	2.83022	9.21906	5.4136	0.66138		12.8192	12.1217	14.0675	11.3035	18.4937	19.0932	14.6498	3.34062	17.9904	22.8032	12.2961	17.5327	0.175556	13.4434
	8.85188	12.435	10.6371	21.8775	18.1014	21.9414	15.6407	5.76286	21.4036	36.8452	33.2105	15.2682	11.0866	20.9335	0.307523	46.0884	10.2766	25.0364	38.8974	6.05499	39.699	108.555	46.7285	74.5417	6.79469	1.36757	7.13208		6.41633	2.8332	4.63112	6.60929	2.8332	6.67322		13.1211	12.308	14.0557	11.3576	18.5657	19.3608	14.7948	3.359	18.1538	22.7039	12.5113	17.623	0.169632	13.5884
	8.07678	11.755	14.3356	20.5906	17.569	25.7333	16.3434	6.34244	22.6858	38.8074	40.2265	15.9523	12.4001	19.8352	0.23065	68.3366	21.0536	4.03107	18.0391	1.50218	88.17	125.307	56.4886	24.3564	1.74181	2.89625	41.7629		7.87554	4.19736	1.61669	4.6383	1.61669	9.78095		13.4411	12.4799	14.0371	11.4716	18.6412	19.6108	14.9469	3.36626	18.3132	22.5214	12.7202	17.7177	0.164185	13.7391
	11.4286	10.7743	16.1408	19.4882	16.7056	24.899	16.5728	5.25576	21.8285	31.7132	27.623	16.4232	12.6067	18.7926	0.197008	26.4623	33.6218	0.186625	8.49982	0.0176539	69.3267	61.5004	72.1906	9.79736	0.0472508	6.58028	31.6766		4.99458	5.64886	0.282434	3.06501	0.282434	8.47583		13.7436	12.6448	14.0212	11.677	18.7371	19.8383	15.1103	3.35941	18.4697	22.2326	12.9195	17.8304	0.159706	13.8824
	13.5512	9.85318	16.0175	18.589	16.0808	23.0559	16.1913	4.47338	20.6646	27.6284	20.0112	16.0492	14.1678	17.962	0.11809	6.97	40.1712	0.0301939	5.74911	0.0121957	47.1231	32.7145	88.6923	10.5842	0.464921	10.1762	14.3266		2.49798	6.19598	0.0316648	2.53983	0.0316648	7.00672		14.0176	12.8083	14.0083	11.9095	18.8819	20.056	15.2803	3.3605	18.6408	21.9924	13.1083	17.9815	0.156747	14.0129
	12.3552	9.01623	15.4957	17.9196	15.7882	25.9011	16.0794	5.72777	21.8071	35.6219	32.8073	15.642	13.1403	17.3868	0.139104	13.8693	49.8877	0.340629	3.38658	0.0847662	96.4675	47.826	105.157	14.2515	1.82579	12.1287	43.9609		3.28676	6.62573	0.146244	2.27766	0.146244	10.2592		14.2794	12.9646	14.0048	12.1293	19.0299	20.2475	15.4426	3.36136	18.8039	21.7668	13.2247	18.133	0.156529	14.1421
	11.3233	8.6007	14.7248	17.4794	15.2934	34.1552	16.9295	9.00405	25.9335	53.1856	81.0729	15.0091	12.1737	16.9329	0.16351	31.429	69.3685	4.86059	0.302436	2.67682	296.727	63.1632	113.852	20.6665	3.2092	15.8202	221.545		3.68577	6.40839	0.284287	2.47033	0.284287	19.1462		14.5319	13.1047	14.009	12.3284	19.1772	20.4391	15.5984	3.37093	18.9693	21.6108	13.3307	18.2825	0.156635	14.2704
	10.1659	8.15979	14.3809	17.3282	14.4984	33.4453	16.3297	9.00926	25.339	55.1708	81.1668	14.4396	11.2196	16.6207	0.194002	37.993	66.7482	3.79806	0.996921	3.35399	292.944	82.8999	123.455	23.9117	3.77383	22.7766	200.916		4.27372	6.27983	0.0587354	2.88859	0.0587354	19.0057		14.7705	13.2288	14.0177	12.5179	19.323	20.6039	15.7436	3.37904	19.1227	21.4629	13.4261	18.4281	0.157031	14.3941
	9.44196	7.61245	16.6107	17.2622	13.9155	31.4071	16.0416	8.4503	24.4919	52.6772	71.4075	15.2631	10.5603	17.0993	0.23641	43.5558	71.0513	0.323812	1.48984	4.52065	236.096	96.6069	135.918	7.07641	4.0345	28.6801	147.288		5.82112	7.65062	1.34761	1.99916	1.34761	16.144		14.9889	13.3421	14.0298	12.7401	19.4901	20.7342	15.8875	3.37973	19.2673	21.2728	13.5141	18.5895	0.158096	14.5093
	8.70687	7.09627	16.3866	16.867	13.5687	29.3351	15.3268	7.92947	23.2562	51.7361	62.8765	14.9777	9.92234	16.7469	0.255896	43.8229	67.7409	1.12333	2.37224	3.0906	196.233	111.597	148.22	8.31867	5.77861	32.5139	101.289		6.27082	7.88142	1.40894	1.88928	1.40894	14.3574		15.2006	13.4304	14.0448	12.9323	19.7394	20.8495	16.0328	3.40498	19.4378	21.2375	13.584	18.8127	0.161397	14.6227
	8.47062	6.86242	15.6003	16.0107	13.1343	28.6213	14.7833	7.73271	22.516	52.3071	59.7948	14.3673	9.63655	15.9081	0.245513	39.8497	62.7401	0.667593	1.50648	2.71904	191.491	116.645	153.969	13.4726	10.6287	37.6568	87.4312		5.89672	7.50492	1.23301	1.64333	1.23301	14.254		15.4	13.5019	14.0983	13.1238	19.998	20.954	16.1793	3.42993	19.6093	21.1994	13.651	19.0433	0.164931	14.7492
	7.91909	9.18369	15.0392	15.4823	12.3792	28.3262	14.7216	7.32386	22.0455	49.7491	53.6389	13.7092	9.98256	15.3715	0.212548	46.2743	30.6685	0.100875	0.578626	5.4871	185.085	128.862	101.751	17.9067	14.3532	47.4954	81.9998		5.7901	4.52549	1.33003	1.7731	1.33003	14.617		15.5792	13.6497	14.259	13.3151	20.2561	21.0479	16.3512	3.42919	19.7804	20.9721	13.802	19.2799	0.165585	14.9191
	8.37176	9.06183	16.3529	15.2223	11.8406	27.5899	14.7399	7.05914	21.799	47.8914	49.8315	13.5315	9.75654	16.0702	0.244463	40.5531	32.2404	2.60167	0.232738	8.40568	165.124	118.79	104.224	8.5146	16.3905	55.2079	69.2074		5.15972	4.46965	2.82138	1.69084	1.69084	14.0585		15.7524	13.7935	14.4654	13.5031	20.5068	21.1332	16.5257	3.42116	19.9469	20.702	13.9615	19.5115	0.165806	15.1089
	8.6222	8.45009	18.0359	14.81	11.2459	26.1135	14.5463	6.77051	21.3168	46.5446	45.8398	13.028	9.27813	17.2294	0.299963	35.0948	37.1635	12.1774	0.0695641	10.8923	133.802	113.394	117.089	1.52509	19.8988	64.3991	46.8226		4.40579	4.57789	5.00791	1.78205	1.78205	13.0856		15.9265	13.9286	14.6695	13.6813	20.7479	21.2151	16.6948	3.41425	20.1091	20.451	14.1139	19.7346	0.166057	15.298
	8.52698	8.0839	17.6627	14.157	10.814	24.0213	13.8777	6.14624	20.0239	44.2888	37.7763	12.4855	9.09874	16.7863	0.296987	28.6297	33.5675	14.3264	0.0780414	9.38581	102.894	115.431	125.148	2.58618	26.1513	71.5178	22.5669		3.95853	4.40161	5.17716	1.67149	1.67149	11.5358		16.0911	14.0595	14.8646	13.8499	21.0304	21.2973	16.8655	3.42222	20.2877	20.2913	14.2608	19.9892	0.167253	15.4778
	11.8352	7.52006	16.7878	13.3347	10.3536	21.8091	13.6067	5.06439	18.6711	37.2198	25.6481	12.5849	10.724	15.9245	0.195153	3.13847	37.0475	10.1193	0.0740051	10.5829	67.2782	55.2895	138.081	6.16543	35.2379	79.5173	6.44254		0.749767	5.06486	4.20289	0.749767	2.23133	9.22414		16.2419	14.1801	15.0574	14.0021	21.3077	21.3721	17.0269	3.43381	20.4607	20.1669	14.3995	20.2375	0.16855	15.6496
	11.02	6.92222	16.3696	12.7844	9.97913	20.5847	12.9433	4.87637	17.8197	37.6747	23.779	11.9022	10.2393	15.4733	0.203556	3.69936	36.2539	11.7391	0.0252523	8.78654	58.3907	68.0769	152.488	8.41734	42.0735	86.3358	1.72628		0.882231	4.97998	4.46737	0.882231	1.92307	8.68252		16.4285	14.2808	15.2505	14.1795	21.5413	21.4208	17.1836	3.4264	20.61	19.94	14.5232	20.3615	0.167358	15.8395
	9.98059	6.64414	19.3079	12.2966	15.4332	30.7935	15.7427	8.56966	24.3123	54.4359	73.4391	13.8649	10.5596	18.3392	0.269202	33.2014	82.783	12.7109	11.8753	0.0957808	226.529	86.3088	159.434	0.00137241	48.6401	14.7277	132.773		3.88429	7.22075	5.443	1.56828	1.56828	16.9287		16.6907	14.3649	15.4394	14.3525	21.7436	21.4693	17.3434	3.4133	20.7567	19.6807	14.6335	20.4378	0.1655	16.065
	8.95956	9.47533	21.0853	11.7088	23.2055	32.9196	17.8923	9.51965	27.412	53.2052	90.6237	16.397	10.0337	22.6754	0.386489	79.7944	70.846	10.1949	38.2361	28.2294	225.818	106.322	95.9521	3.29216	57.1845	15.4813	186.288		7.43748	6.92171	4.68824	4.68824	6.80843	16.5225		16.9486	14.4449	15.5904	14.5272	21.9309	21.5196	17.4936	3.40329	20.8969	19.4545	14.793	20.5131	0.162014	16.2695
	8.19533	16.803	21.746	11.1115	23.5795	31.4918	18.8212	8.58095	27.4021	45.5919	73.6326	19.2745	12.5344	23.1211	0.296918	112.909	4.07311	8.55455	59.4397	22.6415	160.545	122.667	6.09025	6.12646	66.5752	18.5646	149.353		11.0792	2.47151	2.47151	8.16303	4.305	12.2173		17.1884	14.5312	15.6678	14.7713	22.0976	21.5691	17.6376	3.38515	21.0227	19.1928	14.9954	20.5862	0.157126	16.4281
	7.71241	16.7771	21.2847	10.4744	22.5989	29.1537	18.0002	8.00387	26.0041	44.4655	64.062	19.0309	12.0501	22.2703	0.29779	105.839	1.4961	10.7881	56.6376	21.1477	124.402	133.597	6.219	4.05576	77.3773	11.0758	97.6718		11.3185	2.25384	2.25384	8.55649	3.56798	10.1229		17.4116	14.6208	15.7102	15.0052	22.2501	21.6181	17.7693	3.37083	21.1401	18.9699	15.1814	20.6559	0.15276	16.5609
	10.439	15.9023	20.3972	9.93008	21.7366	28.3765	17.797	7.12497	24.9219	40.0348	50.7652	18.1498	11.8048	21.4017	0.289005	54.1392	3.58966	6.76125	61.8876	15.5205	111.928	78.0011	11.347	1.26867	87.2498	6.07977	82.9139		7.71073	2.24744	2.24744	8.21967	3.58681	10.2268		17.6133	14.7029	15.7461	15.2198	22.3939	21.7434	17.9032	3.37913	21.2824	18.8744	15.3514	20.7833	0.150324	16.6797
	13.8069	14.8349	19.2317	9.61822	28.6208	28.1783	19.0485	7.86353	26.912	41.2817	61.8351	17.0333	14.0639	25.9417	0.296903	27.4745	17.7539	0.0335758	88.9298	91.6297	83.3539	29.855	19.6772	0.00153068	93.1731	87.4221	79.3431		3.22647	2.19839	2.19839	7.41511	11.5875	11.145		17.8061	14.782	15.7805	15.4216	22.5259	21.9397	18.0426	3.40475	21.4474	18.8706	15.5113	20.9654	0.149524	16.7933
	12.7727	14.6582	18.4982	9.4481	36.3574	26.9363	19.7785	10.097	29.8755	51.0506	101.95	16.5782	13.2441	24.8268	0.304241	49.081	26.2176	1.63908	106.717	274.861	51.2343	42.2257	21.2766	0.596929	96.4862	291.952	58.7595		3.8055	1.92002	1.92002	7.1301	19.7792	10.3581		17.9896	14.8572	15.8023	15.609	22.6474	22.1318	18.1729	3.43263	21.6055	18.8888	15.6574	21.1421	0.149044	16.8959
	12.1876	14.2578	18.0959	9.28475	38.1056	24.8248	19.4594	10.5999	30.0593	54.4717	112.357	16.1768	12.7051	23.1425	0.29116	52.8793	27.0567	1.85909	103.523	347.68	28.7871	50.1727	25.1308	1.38048	99.722	354.747	30.8459		3.98927	1.91906	1.91906	6.89209	21.9287	8.64791		18.1644	14.8973	15.7811	15.7709	22.7558	22.3206	18.2817	3.47435	21.756	19.0046	15.7734	21.3109	0.14932	16.9728
	15.9503	13.0839	17.7159	9.1179	36.9941	23.6742	19.4227	9.88097	29.3037	50.8733	97.6337	16.8331	13.8005	22.1846	0.232987	12.0578	40.18	2.91326	106.189	308.753	18.075	11.0262	38.2778	2.4179	103.082	314.113	19.3894		0.882804	3.74914	0.882804	7.71517	20.161	6.8411		18.3346	14.9034	15.7347	15.9086	22.8429	22.4983	18.3704	3.52339	21.8938	19.1797	15.7782	21.4663	0.152723	17.1216
	23.4413	11.9825	17.1546	8.96039	34.9555	21.957	19.7419	9.30795	29.0499	47.1482	86.638	19.5558	13.2755	23.0703	0.269487	13.6858	60.2083	6.69393	116.241	231.454	4.90669	17.393	53.1199	4.47833	106.305	246.009	7.21547		3.88552	7.57332	2.40118	10.5954	15.3997	2.40118		18.4975	14.9034	15.67	16.0317	22.8954	22.6561	18.4423	3.56677	22.0091	19.3401	15.7604	21.6027	0.156364	17.2646
	22.6152	11.3656	16.3773	8.65931	33.4626	19.9902	18.745	8.88726	27.6323	47.4113	78.9834	18.1838	12.6186	21.9589	0.270129	14.9779	54.4557	5.60599	101.722	216.605	1.55052	11.1846	62.4923	8.3723	112.605	201.405	0.517542		4.43138	6.81816	1.80645	9.52448	15.2788	1.80645		18.6467	14.8996	15.5953	16.1465	22.9305	22.7641	18.4971	3.59926	22.0964	19.4585	15.7331	21.6974	0.159344	17.3966
	20.8173	12.8948	15.7552	8.23199	32.7315	18.4884	18.1532	8.38534	26.5385	46.1921	70.314	17.1218	13.6099	20.2351	0.195752	7.09753	27.651	5.75044	98.4302	212.528	0.112333	2.39156	40.6543	12.3598	121.856	181.191	0.612288		3.69554	4.227	1.36658	8.88978	15.6098	1.36658		18.7881	14.9857	15.5234	16.2575	22.955	22.8545	18.5607	3.60858	22.1693	19.4421	15.707	21.7811	0.162028	17.5228
	28.7873	13.1774	15.8113	7.7696	32.1854	17.1557	19.1478	9.41392	28.5617	49.1645	88.6218	16.4835	13.8359	25.8794	0.303247	92.9207	35.6457	11.1321	129.463	169.979	3.96831	90.5635	37.1302	11.9684	132.279	166.786	4.47371		12.3038	3.30613	0.672212	8.71391	15.7019	0.672212		18.9154	15.0748	15.4578	16.3626	22.9785	22.9348	18.6206	3.61565	22.2363	19.4174	15.684	21.8562	0.164417	17.639
	31.2299	12.4513	17.078	7.44742	31.1917	15.8077	19.201	9.88129	29.0823	51.4624	97.6398	16.4428	13.2904	27.6633	0.350955	144.695	45.5589	4.50722	138.146	143.777	11.5145	143.019	46.5067	4.80868	139.793	142.107	11.9935		14.7871	3.99157	0.635143	8.99541	14.7489	0.635143		19.0203	15.139	15.3939	16.4581	23.001	23.0108	18.6705	3.62809	22.2986	19.4322	15.6599	21.9183	0.166543	17.7392
	30.501	21.4971	16.7636	8.11597	29.9944	14.6794	20.2586	8.85451	29.1131	43.7074	78.4023	19.1304	15.2005	27.8701	0.294159	104.907	1.53405	12.2151	147.443	94.7855	31.1268	126.116	4.95642	6.28645	124.431	114.994	21.081		11.3706	2.36679	2.36679	11.0144	10.864	4.45092		19.1242	15.1602	15.3403	16.5465	23.0251	23.0814	18.713	3.64794	22.3609	19.4942	15.6419	21.9471	0.167742	17.8354
	28.2195	22.5255	15.8831	10.5965	28.7911	14.2683	20.0473	7.60839	27.6557	37.9521	57.8875	19.2043	14.672	26.796	0.292372	66.7853	6.14127	17.341	89.3187	76.4539	33.3976	80.0792	10.5926	11.4771	75.2449	90.6354	25.0259		9.01528	3.32121	3.32121	8.60781	9.58684	4.93601		19.2314	15.1385	15.314	16.6278	23.0482	23.1034	18.7439	3.66089	22.4048	19.5311	15.6425	21.9721	0.168277	17.9296
	26.2045	21.0171	15.1313	13.1428	27.624	13.5733	19.4488	6.44768	25.8965	33.152	41.5725	18.0742	13.9628	24.9077	0.281574	45.6397	2.45933	18.6413	39.766	66.8341	34.5223	48.0763	3.04926	17.136	37.5529	69.776	32.4624		8.13038	2.94289	2.94289	4.93137	9.54988	4.50091		19.3256	15.0878	15.2841	16.7038	23.0895	23.1074	18.7664	3.68128	22.4476	19.6164	15.639	22.0087	0.169193	18.0147
	33.8302	19.7603	14.8791	13.3153	26.5616	27.0573	22.5673	7.94425	30.5116	35.2025	63.1112	23.161	16.0994	26.9334	0.251761	126.854	7.87904	59.1085	85.6003	15.9544	20.1599	211.976	0.239601	19.2875	35.469	53.155	60.6285		10.6693	3.40063	8.28187	9.84571	3.40063	3.89631		19.3611	15.0415	15.2501	16.7968	23.1459	23.1165	18.7853	3.70334	22.4887	19.714	15.6368	22.0337	0.169813	18.079
	42.116	19.1027	16.0936	13.1038	25.2738	28.9823	24.112	10.5809	34.6929	43.8824	111.956	22.1882	16.8458	28.0551	0.249645	324.142	25.0931	64.2957	121.18	1.34964	23.7193	521.9	0.0282656	10.0951	38.0318	36.035	94.3118		19.9277	3.08552	6.09468	9.08439	3.08552	6.79403		19.3906	15.009	15.3582	16.9599	23.1749	23.1271	18.8366	3.68262	22.5192	19.5503	15.7586	22.0545	0.166499	18.1753
	40.8223	18.7499	16.0268	12.9081	23.9068	27.4867	23.3168	10.065	33.3818	43.1663	101.304	21.3284	16.7076	26.5918	0.228275	306.443	20.856	53.1435	108.341	0.348124	17.3887	464.464	0.271356	10.5238	40.485	21.492	67.501		19.4939	2.57843	5.30155	8.4203	2.57843	6.15839		19.4208	15.0001	15.5825	17.119	23.1539	23.1338	18.9017	3.62432	22.526	19.1746	15.9666	22.0758	0.160588	18.2699
	37.5525	17.6613	15.5539	12.5085	23.3767	25.9112	22.094	9.0497	31.1437	40.96	81.897	20.519	16.0807	25.2776	0.22237	238.964	19.6487	42.7734	91.8825	1.6454	14.5708	334.218	2.59055	13.8159	45.7296	16.8584	44.0941		17.0334	2.85771	4.96516	8.01056	2.85771	5.39215		19.4186	14.9809	15.8099	17.267	23.1257	23.1456	18.9579	3.56945	22.5274	18.8283	16.1742	22.0838	0.154467	18.3428
	36.8674	16.8138	14.7949	11.9915	27.3569	35.6448	23.9115	10.8901	34.8017	45.5434	118.595	22.0853	15.2996	33.5728	0.373897	167.855	50.3784	83.1138	142.088	11.8706	137.669	309.64	6.03728	20.0344	52.9891	65.3845	268.105		14.7821	5.27158	7.29048	10.0939	5.27158	13.5594		19.408	15.002	16.0196	17.5123	23.1015	23.161	19.0341	3.5036	22.5377	18.407	16.3927	22.0846	0.147928	18.4601
	35.3121	20.4394	13.9482	12.8573	27.4822	36.0004	24.3399	10.2106	34.5505	41.95	104.257	23.9608	15.571	33.3546	0.363483	120.389	15.2141	107.989	131.85	9.8736	135.967	257.322	1.36555	28.3308	41.1333	67.4258	279.879		11.3513	3.52138	10.0126	11.1035	3.52138	12.0396		19.4002	15.0246	16.2115	17.7714	23.0727	23.1776	19.1097	3.44142	22.5511	18.0088	16.6014	22.082	0.141677	18.5858
	32.7381	22.5967	13.2576	15.845	26.7069	34.8494	24.3323	8.77043	33.1027	36.0445	76.9205	24.6518	17.5329	31.2303	0.280896	70.6582	3.01229	122.649	72.0341	5.63873	110.61	181.367	11.0611	36.1595	11.7365	55.2945	242.692		8.08634	2.0551	11.3942	8.80679	2.0551	10.1976		19.4055	15.1332	16.3983	17.9726	22.9491	23.1875	19.1744	3.34332	22.5177	17.4364	16.7918	22.0054	0.134379	18.6891
	29.7442	21.2038	12.7514	16.0456	25.1547	32.3041	22.8673	7.65784	30.5251	33.4882	58.6425	23.1792	17.3351	28.5968	0.245182	47.2917	2.76713	102.332	46.5359	5.23204	89.0539	109.691	3.73645	42.5032	10.4023	34.6194	169.867		6.56495	1.97542	10.4279	7.13367	1.97542	9.12489		19.4778	15.5142	16.6002	18.1266	22.813	23.1513	19.2805	3.16863	22.4492	16.4344	16.9818	21.9299	0.127162	18.8022
	26.8298	20.2847	12.0425	15.6656	23.6888	30.9063	21.5696	7.02293	28.5926	32.5594	49.3216	21.9868	16.8204	26.0445	0.215191	27.6692	1.6509	90.766	34.8573	4.49083	87.1737	57.1374	1.028	52.2489	12.9977	19.5182	135.384		4.84301	1.70202	9.94426	6.32115	1.70202	8.91955		19.6079	15.9187	16.8066	18.262	22.6836	23.1118	19.3984	2.99144	22.3899	15.4211	17.1704	21.8623	0.120204	18.9349
	24.2378	19.8948	11.4304	14.8475	22.4052	29.4076	20.3706	6.50262	26.8732	31.9217	42.2841	21.15	16.1093	23.7796	0.192291	14.9554	0.226297	79.9259	30.5044	4.13964	81.6689	24.6704	0.389381	61.4722	19.5662	9.82397	102.755		3.08777	1.25516	9.71958	6.30253	1.25516	8.25763		19.7502	16.281	17.0117	18.3949	22.5639	23.0743	19.5127	2.82842	22.3411	14.4953	17.3575	21.8011	0.113478	19.0726
	22.1389	19.1954	11.0428	13.9521	21.0732	28.2941	19.2827	6.14634	25.4291	31.8748	37.7774	20.1343	15.2629	21.8725	0.177986	8.15759	0.00763497	67.8962	28.416	3.20584	81.2039	8.22568	0.00569751	67.7003	28.2893	3.24858	81.4185		2.00459	0.938932	9.09147	6.18222	0.938932	8.15977		19.8907	16.5934	17.2029	18.5269	22.4458	23.0095	19.6115	2.67375	22.2853	13.6336	17.5339	21.7372	0.107034	19.2088
	20.1223	18.0664	10.936	13.3101	19.7899	27.9067	18.3552	5.94967	24.3049	32.414	35.3986	18.9282	14.4992	20.0392	0.160402	3.12258	0.0834331	55.0453	25.4533	2.05839	91.2298	0.724989	1.45074	69.47	35.5304	0.269455	74.5773		1.19415	0.861778	7.99218	5.61805	0.861778	8.9785		20.0677	16.8858	17.3861	18.6513	22.3273	22.9296	19.708	2.52356	22.2315	12.8048	17.7024	21.6725	0.100829	19.3595
	19.5822	17.1357	10.8586	13.1134	18.9461	29.9033	18.2566	6.63805	24.8946	36.3598	44.0638	18.0409	14.119	19.4232	0.158137	1.75739	1.25626	54.7303	26.4524	0.475534	135.647	0.0969599	4.55871	70.7664	37.9144	0.105425	113.05		1.54129	0.90521	7.18237	4.92757	0.90521	11.8624		20.3969	17.1722	17.5951	18.7587	22.26	22.859	19.8403	2.39192	22.2323	12.0558	17.886	21.6551	0.0953198	19.5778
	32.0069	16.7267	10.5844	12.8729	18.6855	28.2656	19.857	8.53525	28.3923	42.9836	72.8505	17.7061	13.8364	25.8706	0.303075	147.619	9.79855	85.9808	48.7771	1.37253	70.7045	162.206	6.47245	75.4539	40.9331	0.34268	80.9057		14.3008	0.979356	7.12168	4.83315	0.979356	10.5595		20.7857	17.4626	17.8601	18.8157	22.1977	22.7954	19.9862	2.26629	22.2525	11.3393	18.099	21.6448	0.0892171	19.8007
	32.3095	15.9648	10.0924	12.2618	19.13	27.0385	19.4662	8.65373	28.1199	44.4552	74.887	17.5474	13.1876	25.0614	0.310436	164.951	12.2598	87.8676	51.9025	0.113032	57.3409	170.007	10.9301	84.2438	49.1263	0.0198458	60.3372		14.7621	1.5826	7.45497	5.28554	1.5826	9.49118		21.1723	17.7484	18.1349	18.8184	22.1541	22.7555	20.1306	2.16562	22.2962	10.7579	18.3057	21.6483	0.0836591	19.9954
	29.72	14.9989	9.82143	11.6545	19.332	29.1317	19.1097	8.62346	27.7332	45.126	74.3641	17.1654	12.4906	26.6818	0.362277	112.578	16.8994	86.2728	55.5812	0.0493947	100.44	109.185	18.2499	89.2914	58.0092	0.00373946	97.2369		12.5546	2.16657	7.344	5.51096	2.16657	11.9663		21.5253	18.0129	18.4027	18.797	22.2755	22.7768	20.2984	2.12736	22.4257	10.4804	18.5013	21.7812	0.0814231	20.1612
	27.541	21.3494	9.60804	10.9917	18.5642	32.2004	20.0425	8.93008	28.9725	44.5558	79.7464	19.9568	12.8848	25.9931	0.337166	56.2278	1.70821	108.877	81.9169	2.18523	147.816	68.3952	4.32061	93.3698	68.5447	0.499325	167.174		7.58415	1.39262	10.3488	8.96516	1.39262	12.2436		21.8499	18.2503	18.6495	18.7626	22.4949	22.8001	20.4679	2.12557	22.5934	10.3849	18.6778	21.9881	0.0814041	20.3062
	33.1833	21.1808	9.29979	10.6263	17.7172	31.8681	20.6459	10.209	30.8549	49.4479	104.223	19.449	12.399	29.1963	0.403826	157.186	0.286062	128.734	100.392	8.57761	125.938	193.557	3.64777	99.4219	74.7278	2.41395	158.692		13.7344	1.7318	10.1492	8.82264	1.7318	12.4192		22.1661	18.469	18.8859	18.7252	22.7203	22.7384	20.6175	2.12195	22.7394	10.292	18.7654	22.1946	0.08372	20.526
	34.7657	19.5468	8.81323	16.3041	17.4159	29.8444	21.115	9.52014	30.6352	45.087	90.6331	18.4813	16.5821	27.27	0.243726	186.342	2.45942	151.334	23.1447	13.6835	76.2014	240.092	0.0761405	109.362	8.80131	3.44075	111.8		16.2844	1.06543	9.66812	2.17721	1.06543	11.363		22.4812	18.677	19.0795	18.6958	22.9264	22.7069	20.7611	2.1387	22.8998	10.3015	18.7917	22.2205	0.0836035	20.7803
	32.8508	18.6603	8.43374	25.0835	23.1699	27.4206	22.6031	8.37872	30.9818	37.0688	70.2029	24.1267	19.7877	26.8363	0.15118	105.015	15.546	200.772	6.1522	0.321178	23.2078	184.416	0.372774	117.443	33.7869	15.2023	66.4182		8.72416	5.46639	15.6929	0.956819	0.956819	3.2939		22.753	18.8737	19.2496	18.6744	23.1249	22.7366	20.902	2.16978	23.0718	10.3807	18.9677	22.2779	0.0802576	20.9931
	29.9265	18.3823	8.32658	27.7548	28.5842	26.1633	23.1896	8.34493	31.5345	35.9857	69.6379	26.959	20.3276	28.3768	0.165267	45.3855	23.1098	220.909	20.8409	29.1013	8.8427	113.543	0.789437	119.777	71.9772	86.738	47.5056		2.96745	8.57669	18.6324	0.795755	1.62514	0.795755		22.9955	19.0646	19.4079	18.6521	23.3256	22.7808	21.0378	2.20664	23.2444	10.489	19.1504	22.345	0.0769868	21.0944
	28.6378	17.6183	8.32257	27.9023	28.6953	25.716	22.8154	8.24397	31.0593	36.1334	67.963	26.8091	19.6427	28.4539	0.183197	33.9005	27.0094	210.041	25.8763	34.574	8.4135	87.7398	2.73084	119.865	74.5013	88.8213	41.5398		1.82868	9.1908	18.4865	1.09314	1.88623	1.09314		23.2372	19.2607	19.5536	18.6248	23.523	22.7834	21.1638	2.2427	23.4065	10.5969	19.3339	22.3785	0.0729897	21.1685
	27.6679	16.32	8.19187	26.9505	27.6712	25.381	22.0304	8.03924	30.0696	36.4916	64.6294	26.1658	18.5853	27.4885	0.193239	31.7811	32.6087	191.505	24.2072	31.818	11.2268	70.5101	8.70746	122.744	58.977	70.5652	37.3345		1.50211	9.84576	17.9739	0.784724	1.50539	0.784724		23.466	19.4587	19.6895	18.6134	23.7117	22.6865	21.271	2.26393	23.5349	10.6433	19.5164	22.3326	0.067293	21.188
	26.1659	15.5849	7.9589	25.7828	26.3801	24.062	20.9891	7.57993	28.569	36.1136	57.4554	24.9224	17.7042	26.0701	0.191115	26.7987	29.2056	169.786	22.9798	29.0633	9.44284	47.5412	13.5863	127.96	42.4061	50.5423	22.9555		1.24342	9.33755	16.9635	0.860404	1.45772	0.860404		23.6833	19.6518	19.8182	18.6651	23.8855	22.5894	21.3822	2.2734	23.6556	10.6322	19.6934	22.2876	0.0617959	21.2038
	23.9435	14.3712	7.59307	28.6365	27.7959	21.9546	20.7158	8.21314	28.9289	39.6468	67.4556	22.949	16.267	26.8328	0.245146	10.4179	40.2538	172.206	62.7377	50.1285	1.53454	21.8334	24.0064	136.37	87.7157	72.6773	7.20232		0.994455	8.57781	15.3559	5.6875	4.84693	0.994455		23.8928	19.8334	19.913	18.7351	24.0468	22.5686	21.4983	2.29323	23.7915	10.6671	19.8533	22.301	0.0580659	21.2408
	23.1717	13.1656	7.19415	30.1468	36.1872	19.9127	21.6297	10.6753	32.305	49.355	113.963	21.5422	14.8524	28.403	0.31327	2.37771	71.6406	208.384	72.5407	211.922	2.94808	15.2164	37.274	145.846	118.285	286.163	0.411953		1.62949	8.37657	14.348	8.60459	14.645	1.62949		24.1036	20.0437	19.9947	18.8028	24.2078	22.5668	21.6199	2.31621	23.9361	10.7133	20.007	22.3301	0.0548716	21.3052
	22.0169	14.2885	10.6033	29.8109	38.3126	18.0623	22.1824	10.3128	32.4952	46.4909	106.354	20.0396	15.232	27.8624	0.293088	0.0273997	62.3137	134.076	58.1936	260.184	16.9756	7.54079	24.8235	75.1263	111.093	362.59	1.46063		1.97731	5.75107	9.43629	9.77131	18.2731	1.97731		24.3118	20.2575	20.0711	18.8709	24.3618	22.5637	21.7395	2.34014	24.0796	10.7645	20.1177	22.3576	0.0527354	21.4106
	20.2435	21.8276	21.852	28.918	37.6309	16.6558	24.5213	7.5596	32.0809	30.8287	57.1476	21.8398	20.6396	27.1515	0.136258	18.2993	7.25578	7.12517	19.3307	171.861	61.8663	0.946122	6.53726	6.66238	93.0672	337.091	6.8385		1.59629	0.0121765	0.0121765	7.07815	15.791	5.18403		24.5133	20.4418	20.1451	18.9336	24.5063	22.5483	21.8481	2.36779	24.2159	10.8375	20.2193	22.3733	0.0505727	21.495
	19.5649	21.1745	25.8988	27.603	35.8784	15.642	24.2936	7.13689	31.4305	29.3776	50.9352	23.5367	19.9673	27.177	0.152928	22.3606	9.72896	2.57669	10.9523	134.207	74.8501	0.0864787	3.62385	43.9301	69.4256	275.811	13.1684		3.97174	2.36217	2.36217	4.06639	12.3417	7.89464		24.6926	20.6179	20.1946	18.9845	24.6434	22.5217	21.9425	2.39803	24.3405	10.9287	20.3004	22.3769	0.048655	21.5698
135°	19.4964	19.7952	25.1642	25.7402	34.3687	15.1801	23.2908	6.70265	29.9934	28.7781	44.9256	22.4797	19.5711	25.5962	0.133394	14.3973	12.2191	3.50963	5.99936	122.719	65.783	0.0508828	0.274958	34.7316	41.852	227.945	16.734		2.98329	2.68449	2.68449	3.26045	11.889	7.29958		24.8507	20.7854	20.2132	19.1181	24.7682	22.4959	22.0386	2.40829	24.4469	10.9276	20.3562	22.3816	0.0473893	21.6406
	19.0294	19.0482	23.7764	24.125	37.7407	14.7859	23.0843	7.97457	31.0588	34.5454	63.5937	21.4123	19.0341	24.0378	0.116173	16.4424	16.2898	0.4791	1.08306	214.812	68.8625	0.0583164	0.0495607	20.3005	23.5626	341.137	20.1144		2.38298	2.36411	2.36411	2.71264	16.3284	6.6264		24.9941	20.9376	20.2287	19.3866	24.884	22.4794	22.1517	2.3862	24.5379	10.7721	20.4059	22.3974	0.0465272	21.7085
	17.9783	17.8011	23.2811	23.8409	36.4258	14.6247	22.3253	7.75501	30.0803	34.7364	60.1402	20.6297	17.8454	23.7009	0.14094	18.8966	20.4687	0.913563	2.29691	198.825	59.2999	1.6707	2.16024	16.0823	20.8851	294.294	21.587		2.65141	2.82863	2.65141	3.21116	15.7961	6.00503		25.0968	21.0829	20.2469	19.6566	24.9893	22.4765	22.2582	2.35623	24.6144	10.5859	20.4559	22.4219	0.045852	21.7797
	21.4227	16.3587	22.9154	26.2201	33.8263	14.4612	22.5341	7.01124	29.5453	31.1139	49.1574	22.1691	17.6247	25.3939	0.180601	1.23519	38.135	0.145422	13.5868	127.514	65.1707	4.63049	8.48035	13.283	48.2925	211.861	23.1322		0.746367	5.81033	0.746367	4.05105	11.6572	7.70782		25.2016	21.2284	20.2597	19.9081	25.0936	22.5147	22.3677	2.3356	24.7033	10.4418	20.5019	22.4779	0.0459763	21.8715
	28.778	15.1489	22.2834	25.0477	32.2687	14.0896	22.936	7.28025	30.2163	31.7415	53.0021	23.6656	16.9325	27.8454	0.243711	34.1284	60.6398	0.425891	4.45899	87.0979	78.2596	90.3859	16.9905	9.07574	33.3718	168.944	26.8453		5.11244	8.51667	1.38212	1.38212	8.60311	9.57596		25.3056	21.3723	20.2335	20.1337	25.1381	22.5128	22.4493	2.3162	24.7655	10.3175	20.5182	22.4969	0.0460009	21.9425
	28.2223	14.4313	21.1481	24.7538	30.6826	13.5806	22.1364	7.07776	29.2142	31.9733	50.0946	22.9509	16.1105	27.3551	0.258702	37.0372	59.3691	0.976882	6.85045	73.0373	73.2023	80.1277	23.4212	3.52395	30.0625	130.229	32.3788		5.27134	8.51961	1.80285	1.80285	7.7317	9.37031		25.4112	21.4786	20.1836	20.3396	25.0927	22.4844	22.4984	2.29232	24.7907	10.1888	20.6243	22.4949	0.0433804	21.9815
	26.8355	14.5328	19.6651	31.2387	28.41	12.9642	22.2744	7.64499	29.9194	34.3219	58.4459	23.2503	15.8159	28.0164	0.278345	20.8039	59.9318	6.80858	80.3595	37.6457	86.6799	57.2245	22.4487	0.155418	143.231	83.5244	39.7738		3.58523	8.71746	3.58523	7.98845	5.15971	10.2861		25.5623	21.4977	20.1205	20.5349	25.0316	22.46	22.5345	2.29387	24.8284	10.1794	20.7756	22.5159	0.0401984	21.9788
	25.0013	14.3927	18.5286	29.8206	26.771	12.3408	21.1425	7.09564	28.2381	33.561	50.3482	21.7649	15.4267	26.3286	0.261089	14.89	45.5592	6.83237	75.3092	31.6801	77.4701	32.8377	23.7958	0.550888	111.297	56.2525	48.0255		3.23632	7.37219	3.23632	8.05565	5.00607	9.42415		25.7353	21.5124	20.052	20.7202	24.9743	22.4446	22.5731	2.31068	24.8838	10.2364	20.9183	22.541	0.0373391	21.9785
	23.6321	13.5365	17.7079	27.545	25.5646	19.6964	21.2804	5.26058	26.541	24.7203	27.6737	21.6642	18.205	25.0814	0.158859	5.53029	59.9674	12.7629	39.2447	18.354	2.50904	19.0203	32.8822	2.44283	68.4612	39.611	0.181109		1.96783	8.12769	3.95635	5.88073	3.90033	1.96783		25.8798	21.5306	19.9992	20.8882	24.9234	22.4239	22.6075	2.32483	24.9323	10.2834	21.0488	22.5616	0.0346885	21.9772
	22.4666	13.0324	16.9308	25.8838	23.8591	29.7172	21.9817	6.07331	28.055	27.629	36.8851	23.1629	18.3148	25.3776	0.161649	0.235195	80.089	25.5109	15.2268	3.5246	59.839	10.2131	38.9178	5.47561	43.7314	21.0518	109.127		0.696212	10.1304	6.23201	2.72097	0.696212	6.55438		26.0051	21.5476	20.0413	21.0393	24.8153	22.4389	22.6479	2.30673	24.9547	10.1852	21.1664	22.5957	0.0326601	21.9932
	21.2646	12.7266	16.0592	24.6048	22.2159	29.5146	21.0643	5.99794	27.0622	28.4745	35.9753	21.7403	17.3606	24.0076	0.160679	0.0401414	69.5171	25.0506	12.5351	1.32623	71.4073	3.97525	42.8271	10.3144	28.451	8.67343	104.934		0.475633	9.01368	5.68105	2.86451	0.475633	7.7743		26.1531	21.5746	20.1189	21.1736	24.6643	22.6322	22.7194	2.28227	25.0017	10.0455	21.2738	22.6976	0.0323805	22.1034
	20.2764	12.0931	15.5261	23.8136	20.5421	28.6188	20.145	5.85843	26.0035	29.0813	34.3213	20.4093	16.7137	22.9958	0.158201	0.0172609	64.8334	21.3345	13.4586	0.157691	71.8048	1.01119	51.5197	14.023	20.637	1.61621	87.3845		0.132861	8.31616	4.88317	3.40436	0.132861	8.20953		26.2953	21.6046	20.1919	21.2961	24.4862	22.9301	22.8007	2.2614	25.0621	9.91812	21.3733	22.8977	0.0344346	22.2673
	19.5611	11.2453	15.0858	23.0115	19.3997	26.8368	19.19	5.53572	24.7257	28.8469	30.6442	19.4804	16.1643	22.1489	0.156201	0.137687	63.1188	16.8443	14.6034	0.0439577	58.4728	0.0842397	64.4095	17.5142	13.9922	0.0165995	57.2433		0.0807009	8.2351	4.39454	3.53107	0.0807009	7.35639		26.3863	21.6372	20.2555	21.4064	24.3441	23.2404	22.8783	2.24374	25.122	9.80727	21.4641	23.1499	0.0377863	22.4388
	19.1473	10.7039	14.2728	21.3959	18.953	25.7588	18.3719	5.29626	23.6682	28.828	28.0503	19.0501	15.4428	20.8338	0.148607	0.601234	58.7994	16.8032	9.14446	0.337569	54.5658	0.0152535	73.393	24.9807	4.51598	0.101054	42.0938		0.0971928	8.34627	4.77738	2.34578	0.0971928	6.70867		26.5137	21.6676	20.3287	21.5067	24.2743	23.5433	22.9724	2.25397	25.2264	9.81165	21.5469	23.4006	0.0412411	22.6055
	18.6636	10.1251	13.6874	20.1769	18.3618	24.7205	17.6225	5.10358	22.7261	28.9605	26.0465	18.5127	14.856	19.7986	0.142625	1.08377	56.2113	15.4857	6.52475	0.546504	50.3807	0.368765	83.6442	31.1753	0.820936	0.826362	29.6985		0.150892	8.38757	4.82533	1.66421	0.150892	6.20779		26.8046	21.693	20.5135	21.6051	24.2077	23.839	23.1105	2.29787	25.4084	9.94296	21.6271	23.6569	0.0448243	22.766
	17.5919	18.8093	13.2927	19.2843	17.1484	23.1822	18.2181	3.22258	21.4407	17.6889	10.385	18.2006	17.2593	19.1655	0.0523344	0.39221	0.349529	24.2601	1.13665	1.14432	24.6424	2.81897	0.212986	35.7385	0.00018019	4.50476	15.299		0.608738	0.608738	4.90793	1.08367	1.0522	4.98164		27.1168	21.6957	20.7467	21.7384	24.1286	24.2335	23.2766	2.35177	25.6284	10.1036	21.7063	23.9156	0.0484247	22.9335
	16.7761	18.4794	12.7706	18.219	16.5653	21.6166	17.4045	2.90287	20.3074	16.6788	8.42663	17.4975	16.618	18.4143	0.0512763	0.394869	1.1555	21.4733	0.663357	0.704269	17.7419	6.22369	0.626319	42.2535	1.10645	7.32002	5.50261		0.721427	0.981902	4.72697	0.721427	0.932248	4.11907		27.335	21.6858	20.9754	21.8979	24.042	24.7609	23.4495	2.40032	25.8498	10.2361	21.7388	23.8939	0.0472256	22.9699
	16.5867	17.506	12.3514	16.7858	15.6814	20.2212	16.5221	2.5623	19.0844	15.5084	6.5654	16.6863	15.9077	17.3259	0.0426743	0.0041793	0.968089	17.3947	0.0695308	0.706779	13.6837	7.20445	3.11467	47.8789	6.17558	12.8842	0.903244		0.0995197	0.819748	4.33487	0.0995197	1.00487	3.53498		27.4964	21.6738	21.1774	22.0517	23.9509	25.2923	23.6071	2.45541	26.0625	10.4012	21.7683	23.865	0.0459471	23.0013
	16.4296	16.5298	13.2669	15.666	15.0936	19.0027	15.9981	1.89126	17.8894	11.8218	3.57688	16.0478	15.2367	16.5048	0.0399519	0.186224	0.282755	7.45938	0.11032	0.818184	9.02752	8.07246	7.51307	36.0472	12.9952	17.4497	0.071911		0.381841	0.482051	2.78088	0.381841	0.954231	2.95489		27.6471	21.563	21.3584	22.2058	23.8633	25.8117	23.7416	2.54313	26.2847	10.7117	21.7237	23.8328	0.0462963	23.0346
	16.2472	15.8353	16.3305	14.6451	14.4516	18.6274	16.0229	1.50539	17.5283	9.39527	2.26621	16.0413	14.9427	16.3097	0.0437423	0.050336	0.0351744	0.0946572	1.89825	2.46887	6.78375	9.14216	11.8027	8.64532	21.3974	23.2249	0.413955		0.205953	0.205953	0.28926	1.39618	1.58967	2.58616		27.816	21.4512	21.5447	22.5163	23.7815	26.2967	23.901	2.62877	26.5298	10.9986	21.7876	23.8711	0.0456334	23.1489
	15.8963	15.131	15.9273	13.8099	15.7304	19.4375	15.9887	1.86846	17.8572	11.6861	3.49114	15.8134	15.2809	15.9195	0.0204703	0.0085423	0.735699	0.00377636	4.74721	0.0667263	11.8937	11.3874	17.1382	11.1794	29.8216	12.5346	0.0277641		0.0829449	0.68236	0.113917	2.00344	0.0829449	3.6241		28.0027	21.3985	21.7576	22.8049	23.7001	26.7548	24.0698	2.71647	26.7862	11.2858	22.0194	23.9773	0.0425669	23.2525
	15.2289	14.5033	15.4611	15.2232	16.8147	19.1058	16.0562	1.67447	17.7306	10.4288	2.80386	15.345	15.2246	16.4763	0.0394856	0.684386	2.41134	0.354079	0.693896	0.575412	9.30016	16.3374	22.7293	14.514	16.3837	6.0325	0.0272437		0.116116	0.841689	0.116116	0.121843	1.46972	3.76078		28.1066	21.3662	21.9655	23.0772	23.614	27.0645	24.199	2.76023	26.9592	11.4064	22.2434	24.0527	0.0390811	23.3456
	14.236	14.404	29.3943	22.0752	15.6966	18.1151	18.9869	5.88238	24.8692	30.9813	34.6024	16.9059	14.7272	21.0852	0.177536	22.5712	21.0024	108.315	9.53776	10.8257	0.760006	25.3501	23.6858	102.485	7.86442	12.7749	1.33576		2.66991	2.50182	12.4885	5.16934	1.20923	1.20923		28.1098	21.3361	22.1466	23.3241	23.5267	27.3495	24.2988	2.78518	27.084	11.4622	22.441	24.1058	0.0357661	23.4254
	13.6064	16.2998	40.2705	21.5394	15.3417	17.2306	20.7147	9.94119	30.6559	47.991	98.8273	16.7652	15.5812	20.4622	0.13542	50.5281	19.4913	382.428	0.680126	28.8699	12.1394	32.0858	8.82695	440.985	5.14645	15.4385	4.16278		3.15878	0.465364	23.5053	4.77423	1.42354	0.465364		28.1	21.3029	22.3051	23.5425	23.44	27.6333	24.3873	2.82067	27.208	11.5662	22.5888	24.1761	0.0339412	23.4912
	12.8519	15.7494	39.7032	20.2211	15.2426	16.8915	20.11	9.89598	30.0059	49.2094	97.9304	16.3205	15.3693	19.3887	0.11564	52.6796	19.0143	383.896	0.0123626	23.6913	10.3586	41.203	12.4004	417.482	0.903077	16.2268	5.66134		3.46857	0.571032	23.3828	3.90069	1.07787	0.571032		28.1205	21.2695	22.447	23.7362	23.3492	27.9025	24.4708	2.87187	27.3427	11.7359	22.6726	24.2872	0.0343829	23.5427
	12.1398	19.0868	37.5703	30.0332	14.9086	16.5337	21.7121	9.9232	31.6353	45.7036	98.4699	17.8102	15.3149	27.2966	0.281185	91.6285	6.89206	251.485	69.2414	46.2869	26.8159	50.8518	0.0338702	334.872	115.829	19.0289	7.49214		5.67044	1.27657	19.7601	12.223	2.9016	1.27657		28.2321	21.2399	22.5814	23.9126	23.3623	28.0373	24.5609	2.91092	27.4718	11.8518	22.7766	24.3988	0.0343869	23.6374
	11.6513	18.426	35.7482	34.3567	14.0145	16.0599	21.7094	10.5841	32.2936	48.7536	112.024	17.2429	14.5259	30.3741	0.352967	101.166	10.7811	197.088	159.954	59.2118	31.9177	58.0575	0.713792	271.505	227.585	27.6289	10.3104		5.59163	1.18306	18.5053	17.1138	3.2284	1.18306		28.3641	21.21	22.7144	24.0693	23.5047	28.1353	24.6663	2.93833	27.6046	11.9123	22.912	24.517	0.033841	23.787
	11.8913	26.5403	35.2907	33.3386	13.6021	15.2984	22.6602	10.4003	33.0605	45.8965	108.165	20.9193	14.0262	31.639	0.385695	115.97	15.055	159.528	114.027	82.0493	54.1966	54.4578	52.8451	256.635	197.901	32.1345	15.7804		9.02806	5.62096	14.3713	12.4192	7.31723	5.62096		28.5008	21.2821	22.8393	24.1944	23.6377	28.2163	24.7784	2.94285	27.7213	11.8767	23.0389	24.6324	0.0334272	23.916
	18.6633	52.9186	36.4557	30.7821	13.7823	14.3131	27.8192	15.3403	43.1595	55.143	235.326	24.7227	15.4006	35.0373	0.389323	83.8303	629.982	74.5893	8.77903	197.035	182.415	0.369124	1132.17	295.319	132.51	30.1243	24.5794		6.05942	28.1959	11.733	6.05942	10.9404	10.4096		28.6405	21.4114	22.9566	24.3134	23.7574	28.2957	24.8958	2.93663	27.8324	11.7957	23.1568	24.7502	0.0332604	24.0354
	25.9615	54.1824	36.2045	29.2729	13.6307	13.5122	28.794	15.3049	44.0989	53.153	234.24	27.6172	16.7134	34.4716	0.346941	8.02309	644.57	54.9146	0.229336	229.927	233.535	44.7654	1218.82	286.748	100.042	31.8112	33.1621		1.6557	26.5652	8.58725	1.6557	13.9865	14.105		28.802	21.5443	23.0828	24.4176	23.8796	28.3669	25.0156	2.93263	27.9482	11.7232	23.282	24.8661	0.0328997	24.1486
	26.6146	51.6898	35.201	28.8981	13.1088	12.6025	28.0191	14.6603	42.6794	52.3223	214.923	27.7563	16.4852	33.6253	0.342045	1.9726	560.299	51.5795	0.772544	222.318	237.673	53.931	1050.99	253.77	92.6832	37.971	44.4674		1.14172	23.9334	7.44466	1.14172	14.6476	15.1539		29.0425	21.6704	23.2127	24.5121	24.0067	28.4346	25.1465	2.95009	28.0966	11.7316	23.4112	24.9879	0.0325773	24.2594
	25.1568	48.0929	33.0389	28.2427	12.5795	11.6908	26.467	13.6157	40.0827	51.4441	185.387	26.6998	15.7239	31.8399	0.33883	1.71646	467.681	43.1907	3.15338	192.861	218.334	34.6448	830.711	189.56	80.4949	44.7735	57.4564		1.54296	21.3931	6.33915	1.54296	14.1202	15.0089		29.3106	21.7819	23.3373	24.5999	24.1302	28.4938	25.2756	2.97891	28.2545	11.7857	23.5355	25.1067	0.0323012	24.3651
	27.6588	45.855	31.5572	26.7544	12.2709	11.0544	25.8585	12.9627	38.8212	50.1296	168.033	27.2066	15.8918	30.5826	0.316105	3.2411	399.864	32.4755	0.802683	184.621	219.159	70.3571	706.72	150.954	56.0033	48.9988	67.5097		0.452189	18.6485	4.35062	0.452189	14.9356	16.1522		29.577	21.9674	23.4497	24.6774	24.2465	28.5365	25.4091	2.99075	28.3998	11.7704	23.6489	25.2261	0.0322709	24.4619
	41.99	44.5077	33.663	24.9646	16.7353	10.4078	28.7114	13.7321	42.4435	47.8279	188.57	29.3138	18.7926	39.9082	0.359716	176.321	249.523	24.5181	14.0385	143.427	335.02	516.159	636.899	207.134	32.4188	6.42901	78.5528		12.6762	15.1939	4.34919	4.34919	12.5785	18.9059		29.8176	22.3441	23.5524	24.7413	24.3477	28.539	25.557	2.95007	28.5071	11.5431	23.7512	25.3531	0.0326217	24.5445
	47.4308	43.6693	38.8158	23.8185	15.9947	9.7509	29.9133	15.5739	45.4873	52.0636	242.548	31.3171	17.9507	42.4559	0.405672	306.861	189.226	79.2541	37.1473	193.727	406.524	792.982	595.284	382.006	20.681	10.7329	90.6293		16.1136	12.3521	7.49866	7.49866	15.3224	21.5662		29.9168	22.7866	23.6612	24.8028	24.4299	28.5372	25.6891	2.85983	28.5489	11.1325	23.8533	25.4675	0.0327276	24.6163
	46.527	42.4714	39.1325	22.6905	16.7183	11.406	29.8243	14.7477	44.5719	49.4485	217.493	30.9115	18.2113	41.6367	0.391414	278.982	159.951	86.6422	50.8916	171.767	339.233	742.901	538.268	394.484	11.6937	6.51543	61.8558		15.6156	11.56	8.22101	8.22101	14.1932	19.5055		30.0045	23.2262	23.7945	24.8663	24.4942	28.5282	25.819	2.76921	28.5882	10.7255	23.9694	25.5808	0.0325208	24.6803
	44.2153	39.8587	37.8874	21.1293	32.294	17.2593	32.1073	10.7807	42.888	33.577	116.223	35.0907	23.9205	39.3659	0.244057	146.604	60.0843	33.4088	120.518	0.034851	220.464	622.228	423.862	346.575	3.45372	169.603	4.04633		9.12464	4.76805	2.79667	13.9614	2.79667	17.8314		30.1142	23.6355	23.9223	24.9287	24.5444	28.4821	25.9379	2.69217	28.63	10.3793	24.0778	25.6856	0.0323087	24.7366
	41.7612	36.7063	35.4782	19.4089	40.9852	16.6191	31.8265	11.0017	42.8282	34.5678	121.038	36.0923	23.4262	39.9155	0.260322	98.6985	23.8124	13.3351	154.197	83.8822	231.264	505.817	303.995	262.68	0.0190646	471.515	7.03154		5.66895	0.614035	0.614035	16.6834	4.89296	19.4731		30.2435	23.9529	24.0382	24.9873	24.5857	28.3883	26.0327	2.63702	28.6697	10.1297	24.1751	25.7713	0.0319585	24.7865
	40.4783	34.3072	34.2824	18.139	40.6366	15.7741	30.6029	10.9609	41.5638	35.8164	120.141	34.2948	22.1748	38.9356	0.274269	97.5235	13.7218	13.5385	155.35	100.674	219.895	449.758	226.093	225.347	1.2811	456.495	12.2273		6.18352	0.0124092	0.0124092	16.1558	6.34177	18.5207		30.3086	24.2666	24.1501	25.043	24.6194	28.2841	26.112	2.56727	28.6792	9.8318	24.3548	25.8447	0.0296798	24.8312
	39.5831	32.5557	33.6887	17.6502	38.1805	22.584	30.707	8.75682	39.4639	28.5173	76.6819	33.1222	25.0769	37.0576	0.192818	78.7839	3.41765	8.89012	170.48	55.8534	65.9839	412.586	176.488	207.874	2.62643	357.577	10.9769		6.46087	0.566471	0.566471	15.472	5.05836	10.5382		30.3355	24.7117	24.3163	25.1298	24.6411	28.1877	26.2204	2.46534	28.6857	9.40238	24.6588	25.9477	0.02547	24.9208
	38.6092	30.4445	33.1533	17.3491	36.5575	27.8631	30.6628	7.60574	38.2685	24.8045	57.8473	31.7989	28.5084	35.7064	0.112093	63.1462	0.0476532	6.20271	177.254	34.7475	7.83835	373.973	124.85	192.722	3.69317	298.827	73.8262		6.81035	1.35441	1.35441	14.4498	4.75859	3.93582		30.3605	25.1542	24.5128	25.2016	24.5906	28.1073	26.3212	2.38272	28.7039	9.05248	24.7315	26.0413	0.025797	25.1779
	37.7973	28.9445	31.8513	16.355	36.1557	27.4782	29.7637	7.68689	37.4506	25.8264	59.0883	30.3979	27.8448	35.0796	0.114976	64.5391	0.671083	4.35821	179.792	40.8582	5.22328	343.23	93.5796	158.269	8.50187	285.1	67.3615		7.3994	1.45341	1.45341	14.0429	5.75782	2.91967		30.4519	25.5675	24.7092	25.24	24.4747	28.0947	26.423	2.36183	28.7848	8.93854	24.8419	26.2091	0.0267814	25.4038
	36.5306	28.6267	30.0638	15.1973	35.521	26.1629	28.6837	7.72618	36.4099	26.9358	59.6938	29.3453	26.7788	34.1567	0.121077	61.5732	0.00324998	1.90475	181.885	46.7488	6.35458	297.898	87.5322	116.489	16.5941	264.068	47.5002		7.1853	0.718567	0.718567	14.148	6.17575	3.18239		30.7051	25.9451	24.8973	25.2564	24.3463	28.2073	26.5596	2.43468	28.9943	9.16688	24.9871	26.406	0.0276083	25.6007
	34.2053	28.405	28.3156	16.334	34.1678	24.4592	27.6478	6.70376	34.3516	24.247	44.9404	28.3603	25.4233	32.7271	0.125603	43.0011	0.573337	0.445944	128.004	42.5105	10.1675	223.039	83.433	81.8078	8.6253	221.92	26.9188		5.84503	0.0446997	0.0446997	12.0264	5.80752	3.90114		31.0191	26.3163	25.0728	25.3001	24.2198	28.3271	26.7092	2.53801	29.2472	9.50237	25.1297	26.611	0.0286302	25.8082
	31.8885	27.4631	27.246	22.4971	31.8734	23.744	27.452	3.93889	31.3909	14.3483	15.5149	27.3546	24.6195	30.7708	0.111054	19.6824	0.000123305	0.0424492	24.5516	19.5486	13.7491	159.206	67.1136	63.6031	10.4086	158.825	20.0095		4.53395	0.108568	0.108568	4.85749	4.51884	3.61052		31.3375	26.6896	25.2342	25.3975	24.1001	28.4395	26.8664	2.64467	29.5111	9.84377	25.275	26.8222	0.0296977	26.0435
	30.3974	25.7757	26.0935	24.2603	30.0502	29.3254	27.6504	2.59007	30.2405	9.3672	6.70847	27.7095	25.8552	29.869	0.0720307	7.54608	3.51454	2.42407	11.4931	5.75891	2.80567	123.801	42.3133	46.5484	24.8945	116.194	101.095		2.68798	1.93375	1.61598	3.44918	2.34074	1.61598		31.6465	27.0699	25.3842	25.4603	23.9582	28.6751	27.0324	2.7795	29.8119	10.2821	25.4032	27.0605	0.0315884	26.2651
	29.7882	28.1242	24.5586	23.6446	29.6685	29.151	27.4892	2.70438	30.1936	9.83796	7.31365	28.6376	25.45	29.5391	0.0743615	5.28534	0.403243	8.58816	14.7806	4.7492	2.76172	110.614	78.3821	27.9608	19.1301	108.111	97.6183		1.15056	0.513414	4.07899	4.99298	1.03084	0.513414		31.9358	27.4485	25.5289	25.4912	23.7233	28.9912	27.1865	2.94947	30.136	10.849	25.5007	27.383	0.0355945	26.4887
	29.2881	28.2408	23.2369	22.8156	28.5319	28.313	26.7377	2.90183	29.6395	10.8529	8.4206	28.2769	24.4879	28.4772	0.0753196	6.5044	2.25924	12.2556	15.3831	3.21927	2.4814	100.345	80.4599	15.7298	12.5651	85.768	81.7599		1.01121	0.0360851	5.03996	5.4613	0.25507	0.0360851		32.2456	27.7827	25.6285	25.5025	23.4628	29.3131	27.3225	3.14613	30.4687	11.5148	25.534	27.6676	0.0401051	26.7056
	28.0705	27.6114	22.4386	21.7548	26.8351	26.7899	25.5834	2.75206	28.3354	10.7572	7.57384	26.8125	23.5264	27.4173	0.076376	6.18597	4.11279	9.88972	14.6582	1.56671	1.45577	77.4348	69.5647	10.0347	6.16995	57.2176	56.5368		1.25804	0.798883	4.37391	5.05773	0.0225658	0.0225658		32.6149	28.012	25.6181	25.5014	23.2106	29.6198	27.4295	3.37114	30.8006	12.2902	25.5306	27.8663	0.0437431	26.815
	26.304	26.6805	21.3051	20.3119	25.5452	24.9283	24.1792	2.69872	26.8779	11.1613	7.28309	25.2368	22.2109	26.1143	0.0807733	4.51482	6.25683	8.26032	14.9561	1.86609	0.561254	49.4651	54.9037	4.1382	1.08372	39.3679	32.0073		1.0672	1.44376	3.93168	4.92492	0.308439	0.308439		32.9824	28.2267	25.7172	25.4919	22.9734	29.9126	27.5507	3.58025	31.131	12.9951	25.5482	28.0577	0.0468139	26.972
	24.4291	25.1931	19.8955	28.1716	23.7241	23.5303	24.1573	2.68349	26.8408	11.1084	7.20111	24.0766	23.5787	25.0021	0.0292994	0.0738837	1.073	18.163	16.1149	0.187668	0.393114	26.6076	35.0736	0.390157	79.2237	19.8313	18.1429		0.352511	1.11655	4.18112	4.09503	0.352511	0.546292		33.3318	28.4459	25.9126	25.4851	22.8388	30.1925	27.7011	3.74747	31.4486	13.5282	25.5919	28.2597	0.0495394	27.1793
	22.8633	23.3028	19.2136	41.005	22.4	22.3676	25.1921	7.88107	33.0731	31.2839	62.1113	22.6317	22.3757	23.1929	0.0179339	5.42292	3.56935	35.7415	250.049	7.79574	7.97752	12.9061	16.2566	0.0032727	472.374	9.79146	9.58995		0.231685	0.671126	3.41802	18.3733	0.231685	0.26405		33.6576	28.7432	26.1146	25.511	22.84	30.4561	27.8871	3.87019	31.7573	13.8781	25.6619	28.5292	0.0529097	27.4289
	22.1062	22.0509	18.6062	40.3335	20.8799	21.5249	24.2503	7.98433	32.2346	32.9247	63.7495	21.7879	21.0412	22.0924	0.0243719	4.59695	4.8372	31.8556	258.671	11.3594	7.42771	8.03943	7.72883	0.441745	443.637	2.5891	5.08077		0.318323	0.26301	3.18171	18.5456	0.907999	0.26301		33.9593	29.1019	26.3039	25.5695	22.8711	30.702	28.0846	3.97681	32.0614	14.1601	25.7531	28.8476	0.0566746	27.7029
	21.5073	21.475	17.652	37.9303	20.4147	24.4031	23.8971	7.20964	31.1067	30.1696	51.9789	21.4911	20.6797	23.6792	0.067617	5.71101	5.86643	39.0011	196.933	12.1271	0.256096	5.00166	4.85824	2.62075	348.176	1.30831	26.3402		0.0161495	0.0161495	3.83916	16.4392	1.07648	2.91198		34.2036	29.4473	26.4705	25.5986	22.9147	30.9348	28.2616	4.06812	32.3297	14.3945	25.8165	29.1509	0.0606605	27.9589
	20.3725	21.0301	16.6875	34.8592	19.8833	30.6045	23.9062	7.12583	31.032	29.8075	50.7775	20.7013	20.0056	28.2109	0.170176	12.4868	8.27201	52.1094	119.969	16.1834	44.8674	1.21369	3.09488	6.6737	242.997	0.375122	128.452		0.328776	0.328776	4.0138	14.1579	0.817979	9.9032		34.3603	29.7825	26.6236	25.6258	22.9491	31.1602	28.4169	4.13805	32.555	14.5619	25.8753	29.4411	0.0644632	28.2031
	19.5244	20.1091	16.0967	32.3002	18.66	30.0797	22.795	6.68273	29.4777	29.3166	44.6588	19.8167	18.8761	27.5871	0.187482	10.6971	7.21423	44.8679	90.3494	17.0984	53.0671	0.0642736	0.702645	10.0754	169.765	0.373135	116.832		0.292358	0.292358	3.72006	12.4835	1.15673	10.263		34.5205	30.1363	26.7757	25.6343	22.9922	31.373	28.572	4.21112	32.7831	14.7386	25.9197	29.7452	0.0687252	28.456
	23.2994	18.7153	15.4316	30.6444	17.4721	29.0491	22.4353	6.31509	28.7504	28.148	39.8804	21.0074	17.7829	27.6117	0.216519	0.746649	13.8383	49.0522	67.3885	24.6337	43.7424	16.2292	0.30861	14.74	129.357	3.23558	95.6145		2.29204	2.29204	5.57578	9.637	3.53528	8.04175		34.7106	30.4842	26.9335	25.5626	23.0559	31.5706	28.7196	4.29809	33.0176	14.9657	25.9053	30.043	0.0739561	28.7088
	25.0216	18.2439	14.4386	29.0048	16.8684	27.6109	21.8647	6.11858	27.9833	27.9839	37.4371	21.6327	17.2123	26.9636	0.220739	9.96578	13.1101	55.1464	50.9809	24.9632	33.019	33.0707	1.05461	23.3503	94.7497	5.77185	69.5566		3.38883	3.38883	7.19409	7.37206	4.76435	5.97818		34.9102	30.8177	27.0841	25.4927	23.125	31.76	28.865	4.38703	33.252	15.1985	25.8906	30.3295	0.0789568	28.9509
	24.8844	17.7209	15.1123	26.7316	16.6466	26.3085	21.234	5.29454	26.5286	24.9342	28.0322	21.3026	16.9152	25.9525	0.210818	13.325	12.3424	37.476	30.2227	21.0443	25.7504	31.5119	2.40243	17.2937	55.6623	6.88648	49.5289		3.58176	3.58176	6.19035	5.42893	4.65599	5.0059		35.0988	31.1322	27.2193	25.4302	23.1911	31.8581	28.9883	4.46244	33.4507	15.394	25.8775	30.5962	0.0835559	29.1757
	26.3417	16.5384	23.4438	24.7265	17.8134	29.6785	23.0904	5.05078	28.1412	21.874	25.5104	24.0851	19.221	25.9379	0.148739	10.571	42.929	0.124898	2.67678	27.8462	43.4039	49.9969	7.46648	17.4135	29.7638	2.12407	108.32		2.25657	7.54677	0.641338	0.641338	6.2717	5.59342		35.2728	31.4172	27.3409	25.3769	23.2521	31.8411	29.0835	4.51971	33.6032	15.5405	25.8679	30.8338	0.0875794	29.379
	27.5722	17.3556	26.2552	22.8713	21.2544	46.2673	26.9293	10.1504	37.0797	37.6927	103.03	24.5633	21.6586	27.2429	0.114195	0.41325	91.6562	0.454443	16.4672	32.2052	373.956	68.9119	3.66817	48.7812	12.9636	3.93434	728.806		3.0089	7.20767	1.69193	1.69193	3.30891	21.704		35.4388	31.6879	27.451	25.3281	23.3062	31.8177	29.1716	4.57707	33.7487	15.6901	25.8588	31.0588	0.09136	29.5694
	26.3983	17.2634	25.3964	21.5427	20.291	54.6116	27.5839	13.6593	41.2432	49.5191	186.577	23.4696	20.604	26.1478	0.11858	1.40572	106.514	4.78523	36.4955	53.1857	730.497	50.8002	4.03002	37.5222	5.16154	1.04081	1248.97		2.9287	6.20621	1.92682	1.92682	3.17852	31.142		35.6004	31.9702	27.5477	25.2779	23.3616	31.8104	29.2614	4.63964	33.901	15.8558	25.8454	31.1732	0.0934397	29.679
	25.0552	16.3385	24.0785	20.142	22.7882	54.7083	27.1851	13.8441	41.0293	50.9254	191.66	23.4333	20.8036	24.811	0.0878538	4.53672	117.649	9.65136	49.6053	19.3326	757.526	33.4583	8.59851	23.1131	0.758943	12.3721	1255.81		1.62182	7.09482	0.645108	3.29133	0.645108	31.275		35.7561	32.2529	27.6399	25.358	23.411	31.8231	29.3735	4.68424	34.0577	15.9472	25.9284	31.2107	0.0924453	29.7315
	36.1845	15.0234	24.4752	18.9934	27.9796	52.252	29.1513	13.4843	42.6356	46.2561	181.825	26.2274	20.3639	34.1332	0.252663	49.4648	199.599	21.8666	103.183	1.37296	533.64	286.07	18.0409	27.085	0.0769653	75.8425	1087.76		9.95708	11.204	1.75222	7.23397	1.75222	26.0246		35.9051	32.5178	27.7382	25.5575	23.4507	31.8381	29.5012	4.70831	34.2095	15.9597	26.1027	31.2539	0.0898112	29.7882
	51.7044	13.9111	34.8576	18.4954	26.797	49.557	32.5537	15.7448	48.2985	48.3656	247.899	30.8273	20.5708	45.8821	0.380892	366.749	347.548	5.30772	197.638	33.1402	289.11	1051.94	28.7269	242.946	0.601379	56.6428	917.249		20.8771	16.9162	4.0303	12.3319	4.0303	18.7297		36.047	32.7587	27.861	25.7922	23.4795	31.8489	29.6312	4.72393	34.3551	15.9424	26.3094	31.2945	0.0865417	29.855
	52.0342	13.1561	39.0782	21.5646	24.8184	57.9345	34.7643	17.8538	52.6181	51.3566	318.757	31.9483	22.378	48.7952	0.371167	298.249	466.917	18.6095	174.233	98.9217	536.857	1073.44	37.3906	392.331	5.26119	30.7751	1494.88		20.0859	18.7922	7.12991	10.3837	7.12991	25.9862		36.1841	32.8897	27.9835	26.0275	23.5076	31.8694	29.7436	4.72634	34.47	15.8902	26.5165	31.338	0.0833376	29.9265
	50.6127	12.1931	38.6795	23.7175	23.5273	69.9029	36.4389	21.1762	57.615	58.1143	448.431	31.1985	23.5749	47.6294	0.337824	200.899	587.855	5.02056	161.833	166.707	1119.84	982.314	50.0939	376.696	19.7728	18.1178	2563.6		19.4142	19.0054	7.48101	7.48101	7.67116	38.7044		36.3103	33.0338	28.0979	26.248	23.5432	31.9044	29.8563	4.731	34.5873	15.8459	26.7105	31.3923	0.0805789	30.0012
	47.3656	11.2492	37.2794	22.8269	22.0877	68.946	34.9591	20.9257	55.8849	59.8578	437.887	30.0531	22.2725	44.844	0.336303	153.92	562.162	5.3836	147.19	165.673	1155.11	789.313	64.3474	324.307	12.6456	7.93465	2467.62		17.3124	18.804	7.22623	7.22623	7.96544	38.8928		36.4182	33.3207	28.2099	26.4984	23.6874	31.967	30.0169	4.72019	34.7371	15.7251	26.9263	31.4795	0.0779575	30.0885
	45.5728	10.422	34.8605	23.5335	21.2275	66.6178	33.7057	20.1329	53.8386	59.7316	405.335	29.197	21.804	42.8947	0.325984	140.829	542.128	1.3336	103.473	155.706	1083.21	691.794	78.3011	243.038	18.1705	3.82836	2241.74		16.3758	18.775	5.66349	5.66349	7.96956	37.4208		36.5126	33.5961	28.3163	26.8424	23.8549	32.0914	30.2023	4.69131	34.8936	15.533	27.2109	31.6191	0.0749307	30.2038
	45.1076	11.3365	34.5109	41.6409	20.6106	62.7638	35.9951	18.3216	54.3167	50.9003	335.681	38.0759	24.0857	44.241	0.294984	83.039	608.043	2.20272	31.8758	236.681	716.563	667.54	62.9534	232.259	500.421	1.79501	1891.63		7.03172	26.7394	3.56501	3.56501	17.4653	24.6878		36.5922	33.8544	28.4921	27.1898	24.013	32.2851	30.4044	4.65981	35.0642	15.3261	27.5154	31.8149	0.0724676	30.3886
	44.8737	15.7532	36.419	42.0029	19.4835	59.3894	36.3203	16.3959	52.7162	45.1426	268.826	39.211	23.7174	44.156	0.301128	73.1607	423.005	0.0097455	32.2921	283.477	532.184	655.506	12.3738	294.06	516.747	0.0452297	1609.5		5.66273	23.4577	2.79195	2.79195	19.7274	20.1784		36.6627	34.1148	28.7057	27.5235	24.1487	32.4653	30.6034	4.63167	35.2351	15.1345	27.819	31.9998	0.0698908	30.5855
	44.221	16.5276	35.6744	40.543	17.9539	58.0204	35.4901	15.9781	51.4682	45.0215	255.301	38.1087	22.384	43.3015	0.318449	76.2291	359.575	0.0339896	25.5326	307.517	507.618	622.509	7.52546	269.077	452.506	1.73438	1501.53		6.11226	21.5811	2.43431	2.43431	20.1548	19.9117		36.7274	34.4145	28.9161	27.8165	24.4756	32.6311	30.8302	4.56059	35.3908	14.7926	28.0914	32.1809	0.0678507	30.7736
	42.4344	16.0964	34.2012	37.7964	16.5415	57.4869	34.0928	15.8903	49.9831	46.609	252.503	35.9988	20.9564	41.2749	0.326499	69.5821	323.87	0.0117526	13.7168	308.049	547.283	536.551	10.0769	222.916	343.198	7.44935	1460.47		6.43557	19.9024	1.79761	1.79761	19.4573	21.4881		36.7877	34.7008	28.9642	28.0239	24.8069	32.9765	31.0433	4.52647	35.5698	14.5811	28.259	32.4932	0.0696973	30.9703
	39.8483	15.4247	31.8824	34.7515	15.2369	55.8638	32.1679	15.4547	47.6226	48.0437	238.847	33.3169	19.5391	38.5741	0.327549	58.9875	280.335	0.0815376	6.67486	286.66	561.496	423.43	14.7927	159.051	239.651	16.2728	1339.05		6.53132	17.8922	1.43456	1.43456	18.0801	22.5469		36.841	34.9403	28.8941	28.2145	25.1068	33.5201	31.2528	4.52847	35.7813	14.4898	28.3844	32.9533	0.0744877	31.2071
	39.601	14.3272	29.7404	31.878	14.3047	52.8306	30.447	14.8848	45.3318	48.8877	221.558	30.8092	18.1805	37.6702	0.348962	83.7958	259.848	0.499266	2.04784	260.572	501.026	413.314	24.4399	109.611	158.941	24.6622	1126.26		8.79178	16.482	1.06881	1.06881	16.5045	22.0214		36.9326	35.1769	28.8243	28.3899	25.3846	34.0885	31.4661	4.55973	36.0259	14.4909	28.4985	33.4329	0.0796754	31.4564
	48.0194	13.8492	28.2314	29.6258	28.6628	49.1244	32.9189	13.4553	46.3742	40.8742	181.046	29.1443	28.3393	43.421	0.210168	228.028	363.652	21.9719	10.8441	18.1136	262.619	826.482	29.3942	80.2921	107.226	88.2097	891.234		18.8751	15.2951	0.912902	0.481486	0.481486	19.9801		37.2475	35.442	28.7614	28.4518	25.6604	34.6423	31.7009	4.67112	36.372	14.735	28.5292	33.907	0.0861316	31.7019
	48.5145	17.4547	27.2528	28.5273	41.7258	45.807	34.8804	12.2828	47.1632	35.2141	150.867	35.1266	27.5714	44.7867	0.237917	185.891	303.654	58.1795	40.3608	46.8599	119.391	855.194	3.29837	63.7118	85.6828	504.224	704.165		13.388	17.6719	7.87375	6.59922	6.59922	10.6804		37.6285	35.7029	28.6958	28.4823	25.9289	35.1618	31.9334	4.8065	36.7399	15.0516	28.5357	34.3547	0.092527	31.9288
	46.4077	29.8003	25.7411	28.3537	40.006	42.9429	35.542	8.64246	44.1844	24.3162	74.6921	34.9032	28.7153	42.2087	0.190251	118.064	32.9666	96.0566	51.6711	19.9279	54.7744	736.408	110.87	41.8643	82.4983	429.948	560.368		11.5045	5.10286	9.16205	6.54946	5.10286	8.03977		37.9966	35.8529	28.6243	28.6798	26.1755	35.6485	32.1629	4.9051	37.068	15.2508	28.6382	34.7771	0.0968051	32.1641
	43.7169	34.1333	24.4858	27.9471	37.1191	40.2453	34.6079	7.32269	41.9306	21.159	53.6218	35.6262	29.4936	39.4638	0.144584	82.9733	0.225259	102.457	44.3669	6.30597	31.7806	597.609	220.893	27.196	75.2768	318.56	439.93		8.09069	1.49289	11.1404	7.67913	1.49289	4.61915		38.2678	35.7057	28.5355	28.9308	26.4046	36.2178	32.3437	4.95642	37.3001	15.3242	28.6343	34.8652	0.0981247	32.3182
	42.9837	33.5821	24.6646	26.0929	35.9148	38.0303	33.5447	7.06003	40.6048	21.0466	49.844	34.7485	27.9652	37.5014	0.145665	89.0944	0.00139766	78.857	55.5299	5.6173	20.12	562.301	204.813	29.0925	46.5405	277.022	351.916		8.23525	1.16635	10.0839	8.65557	1.16635	3.2818		38.4405	35.5208	28.4338	29.1777	26.6241	36.9774	32.5291	5.03099	37.5601	15.4661	28.6198	34.7729	0.0970628	32.3493
	48.2842	32.4987	24.414	24.2919	35.1171	36.1763	33.4637	8.90718	42.3709	26.6174	79.3378	33.8079	26.4352	35.9115	0.151994	219.647	0.931289	81.8962	84.1227	2.7339	7.35819	841.774	174.975	26.4525	25.2106	251.105	285.794		14.4763	1.30924	9.39386	9.51605	1.30924	2.36839		38.5911	35.3471	28.3329	29.3898	26.8309	37.7328	32.7041	5.12867	37.8328	15.682	28.5971	34.6864	0.0962215	32.3684
	48.9527	30.3523	23.5042	22.738	33.4217	34.2133	32.197	9.53686	41.7339	29.6203	90.9518	31.887	25.2162	34.0154	0.148556	280.752	3.40295	75.5659	89.4731	1.49973	4.0655	881.012	122.799	17.9211	12.0213	200.246	223.278		17.0657	1.53467	8.38283	9.14898	1.53467	2.32634		38.7457	35.2005	28.2501	29.5856	27.0227	38.4599	32.8774	5.24449	38.1219	15.9516	28.584	34.6197	0.0954967	32.393
	46.7535	36.6137	22.1798	21.0518	31.4117	32.1753	31.6976	9.54024	41.2379	30.0976	91.0161	31.7935	24.4878	35.5041	0.183631	226.679	24.1681	90.5897	113.334	0.081738	0.228125	755.297	300.776	8.46188	3.1718	147.401	166.524		14.96	4.82024	9.61372	10.7417	0.381762	0.381762		38.8735	35.0651	28.1801	29.8096	27.192	39.1464	33.0444	5.36046	38.4049	16.222	28.5874	34.56	0.0945806	32.4374
	43.6499	54.8008	21.1284	19.5085	29.0725	30.1596	33.0533	13.6757	46.729	41.3748	187.026	29.616	23.1144	40.2773	0.270744	112.289	472.954	142.203	183.461	15.8469	8.37339	594.34	1262.38	3.45041	0.05649	96.0718	118.565		14.0339	25.1848	8.48766	10.1075	0.543567	0.543567		38.8993	34.9275	28.0994	30.0771	27.2977	39.7867	33.1813	5.46726	38.6485	16.4769	28.5938	34.491	0.0934797	32.5023
	41.9218	60.9798	21.4608	19.0203	26.9016	28.0839	33.0613	15.8265	48.8878	47.87	250.477	27.4927	22.821	38.4623	0.255229	78.5075	779.438	134.572	197.152	37.9427	24.7754	513.066	1739.63	4.79607	0.0627914	58.2282	77.6693		14.4291	33.487	6.03189	8.47246	0.59114	0.59114		38.8638	34.7751	27.9745	30.3405	27.4054	40.3861	33.2909	5.57154	38.8624	16.7359	28.566	34.404	0.0927118	32.5578
	41.0854	59.9242	23.4234	18.616	25.5638	26.1395	32.4587	15.424	47.8827	47.5188	237.9	25.8517	23.9585	37.3489	0.218413	74.4191	754.351	81.6363	191.62	47.5397	39.9326	475.874	1652.69	17.2441	0.428769	39.6015	47.1784		15.2337	34.0725	2.42822	7.23562	0.28784	0.28784		38.8186	34.6157	27.8404	30.5791	27.5454	40.9458	33.3908	5.67309	39.0639	16.99	28.5251	34.3095	0.0920569	32.5974
	40.6877	55.9244	22.5999	17.8967	24.348	24.5197	30.9961	14.447	45.4431	46.6092	208.716	24.4338	23.0369	36.6457	0.228019	93.9281	621.423	70.4951	171.593	44.1972	41.9438	458.683	1343.48	11.0828	1.88827	25.7772	27.5502		16.2539	31.4906	1.83389	6.53712	0.0858488	0.0858488		38.7678	34.4745	27.705	30.8092	27.5457	41.4546	33.4595	5.80073	39.2602	17.3366	28.4811	34.2208	0.0915398	32.6419
	40.468	53.0926	21.2048	16.8489	22.6996	22.8147	29.5214	14.1188	43.6403	47.8257	199.341	22.7572	21.5785	36.0547	0.251179	119.828	555.601	69.1672	160.594	46.5371	44.9801	449.321	1143.91	3.74007	5.86588	11.7566	12.5591		17.7109	30.3355	1.55241	5.9083	0.0575457	0.0575457		38.7219	34.3705	27.5833	31.0409	27.4481	41.9896	33.5257	5.9628	39.4885	17.7858	28.4477	34.1593	0.091229	32.7057
	39.6917	52.5514	20.4853	16.1908	21.0849	21.4519	28.576	14.3115	42.8875	50.0823	204.82	21.2684	20.6352	35.1318	0.259949	123.559	574.819	65.4597	153.393	56.116	50.7533	417.012	1107.59	1.47489	9.48652	3.29099	4.7569		18.4233	31.283	0.783117	5.07759	0.183462	0.183462		38.6763	34.2838	27.5166	31.2702	27.3351	42.5244	33.6011	6.12482	39.7259	18.228	28.455	34.1131	0.0904314	32.777
	37.4622	64.0608	25.4372	24.9888	19.5882	20.201	31.9564	16.9895	48.9459	53.1647	288.644	25.213	21.3979	34.4559	0.233789	30.3138	1030.7	42.499	48.5475	152.971	138.189	330.924	2006.14	38.0244	32.6945	0.100721	0.865138		12.2492	38.8478	0.224241	0.224241	5.62479	5.01203		38.6313	34.1982	27.563	31.48	27.3977	42.9751	33.7075	6.21134	39.9189	18.4272	28.5422	34.0755	0.0883665	32.8391
	35.3464	62.9096	28.0794	32.2612	18.1128	19.3797	32.6815	16.318	48.9995	49.9303	266.276	30.1703	21.5546	34.5751	0.231972	7.10175	913.737	21.1794	0.176661	212.248	176.939	258.424	1904.34	77.5907	168.749	1.34112	0.0118425		5.17612	32.7393	2.0909	2.0909	12.0575	10.7906		38.592	34.1171	27.6441	31.6697	27.5437	43.346	33.8188	6.2572	40.076	18.5022	28.6505	34.0425	0.0860075	32.8934
	39.07	59.7116	27.9694	31.5992	16.9939	24.9094	33.3756	14.8218	48.1974	44.4091	219.685	29.7843	25.6744	37.2023	0.183342	32.4267	693.584	29.2272	3.15556	268.358	71.6761	392.008	1635.45	75.6641	151.988	5.18429	31.7933		9.28575	29.9273	1.81492	1.81492	12.7903	4.87487		38.5522	34.0428	27.7326	31.8615	27.6815	43.6813	33.9253	6.29595	40.2213	18.5583	28.7648	34.0135	0.0836057	32.9521
	53.959	55.3742	27.1315	29.5389	15.8555	36.9733	36.4721	15.6441	52.1162	42.8935	244.739	33.2561	27.7334	49.7126	0.283801	305.793	357.292	87.2463	48.0687	425.044	0.251226	1203.27	1303.46	61.7901	105.433	11.6647	313.377		20.7029	22.1181	6.1246	3.71719	17.4006	3.71719		38.511	33.9699	27.8234	32.061	27.8018	44.001	34.028	6.33551	40.3635	18.6185	28.8828	34.0135	0.0815739	33.0154
	59.063	53.4455	25.7432	31.3255	15.0248	37.3639	36.9943	16.7283	53.7226	45.2187	279.837	34.3447	27.1388	49.4251	0.291082	487.027	270.641	126.588	32.1359	482.658	0.136604	1583.41	1167.91	41.8913	145.314	18.0287	327.359		24.7183	19.1008	8.60149	3.01923	19.3199	3.01923		38.4805	33.891	27.9075	32.2383	27.9048	44.6377	34.1767	6.48744	40.6641	18.9821	28.9902	34.1053	0.0810687	33.0647
	58.009	52.9077	24.0958	35.5173	14.4069	35.3017	36.7064	16.5889	53.2953	45.1936	275.193	35.4095	26.8973	48.5601	0.287087	453.8	262.483	159.028	1.41401	497.268	1.97303	1500.64	1131.44	23.2799	263.946	23.6582	256.99		22.5995	17.4982	11.3137	0.107761	21.0026	0.107761		38.4598	33.8071	27.9859	32.3315	28.0791	45.3999	34.3439	6.68109	41.025	19.4535	29.1422	34.2097	0.0799895	33.0693
	54.8391	52.4007	22.5947	34.9209	13.611	45.5094	37.3126	16.65	53.9626	44.623	277.223	40.2151	25.6762	50.6778	0.327443	307.178	227.649	216.617	5.72058	561.765	67.187	1265.1	1097.58	11.0481	244.923	32.0333	688.461		14.624	12.1855	17.6204	5.29427	26.6041	5.29427		38.4358	33.7262	28.0701	32.4457	28.2916	46.0852	34.5091	6.84713	41.3562	19.8415	29.3301	34.3134	0.0782998	33.0859
	52.1055	51.0338	21.6668	33.2365	12.6923	51.5211	37.0427	17.182	54.2247	46.3844	295.222	42.1351	24.5593	51.3993	0.353351	226.89	195.751	236.416	14.4872	592.941	209.625	1078.12	1008.88	5.74085	195.038	43.2775	1040.08		9.9704	8.89865	20.4683	8.89865	29.4428	9.38599		38.4126	33.608	28.1627	32.7074	28.4837	46.7321	34.6844	7.00132	41.6857	20.1858	29.5397	34.4153	0.076236	33.1577
	52.9981	47.7016	20.5581	30.935	12.2664	50.2555	35.7858	17.0657	52.8515	47.6886	291.239	39.3183	23.1524	49.617	0.363678	296.264	141.987	231.882	23.5301	553.162	209.372	1137.53	808.31	1.65716	136.053	49.0619	960.049		13.6798	8.38331	18.7602	8.38331	27.0519	10.9372		38.4046	33.4803	28.2545	32.9623	28.6536	47.3329	34.848	7.15251	42.0005	20.5249	29.7308	34.5061	0.0743391	33.2213
	57.1668	44.7577	20.8118	28.8135	12.4066	47.3323	35.2148	17.2536	52.4684	48.9953	297.686	36.7856	22.8122	46.6886	0.343541	481.891	91.0676	207.445	40.9764	520.215	146.834	1436.1	649.581	2.37462	91.0623	47.1183	787.445		20.3812	7.97211	15.9738	7.97211	24.379	10.5467		38.4103	33.3571	28.3368	33.1955	28.8087	47.8878	34.9994	7.29948	42.2989	20.856	29.9054	34.5888	0.0726173	33.2763
	56.3188	42.6508	35.8124	26.6487	12.1613	44.9173	36.4182	15.4358	51.854	42.3848	238.264	39.2316	28.9397	44.3507	0.210273	396.033	38.8449	0.366999	95.4431	588.397	72.2338	1372.55	546.623	273.624	54.4334	50.5451	657.74		17.0872	3.41919	3.41919	12.5829	27.0703	5.68567		38.4298	33.2363	28.4144	33.4162	28.9443	48.4228	35.144	7.44945	42.5934	21.197	30.0173	34.712	0.072529	33.3262
	54.4332	41.7137	44.7035	25.0564	20.9117	43.1747	38.3322	12.7628	51.095	33.2952	162.888	42.4442	29.2208	44.3213	0.205332	259.243	11.4349	40.5931	176.246	303.475	23.4495	1236.39	503.684	646.818	33.4731	2.69227	571.393		11.989	0.730457	2.25926	17.3878	21.5325	0.730457		38.4535	33.1246	28.4924	33.5332	29.0746	48.9602	35.2731	7.60914	42.8822	21.5721	30.0871	34.8381	0.0731765	33.3289
	51.613	48.7742	43.9714	26.7243	37.8608	41.1437	41.6812	8.86328	50.5445	21.2644	78.5577	42.5576	38.6815	47.5735	0.10309	98.64	50.3101	5.24502	223.708	14.596	0.288977	1046.02	870.448	610.119	55.5548	345.585	478.421		9.05545	6.21664	1.41388	15.8332	4.69679	1.41388		38.4814	33.0305	28.5642	33.4949	29.2052	49.5051	35.3802	7.78195	43.1622	21.9952	30.1615	34.9089	0.0729573	33.2627
	48.1452	53.6708	42.2191	29.6829	39.5301	39.2108	42.0765	8.24105	50.3176	19.5859	67.915	40.8746	39.2906	46.6637	0.085779	36.8294	134.428	0.0203452	153.601	6.48406	8.21229	833.73	1183.36	526.624	108.411	410.438	397.602		7.2706	12.7962	1.34451	11.1917	1.34451	1.66384		38.5271	32.9463	28.6278	33.457	29.3295	50.0439	35.4886	7.95845	43.447	22.4254	30.2337	34.9807	0.0727912	33.2016
	45.8569	50.9036	39.5682	29.1291	38.1939	37.7389	40.2318	7.47806	47.7098	18.5874	55.9213	38.881	37.8526	44.2847	0.0783092	31.642	113.888	0.440285	123.268	4.15306	6.21455	706.818	1000.63	411.984	97.1861	358.081	341.068		6.97585	12.0226	0.687183	9.7519	0.687183	1.14218		38.5897	32.8646	28.6872	33.4856	29.4331	50.5236	35.5973	8.11692	43.7142	22.8021	30.291	35.0694	0.0731085	33.1751
	44.4429	48.6702	37.6013	27.7715	35.7028	36.6307	38.4699	7.29343	45.7633	18.9588	53.1942	37.116	35.9348	42.7325	0.0864112	35.6767	104.045	0.754523	114.455	7.65704	3.38247	633.632	864.32	336.004	72.262	270.008	301.366		7.32689	11.5542	0.485258	9.34446	1.41324	0.485258		38.6535	32.7794	28.7406	33.5407	29.5231	50.8971	35.6891	8.2396	43.9287	23.0872	30.3372	35.152	0.0735204	33.16
	44.2439	49.8109	36.3574	25.6056	34.9934	34.8596	37.6451	8.40176	46.0469	22.3183	70.5896	35.6754	34.893	42.2723	0.0956288	43.5436	148.005	1.65816	144.95	7.0317	7.75918	623.652	932.692	291.951	40.129	247.198	243.009		8.56847	14.1354	0.68202	10.0698	0.68202	0.815817		38.7077	32.7216	28.7907	33.6127	29.614	51.2272	35.779	8.34397	44.123	23.3209	30.3909	35.2374	0.0738484	33.1672
	45.8454	49.319	35.442	24.0653	34.7828	32.726	37.0301	9.19685	46.2269	24.8362	84.5821	35.1124	33.2402	43.2446	0.130803	77.7106	151.017	2.52198	168.086	5.05033	18.5253	706.209	902.89	261.506	22.9868	240.62	181.041		10.733	14.2066	0.329609	11.0471	0.329609	2.38642		38.7101	32.7622	28.8463	33.6844	29.7118	51.5305	35.8742	8.42626	44.3005	23.4883	30.4744	35.3268	0.0737427	33.2233
	44.9592	47.7448	33.588	22.8347	33.677	31.2876	35.6819	9.21246	44.8943	25.8183	84.8694	33.6325	31.8627	42.1387	0.138862	86.0692	145.513	4.3842	165.051	4.01953	19.3098	659.894	810.765	204.982	12.7008	207.538	144.402		11.3267	14.1123	0.0444851	10.7979	0.0444851	2.34493		38.6796	32.8057	28.9798	33.7478	29.8112	51.8298	35.9757	8.49256	44.4682	23.6064	30.5598	35.4187	0.0736434	33.2768
	42.4998	44.9808	31.2284	21.294	32.1803	29.5019	33.6142	8.77044	42.3846	26.0915	76.9205	31.7043	29.9335	39.9199	0.142963	78.9544	129.201	5.69215	151.788	2.05614	16.9112	539.585	661.004	142.982	4.09302	166.653	104.674		10.7955	13.2765	0.475948	10.4103	0.475948	2.20245		38.6388	32.8482	29.1577	33.8401	29.8978	52.1396	36.087	8.55637	44.6434	23.7104	30.6354	35.5253	0.0739098	33.3442
	39.8652	41.5378	29.0868	20.5519	29.9553	28.0134	31.5017	7.88621	39.3879	25.0342	62.1923	29.5211	28.2817	37.3877	0.138664	69.9478	100.722	5.83172	119.9	2.39134	12.1687	424.127	495.816	96.3535	1.64099	114.158	76.4315		10.3441	12.0167	0.43425	8.96922	0.43425	1.50772		38.581	32.8894	29.2491	34.0176	29.9626	52.4213	36.1868	8.62255	44.8094	23.8279	30.6943	35.6445	0.0746204	33.4535
	37.8627	39.7914	27.0693	19.7237	27.6231	27.1763	29.8744	7.55532	37.4298	25.2902	57.0828	27.3997	27.0961	35.3028	0.131521	63.8126	98.347	7.86852	103.038	5.06834	7.28005	345.658	421.095	60.8167	0.205071	69.7609	62.4959		10.463	12.3917	0.33036	7.67602	0.223431	0.223431		38.5115	32.9686	29.3036	34.206	30.009	52.5228	36.2536	8.62631	44.8799	23.7944	30.7489	35.7417	0.0750903	33.5873
	36.4378	40.3314	25.1951	18.7987	26.0836	27.892	29.1231	7.89821	37.0213	27.1201	62.3817	26.9878	25.4173	34.3014	0.148766	53.5046	125.626	15.4291	106.594	9.23846	1.51557	294.704	443.549	35.0972	0.222948	46.4142	74.325		9.44997	13.3436	1.7927	8.18917	0.9042	0.9042		38.446	33.1596	29.3468	34.3878	30.1839	52.5147	36.3398	8.56486	44.9047	23.5688	30.9278	35.8518	0.0737348	33.7737
	35.1316	39.5122	24.3056	31.0159	24.3437	28.104	30.4022	6.08098	36.4831	20.0018	36.9783	29.5599	25.2838	34.1027	0.1485	22.3676	82.9926	37.1684	0.376628	36.7047	5.28146	251.563	409.712	25.3484	137.945	25.734	78.0248		5.57166	9.95225	5.25437	1.45592	5.21622	1.45592		38.3807	33.3581	29.4151	34.5604	30.438	52.4715	36.4373	8.47562	44.9129	23.2608	31.168	35.9681	0.0714976	33.9593
	34.0427	37.188	24.1114	41.3441	22.9164	27.2646	31.1445	7.49901	38.6436	24.0781	56.2352	30.6536	24.8997	36.4017	0.18763	8.39933	36.5236	49.4649	104.032	67.7023	15.0541	218.208	321.025	23.4312	487.23	13.2901	63.9		3.38906	6.53437	6.54223	10.6905	7.73724	3.38906		38.1942	33.5598	29.6152	34.7205	30.6492	52.418	36.5261	8.36292	44.8891	22.8957	31.3768	36.0747	0.0696488	34.1401
	32.852	34.2248	25.962	43.6478	21.2444	25.8	30.6218	8.00662	38.6285	26.1468	64.106	29.407	25.8405	33.8816	0.134641	4.97374	12.981	21.7138	169.675	87.9364	23.2498	184.449	223.62	44.7721	594.236	3.89495	42.6305		3.445	4.81772	3.445	14.2408	8.16263	3.60699		37.8398	33.7528	29.8066	34.8588	30.8463	52.368	36.5787	8.25297	44.8317	22.5622	31.5729	36.1487	0.067568	34.3058
	31.3055	31.903	25.5454	42.821	19.9631	25.2316	29.4616	7.89031	37.3519	26.7817	62.257	28.4255	25.31	31.7536	0.112919	3.4	5.96024	15.3363	178.474	90.2215	17.8931	144.833	159.57	39.3706	554.611	0.47923	35.5304		2.88004	3.47749	2.88004	14.3955	8.46237	3.1939		37.4709	33.9445	29.9446	34.945	31.0392	52.2361	36.5967	8.12716	44.7239	22.2074	31.7655	36.1838	0.065023	34.4447
	29.3948	32.8905	24.2139	40.2644	20.1221	25.1099	28.6659	7.18839	35.8543	25.0764	51.6729	27.2524	24.4379	32.0166	0.134245	0.531276	17.8471	19.8209	134.523	72.9967	12.6452	102.495	185.496	24.4335	440.727	0.724684	34.095		2.14244	5.63815	3.03851	13.012	7.13025	2.14244		37.1094	34.1654	30.0552	34.9983	31.2341	52.0962	36.6098	8.0064	44.6162	21.8696	31.967	36.2069	0.0621931	34.5818
	27.3777	46.1942	23.5492	41.8298	30.1064	26.4827	32.59	9.19586	41.7858	28.2168	84.5639	28.742	26.7064	38.8989	0.185846	27.1682	185.074	81.7353	85.374	6.16836	37.2993	65.7206	724.866	18.3045	508.906	117.408	52.0104		1.36435	17.4522	5.19279	13.0878	1.36435	2.25935		36.8283	34.4448	30.1491	35.0571	31.4339	51.9993	36.6521	7.90574	44.5578	21.5697	32.1866	36.2533	0.0594203	34.7509
	25.8731	44.0693	23.9061	50.0674	31.8352	31.4399	34.5318	10.3637	44.8955	30.012	107.406	31.6376	27.2648	41.0108	0.201331	74.9741	90.9633	112.907	241.354	7.27149	9.56015	43.5893	614.963	21.4852	948.428	157.864	148.085		5.7645	12.4317	7.73151	18.4298	0.197689	0.197689		36.5934	34.7275	30.2452	35.107	31.6343	51.9212	36.7048	7.81601	44.5208	21.2943	32.4076	36.3053	0.0567248	34.9173
	24.2031	41.6695	33.9106	49.3821	30.2619	37.9993	36.2378	8.84693	45.0847	24.4136	78.2682	35.955	31.1741	40.752	0.133163	144.833	29.5041	5.41567	172.774	35.7109	3.10305	24.3272	501.702	214.323	906.689	120.803	350.756		11.7519	5.71458	2.04435	13.4272	5.69306	2.04435		36.3585	34.9884	30.3291	34.9702	31.8366	51.8651	36.7246	7.74927	44.4739	21.101	32.62	36.2906	0.0532657	34.9793
	22.9433	41.1688	37.284	47.1745	29.3003	37.4565	35.8879	8.60981	44.4977	23.9908	74.1288	37.3703	31.2962	40.2407	0.125032	167.563	27.8874	1.94923	127.388	43.3964	2.46041	13.487	479.519	324.476	778.616	100.59	330.717		14.427	3.79849	0.0862103	9.80427	8.06995	0.0862103		36.116	35.1854	30.3835	34.822	32.0577	51.8137	36.7297	7.69455	44.4243	20.9491	32.7488	36.3436	0.05203	35.0037
	21.7061	44.4757	36.5035	44.5237	49.5091	35.6917	38.735	9.86683	48.6018	25.4726	97.3542	40.4896	35.8947	44.5117	0.107169	289.983	32.9562	4.97938	33.5096	116.082	9.26156	5.93056	635.287	296.966	637.709	914.353	269.645		18.7835	3.9861	3.9861	4.0341	9.01947	4.79793		35.8668	35.3608	30.4334	34.6739	32.2888	51.7404	36.7274	7.63587	44.3632	20.7907	32.8851	36.3857	0.0505354	35.0174
	20.2604	43.0293	34.2004	42.8172	48.8252	52.6549	40.2979	11.6439	51.9418	28.8945	135.58	42.9233	36.3546	47.3763	0.131632	401.502	7.46072	37.1793	6.34664	72.715	152.695	0.979223	564.467	222.893	554.43	873.462	1114.5		22.6629	0.106089	8.72283	0.106089	5.90197	9.73166		35.6253	35.5375	30.4831	34.5354	32.5111	51.6521	36.7241	7.57563	44.2997	20.6285	33.0172	36.4274	0.049108	35.0364
	18.9433	40.2527	33.2638	40.6023	45.3314	71.5938	41.6646	17.3156	58.9802	41.5596	299.831	40.4275	35.011	44.1492	0.115439	516.255	1.99327	70.5733	1.12836	13.446	895.759	0.10727	440.24	195.802	455.032	679.155	2737.69		21.4842	0.174795	7.16375	0.174795	4.90391	31.1663		35.4067	35.7327	30.5348	34.417	32.7922	51.711	36.7657	7.56843	44.3342	20.5856	33.1984	36.5075	0.0474717	34.9118
	22.004	39.4139	32.7214	37.7638	43.0279	73.7296	41.4434	17.4157	58.8591	42.0228	303.306	38.5888	33.982	42.1244	0.106988	377.891	4.11895	76.0741	13.5398	2.51059	1042.4	7.4701	405.742	180.916	341.988	564.397	2965.75		16.5848	0.825066	5.86746	0.825066	4.43907	35.1407		35.2919	35.9397	30.5873	34.3828	33.2243	52.0293	36.9092	7.64333	44.5525	20.7085	33.5139	36.6668	0.0449255	34.8373
	43.6301	45.5964	31.2849	36.2245	42.4857	71.9137	45.1892	14.1266	59.3158	31.2609	199.56	43.0579	37.7898	45.1049	0.0882452	2.4309	0.165819	193.33	80.3665	7.30902	714.199	593.373	693.037	144.338	287.426	538.93	2771.27		0.572193	2.53854	11.773	6.83341	0.572193	28.8558		35.1098	36.1413	30.6471	34.4811	33.5141	52.4348	37.0547	7.76378	44.8185	20.9522	33.7558	36.8264	0.0435027	34.7954
	49.7564	44.5163	29.1884	37.3993	40.8673	68.0101	44.9563	13.2451	58.2014	29.4623	175.434	42.6918	38.2663	48.4463	0.1174	23.0406	0.193628	248.626	57.1087	16.7196	531.48	929.367	637.331	98.358	328.64	466.409	2375.52		7.06456	1.82446	13.5034	5.29253	1.82446	25.3183		34.9159	36.2871	30.7107	34.5828	33.6641	52.8507	37.1685	7.90509	45.0736	21.2682	33.8938	36.9482	0.0431159	34.7493
	48.7045	41.5329	28.1352	53.0895	38.2626	63.96	45.6141	12.4757	58.0898	27.3506	155.643	45.1187	39.0802	51.9932	0.141787	9.55034	16.6562	305.514	55.8812	54.044	336.572	866.339	495.6	78.576	1143.7	360.689	1997.12		3.58578	3.58578	16.9835	7.97079	6.85604	18.8413		34.725	36.2947	30.7788	34.6647	33.8163	53.2525	37.2553	8.04634	45.3017	21.5978	34.0284	37.0152	0.042042	34.6949
	45.7822	38.2013	27.5785	55.88	36.6856	71.2436	45.8952	15.6318	61.527	34.0598	244.353	41.9918	37.0645	53.3556	0.180171	0.012763	59.1967	335.502	99.6965	84.8169	642.542	702.854	358.361	69.0174	1340.23	303.274	2701.17		3.79048	3.79048	14.4132	13.8883	5.30615	29.2519		34.5425	36.251	30.841	34.7254	33.9681	53.6278	37.326	8.18225	45.5082	21.9211	34.1117	37.0573	0.041388	34.634
	43.2296	35.6948	26.0385	53.9671	35.5847	89.4773	47.332	22.6447	69.9767	47.8423	512.783	39.4622	35.6123	51.2827	0.180338	16.8297	135.424	453.414	44.0242	137.998	1776.22	574.022	269.747	45.8009	1203.83	266.143	4928.94		3.76739	3.76739	13.4237	14.5049	3.87747	50.0151		34.3554	36.2074	30.8813	34.7805	34.1068	53.9854	37.3861	8.31826	45.7044	22.2496	34.169	37.0915	0.0410117	34.568
	41.6746	34.3221	25.1113	50.1029	33.7893	88.1403	45.5234	22.5024	68.0258	49.4304	506.359	37.9984	33.9225	47.9958	0.171797	14.8132	125.469	416.655	20.9715	137.689	1816.2	501.929	226.54	34.1106	950.614	210.786	4743		3.67626	3.67626	12.8871	12.1045	4.20903	50.1419		34.1052	36.1675	30.9078	34.8453	34.2543	54.3581	37.4397	8.46776	45.9074	22.6171	34.1424	37.1216	0.041805	34.5498
	40.6169	33.4289	24.7563	47.8251	31.7588	84.4009	43.7978	21.4009	65.1987	48.8628	457.996	37.0229	32.1763	46.0231	0.17707	10.1185	107.514	362.58	16.2193	144.938	1648.61	455.652	200.451	30.0899	815.348	155.948	4241.93		3.59396	3.59396	12.2666	10.8022	5.26412	47.378		33.8433	36.1385	30.9271	34.9854	34.4911	54.8835	37.5448	8.67156	46.2164	23.0966	34.0053	37.1932	0.0447758	34.7382
	40.4403	32.3196	24.5512	49.1574	29.1947	79.7018	42.5608	20.1759	62.7368	47.405	407.068	36.3799	29.9759	46.9781	0.22094	4.4967	104.882	324.345	43.5145	178.654	1379.45	448.145	170.27	27.8827	893.205	98.482	3651.9		4.06033	4.06033	11.8287	12.7774	7.18529	43.3218		33.603	36.032	30.943	35.1358	34.7405	55.4288	37.6472	8.88652	46.5337	23.6048	33.8874	37.2434	0.0471809	34.9381
	44.5653	30.7461	25.5975	51.7096	27.3092	74.4396	42.3946	18.7817	61.1763	44.3021	352.752	37.6557	28.1685	49.9235	0.278583	4.71218	135.686	282.141	86.7699	227.567	1026.88	639.811	131.683	40.0269	1052.27	64.6158	3043.59		6.90959	6.90959	12.0582	14.0539	10.3465	36.7838		33.3901	35.7278	30.9548	35.2857	34.9934	55.971	37.7205	9.10983	46.8303	24.1509	33.791	37.2223	0.0483202	35.1395
	43.8834	28.4238	26.3219	50.1612	26.769	69.6966	40.876	17.2729	58.1489	42.257	298.355	36.1536	27.1827	48.5917	0.282537	9.04435	155.056	211.822	86.2154	199.008	830.629	605.776	83.7774	49.7172	954.214	56.222	2542.76		7.72976	7.72976	9.83172	14.0076	9.38463	33.543		33.1902	35.3493	30.9519	35.4149	35.242	56.4879	37.7727	9.33401	47.1067	24.711	33.7031	37.1832	0.0490938	35.2956
	42.0083	26.5312	25.7294	46.5541	30.7161	67.3712	39.8184	15.92	55.7383	39.9814	253.445	36.3622	27.5774	45.4176	0.244403	4.79582	176.55	198.5	45.3696	82.851	759.159	516.992	52.7122	41.7125	744.375	130.994	2313.65		5.64609	9.83106	10.6329	10.1919	5.64609	31.009		32.9855	34.9681	30.9173	35.5313	35.4715	56.9716	37.8075	9.55708	47.3646	25.2782	33.4811	37.2385	0.0531306	35.2198
	39.1338	25.7445	24.3448	44.1365	32.3187	68.1452	38.9706	16.1923	55.1629	41.5502	262.192	35.7263	27.3881	42.8858	0.220534	0.0266399	174.929	213.915	26.6867	44.2471	851.157	394.537	41.9085	25.7447	618.301	170.248	2388.7		3.40753	9.98175	11.3815	8.41023	3.40753	32.4189		32.7764	34.6128	30.877	35.6423	35.6837	57.4327	37.8375	9.77641	47.6139	25.8379	33.2355	37.2991	0.0576102	35.1276
	37.1734	26.3007	23.3102	42.5753	31.2279	70.1124	38.45	17.0302	55.4802	44.2918	290.027	34.2007	27.5325	41.2248	0.19914	1.62976	147.606	229.213	17.0183	52.1578	1002.51	320.5	49.4184	16.3163	543.098	142.972	2584.87		2.97271	7.89998	10.8905	8.37465	2.97271	35.9118		32.568	34.2736	30.8392	35.7519	35.8955	57.8761	37.8674	9.99107	47.8585	26.3844	32.9944	37.3744	0.0622432	35.0127
	35.9117	25.64	27.6085	41.0759	29.3339	69.2607	38.1384	16.2898	54.4283	42.7124	265.359	32.6228	28.0398	39.7848	0.173167	4.95853	156.21	110.88	8.62848	77.5206	968.598	276.917	40.5667	69.5159	475.459	101.264	2498.99		3.2889	6.98272	5.0143	8.4531	3.2889	36.638		32.3714	33.9301	30.7988	35.8579	36.1147	58.296	37.8948	10.1991	48.0939	26.9141	32.7611	37.4498	0.0667801	34.894
	35.0835	23.9942	38.3263	38.6236	44.4478	67.6541	41.3549	14.5504	55.9053	35.1842	211.714	38.4749	35.8942	42.9918	0.0899721	39.3303	301.394	9.17268	7.46008	9.56591	691.646	250.041	22.3105	363.11	374.53	633.88	2340.94		3.39141	14.4807	0.148664	0.148664	5.97286	29.1791		32.1964	33.465	30.6987	35.8655	36.3421	58.6964	37.8774	10.4222	48.2996	27.5157	32.5135	37.4936	0.0711359	34.6653
	34.6792	22.3382	41.2634	36.3197	51.1548	64.9505	41.7843	14.719	56.5033	35.2262	216.649	38.7916	35.0893	48.682	0.162259	50.4826	378.151	0.271333	29.8619	87.8065	536.674	237.418	9.40868	483.673	290.664	1016.59	2086.63		4.11236	16.4534	2.47186	2.47186	12.3633	26.159		32.0381	33.0053	30.5672	35.7854	36.5737	59.086	37.8426	10.6503	48.4929	28.1437	32.2799	37.5254	0.0751444	34.3953
	33.8252	21.5148	40.706	35.5346	49.9337	61.0025	40.4195	13.704	54.1235	33.9044	187.8	38.1203	34.2525	47.6267	0.163341	43.4844	357.386	0.0821028	23.8622	90.5199	423.663	211.829	5.03544	459.466	264.509	940.208	1741.54		4.29509	16.6055	2.58572	2.58572	11.8134	22.8823		31.8328	32.5691	30.4338	35.6938	36.7998	59.4042	37.7889	10.8573	48.6463	28.7315	32.0169	37.5416	0.0794263	34.1314
	32.4033	21.3369	39.1422	35.1473	47.5492	58.1361	38.9525	12.725	51.6775	32.6681	161.926	37.1447	33.0893	45.4475	0.157355	42.892	310.31	0.0359708	14.4794	73.904	368.01	172.462	4.26854	394.87	252.063	799.668	1510.51		4.74144	15.8079	1.99742	1.99742	10.4045	20.9913		31.4674	32.1708	30.3024	35.6165	37.0168	59.5834	37.6929	11.0257	48.7186	29.2515	31.6432	37.5239	0.0850209	33.8937
	31.1602	20.5163	36.7231	34.0722	44.4751	88.1339	42.5135	23.6754	66.1889	55.6892	560.526	35.3976	31.8882	42.5371	0.143082	128.896	483.875	33.5286	71.2558	3.84806	2081.23	141.358	1.5512	304.581	219.079	635.256	4742.12		4.23738	14.8813	1.32546	1.32546	9.0775	52.7363		31.0517	31.8352	30.1773	35.6556	37.2198	59.7399	37.6133	11.1831	48.7964	29.7318	31.2476	37.5149	0.0911443	33.7454
	29.8155	19.0726	35.0858	31.8152	49.2996	99.9574	44.1743	29.016	73.1903	65.6852	841.928	33.4505	30.3154	45.7462	0.202872	206.177	630.098	82.6023	152.748	26.2685	3111.75	111.19	0.0393009	250.112	157.361	901.728	6510.32		3.635	14.3779	1.63528	1.63528	15.8491	66.5069		30.6563	31.5413	30.0972	35.6935	37.4093	59.8889	37.5477	11.3284	48.8762	30.1707	30.8776	37.5131	0.0970245	33.6174
	27.9991	17.681	34.5116	35.6748	51.2962	97.8619	44.1708	28.5034	72.6742	64.5301	812.445	35.0932	29.6272	47.3908	0.230642	261.522	701.709	93.2999	72.1818	50.7714	2882.74	76.1828	2.52771	232.28	269.089	1025.62	6176.56		7.09405	17.4122	0.581598	0.581598	16.203	62.7688		30.2864	31.2731	30.059	35.7175	37.5934	59.9043	37.4723	11.4133	48.8856	30.4579	30.5331	37.5632	0.103237	33.4953
	27.4639	16.3086	33.8279	49.819	48.8858	93.8331	45.0231	27.1239	72.1469	60.2444	735.704	41.3568	29.0549	49.5857	0.261072	308.325	824.518	125.332	23.0012	14.9209	2382.42	67.1258	8.77475	211.907	933.19	877.046	5559.53		13.893	25.0482	7.52897	8.46217	7.52897	52.4763		29.9327	31.0223	30.0229	35.7302	37.7727	59.8442	37.3875	11.4676	48.8551	30.6722	30.2728	37.6764	0.108958	33.3763
	28.491	15.4647	32.4168	48.3014	45.5191	88.3937	43.0978	25.2019	68.2997	58.4762	635.137	38.9679	29.4724	47.6059	0.23526	213.359	763.585	114.084	27.078	5.8627	2051.72	85.0111	14.4863	172.816	842.776	688.971	4777.97		10.477	23.5032	6.55115	9.3335	6.55115	49.4258		29.563	30.7981	29.9875	35.7514	37.9366	59.7901	37.3044	11.5258	48.8302	30.8965	30.1902	37.7785	0.111645	33.2747
	28.6447	15.2904	30.6685	45.0782	42.3447	82.2867	40.7189	22.991	63.7099	56.4628	528.586	36.5066	29.1506	44.3948	0.207276	145.786	646.605	101.009	19.0034	2.64339	1727.88	87.8685	15.8438	129.907	666.017	532.403	3971		7.86196	21.2162	5.83809	8.57154	5.83809	45.7801		29.1466	30.5886	29.9459	35.8056	38.0787	59.7598	37.2209	11.6004	48.8213	31.1664	30.1066	37.8643	0.114132	33.1971
	28.2483	14.5991	29.0627	42.3843	39.1027	78.4258	38.6372	21.7937	60.4308	56.406	474.963	34.0827	28.4519	41.5639	0.187271	107.927	577.828	91.6696	14.0408	0.216733	1583.13	80.5956	21.8252	95.8811	534.23	393.303	3499.31		5.83437	19.4836	5.01998	8.30155	5.01998	44.3431		28.7303	30.3943	29.7536	35.8787	38.2078	59.7437	37.1181	11.6999	48.818	31.5208	29.9138	37.9354	0.118227	33.1365
	26.7989	14.0299	27.6918	39.8689	36.7568	77.2721	37.0697	21.6722	58.742	58.4634	469.686	32.2243	27.0222	39.0909	0.182547	105.489	530.836	87.9453	7.83558	0.0979417	1616.23	56.6722	27.4679	70.9128	424.282	305.758	3364.14		5.42536	18.1944	4.53248	7.64465	4.53248	45.0478		28.3249	30.2643	29.4691	35.9547	38.241	59.7224	36.9961	11.8007	48.7967	31.8971	29.6679	37.9297	0.122221	33.1095
	25.6579	13.8918	26.3935	37.1725	35.4574	76.8502	35.9039	21.7181	57.622	60.4894	471.674	30.9255	25.8418	36.7437	0.174192	104.981	484.531	90.4467	1.6093	0.199367	1676.6	40.7942	28.9339	50.7329	320.468	262.004	3315.39		5.26759	17.0336	4.53192	6.24701	4.53192	45.9248		27.994	30.122	29.1832	35.9922	38.0996	59.6946	36.8476	11.8882	48.7358	32.2631	29.4179	37.7866	0.124526	33.0571
	26.6765	13.6265	24.973	36.545	33.3081	75.4083	35.0895	21.2823	56.3719	60.6514	452.937	29.9923	25.3988	35.7357	0.169084	70.7797	460.663	102.345	2.11828	3.17373	1625.6	54.8435	31.8588	32.5142	298.396	197.043	3151.42		3.31579	16.3658	5.0193	6.55271	3.31579	45.4161		27.7042	29.9265	28.9274	35.9869	37.9384	59.665	36.6914	11.972	48.6635	32.629	29.1772	37.6266	0.126481	32.9567
	27.7644	13.3036	23.5898	40.7884	30.7786	72.3718	34.7661	20.4984	55.2645	58.9609	420.185	29.2715	24.6334	38.286	0.216985	49.0236	460.638	124.911	36.2685	15.9001	1414.19	72.141	35.6076	18.6531	463.007	132.429	2819.71		1.50709	15.9679	5.68175	11.5169	1.50709	43.1003		27.4271	29.7482	28.7885	35.9726	37.7861	59.6315	36.559	12.0362	48.5952	32.9227	29.0284	37.4793	0.127067	32.8604
	26.757	12.5133	22.0235	40.3702	28.885	67.9577	33.0844	19.3515	52.436	58.4913	374.482	27.821	23.2069	37.4989	0.23543	40.0362	423.17	122.344	53.0816	17.6358	1216.14	56.0431	45.6637	7.57735	445.181	92.4311	2370.41		1.06396	15.3076	5.79745	12.5492	1.06396	40.1367		27.1551	29.5738	28.6853	35.957	37.6491	59.5891	36.4349	12.0919	48.5268	33.1876	28.9074	37.3455	0.127362	32.7654
	24.938	14.3342	21.113	39.5017	27.7434	63.0927	31.7872	17.4434	49.2306	54.8756	304.272	26.3407	22.0692	36.5621	0.247187	46.911	304.606	113.939	59.5146	16.3522	980.037	32.1167	24.3704	3.39339	409.289	71.7837	1920.36		1.40269	12.0065	5.22773	13.161	1.40269	36.752		26.8839	29.3708	28.5868	35.9465	37.5051	59.5425	36.3059	12.1488	48.4547	33.4622	28.7828	37.2053	0.127637	32.6586
	23.5406	22.7768	20.9825	37.8175	27.2577	59.3775	31.9588	14.7232	46.682	46.0693	216.773	25.3992	22.9678	35.1776	0.209988	70.8656	84.3084	120.478	34.3249	22.1001	751.786	18.231	12.292	2.92991	343.98	63.7901	1608.54		1.85855	2.62234	4.41663	12.4184	1.85855	33.9783		26.6066	29.1596	28.4821	35.9315	37.3555	59.5019	36.1729	12.2111	48.3839	33.7575	28.6515	37.0598	0.127959	32.5456
	21.9717	22.5937	27.7973	35.3424	26.8033	57.5342	32.0071	13.3931	45.4002	41.8442	179.376	27.3003	23.6461	33.4561	0.171798	100.709	88.6125	17.7223	11.1241	27.0792	651.632	7.29468	11.0412	72.7007	258.294	56.7384	1464.08		5.32861	4.70665	0.496988	8.04206	0.496988	30.2339		26.3337	28.9522	28.3823	35.9112	37.2395	59.4621	36.0469	12.2731	48.3199	34.0475	28.5248	36.9413	0.128563	32.4317
	20.8008	21.9677	32.897	35.9656	25.3077	57.2934	32.372	13.6111	45.9831	42.0458	185.262	29.1024	22.8027	35.1985	0.213715	133.894	108.249	0.275606	12.9139	49.9047	621.072	2.34069	7.2733	185.673	278.716	36.4439	1445.71		8.3016	7.13463	3.79465	6.86326	3.79465	28.191		26.0739	28.7601	28.3164	35.8956	37.1929	59.4226	35.9436	12.329	48.2725	34.3009	28.4274	36.8805	0.129436	32.3278
	20.5707	20.6528	32.5838	42.4767	24.2998	57.8489	33.0721	14.7652	47.8373	44.6454	218.011	28.4418	21.5646	40.0035	0.299489	156.286	154.239	0.238496	88.4463	76.9535	613.891	1.68961	1.90981	177.234	538.512	25.2904	1488.27		7.87109	7.78898	4.14198	14.0349	4.14198	29.4072		25.8298	28.5903	28.3585	35.8794	37.167	59.3876	35.8688	12.3691	48.2379	34.4844	28.4165	36.8451	0.129152	32.2349
	20.6213	25.2781	31.7058	41.7096	25.8916	56.4149	33.6035	13.3191	46.9227	39.6361	177.399	28.7987	25.4315	39.2087	0.213137	168.539	69.3126	3.60156	65.7089	59.4749	520.358	1.82367	36.0875	154.627	503.5	43.8338	1379.68		8.17738	3.52053	2.90711	12.911	2.90711	27.6162		25.5971	28.4256	28.4181	35.8595	37.1562	59.3558	35.802	12.4072	48.2092	34.6549	28.42	36.832	0.128916	32.1425
180°	19.8397	36.3648	29.7186	39.7241	37.7813	53.805	36.2056	11.2654	47.471	31.1152	126.91	37.073	31.3801	39.2384	0.111278	267.843	0.025348	42.0812	12.3802	2.4829	309.74	0.323583	292.203	109.155	418.337	342.637	1192.61		17.2334	0.708256	7.35447	2.65108	0.708256	16.732		25.3682	28.2417	28.4884	35.8395	37.1452	59.3249	35.7347	12.4468	48.1815	34.8313	28.3034	36.8188	0.130761	32.164
	18.5304	36.1878	30.9068	37.3999	48.1966	50.3917	36.9355	11.694	48.6295	31.6606	136.749	36.7938	32.227	45.4974	0.170736	338.748	0.559059	36.3457	0.21562	126.811	181.068	0.548244	286.184	135.395	328.661	836.697	968.506		18.2634	0.606026	5.88706	0.606026	11.4027	13.5978		25.1436	28.0519	28.5537	35.7016	37.1354	59.2974	35.6473	12.4891	48.1363	35.0351	28.1773	36.777	0.132395	32.1277
	17.5366	35.192	44.4847	35.0024	49.0957	46.8923	38.034	11.6607	49.6946	30.6585	135.971	39.8384	35.0498	46.2904	0.138193	420.142	8.07676	41.6125	9.19051	122.363	78.4706	3.00757	253.483	635.741	247.481	889.524	762.946		22.3018	4.64637	4.64637	4.83599	9.25737	7.05396		24.9237	27.8727	28.6002	35.4585	37.1293	59.266	35.5417	12.5308	48.0725	35.2566	28.0546	36.7324	0.133944	32.0293
	16.2619	33.2102	53.9958	32.3271	46.5126	44.559	37.8111	13.4075	51.2186	35.4591	179.76	38.8846	32.5479	46.0242	0.171515	464.367	21.168	261.943	30.074	75.7153	45.5342	9.05355	194.307	1205.82	170.467	742.111	639.491		22.6227	5.67439	15.1111	6.55749	7.62794	5.67439		24.7115	27.7106	28.6128	35.1849	37.133	59.2346	35.4312	12.5743	48.0055	35.4893	27.9362	36.7075	0.135688	31.8989
	15.1412	32.3255	52.8784	30.1833	44.1075	44.7468	36.5638	13.4732	50.037	36.8485	181.527	38.2165	30.7189	44.587	0.184157	458.927	17.9636	266.167	40.7103	56.9081	66.9619	17.0538	170.423	1129.47	119.083	616.862	649.026		23.0753	5.89105	14.6619	8.03316	5.89105	6.53033		24.5113	27.5609	28.624	34.9079	37.1454	59.1941	35.3239	12.6122	47.9362	35.7045	27.8267	36.69	0.137381	31.7659
	14.4655	34.2827	49.7407	29.0433	43.0221	55.9169	37.7452	15.044	52.7892	39.8566	226.321	38.6524	30.3531	48.061	0.225825	541.944	11.9887	143.892	75.7234	27.8454	330.211	23.0913	225.357	928.412	95.5006	564.121	1342.94		24.1869	4.36967	11.0883	9.60912	4.36967	17.2645		24.3272	27.3914	28.6775	34.651	37.1515	59.1438	35.2237	12.6423	47.8661	35.8915	27.713	36.6696	0.139116	31.6643
	19.2519	39.1913	46.6703	28.7108	42.0623	59.2559	39.1904	13.9584	53.1488	35.6169	194.837	40.6268	31.3309	45.5183	0.184613	397.543	8.23125e-07	55.948	109.823	8.24778	402.623	0.000357728	396.826	750.728	89.1125	519.451	1598.8		21.3749	1.43549	6.04344	11.916	1.43549	18.6291		24.1595	27.0799	28.7352	34.399	37.0465	59.0713	35.0819	12.6762	47.7581	36.1331	27.4938	36.5554	0.141479	31.5671
	22.0836	38.6898	44.469	28.5264	41.2697	58.8032	38.9736	12.8311	51.8047	32.9225	164.637	39.9797	31.0673	43.6692	0.168618	285.274	0.0805564	30.1996	109.144	5.27182	393.214	7.91138	377.096	634.949	85.6659	483.948	1562.81		17.8962	1.28993	4.48931	11.4533	1.28993	18.8235		24.0007	26.7814	28.7833	34.0798	36.9145	58.9445	34.9174	12.6885	47.6058	36.3386	27.2818	36.4152	0.143388	31.4315
	21.6206	37.4305	42.897	27.9608	40.8395	57.1517	37.9834	12.3954	50.3787	32.6337	153.645	39.135	30.3282	42.3826	0.165786	267.739	0.305673	24.1442	100.452	8.15729	367.427	5.52151	329.772	558.197	75.5154	465.205	1434.96		17.5143	1.70449	3.76206	11.1742	1.70449	18.0168		23.8693	26.4996	28.718	33.7619	36.7921	58.7497	34.7318	12.6805	47.4123	36.5098	27.0542	36.277	0.145629	31.24
	20.6241	35.4533	41.8627	27.183	41.5899	54.2544	36.8279	11.9095	48.7374	32.3383	141.837	38.5216	29.2505	41.7945	0.176564	262.562	1.88951	25.3496	93.0249	22.6763	303.683	1.83139	261.872	510.393	62.6015	498.138	1223.85		17.8974	3.06828	3.34116	11.3386	3.06828	15.7328		23.7582	26.2146	28.6003	33.4749	36.6726	58.5629	34.5473	12.6777	47.225	36.6968	26.811	36.1413	0.148212	31.0376
	19.2965	34.0688	40.6609	25.7328	41.067	50.6925	35.2531	11.3848	46.6379	32.2946	129.615	37.3648	27.8168	40.9654	0.191164	254.612	1.40258	29.2444	90.636	33.8013	238.377	0.000658979	218.978	457.534	41.7566	475.071	987.323		18.0683	3.29606	3.29606	11.632	3.70214	13.3277		23.6553	25.8895	28.4736	33.2813	36.3424	58.4003	34.3404	12.6808	47.0213	36.9269	26.5355	35.8419	0.149194	30.8775
	18.2909	33.7664	39.1754	23.9375	38.77	48.6519	33.7654	11.0632	44.8285	32.7649	122.394	36.2682	26.3947	39.0741	0.19367	239.459	1.13274e-06	29.2689	96.5872	25.0466	221.609	0.960277	210.122	396.192	21.7774	380.218	863.246		17.9773	2.5018	2.90721	12.3307	2.5018	12.3837		23.563	25.5739	28.3547	33.1025	36.0086	58.0615	34.1107	12.6136	46.7243	36.9785	26.2691	35.5341	0.149911	30.7286
	17.9808	34.9471	37.0486	22.916	43.3521	61.7554	36.3334	15.5873	51.9206	42.9008	242.964	35.9979	25.9238	41.7762	0.234157	336.815	1.92161	0.51163	180.025	49.2625	646.282	1.6641	245.746	316.05	13.2873	579.906	1804.94		18.0171	1.05075	1.05075	13.0819	7.35419	25.7575		23.4801	25.2827	28.2345	32.9361	35.7012	57.5215	33.8594	12.4665	46.3258	36.8184	26.0207	35.2407	0.150504	30.5853
	28.1218	35.0204	34.994	28.4586	57.5095	84.6636	44.7946	22.3053	67.1	49.7946	497.528	35.0072	30.0924	51.8872	0.265856	277.985	95.5361	96.0521	266.867	161.669	1589.53	78.339	248.048	247.219	84.4145	1462.2	4276.21		6.88543	0.0131798	0.0131798	6.54863	22.5023	49.6563		23.3611	24.9967	28.116	32.7832	35.4133	56.9516	33.6037	12.3141	45.9177	36.645	25.7765	34.9609	0.151214	30.4496
	29.8144	34.0157	34.2107	39.4514	57.6441	89.6704	47.4678	22.8789	70.3467	48.1988	523.445	36.8311	34.0645	53.096	0.21835	311.641	180.958	175.751	64.2619	103.558	1781.06	111.167	217.412	223.198	407.257	1472.51	4956.09		7.01662	2.81533	2.62039	2.62039	20.8131	52.8393		23.0318	24.6451	28.0112	32.6314	35.13	56.394	33.3072	12.2102	45.5175	36.6593	25.4866	34.6743	0.152719	30.3213
	29.1205	32.0299	33.6177	38.7014	56.725	87.3988	46.2656	22.4283	68.6938	48.4772	503.026	36.1596	32.4268	52.2191	0.233825	293.951	202.655	159.969	57.216	109.401	1691.94	97.0167	162.793	205.832	377.548	1402.82	4641.41		7.03901	4.12969	2.54187	2.54187	20.5655	51.2392		22.6549	24.2991	27.9214	32.4635	34.8765	55.8681	33.0139	12.1266	45.1405	36.7319	25.2047	34.4109	0.154425	30.1925
	27.3203	30.5657	32.5463	36.5467	55.222	83.1196	44.2201	21.4542	65.6743	48.5169	460.284	34.5465	31.0608	50.5532	0.238836	285.604	186.443	136.277	58.8815	121.042	1513.17	64.7935	127.573	176.239	298.454	1292.49	4076.67		7.22622	3.98083	2.00017	2.00017	20.6755	48.5731		22.2859	23.9775	27.8338	32.1615	34.6459	55.3752	32.7133	12.0537	44.767	36.8465	24.9415	34.1628	0.156016	29.9976
	25.471	29.7643	30.711	34.0135	52.3053	77.7802	41.6742	19.9996	61.6739	47.9904	399.986	32.3623	30.001	47.7323	0.228105	262.545	141.845	120.192	58.6862	113.019	1303.64	38.4418	110.113	130.877	217.347	1091.27	3423.34		6.89127	2.59792	1.65127	1.65127	19.943	45.4179		21.9404	23.6869	27.7422	31.8311	34.4234	54.8026	32.4044	11.9441	44.3485	36.8595	24.7007	33.9186	0.15725	29.7867
	24.2732	29.218	28.6878	31.6071	49.7827	73.7887	39.5596	18.9642	58.5238	47.9383	359.641	30.4125	28.8204	45.2388	0.221694	233.674	106.948	118.195	63.2423	104.513	1171.63	25.0232	98.9458	88.6796	152.183	930.975	2972.19		6.13937	1.19454	1.7247	1.19454	19.3702	43.3761		21.6135	23.4206	27.6549	31.5073	34.2423	54.0417	32.08	11.7595	43.8396	36.6568	24.4792	33.7017	0.158515	29.5811
	23.2562	28.5033	27.0648	30.766	49.8647	73.448	38.8172	19.3535	58.1707	49.8582	374.559	29.6347	27.4245	45.09	0.243614	242.145	106.375	138.117	64.8209	122.048	1199.29	15.8829	85.239	60.7464	132.139	935.985	2935.16		6.37851	1.13134	2.56985	1.13134	20.23	43.8133		21.2979	23.1665	27.5686	31.2068	34.1155	53.2887	31.774	11.5777	43.3517	36.4375	24.267	33.5301	0.16027	29.3877
	22.7697	27.4567	25.4331	36.7471	57.1005	86.7502	42.7095	24.9437	67.6533	58.4032	622.19	32.1019	25.939	52.0121	0.334481	397.596	232.649	298.477	35.551	207.099	1939.58	12.2422	67.0085	37.973	305.419	1431.08	4553.46		9.33216	4.64518	6.66883	4.64518	24.9986	54.6483		20.9923	22.9172	27.4826	30.92	34.006	52.5681	31.481	11.4078	42.8889	36.2372	24.0586	33.3748	0.162209	29.2013
	22.72	25.9626	23.774	36.0919	56.3558	86.7027	41.9345	25.2998	67.2343	60.3318	640.081	31.0273	24.3211	51.2898	0.356677	369.198	255.102	329.804	34.1355	207.973	2004.19	11.8966	44.7795	20.2785	282.95	1375.29	4547.06		8.30728	5.06468	7.25326	5.06468	25.3285	55.6754		20.6995	22.6752	27.3955	30.6143	33.917	51.9127	31.2024	11.2619	42.4642	36.093	23.8553	33.2383	0.164345	29.0049
	22.3657	24.3868	22.3067	34.5036	54.3602	84.3851	40.3847	24.7926	65.1773	61.3911	614.673	29.4452	22.871	49.396	0.367042	324.683	255.932	326.814	34.587	195.314	1936.04	9.57817	26.1731	9.21637	232.037	1231.26	4239.86		7.0795	5.0584	7.13852	5.0584	24.915	54.9399		20.3642	22.4471	27.2901	30.2809	33.837	51.3203	30.9233	11.1488	42.0721	36.0531	23.6579	33.1086	0.166484	28.7855
	21.926	23.1209	21.1677	31.9338	51.7621	79.769	38.2799	23.3814	61.6613	61.0802	546.692	27.5274	22.2247	46.805	0.356082	267.45	229.795	292.829	40.2731	181.769	1721.34	7.04995	14.8231	3.59788	160.35	1055.68	3660.02		5.60134	4.40644	6.35971	4.40644	24.2347	52.2416		20.0299	22.2408	27.1666	29.9568	33.7504	50.7678	30.652	11.0495	41.7015	36.0481	23.4722	32.9758	0.16836	28.5617
	20.6126	21.8043	19.966	30.2642	48.5165	74.5076	35.9452	21.7613	57.7065	60.5401	473.552	26.0343	20.9105	43.9534	0.35525	235.089	199.966	255.335	32.2735	158.037	1487.06	1.80031	6.41828	0.483263	120.855	855.309	3051.1		5.42165	4.22998	6.06824	4.22998	22.4823	48.4734		19.7083	22.0512	27.0402	29.6589	33.6193	50.2318	30.385	10.95	41.335	36.0377	23.2985	32.8107	0.169531	28.3496
	19.7864	20.4006	18.5693	28.9974	45.5684	70.6324	33.9924	20.6197	54.6121	60.6598	425.174	24.699	19.94	41.4256	0.350126	201.81	184.738	237.874	24.9505	134.003	1342.49	0.265835	1.27625	0.492231	94.6052	691.561	2638.01		4.91252	4.2984	6.12971	4.2984	20.8694	45.9335		19.4114	21.8664	26.9238	29.3808	33.4705	49.6864	30.1232	10.8409	40.9641	35.9886	23.1307	32.6337	0.170413	28.1523
	19.6282	19.169	17.4267	27.8033	43.8781	67.1579	32.5105	19.6127	52.1233	60.3273	384.659	23.7158	19.2838	39.8594	0.347895	165.956	177.996	227.523	22.1576	129.222	1200.44	0.127671	0.0103709	3.40101	72.8037	605.518	2293.17		4.0876	4.54675	6.28909	4.0876	20.1624	43.4422		19.1322	21.672	26.8137	29.1155	33.3303	49.1302	29.8657	10.727	40.5927	35.9176	22.9574	32.4642	0.171535	27.9646
	20.0292	18.2075	16.4432	26.7958	43.0048	63.4364	31.3195	18.4889	49.8084	59.0333	341.841	23.4125	18.6629	38.9526	0.352156	127.47	171.924	221.304	20.4638	136.547	1031.5	0.575109	1.13068	7.99555	56.6248	563.302	1950.59		3.38329	5.20499	6.96929	3.38329	19.5923	40.0239		18.8647	21.4816	26.6532	28.8606	33.2018	48.5813	29.6072	10.6174	40.2246	35.8609	22.7745	32.3031	0.173004	27.7569
	19.9574	17.5507	15.4259	25.749	42.3335	60.2437	30.21	17.623	47.833	58.3348	310.569	22.8532	18.1524	38.1873	0.35561	105.117	160.258	218.569	19.9006	146.977	902.02	0.471301	2.95879	14.7833	41.9669	531.884	1678.77		2.89583	5.30246	7.42725	2.89583	19.4803	37.3905		18.6039	21.3066	26.3805	28.6216	32.9107	48.0443	29.3113	10.504	39.8153	35.836	22.5751	32.0109	0.172862	27.5011
	19.5203	16.9337	14.9296	24.2459	41.2695	58.3355	29.2057	17.1283	46.3341	58.6472	293.38	21.8831	17.5804	37.0136	0.35596	93.8087	150.603	203.81	24.6003	145.535	848.545	0.0622093	5.46214	18.8468	24.751	483.943	1526.05		2.36281	4.94935	6.95352	2.36281	19.3865	36.4525		18.3442	21.1472	26.0773	28.4325	32.5418	47.5274	29.0117	10.3912	39.4029	35.8172	22.3797	31.6593	0.17172	27.2549
	18.537	16.094	14.6369	22.4386	39.6017	56.7378	28.0077	16.7408	44.7484	59.772	280.253	20.4878	16.7047	35.311	0.357704	89.694	141.935	178.778	31.0142	134.423	825.419	0.538554	10.0923	21.4736	10.0349	413.346	1403.77		1.95083	4.3938	5.85093	1.95083	19.1139	36.25		18.0876	20.9939	25.7905	28.2487	32.175	47.0411	28.7228	10.2873	39.0101	35.8158	22.1931	31.3119	0.17043	27.0196
	17.4177	15.5446	13.9897	21.8103	37.5586	54.894	26.8692	16.1784	43.0476	60.2118	261.741	19.614	16.0129	33.6215	0.354767	89.3295	128.245	165.881	25.5924	114.265	785.392	3.43404	13.8847	27.8906	6.44867	334.443	1269.01		2.19627	4.06937	5.62431	2.19627	17.9446	35.28		17.8406	20.8391	25.5168	28.0594	31.823	46.5761	28.4425	10.1899	38.6324	35.8264	22.0085	30.9779	0.169276	26.7881
	17.4972	19.884	13.2349	35.2392	35.3189	53.0121	29.0311	14.9625	43.9936	51.5397	223.877	27.5616	18.0939	35.2989	0.322234	133.029	83.6678	249.518	38.5405	39.5365	575.091	3.14564	0.376013	36.4326	254.987	257.539	1138.47		10.0644	7.67756	14.3267	7.67756	7.75726	25.4505		17.6038	20.6888	25.2609	27.8707	31.4934	45.8061	28.1206	9.98225	38.1029	35.498	21.8319	30.6502	0.168026	26.5658
	18.4686	23.5176	16.0819	39.3046	33.3565	50.1984	30.1546	13.2241	43.3787	43.8543	174.876	28.437	19.7309	37.8176	0.314286	136.562	44.0501	198.041	83.7219	10.2522	401.754	0.643517	18.0347	10.1693	401.35	198.406	956.514		9.9684	4.91947	12.3551	10.8675	4.91947	21.7614		17.387	20.5505	25.0148	27.7005	31.1081	44.9133	27.779	9.72173	37.5008	34.9967	21.6666	30.2759	0.165747	26.3577
	17.8498	25.5798	18.77	37.3192	32.0296	47.0523	29.7668	11.3263	41.0931	38.0501	128.285	28.8047	20.4724	35.9968	0.274917	142.014	17.5306	120.93	57.0383	5.1204	298.79	2.01925	39.8035	0.250879	325.742	162.787	771.812		10.9549	3.22489	10.0348	8.51443	3.22489	18.2476		17.1988	20.4248	24.7717	27.4891	30.6962	44.0359	27.4361	9.45775	36.8938	34.472	21.5115	29.8944	0.163073	26.1304
	16.7362	25.9591	18.0615	34.5047	30.6157	45.5105	28.5646	10.8044	39.369	37.8243	116.734	28.2874	20.0359	33.5324	0.25195	139.911	6.7888	110.315	35.2845	4.20678	287.164	6.42446	44.7324	1.46246	232.07	128.705	688.521		11.5512	2.32829	10.2258	6.21732	2.32829	17.2232		17.0172	20.3112	24.5345	27.128	30.3029	43.1919	27.081	9.20366	36.2846	33.9857	21.367	29.5092	0.160038	25.8313
	16.0281	25.2786	17.021	33.0531	28.6537	44.8469	27.4803	10.765	38.2453	39.1737	115.886	26.9662	19.0854	31.9533	0.252121	131.151	4.84728	109.396	31.057	1.37703	301.602	10.5151	36.0932	5.06188	189.952	88.0385	654.137		10.938	1.68756	9.94518	6.08698	1.68756	17.8808		16.8237	20.2035	24.31	26.7728	29.9404	42.3969	26.7412	8.97047	35.7117	33.5455	21.2301	29.1485	0.157177	25.5414
	15.5205	23.8089	16.652	34.2348	26.6242	44.2992	26.8566	10.9605	37.8171	40.8113	120.133	25.2165	18.4412	32.3321	0.273586	128.508	9.28822	104.134	54.4372	0.0540276	304.246	14.0652	20.5943	6.85833	223.919	54.0712	626.421		9.69607	1.40761	8.56455	9.01821	1.40761	19.0827		16.6229	20.0949	24.0995	26.4416	29.6082	41.6579	26.4208	8.76052	35.1814	33.1576	21.0961	28.8165	0.15468	25.2705
	14.6894	23.2156	16.5835	33.9639	25.07	43.303	26.1376	10.8436	36.9812	41.4868	117.584	24.1428	18.2415	31.7405	0.270077	131.06	8.53785	91.2811	61.2518	1.13961	294.651	20.9895	15.5612	7.22201	215.887	33.6308	577.544		9.45342	0.927217	7.55937	9.8211	0.927217	19.1602		16.4215	19.9912	23.8989	26.1308	29.3066	40.9521	26.1168	8.5639	34.6807	32.7907	20.9681	28.5127	0.152474	25.0148
	13.8982	28.7195	16.2446	32.656	24.2282	41.0444	26.1318	10.2244	36.3562	39.1261	104.538	26.4739	18.2405	31.6719	0.269099	149.663	6.69617	97.7564	42.5652	3.6238	222.385	28.8657	89.2776	9.15786	179.163	24.5754	474.088		12.5757	2.24566	10.2292	6.18217	2.24566	14.5705		16.2313	19.8911	23.7073	25.8452	29.025	40.2526	25.8254	8.36815	34.1936	32.4028	20.8452	28.2301	0.150482	24.7763
	18.5254	34.5394	15.3871	30.473	23.7258	38.3656	26.836	9.11393	35.95	33.9615	83.0636	27.0994	19.8255	33.5228	0.256753	69.0668	59.3417	131.079	13.2276	9.67374	132.93	0.555692	233.129	15.0836	125.489	19.8464	364.608		8.574	7.44	11.7123	3.37362	3.37362	11.2662		16.1075	19.7902	23.5256	25.5851	28.7506	39.5539	25.5522	8.15828	33.7104	31.9279	20.7241	27.9592	0.148617	24.5554
	19.1606	34.1206	16.6419	29.1556	23.4057	36.2517	26.456	8.0104	34.4664	30.2782	64.1666	26.2806	20.2219	32.8793	0.238365	53.223	58.7455	96.3167	7.28765	9.30435	95.9557	0.0121561	220.514	6.91138	97.7078	17.097	288.349		7.12004	7.83993	9.63874	2.87493	2.87493	9.97107		16.0231	19.6898	23.3547	25.3251	28.492	38.8681	25.2921	7.94483	33.237	31.4123	20.6061	27.7003	0.146859	24.3399
	18.1492	33.0726	25.6695	27.6936	22.963	34.3902	26.9897	6.138	33.1277	22.742	37.6751	26.6816	23.6396	31.7279	0.146083	78.1537	37.0022	1.74285	0.495469	16.2142	54.7671	1.25798	190.49	40.9432	70.9428	13.6321	228.594		8.53232	6.39108	1.01203	1.01203	3.71855	7.70861		15.9219	19.5906	23.1945	25.019	28.2539	38.2114	25.0319	7.74666	32.7785	30.9472	20.4916	27.4484	0.145114	24.1067
	17.2422	31.2377	27.2872	26.2106	22.0031	32.3916	26.0621	5.70331	31.7654	21.8836	32.5277	26.7489	23.055	30.25	0.134979	77.7902	26.787	1.50092	0.0220588	16.4751	40.0634	4.11547	143.205	64.2616	48.1599	7.46528	172.155		9.5067	4.48879	0.5383	0.5383	4.74577	5.64275		15.8232	19.4984	23.0461	24.7291	28.0313	37.5971	24.7875	7.56275	32.3503	30.5103	20.3853	27.2204	0.143576	23.8876
	17.1244	29.505	26.5073	24.5578	20.5956	30.2019	24.7487	5.11602	29.8647	20.6719	26.1736	25.5325	21.5861	28.7556	0.142416	58.1298	22.6226	3.09285	0.0364315	17.2482	29.7383	4.60736	104.738	52.3664	27.9518	1.75488	119.489		8.40818	3.97244	0.97476	0.97476	4.93699	4.66939		15.7346	19.3874	22.9031	24.4464	27.819	37.0281	24.5531	7.39564	31.9487	30.121	20.2663	27.0025	0.142509	23.6748
	18.1157	28.2003	24.9699	22.5707	19.8229	28.6678	23.7245	4.33664	28.0612	18.2791	18.8065	23.7703	20.5098	27.3927	0.143685	31.4589	20.0325	1.55083	1.33146	15.2228	24.4359	1.33429	79.7355	32.4789	10.8888	0.304771	88.3031		5.65454	4.43005	1.19961	1.19961	3.94736	4.89755		15.6508	19.1912	22.7586	24.1755	27.6239	36.4924	24.3154	7.25261	31.568	29.8272	20.083	26.7968	0.143212	23.467
	17.6723	27.0019	23.6122	20.8052	22.0758	27.3057	23.0789	3.71342	26.7923	16.0901	13.7895	22.844	21.1229	26.1545	0.106428	29.2311	15.3904	0.284471	5.16938	1.00607	17.866	2.55541	59.7695	18.8475	2.35434	7.86793	64.5585		5.17174	4.1579	0.768194	2.03879	0.768194	4.46165		15.5753	18.9956	22.5424	23.9217	27.4471	35.9735	24.0759	7.11845	31.1944	29.5667	19.8823	26.6043	0.144601	23.232
	16.5118	25.7699	24.6399	19.7273	27.5182	25.552	23.2865	4.23326	27.5198	18.179	17.9205	25.096	20.9555	25.7154	0.101989	45.8967	6.16699	1.83172	12.6678	17.9069	5.13239	7.61232	42.2371	28.827	0.208379	68.0184	39.4528		8.58416	0.673898	0.456033	5.36863	2.42222	0.456033		15.5528	18.8046	22.271	23.6559	27.284	35.4568	23.8375	6.97623	30.8137	29.2657	19.6712	26.4224	0.146467	22.9635
	15.4616	24.5642	33.293	18.9392	27.3667	24.5061	24.0218	6.27346	30.2953	26.1157	39.3564	24.5351	20.331	26.666	0.134798	73.2772	0.294195	85.9555	25.8323	11.1881	0.234529	14.5104	28.0195	196.621	0.109958	65.5422	27.4077		9.07355	0.0290575	8.75788	5.59589	2.83152	0.0290575		15.5816	18.6251	21.9989	23.322	27.1273	34.934	23.5981	6.82035	30.4185	28.9021	19.4685	26.245	0.148238	22.6605
	14.5932	23.3142	33.0331	17.7264	26.5428	23.9969	23.2011	6.51996	29.721	28.1019	42.5099	23.6555	19.1233	25.9063	0.150634	74.0953	0.0127869	96.6682	29.9726	11.1671	0.633267	21.8801	16.3485	189.399	2.3854	52.8816	22.3353		9.06229	0.341351	9.37757	5.92915	2.88729	0.341351		15.6243	18.3976	21.7329	22.992	26.9494	34.4233	23.3532	6.67126	30.0245	28.5668	19.2314	26.0503	0.150588	22.3624
	13.5431	21.9441	32.225	16.8036	24.9866	24.8101	22.3854	6.61819	29.0036	29.5648	43.8005	23.3771	18.0887	24.9425	0.159275	78.1872	0.194719	96.8181	31.1571	6.76622	5.87899	32.8075	7.14653	167.811	6.08751	32.67	30.6831		9.83405	1.43297	8.84792	6.57355	1.6095	1.43297		15.6665	18.0582	21.4839	22.6767	26.648	33.9353	23.0781	6.53386	29.612	28.3119	18.9146	25.7555	0.153142	22.0803
	12.6696	20.5304	30.8314	17.2258	23.363	25.3533	21.6622	6.36271	28.0249	29.3723	40.484	21.9467	18.0519	24.8557	0.158568	80.8672	1.28103	84.0735	19.6823	2.89248	13.6237	43.5761	1.58652	133.646	4.18233	16.7455	36.9959		9.27707	1.41628	8.88471	4.72092	1.41628	3.40657		15.7054	17.7203	21.2324	22.3797	26.2494	33.4796	22.7945	6.39879	29.1933	28.0717	18.5984	25.3857	0.154313	21.8061
	12.0587	19.276	28.7595	17.0277	22.3064	24.1175	20.591	5.81947	26.4104	28.2622	33.8662	20.7912	17.5898	23.6647	0.147255	72.8001	1.72926	66.7257	12.6967	2.94275	12.4364	52.0153	2.61642e-05	90.0355	5.03158	9.21471	23.4901		8.73251	1.51523	7.96836	3.76346	1.51523	3.32632		15.7398	17.3971	20.8627	22.1009	25.8542	33.0574	22.502	6.28153	28.7836	27.9154	18.2635	25.0162	0.156024	21.4818
	11.6337	18.0134	27.2285	16.2876	21.6106	22.6619	19.5726	5.45085	25.0235	27.8493	29.7117	19.812	16.719	22.3991	0.145202	63.0257	2.43129	58.6131	10.7915	4.15339	9.54357	58.3253	1.58126	63.3249	8.89986	5.47448	11.4992		8.17824	1.79862	7.41656	3.5244	1.79862	2.8499		15.7766	17.0979	20.3968	21.8445	25.4832	32.6568	22.2093	6.17727	28.3866	27.8139	17.9226	24.6648	0.158313	21.1206
	11.2813	16.9295	26.6576	15.1242	21.2027	21.1852	18.7301	5.41693	24.147	28.9211	29.3431	19.0573	15.5755	21.1983	0.152903	55.4841	3.24209	62.8455	13.0025	6.11387	6.02754	63.833	5.48201	54.5637	17.195	3.73198	3.6646		7.77603	2.12784	7.60026	3.93316	2.14536	2.12784		15.8205	16.8095	19.9398	21.6057	25.1324	32.2523	21.9267	6.07317	27.9999	27.6976	17.5921	24.331	0.160746	20.7728
	10.9863	15.9447	29.5715	14.5736	20.738	20.0765	18.6484	6.4551	25.1035	34.6147	41.6683	18.0106	14.9164	20.5726	0.15938	58.7077	7.31014	119.314	16.6043	4.36606	2.03939	68.6329	11.0631	106.104	22.0641	2.15242	0.649103		7.02427	2.0659	11.5609	3.43701	2.72734	2.0659		15.8943	16.5024	19.51	21.3741	24.7872	31.7335	21.6336	5.92956	27.5631	27.4091	17.2543	23.9988	0.163491	20.442
	10.6028	15.0436	29.3184	16.6354	19.6088	19.234	18.4072	6.26967	24.6768	34.0611	39.3088	17.9347	15.4415	19.5151	0.116531	60.9085	11.3135	119.055	3.13915	1.44387	0.683675	75.1356	17.8696	100.954	6.9456	0.114193	0.00135725		7.33193	2.8911	11.3837	1.2993	1.67407	1.2993		15.9169	16.1492	19.1079	21.1412	24.4459	31.1796	21.3235	5.79377	27.1172	27.1709	16.8889	23.6653	0.167095	20.1246
	9.99766	14.2129	28.71	18.1412	18.633	18.7583	18.0755	6.22969	24.3052	34.4648	38.809	18.3871	15.195	18.727	0.104121	65.2515	14.9197	113.092	0.00431508	0.310771	0.466211	85.9919	25.5828	89.0975	1.27611	0.406882	0.262702		8.38942	4.17418	10.3229	0.24589	0.24589	0.371218		15.9021	15.8002	18.7255	20.9068	24.1086	30.6305	21.0123	5.66778	26.6801	26.9736	16.608	23.3345	0.168406	19.8161
	11.06	13.4898	27.3861	17.5917	18.0218	18.5251	17.6791	5.59337	23.2724	31.6384	31.2858	17.8067	14.5152	18.3993	0.118003	43.8123	17.5503	94.2257	0.00763059	0.117457	0.715768	67.4182	33.4209	65.8568	2.81947	1.56014	0.556136		6.74677	4.31699	9.57931	0.215036	0.215036	0.718348		15.8778	15.4622	18.3556	20.6742	23.774	30.0978	20.7069	5.54892	26.2558	26.7974	16.4973	23.0072	0.16479	19.5149
	11.8347	12.6703	25.5064	18.4814	17.3524	18.7746	17.4366	4.94185	22.3785	28.3418	24.4219	17.9169	13.8408	18.7013	0.149358	31.3816	22.7179	65.1214	1.09158	0.0070934	1.79002	55.296	43.567	38.8825	0.623171	3.68034	0.246297		6.08221	5.24662	7.5895	0.564505	0.564505	0.857634		15.8527	15.1458	17.9936	20.4467	23.4306	29.5931	20.4104	5.43644	25.8468	26.6356	16.3879	22.6846	0.161154	19.2201
	11.4165	11.9657	23.8412	25.1634	16.4825	19.4346	18.0507	5.82295	23.8736	32.259	33.9068	17.9586	13.0949	22.7395	0.269144	44.0119	37.0264	33.5301	50.5909	2.45914	1.91544	61.6906	53.3648	20.8879	34.722	7.77491	0.0268319		6.54206	5.99285	5.88261	7.20481	1.47608	1.47608		15.8357	14.8448	17.6412	20.2414	23.0898	29.1232	20.1294	5.33329	25.4626	26.4951	16.2871	22.3777	0.157523	18.9413
	11.0345	11.4747	22.3099	24.9318	15.4438	18.7699	17.3274	5.69447	23.0219	32.8639	32.427	17.1069	12.467	21.4249	0.264309	39.6006	34.2549	24.8247	57.826	3.54789	2.08074	67.837	60.7805	9.23568	32.046	14.6459	0.250942		6.07235	5.63222	5.203	7.82489	1.66303	1.66303		15.8278	14.5459	17.3023	20.0621	22.7685	28.6732	19.8633	5.23856	25.1019	26.373	16.1964	22.0919	0.153975	18.6822
	10.6513	11.1309	21.2455	23.968	14.5958	17.5902	16.5303	5.40619	21.9365	32.7047	29.2269	16.093	11.9971	20.3317	0.257807	34.5622	29.1537	22.2333	55.3194	3.74226	1.12349	74.2959	66.2589	3.89936	22.0633	21.856	2.82441		5.44169	4.96214	5.1525	7.87497	1.49722	1.49722		15.8207	14.2339	16.9838	19.8905	22.397	28.0909	19.5695	5.09744	24.6669	26.0479	16.1115	21.7704	0.149383	18.4372
	10.1056	10.8118	20.8648	22.4735	14.2353	16.7463	15.8729	5.11485	20.9877	32.2238	26.1617	15.4908	11.6677	19.8352	0.259262	33.2617	25.6145	24.9194	43.5683	2.6816	0.762774	84.0015	71.555	2.54082	10.2572	25.3563	6.37346		5.3852	4.67899	5.37403	6.98273	1.25547	1.25547		15.7025	13.9195	16.6842	19.6595	21.8799	27.2774	19.1872	4.88022	24.0674	25.4348	15.9479	21.3248	0.144258	18.1719
	10.697	10.4329	20.803	21.0401	14.1601	16.154	15.5479	4.68547	20.2333	30.1358	21.9536	15.1571	11.5628	19.6408	0.25888	23.5307	26.163	27.6167	30.1646	1.92582	0.367447	73.5106	78.1097	2.34753	3.13021	26.1196	9.71454		4.46006	4.72419	5.64594	5.88301	0.996957	0.996957		15.5561	13.6135	16.3892	19.317	21.359	26.4262	18.7768	4.65202	23.4289	24.7753	15.7644	20.8485	0.138862	17.8531
	12.0629	9.92257	20.2147	20.6087	15.5158	15.4139	15.6231	4.27003	19.8931	27.3315	18.2331	15.4648	12.9006	19.04	0.192212	12.6751	32.4959	21.0834	24.856	0.0115155	0.0437641	51.9549	87.3902	0.890959	1.78976	14.1005	14.8761		3.40196	5.54226	4.74992	5.14383	0.0509443	0.0509443		15.4065	13.3261	16.0987	18.992	20.8464	25.616	18.381	4.43633	22.8173	24.1355	15.5796	20.3828	0.133563	17.5453
	11.8054	9.36719	19.3684	22.8934	15.2068	14.677	15.553	4.93223	20.4853	31.7123	24.3269	14.9419	12.5233	18.328	0.188149	14.0446	38.2646	14.5568	53.8811	0.119885	0.767396	55.7325	98.0824	0.00950986	13.1229	16.5166	21.1032		3.13648	5.57471	4.42646	7.9515	0.264884	0.264884		15.2645	13.0522	15.8267	18.689	20.3627	24.8473	18.0071	4.23391	22.241	23.5125	15.405	19.9443	0.128411	17.2579
	11.2379	9.14396	18.4236	22.8372	14.4294	13.9753	15.0079	4.95912	19.967	33.0434	24.5929	14.2024	11.9223	17.4251	0.187505	14.2127	34.386	11.667	61.2978	0.334633	1.06622	64.5276	102.554	0.717807	12.7189	23.4392	28.0424		2.96445	5.05843	4.22122	8.63482	0.227052	0.227052		15.1324	12.7863	15.5777	18.415	19.9306	24.144	17.6643	4.05574	21.7201	22.9601	15.2437	19.5517	0.123809	16.9964
	10.533	9.0683	17.3081	21.5874	17.4766	13.3883	14.8936	4.7439	19.6375	31.852	22.5046	15.3482	11.2468	17.4344	0.215738	19.0151	33.934	5.82974	44.8066	6.6717	2.26592	76.3506	104.092	3.85245	5.36628	3.21947	34.6044		4.81523	6.27989	1.95989	6.23918	2.12837	1.95989		15.008	12.5374	15.3474	18.1633	19.5204	23.4803	17.3428	3.88868	21.2315	22.4225	15.0928	19.1811	0.119283	16.7554
	10.1209	8.90745	16.4781	20.0561	21.1089	12.8474	14.9198	5.11053	20.0303	34.2534	26.1175	14.6627	10.8025	19.1616	0.278971	23.0298	36.1483	2.42828	26.3818	38.3046	4.29486	83.7223	107.4	7.79949	0.616643	3.37831	41.2608		4.54188	5.75529	1.81535	5.39337	6.44613	1.81535		14.8916	12.3125	15.1313	17.9161	19.1054	22.819	17.0293	3.71585	20.7452	21.8203	14.9515	18.8081	0.114235	16.5237
	10.0567	8.50006	16.1642	19.1396	20.8085	12.3363	14.5009	4.99033	19.4912	34.4139	24.9034	14.2502	10.6266	18.3957	0.267695	19.7507	36.0101	2.76651	21.5176	39.7865	4.68563	84.8999	116.01	9.65136	0.0172238	2.36455	48.0884		4.1935	5.75017	1.91396	4.88938	6.55833	1.91396		14.7782	12.11	14.9304	17.6045	18.6208	22.0225	16.6777	3.485	20.1627	20.8961	14.8162	18.3667	0.106997	16.2675
	11.1576	8.12282	15.8331	18.5868	20.2933	14.1603	14.6923	4.55577	19.2481	31.0079	20.755	14.9967	11.9082	17.8983	0.200966	12.4945	43.1582	1.30136	15.1668	31.3713	0.283025	65.8255	124.278	11.8182	0.467958	1.04545	26.1176		3.83914	6.87388	0.836387	3.59008	5.29662	0.836387		14.6636	11.9212	14.7453	17.2965	18.1423	21.2224	16.3319	3.25206	19.584	19.9123	14.6841	17.9309	0.0995498	16.0209
	11.0367	7.93569	15.0575	18.3695	19.311	15.1976	14.4847	4.33589	18.8205	29.9344	18.7999	15.1275	12.0419	17.5765	0.186866	11.8887	42.8888	0.328166	15.0922	23.2934	0.508226	67.8019	128.486	17.7522	0.812371	0.00161074	16.5917		4.09088	7.19184	0.0700207	3.242	4.18345	0.0700207		14.5505	11.7443	14.573	17.0984	17.6804	20.4692	16.0193	3.04137	19.0607	18.9857	14.5562	17.5349	0.0928215	15.8357
	10.4511	7.78993	13.9721	17.7494	18.1097	14.4504	13.7538	4.04839	17.8022	29.4348	16.3895	14.2112	11.3313	16.9246	0.197951	10.9077	35.5673	0.0476579	15.9649	18.9744	0.485312	77.7881	131.811	28.0769	2.31485	1.34819	23.2366		3.76016	6.42131	0.239168	3.53814	3.89848	0.239168		14.4358	11.5781	14.4494	16.9638	17.2416	19.8111	15.7466	2.86408	18.6107	18.1885	14.4392	17.1721	0.0864549	15.7066
	9.84817	7.57651	13.0922	16.769	17.603	13.7741	13.1105	3.8801	16.9906	29.5953	15.0552	13.4332	10.6592	16.0203	0.200944	10.6428	30.6251	0.000334927	13.3843	20.1828	0.440424	88.7868	136.757	38.1756	6.2594	2.78161	30.2137		3.585	5.85667	0.340973	3.33579	4.16985	0.340973		14.3472	11.4445	14.4399	16.8408	16.8326	19.2123	15.5195	2.69264	18.2122	17.35	14.3704	16.8387	0.0790905	15.6362
	9.44881	7.25624	12.7002	16.3245	17.4452	13.6003	12.7959	3.91444	16.7103	30.5914	15.3228	13.1502	10.2617	15.6434	0.207749	11.2028	30.6876	0.00914773	12.4511	21.6164	0.647034	96.4723	144.351	43.1729	8.68102	3.33289	32.1555		3.70144	5.89401	0.450014	3.17424	4.29498	0.450014		14.3585	11.37	14.4634	16.7175	16.4499	18.6525	15.3353	2.51375	17.849	16.3919	14.3847	16.6506	0.0730094	15.4566
	9.24633	6.86375	12.3033	16.0506	17.2082	14.4925	12.6941	4.0227	16.7168	31.6895	16.1821	13.3979	10.0106	15.6611	0.220106	11.8872	33.9932	0.152736	11.266	20.3774	3.23405	100.491	153.936	48.5466	10.3699	4.25429	22.8329		4.15155	6.53413	1.09458	2.65272	3.81037	1.09458		14.443	11.3165	14.4862	16.5982	16.0791	18.1192	15.1737	2.34135	17.5151	15.4303	14.4538	16.4684	0.0651503	15.2827
	9.16342	6.60245	11.5638	15.5848	16.4783	14.3718	12.2941	3.88286	16.177	31.5831	15.0766	12.9678	9.76352	15.2816	0.220324	9.80123	32.395	0.533305	10.8287	17.5078	4.31686	102.16	160.488	59.398	13.5869	7.79805	24.0005		3.80441	6.36538	1.40399	2.61698	3.51052	1.40399		14.5204	11.2905	14.5073	16.5029	15.7125	17.6163	15.025	2.18361	17.2086	14.5332	14.5106	16.3053	0.0582407	15.1164
	9.00681	6.49029	11.0573	14.7184	15.3423	13.957	11.762	3.5286	15.2906	30	12.451	12.5071	9.51943	14.528	0.208279	7.59109	27.791	0.496635	8.74007	12.8186	4.81787	105.35	163.342	67.4626	20.725	15.4334	28.2372		3.50031	6.01684	1.44984	2.21124	2.83518	1.44984		14.5856	11.2713	14.5297	16.4438	15.3507	17.1401	14.8869	2.04971	16.9366	13.7685	14.5437	16.1705	0.0529667	14.9681
	8.7106	6.3995	10.9356	17.4145	14.2579	13.2574	11.8292	3.97842	15.8077	33.6321	15.8279	12.0965	9.26685	14.0078	0.203694	9.72587	29.4821	0.798606	31.1948	5.89829	2.03961	111.519	165.672	69.4764	3.44611	25.1298	36.1617		3.38588	5.69699	1.1609	5.31798	2.16139	1.1609		14.6364	11.256	14.5479	16.3915	15.0146	16.6788	14.7542	1.93629	16.6905	13.1237	14.57	16.0473	0.048248	14.8255
	8.16106	6.19103	12.0275	17.1526	13.2565	12.3741	11.5271	3.88352	15.4107	33.6903	15.0817	12.2008	9.12768	13.0359	0.176334	11.3304	28.474	0.250391	31.6459	2.99055	0.717392	123.427	171.082	52.4657	4.48694	36.1729	47.5648		4.03976	6.0098	0.1733	4.95178	1.05563	0.1733		14.6838	11.2428	14.5603	16.3418	14.7014	16.231	14.6268	1.84277	16.4696	12.5986	14.5912	15.8486	0.0413084	14.6926
	7.70599	5.85288	11.7689	16.2213	12.3481	11.636	10.9222	3.67102	14.5932	33.6107	13.4764	11.7024	8.68849	12.2033	0.168239	10.344	25.6979	0.716898	28.0805	2.03322	0.509515	133.746	180.042	56.2793	9.29976	47.9243	58.2909		3.99645	5.84956	0.0664477	4.51885	0.645661	0.0664477		14.7343	11.2303	14.572	16.2844	14.4081	15.7976	14.5044	1.76788	16.2723	12.1885	14.4491	15.4912	0.0348068	14.6532
	7.47577	5.48963	11.1376	15.1959	11.5171	11.1306	10.3244	3.40454	13.729	32.9756	11.5909	11.1341	8.38949	11.4222	0.153077	8.11487	23.3753	0.661248	23.7308	1.42241	0.649984	139.124	189.922	66.1497	16.6056	60.1209	66.2628		3.65835	5.64449	0.00347757	4.06173	0.382953	0.00347757		14.781	11.275	14.5855	16.0821	14.1401	15.3762	14.3733	1.66076	16.0341	11.5545	14.2515	15.1785	0.0315012	14.6832
	8.13295	5.23948	10.4759	14.8008	10.7728	10.6823	10.0174	3.17753	13.1949	31.7202	10.0967	10.5791	8.71869	10.7502	0.104345	3.55105	22.8283	0.210267	22.8812	0.570657	0.442113	124.053	196.879	77.3506	19.9812	72.2168	73.7632		2.44616	5.33963	0.103183	4.2217	0.193686	0.103183		14.8533	11.315	14.5615	15.842	13.8907	14.9766	14.2399	1.56627	15.8061	10.9992	14.0584	14.8728	0.0281494	14.7074
	9.18768	5.10585	10.1984	14.527	10.1019	10.1247	9.87426	3.00256	12.8768	30.4079	9.01535	10.1133	9.41624	10.18	0.0389737	0.471391	22.7378	0.105066	21.648	0.0518295	0.0627294	101.67	200.647	82.3092	22.5041	84.0691	83.6515		0.925639	5.00748	0.0850797	4.41368	0.0113988	0.0113988		14.9358	11.3329	14.5023	15.6469	13.6499	14.6038	14.1119	1.5077	15.6196	10.6838	13.863	14.5784	0.0251562	14.5531
	9.3008	4.9557	10.113	13.7184	9.55384	9.42483	9.5111	2.78815	12.2993	29.3147	7.77379	9.48934	9.33181	9.97324	0.0332261	0.0442269	20.7517	0.362328	17.7014	0.00182674	0.00744282	99.4017	204.923	83.8653	30.8295	94.42	96.9439		0.188536	4.53364	0.623703	4.22907	0.0645061	0.0645061		15.0161	11.3348	14.4415	15.476	13.4411	14.2423	13.992	1.47511	15.4671	10.5426	13.6414	14.3917	0.0267624	14.3419
	9.13676	4.68948	9.96812	12.78	9.26809	8.89849	9.1235	2.60061	11.7241	28.5045	6.76318	9.20243	8.95806	9.79311	0.0445334	0.000176002	19.6605	0.713391	13.3702	0.0209083	0.0506265	102.7	212.616	86.5406	42.1306	100.055	107.586		0.0656652	4.51295	0.765693	3.5776	0.0656652	0.303935		15.0877	11.3338	14.3841	15.3075	13.31	13.8823	13.8842	1.45316	15.3374	10.4663	13.4531	14.2591	0.0290847	14.1332
	8.5694	4.43671	9.61329	11.9547	9.12605	8.38921	8.68156	2.44524	11.1268	28.1659	5.97918	8.84773	8.43426	9.49148	0.0589777	0.0125791	18.0187	0.868117	10.7134	0.197571	0.0854682	114.521	220.051	93.2683	53.526	102.917	118.41		0.278323	4.41102	0.765561	3.10697	0.278323	0.458516		15.1472	11.3418	14.3241	15.1151	13.2093	13.522	13.7766	1.4342	15.2108	10.4104	13.2875	14.1872	0.0327471	13.923
	8.10587	4.2266	9.00356	11.302	8.94684	7.84199	8.23781	2.31268	10.5505	28.0739	5.34847	8.52635	7.90796	8.98938	0.0639995	0.0174101	16.0898	0.586376	9.38934	0.50272	0.156673	124.657	226.329	105.417	63.5022	106.585	130.619		0.420487	4.29975	0.477212	2.77566	0.420487	0.684359		15.2024	11.3476	14.2576	14.9137	13.1212	13.1665	13.6682	1.42749	15.0957	10.4439	13.1325	14.1103	0.0358898	13.7121
	7.78259	4.01755	8.53735	11.3158	8.59788	7.31961	7.92846	2.36558	10.294	29.8366	5.59598	8.15997	7.43535	8.58275	0.071631	0.0212769	15.2952	0.370748	11.4739	0.448123	0.3707	131.98	232.663	115.208	63.2832	113.912	142.832		0.377378	4.14242	0.377378	3.1558	0.437907	0.840364		15.2589	11.2862	14.1907	14.7218	13.0348	12.8284	13.5535	1.45706	15.0105	10.7504	12.88	14.0314	0.0427848	13.6127
	13.278	3.80696	8.21514	11.1621	8.01575	6.98188	8.57665	3.30231	11.879	38.5035	10.9053	8.11544	7.24035	10.4254	0.180295	22.1029	22.7499	0.130692	6.68478	0.314605	2.5433	35.9138	239.132	122.229	65.751	126.677	151.019		5.16258	4.30848	0.0996914	3.0467	0.0996914	1.13357		15.3252	11.1542	14.1296	14.604	12.9435	12.5141	13.4451	1.53055	14.9756	11.3837	12.6214	13.9585	0.0503029	13.5366
	18.2301	3.58685	7.88847	10.5373	7.45003	6.82717	9.08665	5.00349	14.0901	55.0642	25.0349	7.66925	6.98288	9.87506	0.171562	83.6032	30.2478	1.43564	2.10425	2.67853	5.10526	1.08309	245.988	129.558	76.2756	139.732	154.845		10.5609	4.0824	0.21922	2.86801	0.21922	0.84208		15.407	11.0195	14.0509	14.5026	12.8476	12.2192	13.3411	1.61325	14.9544	12.0923	12.3763	13.8735	0.0570342	13.4493
	17.6529	3.38436	7.57113	10.177	6.96268	6.70002	8.74136	4.87596	13.6173	55.7804	23.775	7.2669	6.76569	9.52554	0.169407	79.4162	28.6974	1.36943	2.0611	3.1637	4.16704	2.61763	252.38	136.883	82.6978	151.491	158.026		10.386	3.88254	0.304227	2.91011	0.304227	0.566881		15.4946	10.8986	13.8795	14.4078	12.7505	11.9389	13.2283	1.68936	14.9177	12.7708	12.1418	13.7167	0.0609031	13.315
	16.8856	3.28682	7.18338	11.3813	6.63056	6.52725	8.64914	4.79131	13.4405	55.3964	22.9567	6.90697	6.55308	10.3318	0.223794	67.8385	28.7545	2.14845	7.46466	4.07469	4.50244	5.68959	255.489	146.107	62.2449	159.777	162.399		9.97859	3.62015	0.276412	4.47433	0.276412	0.379721		15.5853	10.8563	13.7125	14.3162	12.6586	11.6757	13.1341	1.74824	14.8823	13.3107	11.9215	13.5679	0.0645919	13.1855
	16.0709	3.2326	6.80937	11.2374	6.50964	6.19914	8.34318	4.57217	12.9153	54.8013	20.9048	6.6595	6.27676	10.1304	0.234875	59.7179	26.118	2.35257	8.37655	3.36187	4.5969	10.2395	257.225	155.288	64.5361	162.848	170.869		9.41141	3.4269	0.149865	4.5779	0.149865	0.460364		15.6625	10.8711	13.6244	14.2353	12.5785	11.4321	13.0673	1.79698	14.8643	13.7517	11.7187	13.4851	0.0700864	13.1015
	15.1618	3.16031	6.52936	10.7288	7.75253	5.80259	8.18922	4.21894	12.4082	51.5183	17.7995	7.14094	5.98428	9.98472	0.250513	48.6163	25.2899	2.75514	6.44937	0.1907	5.69602	16.8846	259.549	162.345	72.9668	132.672	181.394		8.02081	3.98063	0.611585	3.58784	0.611585	1.33836		15.7197	10.8956	13.5968	14.1709	12.569	11.2281	13.03	1.83699	14.867	14.0981	11.5633	13.4551	0.0756162	13.0829
	14.4254	3.03487	6.18198	9.95435	9.12365	5.64317	8.06058	3.99646	12.057	49.5803	15.9717	7.65282	5.77787	9.74668	0.255647	40.5113	25.2577	3.52911	3.5864	1.13013	5.84387	23.4781	263.607	171.318	86.797	102.965	185.714		6.77261	4.61795	1.47083	2.30154	1.47083	2.00965		15.7764	10.9197	13.5801	14.1192	12.6003	11.0429	13.0064	1.87696	14.8834	14.431	11.4322	13.4367	0.0806003	13.0902
	18.5524	2.86267	5.75631	9.39456	8.99298	5.62365	8.53044	5.4712	14.0016	64.1374	29.934	7.37465	5.65682	9.29417	0.243285	100.441	32.1236	7.69579	0.746716	0.21395	8.4494	0.516095	269.228	182.643	97.5409	105.634	186.246		11.1778	4.51198	1.61834	2.01992	1.61834	1.75099		15.8799	11.1334	13.5411	14.0687	12.5707	10.872	13.011	1.8934	14.9044	14.5524	11.4927	13.4085	0.0769376	13.0559
	23.4484	2.702	5.37199	9.08598	8.6272	5.56948	9.13417	7.39446	16.5286	80.9538	54.6781	7.09834	5.42136	8.97128	0.246648	204.897	41.3729	14.154	0.00232305	0.25702	12.7071	17.452	274.527	193.178	103.732	113.287	187.727		16.3501	4.39634	1.72635	1.98764	1.52886	1.52886		15.9916	11.5863	13.4132	14.0249	12.5281	10.7081	13.042	1.87799	14.92	14.3995	11.8217	13.3204	0.0596079	12.9707
	24.8948	2.53429	5.10782	8.70152	8.1015	5.35001	9.115	8.04661	17.1616	88.2788	64.748	6.72576	5.16837	8.55152	0.246587	249.003	43.3057	16.0574	0.170962	1.02718	14.1751	31.6293	280.112	200.591	111.711	124.754	193.79		18.1691	4.19146	1.61793	1.97577	1.37574	1.37574		16.097	12.066	13.3467	14.0775	12.4867	10.5478	13.1036	1.89512	14.9988	14.4626	12.1712	13.286	0.0437902	12.9167
	24.0552	2.42491	4.82122	8.20216	7.64363	5.00474	8.69198	7.8131	16.5051	89.8886	61.0445	6.32419	4.8671	8.06253	0.247139	236.029	39.2761	14.9827	0.239923	1.09904	13.5957	22.8902	283.785	208.791	122.516	135.192	203.522		17.731	3.89927	1.50296	1.87797	1.31944	1.31944		16.1961	12.5305	13.304	14.1446	12.4951	10.3751	13.1742	1.9391	15.1133	14.7189	12.504	13.2716	0.0297796	12.9173
	22.4172	2.39838	5.75674	7.70156	8.33691	4.82	8.57181	7.10803	15.6798	82.9234	50.5241	6.72915	5.05419	8.17807	0.236081	191.696	38.1112	7.92458	0.757329	0.0551758	14.076	9.89985	284.68	182.631	133.848	119.551	208.827		15.6881	4.33077	0.972408	0.972408	1.60776	1.90915		16.2881	12.9682	13.273	14.1948	12.5965	10.1928	13.2522	1.99879	15.251	15.0827	12.6894	13.2678	0.022282	13.1206
	20.9834	2.87161	7.51158	7.1186	9.58028	4.66961	8.78919	6.41463	15.2038	72.9832	41.1475	7.31509	5.28186	9.0631	0.263594	148.7	35.0177	1.63229	2.79088	0.625828	16.9709	2.93302	268.935	138.28	147.677	93.907	213.196		13.6684	4.44347	0.19649	0.19649	2.26519	2.64547		16.3696	13.3861	13.2563	14.2405	12.7042	10.0217	13.3297	2.06947	15.3992	15.5252	12.8422	13.372	0.0202099	13.3212
	19.9416	3.29116	7.40288	6.68308	9.41337	4.50356	8.53927	5.98905	14.5283	70.1354	35.8687	7.04298	5.04844	8.91075	0.276686	130.013	27.5427	1.29138	3.44547	0.764053	16.287	0.44991	255.35	140.848	158.452	97.1697	218.073		12.8986	3.75182	0.359904	0.359904	2.3704	2.53942		16.4417	13.7995	13.2462	14.29	12.805	9.87484	13.4095	2.14511	15.5546	15.9969	12.9153	13.702	0.0295566	13.5228
	19.5306	3.47798	7.18622	6.31014	9.02569	4.29442	8.30418	5.85065	14.1548	70.4542	34.2301	6.74818	4.79835	8.56582	0.281908	126.033	23.2922	1.24984	3.9762	0.520576	16.0782	0.0674918	249.415	146.038	167.98	104.963	224.293		12.7825	3.2702	0.438039	0.438039	2.27751	2.45376		16.5066	14.2034	13.2313	14.394	12.8881	9.73997	13.4939	2.23238	15.7263	16.5437	12.9739	14.026	0.0389661	13.7173
	21.8462	3.57388	6.7518	5.88234	8.49784	4.03363	8.43095	6.81494	15.2459	80.8324	46.4434	6.31707	4.4958	8.06133	0.283944	179.97	23.5911	2.81955	6.49545	0.00447326	19.3365	6.63268	246.395	156.726	179.252	116.058	232.173		15.5292	2.74319	0.434732	0.434732	2.18077	2.28344		16.5667	14.5945	13.1734	14.6641	12.9555	9.61238	13.5944	2.34185	15.9363	17.2265	13.01	14.3445	0.0487867	13.884
	21.5056	3.87514	6.46888	5.42018	7.93151	3.87103	8.17873	6.71234	14.8911	82.0707	45.0555	5.94453	4.2614	7.56586	0.279393	177.606	18.5209	2.92358	7.60959	0.061115	18.5562	4.99425	237.028	163.89	191.841	128.58	237.154		15.5611	2.06939	0.52435	0.52435	1.98698	2.0735		16.775	14.9765	13.1521	14.9147	13.0149	9.48981	13.7205	2.49212	16.2126	18.1635	13.0492	14.6162	0.0566407	14.0334
	20.6098	3.78717	6.22204	5.08231	7.5439	3.89567	7.85681	6.40874	14.2655	81.5691	41.0719	5.65217	4.19233	7.21343	0.264875	162.639	16.562	2.67249	7.69788	0.0979171	15.6906	1.79279	239.744	170.271	201.315	137.521	236.396		14.9576	1.865	0.569865	0.569865	1.89172	1.7565		17.0173	15.3466	13.2371	15.1265	13.0699	9.46359	13.8768	2.61233	16.4891	18.8251	13.1117	14.8141	0.0609607	14.1818
	19.1883	3.62938	5.91098	4.69963	7.37524	3.87728	7.4468	5.91756	13.3644	79.4644	35.0175	5.30531	4.08287	7.00917	0.26382	137.862	14.5727	2.35874	7.54691	0.00512091	12.7415	0.00681647	244.655	178.486	212.32	141.505	236.962		13.883	1.67593	0.605673	0.605673	2.06993	1.42803		17.2247	15.6977	13.353	15.4726	13.2951	9.53457	14.0963	2.69256	16.7888	19.1012	13.3096	15.1285	0.0639623	14.4128
	18.1113	3.8165	5.66232	4.43392	7.24761	3.78625	7.17632	5.51675	12.6931	76.8744	30.4345	5.04812	3.97085	6.85129	0.266161	119.574	11.2884	2.29218	7.52073	0.00508254	11.4925	1.34455	238.837	185.192	220.134	144.558	239.773		13.0632	1.23162	0.6142	0.6142	2.19949	1.26187		17.4006	16.0506	13.4808	15.8855	13.7201	9.59169	14.3549	2.76946	17.1243	19.2928	13.5406	15.5028	0.0675601	14.8028
	17.601	3.96531	5.42048	5.20482	6.99182	3.70497	7.14806	5.2542	12.4023	73.5053	27.6066	5.31265	4.27519	6.59898	0.213699	109.263	10.1299	2.98453	3.77619	0.0244116	11.8549	2.78849	234.259	191.833	197.853	150.774	242.296		12.2883	1.34734	0.107832	0.107832	1.67917	1.60768		17.5607	16.4249	13.6188	16.2107	14.1405	9.74583	14.6169	2.80805	17.425	19.2109	13.7493	15.8123	0.0697872	15.1756
	17.4995	3.88196	5.28373	6.00559	6.63858	3.64803	7.15957	5.19828	12.3579	72.606	27.0221	5.64466	4.2324	6.48033	0.209837	106.915	10.7427	3.51879	1.33167	0.271431	12.3309	3.13751	236.818	195.639	175.967	159.574	244.072		11.8549	1.7627	0.360934	0.360934	0.993922	1.99663		17.7091	16.7883	13.7663	16.4959	14.543	9.93966	14.8737	2.82903	17.7028	19.0203	13.9605	16.0904	0.0708752	15.5195
	17.2701	3.74965	5.20172	5.75801	6.20197	3.52588	6.95122	5.16737	12.1186	74.3375	26.7017	5.47986	4.11266	6.09098	0.193883	106.479	10.2501	3.06077	1.42376	0.561372	11.733	4.00294	240.908	197.94	182.597	170.795	247.904		11.7902	1.73022	0.278146	0.278146	0.722112	1.95398		17.843	17.1336	13.9053	16.7646	14.9166	10.1534	15.1194	2.84107	17.9605	18.7909	14.1581	16.3533	0.0719451	15.8406
	16.2993	3.5717	5.02885	5.36296	5.79934	3.31573	6.56298	4.87166	11.4346	74.2294	23.7331	5.1959	3.93599	5.69024	0.182237	94.7962	8.94775	2.35356	1.44006	0.583154	10.5447	8.82996	246.463	202.834	193.429	181.481	254.566		11.1034	1.6242	0.167054	0.167054	0.603434	1.88018		17.9685	17.4721	14.0358	17.0337	15.2629	10.3691	15.357	2.85441	18.2114	18.587	14.3426	16.6145	0.073391	16.1483
	15.1773	3.42117	4.70968	5.19625	5.55704	4.54909	6.43509	4.34396	10.779	67.5042	18.87	4.95296	4.58924	5.46685	0.0872716	76.4263	9.0837	2.97705	1.53472	0.770964	3.557	16.757	251.212	212.028	198.094	188.068	216.73		10.2243	1.53179	0.243287	0.243287	0.604081	0.403874		18.078	17.8016	14.2512	17.3074	15.5933	10.5679	15.5999	2.86511	18.465	18.3662	14.5867	16.8805	0.0728959	16.4503
	14.1612	3.28946	4.57396	6.19912	5.46773	6.37726	6.67813	3.83907	10.5172	57.4872	14.7384	5.83343	4.79741	6.33273	0.137943	55.9966	11.483	4.4275	0.229447	1.46505	0.0905192	26.1083	255.405	215.998	170.87	190.526	166.244		8.32779	2.54397	1.25946	0.365693	0.365693	0.543835		18.169	18.1231	14.574	17.5594	15.9164	10.7749	15.8528	2.85854	18.7113	18.0317	14.9096	17.1486	0.0698413	16.7379
	13.1185	3.17477	5.34208	6.25215	6.84553	6.25464	6.83128	3.34021	10.1715	48.8959	11.157	6.25339	5.56959	6.69781	0.0919686	39.5292	13.3701	2.21772	0.335392	0.000203238	0.332514	37.8513	259.084	194.011	169.486	154.388	169.422		6.86511	3.07862	0.911316	0.00124502	0.592142	0.00124502		18.2583	18.4385	14.8985	17.7749	16.3392	11.0809	16.1317	2.81489	18.9466	17.4494	15.2587	17.416	0.0660237	17.0571
	12.2593	3.17018	5.81689	6.61319	9.09758	7.44092	7.39968	3.08263	10.4823	41.659	9.5026	7.02706	6.01596	8.68341	0.181467	23.616	17.8886	2.50523	0.618558	2.88286	0.00170112	49.1617	259.231	181.009	160.216	103.495	139.947		5.23225	3.85688	1.21017	0.413865	2.07052	0.413865		18.3454	18.7506	15.2073	18.0471	16.7709	11.3856	16.4178	2.78299	19.2008	16.951	15.5982	17.7281	0.0639099	17.409
	11.8331	4.33176	5.65083	6.4396	8.75988	7.42384	7.4065	2.6419	10.0484	35.67	6.97962	6.93172	5.84802	8.42587	0.180599	19.5948	9.45405	3.0824	0.934899	1.83163	0.000300737	55.3199	223.176	185.505	164.641	110.48	140.351		4.90138	2.59996	1.2809	0.492122	1.82816	0.492122		18.4366	19.0546	15.4952	18.3119	17.1613	11.6768	16.6894	2.75878	19.4482	16.5301	15.9118	18.0242	0.0622483	17.7366
	11.622	6.01025	5.45694	6.04558	8.3662	7.31772	7.46978	2.29251	9.76229	30.6904	5.25558	6.68165	6.01908	8.10408	0.14763	17.2411	2.13025	4.05153	2.02836	0.803564	0.023125	58.5044	175.843	190.824	174.908	118.911	142.877		4.94038	0.671401	1.2247	0.636068	1.68455	0.636068		18.527	19.3402	15.7674	18.5641	17.4862	11.9457	16.9384	2.73983	19.6783	16.1752	16.1971	18.2947	0.0608136	18.0066
	11.423	7.21053	5.34837	5.58711	8.6369	7.09727	7.55054	2.24509	9.79562	29.7341	5.04041	7.1539	5.96465	8.28031	0.16256	14.9962	0.115602	4.84954	3.85504	1.18019	0.205451	61.5881	145.451	193.835	187.245	113.081	148.196		4.26913	0.0566318	1.80553	1.56679	1.483	0.0566318		18.6056	19.6788	16.0171	18.8084	17.7982	12.1964	17.1841	2.73857	19.9226	15.9367	16.4624	18.5559	0.059783	18.2019
	11.2674	7.08637	5.2614	5.28917	8.51252	6.69835	7.35253	2.27159	9.62412	30.8953	5.16012	6.89236	5.64146	8.15598	0.182245	15.326	0.0708423	4.3728	4.25746	1.34558	0.427955	64.0556	148.461	196.264	195.487	115.741	158.068		4.37501	0.19401	1.63095	1.60319	1.62016	0.19401		18.6958	20.1642	16.2438	19.0433	18.1114	12.4153	17.4456	2.78201	20.2276	15.9467	16.7107	18.8103	0.0591083	18.4036
	11.0562	6.69114	5.07841	14.695	8.16872	9.05879	9.12472	3.40506	12.5298	37.3169	11.5945	8.61375	7.06053	10.5568	0.198458	3.73058	5.92229	16.3726	31.0286	0.913929	0.0043463	67.4805	158.249	201.425	20.9379	123.257	104.286		2.44243	1.92262	3.53534	6.08129	0.445035	0.445035		18.8577	20.6563	16.4537	19.2614	18.4258	12.6152	17.7117	2.84436	20.5561	16.0592	16.9467	19.0525	0.0584945	18.6418
	10.4482	6.49778	8.8066	18.4691	7.88008	13.9667	11.0114	4.46559	15.477	40.5542	19.9415	9.62739	8.11171	13.0871	0.2347	0.317222	20.3728	4.86118	55.6173	9.80518	8.73369	77.8393	163.151	109.5	0.642776	129.749	28.134		0.820792	3.12961	0.820792	8.84172	1.74731	4.3393		19.0529	21.1331	16.6579	19.4555	18.764	12.8133	17.9795	2.90956	20.889	16.1827	17.1845	19.2826	0.0575358	18.9085
	11.7561	8.45315	19.0098	17.962	7.6141	14.6196	13.2358	4.78033	18.0161	36.1167	22.8516	13.1878	9.27888	17.1264	0.297195	2.18957	22.8737	33.3392	22.3371	31.6033	1.91496	56.4718	117.023	0.0681449	1.71305	135.88	21.634		1.43177	4.73469	5.82196	4.77416	5.57374	1.43177		19.2481	21.5982	16.8575	19.6307	19.1783	12.9995	18.252	2.98265	21.2347	16.3415	17.4377	19.5176	0.0562809	19.2132
	20.9191	12.9419	20.9231	16.6751	7.29936	14.6514	15.5683	5.18929	20.7576	33.3324	26.9287	15.6633	13.3693	19.8581	0.195285	28.6304	6.89814	28.6735	1.22499	68.3756	0.840733	2.71661	40.0557	2.72989	6.73785	143.316	21.3393		5.2558	2.72137	5.25983	1.01185	8.36389	1.01185		19.4298	22.0413	17.0475	19.7832	19.5824	13.2914	18.5293	3.01521	21.5445	16.2727	17.6431	19.733	0.0559153	19.5061
	28.0779	13.8205	19.7116	15.8701	6.80065	13.8306	16.3519	7.11352	23.4654	43.5028	50.6022	14.8503	13.823	18.7512	0.151291	137.5	6.40797	11.2875	0.232123	91.2262	6.35701	77.5651	29.7063	0.194242	11.5651	155.506	29.5965		13.2276	1.02985	4.86123	1.01976	8.04969	1.01976		19.6198	22.4556	17.2286	19.9156	19.959	13.7103	18.8148	2.99987	21.8147	15.9442	17.8264	19.9481	0.0561675	19.7677
	27.7647	15.6108	18.5508	17.2685	6.34653	13.1451	16.4477	7.02586	23.4736	42.7163	49.3627	16.4396	13.7615	18.2303	0.139686	128.074	0.700545	4.42303	0.673715	102.034	10.9078	72.146	13.3962	0.5184	4.0092	167.038	37.5253		11.3251	0.828894	2.11119	0.828894	10.0931	3.2946		19.8107	22.8459	17.4015	20.0315	20.3369	14.1447	19.0952	2.97907	22.0743	15.6012	18.0038	20.2606	0.0589772	19.9211
	26.48	15.635	17.6638	19.8345	6.14804	12.6265	16.398	6.85457	23.2525	41.8013	46.9851	16.6494	13.3786	19.2918	0.180994	101.647	0.582095	1.60235	11.8096	105.061	14.2238	51.9715	13.2192	2.58254	0.317684	172.208	44.147		9.83055	1.0144	1.0144	3.18506	10.5014	4.0229		19.9867	23.2209	17.568	20.1489	20.965	14.5738	19.4105	2.98668	22.3972	15.3869	18.1726	20.761	0.0664799	20.0678
	24.6007	15.4008	16.7496	19.0135	7.66569	12.2039	15.939	5.7935	21.7325	36.3479	33.5646	16.0752	13.0031	18.4475	0.173111	75.0245	0.289716	0.657101	9.45232	68.448	13.9515	28.4073	14.9775	6.35646	0.0662327	134.68	49.9423		8.52549	0.674435	0.674435	2.93828	8.40951	3.87135		20.1675	23.5884	17.8356	20.2915	21.6266	14.9873	19.7495	3.00235	22.7518	15.2022	18.4186	21.2928	0.0723782	20.2295
	23.271	14.7743	15.8758	17.4689	8.27916	11.9565	15.2709	5.08558	20.3565	33.3023	25.8631	15.325	12.6609	17.0706	0.148317	64.0014	0.246661	0.365823	4.8311	48.8849	10.9857	16.0014	20.219	11.5265	3.24695	120.817	53.5001		7.94599	0.550742	0.550742	2.14388	7.04587	3.36856		20.3552	23.9827	18.1055	20.4283	22.2892	15.3765	20.0896	3.04401	23.1336	15.1522	18.6679	21.824	0.0779432	20.3918
	22.4723	14.2945	15.1617	16.073	8.2272	11.5555	14.6307	4.78388	19.4146	32.6975	22.8855	14.7281	12.2403	15.8452	0.128355	61.4907	0.113045	0.281916	2.08034	41.005	9.45663	10.2494	24.7641	16.8853	10.2259	121.962	59.5257		7.74423	0.433589	0.433589	1.34497	6.50088	3.17253		20.5322	24.4421	18.3568	20.5582	22.9259	15.7653	20.4301	3.11162	23.5417	15.2306	18.9006	22.334	0.0832636	20.5452
	22.1641	24.3546	14.5827	15.0063	8.52277	10.877	15.9179	6.21138	22.1293	39.0213	38.5813	14.7945	11.8034	20.3747	0.266369	39.0153	71.178	1.78287	0.831048	54.6883	25.4108	8.37121	25.845	21.9788	18.1862	115.521	70.4563		7.36965	9.56014	0.211812	0.211812	6.27172	3.91748		20.77	24.8997	18.5981	20.6807	23.5434	16.2356	20.7879	3.16322	23.9511	15.2166	19.1187	22.8545	0.0890037	20.7254
	25.7056	27.5164	13.6837	15.2982	8.41498	10.2323	16.8085	7.99451	24.803	47.5622	63.9122	14.491	11.0951	23.1038	0.351141	79.1584	114.658	9.7643	2.28111	70.4517	43.2474	41.4065	67.9889	31.2157	15.7819	117.85	81.696		11.2147	13.0254	0.807228	0.807228	6.07599	4.25871		21.1692	25.334	18.8395	20.9535	24.1631	16.6936	21.1922	3.21903	24.4112	15.1897	19.368	23.4204	0.0947076	21.0613
	26.098	27.3702	12.8447	17.8116	7.94691	9.78055	16.9753	8.27424	25.2496	48.7428	68.463	15.3281	10.5466	24.0264	0.389895	83.2235	108.053	17.0624	0.699331	81.5121	51.7645	46.6101	65.5994	41.2959	2.12947	128.231	90.0656		10.7699	12.0421	2.48346	2.48346	7.3812	5.54756		21.5452	25.7417	19.0756	21.2712	24.809	17.1214	21.594	3.28609	24.8801	15.2176	19.6245	24.0053	0.100407	21.4082
	24.7668	26.1512	11.9818	17.4146	9.74217	9.35528	16.5686	7.47561	24.0443	45.119	55.8847	14.6982	10.3021	22.9288	0.379969	67.2102	91.8249	21.0393	0.715709	46.6008	52.0327	30.2058	47.339	53.1304	3.44548	90.7956	98.3184		10.0686	11.453	2.71643	2.71643	4.95604	5.34293		21.8865	26.1236	19.2963	21.5749	25.4436	17.5195	21.9741	3.35966	25.3337	15.2892	19.866	24.5762	0.105985	21.7307
	23.186	25.174	11.2829	16.2042	15.5437	8.85022	16.7068	6.42532	23.1322	38.4592	41.2847	15.874	12.3481	21.4406	0.269099	41.9795	71.6928	29.4195	0.252609	1.35287	61.7264	15.3284	34.8473	63.8079	9.40408	13.8915	108.589		7.31203	9.30003	4.59111	0.330263	0.330263	7.02375		22.2022	26.4873	19.4961	21.8731	26.0676	17.8951	22.3369	3.44024	25.7771	15.4016	20.0904	25.1349	0.111542	22.0377
	21.4705	24.6099	10.6526	14.9882	16.5517	8.26616	16.0899	6.22484	22.3147	38.688	38.7487	15.77	11.7365	20.2408	0.265947	28.9511	72.5915	29.5636	1.21359	0.213331	61.2102	4.83841	28.5057	74.2739	18.3408	7.39356	121.103		5.7005	8.83994	5.11737	0.781754	0.781754	7.50382		22.4954	26.8418	19.6823	22.1706	26.667	18.2469	22.684	3.52559	26.2096	15.5422	20.3044	25.6713	0.116734	22.333
	20.2069	23.7941	9.93909	13.8306	16.2599	7.75056	15.2969	6.08343	21.3803	39.7692	37.0081	15.0453	10.912	19.2201	0.275725	24.1081	72.2028	28.7057	2.14986	0.927524	56.9466	0.876129	20.4597	87.0817	29.5961	9.06556	132.717		5.16158	8.7488	5.10619	1.21466	1.21466	7.29472		22.7689	27.4112	19.8583	22.4519	27.2314	18.5761	23.0496	3.66451	26.7142	15.8984	20.5067	26.186	0.12163	22.6104
	19.5525	22.5801	9.54806	13.4664	15.5853	7.23373	14.661	5.83484	20.4959	39.7983	34.0453	14.5259	10.5277	18.5607	0.27616	23.9265	62.7118	26.1424	1.42706	0.854309	55.1646	0.0793279	10.9512	94.5325	33.6913	13.5832	144.892		5.02663	8.05423	4.97781	1.05944	1.05944	7.29214		23.0338	28.2404	20.0219	22.9286	27.8844	18.8833	23.4987	3.88971	27.3884	16.5528	20.7486	26.788	0.127047	22.9812
	25.1512	21.3394	9.28013	18.6877	14.597	6.93577	15.9985	7.05353	23.0521	44.0887	49.7524	16.6423	10.6093	20.6765	0.321779	83.7707	28.5251	45.1368	7.23152	1.96428	82.1334	34.578	4.27898	99.8144	0.340092	21.8449	152.154		8.50882	4.69708	7.3622	2.04534	2.04534	9.70656		23.2392	29.0551	20.1779	23.4565	28.6643	19.1732	23.961	4.14926	28.1103	17.3167	20.9432	27.4885	0.135144	23.3479
	27.3432	20.6478	8.77337	19.0123	13.8182	6.76816	16.0605	7.76572	23.8262	48.3529	60.3064	16.4152	10.0346	20.2389	0.337071	127.299	21.0431	53.102	8.71296	5.02781	86.3473	65.1622	1.89589	110.197	0.0668664	29.7312	156.317		10.9279	4.23252	7.64186	2.59702	2.59702	9.64707		23.3799	29.8317	20.3473	23.9521	29.4417	19.4464	24.3998	4.40741	28.8073	18.0633	21.1055	28.1812	0.143564	23.666
	26.9116	20.9862	8.52387	18.2147	13.2495	6.35846	15.7074	7.80684	23.5142	49.7017	60.9467	15.7321	9.70528	20.2933	0.352952	125.534	27.8663	51.603	6.28637	6.04112	87.4026	58.3811	2.94262	115.497	1.11554	36.2563	166.73		11.1795	5.25416	7.20822	2.48257	2.48257	9.37363		23.5039	30.5748	20.6401	24.4035	30.1805	19.707	24.835	4.63403	29.469	18.6593	21.3561	28.8441	0.149163	23.9537
	26.3106	27.0032	10.5864	17.0494	12.8121	6.07474	16.6394	8.53239	25.1718	51.2782	72.8016	14.9307	11.1428	23.9953	0.36577	93.5316	107.409	36.6388	0.168092	14.6485	111.612	49.5578	59.7898	75.4196	4.93486	41.7159	174.137		11.3799	12.0725	4.34432	2.11867	2.11867	8.85599		23.6189	31.3396	21.0323	24.8007	30.8683	19.9529	25.2688	4.84473	30.1135	19.1728	21.6789	29.4684	0.152295	24.2098
	24.8406	30.9925	17.7022	16.4763	12.5889	5.83474	18.0725	8.89103	26.9636	49.1963	79.0504	17.0893	13.5607	23.056	0.259315	45.8065	166.926	0.137149	2.54797	30.0705	149.764	31.0222	137.398	2.46062	7.80944	44.6486	180.529		7.75134	13.9033	0.61295	0.61295	4.50037	11.2545		23.7349	32.1529	21.4201	25.1633	31.5111	20.192	25.6957	5.06389	30.7596	19.7071	21.9988	30.0573	0.154804	24.4491
	23.8363	30.6436	22.2086	16.1248	18.8694	8.26667	19.9915	7.57426	27.5658	37.8873	57.3694	20.539	16.8109	23.4294	0.164473	14.782	113.466	4.91536	14.9519	1.2593	137.473	20.8433	129.339	8.63047	9.89768	0.161185	121.092		3.2973	10.1046	1.66962	4.4142	1.66962	12.2723		23.8505	32.9582	21.7851	25.4976	32.0983	20.533	26.1204	5.25441	31.3749	20.1161	22.3015	30.6038	0.156929	24.674
	23.348	29.4205	21.941	15.6323	25.2125	8.78429	20.7231	7.3841	28.1072	35.6322	54.5249	22.6445	17.2095	24.7463	0.179638	6.89008	75.6453	1.48326	25.916	20.1544	142.535	16.6232	103.016	7.12969	13.2389	35.3029	109.968		0.703502	6.77603	0.703502	7.01218	2.56798	13.8602		23.9934	33.7351	22.1443	25.8398	32.6499	20.8654	26.538	5.43323	31.9712	20.4734	22.6066	31.122	0.158489	24.9166
	26.8555	47.1333	20.7395	14.6843	24.5488	8.46663	23.738	13.2807	37.0187	55.9472	176.378	22.6441	16.1981	26.2789	0.237324	9.71908	547.338	8.99117	81.9697	0.657394	233.215	57.5276	776.314	2.15686	21.0366	27.8568	116.731		4.21141	24.4891	1.90466	7.95985	1.90466	14.1775		24.1886	34.4715	22.604	26.2965	33.1982	21.1757	26.9891	5.58368	32.5728	20.6887	23.0001	31.6459	0.158214	25.2425
	26.6327	69.8524	20.5049	14.5614	23.1147	8.11691	27.1305	21.9314	49.0619	80.8367	480.987	21.8098	16.0473	25.7532	0.232197	0.247815	1825.16	43.8987	157.983	16.1265	361.517	54.197	2558.5	1.52291	22.1788	14.7755	124.41		4.82288	48.0426	1.30491	7.24842	1.30491	13.6929		24.3447	35.1663	23.064	26.8248	33.7336	21.4799	27.4356	5.72602	33.1616	20.8708	23.3842	32.1591	0.157983	25.5848
	25.1392	71.2905	26.3888	22.9818	22.3999	7.96861	29.3615	21.5941	50.9556	73.5457	466.305	24.0605	22.5454	26.0764	0.0726225	17.8276	1758.04	8.83665	40.6998	48.4635	457.655	34.4377	2706.04	50.6657	13.7715	9.79102	127.74		1.07868	47.23	2.3283	1.07868	1.66062	16.0919		24.4795	35.8509	23.5136	27.3366	34.2387	21.9401	27.8932	5.83393	33.7272	20.9152	23.7551	32.6523	0.157731	25.908
	23.4436	68.3957	27.9523	23.5108	25.8298	7.53692	29.4448	20.4139	49.8588	69.3294	416.729	24.6703	23.4604	27.4216	0.0778507	36.0144	1517.17	2.22775	35.2126	13.0689	479.957	17.4123	2413.25	75.3674	17.9774	43.0193	137.685		1.22664	43.7254	3.28199	1.15946	1.15946	17.1334		24.6031	36.7388	23.9497	27.8281	34.7083	22.4675	28.3826	5.98451	34.3671	21.0851	24.1131	33.1269	0.157474	26.2156
	21.8736	64.2914	27.7274	22.2445	33.4994	7.12875	29.4608	19.1877	48.6485	65.1296	368.169	24.986	21.9663	32.0564	0.186775	57.5665	1213.17	3.00483	52.0748	16.3098	498.722	6.77416	2026.85	71.513	8.84286	202.451	147.43		3.11239	39.3054	2.74142	2.74142	8.5134	17.8572		24.7452	37.7134	24.3491	28.7095	35.1355	22.9756	28.938	6.15886	35.0969	21.2829	24.4481	33.5861	0.157459	26.7273
	20.2073	61.0699	27.096	21.606	33.0736	6.99904	28.342	18.2325	46.5745	64.3305	332.426	24.351	20.5569	31.5792	0.211413	66.1736	1071.12	1.55246	45.3735	22.3887	455.521	0.876879	1747.16	61.233	5.4529	190.517	150.597		4.14373	36.7189	2.745	2.745	8.72265	17.352		25.0477	38.6643	24.7105	29.6272	35.538	23.4515	29.5065	6.32146	35.828	21.4239	24.7948	34.0603	0.157429	27.3374
	18.8467	59.3517	26.2092	21.2309	31.6913	7.98008	27.5516	17.4869	45.0385	63.4695	305.791	23.7201	19.4427	30.3208	0.218595	75.7766	1011.24	1.80202	39.9516	17.1365	383.046	0.17993	1606.47	48.1414	3.84187	154.267	127.481		4.87342	35.6316	2.48917	2.48917	7.97119	15.74		25.3665	39.5599	25.0651	30.5208	36.0226	23.9173	30.0754	6.49187	36.5672	21.5853	25.1405	34.6472	0.159007	27.9436
	17.7701	57.3203	25.169	25.523	29.5197	7.69824	27.1667	16.6661	43.8328	61.3473	277.758	25.346	19.6198	28.5205	0.18489	88.2962	909.241	3.99101	2.70187	5.53644	379.022	2.25216	1447.76	34.788	39.0893	105.039	133.925		7.57586	31.9744	0.177007	0.177007	4.17371	17.6477		25.6613	40.4057	25.4155	31.3623	36.5061	24.3967	30.6246	6.65376	37.2784	21.7268	25.477	35.2202	0.160521	28.5118
	16.9997	55.0585	23.7869	41.5911	27.4715	7.31659	28.704	17.209	45.913	59.9531	296.149	25.6292	18.6965	38.0612	0.341181	136.991	694.556	24.1782	166.077	1.5193	457.424	5.1579	1280.75	20.395	498.195	67.25	142.904		8.62945	29.4293	1.84227	15.9619	1.84227	18.3126		25.9118	41.2315	25.7607	32.161	36.959	24.8725	31.1494	6.81605	37.9655	21.8818	25.7985	35.7595	0.161815	29.0364
	31.4264	53.2462	27.1825	41.6945	25.5498	6.97757	31.0128	15.6895	46.7023	50.5903	246.16	29.3045	25.958	39.1274	0.202341	0.171075	494.321	14.6713	114.097	29.8446	577.693	147.758	1154.32	62.5944	502.818	39.4252	151.125		2.12196	23.9417	2.12196	12.39	3.75467	22.3269		26.1544	42.0486	26.0983	32.9905	37.392	25.3229	31.6678	6.98503	38.6528	22.0572	26.1123	36.2916	0.16312	29.5724
	34.2284	51.2143	37.2152	39.3178	24.1331	16.1361	33.7075	12.2553	45.9628	36.3578	150.192	35.7218	26.657	38.7921	0.185414	0.271346	306.489	12.304	31.4751	91.668	308.753	223.728	1020.39	322	401.879	23.642	9.8265		1.4934	15.4925	1.4934	3.59596	11.5887	19.5857		26.3922	42.8641	26.4267	33.8937	37.8177	25.759	32.1922	7.16517	39.3574	22.2574	26.4008	36.8367	0.165027	30.1602
	31.7999	48.6074	38.979	52.202	40.538	25.6229	39.6249	9.97403	49.5989	25.1711	99.4812	39.7585	33.5947	46.5901	0.162068	61.2294	80.6866	0.417204	158.183	0.833849	196.056	156.979	860.636	388.41	1084.46	452.293	40.3485		7.95854	8.84895	0.779533	12.4435	0.779533	14.1356		26.6183	43.6669	26.7395	34.7828	38.2407	26.193	32.7069	7.35073	40.0576	22.4746	26.6486	37.3762	0.167553	30.7611
	29.4309	47.9537	38.285	59.769	59.8571	24.4867	43.2971	15.0895	58.3865	34.8511	227.693	43.1193	31.6444	56.8152	0.284545	192.271	21.684	25.121	271.325	274.234	353.828	103.226	822.704	361.537	1640.1	1647.24	27.2055		13.6884	4.83435	4.83435	16.6497	16.7378	18.6326		26.8861	44.4305	27.0312	35.6334	38.6514	26.6158	33.2081	7.52374	40.7318	22.6564	26.9224	37.8969	0.169309	31.3323
	27.4267	49.3998	37.6435	57.6906	58.5266	34.8492	44.256	12.8533	57.1093	29.043	165.207	43.5216	35.5477	55.6179	0.22015	283.228	26.4582	43.7258	180.486	203.648	88.4892	66.5173	907.753	337.554	1476.07	1541.01	242.684		16.095	5.87815	5.87815	14.1689	15.0049	8.67247		27.2539	45.1436	27.3542	36.4096	39.0346	27.0171	33.7022	7.65818	41.3603	22.7231	27.2789	38.3783	0.16905	31.8819
	25.8707	47.8143	37.057	53.4483	55.6941	38.153	43.0062	11.3641	54.3703	26.4243	129.142	42.9837	37.331	52.0398	0.164581	293.628	23.1178	35.3929	109.036	160.982	23.554	43.5576	814.731	316.349	1168.1	1326.65	356.535		17.113	4.83067	5.92662	10.4646	12.7104	4.83067		27.6168	45.8227	28.1539	37.1407	39.3922	27.407	34.2556	7.70343	41.959	22.4881	27.7511	38.8293	0.166389	32.6473
	24.0462	45.6557	35.1451	50.8334	51.9466	38.9605	41.0979	10.6208	51.7187	25.8428	112.802	42.3081	36.099	49.5389	0.156939	290.761	20.7734	35.4354	94.7788	117.693	4.56849	22.8039	696.16	251.993	996.192	1067.7	387.683		18.2619	3.34759	7.16296	8.52525	9.63847	3.34759		27.9548	46.4799	29.0992	37.8628	39.734	27.7968	34.8213	7.72716	42.5484	22.1909	28.2409	39.2662	0.163321	33.481
	22.6512	44.6703	33.9126	49.3879	48.8676	38.3242	39.6356	10.2823	49.9179	25.9421	105.726	41.4973	35.0155	47.8183	0.15456	288.471	25.3478	32.7535	95.1075	85.2289	1.7198	11.4267	645.132	214.38	907.039	875.967	363.031		18.8461	3.17304	7.58469	7.89068	7.37033	3.17304		28.2822	47.1174	30.0155	38.5747	40.1049	28.1869	35.3803	7.76137	43.1416	21.937	28.7156	39.7223	0.160829	34.2951
	21.6473	43.3791	42.3436	48.4126	47.1981	36.0288	39.8349	9.91891	49.7538	24.9001	98.3848	42.8613	37.6075	46.2433	0.10299	330.79	12.5611	6.29346	73.5768	54.2164	14.4862	5.64737	581.206	532.351	849.241	779.931	280.83		21.2141	0.517742	0.517742	5.55127	4.33676	6.83249		28.6134	47.7422	30.8764	39.2602	40.5951	28.5402	35.9379	7.82384	43.7618	21.7704	29.1792	40.2614	0.159592	35.0683
	21.1656	42.0718	52.4993	45.8024	47.8285	36.1121	40.9133	11.1384	52.0517	27.2245	124.065	43.9371	37.602	47.3219	0.114455	389.97	1.34225	134.237	23.9031	47.8199	23.0516	3.59019	519.885	1104.13	703.921	815.538	283.627		22.7715	1.86526	8.56224	1.86526	3.89138	7.82502		28.9439	48.3687	31.7148	39.8993	41.0815	28.8589	36.4778	7.89666	44.3745	21.6478	29.6366	40.7859	0.15832	35.807
	20.7279	40.9102	51.816	44.4498	57.4926	45.2811	43.4463	12.6038	56.0501	29.0102	158.857	44.8655	41.7951	50.1823	0.091188	516.126	6.43174	70.0532	1.00704	197.299	3.36674	2.12291	468.261	1059.19	633.979	1460.9	676.535		24.1376	3.95528	6.95059	0.415676	12.6271	0.415676		29.3905	48.9913	32.5348	40.5023	41.539	29.1632	37.0202	7.94877	44.969	21.4714	30.1766	41.2798	0.155385	36.5186
	19.9545	40.3558	49.2969	50.0533	57.6002	44.4483	43.6182	12.965	56.5832	29.7239	168.091	46.8726	41.3789	49.8642	0.0929966	559.968	10.6433	32.2485	41.4107	195.497	0.689137	0.467402	444.574	901.566	947.558	1469.14	633.905		26.9181	6.51686	2.42432	3.18065	10.7276	2.42432		29.8379	49.586	33.3419	41.0592	41.9451	29.4492	37.5366	7.99128	45.5278	21.2893	30.7139	41.7237	0.15199	37.2006
	19.6555	39.4623	46.1068	48.0635	56.514	42.5017	42.0506	12.4116	54.4623	29.5159	154.048	44.3042	40.2222	47.5743	0.0837411	501.543	6.69936	16.4525	36.1548	209.189	0.203434	0.147952	407.696	720.169	829.018	1387.05	539.672		24.6488	4.84191	1.80256	3.75928	12.2098	1.80256		30.2592	50.1323	34.1264	41.5797	42.3317	29.8653	38.0491	7.99815	46.0472	21.0206	31.226	42.1437	0.148803	37.853
	19.1555	37.4694	43.6928	45.2856	53.5958	39.7436	39.8238	11.5516	51.3754	29.0068	133.44	41.7182	38.038	44.8874	0.0825979	427.18	5.54303	14.9692	29.8317	189.669	0.00643233	0.0133151	331.188	596.431	676.769	1178.2	419.133		22.5627	4.24877	1.97461	3.56744	11.8776	1.97461		30.6475	50.6438	34.8615	42.2196	42.9319	30.3169	38.6036	8.03427	46.6378	20.8123	31.701	42.7538	0.14845	38.5405
	17.9192	42.3549	41.1348	43.5671	52.0065	37.4002	39.0638	11.426	50.4898	29.2497	130.555	41.7448	38.3339	43.264	0.0604204	447.092	10.8312	4.28922	20.2798	167.513	2.76748	1.82686	532.872	478.033	590.307	1071.62	328.674		23.8256	0.61002	0.61002	1.82225	10.2616	4.34464		31.1529	51.1579	35.5685	42.8692	43.8195	30.7544	39.2204	8.08781	47.3082	20.6214	32.2568	43.5819	0.149331	39.2188
	20.1711	56.6677	38.5075	42.0736	51.6111	36.0509	40.847	12.8346	53.6816	31.4211	164.727	40.2906	36.665	49.2267	0.14625	427.491	250.296	5.47324	1.50464	115.865	23.0028	0.810507	1398.53	370.048	519.967	1045.89	281.569		20.1194	16.3772	1.78307	1.78307	11.3205	4.23969		31.8562	51.699	36.2605	43.4855	44.7275	31.168	39.8661	8.11871	47.9848	20.3649	32.9573	44.417	0.148107	39.873
	27.2358	57.1412	36.0445	40.1791	50.7576	35.1911	41.0915	10.9921	52.0836	26.7502	120.826	38.1118	35.4044	48.113	0.152166	191.983	257.592	25.4725	0.832524	93.4323	34.8156	63.4398	1434.17	281.356	437.156	991.415	253.454		10.8761	19.0294	2.0673	2.0673	12.6458	2.92074		32.5819	52.2541	36.9303	43.9616	45.6065	31.7994	40.5223	8.09144	48.6138	19.9679	33.669	45.1953	0.146154	40.446
	29.9703	55.4782	34.3956	37.1604	51.9326	34.2607	40.533	10.5191	51.0521	25.9521	110.652	35.778	34.2944	48.2395	0.168962	111.569	223.359	37.6669	11.3743	129.951	39.3413	114.479	1310.97	228.759	320.036	1066.79	224.696		5.80768	19.7001	1.38238	1.38238	16.1546	1.51731		33.2949	52.8073	37.5192	44.367	46.4335	32.5699	41.1653	8.03317	49.1985	19.5144	34.351	45.9169	0.144091	40.9431
	29.3632	54.0813	33.0489	34.2873	59.0241	32.3939	40.3665	12.7384	53.1049	31.557	162.268	33.6681	32.5577	49.1328	0.202902	121.072	188.098	53.5471	36.9556	348.106	63.5613	101.855	1211.77	189.834	225.495	1580.32	172.215		4.30491	20.4132	0.619236	0.619236	25.3559	1.27418		33.947	53.3086	37.9705	44.7418	47.2159	33.3108	41.7491	7.98522	49.7343	19.1267	34.9529	46.5974	0.142789	41.3561
	27.6163	51.5661	31.7015	31.5723	57.863	42.7876	40.5178	12.266	52.7838	30.273	150.454	37.2445	31.6046	49.3715	0.219409	166.45	122.066	77.7269	80.0213	300.854	5.15193	69.646	1042.99	154.522	151.327	1489.35	553.037		9.62828	14.3216	5.54304	5.67221	20.6184	5.54304		34.4853	53.7433	38.367	45.0884	47.9878	33.9972	42.2781	7.95671	50.2349	18.8199	35.4557	47.2629	0.14274	41.7277
	28.2511	48.2981	30.4147	29.2934	54.8636	56.3867	41.2513	13.3676	54.6188	32.4052	178.692	39.3564	29.5737	53.2222	0.285624	169.003	49.6575	117.431	142.992	185.296	229.081	80.6458	842.58	124.186	100.451	1266.85	1377.59		11.1053	8.94168	8.94168	10.063	15.5072	17.0303		35.1379	54.1635	38.7355	45.4655	48.7603	34.6358	42.8164	7.9201	50.7365	18.4978	36.0373	47.9366	0.141703	42.1005
	28.2565	45.6279	28.8516	27.1801	54.2684	57.8053	40.3316	13.987	54.3186	34.6799	195.635	37.2398	28.4053	52.1083	0.294398	145.809	28.0509	131.791	172.963	194.233	305.329	80.7417	694.697	91.7907	62.5559	1224.83	1484.9		8.98329	8.38818	8.38818	10.0597	17.0286	20.5655		35.8591	54.5621	39.0919	45.9587	49.528	35.2394	43.3732	7.883	51.2562	18.1748	36.6673	48.6357	0.140304	42.5253
	26.599	43.9873	27.7032	26.4538	78.1505	56.8664	43.2934	21.0003	64.2936	48.5068	441.011	35.8453	26.8751	53.6466	0.332476	278.701	0.481583	243.053	283.572	1215.02	184.227	53.7023	610.905	71.105	51.5947	3466.81	1413.43		9.24625	8.14206	8.14206	9.39149	42.3052	21.0211		36.5728	55.0055	39.4369	46.4188	50.2776	35.8089	43.9201	7.86663	51.7867	17.9112	37.2888	49.3129	0.138843	42.9278
	26.791	43.1522	37.7002	31.6732	80.4215	54.609	45.7245	19.5435	65.268	42.7418	381.947	40.4262	33.18	51.7448	0.218603	358.477	6.61682	64.3893	197.439	1203.88	78.9332	56.5532	570.319	339.642	153.819	3739.4	1248.78		13.6352	2.72599	2.72599	8.753	39.9953	14.1827		37.2423	55.4607	39.7689	46.846	50.98	36.3455	44.4405	7.86337	52.3039	17.6941	37.8739	49.9465	0.137468	43.3074
	26.9362	45.619	39.0122	30.8366	79.5154	51.2911	45.5351	18.9331	64.4682	41.5792	358.463	42.3156	32.8805	49.8731	0.20534	345.92	0.00703742	42.5476	216.046	1154.66	33.1323	58.757	694.224	389.722	133.766	3629.4	1025.3		15.3794	3.30337	3.30337	11.479	37.1998	8.97555		37.8771	55.8956	40.0832	47.2503	51.6341	36.8551	44.9326	7.86144	52.794	17.4961	38.4286	50.5381	0.136113	43.6667
	25.4084	51.7996	36.8984	29.2093	76.019	50.5237	44.9764	18.6426	63.619	41.4498	347.547	43.7111	31.1316	51.4806	0.24632	382.908	46.5554	65.2534	248.601	963.644	30.7726	37.6692	1058.12	310.732	98.7733	3220.36	976.742		18.3027	8.08848	6.81263	14.5018	32.3079	6.81263		38.4964	56.3163	40.3746	47.657	52.2392	37.3501	45.4056	7.85811	53.2637	17.3065	38.9659	51.0937	0.134663	44.0158
	31.2529	51.2428	35.2689	27.4457	73.2644	58.1571	46.1053	17.8631	63.9684	38.7442	319.092	43.2558	32.2569	56.4285	0.272554	220.593	26.394	117.428	348.181	737.617	145.246	143.571	1022.21	255.937	66.8279	2915.3	1512.14		12.0029	7.98697	7.98697	15.8102	30.0086	14.9012		39.1054	56.7473	40.6435	48.0498	52.8065	37.839	45.8653	7.85817	53.7234	17.1332	39.4899	51.6173	0.133112	44.3467
	48.0523	48.6726	34.6197	42.0788	72.7489	56.4854	50.4429	13.1396	63.5826	26.0485	172.65	48.3625	43.5722	54.5322	0.111718	5.71521	3.13394	250.376	69.9586	497.554	36.511	828.372	864.466	235.586	520.204	2859.9	1384.92		0.310179	0.310179	13.7428	6.28365	24.3864	8.12291		39.6602	57.1724	40.9037	48.3982	53.3628	38.3139	46.3019	7.86738	54.1692	16.9915	39.9711	52.1216	0.131938	44.651
	46.7909	45.8733	33.8099	46.3018	74.6892	52.906	50.0619	13.5728	63.6347	27.1121	184.221	46.5464	45.9804	51.3772	0.0554329	10.699	17.5443	264.127	14.1377	606.507	8.08915	757.355	707.689	211.383	730.675	3071.2	1131.32		0.244541	0.673115	12.7365	0.244541	28.1428	6.35962		40.1579	57.5721	41.1959	48.7034	54.0728	38.7564	46.7431	7.90896	54.6521	16.9201	40.4174	52.7305	0.132188	44.9496
	43.4295	43.1501	32.1837	44.0832	73.0095	49.2316	47.5146	13.6783	61.1929	28.7877	187.097	43.7563	43.2199	47.9445	0.0518248	16.6882	19.0492	235.035	11.7744	649.99	2.94803	583.64	570.217	166.743	615.654	2887.84	897.646		0.326866	0.606293	11.5726	0.326866	29.2532	5.47523		40.6147	57.9436	41.6133	48.9944	54.8405	39.1829	47.1983	7.94826	55.1465	16.8402	40.8644	53.379	0.132791	45.3039
	40.7074	41.0562	29.9488	42.6058	71.6677	46.4555	45.4069	13.9896	59.3965	30.8094	195.708	41.831	40.7946	45.493	0.0544508	22.0852	18.9285	238.952	7.84638	689.63	1.0995	459.526	474.602	114.02	544.518	2745.43	739.004		1.12357	0.774776	11.8821	0.774776	29.8367	4.62449		41.0401	58.2937	42.0306	49.2653	55.5529	39.6072	47.6316	7.97878	55.6104	16.751	41.2877	53.981	0.133236	45.6479
	37.8901	39.8923	28.2276	41.6988	69.0708	43.5759	43.3926	13.6732	57.0658	31.5104	186.956	40.7956	38.3906	43.1066	0.0578666	30.2774	12.2518	229.977	2.86885	659.371	0.0336003	346.676	425.245	80.223	503.014	2480.04	590.735		2.90548	0.903248	12.568	0.903248	28.2752	2.78032		41.4441	58.6187	42.4349	49.5255	56.2181	40.0286	48.045	8.0013	56.0463	16.6538	41.6918	54.545	0.133558	45.9802
	35.4475	61.1667	26.6072	39.4344	65.3852	40.7625	44.8006	15.1997	60.0003	33.9276	231.032	40.0984	36.4442	56.0656	0.212101	87.4797	267.85	331	28.7961	423.728	16.3063	261.685	1755.26	53.8216	406.568	2126.54	461.89		4.65091	21.0683	13.4913	0.664043	25.2868	0.664043		41.8332	58.9245	42.8187	49.8331	56.8426	40.4326	48.4475	8.02293	56.4704	16.5601	42.0796	55.0903	0.133896	46.3259
	34.281	86.9309	24.895	58.9834	73.8959	38.0312	52.8362	24.4456	77.2819	46.2668	597.589	48.5073	35.2185	70.1678	0.33163	344.298	1162.45	780.712	37.788	443.508	219.189	225.304	4577.89	31.6312	1577.09	2983.89	351.951		14.2264	38.4236	23.6123	10.4761	25.3885	10.4761		42.1962	59.215	43.1792	50.1786	57.4562	40.808	48.8389	8.05443	56.8933	16.4918	42.442	55.6368	0.134533	46.6789
	33.8167	85.2816	23.8133	63.9521	86.0061	35.9726	54.8071	27.3556	82.1627	49.9126	748.331	49.9623	34.3557	79.9492	0.398876	440.595	928.696	960.614	83.6316	973.381	354.737	211.582	4357.42	20.6337	1996.41	4453.6	278.948		16.1456	35.3192	26.1491	13.9897	36.0438	13.9897		42.4663	59.4873	43.5393	50.4626	58.0692	41.1741	49.1998	8.09799	57.2978	16.4594	42.7345	56.1675	0.135821	47.0009
	32.3017	81.2471	24.8293	60.0955	85.1906	34.146	52.9684	26.3133	79.2817	49.6774	692.391	47.1208	32.7628	75.9592	0.397311	427.111	799.685	791.808	50.7955	1038.27	354.279	169.803	3841.05	30.8961	1666.65	4345.42	221.272		14.819	34.1263	22.2915	12.9747	38.0699	12.9747		42.6801	59.7356	43.9749	50.7152	58.6767	41.5654	49.558	8.12935	57.6873	16.4037	43.0038	56.6864	0.137251	47.345
	30.0493	77.6968	36.8562	55.3173	80.8419	32.764	52.2542	22.7332	74.9874	43.5049	516.797	46.0868	33.7871	72.1019	0.36184	493.06	647.321	237.099	9.38252	817.251	379.869	116.175	3413.59	309.245	1299.35	3790.99	182.066		16.0375	31.61	9.23056	9.23056	34.7551	13.3228		42.87	59.9526	44.4247	50.953	59.264	41.9435	49.9013	8.1554	58.0567	16.3431	43.2587	57.1862	0.138659	47.6888
	28.3856	79.7625	46.3953	51.1049	75.4125	31.1177	52.0298	21.6556	73.6853	41.6215	468.964	48.7501	34.9371	69.3356	0.32989	559.046	769.105	31.747	0.855438	546.754	437.313	83.0789	3659.24	735.737	1013.4	3151.89	140.349		20.3645	31.0124	2.35477	2.35477	26.6625	17.6323		43.0388	60.0821	44.8469	51.1913	59.8194	42.3087	50.2145	8.16555	58.3801	16.2613	43.4908	57.6624	0.1401	48.0191
	27.6666	84.5668	45.5965	47.4986	70.7948	30.1059	51.0382	22.5434	73.5816	44.1697	508.205	46.5476	33.9785	64.9707	0.313213	546.231	1124.17	29.612	12.5286	390.322	438.163	70.4889	4263.56	693.04	796.808	2654.72	117.398		18.881	38.0192	0.951061	0.951061	24.2472	16.4417		43.1963	60.1525	45.1765	51.5722	60.34	42.8953	50.5555	8.13194	58.6874	16.0852	43.6913	58.0074	0.14077	48.3743
	26.7234	83.683	43.0296	44.1568	66.4668	39.9075	50.6612	20.6372	71.2983	40.7357	425.893	43.5932	40.688	60.8893	0.198876	573.019	1090.44	58.2409	42.3069	249.817	115.642	55.54	4148.92	564.478	619.31	2227.46	425.871		16.8698	40.0898	0.563597	0.563597	22.8736	3.6857		43.372	60.2109	45.4349	52.0094	60.755	43.5604	50.8904	8.06785	58.9583	15.8534	44.029	58.1605	0.138287	48.7222
	28.7171	80.7275	42.0956	44.1766	64.2889	38.877	49.8138	19.0852	68.8989	38.313	364.244	43.1361	39.6817	59.2608	0.197884	445.071	955.658	59.5698	31.7782	209.528	119.612	89.2309	3776.92	520.97	620.294	2026.62	384.402		14.419	37.5914	1.04047	1.04047	21.1528	4.25906		43.5456	60.2589	45.6901	52.4185	61.0665	44.2011	51.1968	7.98536	59.1821	15.5974	44.5734	58.2988	0.133422	49.0543
	38.0733	76.5076	51.726	55.0609	63.8183	36.6547	53.6401	15.2514	68.8916	28.4329	232.606	53.3934	41.4864	61.629	0.19534	242.327	522.921	3.66406	2.01862	103.595	288.504	353.531	3276.05	1053.33	1280.93	1984.48	302.199		15.3202	23.1142	1.66748	1.66748	10.4249	16.7387		43.6599	60.1143	45.9439	52.8039	61.367	44.8081	51.4495	7.87866	59.3282	15.3134	45.0921	58.2867	0.127633	49.3739
	39.058	72.1735	51.3792	61.9195	62.1719	35.9879	53.7817	14.2412	68.0229	26.4796	202.811	56.6494	42.1383	62.1088	0.191569	216.786	338.259	5.77171	66.2248	70.3957	316.62	391.532	2798.69	1030.95	1818.91	1840.5	279.459		17.5914	15.5241	5.27015	5.27015	5.5225	20.6615		43.7646	59.737	46.1726	53.1779	61.7352	45.4028	51.665	7.75439	59.4194	15.009	45.5953	58.0972	0.120568	49.6752
	38.3715	70.9997	50.0655	59.8787	58.6033	51.3711	54.8816	11.0156	65.8973	20.0716	121.344	54.9872	50.3919	59.5599	0.0833816	272.586	259.792	23.1953	24.9705	13.8511	12.3237	364.834	2675.88	948.311	1649	1547.05	1030.43		16.6158	16.0125	4.92175	4.89145	3.61611	3.61611		43.874	59.3428	46.3154	53.4581	62.1065	45.9912	51.848	7.64849	59.4965	14.7518	46.0723	57.8716	0.113517	49.8868
	36.4225	91.2154	48.433	57.3566	54.6083	57.7448	57.6301	18.2841	75.9142	31.7266	334.308	55.9825	49.9768	57.6477	0.0712748	449.763	1127.97	84.5871	0.0747816	9.13097	0.0131505	294.178	5176.02	850.43	1450.53	1248.74	1480.24		19.56	35.2329	7.54952	1.37414	1.37414	1.76228		43.9802	58.9659	46.4256	53.7037	62.4205	46.579	52.0125	7.54704	59.5595	14.51	46.464	57.6503	0.107443	50.1414
	36.6194	99.8605	45.6919	95.8346	51.0571	55.6355	64.1165	26.9136	91.0301	41.9761	724.341	53.3463	47.0332	85.7848	0.291765	756.092	1277.64	339.465	1006.04	170.549	71.9266	300.971	6494.7	698.073	5862	1010.36	1322.39		16.7269	46.5142	7.65438	42.4883	2.28924	2.28924		44.0838	58.6161	46.5232	53.9254	62.6226	47.1495	52.1534	7.43461	59.588	14.2553	46.6797	57.4434	0.103374	50.5375
	51.2333	97.9565	43.6535	98.8948	49.8311	52.2607	65.6383	25.5739	91.2122	38.9619	654.025	51.747	50.1816	86.5326	0.26589	207.504	1044.47	483.333	1105.99	249.868	178.961	1021.6	6191.44	594.512	6339.97	933.928	1088.33		0.513699	46.2095	8.09352	47.1478	1.91591	0.513699		44.325	58.5913	46.7194	54.2518	62.9211	47.5551	52.3939	7.39463	59.7886	14.1135	46.9283	57.5064	0.101289	50.9035
	51.8207	92.8517	42.8671	96.0451	57.8709	51.0825	65.423	23.0066	88.4296	35.166	529.305	54.8458	51.2671	84.1065	0.242584	185.023	752.335	508.77	937.714	57.0343	205.65	1059.49	5414.15	556.782	5894.29	1489.96	1011.98		3.0251	38.0059	11.9787	41.1993	3.0251	3.7633		44.585	58.1864	46.9287	54.5888	63.2397	47.9589	52.5813	7.29808	59.8793	13.8796	47.1862	57.287	0.0966831	51.2739
	49.0182	88.0632	42.2248	90.4586	57.3788	52.2291	63.2288	20.7679	83.9967	32.8457	431.307	54.8039	49.8209	80.3921	0.234778	201.941	616.749	441.168	741.463	34.2227	120.992	884.905	4732.39	526.884	5067.7	1452.21	1086.25		5.78575	33.2593	12.5792	35.6546	2.57481	2.57481		44.8614	57.7323	47.153	54.8884	63.5874	48.374	52.7661	7.20485	59.9709	13.6543	47.4582	57.0213	0.0915306	51.6312
	46.8954	86.1497	41.2666	85.7517	53.7812	51.6197	60.9107	19.8673	80.778	32.6171	394.711	52.7005	48.0765	77.7591	0.235884	196.43	637.006	385.891	617.075	50.8303	86.3224	763.114	4472.78	483.814	4419.71	1190.96	1046.45		5.80509	33.4492	11.4338	33.0513	1.08072	1.08072		45.1516	57.7596	47.3964	55.027	63.9636	48.8017	53.0166	7.17752	60.1942	13.5382	47.7477	57.0764	0.0889939	51.9143
	45.7628	85.5868	40.2266	88.3661	51.2393	48.9056	60.0145	21.2266	81.2411	35.3691	450.568	50.0724	46.5485	76.9999	0.246474	203.112	653.941	391.562	803.812	77.0046	123.409	701.823	4397.8	439.144	4774.15	1021.98	878.216		4.30964	35.5144	9.84582	38.2937	1.16686	1.16686		45.2961	57.8061	47.6092	55.1673	64.3679	49.2419	53.2481	7.19987	60.448	13.5214	48.0174	57.1464	0.0868079	52.2046
	44.3904	85.3341	39.0667	95.4073	50.1099	47.5047	60.3022	23.7939	84.0961	39.4578	566.152	48.8073	45.169	76.5281	0.257682	253.185	626.598	450.947	1232.37	103.883	163.775	630.991	4364.36	391.875	5796.76	951.046	797.151		4.4169	36.5268	9.74062	46.6	1.30259	1.30259		45.0522	57.3114	47.7745	54.7654	64.1317	49.0741	53.0182	7.09229	60.1105	13.3771	48.0994	56.6749	0.0818475	51.9197
	41.802	83.9143	37.1909	93.6064	49.6742	47.2774	58.9109	23.7237	82.6346	40.2705	562.815	48.4758	43.1709	75.3543	0.271533	292.713	625.174	471.757	1203.78	85.3164	135.337	507.653	4178.78	321.128	5525.77	924.362	784.367		6.67378	35.4386	11.2849	45.1306	1.19839	1.19839		44.7503	56.8362	47.7735	54.2311	63.7069	48.8071	52.6842	6.97462	59.6588	13.2386	48.0319	56.1849	0.0782317	51.5191
	44.8884	80.1746	34.8359	89.49	48.3185	46.0702	57.2963	22.0223	79.3186	38.4358	484.98	47.1943	45.1839	72.2106	0.230221	153.954	523.418	504.467	1036.44	80.601	126.025	656.261	3709.27	242.272	4930.73	843.765	718.205		2.30589	32.9803	12.3584	42.2957	1.12414	1.12414		44.6189	56.5042	47.8077	53.6165	63.0839	48.558	52.3648	6.76547	59.1303	12.9199	47.9953	55.7823	0.0750355	51.0872
	54.3763	75.2757	37.7158	82.8255	45.312	43.8388	56.5573	18.3759	74.9333	32.4908	337.674	49.8442	44.2071	70.0508	0.226188	4.75699	350.376	355.005	690.015	126.457	161.762	1232.39	3136.54	340.215	4039.19	678.145	603.584		4.53212	25.4315	12.1284	32.9813	4.53212	6.00538		44.6619	56.2865	47.798	53.0203	62.4881	48.2003	52.0758	6.56237	58.6382	12.6016	47.8986	55.4699	0.0732463	50.6103
	53.7977	71.7923	85.2551	79.1182	42.4006	42.6338	62.4996	18.7333	81.233	29.9735	350.937	62.795	45.4248	77.2867	0.259649	75.7229	86.3526	517.813	276.178	403.97	394.65	1192.11	2758.5	4353.93	3581.71	534.987	545.829		8.99725	8.99725	22.4601	16.3232	20.3944	20.1612		44.7343	56.0737	47.8201	52.4661	61.9324	47.8022	51.8048	6.37371	58.1785	12.3033	47.8067	55.1718	0.0715213	50.1431
	51.066	69.4703	99.7312	77.9709	40.3819	42.5008	63.5202	23.1852	86.7054	36.5005	537.552	60.2682	44.6421	75.8457	0.258977	155.106	35.4033	1311.24	208.823	535.379	441.814	1010.93	2519.98	6473.87	3445.7	445.679	539.631		9.20211	9.20211	39.463	17.7027	19.8862	17.7673		44.9544	56.1823	47.9549	52.4835	62.0387	47.8963	51.9183	6.34514	58.2635	12.2214	47.9109	55.2576	0.0712101	50.2192
	49.0431	67.3201	96.6606	76.5503	42.8861	42.3286	62.4648	21.7268	84.1916	34.7824	472.053	58.1816	44.4254	74.2428	0.251267	180.141	23.5737	1169.35	198.401	383.326	405.467	886.39	2308.73	5989.18	3280.94	557.681	531.661		9.13848	9.13848	38.479	18.3687	15.2955	15.853		45.1942	56.3034	48.1059	52.5168	62.1803	47.9992	52.05	6.32296	58.3729	12.1479	48.0259	55.3568	0.0709103	50.3114
	48.2983	65.9022	90.7979	73.7456	54.58	39.878	62.2003	18.5173	80.7176	29.7703	342.889	60.2411	49.8687	71.7847	0.180151	193.267	13.7038	817.823	133.293	58.0695	498.287	842.592	2174.48	5116.12	2967.5	1246.74	424.654		11.9428	5.6611	30.5568	13.5045	5.6611	20.3631		45.4501	56.4409	48.1686	52.5614	62.3431	48.1293	52.1823	6.31476	58.497	12.1014	48.1391	55.4711	0.0707646	50.365
	47.2083	65.932	88.4139	70.1094	54.1021	38.2479	60.6689	17.9645	78.6334	29.6107	322.723	60.0171	48.9318	69.0651	0.170626	181.188	27.7	769.78	89.1229	43.1235	502.703	780.504	2177.27	4780.76	2584.56	1213.22	360.129		12.8087	5.91496	28.3968	10.0924	5.91496	21.7691		45.717	56.5954	48.121	52.6357	62.5026	48.2614	52.3055	6.32088	58.6264	12.0845	48.1561	55.6055	0.0717938	50.4485
	57.7761	65.436	87.3423	66.5556	52.6026	36.6902	61.0672	16.8304	77.8975	27.5604	283.261	61.6061	53.896	66.2757	0.103017	10.8308	19.0872	690.382	30.1232	71.6487	594.234	1482.66	2131.23	4633.72	2235.85	1111.01	303.436		3.82995	3.82995	25.7362	4.94952	9.00349	24.9158		45.9946	56.7659	48.0799	52.7266	62.5583	48.2945	52.4033	6.30723	58.7106	12.0359	48.1336	55.7561	0.0733716	50.5106
	56.9977	62.6404	86.5301	62.3053	49.708	36.0408	59.037	16.7305	75.7676	28.339	279.91	59.6515	51.5304	62.5566	0.0966471	4.15887	12.9841	755.867	10.6815	87.0309	528.828	1423.32	1880.92	4523.8	1851.96	926.421	281.231		2.65379	2.98888	26.8786	2.65379	9.9435	23.6107		46.2872	56.9463	48.0662	52.7567	62.614	48.3377	52.5014	6.28824	58.7896	11.9773	48.1341	55.8989	0.0746375	50.5472
	53.969	58.9624	84.0949	58.483	47.412	49.0346	58.6593	13.3284	71.9877	22.7217	177.646	56.226	50.2682	58.8426	0.0785838	21.9989	0.0918677	646.969	0.0310979	126.502	92.635	1203.96	1575.42	4202.16	1537.59	791.926	885.883		2.25698	2.73642	27.8689	2.25698	8.814	7.19139		46.5899	57.1405	48.0885	52.81	62.6833	48.404	52.6194	6.26759	58.887	11.9112	48.1674	56.0579	0.0757064	50.607
	50.451	57.1671	78.9711	70.0345	68.3918	52.4782	62.9156	11.2765	74.1921	17.9232	127.16	62.7795	53.6504	69.6238	0.129576	155.366	33.0452	257.779	50.6782	29.9889	108.941	972.203	1436.13	3564.12	2576.95	2412.87	1102.73		12.3285	5.61235	16.1916	7.25501	5.61235	10.3013		46.9052	57.3616	48.139	52.8965	62.7878	48.5036	52.7656	6.25297	59.0186	11.8505	48.2302	56.2453	0.0767178	50.7
	61.9616	58.6192	76.0454	70.5467	97.3951	50.844	69.2353	16.4007	85.6361	23.6884	268.984	66.2541	59.4548	74.6707	0.113445	52.9077	112.702	46.3765	1.71976	792.974	338.241	1822.5	1548.29	3223.35	2629.22	6103.4	996.865		4.29258	7.63494	9.79122	4.29258	31.141	15.4101		47.2422	57.5321	48.2205	53.005	62.9131	48.6327	52.9243	6.22647	59.1507	11.7649	48.3235	56.4003	0.0771246	50.8188
	81.5991	61.1959	74.4592	66.9244	99.313	48.0545	71.9243	17.6637	89.5881	24.5588	312.007	70.6918	62.628	79.8141	0.120653	93.6011	115.099	6.42526	24.9997	750.14	569.771	3884.81	1757.71	3045.75	2270.86	6406.75	828.497		10.9073	9.49583	3.76739	3.76739	28.6213	22.6373		47.5607	57.542	48.3348	53.1336	63.0461	48.7807	53.0663	6.17573	59.2421	11.6378	48.4462	56.4399	0.0762129	50.9571
	83.6196	62.2038	72.0648	62.3087	96.0731	72.198	74.7447	13.1092	87.8539	17.5387	171.852	72.1314	64.7477	80.7642	0.11007	78.7644	157.274	7.18158	154.654	454.902	6.48541	4140.76	1843.24	2787.2	1852.25	5898.59	2801.28		11.4882	9.92764	0.0666008	9.82274	23.9417	0.0666008		47.8027	57.5467	48.4811	53.2878	63.1924	48.9425	53.2089	6.13636	59.3452	11.5326	48.5964	56.482	0.0750445	51.1151
	81.7563	61.8131	67.6891	59.0054	90.5738	91.0193	75.3095	14.3346	89.6441	19.0343	205.481	74.7227	63.2821	88.3695	0.165427	41.5615	182.152	58.0707	265.824	232.999	246.798	3904.44	1809.85	2344.33	1578.84	5084.11	5147.84		7.03362	12.9096	7.03362	15.7173	15.8511	16.2966		48.0175	57.571	48.6508	53.4821	63.3281	49.1194	53.3615	6.09609	59.4576	11.4241	48.7679	56.5488	0.0738808	51.3007
	76.9616	58.5794	64.141	55.4437	85.8551	88.7149	71.616	14.2202	85.8362	19.8562	202.215	70.5513	59.9698	83.6318	0.164775	28.5763	169.951	55.8758	261.543	202.754	292.375	3328.23	1545.17	2013.33	1308.47	4433.47	4822.48		6.41034	11.9719	6.41034	15.1076	15.3038	18.1636		48.245	57.6126	48.841	53.7162	63.3805	49.3233	53.5198	6.02242	59.5422	11.2527	48.9616	56.6385	0.0726975	51.5198
	74.7442	56.4105	60.5766	51.3311	84.4861	83.2842	68.4721	14.2606	82.7327	20.8269	203.364	67.6604	57.452	81.1492	0.170974	39.3384	145.483	62.3387	293.815	256.448	219.399	3077.29	1379.35	1706.17	1027.86	4253.03	4097.72		7.08376	11.2499	7.08376	16.3293	16.8257	15.6238		48.4997	57.6854	49.0526	53.9896	63.4487	49.404	53.68	5.96821	59.6482	11.1181	49.1405	56.7615	0.0719626	51.6968
	93.3399	55.8436	56.5586	53.5843	84.0574	77.6947	70.1798	17.0407	87.2204	24.2815	290.385	67.1267	56.0224	82.4667	0.190949	536.393	205.525	185.536	275.409	192.588	56.4745	5486.23	1337.57	1390.38	1177.41	4197.29	3413.35		26.2133	11.283	10.568	13.5423	16.9307	10.568		48.7528	57.7999	49.2856	54.2983	63.556	49.3167	53.8349	5.95605	59.7909	11.0636	49.2934	56.9245	0.0718438	51.8075
	99.8894	55.4714	54.1942	66.5874	83.1186	73.5012	72.127	17.4536	89.5806	24.1984	304.627	70.0443	58.2504	80.7143	0.161652	770.747	277.411	321.586	30.6875	120.815	1.88841	6499.34	1310.48	1219.64	2238.86	4076.54	2940.93		29.8451	14.5729	15.8501	3.45691	13.0743	3.45691		49.0123	57.9502	49.5443	54.6416	63.6735	49.2093	54.0052	5.9544	59.9596	11.0256	49.293	57.123	0.0735789	52.0929
	97.8493	59.9714	52.1642	65.8382	81.103	69.5794	71.0843	16.2972	87.3815	22.9266	265.599	67.7088	61.4381	78.2221	0.120177	716.368	123.495	357.969	27.5213	100.376	2.26462	6174.58	1656.54	1081.97	2168.52	3823.22	2530.95		30.1405	7.73736	15.5446	1.8706	13.3943	1.8706		49.2996	58.1247	49.8243	55.0029	63.4879	49.1111	54.1418	5.85407	59.9958	10.8125	49.4308	57.3443	0.0741136	52.4136
	91.5498	60.9236	49.944	61.7339	77.9052	65.8607	67.9862	14.6467	82.6329	21.5437	214.527	63.7973	61.1262	74.8941	0.101219	555.241	49.88	325.52	39.0918	98.386	4.51752	5224.24	1734.95	940.845	1803.11	3437.98	2170.62		27.7525	2.87369	13.8533	2.06345	14.1079	2.06345		49.5919	58.3142	49.9817	55.3059	63.268	49.0397	54.2503	5.7623	60.0126	10.6217	49.6894	57.5622	0.0734047	52.6438
	86.7521	58.2656	47.3074	57.903	73.6864	62.9201	64.4724	13.8565	78.3289	21.4921	192.003	60.5928	57.9936	70.9949	0.100794	496.385	38.5255	294.637	43.1577	84.8976	2.40975	4553.73	1520.59	786.051	1492.44	2961.06	1905.26		26.1593	2.32728	13.2854	2.68983	13.0936	2.32728		49.89	58.477	50.1261	55.6279	63.0542	49.0101	54.3642	5.66877	60.033	10.4274	49.949	57.7647	0.0725596	52.877
	84.4015	56.3663	44.3015	56.7433	68.7454	61.0593	61.9362	13.5705	75.5068	21.9105	184.16	58.9013	56.4606	66.8239	0.0840603	504.689	31.0241	310.984	26.966	46.3653	0.769058	4242	1376.07	626.533	1404.19	2447.73	1746.27		25.5002	2.53501	14.5998	2.15796	9.84413	2.15796		50.2165	58.5637	50.3024	55.9801	62.8814	48.9899	54.489	5.5728	60.0618	10.2274	50.238	57.9178	0.0710074	53.1413
	83.0615	67.4499	41.4788	54.2869	65.2509	59.7652	61.8822	13.9239	75.8061	22.5007	193.876	62.5081	55.6565	66.9002	0.0917429	448.561	30.9996	416.299	57.689	11.3481	4.48153	4069.24	2321.23	493.194	1226.12	2114.17	1639.8		20.5534	4.94186	21.0293	8.22119	2.74283	2.74283		50.4727	58.66	50.5056	56.3657	62.7411	48.866	54.6019	5.52369	60.1256	10.1163	50.4809	58.0865	0.0700534	53.4357
	81.1853	70.026	39.7052	50.138	64.0382	57.7164	60.4682	14.688	75.1561	24.2904	215.736	60.8773	52.0326	68.529	0.13683	429.198	91.3516	431.101	106.712	12.745	7.57228	3833.4	2576.08	417.563	952.782	2004.12	1478.06		20.308	9.14868	21.1721	10.7393	3.1609	3.1609		50.5059	58.7932	50.7232	56.5614	62.604	48.7617	54.6582	5.50184	60.1601	10.0659	50.5602	58.2353	0.0705456	53.6423
	75.8737	67.3474	42.056	48.334	78.9514	54.0386	61.1002	15.1755	76.2757	24.837	230.295	60.693	49.7602	73.7421	0.194182	218.256	39.0279	362.681	162.975	318.667	49.8662	3203.88	2311.36	519.164	844.668	3561.77	1208.8		15.1807	6.65442	18.637	12.359	18.2584	6.65442		50.5575	58.9678	50.9581	56.7039	62.4361	48.7041	54.7213	5.46237	60.1836	9.98218	50.6576	58.4018	0.0710089	53.831
	70.4435	63.3012	53.7302	46.5162	86.5141	51.9972	62.0837	14.7111	76.7948	23.6955	216.415	58.5157	52.4304	68.658	0.134014	69.8861	1.48235	69.782	242.348	596.841	101.739	2618.64	1938.68	1187.45	742.31	4521.65	1071.01		11.9278	4.78554	4.78554	11.9995	27.9983	6.51854		50.6579	59.1845	51.2225	56.8817	62.2872	48.6967	54.8217	5.41883	60.2406	9.88445	50.799	58.6088	0.0713819	54.0521
	65.7298	60.1767	53.0047	43.2902	86.7795	51.287	60.0447	15.1925	75.2371	25.302	230.812	56.5907	51.7164	64.3416	0.108783	32.3214	0.0174305	49.5606	280.712	714.751	76.6964	2158.44	1673.29	1137.97	576.929	4557.42	1025.03		9.13914	3.58598	3.58598	13.3005	30.1888	5.30369		50.8	59.4363	51.5265	57.0856	62.1532	48.7287	54.955	5.37068	60.3257	9.77286	50.9816	58.8486	0.0716285	54.306
	61.8672	57.1166	51.0892	41.0073	83.078	50.3994	57.4263	14.401	71.8273	25.0774	207.389	54.1029	50.5718	60.6795	0.0908546	19.7218	0.0959086	40.1583	269.584	658.01	49.3771	1814.45	1432.3	1012.41	472.472	4071.35	968.986		7.7643	3.01368	3.01368	13.0956	28.9751	3.70351		50.9871	59.7115	51.8641	57.3086	62.0529	48.8034	55.1213	5.32013	60.4414	9.65169	51.2064	59.1108	0.0716518	54.5864
	59.118	54.3716	48.3212	44.5895	78.7109	48.149	55.5434	12.4716	68.015	22.4539	155.542	51.3464	48.192	57.9314	0.0917738	12.7781	1.37308	52.1597	119.987	536.734	54.6765	1587.8	1232.06	843.923	641.035	3533.12	833.948		7.77162	3.02519	3.02519	6.75688	27.3645	3.19738		51.2156	59.6907	52.2355	57.5715	62.0039	48.9216	55.2732	5.21792	60.4911	9.44023	51.4706	59.1609	0.0695127	54.9035
	55.854	51.6276	45.5928	48.0183	76.9408	44.7739	53.8012	12.0556	65.8569	22.4077	145.338	49.8229	46.1992	54.7974	0.0851336	4.21387	4.72482	67.3779	33.4424	535.44	81.4928	1338.33	1046.96	692.847	826.416	3325.83	650.406		6.03107	1.80464	4.2301	1.80464	27.1179	5.04903		51.4684	59.296	52.6436	57.5504	61.8265	49.0842	55.3115	4.97996	60.2915	9.00348	51.7622	58.8596	0.0641588	55.097
	52.1564	48.576	45.2869	47.0831	75.894	43.5542	52.0918	12.0266	64.1184	23.0873	144.639	47.8296	45.736	51.2613	0.0569643	0.00418039	12.3606	46.3065	25.0866	566.546	72.8902	1081.46	858.794	676.835	773.524	3206.18	589.682		4.32686	0.746443	2.54268	0.746443	28.0644	4.27537		51.7359	58.9138	53.0804	57.4534	61.4601	49.2828	55.3211	4.67925	60.0003	8.45835	52.072	58.5487	0.0585488	55.2669
	48.7269	45.4687	52.3337	44.2762	74.5757	45.8917	51.8788	11.4893	63.3682	22.1465	132.005	47.3093	45.5745	51.432	0.0603831	9.93492	41.0894	0.206939	57.7993	515.149	35.8459	867.657	686.329	1093.15	625.27	3058.63	708.669		1.41759	1.84054	5.02446	3.03303	27.2665	1.41759		52.0348	58.5805	53.5151	57.4128	61.095	49.5157	55.359	4.38388	59.7429	7.919	52.4049	58.2886	0.0531527	55.4639
	45.897	42.686	53.5096	41.9913	71.9698	44.1672	50.0368	11.5193	61.5561	23.0217	132.694	45.0321	43.0563	51.6064	0.0903222	17.138	54.0347	12.06	64.7297	481.057	34.4528	708.952	548.269	1172.29	516.221	2777.18	619.827		0.864918	2.3461	8.47747	3.04075	26.9377	0.864918		52.3784	58.2908	53.7754	57.4455	60.7865	49.7774	55.409	4.12159	59.5306	7.43848	52.7276	58.0795	0.0482992	55.6104
	43.1943	39.9567	52.8033	40.8778	68.3567	42.5946	47.9639	11.0018	58.9656	22.9376	121.039	42.8944	41.307	50.401	0.0991633	22.7492	64.1156	23.4201	50.213	415.866	28.8291	572.33	427.903	1124.43	466.859	2409.42	543.998		0.299829	2.93777	9.90888	2.01666	25.4622	0.299829		52.7592	57.9605	53.8925	57.5462	60.5543	50.0736	55.4644	3.88125	59.3456	6.99774	53.0425	57.8569	0.0434122	55.7193
	40.5877	38.0334	50.6591	54.5686	64.6455	64.5017	52.166	11.3995	63.5655	21.8523	129.948	52.6138	43.1056	62.0185	0.17991	134.056	199.731	2.27088	5.77243	155.738	152.17	454.41	352.032	985.22	1245.93	2058.86	2045.83		12.0261	14.5805	1.95477	1.95477	12.0317	11.8879		53.1639	57.5448	54.0263	57.7082	60.3891	50.3957	55.538	3.65062	59.1886	6.5732	53.3795	57.6674	0.0386128	55.7855
	41.4039	36.4802	48.0573	59.8522	60.371	74.7731	53.4896	14.1825	67.6721	26.5145	201.143	53.9548	43.0672	60.2413	0.166241	146.065	289.319	29.5104	40.4827	47.3539	452.985	489.872	296.163	828.659	1646.85	1689.23	3080.5		12.5509	17.4745	5.89747	5.89747	6.41629	20.8183		53.5974	57.1299	54.2066	57.9304	60.2895	50.5676	55.6202	3.49391	59.1141	6.28172	53.7497	57.7302	0.0357066	55.6682
	40.7103	34.2214	47.461	56.5378	56.3684	72.8544	51.3589	13.684	65.0428	26.6438	187.251	51.9147	42.398	56.4955	0.142553	113.393	293.693	15.1936	26.8216	25.0952	462.057	459.649	223.52	794.684	1388.83	1376.23	2871.2		11.2044	17.6933	4.4537	4.62315	4.4537	20.9397		54.012	56.7493	54.4084	58.1596	60.2228	50.7625	55.7191	3.36158	59.0807	6.03308	54.1111	57.807	0.033023	55.5789
	38.2869	32.6715	46.1166	53.2222	54.5989	69.1718	49.0113	13.006	62.0173	26.5367	169.156	49.6694	40.2443	54.2547	0.148259	115.013	266.989	8.37926	17.7315	31.2206	406.445	361.611	179.579	720.697	1152.7	1248.07	2490.11		11.3825	16.9979	3.55279	3.55279	4.92945	19.5024		54.2822	56.4254	54.4539	58.2121	60.1619	51.0016	55.7562	3.23619	58.9924	5.80418	54.3251	57.7654	0.0306923	55.4396
	37.1033	32.1298	43.3769	51.9591	59.9324	67.582	48.6806	13.6434	62.3239	28.0263	186.141	47.668	38.6717	57.9391	0.199433	134.034	273.927	28.1291	10.7488	126.603	357.263	317.996	165.354	581.102	1068.52	1653.36	2333.97		10.5647	15.5382	4.29111	4.29111	12.2644	19.914		54.5447	56.1629	54.5069	58.1482	60.1272	51.2604	55.7917	3.10567	58.8974	5.56654	54.5164	57.6519	0.0279537	55.3538
	36.0794	31.8688	40.664	51.008	59.5253	66.8124	47.6597	13.7929	61.4526	28.9405	190.245	45.836	37.2256	57.396	0.21317	134.102	249.352	48.9393	11.2115	140.794	366.828	282.528	158.707	457.667	1007.25	1620.42	2260.2		9.75658	13.9672	5.17201	5.17201	13.6893	20.9764		54.8284	55.9114	54.5848	58.1178	60.154	51.2585	55.8092	3.07855	58.8877	5.5162	54.6457	57.5662	0.0260267	55.3699
	34.0645	30.7016	38.9782	48.0729	57.2276	66.3107	45.8926	13.9184	59.811	30.3283	193.723	43.5255	35.2929	54.9389	0.217728	139.903	230.766	47.8089	4.75366	128.482	416.901	218.853	130.662	388.379	829.557	1440.72	2212.75		9.461	12.8239	4.54734	4.54734	13.7021	22.7852		55.1571	55.3027	54.6947	58.1314	60.253	51.1427	55.7803	3.12524	58.9055	5.60276	54.8103	57.5436	0.024328	55.2299
360°	32.2334	29.3133	37.478	44.4093	53.7143	64.185	43.5555	13.3975	56.9531	30.7597	179.494	40.9436	33.5446	51.3881	0.21009	128.19	202.842	36.9368	0.728845	103.201	425.573	168.029	100.851	331.5	631.94	1186.35	2017.28		8.71019	11.6303	3.46564	3.46564	12.7707	23.2413		55.4941	54.521	54.8584	57.4459	60.4202	51.061	55.6334	3.12932	58.7628	5.62489	54.6054	56.9928	0.0213931	55.1763
									mean CV =	43.8088	97.6774										488387						2.41495e+06		5367.18	5168.97	4141.27	4640.99	5632.13	6741.57
	X =	19.2708				noemer CV	19.2901			teller CV	9.88319									teller VR	97.6774					noemer VR	402.558
	median	12.3589						CV (Burden)	0.512345														VR =	0.242642							4141.27
							MD =	7.37494														(Xij-X)² trail 1 1	(Xij-X)² trail 1 2	(Xij-X)² trail 2 1	(Xij-X)² trail 2 2	(Xij-X)² trail 3 1	(Xij-X)² trail 3 2
	X	median	mean CV	CV (Burden)	MD	VR															0°	279.838	1705.71	1302.21	1176.45	834.063	1998.2
entry	11.0604	3.22799	52.9184	1.13507	1.69002	0.193728											teller entry	55.6368	noemer entry	287.19		442.114	2205.18	1228.86	990.136	705.855	1783.04
pull	3.11249	2.51592	38.8848	1.4442	0.183802	0.25564											teller pull	2.80211	noemer pull	10.9612		1131.09	2275.77	1077.73	941.049	594.687	1638.1
push	16.9492	15.7454	41.5324	1.3796	0.666891	0.826096											teller push	52.3574	noemer push	63.3793		1196.22	1982.07	863.837	877.487	491.511	1424.41
exit	31.5099	28.2807	36.7241	1.05709	1.9291	0.864967											teller exit	178.345	noemer exit	206.187		1092.63	1678.8	732.752	776.142	504.04	1219.1
recovery	32.7497	27.1813	39.1576	0.80237	2.90513	0.336294											teller recovery	174.194	noemer recovery	517.982		935.556	1530.18	635.418	653.524	706.302	1067.22
																						1773	1352.85	507.179	527.273	675.374	890.129
																						2624.77	1193.29	416.612	456.815	577.918	804.415
																						2488	1081.24	348.629	512.094	474.199	935.777
																						2184.42	963.724	400.404	968.425	384.778	898.424
																						1827.31	788.785	655.708	1072.37	333.26	799.532
																						1684.72	612.078	562.335	910.228	311.265	665.186
																						1652	482.365	458.439	753.399	271.089	643.517
																						1598.41	640.654	422.162	684.829	262.968	1187.43
																						1449.35	4221.4	2682.1	831.227	650.001	1391.04
																						1278.54	5237.59	4099.74	1345.06	714.186	1158.69
																						1067.07	4695.42	3559.61	1236.77	684.078	1030.81
																						918.052	3981.63	3212.89	1036.54	632.121	934.653
																						1652.65	4591.8	4062.18	831.833	533.464	824.033
																						3657.51	6642.9	3836.46	657.926	465.266	660.559
																						3640.8	6238.55	3296.82	531.05	451.596	524.863
																						3214.13	5292.8	2712.88	836.637	423.298	462.036
																						2913.17	4708.74	2209.53	4869.3	375.451	423.511
																						2874.55	4446.19	1885.64	5396.81	332.185	346.043
																						2779.88	4246	1680.6	4866.89	290.317	966.608
																						2639.32	3831.25	2385.96	4345.68	249.706	1962.09
																						2251.05	3205.45	3526.91	7559.61	202.532	1776.01
																						1927.47	2847.74	3133.18	7795.47	165.459	1457.49
																						1752.26	2590.63	2722.49	7163.63	236.84	1261.2
																						1676.85	2300.76	3300.83	6141.71	455.919	1196.58
																						1597.53	1996.78	3817.04	5522.66	420.386	1088.26
																						1415.85	1670.72	3453.49	5121.71	339.648	884.945
																						1182.05	1344.6	2851.82	4716.69	272.856	761.599
																						1078.44	1133.8	2482	4182.42	226.648	708.675
																						982.424	1061.46	2201.41	3510.69	184.083	683.213
																						840.913	1051.21	1860.84	2922.22	141.639	634.378
																						672.946	972.914	1532.6	2515.38	117.723	592.319
																						536.033	789.318	1255.87	2204.36	93.4027	2748.09
																						421.275	668.796	1005.83	1835.11	69.2049	3434.05
																						355.887	645.894	825.552	1520.48	60.9126	3251.36
																						316.363	632.845	666.625	1286.7	59.9384	2808.3
																						252.896	575.96	563.315	1060.67	56.5976	2500.8
																						211.242	476.224	446.248	951.023	44.211	2458.56
																						198.098	371.471	362.114	1546.31	34.2494	2408.25
																						190.842	312.94	299.186	1523.66	32.8804	2190.76
																						168.996	289.349	235.805	1373.48	25.3232	1838.24
																						132.053	268.889	203.458	1303.48	15.7567	1495.05
																						94.6271	240.638	160.089	3557.04	8.11303	1262.85
																						80.9755	200.459	130.412	3726.89	3.33872	1100.09
																						69.9975	152.714	124.246	3321.38	1.12554	956.024
																						125.148	125.472	115.556	2750.59	0.0518238	833.781
																						889.864	107.895	98.4661	2372.04	0.115513	708.525
																						905.977	92.8278	76.5713	2135.05	0.0317492	590.633
																						826.591	83.5599	54.2752	1919.2	0.129464	492.189
																						704.477	76.6507	151.527	1659.1	1.03142	392.46
																						571.056	65.6078	378.793	1365.42	2.70493	339.458
																						495.307	47.5154	461.746	1173.51	3.96319	287.479
																						476.298	35.0283	402.163	1018.34	4.9969	239.444
																						552.328	214.478	313.857	837.008	6.43693	198.407
																						583.261	591.703	277.253	674.42	8.92791	160.666
																						520.623	740.984	513.311	567.648	12.5146	122.762
																						417.108	660.849	550.073	503.779	16.7988	87.2245
																						342.708	554.358	495.367	449.643	21.4856	66.4673
																						297.064	605.548	395.276	366.229	26.0068	54.7591
																						274.98	627.825	351.036	318.286	30.3838	47.2716
																						260.618	572.86	403.72	284.123	34.4009	38.0232
																						228.445	473.141	464.967	249.24	38.3	26.2621
																						184.521	364.349	391.019	203.855	42.2611	16.5403
																						136.797	293.46	330.957	151.78	46.0439	12.7086
																						105.425	253.85	298.105	115.711	50.1543	9.41173
																						83.2043	208.344	246.952	90.6533	54.3867	5.68463
																						65.433	157.655	190.949	70.7354	58.4256	2.33714
																						50.1064	117.055	140.594	51.8792	62.5018	0.28224
																						37.1433	88.7681	98.9899	34.3882	66.2752	0.136315
																						25.7099	73.2957	70.4077	20.3893	69.9753	1.00129
																						16.1703	57.1268	49.8417	10.8443	73.4692	2.1139
																						8.59204	38.6521	34.1856	5.31726	76.7795	3.53111
																						3.5447	25.8129	21.288	2.01658	79.8948	5.82154
																						1.09465	19.0792	11.2642	0.336481	82.7772	9.45238
																						0.102828	13.5846	5.68013	0.0733947	85.0792	13.3053
																						0.105192	8.71478	2.59051	1.15706	86.8068	16.4266
																						1.00774	4.26072	9.76817	2.81012	88.1708	17.8151
																						3.04413	1.06132	5.1807	4.65727	90.1094	19.2536
																						5.96637	0.00472892	1.6959	7.22272	91.8618	22.0913
																						9.40387	0.488673	0.606636	10.6473	93.5049	26.4498
																						13.3782	1.93502	0.13988	13.0354	94.9208	24.509
																						18.0263	4.11736	0.116175	15.331	96.5212	7.50738
																						22.547	7.17748	0.97189	19.3083	98.0859	6.72934
																						26.4606	11.2016	2.31722	21.961	99.367	9.93526
																						29.7619	15.9506	3.37766	24.6388	100.955	12.8843
																						33.174	21.159	5.26771	28.1518	102.024	14.1982
																						38.0789	26.4946	0.929885	32.8038	102.48	15.2993
																						42.8968	31.5904	1.07309	35.6832	101.546	16.823
																						46.5274	36.6635	0.633912	37.5625	101.068	20.7313
																						49.8878	41.8975	0.185305	39.2943	101.758	25.3432
																						53.5864	46.584	0.0804518	41.8116	103.021	28.5822
																						57.8889	51.4127	1.21102	45.7235	101.547	31.5242
																						61.4925	56.1248	2.52096	49.7358	101.936	34.6726
																						64.6109	60.5724	3.63862	52.4933	102.789	38.4191
																						67.6302	64.3577	5.49286	54.6218	99.5165	42.9239
																						70.7119	68.1256	8.02763	56.9334	93.2844	47.7341
																						73.9963	71.3908	10.7776	59.171	93.2964	51.8572
																						76.965	73.2123	13.9199	61.1594	87.4941	56.2716
																						79.5447	74.583	17.7914	63.6301	82.8682	59.6902
																						82.1509	76.3929	22.6246	67.1278	84.4279	61.6186
																						84.6426	79.159	27.0227	69.3593	62.1601	63.1445
																						86.8251	81.4802	29.214	70.6475	54.8385	65.8923
																						88.9757	82.9688	29.8756	72.1299	55.0866	69.3271
																						91.3501	82.3048	31.3318	74.3551	56.0989	73.0913
																						93.3046	81.9174	33.7029	77.2165	59.389	76.3281
																						94.5031	83.1004	37.3828	79.5817	61.536	78.8011
																						94.6326	85.6096	39.6421	81.3305	62.1483	79.2912
																						93.3106	87.4524	23.0159	83.8471	56.8577	70.1481
																						94.3446	85.5181	21.9683	86.5057	57.3816	70.9678
																						95.8945	80.134	23.5905	89.0876	60.4658	74.0559
																						96.966	79.238	27.7137	91.095	62.9604	76.3737
																						97.515	80.2849	31.1987	92.4339	65.7128	78.0836
																						86.2679	82.868	32.9006	93.5273	68.7125	79.9327
																						64.9119	85.061	23.6158	94.2205	71.828	81.6991
																						52.9263	87.1609	22.6765	95.3085	75.1767	83.0694
																						51.9308	89.2557	26.4332	96.7946	78.0073	84.2365
																						54.8123	91.2369	30.9857	96.4162	79.8551	85.8768
																						56.2441	88.0504	34.2182	89.6049	81.1149	87.6518
																						36.6421	60.4245	36.6517	75.1274	82.2107	89.3528
																						31.5243	58.2141	39.6022	74.3946	84.2537	91.5398
																						28.5293	40.1933	43.8445	76.5026	85.4621	87.0848
																						30.4514	36.6556	47.7665	78.8393	80.0279	75.3161
																						33.7019	37.5097	51.0254	79.7132	70.6217	65.5192
																						36.5779	9.19667	54.4591	79.6	71.1758	56.9248
																						40.6954	9.02714	57.1722	77.6916	73.9644	58.3637
																						44.1266	10.8021	60.0683	76.0598	76.3313	60.9436
																						46.6233	14.3534	63.897	76.2507	78.0188	61.7879
																						48.203	18.7045	64.5159	76.8282	74.3079	61.6498
																						48.5966	21.792	38.3196	78.6012	71.5767	59.527
																						49.8091	23.9424	23.1065	81.119	73.1019	62.4198
																						52.8996	25.7228	12.3421	76.591	75.2783	66.1211
																						57.2647	28.9569	10.9128	48.4839	78.0528	69.2085
																						60.3093	34.302	12.7947	24.3492	81.0553	71.8658
																						61.2393	39.6518	16.1249	19.1798	83.1064	74.7221
																						56.7731	44.481	3.7531	21.7824	78.0473	77.4761
																						57.568	48.9152	67.3523	26.4505	72.266	80.7317
																						59.091	53.0999	94.0069	30.1408	70.717	83.9725
																						61.0726	56.8224	76.8776	21.3447	71.2748	86.9252
																						63.6819	60.242	63.0158	16.6452	72.9668	89.6515
																						67.3415	63.6479	60.7707	18.3119	74.6717	92.0622
[truncated: 856 more rows]
[truncated: 3 more columns]

## Sheet: 2
							mean	SD	mean + 1 SD	CV	SD²	median	Q1	Q3	CQV (unsmoothed)	(Xij-Xi)² trail 1 1	(Xij-Xi)² trail 1 2	(Xij-Xi)² trail 2 1	(Xij-Xi)² trail 2 2	(Xij-Xi)² trail 3 1	(Xij-Xi)² trail 3 2	(Xij-X)² trail 1 1	(Xij-X)² trail 1 2	(Xij-X)² trail 2 1	(Xij-X)² trail 2 2	(Xij-X)² trail 3 1	(Xij-X)² trail 3 2		abs P50-trail 1 1	abs P50-trail 1 2	abs P50-trail 2 1	abs P50-trail 2 2	abs P50-trail 3 1	abs P50-trail 3 2								mean	SD	mean + 1 SD	CV	Q1	Q3	CQV	SL P50
[truncated: 2,006 more rows]
[truncated: 3 more columns]

[truncated: 13 more sheets: 3, 4, 5, 6, 7, 8, 9, 10, 11, 12, 13, 14, 15]
