# Supplementary material for: Intra-Individual Variability of Surface Electromyography in Front Crawl Swimming
Source: PLoS One. 2015 Dec 16;10(12):e0144998. doi: 10.1371/journal.pone.0144998 (PMC4682934; doi:10.1371/journal.pone.0144998)
Supplement: S2 File — (ZIP) [file pone.0144998.s002.zip › right deltoid dyn peak non event synch.xls]

## Sheet: summary table intra
Intrasubject variability right deltoid non event synchronized dynamic maximum
	mean	median	mean CV	CV (Burden)	MD	VR		average	mean	median	mean CV	CV (Burden)	MD	VR
1	18.3245	10.6678	43.6475	0.530847	7.16252	0.243757		entry	15.099	9.47583	53.1204	1.32882	2.77655	0.517617
2	33.9547	31.3511	49.4262	0.489695	15.0577	0.521788		pull	9.28284	5.20788	47.5551	1.75566	0.66379	0.432364
3	21.4361	16.0224	48.7378	0.571079	9.70149	0.36433		push	31.2127	28.7422	43.8437	1.56993	1.20233	0.813408
4	24.151	20.7026	42.7442	0.526527	10.1898	0.436316		exit	41.6685	39.4919	35.1421	0.921215	2.33347	0.908236
5	21.1534	14.9962	60.2308	0.652233	11.579	0.493654		recovery	35.3427	32.9594	47.4756	0.916995	3.58707	0.561594
6	33.1798	29.0012	41.8153	0.437251	12.3133	0.30223
7	28.3799	22.5789	56.8367	0.545634	12.942	0.364986		SD	mean	median	mean CV	CV (Burden)	MD	VR
8	27.5201	24.318	45.6473	0.511114	11.8817	0.438588		entry	8.7164	8.78304	8.74924	0.440601	1.3764	0.201
9	22.5826	12.0243	50.2696	0.601812	10.3443	0.344144		pull	5.66992	3.1955	11.1339	0.720255	0.430301	0.254638
10	19.0807	6.15316	44.89	0.492608	6.81335	0.175766		push	13.1667	14.1613	14.4911	0.668454	0.401351	0.23071
11	32.27	31.2098	40.8761	0.429238	12.0081	0.391528		exit	9.02968	9.2351	3.67624	0.109927	0.417077	0.0797993
12	27.0235	26.2607	47.3129	0.512506	11.2015	0.387608		recovery	9.6493	10.7604	8.97272	0.186789	0.828724	0.192276
13	30.8911	28.7154	40.2362	0.421051	10.7846	0.26926
14	22.9248	17.1692	47.6217	0.515241	9.3001	0.313696
15	15.0767	6.0164	47.0322	0.635069	6.57972	0.284032
average	25.1966	19.8125	47.155	0.524794	10.5239	0.355446
SD	5.80876	8.71286	5.5889	0.0692841	2.36391	0.0943853

## Sheet: 1
							mean	SD	mean + 1 SD	CV	SD²	median	Q1	Q3	CQV (unsmoothed)	(Xij-Xi)² trail 1 1	(Xij-Xi)² trail 1 2	(Xij-Xi)² trail 2 1	(Xij-Xi)² trail 2 2	(Xij-Xi)² trail 3 1	(Xij-Xi)² trail 3 2	(Xij-X)² trail 1 1	(Xij-X)² trail 1 2	(Xij-X)² trail 2 1	(Xij-X)² trail 2 2	(Xij-X)² trail 3 1	(Xij-X)² trail 3 2		abs P50-trail 1 1	abs P50-trail 1 2	abs P50-trail 2 1	abs P50-trail 2 2	abs P50-trail 3 1	abs P50-trail 3 2								mean	SD	mean + 1 SD	CV	Q1	Q3	CQV	SL P50
0°	27.7888	52.3607	47.1466	45.3599	39.9406	55.7617	44.7264	9.96098	54.6873	22.2709	99.2212	46.2532	41.2954	51.0572	0.105701	286.882	58.2833	5.85762	0.401314	22.9039	121.778	89.5726	1158.46	830.715	730.911	467.255	1401.54		18.4645	6.10748	0.893379	0.893379	6.31267	9.50843		44.3077	52.8371	48.4337	56.2837	26.4132	46.2056	45.7468	10.4364	56.1832	22.8133	44.7822	51.7363	0.072049	47.3196
	32.3626	57.3733	46.1591	42.444	37.5414	53.3412	44.8703	9.44229	54.3125	21.0435	89.1568	44.3016	38.767	51.5456	0.141493	156.442	156.326	1.66116	5.88657	53.7125	71.7562	197.068	1524.81	774.766	581.752	369.289	1226.17		11.939	13.0717	1.85754	1.85754	6.76019	9.03959		44.2445	52.2826	47.9263	56.2509	26.1105	46.103	45.4863	10.4438	55.9301	22.9603	44.7091	51.1935	0.0676141	47.0146
	44.8578	58.9106	44.0599	41.6924	35.2793	51.6479	46.0746	8.21103	54.2857	17.8212	67.4211	44.4588	42.2843	49.9503	0.0831144	1.48074	164.761	4.0591	19.2037	116.54	31.0607	704.016	1647.23	662.312	546.061	287.465	1110.45		0.398932	14.4517	0.398932	2.76641	9.17958	7.189		44.1532	51.7229	47.4263	56.156	25.8061	45.965	45.2049	10.4436	55.6485	23.1027	44.6062	50.6488	0.063436	46.6956
	45.5877	56.1881	40.7229	40.4855	32.9707	49.0675	44.1704	8.01638	52.1868	18.1488	64.2624	43.1553	40.5449	48.1976	0.0862345	2.00871	144.424	11.8852	13.5781	125.434	23.9816	743.282	1433.65	501.689	491.113	214.511	945.133		2.43239	13.0328	2.43239	2.66975	10.1846	5.9122		44.0219	51.1691	46.9267	55.9931	25.5013	45.7901	44.9004	10.434	55.3343	23.238	44.4639	50.1085	0.0596851	46.3584
	43.9029	52.4745	38.3296	38.5781	34.3024	46.2692	42.3094	6.56388	48.8733	15.514	43.0845	41.2405	38.3917	45.6776	0.0866655	2.53908	103.329	15.8393	13.9232	64.1125	15.6795	654.255	1166.23	400.203	410.207	255.294	780.906		2.66241	11.2341	2.9109	2.66241	6.93806	5.0287		43.8472	50.6211	46.4201	55.7894	25.2017	45.5822	44.577	10.4172	54.9942	23.369	44.281	49.5709	0.0563645	46.0012
	41.5116	50.5915	36.5728	36.104	37.5814	44.013	41.0624	5.59591	46.6583	13.6278	31.3142	39.5465	36.8249	43.3876	0.0818166	0.201765	90.8039	20.1566	24.5853	12.1171	8.70623	537.64	1041.16	332.999	316.112	370.829	659.9		1.96507	11.045	2.97372	3.44246	1.96507	4.46652		43.6546	50.0816	45.9162	55.5467	24.9083	45.3422	44.2416	10.3928	54.6344	23.491	44.0765	49.0402	0.0533061	45.6292
	56.4215	48.4953	33.9445	33.4814	36.7206	41.4768	41.7567	9.11501	50.8717	21.8289	83.0834	39.0987	34.6385	46.7407	0.148714	215.056	45.4096	61.0306	68.4796	25.3623	0.0783527	1451.38	910.281	243.984	229.733	338.417	536.028		17.3228	9.39667	5.15421	5.61724	2.37809	2.37809		43.4776	49.555	45.5902	55.2565	24.6192	45.077	43.9293	10.3645	54.2938	23.5936	43.8775	48.5638	0.0506948	45.3336
	62.1807	46.2525	31.9634	32.3336	34.3657	39.4261	41.087	11.6569	52.744	28.3714	135.884	36.8959	32.8417	44.5459	0.151242	444.943	26.6827	83.2404	76.6214	45.1762	2.75857	1923.36	779.976	186.02	196.256	257.32	445.279		25.2848	9.35664	4.93251	4.56226	2.53021	2.53021		43.3293	49.0387	45.3495	54.9273	24.3312	44.7993	43.6292	10.3319	53.9611	23.6812	43.6968	48.1164	0.048137	45.0744
	60.4966	44.52	29.9482	36.145	32.1307	41.7208	40.8269	11.1106	51.9375	27.2139	123.445	38.9329	33.1343	43.8202	0.13886	386.898	13.6388	118.345	21.9203	75.6233	0.799119	1778.49	686.204	135.112	317.571	190.613	547.389		21.5637	5.58706	8.98468	2.78792	6.80218	2.78792		43.1884	48.527	45.1274	54.5769	24.0431	44.5055	43.328	10.2968	53.6248	23.7647	43.5176	47.6771	0.0456102	44.8164
	57.0292	42.9832	29.2589	44.3435	30.0366	41.2951	40.8244	10.2956	51.1201	25.2193	106	42.1392	32.8512	44.0034	0.145108	262.595	4.66035	133.761	12.3841	116.378	0.221557	1498.06	608.052	119.561	676.99	137.173	527.65		14.89	0.844044	12.8803	2.20436	12.1026	0.844044		43.0187	48.0099	44.8815	54.2179	23.755	44.1987	43.0136	10.2595	53.2731	23.8518	43.3137	47.2278	0.0432296	44.5401
	53.2565	40.6026	36.1442	43.0142	29.007	39.9523	40.3295	8.00311	48.3326	19.8443	64.0498	40.2775	37.0962	42.4113	0.0668503	167.109	0.0746141	17.5166	7.2079	128.199	0.142257	1220.25	496.316	317.542	609.584	114.115	467.763		12.9791	0.325163	4.13327	2.73676	11.2705	0.325163		42.8172	47.5007	44.6103	53.8421	23.4676	43.8799	42.6863	10.2189	52.9052	23.9395	43.0829	46.7781	0.041122	44.2451
	51.9707	37.4601	35.6249	39.7863	28.36	37.3999	38.4336	7.70019	46.1338	20.035	59.2929	37.43	36.0686	39.2048	0.0416634	183.251	0.947859	7.88917	1.8298	101.478	1.06864	1132.07	366.17	299.303	460.611	100.712	363.871		14.5407	0.0300846	1.8051	2.35637	9.06997	0.0300846		42.5945	47.1735	44.3583	53.4476	23.1821	43.5484	42.3841	10.1917	52.5758	24.046	42.833	46.4697	0.0407231	43.9534
	51.6133	34.4822	33.0066	37.7339	26.8971	36.5009	36.7057	8.22401	44.9297	22.4053	67.6344	35.4916	33.3755	37.4257	0.0572044	222.237	4.94373	13.683	1.05726	96.2088	0.0419184	1108.15	261.073	215.565	376.726	73.4894	330.384		16.1217	1.00936	2.48496	2.24233	8.59451	1.00936		42.3618	47.0039	44.2066	53.0497	22.8993	43.2019	42.1205	10.1816	52.3021	24.1726	42.5718	46.3046	0.0420001	43.7042
	50.6245	32.2867	31.7811	37.597	30.1252	40.2176	37.1053	7.65486	44.7602	20.6301	58.597	34.9419	31.9075	39.5624	0.107107	182.768	23.2188	28.3478	0.24172	48.7229	9.68595	1043.29	194.944	181.079	371.429	139.256	479.306		15.6826	2.65512	3.1608	2.65512	4.81671	5.2757		42.1298	46.867	44.053	52.6478	22.62	42.8408	41.8597	10.1732	52.0329	24.3031	42.3076	46.1635	0.0435845	43.4469
	48.4094	46.1281	46.8787	47.9283	37.9533	49.1908	46.0814	4.12802	50.2094	8.95809	17.0405	47.4035	46.3157	48.2891	0.0208594	5.41951	0.00217598	0.635614	3.41088	66.0662	9.66817	905.103	773.039	815.342	876.385	385.291	952.729		1.00593	1.27541	0.524801	0.524801	9.45017	1.78731		41.8937	46.7096	43.8821	52.2369	22.3441	42.4748	41.5902	10.1597	51.75	24.4282	42.039	46.0028	0.0450211	43.1785
	45.8933	83.1907	75.4931	47.0338	37.461	46.4291	55.9168	18.6393	74.5561	33.3339	347.422	46.7315	46.0273	68.3783	0.195366	100.471	743.865	383.23	78.9086	340.619	90.0166	760.041	4207.63	3268.25	824.224	366.205	789.871		0.838139	36.4593	28.7616	0.302326	9.27048	0.302326		41.6457	46.5262	43.6825	51.8093	22.0719	42.1098	41.3076	10.1383	51.4459	24.5435	41.7617	45.8153	0.046286	42.8962
	42.5183	82.6615	73.1943	44.3447	36.6929	43.9435	53.8925	19.0555	72.948	35.3583	363.111	44.1441	42.8746	65.9819	0.212273	129.373	827.651	372.56	91.1614	295.828	98.9831	585.34	4139.25	3010.7	677.051	337.398	656.334		1.6258	38.5174	29.0502	0.200588	7.4512	0.200588		41.3779	46.3634	43.4746	51.3675	21.8034	41.7478	41.0224	10.1152	51.1376	24.6576	41.4704	45.6412	0.0478791	42.6112
	41.0852	78.087	68.4917	40.9485	34.8272	42.2655	50.9508	17.7586	68.7095	34.8544	315.368	41.6753	40.9826	61.9352	0.203585	97.331	736.372	307.682	100.048	259.973	75.4354	518.05	3571.56	2516.75	511.844	272.338	573.171		0.590145	36.4117	26.8164	0.726875	6.84817	0.590145		41.0922	46.213	43.2985	50.9185	21.5383	41.3861	40.7411	10.0931	50.8342	24.7737	41.1657	45.4844	0.049841	42.3423
	63.9997	73.7503	72.5661	37.4676	32.9426	40.8583	53.5974	18.5647	72.1621	34.6373	344.648	52.429	38.3152	70.4245	0.295286	108.207	406.139	359.812	260.172	426.622	162.287	2086.22	3072.02	2942.16	366.457	213.689	507.771		11.5707	21.3214	20.1372	14.9614	19.4864	11.5707		40.7965	46.0535	43.143	50.4659	21.2766	41.0197	40.4592	10.0701	50.5293	24.8895	40.8523	45.3259	0.0519104	42.0814
	72.1773	80.7602	74.3254	34.6041	32.3706	38.4528	55.4484	22.5069	77.9553	40.5907	506.56	55.315	35.5662	73.7883	0.349524	279.856	640.688	356.34	434.486	532.584	288.849	2900.12	3898.22	3136.1	265.024	197.294	405.15		16.8622	25.4451	19.0103	20.711	22.9444	16.8622		40.4935	45.8706	42.966	50.0085	21.0185	40.6494	40.1677	10.0422	50.2099	25.0006	40.5325	45.1444	0.0538291	41.8077
	70.1546	92.4717	71.3423	35.5711	31.8334	35.5102	56.1472	25.2468	81.394	44.9653	637.399	52.8629	35.5254	71.0454	0.3333	196.208	1319.47	230.89	423.378	591.16	425.889	2686.36	5497.81	2810.89	297.445	182.492	295.347		17.2918	39.6089	18.4794	17.2918	21.0294	17.3527		40.1845	45.657	42.7727	49.5446	20.7641	40.2828	39.8676	10.0081	49.8758	25.1034	40.2091	44.9359	0.0555146	41.5278
	65.7297	89.8975	66.2936	76.6601	30.6231	33.1872	60.3985	23.769	84.1676	39.3537	564.967	66.0116	41.3228	74.0685	0.283779	28.4211	870.191	34.7515	264.44	886.578	740.456	2247.25	5122.7	2301.03	3403.05	151.256	220.901		0.281948	23.8859	0.281948	10.6485	35.3885	32.8244		39.87	45.4203	42.5723	49.074	20.5136	39.9197	39.5617	9.9692	49.5309	25.1991	39.8824	44.7083	0.0570503	41.246
	64.8936	83.8822	61.0459	84.626	29.4208	32.2951	59.3606	24.0916	83.4522	40.5852	580.407	62.9697	39.4828	79.135	0.334285	30.6137	601.308	2.84019	638.342	896.392	732.539	2168.68	4297.81	1825.12	4395.89	123.128	195.179		1.92384	20.9125	1.92384	21.6563	33.5489	30.6746		39.55	45.173	42.3571	48.5987	20.267	39.5575	39.2506	9.92648	49.177	25.29	39.5519	44.469	0.0585229	40.9573
	64.271	79.8617	56.7118	81.1693	28.19	31.0285	56.872	23.0833	79.9553	40.5882	532.839	60.4914	37.4493	75.964	0.339595	54.744	528.523	0.0256632	590.356	822.66	667.888	2111.08	3786.82	1473.59	3949.47	97.3278	161.392		3.77956	19.3703	3.77956	20.6779	32.3014	29.4629		39.2242	44.9151	42.1227	48.1224	20.0243	39.194	38.9338	9.88025	48.814	25.3771	39.2015	44.217	0.0601236	40.6735
	63.1052	77.9059	53.5695	76.7869	26.9071	30.1778	54.7421	22.2353	76.9773	40.6183	494.408	58.3373	36.0257	73.3664	0.341347	69.9417	536.564	1.37496	485.973	774.783	603.403	2005.31	3549.95	1242.21	3417.85	73.6618	140.501		4.76785	19.5686	4.76785	18.4495	31.4302	28.1595		38.8925	44.6415	41.8695	47.6466	19.7856	38.8274	38.6105	9.83002	48.4406	25.4594	38.8437	43.9485	0.0616585	40.381
	60.6729	76.5158	51.6073	98.4441	25.2766	52.0897	60.7677	24.845	85.6127	40.8851	617.272	56.3813	51.7279	72.5551	0.167578	0.009	248.003	83.9129	1419.5	1259.62	75.3078	1793.39	3386.23	1107.75	6419.14	48.3319	1140.09		4.29157	20.1345	4.77396	42.0627	31.1047	4.29157		38.5547	44.3526	41.598	47.1717	19.5511	38.4584	38.2811	9.77576	48.0568	25.5368	38.4825	43.6639	0.0630758	40.0764
	56.1796	73.9475	67.2052	99.2204	23.8937	54.9924	62.5731	24.8528	87.4259	39.718	617.66	61.6924	55.2892	72.2619	0.133066	40.877	129.376	21.4558	1343.03	1496.1	57.468	1433.01	3093.92	2389.32	6544.16	31.016	1344.53		5.51278	12.2551	5.51278	37.528	37.7987	6.70003		38.214	44.0499	41.3134	46.6977	19.3209	38.0907	37.9478	9.71776	47.6655	25.6082	38.1216	43.3658	0.0643564	39.7637
	53.5749	68.9026	69.9455	94.9407	27.095	52.3005	61.1265	22.6923	83.8189	37.1235	514.941	61.2388	52.6191	69.6848	0.139535	57.0268	60.4676	77.7737	1143.39	1158.14	77.8989	1242.59	2558.15	2664.73	5870.04	76.9224	1154.37		7.66385	7.66385	8.7067	33.7019	34.1438	8.93828		37.8723	43.7426	41.019	46.2253	19.0955	37.7266	37.6136	9.65737	47.2709	25.6752	37.763	43.0617	0.0655573	39.4456
	52.2393	65.2365	66.0293	88.6441	32.3606	48.5665	58.8461	19.1372	77.9832	32.5207	366.231	58.7379	49.4847	65.8311	0.141754	43.6492	40.8382	51.5997	887.921	701.478	105.67	1150.21	2200.74	2275.75	4944.84	197.013	914.578		6.49862	6.49862	7.29143	29.9061	26.3773	10.1714		37.5306	43.4326	40.717	45.7575	18.8747	37.3665	37.2798	9.59542	46.8752	25.7389	37.4075	42.7537	0.0666931	39.1238
	51.4721	62.8532	62.9367	84.758	31.2679	46.254	56.5903	18.1504	74.7407	32.0733	329.436	57.1627	47.5586	62.9159	0.139012	26.1959	39.2239	40.2769	793.416	641.227	106.839	1098.77	1982.81	1990.25	4413.41	167.531	780.059		5.69055	5.69055	5.77406	27.5953	25.8948	10.9087		37.1891	43.1169	40.4082	45.2953	18.6582	37.0095	36.9462	9.5319	46.4781	25.7994	37.0544	42.4398	0.0677458	38.7986
	49.6905	60.2074	71.2454	81.9574	29.0227	45.5348	56.2764	18.9766	75.253	33.7204	360.111	54.9489	46.5737	68.4859	0.190442	43.3743	15.4533	224.073	659.513	742.762	115.38	983.824	1754.18	2800.63	4049.14	114.452	740.403		5.2585	5.2585	16.2965	27.0084	25.9262	9.4141		36.8466	42.7927	40.0911	44.8371	18.4458	36.6535	36.6111	9.46598	46.0771	25.8555	36.7017	42.1173	0.0687086	38.4689
	46.3	57.181	72.6798	78.7495	27.211	43.726	54.3079	19.2537	73.5616	35.4528	370.704	51.7405	44.3695	68.8051	0.215911	64.1263	8.25476	337.528	597.394	734.24	111.977	782.63	1509.83	2954.5	3651.19	78.9707	645.235		5.4405	5.4405	20.9393	27.009	24.5295	8.01454		36.5037	42.465	39.7697	44.3836	18.2376	36.2987	36.2764	9.39872	45.6751	25.9087	36.3499	41.7912	0.069634	38.1367
	44.2769	53.8574	69.3583	74.1224	25.7194	40.5784	51.3188	18.2874	69.6062	35.6349	334.429	49.0671	41.503	65.4831	0.224142	49.5886	6.44437	325.424	520.004	655.33	115.355	673.527	1262.59	2604.45	3113.41	54.6846	495.238		4.79025	4.79025	20.2912	25.0553	23.3477	8.48869		36.1612	42.1376	39.445	43.9375	18.0335	35.9472	35.9436	9.33109	45.2747	25.9603	36.0007	41.4644	0.0705316	37.8031
	42.8637	49.8878	64.1925	68.2169	24.0359	38.5762	47.9622	16.5163	64.4785	34.4361	272.788	46.3757	39.6481	60.6163	0.20913	25.9947	3.70794	263.424	410.255	572.464	88.0963	602.171	996.24	2103.87	2489.25	32.6206	410.131		3.51205	3.51205	17.8168	21.8412	22.3398	7.79952		35.8196	41.8101	39.1456	43.4967	17.8331	35.6011	35.6177	9.26502	44.8827	26.0124	35.6557	41.144	0.0714617	37.4826
	40.6881	46.2683	60.7847	63.4298	22.5536	37.6554	45.23	15.274	60.504	33.7697	233.296	43.4782	38.4136	57.1556	0.196109	20.6288	1.07805	241.949	331.233	514.218	57.374	500.131	780.856	1802.87	2034.49	17.8856	373.685		2.79009	2.79009	17.3065	19.9516	20.9246	5.82276		35.479	41.4818	38.8467	43.0617	17.6367	35.2617	35.2946	9.19852	44.4931	26.0621	35.316	40.823	0.0723282	37.1628
	37.6489	44.0867	57.9693	59.8628	21.4761	37.1973	43.0402	14.3888	57.429	33.4311	207.037	40.8678	37.3102	54.4986	0.187219	29.0658	1.09515	222.878	283	465.01	34.1386	373.433	663.69	1571.71	1725.43	9.93251	356.185		3.21888	3.21888	17.1015	18.995	19.3917	3.67044		35.1402	41.1511	38.5428	42.6335	17.4439	34.9275	34.9732	9.13121	44.1044	26.1092	34.9806	40.4991	0.0731114	36.8415
	34.706	43.5831	54.288	56.0724	20.0668	36.2909	40.8345	13.4925	54.3271	33.042	182.049	39.937	35.1023	51.6118	0.19039	37.5585	7.55479	180.995	232.192	431.299	20.6444	268.355	637.999	1293.37	1424.9	3.03559	322.793		5.23099	3.6461	14.3509	16.1353	19.8702	3.6461		34.8045	40.8167	38.2382	42.2115	17.2547	34.5961	34.6536	9.06314	43.7168	26.1535	34.6482	40.1721	0.0738288	36.5214
	31.9505	43.3824	50.3983	51.7734	19.0346	34.909	38.5747	12.4599	51.0346	32.3008	155.25	39.1457	32.6901	48.6443	0.196155	43.8798	23.1137	139.798	174.205	381.816	13.4373	185.669	627.897	1028.73	1118.83	0.50425	275.046		7.19517	4.23668	11.2526	12.6277	20.1111	4.23668		34.4728	40.4794	37.9358	41.7942	17.0694	34.2697	34.3369	8.99426	43.3311	26.1942	34.3205	39.8435	0.074471	36.2043
	30.0884	41.5727	46.7965	48.207	18.816	60.3832	40.9773	14.6476	55.6249	35.7457	214.553	44.1846	32.9595	47.8544	0.184311	118.568	0.354528	33.8635	52.2682	491.124	376.588	138.389	540.48	810.657	892.963	0.241563	1768.93		14.0962	2.61191	2.61191	4.02235	25.3686	16.1985		34.145	40.1415	37.6341	41.3825	16.8882	33.9655	34.0261	8.92476	42.9509	26.2292	34.0103	39.5146	0.0748629	35.8895
	28.9797	38.5916	43.1767	44.9797	18.7344	69.666	40.688	17.2498	57.9378	42.3953	297.555	40.8842	31.3827	44.5289	0.173178	137.084	4.39487	6.19334	18.4181	481.961	839.725	113.535	410.757	617.631	710.498	0.168043	2635.96		11.9044	2.29252	2.29252	4.09551	22.1497	28.7819		33.8198	39.8036	37.3314	40.9781	16.7118	33.6833	33.7213	8.85463	42.576	26.2582	33.7175	39.1856	0.0750054	35.5756
	27.1636	36.7375	40.1986	42.1732	18.1492	68.4389	38.8102	17.0758	55.8859	43.9983	291.583	38.4681	29.557	41.6795	0.170172	135.643	4.29589	1.92779	11.3099	426.874	877.862	78.129	339.039	478.477	568.76	0.0307204	2511.45		11.3045	1.73055	1.73055	3.70512	20.3188	29.9708		33.4976	39.4665	37.0291	40.5808	16.539	33.4039	33.4195	8.78449	42.204	26.2855	33.4273	38.8571	0.075117	35.2634
	25.6311	36.4848	37.2667	45.8656	17.0949	64.8229	37.861	16.5775	54.4385	43.7852	274.814	36.8758	28.3445	43.7159	0.213312	149.571	1.8939	0.353143	64.0735	431.232	726.944	53.3861	329.797	358.809	758.512	1.51197	2162.1		11.2447	0.390966	0.390966	8.98982	19.7809	27.9471		33.1794	39.13	36.7286	40.1903	16.3694	33.1243	33.1203	8.71457	41.8349	26.3119	33.1381	38.5296	0.0752303	34.954
	25.1534	36.1711	35.25	50.2407	16.871	61.3212	37.5012	16.2148	53.716	43.238	262.919	35.7105	27.6775	46.7233	0.255988	152.469	1.76921	5.06808	162.293	425.606	567.391	46.6339	318.502	286.472	1018.64	2.11259	1848.72		10.5572	0.460562	0.460562	14.5301	18.8395	25.6106		32.8654	38.7939	36.4317	39.8051	16.2039	32.8476	32.8246	8.64429	41.4689	26.3348	32.8521	38.2033	0.0753112	34.6485
	24.8825	35.0287	32.7633	48.9611	16.3642	60.6632	36.4438	16.0976	52.5415	44.1711	259.134	33.896	26.8527	45.478	0.257503	133.665	2.00247	13.5466	156.682	403.193	586.58	43.0071	279.032	208.478	938.602	3.84286	1792.57		9.01354	1.13274	1.13274	15.0651	17.5318	26.7672		32.5552	38.4583	36.1358	39.4247	16.0419	32.5752	32.5318	8.57372	41.1056	26.3548	32.5602	37.8777	0.0754918	34.3555
	24.0647	32.9549	30.57	46.2162	15.2659	60.3925	34.9107	16.1453	51.056	46.2475	260.671	31.7625	25.691	42.9009	0.250902	117.635	3.82504	18.8417	127.814	385.919	649.322	32.9503	214.05	149.952	777.946	9.35516	1769.72		7.69774	1.19247	1.19247	14.4537	16.4966	28.63		32.2485	38.1236	35.8728	39.0501	15.8828	32.3071	32.2475	8.50591	40.7534	26.377	32.2631	37.5609	0.075873	34.0899
	22.513	30.5142	28.8835	65.7183	14.1229	58.7109	36.7438	20.6731	57.4169	56.2628	427.377	29.6989	24.1056	51.6617	0.363694	202.516	38.8082	61.7838	839.52	511.704	482.555	17.5434	148.588	111.493	2246.17	17.6531	1631.06		7.18588	0.815322	0.815322	36.0194	15.5759	29.0121		31.9457	37.7901	35.6245	38.6816	15.7281	32.042	31.9687	8.43897	40.4076	26.3976	31.9698	37.2487	0.0762645	33.8332
	20.7055	28.8827	26.8143	72.3235	13.0062	55.276	36.168	22.7529	58.9209	62.9088	517.693	27.8485	22.2327	48.6777	0.372936	239.091	53.0761	87.4927	1307.22	536.47	365.114	5.66908	111.476	72.0765	2915.9	28.2842	1365.41		7.14301	1.03421	1.03421	44.4751	14.8423	27.4275		31.6472	37.4586	35.3786	38.3191	15.58	31.7771	31.6935	8.37102	40.0645	26.4125	31.6797	36.9386	0.0766401	33.5779
	20.046	28.1616	25.7001	68.9645	12.1992	51.0419	34.3522	21.3783	55.7306	62.2327	457.033	26.9308	21.4595	45.3218	0.35732	204.667	38.324	74.8598	1198.01	490.756	278.545	2.96367	96.7686	54.3992	2564.42	37.5189	1070.43		6.88481	1.23076	1.23076	42.0337	14.7316	24.1111		31.3528	37.1295	35.1335	37.9625	15.4353	31.5135	31.4212	8.3032	39.7244	26.4255	31.393	36.6305	0.0769955	33.3235
	19.2992	27.6015	24.367	63.5835	11.3409	47.6424	32.3057	19.5313	51.8371	60.4578	381.473	25.9842	20.5661	42.6322	0.349156	169.17	22.1302	63.0241	978.299	439.525	235.214	0.950045	86.0622	36.5115	2048.38	48.7708	859.541		6.68502	1.61725	1.61725	37.5993	14.6433	21.6582		31.0625	36.8029	34.8854	37.6117	15.2963	31.2523	31.1519	8.23433	39.3862	26.4329	31.1099	36.3235	0.077315	33.0689
	25.5039	26.8428	22.8404	59.6852	10.7234	45.1506	31.791	17.5757	49.3668	55.2852	308.907	26.1734	23.5062	40.5736	0.266345	39.5283	24.4849	80.1148	778.085	443.845	178.476	51.5439	72.5621	20.3931	1710.71	57.7761	719.638		0.669465	0.669465	3.333	33.5119	15.4499	18.9772		30.776	36.4791	34.6351	37.2662	15.1629	30.9937	30.8855	8.16438	39.0499	26.4343	30.8304	36.0181	0.0776039	32.8144
	41.5588	25.6611	22.2749	57.1186	10.8896	42.8757	33.3964	16.7887	50.1852	50.2709	281.861	33.61	23.1215	42.5464	0.295806	66.6238	59.8349	123.689	562.74	506.559	89.8556	539.833	53.8266	15.6059	1504.98	55.2779	602.76		7.94882	7.94882	11.3351	23.5086	22.7204	9.2657		30.5206	35.9966	34.2577	36.8411	14.7822	30.4874	30.4809	8.14357	38.6245	26.7169	30.4957	35.5618	0.0766931	32.3891
	41.0177	23.9994	22.048	54.5775	10.6755	40.8726	32.1984	16.0458	48.2443	49.8341	257.468	32.436	22.5358	40.9815	0.290403	77.78	67.2241	103.032	500.824	463.239	75.2403	514.984	32.2048	13.8642	1314.28	58.5076	508.416		8.58175	8.43657	10.388	22.1415	21.7605	8.43657		30.2179	35.4606	33.8872	36.4438	14.4393	30.0022	30.0752	8.1068	38.182	26.9551	30.0561	35.0673	0.0769484	32.0526
	39.4093	22.6228	21.4265	51.22	9.97757	38.7855	30.5736	15.1186	45.6922	49.4498	228.571	30.7042	21.7256	39.2533	0.287439	78.0687	63.2147	83.6697	426.272	424.197	67.4358	444.567	18.4758	9.62244	1082.11	69.6711	418.655		8.70507	8.08135	9.27769	20.5158	20.7266	8.08135		29.7889	34.9063	33.5333	36.0532	14.123	29.5304	29.6558	8.06016	37.716	27.179	29.595	34.563	0.0774336	31.6611
	37.0605	21.8156	20.4517	47.3606	9.34551	36.5203	28.759	13.9232	42.6823	48.4134	193.856	29.168	20.7926	36.9255	0.27951	68.914	48.2114	69.0125	346.019	376.885	60.2379	351.038	12.1878	4.52487	843.098	80.6221	331.089		7.89252	7.35238	8.71631	18.1927	19.8225	7.35238		29.3512	34.3765	33.208	35.6738	13.8296	29.081	29.2533	8.01296	37.2663	27.3916	29.1486	34.0844	0.0780573	31.2796
	34.4153	21.0314	19.0628	44.7898	9.02364	34.3577	27.1134	13.0176	40.1311	48.0118	169.459	27.6946	19.5549	34.4009	0.27515	53.3168	36.9908	64.8132	312.454	327.241	52.4792	258.913	7.32753	0.545067	700.413	86.5058	257.064		6.72071	6.66313	8.63179	17.0952	18.6709	6.66313		28.9292	33.8817	32.9023	35.3119	13.5219	28.6568	28.8673	7.98106	36.8484	27.6474	28.7249	33.6368	0.0787652	30.9157
	33.0625	20.4048	18.1994	42.1992	8.76776	32.1402	25.7957	12.1561	37.9517	47.1246	147.77	26.2725	18.7508	32.8319	0.272983	52.8074	29.0618	57.7027	269.077	289.949	40.2536	217.21	4.32752	0.0156413	570.003	91.3311	190.875		6.79003	5.86774	8.07307	15.9267	17.5047	5.86774		28.5298	33.4035	32.6098	34.973	13.1792	28.2522	28.4913	7.97025	36.4615	27.9744	28.3216	33.2051	0.0793709	30.5698
	33.5654	20.0655	27.337	39.006	8.43341	30.2293	26.4394	10.8509	37.2903	41.0406	117.742	28.7831	21.8833	32.7313	0.198628	50.7791	40.6271	0.80561	157.919	324.216	14.3632	232.284	3.03102	81.2249	427.724	97.8335	141.724		4.78222	8.71766	1.44616	10.2228	20.3497	1.44616		27.9802	32.9445	32.3388	34.6593	12.844	27.8708	28.1063	7.96586	36.0721	28.3419	27.8982	32.7931	0.0806527	30.1595
	34.8743	19.6142	31.6258	36.1603	7.9131	28.9694	26.5262	10.8509	37.377	40.9062	117.741	30.2976	21.953	34.0621	0.216176	69.6905	47.7754	26.0058	92.8171	346.447	5.96927	273.895	1.66334	176.924	318.117	108.397	113.314		4.57668	10.6834	1.32819	5.86276	22.3845	1.32819		27.3721	32.507	32.0824	34.3558	12.5337	27.5087	27.7266	7.95951	35.6861	28.7071	27.4062	32.4008	0.0835117	29.7956
	35.0141	18.8431	32.2465	34.2532	7.33173	27.4641	25.8588	10.864	36.7228	42.013	118.027	29.8553	20.9984	33.7515	0.232935	83.8201	49.22	40.8023	70.4657	343.252	2.57719	278.544	0.268944	193.821	253.723	120.841	83.5333		5.15882	11.0122	2.39115	4.39787	22.5236	2.39115		26.7804	32.086	31.8418	34.0127	12.2475	27.1227	27.3485	7.94301	35.2915	29.0437	26.866	32.0249	0.0876012	29.4822
	33.0085	17.5011	30.3739	33.0408	6.75883	26.0949	24.463	10.4509	34.9139	42.7215	109.222	28.2344	19.6495	32.3499	0.24424	73.0261	48.4684	34.9383	73.5783	313.437	2.66315	215.621	0.67802	145.187	216.569	133.764	60.3795		4.77414	10.7333	2.13947	4.80639	21.4756	2.13947		26.2241	31.6794	31.6059	33.5861	11.9814	26.7394	26.9694	7.90837	34.8777	29.3235	26.3529	31.661	0.0914963	29.1726
	30.7262	16.9536	28.3399	31.2901	6.2269	24.7554	23.0487	9.77647	32.8252	42.4166	95.5794	26.5477	18.9041	30.1297	0.228936	58.9445	37.1496	27.9971	67.9201	282.973	2.91283	153.803	1.8792	100.309	168.106	146.352	41.3566		4.17857	9.59401	1.79226	4.7424	20.3208	1.79226		25.7053	31.2951	31.3004	33.1716	11.7234	26.3675	26.5939	7.86754	34.4614	29.584	25.8709	31.2991	0.0949488	28.8313
	29.0135	27.2122	28.9866	29.3861	5.76467	23.3283	23.9486	9.19013	33.1387	38.3744	84.4584	28.0994	24.2993	29.0068	0.0883105	25.6534	10.6512	25.3819	29.5671	330.654	0.384702	114.255	78.9909	113.681	122.36	157.749	25.0383		0.914094	0.887218	0.887218	1.28673	22.3347	4.77107		25.1987	30.941	30.9991	32.7885	11.4703	26.0189	26.2361	7.83463	34.0707	29.862	25.4038	30.9846	0.0989709	28.4799
	27.9286	36.4913	34.7983	28.3772	5.36703	21.7138	25.7794	11.3194	37.0988	43.9089	128.129	28.1529	23.2675	33.193	0.175796	4.61908	114.746	81.3408	6.74873	416.663	16.529	92.2382	330.034	271.386	101.057	167.896	11.4873		0.224314	8.33845	6.6454	0.224314	22.7859	6.4391		24.6949	30.6157	30.722	32.4252	11.23	25.6775	25.8942	7.80743	33.7017	30.1513	24.9406	30.6954	0.103438	28.1466
	27.5181	38.2419	34.3793	27.3328	5.02069	20.0932	25.431	11.8088	37.2398	46.4346	139.447	27.4254	21.9031	32.664	0.197205	4.35598	164.119	80.0723	3.61671	416.581	28.4917	84.5227	396.704	257.758	81.1492	176.991	3.1285		0.0926676	10.8165	6.95388	0.0926676	22.4048	7.3322		24.2006	30.3124	30.4544	32.0629	10.9554	25.2974	25.5472	7.79794	33.3451	30.5237	24.4748	30.4189	0.108285	27.8049
	26.7842	36.6355	32.9451	25.9393	4.68786	19.0545	24.3411	11.3834	35.7244	46.766	129.581	26.3618	20.7757	31.4049	0.2037	5.96891	151.153	74.0294	2.5543	386.25	27.948	71.5672	335.294	213.763	57.9855	185.958	0.532932		0.42246	10.2738	6.58336	0.42246	21.6739	7.30726		23.7309	29.8713	30.0332	31.5968	10.6006	24.8268	25.1099	7.7652	32.8751	30.9248	24.0049	29.9927	0.11089	27.3491
	25.5207	34.6024	30.709	24.0109	4.38188	18.3805	22.9342	10.6712	33.6054	46.5294	113.874	24.7658	19.7881	29.4119	0.195606	6.68966	136.146	60.4474	1.15922	344.19	20.7363	51.785	264.97	153.377	32.3353	194.396	0.00313957		0.754883	9.8366	5.94324	0.754883	20.3839	6.38526		23.2965	29.0591	29.3348	31.1388	10.2488	24.3877	24.5776	7.65189	32.2295	31.1335	23.5693	29.2659	0.107817	26.7234
	23.704	35.6172	29.7533	22.2104	4.08159	17.8588	22.2042	10.8301	33.0343	48.7751	117.291	22.9572	18.9467	28.2409	0.196964	2.24935	179.907	56.9885	3.84439e-05	328.429	18.8826	28.9389	299.036	130.617	15.1003	202.86	0.216877		0.746792	12.66	6.79608	0.746792	18.8756	5.0984		22.9065	28.2511	28.6668	30.7074	9.90338	23.975	24.0684	7.54616	31.6145	31.353	23.1736	28.5629	0.104167	26.1131
	21.953	36.1417	31.4987	20.8363	3.77159	17.1505	21.892	11.378	33.2699	51.9733	129.458	21.3947	18.072	29.1123	0.233982	0.00372642	203.055	92.2888	1.11444	328.348	22.4812	13.1662	317.453	173.559	6.30919	211.787	1.37816		0.558358	14.747	10.104	0.558358	17.6231	4.24412		22.5345	27.4876	28.0448	30.3132	9.57583	23.5776	23.5889	7.45318	31.0421	31.5961	22.7953	27.9055	0.100793	25.5326
	20.6904	35.2021	32.5712	19.6887	3.48298	16.1024	21.2896	11.5563	32.8459	54.2812	133.547	20.1896	16.999	29.601	0.27043	0.359063	193.556	127.274	2.56285	317.077	26.9077	5.59763	284.853	202.969	1.86121	220.27	4.93779		0.500835	15.0125	12.3816	0.500835	16.7066	4.08721		21.9318	26.7671	27.3786	29.962	9.26652	23.1926	23.0831	7.3699	30.453	31.9277	22.247	27.2257	0.100636	24.9798
	19.5857	33.2497	30.7485	18.4464	3.20943	15.1039	20.0573	10.9503	31.0075	54.5951	119.909	19.016	15.9395	27.9578	0.273782	0.222333	174.04	114.302	2.59499	283.849	24.5358	1.59074	222.761	154.355	0.0148522	228.465	10.3722		0.569688	14.2336	11.7324	0.569688	15.8066	3.91215		21.2457	25.9791	26.6912	29.6403	8.96187	22.8307	22.5581	7.28832	29.8465	32.309	21.6419	26.5132	0.101158	24.4049
	18.5561	30.7061	29.2449	17.0699	2.96081	14.6204	18.8597	10.2199	29.0796	54.1891	104.447	17.813	15.2328	26.5727	0.271255	0.0921538	140.338	107.852	3.20358	252.775	17.9716	0.0536666	153.305	119.256	1.57409	236.043	13.7201		0.743143	12.8931	11.4319	0.743143	14.8522	3.19259		20.5935	25.0762	26.0315	29.3078	8.66175	22.4972	22.028	7.2007	29.2287	32.6889	21.0694	25.7927	0.100791	23.7867
	17.5346	28.62	28.3411	15.6658	2.72554	14.1389	17.8377	9.73083	27.5685	54.5522	94.689	16.6002	14.5207	25.6395	0.276862	0.0918308	116.258	110.322	4.71694	228.376	13.6805	0.623891	105.997	100.332	7.0686	243.327	17.5188		0.934408	12.0197	11.7409	0.934408	13.8747	2.46127		19.9892	24.1987	25.4239	28.563	8.37516	22.186	21.456	7.0366	28.4926	32.7955	20.5384	25.1176	0.100298	23.1923
	16.5116	27.3645	26.8618	14.3792	2.50885	13.4807	16.8511	9.31699	26.1681	55.29	86.8062	15.4454	13.7053	24.2743	0.27828	0.115266	110.531	100.215	6.11021	205.7	11.3598	3.28653	81.7214	72.8864	15.565	250.134	23.4624		1.06619	11.9191	11.4164	1.06619	12.9366	1.96473		19.3973	23.3804	24.8772	27.7381	8.10742	21.8828	20.8972	6.86446	27.7617	32.8487	20.0187	24.503	0.100723	22.6316
	15.4412	26.0845	25.0146	13.3524	2.30932	12.6549	15.8095	8.81691	24.6264	55.7697	77.7378	14.3968	12.8292	22.6212	0.276216	0.135629	105.576	84.734	6.03729	182.254	9.95161	8.31333	60.2181	44.7575	24.7217	256.485	32.1446		1.0444	11.6877	10.6178	1.0444	12.0875	1.74193		18.8106	22.6009	24.3715	26.9479	7.85179	21.5916	20.3624	6.70652	27.0689	32.9358	19.5059	23.9289	0.101831	22.0963
	14.3507	24.401	23.1333	12.4309	2.12533	11.6992	14.69	8.21738	22.9074	55.9384	67.5253	13.3908	11.8821	20.9376	0.275917	0.115169	94.3018	71.288	5.10387	157.872	8.94531	15.7911	36.9235	23.1244	34.7347	262.413	43.8947		0.959904	11.0102	9.74249	0.959904	11.2654	1.6916		18.2325	21.8399	23.8927	26.2026	7.60733	21.3083	19.8472	6.56178	26.409	33.0614	19.0015	23.3795	0.103302	21.5741
	13.2195	22.6819	21.2343	11.5579	1.9595	10.7839	13.5728	7.59613	21.169	55.9657	57.7012	12.3887	10.9774	19.2306	0.273212	0.124839	82.9749	58.6985	4.06019	134.87	7.77796	26.0607	18.9871	8.46724	45.7873	267.813	56.8598		0.830832	10.2932	8.84565	0.830832	10.4292	1.60474		17.6764	21.0918	23.4301	25.2417	7.37777	20.8049	19.2705	6.36565	25.6361	33.0332	18.4585	22.8455	0.106212	20.9483
	12.318	21.0487	19.6802	10.6697	1.82986	10.1488	12.6159	7.03304	19.6489	55.7474	49.4637	11.4939	10.2791	17.8397	0.268882	0.0887329	71.1121	49.905	3.78755	116.339	6.0864	36.0777	7.42134	1.83808	58.5952	272.073	66.8413		0.824142	9.55482	8.18637	0.824142	9.66402	1.34504		17.1619	20.3682	22.8093	24.2727	7.16108	20.2716	18.6741	6.14334	24.8175	32.8976	17.9393	22.199	0.106126	20.3199
	11.5587	20.0766	18.3529	9.8578	1.73506	9.68974	11.8785	6.6482	18.5267	55.9685	44.1986	10.7082	9.73176	16.6544	0.262358	0.102268	67.2097	41.9186	4.08312	102.889	4.79054	45.7762	3.06997	0.000808841	71.6848	275.209	74.5588		0.850441	9.36838	7.64469	0.850441	8.97318	1.0185		16.6706	19.6942	22.1591	23.3461	6.91497	19.7642	18.0915	5.94064	24.0322	32.8366	17.4265	21.5604	0.106033	19.7292
	10.8803	19.2554	17.1622	9.26687	1.65631	9.27596	11.2495	6.30944	17.5589	56.0864	39.8091	10.0781	9.26914	15.5917	0.254319	0.136304	64.0941	34.9599	3.93084	92.0294	3.89489	55.4158	0.866565	1.35094	82.0405	277.828	81.8759		0.802176	9.17725	7.08406	0.811265	8.42182	0.802176		16.1907	19.0608	21.5454	22.4811	6.61727	19.2932	17.5314	5.77877	23.3102	32.9623	16.9082	20.9823	0.107523	19.177
	10.2068	18.1771	16.0128	8.77863	1.5492	8.80389	10.5881	5.92157	16.5097	55.9268	35.065	9.50537	8.78494	14.5613	0.247422	0.145342	57.5935	29.4276	3.27413	81.7013	3.18332	65.8962	0.0217178	5.34391	91.1235	281.41	90.6417		0.701474	8.67175	6.50743	0.726744	7.95617	0.701474		15.7172	18.4657	20.9593	21.6539	6.3295	18.8515	16.9962	5.62878	22.6249	33.118	16.4043	20.4323	0.109349	18.6586
	9.45015	16.8526	14.7231	8.18304	1.45787	8.17293	9.80661	5.45803	15.2646	55.6567	29.7901	8.8166	8.17546	13.4048	0.242322	0.127062	49.6456	24.1717	2.63595	69.7014	2.66891	78.7539	2.16655	12.9701	102.849	284.483	103.054		0.633553	8.03597	5.90648	0.633553	7.35873	0.643671		15.2612	17.8979	20.2876	20.8628	6.06278	18.4216	16.4656	5.46791	21.9335	33.208	15.9203	19.8211	0.109138	18.1598
	8.7257	15.9261	13.7348	7.64925	1.37027	7.56137	9.16125	5.14617	14.3074	56.1733	26.4831	8.18748	7.58334	12.4826	0.244156	0.189703	45.7628	20.9177	2.28613	60.6994	2.55963	92.1367	5.75239	21.0649	113.961	287.446	115.845		0.538224	7.7386	5.54736	0.538224	6.81721	0.626111		14.8382	17.3728	19.5993	20.1251	5.81244	18.016	15.9606	5.31125	21.2719	33.2772	15.4719	19.2035	0.107615	17.6944
	8.07645	15.2857	12.8185	7.35462	1.29737	7.12593	8.65977	4.89488	13.5547	56.5244	23.9599	7.71554	7.1831	11.633	0.236495	0.340255	43.9029	17.2954	1.70342	54.2049	2.35265	105.022	9.23429	30.3155	120.338	289.923	125.408		0.360918	7.57016	5.103	0.360918	6.41817	0.589602		14.4333	16.8846	18.942	19.4495	5.57533	17.6455	15.4884	5.16919	20.6576	33.3746	15.0462	18.6179	0.1061	17.2651
	7.46803	14.6268	14.2978	6.91708	1.20413	6.87449	8.56473	5.11019	13.6749	59.6655	26.114	7.19256	6.88513	12.5903	0.292943	1.20273	36.7492	32.868	2.71473	54.1784	2.85691	117.863	13.6726	16.2143	130.129	293.107	131.103		0.275477	7.43428	7.10523	0.275477	5.98843	0.318072		14.0396	16.4337	18.3347	18.8331	5.35433	17.2934	15.0481	5.04135	20.0895	33.5014	14.6381	18.0744	0.105045	16.8636
	6.87058	13.9069	13.7367	6.51492	1.13282	6.75196	8.15231	4.89609	13.0484	60.0577	23.9717	6.81127	6.57418	12.0202	0.292884	1.64284	33.1154	31.1852	2.68106	49.2732	1.96099	131.192	19.515	21.048	139.466	295.553	133.923		0.0593112	7.09564	6.92541	0.296351	5.67845	0.0593112		13.6656	16.0482	17.7596	18.2603	5.15319	16.9493	14.6394	4.92144	19.5608	33.6179	14.2612	17.557	0.103581	16.4987
	6.34265	13.0458	12.7169	6.2374	1.0604	6.51693	7.65334	4.54311	12.1965	59.3611	20.6398	6.42979	6.26371	11.1669	0.281298	1.71791	29.0785	25.6395	2.00491	43.4669	1.29144	143.564	27.8646	31.4451	146.098	298.049	139.418		0.0871382	6.616	6.2871	0.192396	5.36939	0.0871382		13.3214	15.6883	17.2102	17.7182	4.96492	16.6093	14.2521	4.80628	19.0583	33.7234	13.9131	17.06	0.101599	16.1488
	5.93331	12.0539	12.0425	5.92198	0.983682	6.09898	7.1724	4.24497	11.4174	59.1847	18.0197	6.01615	5.92481	10.5566	0.281032	1.53534	23.8295	23.7179	1.56355	38.3002	1.15222	153.541	39.3197	39.4633	153.822	300.704	149.463		0.0828354	6.0378	6.02635	0.0941694	5.03247	0.0828354		13.0096	15.3311	16.6992	17.2172	4.79065	16.279	13.8878	4.69723	18.585	33.8227	13.59	16.5942	0.0995285	15.8051
	5.61205	11.1376	11.6267	5.4858	0.946251	5.87404	6.78041	4.00928	10.7897	59.1304	16.0744	5.74304	5.51736	9.82172	0.280614	1.36507	18.9853	23.4865	1.67602	34.0374	0.821505	161.606	51.6511	44.8604	164.832	302.003	155.014		0.130996	5.39458	5.88366	0.257247	4.79679	0.130996		12.7247	14.9719	16.2457	16.7692	4.62608	15.9632	13.5501	4.59984	18.15	33.9468	13.2865	16.1751	0.0980447	15.4675
	5.30073	10.4015	11.0806	5.1552	0.944157	7.19182	6.67901	3.75777	10.4368	56.2625	14.1209	6.24628	5.19159	9.59909	0.297992	1.89964	13.857	19.3742	2.32198	32.8885	0.262979	169.618	62.7736	52.4736	173.43	302.076	123.936		0.945545	4.15523	4.83435	1.09107	5.30212	0.945545		12.4574	14.6252	15.8415	16.3556	4.46229	15.3908	13.1888	4.48696	17.6758	34.021	12.9994	15.7288	0.0950087	15.008
	4.88081	9.73551	10.3924	4.98367	1.01139	8.57394	6.59629	3.60308	10.1994	54.6228	12.9822	6.7788	4.90653	9.44512	0.316242	2.94285	9.85473	14.4105	2.60053	31.1911	3.91109	180.732	73.7705	62.918	177.977	299.743	95.0733		1.89799	2.95671	3.6136	1.79513	5.76741	1.79513		12.1999	14.3045	15.4856	15.9711	4.30041	14.7233	12.8308	4.37787	17.2087	34.12	12.726	15.2951	0.0916817	14.5139
	4.49808	9.12266	9.82547	4.83168	0.991238	8.25787	6.2545	3.40009	9.65459	54.3623	11.5606	6.54477	4.58148	8.90646	0.320655	3.08501	8.22634	12.7518	2.02441	27.7019	4.01349	191.17	84.6737	72.2333	182.056	300.442	101.337		2.04669	2.57788	3.2807	1.71309	5.55354	1.71309		11.9587	13.9997	15.1612	15.6101	4.15423	14.0663	12.4917	4.27555	16.7672	34.2271	12.4689	14.8875	0.0884091	14.033
	4.22261	8.50931	9.38101	4.65119	0.927722	7.6769	5.89479	3.19937	9.09416	54.2746	10.236	6.16405	4.32975	8.30121	0.314423	2.7962	6.83573	12.1537	1.54654	24.6718	3.17593	198.863	96.3376	79.9858	186.959	302.647	113.371		1.94144	2.34527	3.21696	1.51286	5.23633	1.51286		11.7304	13.6956	14.8634	15.2078	4.022	13.4439	12.1605	4.17171	16.3322	34.3053	12.1588	14.5715	0.0902594	13.5698
	3.97527	7.87319	9.1126	4.36354	0.986392	7.39568	5.61778	3.03915	8.65693	54.0989	9.23646	5.87961	4.07234	7.75381	0.311299	2.69784	5.08687	12.2138	1.57311	21.4498	3.16094	205.9	109.23	84.8588	194.908	300.61	119.439		1.90434	1.99357	3.23299	1.51607	4.89322	1.51607		11.5051	13.3927	14.5815	14.7585	3.8908	12.8549	11.8306	4.0688	15.8994	34.3922	11.8425	14.2843	0.0934569	13.1238
	3.7074	7.24851	8.61882	4.04908	0.972147	7.23904	5.30583	2.87758	8.18341	54.2343	8.28047	5.64406	3.79282	7.24614	0.31283	2.55498	3.77399	10.9759	1.57942	18.7808	3.73729	213.659	122.677	94.2001	203.787	301.104	122.887		1.93666	1.60445	2.97476	1.59498	4.67191	1.59498		11.2813	13.0973	14.3791	14.3194	3.76233	12.271	11.5184	3.9825	15.5009	34.5751	11.5287	14.0139	0.0972945	12.6842
	3.41638	6.65837	11.1475	3.83417	0.927363	7.10117	5.51416	3.57278	9.08694	64.7929	12.7648	5.24627	3.52083	6.99047	0.330087	4.40065	1.30923	31.7344	2.82236	21.0387	2.51862	222.252	136.098	51.5094	209.969	302.66	125.963		1.82989	1.4121	5.90121	1.4121	4.31891	1.8549		11.0653	12.8182	14.2617	13.9054	3.64216	11.688	11.2301	3.91621	15.1463	34.8724	11.221	13.6336	0.0970685	12.2531
	3.18661	6.11097	12.0429	3.68111	1.02933	6.85806	5.48483	3.83856	9.32339	69.985	14.7345	4.89604	3.31023	6.67129	0.336728	5.28183	0.392058	43.0082	3.25341	19.8514	1.88576	229.155	149.17	39.4585	214.429	299.122	131.479		1.70944	1.21493	7.14685	1.21493	3.86671	1.96202		10.8647	12.5594	14.1808	13.2938	3.53221	11.1201	10.9252	3.83609	14.7613	35.1124	10.9285	13.1102	0.0907577	11.8397
	2.98774	5.63364	11.772	3.5209	1.36394	6.35432	5.27208	3.66358	8.93566	69.4901	13.4218	4.57727	3.12103	6.17415	0.328463	5.21825	0.130722	42.2485	3.06663	15.2736	1.17124	235.216	161.058	42.9355	219.146	287.66	143.285		1.58954	1.05637	7.1947	1.05637	3.21334	1.77705		10.6816	12.3136	14.1129	12.6135	3.43801	10.5849	10.6241	3.75841	14.3825	35.3764	10.6091	12.5385	0.0833532	11.4976
	2.79792	5.20733	11.3557	3.36721	1.4015	5.94103	5.01177	3.5153	8.52707	70.1407	12.3573	4.28727	2.94025	5.7576	0.323914	4.90113	0.0382424	40.2449	2.7046	13.0341	0.863507	241.074	172.06	48.5645	223.72	286.388	153.35		1.48935	0.920062	7.06839	0.920062	2.88577	1.65376		10.5049	12.0719	14.0467	11.9635	3.35493	10.0906	10.3388	3.69474	14.0335	35.7367	10.1942	12.0448	0.0832147	11.2342
	2.60804	4.79829	10.5749	3.23404	1.6717	5.65453	4.75691	3.19722	7.95413	67.2122	10.2222	4.01617	2.76454	5.44047	0.326134	4.61765	0.00171269	33.8484	2.31912	9.51853	0.80573	247.007	182.958	60.0569	227.722	277.315	160.528		1.40813	0.782125	6.55868	0.782125	2.34447	1.63837		10.3355	11.8331	13.9918	11.3643	3.28132	9.62912	10.0725	3.64734	13.7199	36.2108	9.80571	11.7159	0.0887576	10.8499
	2.41269	4.42417	9.85157	3.06386	1.95806	5.39583	4.5177	2.90952	7.42722	64.4027	8.46531	3.74402	2.57548	5.15292	0.333502	4.43106	0.00874696	28.4502	2.11365	6.55175	0.771121	253.185	193.219	71.7903	232.887	267.86	167.15		1.33133	0.680157	6.10756	0.680157	1.78596	1.65182		10.1039	11.5996	13.9489	10.8016	3.21239	9.1915	9.80965	3.61424	13.4239	36.8437	9.41959	11.4001	0.0951283	10.4527
	2.24666	4.10251	9.40996	2.84751	1.87193	5.12775	4.26772	2.79468	7.0624	65.4841	7.81022	3.47501	2.39687	4.87144	0.34046	4.0847	0.027293	26.4426	2.01699	5.73983	0.739655	258.497	202.265	79.4688	239.537	270.687	174.154		1.22836	0.627501	5.93495	0.627501	1.60309	1.65274		9.72746	11.3758	13.902	10.2632	3.14034	8.77581	9.53076	3.5915	13.1223	37.6832	9.01372	11.0977	0.10362	9.99532
	2.1007	3.7787	9.10518	2.71123	3.24374	4.81854	4.29302	2.53405	6.82706	59.0272	6.42139	3.51122	2.84435	4.55858	0.231561	4.80626	0.264515	23.157	2.50205	1.10099	0.276179	263.211	211.58	84.9956	243.774	227.429	182.411		1.41052	0.267484	5.59396	0.799994	0.267484	1.30732		9.37073	11.1666	13.8447	9.74861	3.07092	8.37926	9.26346	3.57731	12.8408	38.6174	8.62713	10.8121	0.112399	9.55967
	1.95096	3.47576	8.66771	2.64016	3.65321	4.47118	4.14316	2.38031	6.52347	57.4516	5.66588	3.56449	2.84906	4.26669	0.199224	4.80576	0.44543	20.4716	2.25903	0.240051	0.107594	268.093	220.485	93.2533	245.998	215.246	191.914		1.61353	0.088728	5.10323	0.924328	0.088728	0.906693		9.02787	10.9697	13.7833	9.26528	3.01974	8.00266	9.01144	3.56619	12.5776	39.574	8.25896	10.5436	0.121508	9.14658
	1.81819	3.21102	8.1937	2.53745	3.6348	4.13021	3.9209	2.24596	6.16686	57.2819	5.04435	3.42291	2.70585	4.00635	0.193753	4.42138	0.503919	18.2569	1.91391	0.0818497	0.0438102	272.458	228.417	102.633	249.23	215.787	201.478		1.60472	0.211889	4.77079	0.885459	0.211889	0.707292		8.7352	10.7796	13.7198	8.8185	2.97552	7.64784	8.77941	3.56026	12.3397	40.5524	7.91968	10.2893	0.130137	8.77685
	1.70438	2.99403	7.7593	2.39006	3.53162	3.84577	3.7042	2.13186	5.83606	57.5527	4.54485	3.26283	2.54106	3.76724	0.194376	3.99925	0.504329	16.4439	1.72694	0.0297834	0.0200445	276.228	235.023	111.623	253.906	218.829	209.633		1.55844	0.268791	4.49648	0.872763	0.268791	0.582949		8.53321	10.5953	13.6611	8.39606	2.9319	7.3138	8.57189	3.56143	12.1333	41.5477	7.58436	10.0894	0.141739	8.46464
	1.57695	2.77187	7.32151	2.21937	3.30504	3.55496	3.45828	2.02498	5.48327	58.5546	4.10056	3.03845	2.3575	3.49248	0.194015	3.5394	0.47117	14.9245	1.5349	0.0234832	0.00934623	280.48	241.884	121.066	259.375	225.584	218.139		1.4615	0.266588	4.28306	0.81908	0.266588	0.516506		8.37165	10.4158	13.6017	8.00097	2.88788	7.00115	8.37985	3.56704	11.9469	42.5668	7.25111	9.90678	0.154778	8.18631
	1.4577	2.59713	6.84956	2.10371	3.19965	3.33661	3.25739	1.8931	5.15049	58.1169	3.58381	2.89839	2.22706	3.30237	0.194469	3.23888	0.435948	12.9036	1.33098	0.00333461	0.00627516	284.488	247.35	131.674	263.114	228.761	224.637		1.44068	0.301259	3.95117	0.794677	0.301259	0.438221		8.20511	10.2393	13.441	7.64272	2.84601	6.707	8.18019	3.54483	11.725	43.3344	6.94093	9.72451	0.167027	7.92391
	1.36795	2.49716	6.32492	1.98472	3.33767	3.21426	3.12111	1.73633	4.85745	55.6318	3.01485	2.85571	2.11283	3.30682	0.220307	3.0736	0.389318	10.2644	1.29138	0.0468967	0.00867675	287.524	250.504	143.99	266.988	224.605	228.319		1.48777	0.358551	3.46921	0.870987	0.481959	0.358551		8.01461	10.0711	13.2293	7.31086	2.80836	6.42493	7.97652	3.50829	11.4848	43.9827	6.64641	9.54744	0.179144	7.66273
	1.33226	2.4227	5.8816	1.836	3.51796	3.12385	3.01906	1.61583	4.63489	53.521	2.61091	2.77328	1.98267	3.41943	0.265963	2.8453	0.355645	8.19411	1.39964	0.2489	0.0109811	288.736	252.867	154.826	271.87	219.233	231.059		1.44102	0.350575	3.10832	0.93728	0.744683	0.350575		7.81554	9.91016	13.005	6.99642	2.77493	6.1573	7.77656	3.46807	11.2446	44.5964	6.36708	9.37676	0.191166	7.40598
	1.39788	2.32305	5.66939	1.68996	3.41908	2.96182	2.9102	1.54891	4.45911	53.2235	2.39912	2.64243	1.84823	3.30477	0.282658	2.28709	0.344742	7.61316	1.48899	0.258965	0.00266476	286.51	256.046	160.151	276.708	222.171	236.012		1.24455	0.319384	3.02696	0.952479	0.776649	0.319384		7.63599	9.76085	12.7952	6.6928	2.74568	5.90285	7.5889	3.43301	11.0219	45.2372	6.10034	9.21786	0.203517	7.1644
	1.37966	2.17406	5.60219	1.55913	3.21207	2.7609	2.78134	1.54728	4.32862	55.6309	2.39408	2.46748	1.71287	3.09928	0.288107	1.96469	0.368784	7.95721	1.49378	0.185533	0.00041756	287.127	260.836	161.857	281.077	228.385	242.225		1.08782	0.293421	3.13471	0.908348	0.74459	0.293421		7.50216	9.61508	12.6017	6.40508	2.72016	5.66139	7.4176	3.40255	10.8201	45.8713	5.84731	9.06571	0.215811	6.95362
	1.30538	2.04645	5.48998	1.47346	3.04988	2.54424	2.65157	1.53578	4.18734	57.9196	2.35861	2.29535	1.61671	2.92347	0.287822	1.81221	0.366165	8.05658	1.38793	0.158655	0.0115187	289.65	264.975	164.725	283.957	233.314	249.016		0.989963	0.248895	3.19463	0.821883	0.754536	0.248895		7.37894	9.36563	12.3966	6.13477	2.69664	5.43622	7.2348	3.35396	10.5888	46.3587	5.61086	8.83292	0.223076	6.75685
	1.23596	1.96131	5.29919	1.40733	2.86076	2.35478	2.51989	1.4877	4.00759	59.0383	2.21325	2.15804	1.54583	2.73427	0.277667	1.64848	0.312013	7.72451	1.23778	0.116196	0.0272605	292.018	267.754	169.658	286.19	239.127	255.032		0.922089	0.196737	3.14114	0.75071	0.70272	0.196737		7.25511	9.02852	12.1267	5.87314	2.67688	5.23299	7.03223	3.27227	10.3045	46.5325	5.39303	8.52944	0.225277	6.56413
	1.19134	1.95533	5.02293	1.36551	2.66901	2.20685	2.40183	1.39414	3.79597	58.045	1.94363	2.08109	1.51296	2.55347	0.255878	1.46528	0.199358	6.87016	1.07397	0.0713875	0.0380155	293.545	267.949	176.931	287.607	245.094	259.778		0.889754	0.12576	2.94183	0.715588	0.58792	0.12576		7.12344	8.67361	11.8557	5.62119	2.68502	5.04881	6.83462	3.17984	10.0145	46.5254	5.19191	8.21386	0.225422	6.37232
	1.4448	2.01702	4.75369	1.31636	2.47063	2.13939	2.35698	1.2518	3.60878	53.1103	1.567	2.07821	1.58786	2.38782	0.201215	0.832078	0.115571	5.7442	1.0829	0.0129162	0.047346	284.924	265.933	184.167	289.277	251.345	261.957		0.633409	0.0611829	2.67548	0.76185	0.392424	0.0611829		6.98899	8.33368	11.594	5.38723	2.70363	4.87512	6.64711	3.08906	9.73618	46.4723	5.00315	7.91204	0.22523	6.18811
	2.4525	1.97206	5.65468	1.23741	2.28227	2.51752	2.68608	1.52755	4.21363	56.8693	2.33342	2.36739	2.04961	2.50127	0.099245	0.0545565	0.509816	8.81264	2.09862	0.163058	0.0284106	251.92	267.402	160.524	291.968	257.353	249.86		0.0851156	0.395325	3.2873	1.12997	0.0851156	0.150134		6.85772	8.01251	11.3501	5.18315	2.72342	4.70793	6.47247	3.00476	9.47723	46.4237	4.82674	7.6275	0.224885	6.02043
	3.51577	1.85995	6.39222	1.20146	2.15262	2.67492	2.96616	1.85065	4.81681	62.3922	3.42491	2.41377	1.93312	3.30556	0.261982	0.30207	1.22369	11.7379	3.11417	0.661846	0.0848168	219.298	271.081	142.379	293.198	261.529	244.909		1.102	0.553819	3.97845	1.21231	0.261153	0.261153		6.73635	7.67948	11.1116	5.00071	2.74206	4.54515	6.30256	2.92136	9.22392	46.3519	4.65904	7.33525	0.223124	5.86853
	3.88264	1.73675	6.29718	1.52795	2.07249	2.5175	3.00575	1.81692	4.82268	60.4482	3.30121	2.295	1.82068	3.54136	0.320899	0.768938	1.61037	10.8335	2.1839	0.870973	0.238388	208.567	275.153	144.656	282.124	264.127	249.861		1.58765	0.55825	4.00218	0.767049	0.222505	0.222505		6.6246	7.33989	10.852	4.83174	2.7635	4.40407	6.13596	2.82853	8.9645	46.0976	4.51099	7.03891	0.218869	5.72817
	3.72848	1.69537	5.9439	2.34601	2.01215	2.35889	3.01413	1.59453	4.60867	52.9019	2.54253	2.35245	2.09562	3.38608	0.235413	0.510294	1.73915	8.58353	0.446382	1.00397	0.429349	213.043	276.528	153.279	255.312	266.092	254.9		1.37603	0.657084	3.59145	0.00643539	0.340299	0.00643539		6.51837	7.00844	10.578	4.67178	2.80915	4.28979	5.97925	2.72439	8.70364	45.564	4.38529	6.75114	0.212443	5.59507
	3.5659	1.96836	5.58352	2.44102	1.90532	2.26131	2.95424	1.42148	4.37572	48.1166	2.0206	2.35116	2.0416	3.28468	0.233386	0.374132	0.971952	6.91314	0.263398	1.10023	0.48015	217.816	267.523	162.332	252.285	269.589	258.026		1.21474	0.382801	3.23236	0.0898529	0.445845	0.0898529		6.41759	6.69529	10.3183	4.52501	2.85963	4.19088	5.83445	2.62494	8.4594	44.9904	4.27441	6.48008	0.205093	5.4713
	4.93441	2.17784	5.37401	2.32149	1.82121	2.16555	3.13242	1.58081	4.71323	50.4662	2.49897	2.24966	2.16862	4.28118	0.327538	3.24717	0.911213	5.02474	0.657605	1.71927	0.934836	179.294	260.714	167.715	256.096	272.358	261.111		2.68474	0.0718232	3.12434	0.0718232	0.428458	0.0841173		6.32303	6.40656	10.0697	4.41568	2.90998	4.09757	5.70375	2.52914	8.23289	44.3417	4.1771	6.23086	0.197326	5.36936
	5.30107	2.14496	5.52835	2.18158	1.96452	2.06181	3.19705	1.72092	4.91797	53.8284	2.96156	2.16327	2.0826	4.5212	0.369272	4.42689	1.10689	5.43497	1.03117	1.51912	1.28877	169.61	261.777	163.741	260.593	267.648	264.475		3.13779	0.018311	3.36508	0.018311	0.198749	0.101464		6.23607	6.13736	9.8264	4.35024	2.95875	4.00586	5.58578	2.4345	8.02028	43.5839	4.09196	5.99947	0.189023	5.2438
	5.70547	2.05597	6.38123	2.13086	2.64657	1.97794	3.48301	2.00841	5.49142	57.6632	4.03372	2.38871	2.07469	4.94074	0.408534	4.93933	2.03642	8.3997	1.82831	0.69963	2.26522	159.24	264.665	142.641	262.234	245.797	267.21		3.31676	0.332736	3.99252	0.257856	0.257856	0.41077		6.1571	5.87939	9.59467	4.30182	3.00634	3.9193	5.47644	2.34484	7.82128	42.8168	4.01493	5.77865	0.180089	5.09061
	5.60228	1.91395	6.14141	2.15002	2.62695	1.91417	3.39146	1.94633	5.33779	57.3891	3.7882	2.38849	1.97313	4.85845	0.422349	4.88769	2.18305	7.56221	1.54118	0.584479	2.18239	161.855	269.306	148.427	261.613	246.413	269.298		3.21379	0.474538	3.75292	0.238464	0.238464	0.474316		6.08344	5.63334	9.37845	4.25959	3.05479	3.84168	5.37521	2.26163	7.63684	42.0751	3.94616	5.56881	0.170537	4.94646
	5.29578	1.80592	5.68613	2.25749	2.46145	1.8468	3.2256	1.77638	5.00197	55.0713	3.15552	2.35947	1.94947	4.5872	0.403528	4.28568	2.01547	6.05422	0.937226	0.58392	1.90108	169.747	272.863	159.728	258.148	251.636	271.514		2.93631	0.553546	3.32666	0.101979	0.101979	0.512671		6.01583	5.40341	9.17828	4.22201	3.10363	3.78093	5.28402	2.18432	7.46834	41.3383	3.8912	5.37357	0.16	4.81271
	5.06361	1.69727	5.35271	2.35406	2.31973	1.74994	3.08955	1.66645	4.75601	53.9383	2.77707	2.33689	1.89239	4.38622	0.397195	3.8969	1.93845	5.12187	0.540949	0.592634	1.79456	175.851	276.464	168.267	255.055	256.152	274.715		2.72672	0.639621	3.01581	0.0171674	0.0171674	0.58695		5.95704	5.19018	8.99481	4.18746	3.15121	3.72755	5.20138	2.11493	7.31631	40.661	3.84253	5.19858	0.149987	4.68882
	4.72779	1.58875	5.12449	2.32225	2.22463	1.65991	2.9413	1.5701	4.5114	53.3811	2.46521	2.27344	1.80109	4.1264	0.392292	3.19152	1.82941	4.76632	0.383231	0.513617	1.64196	184.87	280.085	174.24	256.072	259.205	277.708		2.45435	0.684692	2.85105	0.0488069	0.0488069	0.613527		5.90562	4.99285	8.82488	4.16239	3.1963	3.67658	5.12644	2.05233	7.17877	40.0343	3.79803	5.09304	0.145653	4.57762
	4.44383	1.50098	4.92257	2.27785	2.48492	1.5612	2.86523	1.46806	4.33328	51.237	2.15519	2.38139	1.74036	3.95411	0.388753	2.49201	1.86116	4.23265	0.345004	0.144634	1.70049	192.673	283.03	179.612	257.494	250.892	281.008		2.06245	0.880403	2.54118	0.103531	0.103531	0.820189		5.8607	4.8046	8.66641	4.15761	3.23784	3.62661	5.05896	1.99508	7.05404	39.4365	3.75936	4.99537	0.141182	4.48111
	4.24888	1.90496	4.6562	2.14789	2.59037	1.46902	2.83622	1.30986	4.14608	46.1833	1.71573	2.36913	1.96569	3.83426	0.32217	1.99562	0.867251	3.31233	0.473806	0.0604408	1.86923	198.123	269.601	186.822	261.682	247.562	284.107		1.87975	0.464172	2.28707	0.221244	0.221244	0.900105		5.82056	4.62369	8.51819	4.17263	3.27593	3.57733	4.99806	1.94286	6.94091	38.8723	3.72616	4.90446	0.136526	4.39816
	4.12005	3.33558	4.32792	2.03299	2.49063	2.08234	3.06492	1.01409	4.07901	33.087	1.02838	2.9131	2.18441	3.92393	0.284779	1.1133	0.0732596	1.59517	1.06487	0.329811	0.965466	201.766	224.667	195.904	265.413	250.711	263.807		1.20695	0.422479	1.41481	0.880112	0.422479	0.830768		5.78284	4.4548	8.37977	4.18939	3.31194	3.53001	4.94146	1.8963	6.83776	38.3754	3.69486	4.81979	0.132118	4.3221
	4.09028	3.43172	4.07693	2.85116	2.3503	2.54301	3.2239	0.759892	3.98379	23.5706	0.577435	3.14144	2.62005	3.91563	0.198232	0.750615	0.0431884	0.727657	0.138938	0.76317	0.463607	202.613	221.795	202.993	239.424	255.175	249.055		0.948843	0.290281	0.935491	0.290281	0.791133	0.598424		5.74777	4.31117	8.25248	4.20506	3.34576	3.48639	4.89144	1.85478	6.74622	37.9189	3.66605	4.74637	0.128419	4.25812
	4.00605	4.67062	3.85151	4.97341	2.17725	3.16074	3.8066	1.02193	4.82852	26.8462	1.04434	3.92878	3.33343	4.50448	0.149408	0.0397829	0.746543	0.0020168	1.36144	2.65477	0.41713	205.018	186.428	209.467	178.251	260.733	229.939		0.0772738	0.741845	0.0772738	1.04463	1.75153	0.768039		5.71671	4.18282	8.13359	4.21899	3.37722	3.44589	4.84587	1.81752	6.66339	37.5066	3.63012	4.68915	0.127298	4.20091
	3.78824	5.03727	3.62983	6.56946	2.00904	3.53356	4.09457	1.5484	5.64297	37.816	2.39755	3.70903	3.55763	4.72501	0.140944	0.0938373	0.888682	0.215981	6.12512	4.3494	0.314731	211.303	176.55	215.933	138.181	266.194	218.772		0.0792046	1.32823	0.0792046	2.86043	1.69999	0.175476		5.68921	4.06553	8.02261	4.23036	3.40623	3.4071	4.80351	1.78452	6.58803	37.1503	3.57171	4.66022	0.132231	4.14795
	3.48792	4.79755	3.4636	6.57389	1.93549	3.36912	3.93793	1.57785	5.51578	40.068	2.48961	3.47576	3.39274	4.47015	0.137024	0.202506	0.738954	0.224985	6.94829	4.00976	0.323548	220.124	182.978	220.846	138.077	268.599	223.663		0.0121596	1.32179	0.0121596	3.09813	1.54027	0.106646		5.66443	3.95701	7.89606	4.24172	3.43304	3.36822	4.76008	1.74724	6.50731	36.706	3.56403	4.63049	0.130143	4.09937
	3.2879	7.71583	3.26853	6.14891	2.43998	3.2425	4.35061	2.08506	6.43566	47.9256	4.34746	3.27821	3.24901	5.43366	0.251611	1.12934	11.3248	1.1709	3.23389	3.65051	1.2279	226.099	112.544	226.682	148.245	252.318	227.466		0.00968802	4.43762	0.00968802	2.8707	0.838238	0.0357143		5.64191	3.85322	7.77432	4.25368	3.4575	3.32857	4.7182	1.71333	6.43153	36.3132	3.55643	4.60207	0.128165	4.05345
	3.23576	8.09558	3.03564	5.65768	2.64887	3.19813	4.31194	2.14105	6.45299	49.6539	4.58409	3.21695	3.07626	5.0522	0.243089	1.15817	14.3159	1.62895	1.811	2.76581	1.24058	227.67	104.63	233.749	160.448	245.725	228.807		0.0188169	4.87864	0.181306	2.44073	0.568073	0.0188169		5.62227	3.76206	7.66181	4.26524	3.47997	3.29009	4.68024	1.68319	6.36343	35.9637	3.55049	4.57649	0.126246	4.01365
	3.52237	7.86933	3.18772	5.97113	2.63921	3.25874	4.40808	2.05655	6.46463	46.6541	4.2294	3.39055	3.20547	5.35894	0.251443	0.784491	11.9802	1.48929	2.44312	3.12892	1.32099	219.103	109.31	229.122	152.605	246.028	226.977		0.131813	4.47877	0.202835	2.58058	0.751346	0.131813		5.60574	3.7039	7.55515	4.27629	3.50076	3.25533	4.64953	1.65251	6.30204	35.5415	3.55155	4.55622	0.123915	3.99009
	3.46374	7.45743	5.0449	6.96582	2.57815	3.33192	4.80699	2.0342	6.8412	42.3176	4.13798	4.25432	3.36487	6.48559	0.316809	1.80434	7.02483	0.0566014	4.66053	4.96774	2.17585	220.842	118.093	176.347	129.019	247.947	224.777		0.790584	3.20311	0.790584	2.7115	1.67617	0.922402		5.59454	3.66539	7.45183	4.28711	3.51983	3.22215	4.62347	1.62206	6.24553	35.0831	3.55622	4.53938	0.121444	3.97625
	3.35811	6.90046	6.3725	6.85328	2.43687	3.14082	4.84367	2.07391	6.91758	42.8169	4.3011	4.86531	3.19514	6.73308	0.356352	2.20689	4.23036	2.33732	4.03852	5.79271	2.8997	223.992	130.509	142.85	131.589	252.416	230.544		1.50719	2.03515	1.50719	1.98797	2.42844	1.72449		5.58536	3.63169	7.35342	4.2959	3.53712	3.17468	4.59636	1.59647	6.19282	34.7333	3.56076	4.52124	0.118842	3.96379
	3.22372	6.52669	7.59429	6.5293	2.5468	2.91842	4.88987	2.22861	7.11848	45.576	4.96669	4.87521	2.99474	6.52865	0.371076	2.77605	2.67919	7.31388	2.68774	5.48998	3.88663	228.033	139.188	115.137	139.126	248.935	237.347		1.65149	1.65149	2.71908	1.6541	2.32841	1.95679		5.57805	3.59978	7.26468	4.30201	3.55245	3.11652	4.56891	1.57725	6.14616	34.5213	3.56429	4.50219	0.116272	3.95089
	3.04195	6.25659	7.75491	6.07255	3.53088	2.73799	4.89915	2.06721	6.96636	42.1954	4.27337	4.80172	3.16418	6.21058	0.324957	3.44917	1.84266	8.15538	1.37689	1.87214	4.67061	233.556	145.634	111.716	150.11	218.851	242.939		1.75977	1.45487	2.95319	1.27084	1.27084	2.06373		5.61846	3.5709	7.18371	4.30597	3.56686	3.07751	4.5539	1.56403	6.11793	34.3448	3.56787	4.49192	0.114649	3.93843
	2.80854	6.07966	7.48777	5.6361	3.87192	2.58426	4.74471	1.96362	6.70833	41.3856	3.85582	4.75401	3.07439	5.96877	0.320063	3.74874	1.78208	7.5244	0.794579	0.761762	4.66752	240.745	149.936	117.434	160.995	208.877	247.755		1.94547	1.32565	2.73376	0.882091	0.882091	2.16975		5.7133	3.54667	7.10702	4.30812	3.58097	3.04895	4.55084	1.55878	6.10962	34.2526	3.55525	4.49016	0.116205	3.94455
	2.61769	5.87722	7.05554	5.30898	3.75086	2.42226	4.50543	1.87099	6.37642	41.5276	3.50062	4.52992	2.90098	5.73516	0.328176	3.56355	1.88183	6.50307	0.645698	0.569365	4.33957	246.703	154.934	126.989	169.403	212.391	252.881		1.91223	1.3473	2.52562	0.779058	0.779058	2.10766		5.82834	3.52642	7.03235	4.31014	3.59363	3.02043	4.55188	1.55921	6.1111	34.2542	3.54322	4.49145	0.118017	3.95188
	2.505	5.4897	12.5302	5.05219	3.51741	2.26918	5.22728	3.80833	9.0356	72.8549	14.5033	4.2848	2.7581	5.38032	0.322202	7.41079	0.0688639	53.3325	0.0306551	2.92365	8.75034	250.256	164.732	33.574	176.154	219.25	257.773		1.7798	1.2049	8.24538	0.76739	0.76739	2.01562		5.94048	3.50886	6.96164	4.31226	3.60524	2.99226	4.55346	1.56262	6.11608	34.3173	3.53296	4.49316	0.119635	3.95875
	2.46704	5.0386	18.8251	4.81621	3.24821	2.0927	6.08131	6.35752	12.4388	104.542	40.4181	4.03221	2.66233	4.983	0.303541	13.063	1.08725	162.404	1.60048	8.02643	15.909	251.459	176.515	0.250616	182.474	227.294	263.471		1.56518	1.00638	14.7929	0.783997	0.783997	1.93951		6.04562	3.49293	6.86758	4.31301	3.61718	2.97174	4.55134	1.55838	6.10972	34.2399	3.52399	4.49176	0.120733	3.9651
	2.44608	4.64013	20.7986	4.55845	3.12883	1.9172	6.24822	7.21248	13.4607	115.433	52.0199	3.84364	2.61677	4.61971	0.276784	14.4562	2.58593	211.714	2.85529	9.73059	18.7577	252.124	187.262	6.12122	189.504	230.908	269.199		1.39756	0.796493	16.955	0.714814	0.714814	1.92644		6.15345	3.47834	6.7743	4.31247	3.63045	2.95724	4.55104	1.55601	6.10706	34.1903	3.51637	4.4914	0.121761	3.97146
	2.39842	4.2985	20.0168	4.28853	3.58554	1.7588	6.05776	6.91466	12.9724	114.146	47.8125	3.93703	2.6952	4.29601	0.228975	13.3907	3.09497	194.854	3.13017	6.11188	18.4811	253.64	196.728	2.86377	197.008	217.237	274.422		1.53861	0.361473	16.0797	0.351496	0.351496	2.17824		6.29013	3.46481	6.69185	4.31154	3.64599	2.94564	4.55833	1.56466	6.12299	34.3254	3.5101	4.49663	0.123212	3.97876
	2.37896	3.99763	19.0814	3.97105	3.8915	1.61783	5.82306	6.56997	12.393	112.827	43.1646	3.93128	2.75709	3.99099	0.182851	11.8619	3.33221	175.784	3.42994	3.73092	17.684	254.26	205.259	0.572936	206.021	208.311	279.113		1.55232	0.0663501	15.1501	0.0397753	0.0397753	2.31345		6.42706	3.45218	6.61305	4.31012	3.66099	2.9365	4.56665	1.57698	6.14363	34.5326	3.50438	4.50252	0.124659	3.98555
	2.35786	3.72299	18.8831	3.65766	3.98032	1.48977	5.68195	6.53797	12.2199	115.066	42.745	3.69032	2.68281	3.91599	0.186879	11.0495	3.83752	174.27	4.09776	2.89554	17.5744	254.933	213.204	0.312042	215.116	205.755	283.408		1.33246	0.0326658	15.1928	0.0326658	0.289998	2.20056		6.55718	3.44066	6.53999	4.3077	3.6716	2.93969	4.57614	1.58989	6.16602	34.743	3.49839	4.50903	0.126212	3.98965
	2.33948	3.49253	18.5424	3.4217	3.82983	1.38906	5.5025	6.45184	11.9543	117.253	41.6263	3.45712	2.61003	3.74551	0.178659	10.0047	4.03997	170.039	4.32973	2.79781	16.9204	255.521	219.987	0.0474825	222.093	210.095	286.809		1.11764	0.035416	15.0853	0.035416	0.372718	2.06805		6.67731	3.43008	6.47159	4.30557	3.67758	2.9514	4.58559	1.60256	6.18815	34.9477	3.49196	4.51559	0.127833	3.99158
	3.91899	3.27903	17.587	3.27431	3.68484	1.30588	5.50835	5.98945	11.4978	108.734	35.8735	3.48194	3.27549	3.86045	0.0819739	2.52606	4.96985	145.895	4.99091	3.32517	17.6608	207.518	226.366	0.543849	226.508	214.319	289.633		0.437052	0.202906	14.1051	0.207625	0.202906	2.17606		6.78915	3.42048	6.40616	4.30511	3.68303	2.96347	4.59457	1.61566	6.21022	35.1645	3.48612	4.5222	0.129376	3.99407
	5.34436	3.07407	16.3199	3.11969	3.73316	1.21821	5.46823	5.47895	10.9472	100.196	30.0188	3.42643	3.08547	4.94156	0.23123	0.0153426	5.73201	117.758	5.51561	3.01045	18.0626	168.484	232.575	4.01849	231.186	212.907	292.625		1.91793	0.352362	12.8934	0.306735	0.306735	2.20822		6.89423	3.41208	6.34351	4.30769	3.6737	2.97423	4.60091	1.63102	6.23192	35.4499	3.47749	4.5276	0.131181	3.99069
	5.12396	2.94037	15.2893	2.88749	4.86018	1.1253	5.3711	5.07535	10.4464	94.4938	25.7592	3.90028	2.90071	5.05802	0.271062	0.0610763	5.90842	98.3703	6.1683	0.261032	18.0268	174.254	236.671	9.2125	238.301	181.287	295.812		1.22368	0.959906	11.389	1.01279	0.959906	2.77498		6.99304	3.4044	6.30623	4.30936	3.65953	2.98482	4.60957	1.65194	6.26151	35.8373	3.46818	4.53451	0.133247	3.98445
	7.79333	2.80357	14.098	2.68277	4.92291	1.03791	5.55641	4.78782	10.3442	86.1676	22.9232	3.86324	2.71297	7.07572	0.445693	5.0038	7.57811	72.9582	8.25781	0.401318	20.4169	110.905	240.899	17.8635	244.663	179.602	298.826		3.93009	1.05967	10.2347	1.18047	1.05967	2.82534		7.08589	3.39774	6.27939	4.31575	3.64501	2.99649	4.62004	1.67374	6.29379	36.2278	3.45956	4.54397	0.135492	3.98038
	14.2161	2.59707	13.1946	2.54587	4.66204	0.953926	6.36159	5.81799	12.1796	91.455	33.8491	3.62956	2.55867	11.0614	0.62428	61.6932	14.1716	46.6894	14.5597	2.88849	29.2429	16.8789	247.352	26.3162	248.965	186.663	301.736		10.5865	1.03248	9.565	1.08369	1.03248	2.67563		7.17319	3.39213	6.25634	4.32447	3.6309	3.00972	4.63113	1.69481	6.32594	36.5962	3.45182	4.55446	0.137722	3.97769
	16.9063	2.45204	12.2589	2.6902	4.36566	0.875678	6.59146	6.45747	13.0489	97.9672	41.6989	3.52793	2.51158	10.2856	0.607479	106.396	17.1348	32.1197	15.2198	4.95418	32.6701	2.0113	251.935	36.7916	244.431	194.849	304.461		13.3784	1.07589	8.73095	0.837728	0.837728	2.65225		7.25513	3.38738	6.23541	4.33366	3.61829	3.02474	4.64244	1.71464	6.35708	36.9341	3.44511	4.56524	0.139835	3.97598
	16.9118	2.41884	11.2673	3.18024	4.24629	0.813889	6.47306	6.26445	12.7375	96.7773	39.2434	3.71326	2.60919	9.51202	0.569484	108.968	16.4367	22.9844	10.8427	4.95852	32.0262	1.99557	252.99	49.8043	229.348	198.196	306.621		13.1986	1.29443	7.55401	0.533025	0.533025	2.89937		7.33235	3.38282	6.21842	4.342	3.60571	3.0398	4.65352	1.73429	6.3878	37.2683	3.43854	4.57564	0.141885	3.97386
	15.8237	2.7941	10.4527	2.97465	4.14793	0.762376	6.15924	5.77015	11.9294	93.6827	33.2946	3.56129	2.83924	8.87648	0.515312	93.4021	11.3242	18.4335	10.1416	4.04537	29.1261	6.25386	241.193	61.9655	235.617	200.975	308.428		12.2624	0.767191	6.89138	0.586639	0.586639	2.79892		7.40504	3.3788	6.23139	4.34942	3.59041	3.05272	4.66796	1.75895	6.42691	37.6813	3.4317	4.58833	0.144217	3.96991
	15.1072	2.75073	9.82053	2.80898	3.98876	0.701248	5.86291	5.48246	11.3454	93.5109	30.0574	3.39887	2.76529	8.36259	0.502997	85.4568	9.68563	15.6628	9.32648	3.51242	26.6427	10.351	242.542	72.3174	240.731	205.513	310.579		11.7083	0.648137	6.42166	0.589892	0.589892	2.69762		7.47302	3.38019	6.24819	4.35742	3.5725	3.0636	4.68249	1.78287	6.46535	38.0752	3.42827	4.60122	0.146081	3.96496
	15.0535	2.57006	9.39328	2.67932	3.83438	0.650307	5.6968	5.45946	11.1563	95.8339	29.8058	3.25685	2.59737	8.00355	0.509973	87.5474	9.77654	13.6639	9.10522	3.46863	25.4671	10.6995	248.202	79.7665	244.771	209.963	312.377		11.7966	0.686791	6.13643	0.57753	0.57753	2.60654		7.53463	3.38879	6.26503	4.36639	3.55599	3.07462	4.69758	1.80364	6.50121	38.3951	3.43059	4.61478	0.147189	3.96119
	17.3434	2.37684	8.99268	2.51822	3.67471	0.609059	5.91915	6.28186	12.201	106.128	39.4618	3.09646	2.41219	7.66319	0.521172	130.513	12.5479	9.44659	11.5663	5.03753	28.1971	0.962543	254.327	87.0826	249.838	214.616	313.836		14.2469	0.71962	5.89622	0.578243	0.578243	2.4874		7.59137	3.39838	6.2781	4.37608	3.54207	3.08641	4.71207	1.82171	6.53378	38.6605	3.43431	4.62807	0.148066	3.95907
	16.6914	2.26708	8.47357	2.35481	3.41216	0.811722	5.66845	6.01002	11.6785	106.026	36.1203	2.88349	2.28901	7.20822	0.517962	121.505	11.5693	7.8687	10.9802	5.09084	23.5878	2.6671	257.84	97.0406	255.031	222.377	306.697		13.8079	0.616403	5.59009	0.528677	0.528677	2.07176		7.64565	3.40809	6.28725	4.385	3.52943	3.0988	4.7257	1.83818	6.56389	38.8975	3.43843	4.64053	0.148794	3.95721
	15.5457	2.7798	7.81278	2.21423	3.39091	1.39041	5.5223	5.39989	10.9222	97.7834	29.1588	3.08535	2.35562	6.70731	0.480164	100.468	7.52128	5.24632	10.9433	4.54282	17.0725	7.72194	241.637	110.496	259.541	223.012	286.763		12.4603	0.305553	4.72743	0.871129	0.305553	1.69495		7.69922	3.41899	6.29433	4.39348	3.51803	3.11056	4.7391	1.85399	6.59309	39.1211	3.44375	4.6527	0.149318	3.95576
	14.3511	2.75121	7.27039	2.13783	5.83511	1.67559	5.67021	4.79377	10.464	84.5431	22.9803	4.29316	2.29117	6.91157	0.502067	75.3583	8.52054	2.56057	12.4777	0.0271913	15.9569	15.7876	242.527	122.193	262.008	155.985	277.186		10.058	1.54195	2.97723	2.15533	1.54195	2.61757		7.75208	3.4422	6.3006	4.40075	3.50736	3.12126	4.75404	1.86794	6.62198	39.2916	3.45849	4.66572	0.148597	3.95405
	13.3391	2.64288	6.78171	2.54352	6.54893	1.68558	5.59028	4.37262	9.9629	78.2182	19.1198	4.5959	2.56836	6.72351	0.447182	60.0438	8.68716	1.41949	9.28278	0.919	15.2467	24.8544	245.913	133.236	249.039	138.664	276.853		8.74317	1.95302	2.1858	2.05239	1.95302	2.91032		7.80036	3.46546	6.3066	4.40683	3.49779	3.13085	4.76798	1.8806	6.64858	39.4422	3.47355	4.67769	0.147726	3.95231
	12.3933	2.48507	6.31866	3.60271	6.36088	1.66109	5.47029	3.9077	9.37799	71.435	15.2701	4.96069	2.76448	6.35033	0.393409	47.9284	8.91153	0.719734	3.48785	0.793156	14.51	35.1787	250.887	144.14	216.731	143.128	277.669		7.43264	2.47561	1.35798	1.35798	1.4002	3.2996		7.83611	3.48775	6.30098	4.41225	3.48944	3.1349	4.77691	1.88839	6.6653	39.5317	3.48817	4.68574	0.146511	3.95085
	11.5671	2.31409	5.90488	3.96595	5.94557	1.58083	5.21307	3.5928	8.80587	68.9191	12.9082	4.93541	2.72706	5.9354	0.370373	40.3735	8.40405	0.478605	1.55531	0.536561	13.1931	45.6626	256.333	154.247	206.168	153.238	280.35		6.63167	2.62132	0.969466	0.969466	1.01016	3.35458		7.85768	3.50901	6.28556	4.41724	3.48188	3.13543	4.78113	1.8908	6.67193	39.547	3.48867	4.69016	0.146903	3.96313
	10.7781	2.18264	5.53401	3.93964	5.91549	3.04282	5.23211	3.06851	8.30062	58.6476	9.41574	4.73682	3.26702	5.82012	0.280958	30.7577	9.29929	0.0911419	1.67049	0.467011	4.79302	56.9483	260.559	163.596	206.924	153.983	233.53		6.04125	2.55419	0.797186	0.797186	1.17867	1.69401		7.87288	3.52884	6.26871	4.41791	3.47468	3.13568	4.78312	1.89136	6.67448	39.5425	3.48822	4.69181	0.147138	3.97338
	10.0676	2.05712	5.17014	3.69236	8.048	4.6745	5.61829	2.93881	8.5571	52.3079	8.6366	4.92232	3.93789	7.32854	0.300951	19.7968	12.6819	0.200842	3.70924	5.90348	0.890755	68.1754	264.627	173.037	214.099	105.606	186.322		5.14533	2.8652	0.247822	1.22996	3.12568	0.247822		7.90017	3.54607	6.25297	4.40914	3.46747	3.13562	4.78524	1.89693	6.68217	39.6413	3.48712	4.69122	0.14723	3.97761
	9.5074	1.93493	4.78229	3.77011	8.25723	5.21255	5.57742	2.82579	8.40322	50.6649	7.98512	4.99742	4.02316	7.49606	0.301488	15.4448	13.2677	0.632225	3.26637	7.18139	0.13313	77.741	268.618	183.391	211.83	101.35	171.923		4.50998	3.06249	0.215128	1.22731	3.25981	0.215128		7.94492	3.55778	6.23823	4.39832	3.46043	3.13463	4.78905	1.90948	6.69854	39.8719	3.48477	4.69137	0.147576	3.97805
	9.10083	1.83336	4.38041	6.13626	7.99627	5.28971	5.78947	2.60159	8.39106	44.9366	6.76827	5.71298	4.60774	7.53126	0.240837	10.9651	15.6508	1.98545	0.12026	4.86993	0.249767	85.0758	271.957	194.437	148.553	106.672	169.906		3.38785	3.87962	1.33257	0.423276	2.28328	0.423276		7.98164	3.565	6.22249	4.38805	3.45342	3.13302	4.7906	1.92004	6.71065	40.0793	3.48132	4.68996	0.147914	3.97652
	8.83858	1.69988	4.01428	9.12174	7.60243	4.96798	6.04081	2.96175	9.00256	49.0289	8.77194	6.28521	4.2527	8.52954	0.334592	7.82748	18.8437	4.10685	9.49208	2.43864	1.15097	89.9825	276.378	204.782	84.6906	114.963	178.396		2.55337	4.58533	2.27093	2.83653	1.31722	1.31722		8.01161	3.57094	6.20318	4.37867	3.4444	3.13131	4.79002	1.92837	6.71839	40.2581	3.47604	4.68718	0.148366	3.9748
	8.61483	1.5675	3.68868	9.53777	7.26813	4.82466	5.91693	3.07541	8.99234	51.9764	9.45812	6.0464	3.97268	8.27816	0.351444	7.27869	18.9176	4.96509	13.1105	1.82575	1.19305	94.2774	280.797	214.207	77.2064	122.243	182.245		2.56844	4.4789	2.35771	3.49137	1.22173	1.22173		8.03199	3.57698	6.17499	4.36912	3.42809	3.12925	4.78507	1.93339	6.71846	40.4046	3.46531	4.68109	0.14924	3.97305
	8.07445	1.47898	3.39221	9.12869	7.1541	4.8926	5.68684	2.94286	8.6297	51.7486	8.66041	6.02335	3.76731	7.84436	0.351117	5.70068	17.706	5.2653	11.8464	2.15285	0.630819	105.063	283.771	222.973	84.5627	124.778	180.416		2.0511	4.54436	2.63113	3.10534	1.13075	1.13075		8.05468	3.58384	6.1516	4.35854	3.41136	3.12664	4.78111	1.9401	6.72121	40.5786	3.45448	4.67547	0.150184	3.97119
	7.58965	1.40871	3.11702	8.67343	7.00882	5.62409	5.57029	2.79703	8.36731	50.2134	7.82337	6.31645	3.74379	7.44444	0.330763	4.07784	17.3187	6.0185	9.62948	2.06938	0.00289464	115.237	286.144	231.267	93.143	128.044	161.3		1.2732	4.90775	3.19943	2.35697	0.692366	0.692366		8.10079	3.59171	6.132	4.34604	3.3956	3.12372	4.78164	1.95529	6.73693	40.8915	3.44463	4.67274	0.151295	3.96887
	7.34069	1.35825	2.88726	8.10302	6.71751	5.44621	5.30882	2.66121	7.97004	50.1281	7.08206	6.08186	3.527	7.1849	0.34148	4.1285	15.607	5.86397	7.80753	1.98439	0.0188753	120.644	287.853	238.308	104.478	134.722	165.85		1.25883	4.72361	3.1946	2.02116	0.635648	0.635648		8.1465	3.60235	6.1135	4.33204	3.38108	3.12096	4.78274	1.9702	6.75294	41.194	3.4364	4.67006	0.152184	3.96719
	7.17658	1.31544	2.68666	8.16289	6.33866	5.05116	5.1219	2.65986	7.78176	51.9312	7.07487	5.69491	3.27779	6.9671	0.360113	4.22171	14.4891	5.9304	9.24764	1.4805	0.00500359	124.276	289.308	244.542	103.258	143.66	176.181		1.48167	4.37947	3.00825	2.46798	0.643748	0.643748		8.18906	3.61328	6.09523	4.31876	3.36908	3.11826	4.78395	1.98381	6.76776	41.4681	3.43013	4.66765	0.152822	3.96602
	7.06653	1.2518	2.50604	9.37959	5.88986	4.69274	5.13109	2.9834	8.11449	58.1436	8.90067	5.2913	3.05271	6.77236	0.378588	3.74593	15.0489	6.89091	18.0497	0.575726	0.192154	126.742	291.477	250.223	80.0112	154.62	185.825		1.77523	4.0395	2.78526	4.08829	0.59856	0.59856		8.22725	3.62371	6.07858	4.30643	3.35411	3.1157	4.7843	1.9967	6.78099	41.7344	3.42151	4.66483	0.153756	3.96507
	6.8659	1.16484	2.34028	10.7683	5.46522	4.34868	5.15887	3.43589	8.59476	66.6016	11.8053	4.90695	2.84238	6.51573	0.392531	2.91394	15.9523	7.94443	31.4657	0.0938486	0.656408	131.299	294.454	255.495	57.0959	165.361	195.323		1.95895	3.74211	2.56667	5.86135	0.558269	0.558269		8.261	3.6351	6.0644	4.29548	3.33764	3.11376	4.78456	2.00845	6.79301	41.9776	3.412	4.66229	0.154848	3.96529
	6.43548	1.28767	2.17044	10.4553	5.14984	4.07144	4.92837	3.30039	8.22875	66.9672	10.8926	4.61064	2.64569	6.11407	0.395945	2.2714	13.2546	7.60617	30.5472	0.0490506	0.73432	141.349	290.253	260.953	61.9238	173.571	203.149		1.82484	3.32297	2.4402	5.84468	0.539199	0.539199		8.29108	3.64361	6.05264	4.28539	3.32157	3.10651	4.78347	2.02044	6.80391	42.238	3.40208	4.65895	0.155919	3.9645
	5.94292	2.49021	1.99438	9.7498	4.84002	3.81055	4.80465	2.82821	7.63286	58.8641	7.99878	4.32529	2.82029	5.66719	0.335423	1.29566	5.35663	7.8976	24.4546	0.00125129	0.988219	153.303	250.725	266.672	73.5253	181.831	210.654		1.61763	1.83508	2.33091	5.42451	0.514733	0.514733		8.31715	3.64956	6.04132	4.26637	3.30629	3.09422	4.77915	2.03262	6.81177	42.531	3.39211	4.65096	0.156513	3.95797
	5.61939	3.09103	1.84569	9.04197	4.51588	3.51184	4.6043	2.52288	7.12718	54.7939	6.36491	4.01386	3.19623	5.34351	0.251445	1.0304	2.28999	7.60992	19.6929	0.00781792	1.19347	161.42	232.058	271.551	86.1651	190.678	219.415		1.60553	0.922832	2.16817	5.02811	0.502021	0.502021		8.34019	3.64021	6.03122	4.22559	3.29241	3.0748	4.7674	2.04776	6.81517	42.9534	3.37936	4.63195	0.156353	3.9329
	5.32624	3.55629	1.7212	8.49223	4.1991	3.24665	4.42362	2.31773	6.74135	52.3944	5.37186	3.8777	3.32406	5.04446	0.205579	0.814723	0.752256	7.30307	16.5536	0.0504073	1.38525	168.954	218.1	275.669	96.6733	199.526	227.341		1.44854	0.321406	2.1565	4.61453	0.321406	0.631047		8.36136	3.62466	6.02258	4.17037	3.28187	3.05088	4.75195	2.06427	6.81623	43.4405	3.36757	4.60656	0.155376	3.89751
	4.99025	3.77525	1.64214	8.05266	3.88435	2.98631	4.22183	2.17993	6.40175	51.6347	4.75208	3.8298	3.18355	4.71378	0.193766	0.590483	0.199432	6.65481	14.6753	0.113893	1.5265	177.802	211.68	278.301	105.51	208.518	235.26		1.16046	0.0545489	2.18766	4.22286	0.0545489	0.843486		8.38103	3.60895	6.01456	4.12385	3.27894	3.02821	4.73926	2.07872	6.81798	43.8618	3.36145	4.58541	0.154018	3.8664
	4.61907	3.52712	1.56279	7.71063	3.57962	2.78789	3.96452	2.09543	6.05994	52.8545	4.39081	3.55337	2.97269	4.35921	0.189107	0.42844	0.191322	5.7683	14.0334	0.148151	1.38446	187.838	218.962	280.954	112.654	217.411	241.386		1.06571	0.0262499	1.99057	4.15727	0.0262499	0.765479		8.39824	3.56155	6.00663	4.0879	3.27557	3.00662	4.72275	2.09516	6.81791	44.3631	3.34706	4.56404	0.153832	3.82472
	4.37798	3.92981	1.46629	7.39393	3.30682	2.66889	3.85729	2.01079	5.86808	52.1297	4.04328	3.61831	2.82838	4.26594	0.202636	0.271122	0.00525897	5.71688	12.5078	0.303009	1.41228	194.505	207.207	284.199	119.477	225.53	245.098		0.759666	0.311491	2.15203	3.77562	0.311491	0.949422		8.41199	3.50813	5.99932	4.05626	3.27024	2.98524	4.7052	2.11124	6.81643	44.8703	3.32971	4.54296	0.154109	3.78219
	4.28007	6.23813	1.37662	7.02641	3.0633	2.62271	4.10121	2.18366	6.28487	53.2443	4.76836	3.67169	2.73286	5.74861	0.35557	0.0319929	4.56643	7.42337	8.55682	1.07725	2.18595	197.246	146.08	287.23	127.647	232.904	246.546		0.608386	2.56644	2.29507	3.35473	0.608386	1.04898		8.41937	3.45511	5.98892	4.02001	3.26453	2.96288	4.68513	2.12528	6.81041	45.3621	3.31217	4.51885	0.15409	3.73756
	4.49206	7.2873	1.29447	6.56788	2.85268	2.55551	4.17498	2.37409	6.54907	56.8646	5.6363	3.67237	2.6298	6.04893	0.393966	0.100536	9.68649	8.29734	5.72596	1.74849	2.62269	191.336	121.82	290.021	138.218	239.377	248.661		0.819689	3.61493	2.3779	2.89551	0.819689	1.11686		8.42421	3.40453	5.95838	3.97232	3.25834	2.93918	4.65949	2.13682	6.79631	45.8595	3.29489	4.4877	0.153267	3.68842
	4.38274	7.03068	1.23916	6.03388	2.6729	2.44486	3.96737	2.24783	6.2152	56.6579	5.05274	3.52782	2.50187	5.6211	0.384001	0.17253	9.38387	7.44311	4.27047	1.67565	2.31805	194.372	127.55	291.908	151.059	244.972	252.163		0.854918	3.50286	2.28866	2.50606	0.854918	1.08296		8.42705	3.35786	5.91298	3.92515	3.2524	2.92095	4.63273	2.14464	6.77737	46.2931	3.27877	4.45584	0.152182	3.64151
	4.14984	6.54492	1.51819	5.59499	2.54518	2.75779	3.85182	1.93547	5.78729	50.2483	3.74606	3.45382	2.59834	5.2337	0.336485	0.0888164	7.25281	5.44583	3.03863	1.7073	1.19689	200.921	138.758	282.452	162.04	248.986	242.322		0.696023	3.09111	1.93563	2.14117	0.908635	0.696023		8.42877	3.31344	5.85405	3.88088	3.24727	2.9098	4.6057	2.149	6.7547	46.6596	3.26381	4.4245	0.150968	3.59716
	8.53955	6.23452	1.72908	5.22742	2.4318	4.35699	4.75323	2.50786	7.26109	52.7612	6.28937	4.7922	2.9131	5.98275	0.345066	14.3362	2.19424	9.14545	0.22486	5.38904	0.157004	95.745	146.167	275.408	171.533	252.578	195.091		3.74734	1.44232	3.06312	0.435215	2.36041	0.435215		8.43041	3.27039	5.79295	3.84089	3.24354	2.90061	4.5798	2.15243	6.73223	46.9984	3.25025	4.39507	0.149741	3.55564
	13.7065	6.08657	1.71208	4.86674	2.33898	4.82139	5.58871	4.30918	9.89789	77.1051	18.569	4.84406	2.95958	5.78161	0.322843	65.8983	0.247868	15.0282	0.521238	10.5607	0.588773	21.326	149.767	275.972	181.111	255.536	182.334		8.86242	1.24251	3.13199	0.0226736	2.50509	0.0226736		8.4327	3.22771	5.7342	3.80486	3.24282	2.89204	4.55572	2.15586	6.71158	47.3221	3.23149	4.36801	0.149552	3.52384
	15.4796	5.84763	1.64577	4.56535	2.25202	4.54329	5.72228	5.03211	10.7544	87.9389	25.3221	4.55432	2.82484	5.52706	0.323546	95.2058	0.0157131	16.618	1.33848	12.0427	1.39003	8.09323	155.672	278.18	189.314	258.324	189.921		10.9253	1.29331	2.90856	0.0110328	2.3023	0.0110328		8.43484	3.18578	5.67959	3.77128	3.24681	2.88397	4.53371	2.15906	6.69277	47.6225	3.20104	4.3431	0.151385	3.50905
	14.9216	5.49306	1.54705	4.26159	2.13352	4.42194	5.46312	4.86647	10.3296	89.0786	23.6825	4.34176	2.66554	5.22528	0.324395	89.4622	0.000896182	15.3356	1.44368	11.0862	1.08406	11.5799	164.646	281.483	197.765	262.147	193.281		10.5798	1.15129	2.79472	0.0801756	2.20824	0.0801756		8.43613	3.1468	5.56934	3.73884	3.25198	2.87673	4.5033	2.15591	6.65921	47.8739	3.17309	4.31219	0.152178	3.49541
	13.9304	5.06508	1.74196	3.90889	2.12138	5.04903	5.30279	4.45647	9.75926	84.04	19.8601	4.47896	2.56826	5.06106	0.326741	74.4357	0.0565071	12.6795	1.94295	10.1214	0.0643959	19.308	175.812	274.98	207.809	262.541	176.238		9.45144	0.586118	2.737	0.570067	2.35758	0.570067		8.43701	3.11167	5.39539	3.70737	3.25737	2.8708	4.46327	2.14699	6.61026	48.1035	3.14809	4.27429	0.15173	3.48237
	13.9693	4.65209	2.71496	3.62658	2.35654	5.40894	5.45473	4.32647	9.78121	79.3159	18.7184	4.13933	2.94286	5.21973	0.278939	72.4981	0.644246	7.50639	3.34217	9.59883	0.00209701	18.9675	186.935	243.658	216.029	254.975	166.811		9.82998	0.512755	1.42438	0.512755	1.78279	1.26961		8.43685	3.07997	5.20283	3.67736	3.26247	2.86621	4.42095	2.13772	6.55867	48.3543	3.12559	4.23505	0.150728	3.46991
	16.6558	4.28061	3.5266	3.42852	2.91728	5.19378	6.00044	5.27989	11.2803	87.9918	27.8773	3.90361	3.45304	4.96549	0.179657	113.537	2.9578	6.11987	6.61477	9.50584	0.650693	2.78442	197.231	218.977	221.89	237.382	172.415		12.7522	0.377005	0.377005	0.475088	0.986322	1.29018		8.43568	3.05117	5.02298	3.64946	3.26249	2.86274	4.38075	2.13131	6.51206	48.6516	3.104	4.19793	0.149814	3.45597
	16.4908	3.94459	3.47589	3.22466	2.90181	5.02687	5.84411	5.26794	11.112	90.141	27.7512	3.71024	3.28747	4.7563	0.182604	113.353	3.60816	5.60847	6.8615	8.65711	0.667889	3.36229	206.781	220.481	228.005	237.859	176.827		12.7806	0.234352	0.234352	0.485579	0.808428	1.31662		8.43304	3.02486	4.85227	3.62416	3.25908	2.86028	4.34228	2.12675	6.46903	48.9777	3.08342	4.16275	0.148953	3.44162
	15.6195	3.64563	3.26863	2.9925	2.73288	5.97412	5.70554	4.99475	10.7003	87.542	24.9475	3.45713	3.06153	5.392	0.27568	98.2862	4.24322	5.93852	7.36061	8.83669	0.0721334	7.31706	215.469	226.679	235.07	243.098	152.532		12.1623	0.188499	0.188499	0.464637	0.724249	2.51698		8.42942	3.00069	4.6828	3.60141	3.25427	2.85823	4.30447	2.12354	6.42801	49.3332	3.06408	4.12871	0.148012	3.42784
	14.4259	3.36711	3.01191	2.85105	2.55582	6.56667	5.46308	4.6309	10.094	84.7673	21.4452	3.18951	2.89126	5.76678	0.332121	80.3322	4.39307	6.00822	6.8227	8.45214	1.21793	15.199	223.723	234.475	239.427	248.651	138.246		11.2364	0.177601	0.177601	0.338462	0.63369	3.37716		8.42466	2.97802	4.51567	3.58076	3.25025	2.85623	4.2676	2.12153	6.38913	49.7125	3.04608	4.09589	0.146992	3.4155
	13.431	3.14227	2.86706	2.80119	2.41664	6.33456	5.16545	4.29436	9.45981	83.1362	18.4415	3.00466	2.81766	5.53648	0.325446	68.3192	4.09326	5.28261	5.58972	7.55596	1.3668	23.9463	230.5	238.932	240.973	253.06	143.758		10.4263	0.137606	0.137606	0.203472	0.588023	3.32989		8.40265	2.9568	4.35687	3.56101	3.24643	2.85426	4.22967	2.11451	6.34418	49.9923	3.0292	4.0625	0.145705	3.40372
	12.609	2.93864	2.83962	2.96885	2.31114	5.89463	4.92697	3.97333	8.9003	80.6444	15.7874	2.95375	2.86437	5.16319	0.286365	59.013	3.95346	4.35706	3.83426	6.84261	0.936366	32.6672	236.724	239.781	235.796	256.427	154.501		9.65522	0.0151031	0.114127	0.0151031	0.642608	2.94089		8.36529	2.93899	4.21314	3.54181	3.23989	2.85287	4.192	2.10282	6.29482	50.1628	3.01421	4.02945	0.144135	3.39085
	11.8317	2.70759	4.94054	2.8078	2.23583	5.53051	5.009	3.59607	8.60507	71.7921	12.9317	3.87417	2.73264	5.38302	0.326575	46.5496	5.29648	0.00468651	4.84527	7.69049	0.271975	42.156	243.887	179.13	240.768	258.845	163.686		7.95755	1.16658	1.06637	1.06637	1.63835	1.65634		8.32898	2.92726	4.08044	3.52399	3.22006	2.85197	4.15545	2.09309	6.24854	50.3698	3.00046	3.94133	0.135537	3.37203
	11.1027	2.54468	5.50912	3.17649	2.18319	5.29718	4.96889	3.31279	8.28168	66.6706	10.9746	4.23684	2.70263	5.45614	0.33749	37.6236	5.87681	0.291844	3.21271	7.76014	0.107772	52.1542	249.002	164.234	229.462	260.541	169.711		6.86587	1.69216	1.27228	1.06034	2.05365	1.06034		8.2648	2.9204	3.95924	3.50763	3.1985	2.85112	4.11695	2.0726	6.18955	50.3432	2.98992	3.84633	0.125275	3.35307
	10.4352	2.43291	5.4542	3.2616	2.12084	5.1688	4.81225	3.0811	7.89335	64.0261	9.49315	4.2152	2.64008	5.38285	0.341866	31.6171	5.66126	0.412095	2.40451	7.2437	0.127126	62.2415	252.542	165.644	226.891	262.558	173.072		6.21996	1.78229	1.239	0.953599	2.09436	0.953599		8.13531	2.91531	3.84759	3.49216	3.17845	2.85045	4.06988	2.02611	6.09598	49.7831	2.98109	3.75873	0.115379	3.3353
	9.77015	2.29784	5.22867	3.13887	2.04398	5.05703	4.58942	2.87409	7.46351	62.6242	8.26039	4.09795	2.5081	5.18576	0.348026	26.8399	5.25135	0.408638	2.10411	6.47926	0.218654	73.1767	256.853	171.5	230.603	265.055	176.025		5.6722	1.80011	1.13072	0.95908	2.05396	0.95908		7.97843	2.91093	3.74508	3.47458	3.16029	2.85001	4.01989	1.96877	5.98865	48.9757	2.97327	3.67746	0.105881	3.31743
	9.18027	2.14071	5.15029	2.93709	1.94172	4.84184	4.36532	2.71623	7.08155	62.2229	7.37791	3.88946	2.33981	5.07318	0.368727	23.1838	4.94887	0.616175	2.03985	5.87382	0.227067	83.6167	261.915	173.56	236.772	268.395	181.782		5.29081	1.74875	1.26083	0.952374	1.94774	0.952374		7.82124	2.90576	3.65133	3.45146	3.14243	2.84984	3.97034	1.91179	5.88214	48.1518	2.96492	3.60137	0.0969255	3.29695
	8.63717	2.09541	7.62235	2.72692	1.80681	4.50638	4.56584	2.9332	7.49905	64.2423	8.60368	3.61665	2.25329	6.84336	0.504589	16.5757	6.10302	9.34226	3.38163	7.61224	0.00353554	93.8441	263.383	114.536	243.284	272.834	190.94		5.02052	1.52124	4.0057	0.88973	1.80984	0.88973		7.6747	2.89572	3.56889	3.42996	3.12479	2.85013	3.92403	1.85942	5.78345	47.3854	2.95299	3.53416	0.0895877	3.27738
	8.13016	2.5612	7.56194	2.63636	1.72751	4.21186	4.4715	2.74045	7.21196	61.2871	7.51009	3.42411	2.57999	6.72442	0.445426	13.3857	3.64926	9.55078	3.36774	7.52952	0.0674144	103.924	248.481	115.832	246.117	275.46	199.166		4.70604	0.862912	4.13783	0.787749	1.69661	0.787749		7.53509	2.88535	3.50069	3.41194	3.10818	2.85202	3.88221	1.80911	5.69132	46.6	2.94106	3.4785	0.0837195	3.26006
	7.55823	3.18358	7.35254	2.58686	1.76799	4.06455	4.41896	2.46969	6.88865	55.8886	6.09938	3.62406	2.73604	6.53054	0.409482	9.85503	1.52617	8.60591	3.35657	7.02762	0.125608	115.912	229.247	120.384	247.673	274.118	203.346		3.93417	0.440485	3.72848	1.0372	1.85607	0.440485		7.3957	2.87721	3.43581	3.39689	3.09259	2.85433	3.84209	1.7584	5.60049	45.7667	2.93106	3.42608	0.0778695	3.24474
	7.05394	3.13316	6.9096	2.52748	1.82047	3.93898	4.2306	2.24263	6.47324	53.0098	5.0294	3.53607	2.6789	6.16694	0.394314	7.97121	1.20438	7.177	2.90063	5.80876	0.085044	127.025	230.776	130.3	249.545	272.383	206.943		3.51787	0.402909	3.37352	1.00859	1.71561	0.402909		7.23281	2.87351	3.37331	3.38358	3.07776	2.85679	3.79963	1.69761	5.49723	44.6783	2.92457	3.38102	0.0723877	3.22554
	6.73325	3.01738	6.40504	2.36562	1.78523	3.78411	4.01511	2.09007	6.10518	52.0552	4.3684	3.40075	2.52856	5.74981	0.389116	7.38828	0.995453	5.71178	2.7208	4.97233	0.0533577	134.357	234.307	142.073	254.685	273.547	211.422		3.3325	0.383366	3.00429	1.03513	1.61551	0.383366		7.08276	2.87453	3.31394	3.37179	3.06407	2.85665	3.76062	1.64164	5.40226	43.6533	2.92191	3.35733	0.0693428	3.18901
	6.59321	3.05115	6.00674	2.25601	1.72076	3.53021	3.85968	1.99955	5.85923	51.8061	3.9982	3.29068	2.4548	5.3876	0.373968	7.47217	0.653721	4.60985	2.57175	4.57496	0.108551	137.623	233.275	151.727	258.196	275.684	218.871		3.30253	0.23953	2.71606	1.03467	1.56991	0.23953		6.94778	2.87004	3.25936	3.36115	3.04942	2.85024	3.723	1.59299	5.31599	42.7878	2.91488	3.3357	0.0673244	3.15439
	6.47727	4.27583	5.6499	2.09244	1.60182	3.27725	3.89575	1.93816	5.83391	49.7506	3.75646	3.77654	2.38864	5.30638	0.379172	6.66424	0.144458	3.07703	3.25192	5.26212	0.382545	140.357	197.365	160.645	263.479	279.648	226.419		2.70073	0.499289	1.87336	1.68409	2.17472	0.499289		6.82633	2.86481	3.20896	3.35087	3.01046	2.8444	3.6843	1.55181	5.23611	42.1194	2.90122	3.31539	0.0666233	3.10971
	6.27304	4.34365	5.35411	1.92401	1.51433	3.09769	3.75114	1.89996	5.65111	50.6503	3.60986	3.72067	2.21743	5.1015	0.394057	6.36	0.351071	2.56952	3.33842	5.00331	0.426992	145.237	195.464	168.231	268.976	282.581	231.855		2.55237	0.622979	1.63344	1.79667	2.20634	0.622979		6.71382	2.85912	3.16227	3.33588	2.96663	2.8389	3.6461	1.51485	5.16095	41.547	2.886	3.29248	0.0657896	3.06445
	6.02695	4.20075	5.09292	1.77983	1.44704	2.92336	3.57848	1.83756	5.41603	51.3503	3.37662	3.56206	2.06571	4.86988	0.404315	5.99504	0.387229	2.29353	3.23512	4.54303	0.429177	151.229	199.48	175.074	273.726	284.848	237.195		2.4649	0.638696	1.53086	1.78222	2.11502	0.638696		6.60931	2.85354	3.11896	3.30995	2.92514	2.83411	3.6085	1.48123	5.08973	41.0484	2.87144	3.2622	0.0637083	3.02205
	5.67316	3.98633	4.85007	1.70024	1.39689	2.72727	3.38899	1.73016	5.11915	51.0522	2.99344	3.3568	1.95699	4.63413	0.406173	5.21741	0.356812	2.13474	2.85189	3.96846	0.437877	160.056	205.583	181.56	276.366	286.543	243.273		2.31636	0.62953	1.49327	1.65656	1.95991	0.62953		6.51249	2.849	3.07849	3.2899	2.8874	2.83036	3.5746	1.4499	5.0245	40.561	2.8586	3.23705	0.0620852	2.98294
	5.40243	3.71942	4.61172	1.5948	1.3526	2.54254	3.20392	1.6453	4.84922	51.3529	2.70703	3.13098	1.83174	4.38865	0.411053	4.83344	0.26574	1.9819	2.58925	3.42738	0.43742	166.98	213.308	188.04	279.882	288.045	249.07		2.27145	0.588439	1.48074	1.53618	1.77838	0.588439		6.42342	2.84914	3.04032	3.27179	2.84945	2.81124	3.54089	1.42274	4.96364	40.1803	2.84922	3.21392	0.0601507	2.94488
	6.45735	3.41856	4.37023	1.46908	1.29099	2.35259	3.22647	1.96885	5.19532	61.0219	3.87638	2.88558	1.68996	4.13232	0.419486	10.4386	0.0369003	1.3082	3.08842	3.74608	0.76366	140.829	222.187	194.721	284.105	290.14	255.101		3.57178	0.532985	1.48466	1.4165	1.59459	0.532985		6.34111	2.85022	3.00446	3.25567	2.78938	2.77505	3.50265	1.40213	4.90478	40.0306	2.80459	3.19287	0.0647403	2.92734
	8.04108	3.13917	4.10964	1.35851	1.20123	2.16313	3.33546	2.55415	5.88961	76.5756	6.52368	2.65115	1.55966	3.86702	0.425188	22.1429	0.0385302	0.599355	3.90835	4.55493	1.37435	105.748	230.594	202.062	287.845	293.206	261.189		5.38993	0.488018	1.45849	1.29265	1.44992	0.488018		6.26364	2.85188	2.97123	3.23817	2.72597	2.73272	3.46394	1.38463	4.84856	39.9726	2.76251	3.17143	0.0689125	2.91156
	8.60648	2.89971	3.80007	1.29455	1.12052	2.00452	3.28764	2.79351	6.08115	84.97	7.80368	2.45211	1.47204	3.57498	0.41667	28.2901	0.150493	0.262585	3.97243	4.69642	1.6464	94.4396	237.924	210.959	290.019	295.977	266.341		6.15437	0.447593	1.34796	1.15757	1.3316	0.447593		6.18951	2.85338	2.941	3.19575	2.66379	2.68925	3.42211	1.36944	4.79155	40.0173	2.73028	3.13206	0.0685353	2.89719
	8.29822	2.73894	3.59752	1.24371	1.06219	1.89013	3.13845	2.7001	5.83856	86.033	7.29056	2.31454	1.40532	3.38287	0.413007	26.6232	0.159609	0.210741	3.59004	4.31088	1.5583	100.526	242.909	216.884	291.753	297.987	270.088		5.98368	0.424404	1.28298	1.07083	1.25235	0.424404		6.11718	2.8547	2.91346	3.12219	2.60483	2.64862	3.37683	1.35558	4.73241	40.1435	2.70014	3.07	0.0640995	2.88408
	7.74318	2.66051	3.56223	1.17644	1.01535	1.7728	2.98842	2.51788	5.50629	84.2545	6.3397	2.21665	1.32553	3.3368	0.431386	22.6078	0.107525	0.32926	3.28325	3.893	1.47773	111.964	245.36	217.924	294.055	299.606	273.959		5.52653	0.443855	1.34558	1.04021	1.2013	0.443855		6.04596	2.85615	2.88824	3.04353	2.54876	2.60876	3.3319	1.34229	4.67419	40.2859	2.67061	3.00471	0.0588694	2.8722
	7.87112	2.59901	3.80249	1.09166	0.953996	1.6523	2.9951	2.61445	5.60954	87.2909	6.83533	2.12566	1.23182	3.50162	0.479524	23.7756	0.156886	0.651886	3.62307	4.16609	1.8031	109.273	247.291	210.888	296.97	301.734	277.962		5.74547	0.473353	1.67684	1.034	1.17166	0.473353		5.98172	2.85749	2.8653	2.97009	2.49386	2.56764	3.28935	1.33198	4.62133	40.4936	2.6401	2.94389	0.0544045	2.8614
	9.9074	2.59352	3.72582	1.00736	0.885364	1.55564	3.27918	3.4195	6.69869	104.279	11.693	2.07458	1.14443	3.44274	0.50103	43.9332	0.470135	0.199484	5.16117	5.73037	2.9706	70.8474	247.463	213.121	299.883	304.123	281.194		7.83282	0.51894	1.65124	1.06722	1.18922	0.51894		5.9271	2.85859	2.84448	2.90575	2.44751	2.51876	3.25036	1.32527	4.57564	40.7731	2.60019	2.89396	0.0534703	2.85153
	9.63475	2.76087	3.50307	0.954212	0.86768	1.47393	3.19909	3.32124	6.52033	103.819	11.0307	2.1174	1.08414	3.31752	0.507395	41.4178	0.19203	0.0924076	5.03946	5.43545	2.97617	75.5116	242.226	219.674	301.726	304.74	283.941		7.51735	0.643473	1.38567	1.16319	1.24972	0.643473		5.87725	2.8592	2.82515	2.84653	2.40423	2.47158	3.21399	1.32	4.53399	41.0703	2.55997	2.85603	0.0546643	2.83584
	8.98377	2.68213	3.29729	0.994141	1.02531	1.38927	3.06199	3.04923	6.11122	99.5836	9.29783	2.0357	1.1163	3.1435	0.475892	35.0675	0.144289	0.0553699	4.27598	4.14806	2.79797	87.2491	244.683	225.817	300.341	299.262	286.802		6.94806	0.646429	1.26159	1.04156	1.0104	0.646429		5.82843	2.85976	2.80746	2.7853	2.36398	2.43306	3.17967	1.31416	4.49383	41.3302	2.52112	2.84668	0.0606513	2.79638
	8.26188	2.5435	3.25719	1.0453	0.987653	1.30561	2.90019	2.78005	5.68024	95.8577	7.7287	1.92455	1.11038	3.07877	0.469878	28.7477	0.127229	0.12745	3.4406	3.65779	2.54269	101.256	249.04	227.023	298.57	300.566	289.642		6.33733	0.618945	1.33264	0.879249	0.936898	0.618945		5.77937	2.86051	2.79132	2.71059	2.32678	2.39854	3.14452	1.30854	4.45306	41.6132	2.47656	2.84322	0.0689241	2.75096
	7.62475	3.04479	3.23854	1.05275	0.94281	1.27474	2.86306	2.54303	5.4061	88.8221	6.46702	2.15976	1.10825	3.1901	0.484338	22.6737	0.033025	0.140983	3.27723	3.68738	2.52279	114.484	233.469	227.586	298.313	302.123	290.694		5.46499	0.885028	1.07878	1.10701	1.21695	0.885028		5.73078	2.86123	2.7765	2.62082	2.29214	2.36854	3.10834	1.30381	4.41214	41.9454	2.43161	2.84005	0.0774778	2.69866
	7.12815	4.18645	3.15192	1.02426	0.883669	1.35693	2.95523	2.43074	5.38596	82.252	5.90847	2.25442	1.10743	3.92782	0.560129	17.4132	1.5159	0.0386854	3.72863	4.29136	2.55455	125.358	199.884	230.207	299.298	304.182	287.898		4.87372	1.93203	0.897491	1.23016	1.37075	0.897491		5.68563	2.86011	2.76277	2.53307	2.25929	2.3583	3.07653	1.2986	4.37513	42.2098	2.40199	2.83578	0.0828186	2.64792
	6.6969	4.02676	2.94481	0.948658	0.823016	1.31494	2.79251	2.29141	5.08392	82.0554	5.25054	2.12987	1.04023	3.75627	0.566255	15.2442	1.52336	0.0231941	3.3998	3.87892	2.18322	135.201	204.425	236.535	301.919	306.302	289.325		4.56702	1.89689	0.814935	1.18122	1.30686	0.814935		5.64509	2.84949	2.75069	2.45125	2.22898	2.35848	3.04733	1.29422	4.34155	42.4706	2.38167	2.82479	0.0851105	2.60097
	6.30959	3.73484	2.84164	0.895748	0.788873	1.21848	2.63153	2.15382	4.78534	81.8465	4.63892	2.03006	0.976432	3.51154	0.564867	13.5282	1.21729	0.0441468	3.01294	3.39538	1.9967	144.358	212.858	239.719	303.761	307.498	292.615		4.27953	1.70477	0.811578	1.13431	1.24119	0.811578		5.60891	2.84439	2.73986	2.37543	2.21046	2.36114	3.02337	1.2897	4.31307	42.6578	2.36471	2.81826	0.0875076	2.55765
	5.90518	3.48287	2.76562	1.04694	0.955473	1.1411	2.54953	1.94734	4.49687	76.3804	3.79213	1.95336	1.07048	3.30355	0.510531	11.2604	0.871116	0.0466972	2.25778	2.54101	1.98368	154.239	220.274	242.078	298.514	301.683	295.269		3.95182	1.5295	0.812263	0.906425	0.997888	0.812263		5.58282	2.84285	2.72991	2.30416	2.20374	2.36433	3.00464	1.2877	4.29233	42.857	2.3192	2.81462	0.0965004	2.54712
	5.45548	3.22632	2.66128	1.92217	1.64247	1.10254	2.66838	1.55823	4.22661	58.3963	2.42809	2.29173	1.7124	3.08506	0.286123	7.76793	0.3113	5.02919e-05	0.556825	1.05248	2.45185	165.611	227.955	245.336	269.036	278.29	296.596		3.16375	0.934592	0.369558	0.369558	0.649255	1.18919		5.56038	2.83862	2.72022	2.23619	2.19939	2.36974	2.98742	1.2869	4.27432	43.0771	2.26958	2.80902	0.106218	2.54498
	5.00836	2.97545	2.47599	2.55409	2.10211	1.08322	2.69987	1.29979	3.99966	48.1427	1.68946	2.51504	2.19558	2.87011	0.133156	5.32911	0.075944	0.0501237	0.0212515	0.357314	2.61355	177.319	235.593	251.175	248.705	263.165	297.261		2.49332	0.46041	0.0390521	0.0390521	0.412926	1.43182		5.54069	2.83486	2.71093	2.17078	2.19594	2.38355	2.97279	1.28652	4.25931	43.2763	2.24284	2.80388	0.111168	2.54724
	4.61166	2.75371	2.30466	2.49315	2.11625	1.05983	2.55654	1.16309	3.71963	45.4945	1.35277	2.3989	2.16335	2.68857	0.108249	4.22351	0.0388739	0.0634449	0.00401907	0.19386	2.24013	188.042	242.449	256.635	250.631	262.707	298.068		2.21276	0.354804	0.0942433	0.0942433	0.282655	1.33907		5.52184	2.82615	2.70236	2.10821	2.19392	2.39909	2.9586	1.28642	4.24501	43.4807	2.24522	2.79521	0.109116	2.55073
	4.25969	2.56721	2.14716	2.3461	2.06811	1.02294	2.40187	1.05448	3.45635	43.9026	1.11194	2.24663	2.08787	2.51194	0.092191	3.4515	0.027339	0.0648761	0.00311012	0.111394	1.90146	197.819	248.292	261.706	255.309	264.27	299.344		2.01306	0.320583	0.0994697	0.0994697	0.178519	1.2237		5.50967	2.80755	2.69441	2.04898	2.19554	2.41344	2.94493	1.2889	4.23383	43.7667	2.25001	2.77927	0.105234	2.55393
	3.94755	2.39973	1.99123	2.19704	1.95921	0.962237	2.24283	0.971229	3.21406	43.3037	0.943286	2.09414	1.96722	2.34906	0.0884653	2.90605	0.0246166	0.063303	0.0020969	0.080441	1.63993	206.696	253.598	266.775	260.095	267.822	301.448		1.85341	0.305593	0.102904	0.102904	0.134925	1.1319		5.50316	2.78641	2.6869	1.99365	2.1985	2.42572	2.93239	1.2936	4.22599	44.1141	2.2553	2.76153	0.100906	2.55631
	3.64248	2.23392	1.83282	2.13625	1.84315	1.31813	2.16779	0.789886	2.95768	36.4373	0.623919	1.9897	1.8354	2.20951	0.0924875	2.17471	0.00437323	0.112208	0.000995008	0.105392	0.721921	215.561	258.906	271.975	262.059	271.634	289.216		1.65278	0.244223	0.156882	0.146549	0.146549	0.671567		5.49766	2.76748	2.67951	1.94333	2.20143	2.43779	2.9212	1.29832	4.21952	44.4447	2.26052	2.74549	0.0968763	2.55865
	3.39611	2.0845	1.70097	2.10257	2.03317	1.80253	2.18664	0.614376	2.80102	28.0968	0.377457	2.05884	1.86019	2.09805	0.0600935	1.46281	0.0104323	0.235879	0.00706793	0.0235529	0.147543	222.857	263.737	276.341	263.151	265.407	272.975		1.33727	0.0256654	0.35787	0.0437332	0.0256654	0.256309		5.49334	2.75107	2.669	1.89711	2.20374	2.44594	2.91003	1.30362	4.21365	44.7974	2.26429	2.73055	0.0933485	2.55747
	3.20594	1.95142	1.64498	2.07337	3.15799	1.81947	2.30886	0.691266	3.00013	29.9397	0.477849	2.0124	1.85245	2.88684	0.218257	0.804745	0.127764	0.440742	0.0554549	0.721028	0.239508	228.571	268.077	278.206	264.099	230.023	272.416		1.19354	0.0609764	0.367419	0.0609764	1.1456	0.19293		5.44315	2.73466	2.65619	1.85433	2.20589	2.43706	2.88855	1.29176	4.1803	44.7199	2.26368	2.71504	0.0906577	2.54663
	3.0374	1.81148	1.61235	2.03294	3.80053	1.72703	2.33695	0.882983	3.21994	37.7835	0.779659	1.92221	1.74814	2.78629	0.228948	0.490627	0.276124	0.525053	0.0924253	2.14205	0.372011	233.695	272.679	279.296	265.415	210.945	275.476		1.11519	0.11073	0.30986	0.11073	1.87832	0.195182		5.33863	2.71851	2.6434	1.81459	2.20744	2.42173	2.85738	1.25868	4.11606	44.05	2.26101	2.69973	0.0884392	2.53256
	2.83098	1.68422	1.59446	1.95156	4.14944	1.61522	2.30431	1.01682	3.32113	44.1267	1.03392	1.81789	1.63247	2.61112	0.230619	0.277373	0.384516	0.503888	0.124437	3.40451	0.474852	240.049	276.899	279.894	268.073	200.932	279.2		1.01309	0.133669	0.223426	0.133669	2.33156	0.202671		5.21519	2.70442	2.63116	1.77752	2.20842	2.40673	2.82391	1.21799	4.04189	43.1313	2.258	2.68611	0.0865905	2.51894
	2.63466	1.59154	1.50517	1.80754	4.0342	1.5455	2.18644	0.99875	3.18519	45.6794	0.997502	1.69954	1.55701	2.42788	0.218542	0.200902	0.353897	0.464116	0.143564	3.41424	0.410796	246.171	279.991	282.889	272.81	204.212	281.534		0.935116	0.107997	0.194365	0.107997	2.33466	0.154038		5.10374	2.69297	2.62313	1.75127	2.20924	2.39092	2.79521	1.18034	3.97555	42.2272	2.25466	2.67551	0.0853618	2.50702
	2.55478	1.526	1.43046	1.66928	3.78718	1.4996	2.07788	0.93533	3.01321	45.0136	0.874842	1.59764	1.5062	2.33341	0.215441	0.227434	0.304578	0.419153	0.166956	2.92168	0.334411	248.684	282.189	285.408	277.396	211.333	283.077		0.957145	0.0716416	0.167176	0.0716416	2.18954	0.0980388		5.00568	2.68407	2.61363	1.7328	2.2086	2.36751	2.76871	1.14744	3.91615	41.4429	2.24833	2.66646	0.0850757	2.49057
	2.43003	1.46978	1.54249	1.55718	3.63951	1.45854	2.01625	0.877618	2.89387	43.5271	0.770213	1.54984	1.48796	2.21181	0.195648	0.171207	0.298632	0.22445	0.210752	2.63497	0.311051	252.634	284.081	281.635	281.143	215.648	284.46		0.88019	0.0800536	0.00734204	0.00734204	2.08968	0.0913005		4.90637	2.67672	2.59404	1.71652	2.20493	2.33977	2.73973	1.11467	3.8544	40.6855	2.23864	2.65605	0.0852784	2.4669
	2.28136	1.41871	2.03236	1.49929	3.58686	1.41147	2.03834	0.839581	2.87792	41.1895	0.704897	1.76582	1.43885	2.21911	0.213303	0.0590581	0.383943	3.57527e-05	0.290578	2.3979	0.392968	257.382	285.805	265.433	283.087	217.198	286.05		0.515535	0.347115	0.266537	0.266537	1.82103	0.354356		4.7779	2.6701	2.57182	1.70409	2.19703	2.31361	2.70576	1.07041	3.77617	39.5604	2.22618	2.64553	0.0860783	2.44272
	2.11501	1.36688	2.00984	1.44119	3.5507	1.37172	1.97589	0.839328	2.81522	42.4785	0.704471	1.72551	1.38908	2.08872	0.201171	0.019355	0.370889	0.00115252	0.285906	2.48003	0.365024	262.747	287.56	266.168	285.046	218.265	287.396		0.389499	0.35863	0.284325	0.284325	1.82519	0.353795		4.64849	2.66433	2.55596	1.70089	2.18873	2.28802	2.6744	1.02411	3.69852	38.2931	2.21356	2.63724	0.087343	2.42199
	1.99615	1.30567	1.93624	1.3821	3.49986	1.28539	1.9009	0.844902	2.7458	44.4475	0.71386	1.65917	1.32478	1.98117	0.198548	0.00907182	0.354294	0.00124879	0.269159	2.55667	0.378854	266.615	289.64	268.575	287.045	219.77	290.331		0.33698	0.353492	0.277072	0.277072	1.84069	0.373777		4.5251	2.65982	2.54328	1.69946	2.18076	2.25135	2.6433	0.980802	3.6241	37.1053	2.19841	2.61829	0.0871729	2.39732
	1.86377	1.22604	1.82924	1.35685	3.4273	1.1887	1.81532	0.842747	2.65806	46.4243	0.710223	1.59305	1.25874	1.85513	0.191527	0.00234734	0.347246	0.000193811	0.210189	2.59849	0.392647	270.955	292.357	272.093	287.901	221.926	293.635		0.270721	0.367005	0.236193	0.236193	1.83426	0.404344		4.41309	2.6568	2.53238	1.69764	2.17448	2.20765	2.61367	0.942681	3.55636	36.0673	2.18278	2.59335	0.0859639	2.37002
	1.71755	1.15645	1.70754	1.29911	3.30255	1.10895	1.71536	0.821294	2.53665	47.8788	0.674523	1.50332	1.19212	1.71505	0.179875	4.78598e-06	0.312374	6.11271e-05	0.173264	2.51918	0.36773	275.79	294.741	276.123	289.864	225.659	296.375		0.214222	0.34687	0.204216	0.204216	1.79923	0.394373		4.32327	2.65461	2.5216	1.6947	2.17173	2.1661	2.58867	0.913156	3.50182	35.2751	2.16751	2.5719	0.085326	2.34666
	1.60821	1.29333	1.94629	1.19992	3.07951	1.07911	1.70106	0.744726	2.44579	43.7801	0.554617	1.45077	1.22328	1.86177	0.206965	0.00862106	0.166245	0.0601378	0.251141	1.90011	0.386828	279.434	290.06	268.245	293.251	232.409	297.403		0.157441	0.157441	0.495521	0.250848	1.62874	0.371664		4.2426	2.65285	2.51028	1.68874	2.16965	2.13144	2.56592	0.887372	3.4533	34.583	2.14099	2.55201	0.0875825	2.33996
	1.49299	1.76711	2.01976	1.10573	2.87773	1.03526	1.71643	0.682649	2.39908	39.7714	0.46601	1.63005	1.20255	1.9566	0.238687	0.0499242	0.00256873	0.0920059	0.372952	1.34861	0.463991	283.299	274.147	265.844	296.486	238.602	298.917		0.13706	0.13706	0.389702	0.524321	1.24767	0.594791		4.1683	2.65155	2.47752	1.68264	2.16744	2.10061	2.54134	0.86425	3.40559	34.0076	2.11732	2.52539	0.0878949	2.32248
	1.37518	2.11754	1.97727	1.04642	2.76665	0.953195	1.70604	0.70415	2.41019	41.2738	0.495827	1.67623	1.12861	2.08247	0.297053	0.10947	0.16933	0.0735662	0.435102	1.12488	0.566781	287.279	262.665	267.231	298.532	242.046	301.762		0.301047	0.441313	0.301047	0.629806	1.09042	0.723032		4.09836	2.65009	2.43847	1.67139	2.16438	2.07148	2.51569	0.844089	3.35978	33.5529	2.09471	2.49639	0.0874914	2.30142
	1.26721	2.08822	2.02961	0.998616	2.65675	0.886238	1.65444	0.707633	2.36207	42.7718	0.500745	1.64841	1.06576	2.07357	0.321025	0.149948	0.188165	0.140751	0.430104	1.00462	0.590133	290.951	263.616	265.523	300.186	245.478	304.093		0.3812	0.439811	0.3812	0.649791	1.00834	0.76217		4.0322	2.6479	2.39918	1.65761	2.1613	2.04199	2.49003	0.826217	3.31625	33.181	2.07182	2.46732	0.0871304	2.28024
	1.21819	2.01451	2.00845	0.932351	2.54985	0.831673	1.5925	0.696044	2.28855	43.7075	0.484477	1.61332	1.00381	2.013	0.334521	0.140113	0.178092	0.173011	0.435801	0.916506	0.578862	292.626	266.015	266.213	302.486	248.839	305.999		0.395131	0.401194	0.395131	0.680967	0.936528	0.781645		3.97113	2.64562	2.36139	1.64355	2.15863	2.01309	2.46557	0.810511	3.27608	32.8732	2.04948	2.43953	0.0868896	2.26001
	1.19312	1.90114	1.89248	0.868837	2.46019	0.797588	1.51889	0.66644	2.18533	43.8767	0.444142	1.5428	0.949907	1.89898	0.333137	0.106129	0.146114	0.139569	0.422573	0.886044	0.520281	293.484	269.726	270.011	304.7	251.676	307.192		0.349682	0.358341	0.349682	0.673964	0.917392	0.745212		3.91503	2.64389	2.32378	1.63012	2.15798	1.99036	2.44353	0.796033	3.23956	32.5772	2.03226	2.41359	0.0857717	2.24088
	1.16967	1.79055	2.20822	0.824552	2.38435	0.791394	1.52812	0.697253	2.22538	45.628	0.486161	1.48011	0.910831	2.1038	0.395727	0.128489	0.0688658	0.462537	0.495013	0.733131	0.54277	294.288	273.371	259.734	306.248	254.088	307.409		0.310438	0.310438	0.728116	0.655557	0.904245	0.688714		3.86335	2.64158	2.26088	1.61769	2.15842	1.97355	2.41925	0.78347	3.20272	32.3849	2.01977	2.37965	0.081803	2.20965
	1.14595	1.71328	3.00013	1.00625	2.32783	0.88978	1.68054	0.839897	2.52043	49.9779	0.705427	1.42961	1.04117	2.17419	0.352376	0.285787	0.0010722	1.74133	0.454661	0.418985	0.625294	295.102	275.932	234.836	299.921	255.893	303.969		0.283667	0.283667	1.57052	0.423363	0.898213	0.539832		3.81537	2.63331	2.1979	1.60562	2.15867	1.95937	2.39504	0.772248	3.16729	32.2436	2.00919	2.34575	0.0772827	2.17829
	1.11455	1.75643	2.90619	1.17499	2.2753	0.881783	1.68487	0.784288	2.46916	46.5488	0.615108	1.46571	1.12966	2.14558	0.310184	0.325271	0.00512015	1.49161	0.259981	0.348605	0.644952	296.182	274.501	237.724	294.105	257.576	304.248		0.351161	0.29072	1.44048	0.29072	0.809592	0.583925		3.7715	2.61769	2.13609	1.59631	2.15736	1.94529	2.37071	0.762163	3.13287	32.1492	1.99299	2.31737	0.0752559	2.14672
	1.0549	2.00645	2.7427	1.18719	2.19093	0.854301	1.67275	0.749935	2.42268	44.8326	0.562402	1.59682	1.08798	2.14481	0.326912	0.381729	0.111356	1.14479	0.235761	0.268519	0.669851	298.239	266.278	242.792	293.687	260.292	305.207		0.541916	0.409626	1.14588	0.409626	0.594114	0.742518		3.73107	2.60535	2.07802	1.58691	2.15501	1.93048	2.34781	0.754034	3.10184	32.1166	1.96736	2.29961	0.077864	2.11651
	1.68647	2.36897	2.53643	1.17592	2.04341	0.798247	1.76824	0.681926	2.45017	38.5652	0.465023	1.86494	1.30356	2.28758	0.274013	0.00668567	0.360873	0.59011	0.350844	0.0757167	0.940887	276.824	254.579	249.263	294.073	265.074	307.169		0.178466	0.504027	0.671486	0.689021	0.178466	1.06669		3.69196	2.59483	2.02472	1.57823	2.15252	1.91598	2.32637	0.746491	3.07286	32.0882	1.94317	2.28291	0.0803925	2.08862
	2.0475	2.33108	2.3545	1.14968	1.92645	0.74913	1.75972	0.66095	2.42067	37.5599	0.436855	1.98698	1.34387	2.26018	0.254244	0.0828161	0.326445	0.353763	0.372152	0.0277978	1.0213	264.94	255.789	255.04	294.974	268.896	308.893		0.0605255	0.344101	0.367527	0.837295	0.0605255	1.23785		3.65262	2.58282	1.97519	1.57028	2.15025	1.90353	2.30578	0.738509	3.04429	32.0286	1.92144	2.2669	0.0824805	2.06272
	2.20538	2.22834	2.23071	1.11013	1.93904	1.09136	1.80083	0.553305	2.35413	30.7251	0.306147	2.07221	1.31736	2.2226	0.255722	0.163664	0.18277	0.184795	0.477063	0.019103	0.503339	259.826	259.086	259.01	296.334	268.483	296.981		0.13317	0.156133	0.158494	0.962081	0.13317	0.980848		3.61551	2.5582	1.93102	1.56324	2.14851	1.8935	2.285	0.729799	3.0148	31.9387	1.90288	2.25088	0.0837784	2.03977
	2.08816	2.07368	2.11237	1.04413	2.16589	1.13577	1.77	0.528492	2.29849	29.8583	0.279304	2.08092	1.37025	2.10631	0.211722	0.101223	0.0922235	0.117215	0.526882	0.156729	0.402246	263.618	264.089	262.833	298.611	261.1	295.452		0.00723636	0.00723636	0.0314466	1.03679	0.0849701	0.945148		3.58048	2.53294	1.89386	1.55703	2.14686	1.88487	2.266	0.721067	2.98707	31.8211	1.88711	2.23622	0.0846656	2.02036
	1.9424	1.92724	1.9879	1.00987	2.21139	1.18223	1.71017	0.489602	2.19977	28.6288	0.23971	1.93482	1.36848	1.97653	0.181778	0.0539307	0.0471198	0.0771349	0.49042	0.251216	0.278728	268.373	268.87	266.884	299.796	259.632	293.857		0.00757945	0.00757945	0.0530813	0.92495	0.276564	0.752598		3.54715	2.50928	1.86235	1.55153	2.1451	1.87649	2.24865	0.712523	2.96117	31.6867	1.86588	2.22276	0.0872852	2.0108
	1.88497	1.86007	1.85784	1.961	2.17138	1.2055	1.82346	0.325005	2.14846	17.8236	0.105629	1.87252	1.85839	1.94199	0.0219972	0.00378404	0.00134023	0.00118184	0.0189172	0.121046	0.381873	270.258	271.077	271.151	267.764	260.923	293.06		0.0124527	0.0124527	0.014684	0.088478	0.298855	0.667021		3.51589	2.4875	1.83268	1.54958	2.14299	1.86882	2.23291	0.704079	2.93699	31.5319	1.84172	2.21043	0.090992	2.00591
	1.87189	2.19713	1.71687	2.1286	2.12071	1.13103	1.86104	0.401446	2.26248	21.5711	0.161159	1.9963	1.75562	2.12663	0.0955643	0.000117718	0.112958	0.0207845	0.0715906	0.0674293	0.532915	270.688	260.092	275.813	262.307	262.562	295.615		0.124411	0.200832	0.279429	0.132303	0.124411	0.865271		3.48568	2.46798	1.8044	1.54865	2.14043	1.86212	2.21821	0.695884	2.91409	31.3714	1.81883	2.19877	0.0945682	2.00128
	1.83614	2.16442	1.58382	2.08087	2.04162	1.05599	1.79381	0.417477	2.21129	23.2732	0.174287	1.93888	1.6469	2.07106	0.114083	0.00179217	0.13735	0.0440952	0.0824048	0.0614084	0.544383	271.865	261.148	280.25	263.855	265.132	298.201		0.102737	0.225538	0.355059	0.141992	0.102737	0.882894		3.44311	2.4505	1.77905	1.54807	2.13777	1.85659	2.20252	0.682943	2.88546	31.0074	1.79844	2.18633	0.097343	1.99718
	1.76047	2.10113	1.45999	2.01945	1.91606	0.97945	1.70609	0.421868	2.12796	24.7272	0.177973	1.83827	1.53511	1.9936	0.129932	0.00295703	0.156052	0.0605658	0.0981944	0.0440873	0.528008	274.367	263.197	284.411	265.854	269.236	300.85		0.0777956	0.26286	0.378275	0.181186	0.0777956	0.858816		3.38291	2.43473	1.76137	1.54801	2.13531	1.85165	2.18566	0.662748	2.84841	30.3225	1.78394	2.17307	0.098341	1.99348
	1.68794	1.98369	1.35739	1.89401	1.77774	0.942454	1.6072	0.390871	1.99807	24.3199	0.15278	1.73284	1.44003	1.86494	0.128569	0.00651835	0.141742	0.0624078	0.0822572	0.0290827	0.441891	276.775	267.022	287.883	269.961	273.795	302.135		0.0449001	0.25085	0.375452	0.161169	0.0449001	0.790385		3.31587	2.42096	1.74646	1.54826	2.13299	1.84738	2.16865	0.639906	2.80856	29.5071	1.77169	2.15973	0.0987037	1.99018
	1.60542	1.83208	1.2594	1.76585	1.70696	0.904935	1.51244	0.359433	1.87187	23.7651	0.129192	1.65619	1.3459	1.75113	0.130843	0.00864532	0.102168	0.0640298	0.0642179	0.0378361	0.369062	279.527	272	291.217	274.188	276.142	303.441		0.0507674	0.17589	0.396789	0.109665	0.0507674	0.751252		3.25152	2.41337	1.73299	1.54888	2.13079	1.84389	2.15357	0.618376	2.77195	28.7139	1.76072	2.14788	0.0990541	1.98734
	1.49265	1.71233	1.16705	1.67254	1.66116	0.838743	1.42408	0.350547	1.77463	24.6157	0.122883	1.5769	1.24845	1.66969	0.144355	0.00470148	0.0830913	0.0660652	0.0617312	0.0562098	0.342617	283.311	275.964	294.378	277.288	277.666	305.751		0.0842593	0.135429	0.409858	0.0956309	0.0842593	0.738162		3.19271	2.40896	1.71857	1.55014	2.13513	1.84291	2.1414	0.599056	2.74046	27.975	1.74965	2.13983	0.100317	1.98902
	1.65098	1.61238	1.09879	1.78435	1.66385	0.780417	1.43179	0.398494	1.83029	27.8318	0.158797	1.63168	1.22719	1.66063	0.150095	0.0480419	0.0326119	0.110894	0.124296	0.0538502	0.424292	278.006	279.294	296.725	273.576	277.577	307.794		0.0192984	0.0192984	0.532894	0.152671	0.0321703	0.851263		3.13317	2.40766	1.70024	1.55188	2.14609	1.8427	2.13029	0.580543	2.71083	27.2519	1.73586	2.14214	0.104767	1.9944
	2.1277	1.51927	1.0342	2.23939	2.37379	0.736034	1.67173	0.682385	2.35412	40.8191	0.46565	1.82349	1.15547	2.21147	0.313639	0.207912	0.0232427	0.40645	0.322233	0.492882	0.875528	262.336	282.415	298.954	258.731	254.425	309.354		0.304215	0.304215	0.789293	0.415897	0.550297	1.08746		3.05283	2.40614	1.68137	1.5537	2.15726	1.84509	2.11606	0.555339	2.6714	26.244	1.7223	2.14696	0.109752	2.00117
	2.35568	1.41915	0.954419	2.18077	2.38954	0.728295	1.67131	0.736283	2.40759	44.0543	0.542112	1.79996	1.0706	2.31195	0.366986	0.468361	0.0635851	0.513931	0.259552	0.515858	0.889274	255.003	285.791	301.719	260.62	253.923	309.626		0.555718	0.380811	0.84554	0.380811	0.589582	1.07166		2.97428	2.40168	1.66338	1.55523	2.16744	1.86673	2.10479	0.529454	2.63425	25.1547	1.71422	2.15178	0.113181	2.01709
	2.29461	1.37102	0.918347	2.0402	2.31385	1.19924	1.68955	0.602564	2.29211	35.6642	0.363083	1.70561	1.24219	2.23101	0.2847	0.366101	0.101456	0.594747	0.122962	0.389751	0.240397	256.957	287.42	302.974	265.178	256.341	293.274		0.588994	0.334591	0.787267	0.334591	0.608232	0.506371		2.90093	2.39672	1.64645	1.55565	2.175	1.88881	2.09393	0.506273	2.6002	24.1782	1.70704	2.15473	0.11593	2.03191
	2.16063	1.32763	0.891606	1.90882	2.17002	1.24114	1.61664	0.536232	2.15287	33.1695	0.287545	1.61823	1.26276	2.09768	0.248454	0.295926	0.0835269	0.525677	0.0853673	0.306227	0.141	261.27	288.893	303.905	269.474	260.967	291.841		0.542408	0.290594	0.726619	0.290594	0.551794	0.377083		2.83417	2.39261	1.62939	1.55475	2.18447	1.91022	2.08427	0.486839	2.57111	23.3578	1.6996	2.15942	0.119155	2.04735
	2.00694	1.2368	0.858171	1.79147	2.00132	1.34869	1.54057	0.466372	2.00694	30.2728	0.217503	1.57008	1.26477	1.94886	0.212871	0.217509	0.0922745	0.465662	0.0629549	0.212295	0.036818	266.262	291.989	305.072	273.341	266.446	288.178		0.436865	0.333281	0.711908	0.221394	0.431241	0.221394		2.77334	2.38378	1.61277	1.55318	2.19729	1.92954	2.07498	0.470128	2.54511	22.6569	1.69196	2.16672	0.123036	2.06342
	1.92024	1.17536	0.797877	1.67962	1.86447	3.04714	1.74745	0.770235	2.51769	44.0777	0.593262	1.77205	1.30143	1.90629	0.188566	0.0298546	0.327287	0.90169	0.00460034	0.013693	1.68919	269.1	294.093	307.182	277.051	270.932	233.397		0.148189	0.596686	0.974169	0.0924215	0.0924215	1.27509		2.71719	2.36813	1.59767	1.55158	2.21065	1.94592	2.06519	0.454889	2.52008	22.0265	1.68473	2.17428	0.126858	2.07828
	1.88869	1.42843	0.786233	1.56795	1.80927	3.82806	1.88477	1.02932	2.91409	54.6125	1.0595	1.68861	1.46331	1.86883	0.1217	1.53307e-05	0.20825	1.20679	0.100374	0.00570104	3.77638	270.136	285.477	307.59	280.781	272.753	210.146		0.200077	0.260183	0.902378	0.120656	0.120656	2.13945		2.66501	2.35686	1.5899	1.55309	2.22358	1.96192	2.05839	0.440109	2.4985	21.3812	1.68291	2.18229	0.129199	2.09275
	2.0019	2.58107	0.762829	1.46021	2.66343	3.77816	2.20793	1.04902	3.25695	47.5113	1.10044	2.29148	1.59563	2.64284	0.247072	0.0424483	0.13923	2.08832	0.559094	0.207474	2.46562	266.427	247.855	308.412	284.404	245.269	211.596		0.289583	0.289583	1.52866	0.831278	0.371941	1.48668		2.61593	2.34815	1.58392	1.55509	2.23534	1.98335	2.05363	0.426626	2.48026	20.7742	1.68378	2.18991	0.13066	2.10935
	2.71706	3.40195	0.725682	1.3646	3.52717	3.56612	2.55043	1.22265	3.77308	47.9391	1.49488	3.0595	1.70271	3.49587	0.344932	0.0277642	0.725094	3.3297	1.4062	0.954026	1.03162	243.592	222.682	309.718	287.638	218.961	217.81		0.342449	0.342449	2.33382	1.69491	0.467667	0.506612		2.5701	2.34017	1.57754	1.5563	2.24441	2.00607	2.0491	0.415063	2.46416	20.2559	1.68467	2.19558	0.13167	2.12524
	2.74571	3.35213	0.672855	1.25618	3.4494	3.52746	2.50062	1.23524	3.73586	49.3972	1.52581	3.04892	1.62857	3.42508	0.355489	0.0600695	0.725062	3.34074	1.54863	0.900175	1.05439	242.698	224.172	311.58	291.327	221.268	218.952		0.303208	0.303208	2.37607	1.79274	0.400477	0.478539		2.52809	2.33344	1.57197	1.55517	2.24581	2.02788	2.04373	0.405186	2.44891	19.8258	1.68595	2.19529	0.131232	2.13685
	2.65006	3.15165	0.634049	1.16977	3.23489	4.16821	2.50144	1.34324	3.84467	53.6985	1.80428	2.90086	1.53984	3.21408	0.352179	0.0220882	0.422781	3.48714	1.77333	0.537946	2.77812	245.688	230.215	312.952	294.284	227.696	200.4		0.250798	0.250798	2.26681	1.73108	0.33403	1.26735		2.48973	2.32889	1.57759	1.55063	2.242	2.0475	2.03939	0.394939	2.43433	19.3655	1.69506	2.19338	0.128153	2.14475
	2.4932	3.05877	0.609792	1.13635	3.10488	4.22316	2.43769	1.34585	3.78354	55.21	1.81131	2.77599	1.47557	3.09336	0.354086	0.00308133	0.38574	3.34122	1.69349	0.445142	3.18788	250.63	233.042	313.81	295.432	231.636	198.848		0.282785	0.282785	2.1662	1.63964	0.328895	1.44717		2.45448	2.3305	1.58549	1.54573	2.24067	2.06566	2.03709	0.386765	2.42385	18.9862	1.70554	2.19692	0.125917	2.15317
	3.06334	4.37768	0.581611	1.10407	3.22459	4.05788	2.73486	1.55518	4.29004	56.8651	2.41859	3.14396	1.59388	3.84956	0.414384	0.107898	2.69884	4.63648	2.65949	0.239833	1.75039	232.903	194.514	314.81	296.543	228.007	203.536		0.0806246	1.23371	2.56235	2.0399	0.0806246	0.91392		2.42207	2.33429	1.59433	1.54251	2.24086	2.08336	2.03624	0.379696	2.41593	18.647	1.71659	2.20149	0.123759	2.16211
	3.84078	5.17312	0.543332	1.03443	3.14888	3.78353	2.92068	1.78474	4.70541	61.1068	3.18528	3.46621	1.56304	3.82647	0.419969	0.846587	5.0735	5.65178	3.55794	0.0520747	0.744518	209.778	172.958	316.17	298.946	230.299	211.439		0.374575	1.70692	2.92287	2.43178	0.317328	0.317328		2.3921	2.33936	1.60312	1.54866	2.24117	2.10159	2.03767	0.371512	2.40918	18.2322	1.72774	2.20628	0.121642	2.17138
	3.83261	5.13802	0.499523	1.00156	2.96642	3.65192	2.84834	1.77756	4.6259	62.4069	3.15972	3.30917	1.49277	3.78743	0.434577	0.968779	5.24262	5.51694	3.41059	0.0139421	0.645733	210.015	173.883	317.729	300.084	235.87	215.284		0.52344	1.82885	2.80964	2.3076	0.342749	0.342749		2.36567	2.34545	1.61128	1.55505	2.24133	2.11616	2.03916	0.364603	2.40376	17.8801	1.7375	2.21004	0.119705	2.17875
	3.71842	4.90352	0.467972	0.973052	2.77584	3.57252	2.73522	1.70977	4.44499	62.5094	2.92332	3.17418	1.42375	3.68194	0.442289	0.966678	4.70153	5.14042	3.10524	0.00165015	0.701065	213.337	180.122	318.855	301.072	241.76	217.621		0.544239	1.72934	2.70621	2.20113	0.398337	0.398337		2.34424	2.35135	1.619	1.56036	2.23856	2.12479	2.03972	0.358724	2.39844	17.5869	1.74544	2.21012	0.117473	2.18167
	3.52042	4.59334	0.447723	0.949409	2.64637	3.46906	2.60438	1.60839	4.21278	61.757	2.58692	3.05771	1.37365	3.50758	0.43717	0.839114	3.95593	4.65119	2.73894	0.0017625	0.747656	219.161	188.545	319.579	301.893	245.803	220.684		0.462705	1.53563	2.60999	2.1083	0.411344	0.411344		2.33015	2.35757	1.62586	1.564	2.22396	2.13131	2.03881	0.353637	2.39244	17.3453	1.75222	2.20079	0.113476	2.17763
	3.25463	4.47242	0.432657	0.893025	2.49404	3.28835	2.47252	1.54487	4.0174	62.4817	2.38664	2.87434	1.29328	3.27992	0.434409	0.6117	3.9996	4.16105	2.49481	0.000463233	0.665573	227.1	191.88	320.118	303.856	250.603	226.085		0.380295	1.59808	2.44168	1.98131	0.380295	0.414009		2.32452	2.37412	1.63182	1.56653	2.20539	2.13768	2.04001	0.352211	2.39222	17.2652	1.75828	2.18846	0.108995	2.17153
	3.13509	4.43858	0.422079	0.858293	2.35006	3.04315	2.37454	1.5098	3.88434	63.5827	2.27949	2.69661	1.23123	3.1121	0.433047	0.578428	4.26026	3.81211	2.29901	0.000599423	0.447041	230.718	192.818	320.496	305.068	255.182	233.519		0.43848	1.74197	2.27453	1.83831	0.346547	0.346547		2.32124	2.39853	1.63708	1.56804	2.1848	2.14417	2.04231	0.353417	2.39573	17.3048	1.76385	2.17464	0.104301	2.16448
	3.77675	4.34762	0.744262	1.63698	2.21607	2.84084	2.59376	1.34278	3.93653	51.7697	1.80305	2.52846	1.78175	3.54277	0.330738	1.39948	3.07605	3.42062	0.915423	0.142643	0.0610532	211.637	195.353	309.064	278.473	259.481	239.743		1.24829	1.81916	1.7842	0.891482	0.312385	0.312385		2.31851	2.42303	1.64251	1.56957	2.16464	2.15012	2.04473	0.355278	2.40001	17.3753	1.76941	2.16101	0.0996326	2.15738
	4.12406	4.17485	0.791711	2.06128	2.0573	2.70801	2.65287	1.31548	3.96835	49.5871	1.73049	2.38465	2.05829	3.77005	0.293695	2.1644	2.31643	3.46391	0.34998	0.354703	0.00304102	201.652	200.212	307.398	264.492	264.621	243.874		1.73941	1.79021	1.59294	0.323368	0.327347	0.323368		2.31672	2.44664	1.64754	1.57115	2.14585	2.15531	2.0472	0.357761	2.40496	17.4756	1.77212	2.15294	0.0970234	2.15058
	4.03876	3.9174	0.756176	1.99937	1.98933	2.63476	2.55597	1.25925	3.81521	49.2669	1.5857	2.31707	1.99184	3.59674	0.287175	2.19869	1.85349	3.23925	0.309796	0.321078	0.00620848	204.082	207.564	308.646	266.509	266.837	246.168		1.7217	1.60033	1.56089	0.317694	0.327737	0.317694		2.31933	2.4681	1.65	1.57288	2.12718	2.15964	2.04952	0.361377	2.4109	17.6323	1.7693	2.15153	0.0974872	2.14341
	3.8082	3.61835	1.30413	2.18562	2.12765	2.57864	2.60376	0.956166	3.55993	36.7225	0.914253	2.38213	2.14214	3.35842	0.221119	1.45068	1.02938	1.68905	0.174844	0.226687	0.000631438	210.723	216.271	289.693	260.463	262.338	247.932		1.42608	1.23622	1.078	0.196507	0.254481	0.196507		2.32701	2.48841	1.64649	1.57686	2.10859	2.16301	2.05173	0.366551	2.41828	17.8655	1.76202	2.1494	0.0990397	2.1358
	3.54984	3.36772	1.89078	2.90384	2.07178	2.46753	2.70858	0.680106	3.38869	25.1093	0.462545	2.68568	2.17072	3.25175	0.199361	0.707718	0.434461	0.668803	0.0381241	0.405513	0.0581039	218.29	223.705	270.067	237.797	264.15	251.443		0.864157	0.682033	0.794907	0.218151	0.613902	0.218151		2.33608	2.50904	1.6421	1.58111	2.09135	2.16563	2.05422	0.372499	2.42672	18.1334	1.75441	2.14706	0.100641	2.12849
	3.28107	3.19519	2.00013	2.84947	1.93522	2.30738	2.59474	0.594572	3.18932	22.9145	0.353516	2.57843	2.07695	3.10876	0.198973	0.471044	0.360536	0.35356	0.0648857	0.434977	0.0825774	226.304	228.896	266.485	239.476	268.608	256.548		0.702645	0.616764	0.578291	0.271045	0.64321	0.271045		2.34453	2.53072	1.63733	1.58486	2.07656	2.16885	2.05714	0.379214	2.43635	18.434	1.74714	2.14578	0.102401	2.1227
	3.22502	3.06461	1.92204	2.66907	1.92861	2.19668	2.501	0.570183	3.07119	22.7982	0.325109	2.43288	1.99563	2.96572	0.195531	0.524202	0.317646	0.3352	0.0282462	0.327639	0.0926122	227.994	232.864	269.04	245.092	268.825	260.106		0.792146	0.631729	0.510837	0.236194	0.504269	0.236194		2.35232	2.55234	1.6328	1.59373	2.06311	2.17302	2.06122	0.384847	2.44607	18.6708	1.74038	2.14554	0.104264	2.11806
	4.44841	2.92292	1.78909	2.50736	2.14099	2.17894	2.66462	0.953938	3.61856	35.8002	0.909999	2.34315	2.15048	2.81903	0.13453	3.18192	0.0667201	0.766558	0.0247312	0.274182	0.235883	192.546	237.208	273.42	250.182	261.905	260.679		2.10526	0.579772	0.554063	0.164208	0.202154	0.164208		2.35992	2.57282	1.62887	1.60626	2.05023	2.1771	2.06587	0.389432	2.4553	18.8508	1.73421	2.14929	0.106884	2.11366
	4.54187	2.76276	1.7075	2.37294	2.10304	2.42838	2.65275	0.990474	3.64322	37.3377	0.981039	2.40066	2.17052	2.67917	0.104883	3.56878	0.0121031	0.893502	0.0782931	0.302174	0.0503421	189.961	242.167	276.124	254.452	263.135	252.686		2.14121	0.362104	0.693163	0.0277193	0.297614	0.0277193		2.36713	2.58954	1.62183	1.61831	2.03828	2.18097	2.06934	0.394057	2.4634	19.0426	1.72594	2.15307	0.110111	2.10963
	4.40245	2.57754	1.66482	2.19787	2.01512	2.44811	2.55098	0.962947	3.51393	37.748	0.927266	2.32299	2.0608	2.54519	0.105164	3.42792	0.000705439	0.78528	0.124691	0.287156	0.0105836	193.823	247.966	277.544	260.068	265.996	252.059		2.07946	0.254557	0.658164	0.12512	0.307873	0.12512		2.37452	2.60005	1.61315	1.63057	2.02733	2.18626	2.07198	0.397695	2.46967	19.194	1.72976	2.15769	0.110079	2.10679
	4.10795	2.39872	1.60363	2.05191	1.877	2.38428	2.40391	0.888385	3.2923	36.9558	0.789228	2.21809	1.92073	2.39511	0.109916	2.90373	2.70176e-05	0.640454	0.123909	0.277635	0.000385479	202.11	253.63	279.587	264.797	270.52	254.09		1.88985	0.180623	0.614463	0.166187	0.34109	0.166187		2.38558	2.60611	1.60435	1.64253	2.01729	2.19291	2.0748	0.401076	2.47587	19.3309	1.73622	2.16338	0.10954	2.1051
	3.81956	2.21376	1.52553	1.8837	1.81327	2.22002	2.24597	0.814295	3.06027	36.2558	0.663076	2.04873	1.83088	2.21846	0.0957145	2.47616	0.00103798	0.519034	0.13124	0.187234	0.000673386	210.393	259.556	282.205	270.299	272.62	259.354		1.77083	0.165026	0.523196	0.165026	0.235461	0.171294		2.40214	2.61161	1.59609	1.65364	2.01399	2.19987	2.07956	0.405234	2.48479	19.4865	1.74372	2.16979	0.10887	2.10693
	3.66282	2.07076	1.45002	1.73198	1.77678	2.16694	2.14322	0.787263	2.93048	36.7328	0.619784	1.92377	1.74318	2.14289	0.102858	2.3092	0.0052498	0.480517	0.169118	0.134274	0.000562568	214.964	264.184	284.748	275.311	273.827	261.067		1.73905	0.14699	0.473748	0.191794	0.14699	0.243164		2.4179	2.61686	1.58778	1.66411	2.01152	2.20682	2.08417	0.409465	2.49363	19.6465	1.75096	2.17616	0.108272	2.10917
	3.57109	1.96758	1.38921	1.59499	1.87658	2.56837	2.1613	0.79858	2.95988	36.949	0.63773	1.92208	1.66539	2.41817	0.184345	1.98751	0.0375294	0.596132	0.320714	0.0810654	0.165703	217.663	267.548	286.804	279.876	270.534	248.255		1.64901	0.0454975	0.532873	0.327093	0.0454975	0.646289		2.43186	2.62196	1.57989	1.67381	2.00892	2.21315	2.08826	0.413522	2.50179	19.8022	1.75758	2.18193	0.107716	2.11104
	3.46914	1.86415	1.33213	1.48321	1.85091	2.82565	2.13753	0.834311	2.97184	39.0315	0.696075	1.85753	1.57514	2.58528	0.242798	1.77317	0.0747394	0.648669	0.428135	0.0821514	0.473511	220.681	270.943	288.74	283.629	271.379	240.214		1.61161	0.00661778	0.525397	0.374318	0.00661778	0.968124		2.44504	2.62645	1.56815	1.68258	2.00587	2.21874	2.09114	0.418518	2.50966	20.0139	1.7634	2.18684	0.107193	2.11231
	3.33138	1.73434	1.26389	1.42939	1.75248	2.79334	2.0508	0.822895	2.8737	40.1255	0.677156	1.74341	1.50563	2.53313	0.254411	1.63988	0.100148	0.619232	0.386159	0.0889973	0.551366	224.793	275.233	291.064	285.444	274.631	241.216		1.58797	0.00906909	0.47952	0.314024	0.00906909	1.04993		2.45795	2.63024	1.54764	1.68859	2.00198	2.22298	2.09156	0.426133	2.5177	20.3739	1.76694	2.19013	0.106946	2.11248
	3.17178	1.62112	1.17173	1.65589	1.63656	2.65652	1.9856	0.759334	2.74493	38.242	0.576588	1.64623	1.62498	2.40637	0.193828	1.40703	0.132848	0.662387	0.108707	0.121831	0.450137	229.604	279.003	294.217	277.842	278.487	245.485		1.52556	0.0251076	0.474496	0.00966763	0.00966763	1.0103		2.47083	2.63307	1.52746	1.69212	1.99722	2.22698	2.09128	0.434069	2.52535	20.7562	1.7684	2.19305	0.107197	2.1121
	3.01084	1.89946	1.10251	1.58716	1.58569	2.45795	1.9406	0.68819	2.62879	35.4627	0.473605	1.74331	1.58606	2.31833	0.187551	1.1454	0.00169217	0.702402	0.124918	0.125964	0.267647	234.508	269.781	296.597	280.138	280.187	251.747		1.26752	0.15615	0.640808	0.15615	0.157628	0.714632		2.48381	2.63297	1.5084	1.69482	1.99224	2.23049	2.09045	0.441277	2.53173	21.1091	1.76917	2.19548	0.107527	2.11137
	2.82186	1.96494	1.07487	1.49802	1.53684	2.33456	1.87185	0.634419	2.50627	33.8927	0.402487	1.75089	1.50773	2.24215	0.195854	0.902519	0.00866624	0.635178	0.139747	0.112227	0.2141	240.332	267.635	297.549	283.13	281.825	255.678		1.07097	0.214048	0.676025	0.252873	0.214048	0.583665		2.48953	2.62818	1.49082	1.69692	1.98843	2.23565	2.08826	0.445938	2.53419	21.3545	1.7698	2.1988	0.1081	2.11204
	2.65929	1.85103	1.05407	1.46095	1.49336	2.28468	1.80056	0.590133	2.3907	32.7749	0.348257	1.67219	1.46905	2.17626	0.194005	0.737416	0.00254666	0.557247	0.115336	0.0943755	0.234365	245.398	271.375	298.267	284.379	283.287	257.276		0.9871	0.178835	0.618119	0.21124	0.178835	0.612484		2.49042	2.62236	1.47453	1.69839	1.98573	2.25262	2.08734	0.450153	2.53749	21.5658	1.77023	2.2113	0.110781	2.11918
	2.76631	1.81345	1.23256	1.38831	1.42832	2.27492	1.81731	0.597879	2.41519	32.8991	0.35746	1.62089	1.39831	2.15955	0.21396	0.900592	1.48911e-05	0.341932	0.184045	0.151311	0.209403	242.057	272.614	292.134	286.834	285.48	257.589		1.14542	0.192564	0.388327	0.232582	0.192564	0.654029		2.48826	2.61639	1.45916	1.69953	1.98274	2.27266	2.08646	0.454072	2.54053	21.7628	1.77034	2.22611	0.114045	2.1277
	2.76979	1.81766	1.6378	1.30346	1.34855	2.23403	1.85188	0.563863	2.41575	30.4481	0.317941	1.72773	1.42086	2.12994	0.199694	0.842558	0.00117121	0.045832	0.300766	0.253341	0.146038	241.949	272.475	278.446	289.715	288.182	258.903		1.04206	0.0899305	0.0899305	0.424268	0.379176	0.506302		2.4869	2.6108	1.44462	1.70113	1.97696	2.29526	2.08594	0.45854	2.54448	21.9824	1.77009	2.24293	0.117827	2.13611
	2.69411	1.83425	1.94212	1.22996	1.27171	2.08607	1.84303	0.54691	2.38994	29.6744	0.29911	1.88818	1.41235	2.05008	0.184187	0.724324	7.72427e-05	0.00981687	0.375859	0.32641	0.0590651	244.309	271.928	268.382	292.223	290.797	263.686		0.805926	0.0539345	0.0539345	0.658219	0.616469	0.197888		2.48686	2.60577	1.43234	1.70748	1.96965	2.31757	2.08661	0.46229	2.5489	22.1551	1.77302	2.25983	0.120711	2.14361
	2.54789	1.80902	1.88363	1.50454	1.18581	1.96006	1.81516	0.459389	2.27455	25.3085	0.211038	1.84633	1.58066	1.94095	0.10231	0.536897	3.76639e-05	0.00468872	0.0964857	0.396083	0.0209968	248.901	272.761	270.302	282.911	293.734	267.795		0.701564	0.0373057	0.0373057	0.34179	0.66052	0.113734		2.48695	2.60097	1.42286	1.7041	1.96182	2.33754	2.08571	0.466958	2.55267	22.3884	1.76853	2.27458	0.125164	2.14968
	2.38126	1.76665	1.78303	1.50193	1.09663	1.8725	1.73367	0.424665	2.15833	24.4952	0.18034	1.77484	1.56811	1.85013	0.0825054	0.419381	0.00108817	0.00243641	0.0537034	0.405817	0.0192747	254.186	274.162	273.62	282.999	296.799	270.668		0.606423	0.00818628	0.00818628	0.272914	0.678211	0.0976598		2.48667	2.59239	1.41435	1.69841	1.95351	2.35581	2.08352	0.470877	2.5544	22.6	1.76218	2.28774	0.129769	2.15466
	2.20026	1.67134	1.83589	1.4109	1.02434	1.79986	1.6571	0.402135	2.05923	24.2674	0.161712	1.7356	1.47601	1.82688	0.106231	0.295019	0.000202932	0.0319663	0.0606131	0.40038	0.0203803	259.991	277.327	271.874	286.069	299.295	273.063		0.464654	0.0642571	0.100289	0.3247	0.711258	0.0642571		2.48779	2.58375	1.40865	1.69231	1.9453	2.37319	2.08183	0.474373	2.55621	22.7863	1.75556	2.30035	0.13432	2.15925
	2.02133	1.56176	2.34085	1.3525	0.955641	1.66926	1.65022	0.488662	2.13888	29.6119	0.23879	1.61551	1.40482	1.93331	0.15832	0.137718	0.00782634	0.476964	0.0886364	0.482444	0.000362428	265.793	280.989	255.477	288.048	301.677	277.397		0.405818	0.0537521	0.72534	0.263004	0.659867	0.0537521		2.48994	2.57546	1.40669	1.69293	1.93772	2.39053	2.08221	0.476097	2.55831	22.865	1.75413	2.31345	0.137507	2.16412
	1.90206	1.52259	2.30933	1.3196	0.888029	1.57677	1.58639	0.486895	2.07329	30.692	0.237067	1.54968	1.37035	1.82074	0.141141	0.0996447	0.0040716	0.522633	0.07118	0.487714	9.27205e-05	269.696	282.304	256.485	289.166	304.03	280.486		0.352385	0.02709	0.759653	0.230077	0.661646	0.02709		2.49178	2.56932	1.40544	1.70039	1.93092	2.41387	2.08529	0.477841	2.56313	22.9149	1.75802	2.33173	0.140279	2.17239
	1.86342	1.97982	2.25051	1.30651	0.842378	1.54191	1.63076	0.508851	2.13961	31.2033	0.258929	1.70267	1.36536	1.95072	0.176523	0.0541325	0.121847	0.384089	0.105137	0.621544	0.00789427	270.967	267.148	258.373	289.612	305.624	281.655		0.160757	0.277159	0.547842	0.396155	0.860288	0.160757		2.50439	2.57502	1.40441	1.7089	1.93002	2.44322	2.09433	0.484247	2.57857	23.1218	1.76418	2.356	0.143638	2.18662
	1.86191	2.21942	2.11994	1.3024	1.44919	1.67488	1.77129	0.364278	2.13557	20.5657	0.132699	1.76839	1.50561	2.05544	0.154398	0.00821144	0.200822	0.121558	0.219858	0.103747	0.00929546	271.017	259.373	262.587	289.751	284.776	277.209		0.093515	0.45103	0.35155	0.465993	0.3192	0.093515		2.5182	2.5906	1.40734	1.71726	1.93336	2.473	2.10663	0.491625	2.59825	23.3371	1.77129	2.38141	0.146922	2.20318
	1.91685	2.46902	1.97004	1.26507	2.05067	1.63089	1.88376	0.406362	2.29012	21.5719	0.16513	1.94344	1.70238	2.03051	0.0879023	0.00109504	0.342535	0.00744443	0.382777	0.0278604	0.0639395	269.211	251.396	267.468	291.024	264.837	278.676		0.0265949	0.525579	0.0265949	0.678376	0.107228	0.312549		2.5298	2.6072	1.41248	1.72271	1.93579	2.50175	2.11829	0.498672	2.61696	23.5413	1.77598	2.40588	0.150627	2.21877
	1.87334	2.44166	1.83854	1.18939	2.00165	1.79417	1.85646	0.403238	2.2597	21.7208	0.162601	1.85594	1.80526	1.96957	0.0435278	0.00028496	0.342463	0.00032123	0.444976	0.0210806	0.00387974	270.64	252.264	271.787	293.611	266.435	273.251		0.0174018	0.585724	0.0174018	0.666544	0.145712	0.0617665		2.53573	2.62321	1.41758	1.72237	1.9298	2.52817	2.12614	0.505984	2.63213	23.7982	1.77423	2.42766	0.155509	2.22899
	1.78017	2.31521	1.70457	1.1076	1.88617	3.63868	2.07207	0.860048	2.93212	41.5067	0.739682	1.83317	1.72347	2.20795	0.123232	0.0852026	0.0591178	0.135054	0.930199	0.0345573	2.45428	273.714	256.297	276.222	296.421	270.218	215.673		0.0529995	0.482037	0.128602	0.725573	0.0529995	1.80551		2.53767	2.63806	1.42241	1.72211	1.92242	2.55266	2.13255	0.512458	2.64501	24.0303	1.77218	2.44763	0.160066	2.23004
	1.64855	2.18583	1.60363	1.03555	1.78171	3.59727	1.97542	0.876427	2.85185	44.3666	0.768124	1.71513	1.61486	2.0848	0.127023	0.106845	0.0442706	0.138231	0.883364	0.0375241	2.63038	278.087	260.456	279.587	298.908	273.664	216.891		0.0665799	0.470697	0.111503	0.679583	0.0665799	1.88214		2.53817	2.65265	1.42668	1.7226	1.91487	2.57155	2.13775	0.517936	2.65569	24.228	1.77067	2.4631	0.163551	2.22652
	1.58564	2.13317	1.55135	0.955507	1.93417	3.44663	1.93441	0.842963	2.77738	43.5772	0.710587	1.75991	1.55992	2.08342	0.143686	0.121639	0.0395065	0.146736	0.958256	5.8499e-08	2.28679	280.189	262.159	281.338	301.682	268.643	221.351		0.174263	0.373267	0.208557	0.804401	0.174263	1.68672		2.53861	2.67276	1.43036	1.7238	1.90937	2.58923	2.14402	0.524297	2.66832	24.4539	1.7702	2.47793	0.166599	2.22399
	1.54266	2.16097	1.57623	0.895922	2.2253	3.2064	1.93458	0.789192	2.72377	40.794	0.622824	1.8686	1.55105	2.20922	0.175032	0.153603	0.0512528	0.128414	1.07881	0.0845169	1.61752	281.63	261.259	280.504	303.755	259.184	228.557		0.325944	0.29237	0.29237	0.972678	0.356697	1.3378		2.53972	2.69741	1.43355	1.726	1.90763	2.60483	2.15152	0.531076	2.6826	24.6837	1.77141	2.4915	0.168921	2.22367
	1.51228	2.62209	1.64242	0.864803	2.21879	2.99512	1.97592	0.784356	2.76027	39.6958	0.615214	1.9306	1.54481	2.52126	0.240146	0.214962	0.41754	0.111222	1.23457	0.0589859	1.03879	282.651	246.565	278.292	304.841	259.394	234.989		0.418326	0.691488	0.288185	1.0658	0.288185	1.06452		2.54149	2.72225	1.4366	1.72931	1.90694	2.60175	2.15639	0.534709	2.6911	24.7965	1.77372	2.49041	0.168075	2.22422
	1.47948	2.89905	2.16785	1.09892	2.11668	2.91494	2.11282	0.733991	2.84681	34.7399	0.538743	2.14227	1.63878	2.71625	0.247409	0.401126	0.618155	0.00302875	1.02799	1.48752e-05	0.643403	283.754	237.944	261.037	296.72	262.693	237.454		0.66279	0.756783	0.0255886	1.04334	0.0255886	0.772679		2.54404	2.74291	1.43926	1.73319	1.90625	2.58892	2.1591	0.536148	2.69524	24.8321	1.77645	2.48147	0.165577	2.22515
	1.40152	2.8643	2.24353	1.0964	1.96481	3.36116	2.15529	0.859106	3.01439	39.8604	0.738062	2.10417	1.54234	2.70911	0.27444	0.568165	0.502707	0.00778656	1.12125	0.0362798	1.45412	286.387	239.017	258.597	296.807	267.639	223.901		0.702652	0.760134	0.139357	1.00778	0.139357	1.25699		2.54461	2.75003	1.44199	1.737	1.89604	2.57467	2.15739	0.535182	2.69257	24.8069	1.77676	2.47035	0.163308	2.22032
	1.32235	2.68503	2.12723	1.16759	1.86217	3.41334	2.09629	0.848348	2.94463	40.4691	0.719694	1.9947	1.4573	2.54558	0.271873	0.598982	0.346618	0.000957409	0.862467	0.054808	1.73464	289.073	244.593	262.351	294.359	271.008	222.342		0.672355	0.690327	0.132527	0.827107	0.132527	1.41864		2.53656	2.75159	1.44455	1.74084	1.87655	2.56106	2.15186	0.532943	2.6848	24.7666	1.77477	2.45876	0.161567	2.20656
	1.25453	2.55294	2.10465	1.80876	1.78264	3.28383	2.13122	0.70727	2.8385	33.1861	0.500231	1.95671	1.78917	2.44087	0.154065	0.768602	0.177844	0.000706173	0.103983	0.121513	1.32851	291.384	248.742	263.083	272.769	273.633	226.221		0.702181	0.596234	0.147945	0.147945	0.174068	1.32713		2.52685	2.76155	1.45094	1.74979	1.85885	2.54658	2.14909	0.530453	2.67955	24.6826	1.77706	2.44721	0.158644	2.19285
	1.17191	2.52088	3.03759	2.10063	1.72149	3.04455	2.26617	0.746636	3.01281	32.947	0.557466	2.31075	1.81628	2.90841	0.231154	1.19742	0.0648722	0.595079	0.0274039	0.296678	0.605872	294.211	249.754	233.689	263.213	275.659	233.476		1.13885	0.210121	0.726834	0.210121	0.589261	0.733798		2.51665	2.77225	1.46543	1.76241	1.8453	2.52449	2.14776	0.524126	2.67188	24.4034	1.78313	2.43031	0.153597	2.18098
	1.08677	2.91412	3.09552	2.00301	1.98312	2.87614	2.32645	0.774375	3.10082	33.2857	0.599657	2.43958	1.9881	2.90463	0.187325	1.53681	0.345363	0.591476	0.104609	0.117872	0.302157	297.139	237.479	231.921	266.39	267.04	238.652		1.35281	0.474549	0.655947	0.43656	0.456453	0.43656		2.5069	2.78134	1.48016	1.78451	1.83287	2.50033	2.14769	0.516044	2.66373	24.0279	1.7966	2.41217	0.14626	2.1666
	1.01892	2.94637	3.031	2.0236	2.08721	2.79333	2.31674	0.768986	3.08573	33.1926	0.591339	2.44027	2.0395	2.90811	0.17556	1.68434	0.396434	0.510174	0.0859298	0.0526826	0.227138	299.483	236.487	233.891	265.719	263.649	241.217		1.42135	0.506098	0.590733	0.41667	0.353059	0.353059		2.49069	2.77438	1.49401	1.80869	1.8182	2.47671	2.14378	0.503851	2.64763	23.5029	1.81107	2.39348	0.138519	2.14745
	0.950447	2.90691	2.86961	2.81226	1.99	2.78491	2.38569	0.782774	3.16846	32.8112	0.612735	2.79858	2.18873	2.85527	0.132146	2.05992	0.271674	0.234178	0.181961	0.156571	0.159376	301.857	237.702	238.853	240.629	266.816	241.479		1.84814	0.108329	0.0710247	0.0136747	0.808585	0.0136747		2.46646	2.75714	1.50684	1.83239	1.80325	2.45467	2.13679	0.488939	2.62573	22.8819	1.81054	2.3752	0.134902	2.14353
	0.999052	2.84337	2.64888	2.77505	1.85887	2.77536	2.31676	0.742157	3.05892	32.0342	0.550797	2.71197	2.05637	2.77528	0.148792	1.73636	0.277314	0.1103	0.210032	0.20967	0.210309	300.171	239.665	245.725	241.785	271.117	241.775		1.71291	0.131403	0.0630884	0.0630884	0.853101	0.0633907		2.4422	2.73853	1.51921	1.85392	1.79008	2.43305	2.1295	0.474226	2.60372	22.2694	1.80604	2.35716	0.13238	2.14348
	1.25307	2.67442	2.47301	2.63386	1.75607	2.66488	2.24255	0.597804	2.84035	26.6573	0.35737	2.55344	1.9353	2.65713	0.157177	0.979076	0.186507	0.0531105	0.153127	0.236666	0.178362	291.433	244.925	251.269	246.196	274.513	245.223		1.30037	0.120979	0.0804285	0.0804285	0.797369	0.111444		2.41876	2.72108	1.53147	1.8739	1.7872	2.41418	2.12443	0.459274	2.58371	21.6187	1.80888	2.34174	0.128382	2.14404
	1.79708	2.57285	2.33103	2.43713	1.69776	2.47204	2.21798	0.373919	2.5919	16.8585	0.139815	2.38408	1.93057	2.46331	0.121246	0.177156	0.125934	0.0127803	0.0480265	0.270636	0.0645435	273.155	248.114	255.791	252.408	276.448	251.3		0.586999	0.188772	0.0530497	0.0530497	0.686327	0.0879542		2.39712	2.70545	1.54378	1.89819	1.79015	2.40184	2.12275	0.444739	2.56749	20.9511	1.81716	2.33207	0.124098	2.14766
	2.47436	3.4663	2.20822	2.28655	1.94352	2.36366	2.4571	0.525794	2.9829	21.399	0.27646	2.3251	2.2278	2.44669	0.0468252	0.000297931	1.01848	0.0619416	0.0290885	0.263764	0.0087316	251.227	220.766	259.734	257.216	268.336	254.748		0.149259	1.14119	0.116882	0.0385553	0.381581	0.0385553		2.37776	2.68901	1.55577	1.93004	1.79379	2.39314	2.12325	0.430259	2.55351	20.2642	1.82785	2.32567	0.119855	2.1539
	2.503	4.1259	2.12104	2.10183	2.09079	2.26427	2.53447	0.795184	3.32966	31.3747	0.632318	2.19266	2.10664	2.44332	0.0739976	0.000990252	2.53263	0.170927	0.187177	0.196855	0.0730085	250.319	201.6	262.552	263.175	263.533	257.931		0.310349	1.93324	0.0716159	0.0908222	0.101867	0.0716159		2.35879	2.6708	1.5667	1.96665	1.79715	2.38644	2.12442	0.415971	2.54039	19.5804	1.83952	2.32094	0.115712	2.16272
	2.36213	4.04128	2.04749	1.96109	2.01787	2.14032	2.42836	0.802592	3.23095	33.0508	0.644154	2.09391	2.02528	2.30668	0.0649587	0.0043873	2.6015	0.145065	0.218348	0.168502	0.082967	254.797	204.01	264.941	267.761	265.906	261.927		0.26822	1.94737	0.046417	0.13282	0.0760326	0.046417		2.34998	2.65195	1.57369	1.99432	1.80107	2.38052	2.12525	0.404851	2.5301	19.0496	1.84938	2.3167	0.112172	2.17215
	2.37558	3.88738	1.93402	1.82739	1.90911	2.01833	2.3253	0.788807	3.11411	33.9228	0.622216	1.97618	1.91534	2.28627	0.0882825	0.00252769	2.44009	0.153103	0.247919	0.173214	0.094229	254.368	208.43	268.647	272.154	269.465	265.891		0.399402	1.9112	0.0421581	0.148789	0.0670639	0.0421581		2.34742	2.63341	1.57958	2.01482	1.80853	2.37659	2.12672	0.395221	2.52195	18.5836	1.8601	2.31412	0.108768	2.18112
	2.6909	3.61579	1.78869	1.72996	1.77154	1.89235	2.2482	0.761557	3.00976	33.874	0.579969	1.84052	1.77583	2.49126	0.167663	0.195977	1.87029	0.211153	0.268577	0.227208	0.126635	244.409	216.346	273.433	275.378	274	270.015		0.85038	1.77527	0.0518276	0.110558	0.0689767	0.0518276		2.34384	2.61573	1.58494	2.03445	1.81956	2.37455	2.12884	0.385761	2.51461	18.1207	1.87328	2.31313	0.105066	2.18914
	3.04914	3.44927	1.68142	1.89758	1.72867	1.74803	2.25902	0.780722	3.03974	34.5602	0.609527	1.8228	1.73351	2.76125	0.228652	0.624294	1.4167	0.333619	0.130641	0.281268	0.261109	233.336	221.272	276.992	269.843	275.421	274.779		1.22634	1.62647	0.141382	0.0747731	0.0941319	0.0747731		2.33988	2.59979	1.58388	2.05151	1.82785	2.37199	2.12915	0.379212	2.50836	17.8105	1.88376	2.31128	0.101909	2.19569
	3.02207	3.43026	1.57027	1.86592	1.82594	1.63372	2.2247	0.794285	3.01898	35.7031	0.630889	1.84593	1.68177	2.73303	0.238121	0.635802	1.45339	0.428274	0.128718	0.159009	0.349256	234.164	221.838	280.704	270.884	272.202	278.582		1.17614	1.58433	0.27566	0.0199929	0.0199929	0.212212		2.33677	2.58587	1.57605	2.06043	1.83531	2.3689	2.12722	0.375803	2.50303	17.6663	1.89159	2.30848	0.0992579	2.1986
	2.84101	3.47343	1.45984	1.75677	2.02097	1.6076	2.19327	0.794925	2.98819	36.2438	0.631906	1.88887	1.64489	2.636	0.231519	0.419571	1.63881	0.537926	0.190535	0.0296866	0.343004	239.738	220.554	284.417	274.489	265.805	279.454		0.952144	1.58456	0.429034	0.132103	0.132103	0.281265		2.33479	2.57313	1.56688	2.06852	1.84348	2.3663	2.12552	0.373364	2.49888	17.5658	1.89974	2.3061	0.0966194	2.20165
	2.64289	3.38828	1.37611	2.24377	2.08243	1.6054	2.22315	0.728426	2.95157	32.7655	0.530605	2.1631	1.72466	2.54311	0.191775	0.176184	1.35753	0.717475	0.000425428	0.0198014	0.381608	245.912	223.09	287.248	258.589	263.804	279.528		0.479789	1.22518	0.786993	0.0806717	0.0806717	0.557698		2.33158	2.56098	1.56292	2.07686	1.85064	2.36396	2.12449	0.369697	2.49419	17.4017	1.9072	2.30409	0.0942453	2.20422
	2.47803	3.20379	1.31424	2.55264	2.01456	1.51717	2.18007	0.705985	2.88606	32.3835	0.498414	2.2463	1.64152	2.53399	0.213739	0.0887785	1.04799	0.749662	0.138806	0.027393	0.439438	251.11	228.636	289.348	248.751	266.014	282.486		0.231733	0.957491	0.932055	0.306342	0.231733	0.729126		2.31402	2.54913	1.56045	2.08425	1.85449	2.36091	2.12054	0.36461	2.48515	17.1942	1.91193	2.30081	0.092311	2.19913
	2.32872	2.96602	1.24247	2.40493	1.88505	1.46632	2.04892	0.6423	2.69122	31.3482	0.412549	2.10689	1.571	2.38588	0.20594	0.07829	0.841078	0.650356	0.126745	0.0268537	0.339424	255.864	235.882	291.795	253.432	270.255	284.198		0.221837	0.859137	0.864413	0.298046	0.221837	0.640568		2.29381	2.53807	1.55802	2.0907	1.85735	2.35457	2.11542	0.359322	2.47474	16.9859	1.91569	2.29478	0.0900368	2.19225
	2.23254	2.81749	1.1515	2.33186	1.78214	1.56395	1.97991	0.597934	2.57785	30.2	0.357525	2.00734	1.6185	2.30703	0.175398	0.0638196	0.701532	0.68627	0.123866	0.0391145	0.173022	258.951	240.467	294.912	255.764	273.649	280.916		0.2252	0.810149	0.85584	0.32452	0.2252	0.443384		2.27322	2.53726	1.55726	2.09745	1.85945	2.34739	2.11201	0.356083	2.46809	16.8599	1.91895	2.28854	0.087842	2.18534
45°	2.48041	2.7243	1.09784	2.24225	1.76287	1.61862	1.98772	0.604772	2.59249	30.4255	0.365749	2.00256	1.65468	2.42087	0.187995	0.242745	0.542553	0.791873	0.0647895	0.050555	0.13623	251.035	243.366	296.757	258.638	274.287	279.086		0.477844	0.721735	0.904719	0.239691	0.239691	0.383941		2.25426	2.55345	1.55797	2.10471	1.86144	2.33979	2.11194	0.356872	2.46881	16.8978	1.92226	2.28282	0.0857458	2.17949
	2.92411	2.63804	1.20282	2.10932	2.32627	1.58179	2.13039	0.646199	2.77659	30.3324	0.417573	2.21779	1.71367	2.5601	0.198052	0.629993	0.257708	0.860388	0.000444037	0.0383675	0.300966	237.172	246.065	293.151	262.932	255.943	280.318		0.706319	0.420248	1.01497	0.108474	0.108474	0.636006		2.23702	2.57388	1.55877	2.11293	1.86326	2.33295	2.11314	0.359362	2.4725	17.0061	1.92568	2.27799	0.0838108	2.17498
	2.79375	2.53958	1.17817	1.9799	2.30288	1.52715	2.05357	0.615645	2.66922	29.9793	0.379019	2.14139	1.64034	2.4804	0.203863	0.54786	0.236206	0.76633	0.00542758	0.0621544	0.277117	241.204	249.163	293.996	267.146	256.692	282.151		0.652358	0.398192	0.96322	0.16149	0.16149	0.614237		2.22027	2.59398	1.55979	2.12192	1.86482	2.33072	2.11525	0.36275	2.478	17.1493	1.92909	2.27852	0.0830467	2.17109
	2.58874	2.4112	1.10313	1.83812	2.20057	1.43057	1.92872	0.579702	2.50842	30.0563	0.336054	2.01935	1.53246	2.35854	0.212305	0.435624	0.232781	0.681602	0.008209	0.073903	0.248152	247.614	253.233	296.575	271.8	259.981	285.404		0.569394	0.39185	0.916216	0.181227	0.181227	0.588772		2.20321	2.61223	1.56096	2.13092	1.86488	2.32766	2.11664	0.366061	2.4827	17.2944	1.93139	2.27847	0.0824453	2.16707
	2.48761	2.23863	1.03402	1.70191	2.07939	1.35029	1.81531	0.555059	2.37037	30.5765	0.30809	1.89065	1.4382	2.19882	0.209133	0.451995	0.179199	0.610418	0.0128584	0.069738	0.216242	250.807	258.755	298.96	276.31	263.903	288.123		0.596963	0.347977	0.856635	0.188737	0.188737	0.54036		2.18591	2.63032	1.56227	2.13936	1.8646	2.32243	2.11748	0.369425	2.48691	17.4464	1.93329	2.27666	0.0815606	2.16263
	2.43754	2.09275	0.949709	1.60713	1.93857	1.3139	1.72327	0.542683	2.26595	31.4915	0.294504	1.77285	1.38721	2.05421	0.193816	0.510187	0.136519	0.59839	0.0134882	0.046356	0.167582	252.395	263.469	301.883	279.47	268.498	289.36		0.664691	0.319901	0.82314	0.165722	0.165722	0.458951		2.16931	2.64948	1.56395	2.14738	1.86452	2.32538	2.12	0.374211	2.49421	17.6514	1.93523	2.28088	0.0819828	2.15835
	2.40211	2.03972	0.887454	1.52849	1.79921	1.28126	1.65638	0.542545	2.19892	32.755	0.294355	1.66385	1.34307	1.97959	0.19157	0.556117	0.146956	0.59124	0.016354	0.0204019	0.140709	253.522	265.194	304.05	282.105	273.085	290.471		0.738256	0.375872	0.776397	0.135359	0.135359	0.382588		2.1616	2.66937	1.56583	2.15262	1.86434	2.33335	2.12452	0.380122	2.50464	17.8921	1.93641	2.28817	0.0832652	2.15711
	2.35315	1.9959	0.83651	1.45681	1.69321	1.2056	1.59019	0.546085	2.13628	34.3408	0.298209	1.57501	1.2684	1.92022	0.204421	0.582094	0.164594	0.56804	0.017792	0.0106117	0.147913	255.084	266.623	305.829	284.519	276.599	293.056		0.778138	0.420888	0.738498	0.1182	0.1182	0.369407		2.15689	2.68552	1.56762	2.15785	1.86348	2.34138	2.12879	0.385248	2.51404	18.0971	1.93683	2.2955	0.084745	2.15737
	2.25891	1.89031	0.779317	1.3858	1.66286	1.31416	1.54856	0.511394	2.05995	33.0239	0.261524	1.52433	1.33207	1.83345	0.158387	0.504597	0.116794	0.591732	0.0264908	0.0130642	0.0549426	258.103	270.082	307.833	286.919	277.61	289.351		0.73458	0.365981	0.745011	0.138529	0.138529	0.210168		2.15334	2.70003	1.57227	2.16273	1.86262	2.35319	2.13403	0.38957	2.5236	18.2551	1.9353	2.30558	0.0873115	2.15803
	2.13618	1.74917	0.724817	1.29696	1.65579	2.44652	1.66824	0.609802	2.27804	36.5536	0.371858	1.70248	1.38666	2.03943	0.190528	0.218972	0.00655007	0.890045	0.137851	0.000155025	0.605717	262.061	274.741	309.748	289.937	277.846	252.11		0.433704	0.0466917	0.977663	0.405523	0.0466917	0.744037		2.15026	2.71368	1.58379	2.16652	1.86193	2.38273	2.14315	0.393819	2.53697	18.3757	1.93402	2.32868	0.0925858	2.15839
	1.98887	1.63129	0.694382	1.22449	1.64046	3.09517	1.71244	0.809277	2.52172	47.2586	0.654929	1.63588	1.32619	1.90177	0.178311	0.0764106	0.00658603	1.03645	0.2381	0.00518085	1.91192	266.853	278.663	310.821	292.41	278.357	231.932		0.352991	0.00458813	0.941494	0.411388	0.00458813	1.45929		2.14602	2.72576	1.5934	2.17002	1.87055	2.41196	2.15295	0.397084	2.55004	18.4437	1.93942	2.35148	0.0960316	2.15802
	1.95218	1.51409	0.658179	1.20388	1.5879	3.39536	1.7186	0.928916	2.64751	54.0508	0.862885	1.55099	1.28143	1.86111	0.184461	0.0545603	0.0418241	1.12449	0.264932	0.0170828	2.81154	268.053	282.59	312.098	293.115	280.114	222.879		0.401187	0.036904	0.892813	0.347111	0.036904	1.84437		2.14137	2.73634	1.59869	2.17331	1.88633	2.44034	2.16273	0.400301	2.56303	18.5091	1.95009	2.37358	0.0979465	2.15734
	1.93845	1.4252	0.759626	1.64469	1.48033	3.41354	1.77697	0.890915	2.66789	50.1367	0.793729	1.56251	1.43898	1.86501	0.128944	0.0260752	0.123745	1.03499	0.0174984	0.0879955	2.67834	268.502	285.586	308.524	278.216	283.726	222.337		0.375939	0.137314	0.802885	0.0821794	0.0821794	1.85102		2.13623	2.74597	1.60006	2.17669	1.90156	2.4678	2.17139	0.404596	2.57598	18.6331	1.96023	2.39503	0.0998321	2.15646
	1.89476	1.37992	0.910376	1.62329	1.38816	3.2024	1.73315	0.789637	2.52279	45.5608	0.623526	1.50573	1.38198	1.82689	0.138651	0.0261175	0.124774	0.676959	0.01207	0.119016	2.1587	269.936	287.118	303.251	278.93	286.839	228.678		0.389034	0.125809	0.59535	0.117562	0.117562	1.69668		2.13093	2.75513	1.60053	2.17693	1.91637	2.49287	2.17879	0.40899	2.58778	18.7714	1.97001	2.41435	0.101348	2.15393
	1.84307	1.33891	0.865083	1.55889	1.29012	2.95793	1.64233	0.720872	2.36321	43.8931	0.519656	1.4489	1.30232	1.77203	0.152783	0.0402963	0.0920652	0.604119	0.00696305	0.124054	1.73078	271.637	288.51	304.831	281.085	290.17	236.131		0.394173	0.109989	0.583817	0.109989	0.15878	1.50903		2.12602	2.76353	1.60048	2.17611	1.93143	2.51587	2.18557	0.413206	2.59878	18.9061	1.98008	2.4333	0.102693	2.15106
	1.94868	1.30021	1.01455	1.47162	1.2204	2.7942	1.62494	0.653783	2.27873	40.2342	0.427432	1.38592	1.24035	1.82941	0.19189	0.104804	0.105451	0.372583	0.0235077	0.163654	1.36716	268.167	289.826	299.634	284.019	292.55	241.19		0.56276	0.0857047	0.371369	0.0857047	0.165515	1.40828		2.12237	2.77152	1.5985	2.17499	1.94625	2.53828	2.19198	0.417981	2.60996	19.0686	1.99028	2.45171	0.103879	2.14868
	1.97581	1.27179	1.26365	2.08083	1.15783	2.71282	1.74379	0.616948	2.36074	35.3797	0.380625	1.6238	1.26569	2.05458	0.2376	0.0538351	0.222786	0.230534	0.113598	0.343346	0.939023	267.279	290.795	291.072	263.856	294.694	243.724		0.352013	0.352013	0.360151	0.457032	0.465968	1.08902		2.11983	2.77933	1.59189	2.17345	1.9605	2.56125	2.19771	0.424353	2.62206	19.3089	2.00033	2.47036	0.105135	2.14664
	1.87188	1.37033	1.2328	2.63994	1.09778	3.27703	1.91496	0.873205	2.78817	45.5991	0.762488	1.6211	1.26718	2.44793	0.317823	0.00185583	0.296626	0.465347	0.525599	0.667776	1.85524	270.688	287.444	292.126	246.005	296.759	226.426		0.250777	0.250777	0.388307	1.01884	0.523319	1.65593		2.11724	2.78613	1.59389	2.17283	1.97422	2.58443	2.20479	0.428284	2.63307	19.4251	2.00998	2.48952	0.106577	2.14503
	2.86639	2.40162	1.15604	2.6175	1.61743	3.83966	2.41644	0.948227	3.36467	39.2407	0.899134	2.50956	1.81348	2.80417	0.214545	0.202459	0.000219762	1.58861	0.0404263	0.638414	2.02554	238.953	253.538	294.756	246.709	279.126	209.81		0.356835	0.107944	1.35352	0.107944	0.892128	1.3301		2.11429	2.78679	1.5978	2.18227	1.987	2.60681	2.21249	0.430013	2.64251	19.4357	2.01882	2.50823	0.108107	2.14828
	2.87296	3.27056	1.46016	2.50835	1.99454	3.81696	2.65392	0.855796	3.50972	32.2465	0.732387	2.69065	2.12299	3.17116	0.197987	0.0479767	0.380248	1.42507	0.0211921	0.434787	1.35267	238.75	226.621	284.406	250.15	266.667	210.468		0.182306	0.579912	1.23049	0.182306	0.696114	1.12631		2.11081	2.78427	1.60143	2.20262	1.99224	2.62635	2.21962	0.431336	2.65095	19.4329	2.02188	2.52467	0.110587	2.15671
	2.81099	3.2726	1.61243	2.32916	1.90757	3.65516	2.59799	0.792257	3.39024	30.495	0.627671	2.57008	2.01297	3.1572	0.221314	0.0453709	0.455101	0.971319	0.0722653	0.476675	1.11762	240.669	226.559	279.293	255.85	269.515	215.189		0.240913	0.70252	0.957646	0.240913	0.662508	1.08509		2.10618	2.77899	1.60499	2.22459	1.99062	2.64451	2.22498	0.43275	2.65773	19.4497	2.01951	2.53963	0.114083	2.16538
	2.72116	3.12005	1.54447	2.20565	1.77481	3.37793	2.45734	0.737399	3.19474	30.008	0.543757	2.46341	1.88252	3.02033	0.23207	0.0695968	0.439176	0.833335	0.0633486	0.465855	0.847474	243.464	231.175	281.569	259.817	273.892	223.4		0.257752	0.656643	0.918932	0.257752	0.688596	0.914523		2.10633	2.77288	1.60893	2.24565	1.98843	2.65846	2.23011	0.433109	2.66322	19.4209	2.01791	2.55526	0.117501	2.17599
	2.54993	2.90378	1.43759	2.15405	1.6506	3.17713	2.31218	0.690255	3.00244	29.853	0.476452	2.35199	1.77646	2.81532	0.226243	0.056525	0.349993	0.764906	0.0250054	0.437692	0.74814	248.837	237.798	285.167	261.483	278.019	229.442		0.19794	0.551793	0.914398	0.19794	0.701392	0.825141		2.11051	2.77236	1.61308	2.26584	1.98639	2.65271	2.23348	0.430874	2.66436	19.2916	2.01742	2.55599	0.117762	2.18818
	2.34422	2.83049	1.34534	2.08942	1.55924	3.08904	2.20963	0.687226	2.89685	31.1015	0.472279	2.21682	1.69179	2.70892	0.23113	0.0181163	0.385474	0.746992	0.014449	0.422999	0.773367	255.369	240.064	288.292	263.577	281.073	232.119		0.1274	0.613669	0.871483	0.1274	0.65758	0.872217		2.11536	2.77557	1.61699	2.29649	1.98444	2.65751	2.24106	0.432047	2.67311	19.2787	2.01717	2.56725	0.119989	2.20593
	2.20444	3.33875	1.25903	2.02942	1.62036	3.00896	2.24349	0.798792	3.04229	35.6048	0.638069	2.11693	1.72262	2.80783	0.239536	0.00152525	1.1996	0.969165	0.0458258	0.388301	0.585933	259.856	224.572	291.23	265.529	279.028	234.565		0.0875076	1.22182	0.8579	0.0875076	0.496576	0.892025		2.11966	2.7778	1.62095	2.34018	1.98212	2.66598	2.25111	0.434556	2.68567	19.304	2.01651	2.58453	0.123456	2.22992
	2.11794	3.70119	1.17737	2.01098	1.82723	2.90838	2.29052	0.886951	3.17747	38.7228	0.786682	2.06446	1.87317	2.71077	0.182725	0.0297835	1.99	1.23909	0.0781379	0.214633	0.381759	262.652	213.841	294.024	266.13	272.16	237.656		0.0534763	1.63673	0.88709	0.0534763	0.23723	0.843922		2.12319	2.78008	1.62432	2.38601	1.98355	2.67589	2.26217	0.437842	2.70001	19.3549	2.01846	2.60342	0.126563	2.2546
	2.09783	3.65939	1.10261	2.01083	1.79569	2.73959	2.23432	0.874971	3.10929	39.1605	0.765575	2.05433	1.84948	2.57915	0.164763	0.0186309	2.03082	1.28079	0.0499492	0.192396	0.255296	263.304	215.065	296.593	266.135	273.201	242.889		0.0434991	1.60506	0.951724	0.0434991	0.258636	0.685263		2.12575	2.78041	1.62643	2.43047	1.98386	2.68579	2.27212	0.441813	2.71393	19.445	2.01933	2.62196	0.12984	2.27811
	2.14351	3.49505	1.05227	1.95578	1.73976	2.54502	2.15523	0.821716	2.97695	38.1266	0.675218	2.04965	1.79377	2.44464	0.153566	0.000137312	1.79511	1.21652	0.0397818	0.172615	0.151932	261.824	219.912	298.329	267.935	275.053	248.992		0.0938679	1.4454	0.997373	0.0938679	0.309883	0.49537		2.12779	2.77909	1.62212	2.46853	1.98463	2.69432	2.27941	0.447106	2.72652	19.6149	2.02042	2.63787	0.132549	2.29816
	2.05818	3.29241	1.03625	1.84123	1.64274	2.35245	2.03721	0.757796	2.795	37.1978	0.574255	1.9497	1.69236	2.27888	0.147691	0.0004397	1.57552	1.00192	0.038408	0.155605	0.0993763	264.593	225.963	298.883	271.698	278.281	255.106		0.108474	1.3427	0.913456	0.108474	0.306962	0.402745		2.1302	2.77705	1.61614	2.50402	1.98677	2.70268	2.28614	0.452728	2.73887	19.8031	2.02262	2.65301	0.134824	2.31711
	1.91303	3.55869	0.981779	1.74827	1.5784	2.20592	1.99768	0.866872	2.86455	43.3939	0.751468	1.83065	1.62087	2.1327	0.136357	0.00716616	2.43675	1.03206	0.0622053	0.175796	0.0433625	269.336	218.029	300.77	274.771	280.431	259.808		0.0823784	1.72804	0.848871	0.0823784	0.252248	0.375268		2.13547	2.77498	1.61201	2.53768	1.98895	2.71301	2.29368	0.458168	2.75185	19.9752	2.02558	2.66918	0.137089	2.33658
	1.77389	4.34818	1.31183	2.15161	1.67918	2.07936	2.22401	1.08349	3.3075	48.7179	1.17395	1.92663	1.70286	2.13355	0.112264	0.202608	4.51209	0.832069	0.00524151	0.296837	0.0209223	273.922	195.337	289.43	261.562	277.066	263.904		0.152737	2.42155	0.614796	0.224984	0.247445	0.152737		2.14297	2.77317	1.61204	2.57196	1.99041	2.72186	2.30207	0.462512	2.76458	20.0911	2.02855	2.68438	0.139156	2.35747
	1.63077	4.22126	2.08328	2.43193	1.87939	1.95891	2.36759	0.945446	3.31304	39.9328	0.893868	2.02109	1.89927	2.34477	0.104971	0.542903	3.4361	0.0808331	0.00413985	0.238339	0.167022	278.68	198.901	263.777	252.573	270.441	267.832		0.390322	2.20017	0.0621858	0.410839	0.141703	0.0621858		2.15063	2.77079	1.6068	2.61171	1.99124	2.7305	2.31028	0.469397	2.77968	20.3178	2.03109	2.7008	0.141531	2.38117
	1.51808	3.96775	2.08285	3.34585	1.86259	1.8077	2.4308	0.986386	3.41719	40.5786	0.972958	1.97272	1.82142	3.0301	0.249134	0.833069	2.36221	0.121068	0.837309	0.322867	0.388262	282.455	206.116	263.791	224.36	270.994	272.804		0.454645	1.99503	0.110133	1.37313	0.110133	0.165025		2.15781	2.76336	1.60086	2.65229	1.98826	2.73846	2.31684	0.47656	2.7934	20.5694	2.03065	2.71691	0.144552	2.40505
	1.44173	3.68202	1.96658	3.5223	1.75732	1.69518	2.34419	0.989988	3.33418	42.2316	0.980076	1.86195	1.71071	3.13337	0.29369	0.814426	1.78979	0.142585	1.38795	0.344417	0.421215	285.027	214.402	267.581	219.105	274.471	276.534		0.420218	1.82007	0.104633	1.66035	0.104633	0.166773		2.1646	2.75476	1.59421	2.68958	1.98354	2.74455	2.32188	0.483724	2.8056	20.8334	2.02881	2.73081	0.147491	2.42709
	1.41849	3.44853	1.82564	3.40487	1.65411	1.58003	2.22195	0.942435	3.16438	42.4149	0.888184	1.73987	1.59855	3.01006	0.306276	0.645545	1.50452	0.157056	1.39931	0.322441	0.41205	285.813	221.294	272.212	222.595	277.902	280.377		0.321387	1.70866	0.0857682	1.66499	0.0857682	0.15984		2.17157	2.74628	1.58736	2.71616	1.97956	2.74845	2.32489	0.489239	2.81413	21.0435	2.02756	2.73875	0.149211	2.44387
	1.40661	3.27735	1.73668	3.15385	1.64886	1.48934	2.11878	0.858356	2.97714	40.5117	0.736775	1.69277	1.52922	2.79956	0.293465	0.507188	1.34228	0.145999	1.07137	0.220828	0.396204	286.215	226.416	275.155	230.148	278.077	283.422		0.28616	1.58458	0.0439125	1.46108	0.0439125	0.203436		2.17786	2.73824	1.58116	2.74236	1.97618	2.75029	2.32768	0.494451	2.82213	21.2422	2.0266	2.74133	0.149904	2.45805
	1.37427	3.15849	1.69435	2.97106	2.48833	1.68576	2.22871	0.747448	2.97616	33.5372	0.558679	2.09134	1.68791	2.85038	0.256147	0.730075	0.864496	0.285541	0.551086	0.0674021	0.294794	287.31	230.007	276.561	235.728	250.784	276.847		0.717074	1.06715	0.39699	0.879722	0.39699	0.405579		2.18242	2.73093	1.57537	2.7698	1.97294	2.75122	2.33045	0.500067	2.83051	21.458	2.02531	2.74614	0.151072	2.45667
	1.35584	3.03006	1.67794	3.3792	2.94067	2.23501	2.43646	0.809818	3.24627	33.2375	0.655805	2.58784	1.81721	3.00771	0.246741	1.16773	0.352369	0.575343	0.888768	0.254236	0.0405782	287.935	233.919	277.108	223.362	236.662	258.871		1.232	0.442218	0.909902	0.791356	0.352829	0.352829		2.18491	2.72449	1.5701	2.79903	1.96972	2.75269	2.33349	0.506459	2.83995	21.7039	2.02352	2.74564	0.151414	2.4547
	1.31913	2.82838	1.63169	4.07728	2.85822	2.41857	2.52221	0.987527	3.50974	39.1533	0.975211	2.62347	1.82841	2.85076	0.21849	1.44741	0.093739	0.793032	2.41823	0.112902	0.0107409	289.182	240.129	278.65	202.983	239.206	252.998		1.30435	0.204903	0.991789	1.4538	0.234743	0.204903		2.18012	2.71377	1.57633	2.82884	1.9634	2.75346	2.33599	0.509922	2.84591	21.829	2.01758	2.74354	0.152477	2.44695
	1.23817	2.61776	1.51593	4.5199	2.68591	2.37315	2.49181	1.15799	3.6498	46.4719	1.34094	2.49546	1.73024	2.66888	0.213369	1.5716	0.0158644	0.952325	4.11317	0.0376782	0.0140784	291.942	246.701	282.527	190.567	244.565	254.445		1.25728	0.122303	0.979522	2.02444	0.190458	0.122303		2.17368	2.6958	1.58567	2.85792	1.95473	2.75358	2.3369	0.512045	2.84894	21.9113	2.00946	2.73914	0.153661	2.43474
	2.89526	2.46239	1.44317	4.40319	2.60852	2.24825	2.6768	0.978192	3.65499	36.5434	0.956859	2.53545	2.30178	2.82357	0.101806	0.0477246	0.0459703	1.52183	2.98045	0.00466166	0.183656	238.061	251.606	284.979	193.802	246.992	258.446		0.359801	0.0730653	1.09228	1.86774	0.0730653	0.287209		2.16802	2.67706	1.59528	2.8849	1.94673	2.75365	2.33761	0.513896	2.8515	21.9839	2.00205	2.73451	0.154638	2.42254
	3.86789	2.32088	1.38067	4.11203	2.80295	2.31562	2.80001	1.03349	3.83349	36.9102	1.0681	2.56192	2.31693	3.60165	0.217066	1.14037	0.229565	2.0145	1.7214	8.69472e-06	0.234633	208.993	256.116	287.093	201.994	240.918	256.284		1.30597	0.241039	1.18124	1.55011	0.241039	0.246299		2.16448	2.65823	1.60503	2.91162	1.94396	2.75349	2.33947	0.515138	2.85461	22.0195	1.99909	2.72968	0.154499	2.41135
	3.68124	2.14959	1.29171	3.96209	3.09222	2.43107	2.76799	1.00403	3.77201	36.2729	1.00807	2.76164	2.21996	3.53399	0.22837	0.83404	0.382413	2.17939	1.42588	0.105125	0.113515	214.425	261.627	290.116	206.278	232.022	252.601		0.919603	0.61205	1.46993	1.20045	0.330575	0.330575		2.15911	2.64066	1.61463	2.93882	1.94225	2.7569	2.34206	0.517658	2.85972	22.1026	1.99647	2.72784	0.154812	2.39989
	3.41177	2.02425	1.19815	3.89124	2.9568	2.32182	2.63401	0.981906	3.61591	37.2781	0.964139	2.63931	2.09864	3.29803	0.222246	0.604923	0.371801	2.06168	1.58063	0.104196	0.0974583	222.389	265.698	293.311	208.319	236.166	256.085		0.772463	0.61506	1.44116	1.25193	0.317489	0.317489		2.14957	2.62407	1.62334	2.9649	1.93998	2.76969	2.34526	0.522598	2.86785	22.2832	1.99237	2.73328	0.156784	2.38682
	3.23959	1.97585	1.10817	3.79651	2.81816	2.15912	2.51623	0.964955	3.48119	38.3491	0.931138	2.48864	2.02167	3.13423	0.215784	0.523242	0.292012	1.98264	1.63911	0.0911586	0.127528	227.554	267.278	296.402	211.062	240.446	261.319		0.750948	0.512788	1.38047	1.30787	0.329518	0.329518		2.1389	2.61025	1.63172	2.99338	1.93637	2.78229	2.34882	0.529171	2.87799	22.5292	1.98701	2.73928	0.159168	2.37458
	3.08261	1.92153	1.08258	3.65825	2.75188	2.04728	2.42402	0.922871	3.34689	38.0719	0.851692	2.39958	1.95297	2.99993	0.211383	0.433739	0.252497	1.79947	1.52333	0.10749	0.141935	232.315	269.057	297.283	215.098	242.506	264.947		0.683032	0.478047	1.317	1.25867	0.352299	0.352299		2.12965	2.59555	1.64008	3.0217	1.93159	2.79365	2.35204	0.535888	2.88792	22.784	1.9811	2.74412	0.161478	2.3626
	2.9037	1.84978	1.52616	3.50258	2.64496	1.96212	2.39822	0.746653	3.14487	31.1337	0.55749	2.30354	1.87787	2.83902	0.203768	0.255515	0.300783	0.760483	1.21961	0.0608835	0.190179	237.801	271.416	282.184	219.689	245.848	267.727		0.600159	0.453763	0.777382	1.19903	0.34142	0.34142		2.12223	2.58038	1.64845	3.042	1.92709	2.80637	2.35442	0.540926	2.89535	22.9749	1.97588	2.74988	0.163783	2.3513
	2.69248	1.73747	1.54181	3.24709	2.52602	1.87402	2.26981	0.658696	2.92851	29.0198	0.43388	2.20002	1.77161	2.65086	0.198816	0.178645	0.283394	0.529995	0.955076	0.0656394	0.15665	244.36	275.129	281.658	227.328	249.592	270.618		0.492459	0.462554	0.658213	1.04707	0.325996	0.325996		2.11555	2.56575	1.65683	3.05743	1.92461	2.82479	2.35749	0.545621	2.90312	23.1441	1.97234	2.76003	0.166447	2.34065
	2.52116	1.65711	1.46462	3.01736	2.38875	1.79484	2.14064	0.597558	2.7382	27.9149	0.357076	2.0918	1.69154	2.48806	0.190571	0.144792	0.233801	0.457009	0.768644	0.061559	0.119575	249.745	277.801	284.255	234.308	253.948	273.229		0.429358	0.434687	0.627182	0.925566	0.296953	0.296953		2.10894	2.55299	1.66553	3.07522	1.92261	2.84254	2.36131	0.551045	2.91235	23.3364	1.9692	2.77015	0.169001	2.33097
	2.34384	2.49642	1.58951	2.87297	2.22519	1.73	2.20966	0.480648	2.6903	21.7522	0.231022	2.28452	1.8538	2.45827	0.140181	0.0180052	0.0822322	0.384581	0.439985	0.000241447	0.230066	255.381	250.528	280.06	238.749	259.187	275.377		0.0593225	0.211901	0.695007	0.588453	0.0593225	0.554513		2.10204	2.54904	1.67487	3.09438	1.93067	2.85768	2.36812	0.555449	2.92357	23.4553	1.97351	2.78052	0.169753	2.32554
	2.21183	4.01734	1.67422	2.77839	2.07561	1.62379	2.39686	0.897643	3.29451	37.4508	0.805763	2.14372	1.77456	2.63675	0.19545	0.0342354	2.62594	0.522218	0.145566	0.103206	0.597646	259.618	204.695	277.232	241.681	264.026	278.913		0.0681145	1.87362	0.469504	0.634674	0.0681145	0.519933		2.09162	2.55078	1.68559	3.11371	1.94116	2.87052	2.37556	0.559631	2.93519	23.5578	1.97877	2.79058	0.170214	2.3212
	2.09546	4.2569	1.60591	2.70575	1.99606	1.53625	2.36605	1.01658	3.38264	42.9654	1.03344	2.04576	1.70344	2.55318	0.199626	0.0732228	3.57529	0.577821	0.115396	0.136896	0.688577	263.382	197.897	279.511	243.945	266.618	281.845		0.0496989	2.21114	0.439849	0.659995	0.0496989	0.50951		2.07645	2.55304	1.69693	3.13211	1.94496	2.88166	2.38086	0.564846	2.9457	23.7245	1.97783	2.7995	0.171994	2.31475
	1.98728	4.08069	1.55136	2.63049	1.93196	1.9442	2.35433	0.914621	3.26895	38.8485	0.836532	1.96574	1.93502	2.46969	0.121386	0.134722	2.9803	0.644762	0.0762666	0.178395	0.168211	266.904	202.886	281.338	246.301	268.715	268.314		0.0215448	2.11495	0.41438	0.664754	0.0337781	0.0215448		2.06799	2.5547	1.70714	3.14895	1.94768	2.89593	2.38706	0.570029	2.95709	23.8799	1.97776	2.81062	0.173934	2.31134
	1.86581	3.79302	1.50668	2.49546	1.8828	2.26189	2.30094	0.807554	3.1085	35.0967	0.652143	2.07234	1.87006	2.43707	0.131645	0.189341	2.22631	0.630858	0.0378376	0.174847	0.00152526	270.888	211.163	282.839	250.558	270.329	258.007		0.206533	1.72068	0.565665	0.42312	0.189546	0.189546		2.06303	2.55552	1.71917	3.16568	1.95141	2.91788	2.39545	0.575645	2.97109	24.0308	1.97931	2.82729	0.176419	2.30928
	1.73908	3.67282	1.46293	2.32645	1.82357	2.30267	2.22126	0.786186	3.00744	35.3938	0.618089	2.06312	1.76021	2.32051	0.137305	0.232489	2.10705	0.575057	0.0110666	0.158153	0.00662858	275.076	214.671	284.312	255.937	272.28	256.699		0.324037	1.6097	0.60019	0.263332	0.239551	0.239551		2.05824	2.55628	1.74374	3.18271	1.9558	2.93937	2.40602	0.578368	2.98439	24.0384	1.98141	2.8436	0.178691	2.30726
	1.67162	3.64988	1.43217	2.2316	1.7436	3.08884	2.30295	0.883928	3.18688	38.3824	0.781329	1.9876	1.68961	2.87453	0.259615	0.398583	1.81421	0.758254	0.00509122	0.312877	0.617627	277.318	215.344	285.35	258.981	274.926	232.125		0.315981	1.66228	0.555425	0.244001	0.244001	1.10125		2.05267	2.5597	1.76921	3.19964	1.95997	2.95894	2.41669	0.581007	2.99769	24.0414	1.98314	2.85913	0.180904	2.30618
	2.40033	3.61064	1.35977	2.17987	1.6188	3.4536	2.43717	0.928251	3.36542	38.0873	0.86165	2.2901	1.75907	3.19029	0.289173	0.00135714	1.37704	1.16079	0.0662034	0.669727	1.03314	253.579	216.497	287.802	260.649	279.08	221.143		0.11023	1.32054	0.930329	0.11023	0.671299	1.1635		2.04703	2.58024	1.79471	3.21675	1.96456	2.9764	2.42995	0.584293	3.01424	24.0455	1.98518	2.87736	0.183481	2.31364
	2.53947	3.51433	1.28104	2.11055	1.49982	3.26108	2.36772	0.910226	3.27794	38.4432	0.828512	2.32501	1.65251	3.08068	0.301736	0.0294993	1.31473	1.18087	0.0661343	0.753234	0.798096	249.167	219.341	290.479	262.892	283.069	226.906		0.21446	1.18932	1.04397	0.21446	0.825184	0.936068		2.0491	2.60827	1.81958	3.23397	1.96951	2.99285	2.44555	0.587068	3.03262	24.0056	1.98941	2.89671	0.18569	2.32869
	2.46709	3.41568	1.53974	1.98582	1.45091	3.51556	2.3958	0.904748	3.30055	37.7639	0.818568	2.22646	1.65126	3.17853	0.316218	0.0050817	1.04016	0.732837	0.168083	0.892818	1.25386	251.457	222.272	281.728	266.952	284.718	219.304		0.240632	1.18923	0.686712	0.240632	0.775544	1.28911		2.05759	2.6369	1.84318	3.24992	1.97369	3.0067	2.46133	0.588736	3.05007	23.9194	1.99466	2.91425	0.18733	2.34724
	2.35175	3.21635	2.20654	1.84038	1.42484	5.23891	2.71313	1.37415	4.08728	50.6481	1.88829	2.27914	1.93192	3.0002	0.216596	0.130596	0.253231	0.256631	0.76169	1.65969	6.37959	255.128	228.256	259.788	271.726	285.598	171.232		0.0726036	0.937205	0.0726036	0.438764	0.854305	2.95977		2.06741	2.66439	1.865	3.26843	1.97659	3.00731	2.47486	0.589131	3.06399	23.8047	1.9993	2.92158	0.187422	2.3659
	2.34245	3.02109	2.19369	1.73825	2.28946	5.19756	2.79708	1.24596	4.04304	44.5449	1.55241	2.31595	2.21764	2.85143	0.125031	0.206694	0.0501785	0.364077	1.12113	0.257678	5.76228	255.426	234.194	260.203	275.103	257.122	172.316		0.0264919	0.705134	0.12226	0.577708	0.0264919	2.8816		2.07716	2.69063	1.88642	3.29858	1.97918	3.00946	2.49024	0.593224	3.08346	23.822	2.00368	2.92976	0.187715	2.3839
	2.30439	2.87647	2.16635	1.63234	2.92743	5.07184	2.82981	1.19905	4.02885	42.3721	1.43772	2.59043	2.20086	2.91469	0.13954	0.276057	0.0021777	0.440167	1.43392	0.0095304	5.02673	256.643	238.641	261.085	278.628	237.069	175.633		0.286038	0.286038	0.424078	0.958093	0.336996	2.48141		2.08577	2.71733	1.91353	3.32832	1.98177	3.01515	2.50698	0.597081	3.10406	23.8168	2.00777	2.94069	0.188529	2.40155
	2.18036	2.79693	2.07963	1.5678	2.79456	4.83246	2.70862	1.14035	3.84898	42.1009	1.30041	2.48746	2.10481	2.79634	0.141094	0.279061	0.00779817	0.395633	1.30148	0.00738486	4.51069	260.633	241.105	263.895	280.787	241.179	182.035		0.307099	0.309471	0.40783	0.919662	0.307099	2.345		2.09801	2.74694	1.94097	3.3511	1.98426	3.01937	2.52344	0.598646	3.12209	23.7234	2.0127	2.95126	0.189076	2.42248
	2.01722	2.72476	1.92993	1.52863	2.66602	4.46682	2.55556	1.04207	3.59764	40.7766	1.08591	2.34162	1.95175	2.71007	0.162667	0.289812	0.0286268	0.391423	1.05459	0.0122011	3.65292	265.927	243.352	268.782	282.101	245.188	192.035		0.3244	0.383136	0.411696	0.812991	0.3244	2.1252		2.11734	2.77606	1.96564	3.37169	1.98659	3.02307	2.54007	0.599267	3.13933	23.5926	2.01927	2.96132	0.189143	2.4467
	1.89022	2.60717	1.77844	1.41967	2.60304	4.17278	2.41189	0.983191	3.39508	40.7644	0.966664	2.24663	1.80638	2.60614	0.181246	0.272139	0.0381342	0.401255	0.984495	0.0365406	3.10076	270.085	247.034	273.772	285.773	247.164	200.271		0.356413	0.360536	0.46819	0.826961	0.356413	1.92615		2.13827	2.80401	1.98862	3.39069	1.98872	3.02718	2.55625	0.599742	3.15599	23.4618	2.0261	2.97138	0.189151	2.47114
	1.83521	2.47049	1.63752	1.29913	2.5059	4.04041	2.29811	0.97541	3.27352	42.4441	0.951426	2.15285	1.68694	2.49705	0.19362	0.214279	0.0297147	0.436376	0.997966	0.0431776	3.03561	271.896	251.349	278.455	289.863	250.228	204.035		0.317641	0.317641	0.515326	0.853721	0.353054	1.88756		2.15671	2.82996	2.00807	3.40808	1.99088	3.03169	2.5709	0.600843	3.17174	23.3709	2.04523	2.98126	0.186219	2.49334
	1.76772	2.34199	1.68027	1.19862	2.38146	3.96625	2.22272	0.962223	3.18494	43.2904	0.925873	2.05486	1.70213	2.3716	0.164337	0.20702	0.0142253	0.294253	1.04878	0.0252002	3.03989	274.126	255.44	277.03	293.295	254.18	206.159		0.287132	0.287132	0.374589	0.856235	0.326608	1.91139		2.17215	2.85371	2.0229	3.41747	1.99343	3.03577	2.58257	0.600787	3.18336	23.2631	2.06021	2.99025	0.184149	2.51293
	1.6432	2.20305	2.50912	1.25724	2.25995	3.89514	2.29462	0.907497	3.20211	39.549	0.823551	2.2315	1.78317	2.44683	0.156894	0.424336	0.00838466	0.0460118	1.07616	0.00120174	2.56167	278.265	259.901	250.126	291.291	258.069	208.206		0.588294	0.0284508	0.277621	0.974262	0.0284508	1.66364		2.18696	2.87487	2.03784	3.41974	1.99648	3.03264	2.59142	0.597515	3.18894	23.0574	2.07512	2.9932	0.181139	2.53092
	1.568	2.04563	2.64162	2.2507	2.12011	3.77948	2.40092	0.758917	3.15984	31.6094	0.575955	2.1854	2.06425	2.54389	0.104087	0.693763	0.126236	0.0579377	0.0225671	0.0788562	1.90041	280.78	265.001	245.952	258.367	262.582	211.557		0.617406	0.139778	0.456221	0.065295	0.065295	1.59407		2.19078	2.88489	2.05669	3.42123	1.99381	3.02175	2.59486	0.593872	3.18873	22.8865	2.09021	2.98753	0.176717	2.53784
	1.51393	1.96723	2.48268	3.33727	1.97281	3.62909	2.48383	0.837699	3.32153	33.7261	0.70174	2.22775	1.96862	3.12362	0.226815	0.940721	0.266884	1.32376e-06	0.728354	0.261143	1.3116	282.595	267.56	250.963	224.617	267.377	215.955		0.713822	0.260522	0.254935	1.10952	0.254935	1.40134		2.19387	2.8857	2.07345	3.4232	1.99781	3.00893	2.59716	0.588438	3.1856	22.657	2.10356	2.97812	0.172101	2.53979
	1.45376	1.94083	2.32586	3.46167	1.8889	3.44715	2.4197	0.847852	3.26755	35.0396	0.718853	2.13335	1.90189	3.16683	0.249559	0.933031	0.229312	0.00880529	1.08571	0.28174	1.05566	284.621	268.424	255.956	220.903	270.128	221.335		0.679585	0.192514	0.192514	1.32833	0.244441	1.31381		2.197	2.88522	2.08757	3.42525	2.00318	2.99566	2.59898	0.583116	3.18209	22.4363	2.11493	2.96805	0.16784	2.54111
	1.88872	1.83068	2.23286	3.29605	1.78311	3.18896	2.37006	0.69484	3.0649	29.3174	0.482803	2.06079	1.84519	2.94994	0.23039	0.231693	0.290938	0.0188239	0.857455	0.344514	0.670592	270.135	272.046	258.94	225.854	273.617	229.084		0.172072	0.230115	0.172072	1.23526	0.277681	1.12817		2.20019	2.8839	2.10027	3.42755	2.01135	2.98342	2.60111	0.577673	3.17879	22.2087	2.12525	2.95854	0.16391	2.54204
	2.19809	2.26393	2.12009	3.12666	1.68219	3.06381	2.40913	0.569395	2.97852	23.6349	0.324211	2.23101	2.13959	2.86384	0.14475	0.0445354	0.0210828	0.0835435	0.514847	0.528438	0.428607	260.061	257.942	262.583	230.974	276.966	232.888		0.0329175	0.0329175	0.110922	0.895645	0.548821	0.832798		2.20334	2.88324	2.11228	3.44593	2.01972	2.97267	2.6062	0.577305	3.1835	22.1513	2.13504	2.95031	0.160318	2.54329
	2.13411	2.5065	1.99385	4.09991	1.58661	4.07697	2.73299	1.09043	3.82342	39.8989	1.18904	2.3203	2.02891	3.68435	0.289753	0.358657	0.0512998	0.546333	1.86846	1.31418	1.80628	262.128	250.209	266.69	202.339	280.156	202.992		0.186193	0.186193	0.326456	1.7796	0.73369	1.75666		2.20644	2.88223	2.1243	3.46555	2.02977	2.96362	2.61199	0.577328	3.18931	22.103	2.14483	2.94327	0.156923	2.54433
	2.01475	2.35622	1.94752	5.32467	1.70232	4.29388	2.93989	1.49889	4.43878	50.9845	2.24667	2.18549	1.96433	3.80946	0.319571	0.855881	0.340678	0.984806	5.68714	1.53158	1.83328	266.007	254.986	268.205	168.995	276.296	196.858		0.170731	0.170731	0.237967	3.13918	0.483163	2.10839		2.20993	2.87492	2.13961	3.48443	2.04476	2.95453	2.61803	0.575142	3.19317	21.9685	2.15719	2.93463	0.152684	2.54242
	1.89574	2.38922	1.91374	5.47899	2.36775	4.19708	3.04042	1.46566	4.50608	48.2057	2.14815	2.37849	2.02724	3.74512	0.297605	1.31029	0.424058	1.26942	5.94663	0.45249	1.33787	269.904	253.933	269.313	165.007	254.618	199.584		0.482741	0.010738	0.46475	3.10051	0.010738	1.8186		2.21363	2.86258	2.15731	3.50091	2.05669	2.94706	2.62303	0.572414	3.19544	21.8226	2.17139	2.92594	0.148029	2.5381
	1.76828	2.65471	1.85292	5.31064	2.2503	3.98543	2.97038	1.40136	4.37174	47.1778	1.96381	2.45251	1.95226	3.65275	0.303387	1.44504	0.0996465	1.24872	5.4768	0.518514	1.03033	274.108	245.542	271.313	169.36	258.379	205.609		0.684224	0.202206	0.599589	2.85813	0.202206	1.53293		2.21714	2.84899	2.17377	3.51808	2.06668	2.95062	2.62922	0.571904	3.20112	21.7519	2.18461	2.92522	0.144937	2.53307
	1.68411	2.76729	1.73675	4.9053	2.19352	3.76809	2.84251	1.27304	4.11556	44.7859	1.62064	2.48041	1.85095	3.51789	0.310485	1.34189	0.00565763	1.2227	4.25509	0.421184	0.856688	276.902	242.026	275.153	180.075	260.208	211.889		0.796297	0.286885	0.743656	2.42489	0.286885	1.28768		2.21947	2.8358	2.18926	3.53736	2.07534	2.95564	2.63548	0.573053	3.20853	21.7438	2.19681	2.92568	0.142287	2.52763
	1.64215	2.65983	1.64549	4.64537	2.17823	4.1965	2.82793	1.29851	4.12644	45.9174	1.68613	2.41903	1.77868	3.81233	0.363736	1.40606	0.0282566	1.39815	3.30308	0.42211	1.87298	278.3	245.381	278.189	187.118	260.702	199.6		0.776878	0.240801	0.773536	2.22634	0.240801	1.77747		2.22122	2.82373	2.20353	3.55533	2.0834	2.96084	2.64134	0.57449	3.21583	21.7499	2.20795	2.92656	0.139956	2.52247
	1.84983	2.47854	1.71468	4.53332	2.08057	4.44714	2.85068	1.29644	4.14711	45.4781	1.68074	2.27955	1.90751	3.95499	0.34925	1.0017	0.138489	1.29049	2.83128	0.593072	2.54869	271.414	251.094	275.886	190.196	263.865	192.581		0.429725	0.198986	0.564873	2.25377	0.198986	2.16759		2.22276	2.80844	2.21707	3.57112	2.09051	2.96576	2.64595	0.575529	3.22147	21.7514	2.21849	2.92643	0.137599	2.5156
	2.00394	2.37169	2.10759	5.23737	1.92846	4.16802	2.96951	1.39255	4.36207	46.895	1.93921	2.23964	2.02985	3.71893	0.293816	0.932333	0.357395	0.742907	5.1432	1.08378	1.43641	266.36	254.492	262.988	171.273	268.83	200.406		0.235701	0.132048	0.132048	2.99774	0.311175	1.92838		2.22474	2.78493	2.22601	3.58076	2.09528	2.9724	2.64735	0.575632	3.22298	21.7437	2.22505	2.92553	0.135999	2.50547
	1.93845	2.2827	2.51363	6.07575	1.80489	3.9086	3.08734	1.64598	4.73332	53.314	2.70926	2.39816	2.02451	3.55986	0.274936	1.31994	0.647447	0.329146	8.93064	1.64466	0.674479	268.502	257.339	249.983	150.031	272.897	207.818		0.45971	0.115464	0.115464	3.67759	0.593267	1.51044		2.2302	2.76178	2.22583	3.5856	2.09723	2.98322	2.64731	0.576288	3.2236	21.7688	2.22692	2.92786	0.135979	2.49599
	1.80432	2.17131	2.50163	6.06027	1.68468	3.672	2.98237	1.66792	4.65029	55.926	2.78195	2.33647	1.89607	3.37941	0.281176	1.3878	0.657809	0.231113	9.47345	1.68399	0.475592	272.916	260.925	250.363	150.411	276.883	214.695		0.53215	0.165156	0.165156	3.7238	0.651788	1.33553		2.23823	2.74759	2.22458	3.57992	2.09794	2.9951	2.64723	0.574217	3.22144	21.6913	2.228	2.93322	0.136639	2.49291
	1.69829	2.08633	2.36627	5.75325	1.61552	3.40273	2.8204	1.57459	4.39499	55.8287	2.47934	2.2263	1.7953	3.14362	0.272999	1.25913	0.538856	0.206232	8.60161	1.45173	0.339115	276.431	263.678	254.665	158.036	279.19	222.659		0.528013	0.13997	0.13997	3.52695	0.610781	1.17643		2.24605	2.73853	2.22379	3.57206	2.09899	3.00786	2.64788	0.571753	3.21963	21.5928	2.22935	2.94053	0.137561	2.49229
	1.64705	2.05856	2.18398	5.47031	1.59165	3.17447	2.68767	1.47741	4.16508	54.9699	2.18274	2.12127	1.74993	2.92685	0.251652	1.08289	0.395776	0.253707	7.74309	1.20126	0.236975	278.137	264.58	260.516	165.23	279.988	229.523		0.474221	0.0627069	0.0627069	3.34904	0.529619	1.0532		2.25274	2.73158	2.22312	3.56462	2.10071	3.02062	2.6489	0.569614	3.21851	21.5038	2.23052	2.94836	0.138608	2.49216
	1.62837	2.03945	2.02882	5.39479	1.52071	2.95949	2.59527	1.46215	4.05742	56.3389	2.13787	2.03413	1.72848	2.72948	0.224542	0.934902	0.308934	0.320867	7.83732	1.15469	0.132653	278.76	265.202	265.549	167.177	282.367	236.083		0.405769	0.00531685	0.00531685	3.36066	0.513429	0.925351		2.26447	2.72552	2.22296	3.55798	2.10181	3.03268	2.6509	0.567112	3.21801	21.3932	2.23333	2.95589	0.139241	2.49499
	1.70885	1.94345	1.89385	5.37815	1.43272	2.7579	2.51915	1.46903	3.98818	58.3144	2.15805	1.91865	1.7551	2.55429	0.185453	0.656591	0.331435	0.391003	8.17388	1.18035	0.0570005	276.079	268.338	269.966	167.608	285.332	242.319		0.2098	0.0247995	0.0247995	3.4595	0.485935	0.839251		2.27976	2.71922	2.23048	3.55359	2.10113	3.06369	2.65798	0.566809	3.22478	21.3248	2.2428	2.97757	0.140752	2.49949
	2.04641	1.92911	1.80442	5.35975	1.37595	2.61933	2.52249	1.44695	3.96945	57.362	2.09367	1.98776	1.83559	2.4761	0.148552	0.226659	0.35211	0.515633	8.05003	1.31456	0.00937742	264.976	268.809	272.913	168.084	287.253	246.652		0.0586506	0.0586506	0.183338	3.37199	0.611804	0.631575		2.29398	2.71751	2.23735	3.55117	2.09555	3.09704	2.66543	0.569128	3.23456	21.3522	2.25151	3.00216	0.142881	2.50575
	1.99484	2.39462	2.83122	5.26712	1.31062	2.44055	2.7065	1.35612	4.06262	50.106	1.83906	2.41759	2.09479	2.73356	0.132295	0.506449	0.0972659	0.0155569	6.5568	1.94848	0.0707273	266.657	253.761	240.041	170.495	289.472	252.299		0.422742	0.0229644	0.413638	2.84954	1.10697	0.0229644		2.30669	2.72057	2.24306	3.54072	2.08929	3.12644	2.67113	0.569302	3.24043	21.3132	2.25897	3.02497	0.144968	2.51363
	1.85896	2.32886	3.05489	5.01039	1.22385	2.27691	2.62564	1.31406	3.9397	50.0473	1.72676	2.30288	1.96344	2.87338	0.188127	0.587807	0.0880777	0.184251	5.68703	1.96503	0.121616	271.114	255.86	233.161	177.265	292.432	257.525		0.443929	0.025978	0.752002	2.70751	1.07904	0.025978		2.31879	2.7244	2.24825	3.52375	2.08374	3.15283	2.67529	0.567404	3.2427	21.209	2.26588	3.04573	0.146818	2.5216
	1.79683	2.16705	3.00827	4.65861	1.21838	2.14722	2.49939	1.20749	3.70689	48.3115	1.45804	2.15713	1.88443	2.79796	0.1951	0.493589	0.110453	0.258957	4.6622	1.64099	0.124028	273.163	261.063	234.587	186.756	292.619	261.704		0.360298	0.00991523	0.851138	2.50147	0.938752	0.00991523		2.31727	2.72838	2.25325	3.5058	2.07801	3.17646	2.67653	0.566883	3.24341	21.1798	2.26925	3.06444	0.149087	2.52282
	2.02085	2.00449	2.90921	4.49975	1.63173	2.00194	2.51133	1.06233	3.57366	42.3016	1.12855	2.01267	2.00258	2.68712	0.145967	0.24057	0.256888	0.158308	3.95382	0.773685	0.259475	265.809	266.342	237.631	191.123	278.648	266.426		0.00818098	0.00818098	0.896539	2.48708	0.380934	0.0107268		2.30699	2.73239	2.25874	3.48909	2.0691	3.1961	2.6754	0.568047	3.24345	21.2322	2.2708	3.08017	0.151256	2.51969
	2.15381	1.85906	2.74925	4.44973	1.60097	2.23369	2.50775	1.02694	3.53469	40.9507	1.05461	2.19375	1.93275	2.62036	0.15102	0.125278	0.420796	0.0583216	3.77128	0.822254	0.0751101	261.491	271.11	242.588	192.509	279.676	258.914		0.0399419	0.334684	0.555503	2.25598	0.592778	0.0399419		2.29704	2.73637	2.265	3.47273	2.05642	3.21292	2.67342	0.56975	3.24317	21.3117	2.27301	3.09379	0.152935	2.51671
	2.09511	1.78954	2.55199	4.50544	1.50113	3.02642	2.57827	1.08915	3.66742	42.2435	1.18625	2.32355	1.86593	2.90781	0.218252	0.233446	0.622095	0.000690857	3.71398	1.16023	0.200836	263.393	273.404	248.772	190.966	283.025	234.031		0.228439	0.534006	0.228439	2.18189	0.822415	0.702871		2.29741	2.74771	2.27155	3.4725	2.04993	3.23029	2.67823	0.573698	3.25193	21.4207	2.27802	3.10965	0.154358	2.52256
	1.95582	2.04868	2.40831	4.71411	1.46579	2.89412	2.58114	1.14856	3.7297	44.4981	1.31918	2.22849	1.97904	2.77267	0.16702	0.391019	0.283513	0.0298711	4.54956	1.24399	0.0979583	267.933	264.902	253.325	185.242	284.216	238.096		0.27267	0.179813	0.179813	2.48561	0.762699	0.665629		2.29894	2.76082	2.27775	3.48633	2.0981	3.24741	2.69489	0.569729	3.26462	21.141	2.28305	3.12576	0.155805	2.52988
	1.91561	2.00371	2.29593	4.58874	1.54241	2.74329	2.51495	1.09244	3.60739	43.4378	1.19342	2.14982	1.93764	2.63145	0.151849	0.359205	0.261362	0.0479673	4.3006	0.94583	0.0521374	269.251	266.368	256.915	188.671	281.638	242.774		0.234212	0.146111	0.146111	2.43892	0.607413	0.593461		2.29968	2.773	2.28378	3.50115	2.16512	3.26269	2.71424	0.562524	3.27676	20.725	2.28776	3.14027	0.157057	2.53634
	1.90069	1.87071	2.21298	4.27397	1.63295	2.87809	2.46156	0.986955	3.44852	40.0946	0.97408	2.05683	1.8782	2.71181	0.181613	0.314581	0.349109	0.0617951	3.28481	0.686607	0.173495	269.741	270.727	259.581	197.417	278.608	238.591		0.156145	0.186124	0.156145	2.21714	0.423887	0.821258		2.30004	2.78387	2.28515	3.51446	2.22965	3.27615	2.73155	0.556716	3.28827	20.3809	2.28887	3.15308	0.158805	2.54195
	1.81023	1.74106	2.15277	4.09606	1.76577	3.35909	2.4875	0.999595	3.48709	40.1848	0.999191	1.9815	1.77688	3.05751	0.264899	0.458689	0.557173	0.112042	2.58749	0.520891	0.759672	272.721	275.01	261.524	202.448	274.191	223.963		0.17127	0.240444	0.17127	2.11456	0.215732	1.37759		2.30146	2.79472	2.2861	3.52754	2.28932	3.28845	2.74793	0.552284	3.30022	20.0982	2.29235	3.16502	0.159906	2.54809
	1.66769	1.69029	2.112	4.18388	1.68583	3.2406	2.43005	1.05037	3.48042	43.2242	1.10327	1.90115	1.68695	2.95845	0.273713	0.581196	0.547238	0.101155	3.07592	0.553859	0.656998	277.449	276.696	262.845	199.957	276.845	227.524		0.23346	0.210853	0.210853	2.28273	0.215315	1.33946		2.30336	2.80502	2.28712	3.54158	2.34748	3.29924	2.76396	0.548795	3.31276	19.8554	2.31439	3.17568	0.156882	2.57625
	1.54294	2.42255	2.08578	4.24787	2.58773	3.07868	2.66093	0.931212	3.59214	34.9958	0.867156	2.50514	2.16998	2.95594	0.153332	1.24989	0.0568221	0.330791	2.5184	0.00535752	0.174515	281.62	252.872	263.696	198.151	247.646	232.435		0.962201	0.0825894	0.419359	1.74273	0.0825894	0.573535		2.30517	2.80485	2.2858	3.56204	2.41469	3.30865	2.7802	0.546775	3.32698	19.6668	2.33255	3.1827	0.154145	2.60977
	1.43787	2.89744	2.1699	4.1747	2.81158	2.90214	2.73227	0.909372	3.64164	33.2826	0.826958	2.85451	2.33032	2.90097	0.109084	1.67549	0.027281	0.316264	2.08061	0.00628999	0.0288555	285.158	237.994	260.971	200.216	240.65	237.849		1.41665	0.04293	0.684613	1.32019	0.04293	0.0476297		2.30965	2.7877	2.28275	3.59848	2.51267	3.3171	2.80139	0.546928	3.34832	19.5234	2.36041	3.18817	0.149185	2.65018
	1.4077	2.86438	2.3363	3.94902	2.70626	2.69578	2.65991	0.822167	3.48207	30.9096	0.675959	2.70102	2.42617	2.82485	0.0759243	1.56802	0.0418082	0.104722	1.66181	0.00214895	0.00128702	286.178	239.015	255.622	206.654	243.929	244.257		1.29332	0.163355	0.364724	1.248	0.0052408	0.0052408		2.32642	2.76654	2.27969	3.64185	2.61159	3.32464	2.82512	0.54987	3.37499	19.4636	2.39771	3.19976	0.143287	2.68906
	1.94689	2.70592	2.19985	3.66395	2.57536	2.95377	2.67429	0.603742	3.27803	22.5758	0.364504	2.64064	2.29372	2.8918	0.115336	0.529105	0.00100052	0.225097	0.979425	0.00978663	0.0781075	268.226	243.94	260.004	214.931	248.035	236.259		0.693748	0.0652792	0.440796	1.02331	0.0652792	0.313125		2.34278	2.74593	2.27693	3.68486	2.70807	3.33139	2.84833	0.555941	3.40427	19.5181	2.43411	3.21062	0.137565	2.727
	2.09335	2.49318	2.30602	3.5115	2.57299	3.62561	2.76711	0.643493	3.4106	23.2551	0.414083	2.53308	2.35281	3.27687	0.164141	0.453945	0.0750395	0.212599	0.55412	0.0376836	0.737027	263.45	250.63	256.591	219.425	248.11	216.057		0.439726	0.0399054	0.227057	0.97842	0.0399054	1.09253		2.35844	2.72781	2.2762	3.72504	2.80032	3.34657	2.8724	0.565253	3.43765	19.6788	2.45078	3.22803	0.136868	2.76407
	2.00842	2.31422	3.49037	3.40475	2.51895	3.49959	2.87271	0.669566	3.54228	23.3078	0.448319	2.96185	2.3654	3.46896	0.189148	0.747009	0.311914	0.381492	0.283058	0.12515	0.392969	266.214	256.329	220.051	222.599	249.815	219.778		0.95343	0.647626	0.528517	0.442899	0.442899	0.537739		2.38109	2.7144	2.27561	3.78287	2.88554	3.36005	2.89993	0.580497	3.48042	20.0176	2.46442	3.24502	0.136721	2.79997
	1.88012	2.43495	3.49678	3.30077	2.35542	3.27074	2.7898	0.65335	3.44315	23.4193	0.426866	2.85285	2.3753	3.29326	0.161938	0.827508	0.125918	0.499824	0.261092	0.188681	0.231307	270.417	252.477	219.861	225.712	255.011	226.615		0.972722	0.417897	0.643935	0.447924	0.497422	0.417897		2.40918	2.70915	2.27476	3.86967	2.96712	3.38041	2.93505	0.606042	3.54109	20.6484	2.48417	3.27709	0.137629	2.83814
	1.8387	4.09415	3.43784	3.23874	2.25818	3.02778	2.98256	0.817769	3.80033	27.4183	0.668747	3.13326	2.45058	3.38806	0.160566	1.30842	1.23563	0.207277	0.0656235	0.524733	0.00204399	271.781	202.502	221.612	227.58	258.126	233.989		1.29455	0.9609	0.304586	0.10548	0.875075	0.10548		2.44742	2.70377	2.27414	3.95499	3.06267	3.39663	2.97327	0.630702	3.60397	21.2124	2.51151	3.31314	0.137627	2.88322
	2.56054	4.7986	3.32343	3.17881	2.18784	2.85086	3.15001	0.906806	4.05682	28.7874	0.822297	3.01483	2.63312	3.28727	0.110491	0.347477	2.71784	0.0300733	0.000829074	0.925779	0.089491	248.502	182.95	225.032	229.392	260.391	239.433		0.454294	1.78376	0.308595	0.163972	0.826996	0.163972		2.48167	2.70473	2.27406	4.03519	3.18939	3.41209	3.01619	0.65705	3.67324	21.7841	2.53744	3.35641	0.138955	2.94706
	3.10701	4.753	3.13904	2.98147	2.0811	2.69904	3.12678	0.887992	4.01477	28.3996	0.78853	3.04424	2.76965	3.13103	0.0612437	0.00039075	2.6446	0.000150304	0.0211133	1.09344	0.182956	231.572	184.185	230.598	235.408	263.848	244.155		0.0627685	1.70876	0.0947957	0.0627685	0.963141	0.345198		2.51273	2.74195	2.2709	4.10833	3.31577	3.42355	3.0622	0.681159	3.74336	22.2441	2.57003	3.39661	0.138533	3.02886
	3.1189	4.49871	2.90747	3.14728	1.94626	2.50674	3.02089	0.853414	3.8743	28.2504	0.728315	3.01318	2.60692	3.14019	0.0927888	0.00960624	2.18394	0.0128652	0.015974	1.15484	0.264356	231.21	191.152	237.685	230.348	268.246	250.201		0.105718	1.48552	0.105718	0.134095	1.06693	0.506449		2.54444	2.78079	2.26059	4.17575	3.44127	3.41521	3.10301	0.70543	3.80844	22.7338	2.60353	3.43475	0.13766	3.098
	2.96377	4.25525	2.83643	4.23979	1.89913	3.31101	3.2509	0.902411	4.15331	27.7588	0.814346	3.13739	2.86826	4.00759	0.1657	0.0824413	1.00872	0.171786	0.977902	1.82726	0.00361408	235.952	197.943	239.88	198.379	269.792	225.404		0.173622	1.11786	0.300967	1.10239	1.23826	0.173622		2.62178	2.81962	2.24993	4.23744	3.55305	3.42645	3.15138	0.723834	3.87521	22.9688	2.67124	3.5214	0.137285	3.12304
	2.81266	4.18429	3.36862	4.17762	1.84657	3.96359	3.39223	0.926951	4.31918	27.3257	0.859238	3.6661	2.95165	4.12412	0.165701	0.335891	0.627371	0.000557449	0.616847	2.38906	0.32646	240.617	199.945	223.678	200.134	271.522	206.235		0.85344	0.51819	0.297488	0.511518	1.81954	0.297488		2.71571	2.85629	2.2393	4.29461	3.64954	3.44024	3.19928	0.7394	3.93868	23.1114	2.75086	3.59722	0.133325	3.14827
	3.16314	4.38564	3.50377	3.92249	1.72984	3.83611	3.4235	0.926029	4.34953	27.0492	0.857531	3.66994	3.2483	3.9009	0.0912825	0.0677866	0.925711	0.00644373	0.248991	2.86847	0.17025	229.866	194.291	219.654	207.418	275.382	209.913		0.506802	0.715696	0.16617	0.252547	1.9401	0.16617		2.80775	2.88922	2.22925	4.3507	3.73942	3.45254	3.24481	0.756258	4.00107	23.3067	2.82811	3.6677	0.129251	3.17088
	3.82733	4.29241	3.37693	3.6832	1.62052	3.57227	3.39544	0.92259	4.31803	27.1714	0.851172	3.62774	3.42576	3.7913	0.0506485	0.186527	0.804551	0.000342809	0.0828036	3.15037	0.0312691	210.168	196.899	223.43	214.367	279.023	217.628		0.199594	0.664674	0.250809	0.0554627	2.00722	0.0554627		2.89429	2.92052	2.21995	4.42309	3.82522	3.4928	3.29598	0.780945	4.07693	23.6939	2.90085	3.74212	0.12664	3.20666
	3.93572	4.13332	3.16388	3.45848	1.50317	3.36839	3.26049	0.934465	4.19496	28.6602	0.873225	3.41344	3.21501	3.81641	0.0855311	0.455935	0.761823	0.00933439	0.039199	3.08819	0.0116421	207.037	201.389	229.844	220.998	282.957	223.685		0.522287	0.719882	0.249558	0.0450443	1.91027	0.0450443		3.00064	2.95152	2.2115	4.49289	3.9073	3.54024	3.35068	0.80374	4.15442	23.9874	2.9638	3.81554	0.125637	3.27044
	3.79314	3.89563	2.95915	3.21051	1.43685	3.24535	3.0901	0.886806	3.97691	28.6982	0.786424	3.22793	3.02199	3.65619	0.0949664	0.494253	0.648867	0.0171502	0.0144985	2.73325	0.0241024	211.16	208.192	236.094	228.432	285.192	227.38		0.565202	0.667693	0.268789	0.0174198	1.79108	0.0174198		3.11427	2.99455	2.20394	4.55746	4.00152	3.58404	3.4093	0.82601	4.23531	24.2282	3.02448	3.89715	0.126078	3.34915
	3.51958	3.64618	2.74659	3.0203	1.41311	3.12067	2.91107	0.804672	3.71574	27.6418	0.647497	3.07049	2.81502	3.41985	0.0970078	0.370282	0.540384	0.0270533	0.0119316	2.2439	0.043931	219.185	215.453	242.671	234.218	285.995	231.156		0.449093	0.575693	0.323893	0.0501827	1.65738	0.0501827		3.22882	3.03834	2.20341	4.6169	4.1024	3.62206	3.46865	0.847016	4.31567	24.4191	3.08596	3.98231	0.126814	3.42544
	3.35333	3.48645	2.72713	2.86681	1.4025	2.96424	2.80008	0.743927	3.544	26.5681	0.553427	2.91553	2.76205	3.25606	0.0820871	0.306086	0.471111	0.00532189	0.00445353	1.95321	0.0269503	224.136	220.167	243.278	238.94	286.354	235.937		0.4378	0.570925	0.188401	0.0487154	1.51302	0.0487154		3.34023	3.08036	2.19681	4.67001	4.20074	3.65664	3.52413	0.86959	4.39372	24.6753	3.14533	4.06472	0.127515	3.49844
	3.24794	3.40419	3.04052	2.76661	1.35022	2.75041	2.75998	0.737479	3.49746	26.7204	0.543875	2.90357	2.75446	3.19608	0.0742152	0.238101	0.415004	0.078701	4.40104e-05	1.98743	9.16047e-05	227.302	222.615	233.6	242.047	288.126	242.552		0.34437	0.500623	0.136951	0.136951	1.55335	0.153157		3.44305	3.11925	2.18836	4.7083	4.29339	3.69052	3.57381	0.890133	4.46395	24.9071	3.2002	4.14267	0.128352	3.56679
	3.18197	3.35165	3.13681	2.70519	2.39429	2.53512	2.88417	0.391128	3.2753	13.5612	0.152981	2.921	2.57764	3.17068	0.103169	0.0886844	0.218537	0.0638273	0.0320346	0.239985	0.121839	229.296	224.186	230.665	243.962	253.771	249.304		0.26097	0.43065	0.215811	0.215811	0.526712	0.385883		3.54052	3.15446	2.18078	4.73144	4.3806	3.72506	3.61881	0.90766	4.52647	25.0817	3.25098	4.21672	0.129323	3.63279
	3.12379	3.22417	3.02392	2.53358	2.4449	2.32875	2.77985	0.387718	3.16757	13.9474	0.150325	2.77875	2.46707	3.09883	0.113505	0.118296	0.19742	0.0595703	0.0606515	0.112195	0.203493	231.061	228.02	234.107	249.353	252.161	255.864		0.345045	0.445422	0.245173	0.245173	0.333852	0.45		3.63936	3.18852	2.18085	4.76531	4.46478	3.76005	3.66648	0.926255	4.59273	25.2628	3.30123	4.28859	0.13009	3.69971
	3.04049	2.98783	2.81461	2.43634	2.5917	2.15321	2.6707	0.342633	3.01333	12.8294	0.117397	2.70316	2.47518	2.94452	0.0865998	0.136746	0.100574	0.0207107	0.0549236	0.00624003	0.267792	233.601	235.213	240.556	252.433	247.521	261.51		0.337333	0.284674	0.111453	0.266817	0.111453	0.549946		3.75055	3.2229	2.18499	4.82482	4.54534	3.79381	3.7204	0.949902	4.6703	25.5322	3.35481	4.35746	0.130007	3.77218
	2.86449	2.83804	2.6382	3.99121	2.4882	2.10261	2.82046	0.637471	3.45793	22.6017	0.406369	2.73812	2.5257	2.85788	0.0617021	0.00193884	0.000309072	0.0332184	1.37067	0.110396	0.515312	239.012	239.83	246.06	205.443	250.788	263.149		0.126372	0.0999198	0.0999198	1.2531	0.249919	0.635513		3.85687	3.25007	2.18893	4.88343	4.62	3.82701	3.77105	0.973974	4.74503	25.8276	3.39431	4.42176	0.131453	3.84194
	2.65435	2.72942	2.54767	4.05222	2.56394	2.18408	2.78861	0.646872	3.43548	23.1969	0.418444	2.60914	2.55174	2.71065	0.0301984	0.0180277	0.00350366	0.058054	1.5967	0.0504781	0.365456	245.553	243.206	248.908	203.698	248.395	260.513		0.0452031	0.120278	0.0614737	1.44308	0.0452031	0.425059		3.95718	3.28035	2.19278	4.92582	4.69075	3.88084	3.82129	0.994247	4.81553	26.0186	3.43047	4.48827	0.133582	3.91901
	2.55347	2.60745	2.78956	3.91688	3.11932	2.09975	2.84774	0.620327	3.46806	21.7831	0.384805	2.6985	2.56696	3.03688	0.0838563	0.0865944	0.0577396	0.00338499	1.14307	0.0737578	0.559483	248.725	247.025	241.334	207.579	231.197	263.242		0.145033	0.091055	0.091055	1.21838	0.42082	0.59875		4.049	3.34218	2.20227	4.94947	4.77207	3.93254	3.87459	1.00745	4.88204	26.0014	3.48977	4.56219	0.133188	3.99077
	2.48779	2.46763	2.9478	3.65878	3.02065	2.16159	2.79071	0.533485	3.32419	19.1165	0.284606	2.71779	2.47267	3.00244	0.0967597	0.0917581	0.104381	0.0246773	0.753558	0.0528738	0.395783	250.801	251.44	236.443	215.083	234.207	261.239		0.230003	0.250168	0.230003	0.94099	0.302856	0.5562		4.13289	3.42445	2.22328	4.96533	4.8675	3.98012	3.93226	1.01616	4.94843	25.8417	3.56337	4.64566	0.131841	4.05651
	2.44964	2.3007	2.74881	3.72871	2.79463	3.09581	2.85305	0.511434	3.36448	17.9259	0.261565	2.77172	2.52443	3.02052	0.0894659	0.162741	0.305089	0.0108658	0.766781	0.00341309	0.0589329	252.011	256.762	242.602	213.037	241.177	231.913		0.322081	0.471019	0.0229087	0.95699	0.0229087	0.324091		4.21017	3.50508	2.24621	4.97821	4.9649	4.02405	3.9881	1.02495	5.01305	25.7001	3.63482	4.72969	0.130895	4.11711
	2.37617	2.17522	2.60124	3.8837	2.60583	3.04667	2.78147	0.61325	3.39472	22.0477	0.376076	2.60353	2.43244	2.93646	0.0938776	0.164265	0.367545	0.0324849	1.21491	0.0308487	0.0703294	254.349	260.799	247.221	208.536	247.076	233.412		0.227359	0.428318	0.00229883	1.28016	0.00229883	0.443134		4.28299	3.58323	2.26858	4.99107	5.06052	4.06539	4.04196	1.03462	5.07659	25.5971	3.70377	4.75965	0.124758	4.17419
	2.23303	2.08575	2.46351	3.63773	2.44833	2.87223	2.62343	0.563639	3.18707	21.4848	0.317689	2.45592	2.28686	2.77005	0.0955498	0.152408	0.289102	0.0255751	1.0288	0.0306586	0.0618994	258.935	263.697	251.571	215.701	252.052	238.772		0.222886	0.370173	0.00758684	1.18181	0.00758684	0.416305		4.35238	3.66034	2.2905	5.00316	5.15342	4.09758	4.0929	1.04464	5.13754	25.5233	3.76965	4.77676	0.117841	4.22498
	2.06725	2.03013	2.33563	3.32788	2.2895	2.69805	2.45807	0.488557	2.94663	19.8756	0.238688	2.31256	2.12281	2.60744	0.102454	0.152742	0.183132	0.0149932	0.756568	0.0284181	0.0575885	264.298	265.506	255.644	224.898	257.121	244.186		0.24531	0.282428	0.0230651	1.01532	0.0230651	0.385488		4.41478	3.73518	2.31003	5.01451	5.24217	4.12483	4.14025	1.05527	5.19552	25.488	3.83259	4.79594	0.111647	4.26981
	1.97149	1.99657	2.20515	3.11525	2.15563	2.74324	2.36455	0.46172	2.82627	19.5267	0.213185	2.18039	2.03633	2.60872	0.123224	0.154503	0.135412	0.0254103	0.563547	0.0436495	0.143403	267.421	266.601	259.833	231.321	261.432	242.775		0.208903	0.183819	0.0247593	0.934863	0.0247593	0.562851		4.47228	3.80621	2.34512	5.01615	5.32485	4.181	4.19094	1.0584	5.24934	25.2545	3.89991	4.80985	0.104473	4.32664
	2.1767	1.90693	2.06531	2.91554	2.0748	3.04078	2.36335	0.485608	2.84895	20.5475	0.235815	2.12575	2.06768	2.73083	0.138199	0.0348366	0.208314	0.0888246	0.304922	0.0832564	0.458923	260.751	269.536	264.361	237.436	264.052	233.592		0.0509481	0.218821	0.0604408	0.789791	0.0509481	0.915033		4.54656	3.89993	2.42417	5.0146	5.40372	4.24593	4.25582	1.04496	5.30077	24.5536	3.98643	4.82491	0.0951591	4.39624
	2.32148	2.54791	1.95867	2.77849	1.93398	2.99572	2.42271	0.432442	2.85515	17.8495	0.187006	2.4347	2.04937	2.72085	0.140764	0.0102472	0.0156762	0.215333	0.126581	0.238854	0.328339	256.096	248.9	267.84	241.678	268.649	234.971		0.113216	0.113216	0.476028	0.343795	0.500715	0.56102		4.62181	4.02233	2.51798	5.07518	5.50279	4.30969	4.34163	1.03861	5.38024	23.9221	4.09417	4.89179	0.0887628	4.46575
	2.2238	2.77629	1.88704	2.7356	1.86212	2.97173	2.40943	0.482503	2.89193	20.0256	0.232809	2.4797	1.97123	2.76612	0.167791	0.0344595	0.134584	0.272887	0.106385	0.299545	0.316184	259.232	241.747	270.19	243.014	271.009	235.707		0.2559	0.29659	0.592653	0.2559	0.617574	0.492035		4.6949	4.16931	2.60828	5.17228	5.63553	4.36951	4.44164	1.04536	5.487	23.5355	4.21936	4.98962	0.0836421	4.5322
	2.08705	2.75331	1.75867	2.66098	1.82553	2.85533	2.32348	0.490793	2.81427	21.1232	0.240878	2.37402	1.89091	2.73023	0.181626	0.0558973	0.184755	0.319006	0.113906	0.247956	0.282867	263.654	242.462	274.426	245.345	272.216	239.295		0.286963	0.379294	0.615343	0.286963	0.548489	0.481316		4.76343	4.35164	2.69229	5.27454	5.76688	4.42761	4.54606	1.05419	5.60026	23.1892	4.37063	5.09242	0.0762748	4.59552
	2.57968	2.67134	1.72051	2.48979	1.75911	2.69576	2.31937	0.454945	2.77431	19.6151	0.206975	2.53474	1.94178	2.64842	0.153946	0.0677616	0.123885	0.358624	0.029046	0.313887	0.141674	247.899	245.021	275.692	250.738	274.412	244.257		0.0449408	0.136603	0.814222	0.0449408	0.775626	0.161026		4.82641	4.52878	2.77166	5.37303	5.8933	4.50617	4.64989	1.06426	5.71415	22.8878	4.51182	5.19225	0.0701174	4.67759
	2.90306	2.52849	2.44627	2.53196	2.42048	4.78724	2.93625	0.923371	3.85962	31.4473	0.852614	2.53022	2.46682	2.81029	0.0650863	0.00110123	0.166272	0.240083	0.163448	0.266017	3.42615	237.82	249.514	252.118	249.404	252.937	183.257		0.372841	0.00173855	0.0839567	0.00173855	0.109742	2.25701		4.91931	4.69359	2.84755	5.46161	6.01036	4.6188	4.75854	1.07358	5.83211	22.561	4.63749	5.28584	0.0653356	4.80645
	2.77877	2.85994	2.36495	3.13785	2.38218	5.56917	3.18214	1.20616	4.38831	37.9041	1.45483	2.81936	2.48133	3.06837	0.105778	0.162708	0.103814	0.667809	0.00196239	0.639937	5.6979	241.669	239.152	254.707	230.634	254.157	162.698		0.0405843	0.0405843	0.45441	0.318487	0.437175	2.74981		5.03586	4.84822	2.92286	5.56776	6.1201	4.73422	4.8715	1.08512	5.95662	22.2748	4.76272	5.39369	0.0621258	4.94204
	2.59013	3.13372	2.20339	3.03197	2.233	5.3589	3.09185	1.17674	4.26859	38.0593	1.38471	2.81105	2.32228	3.10828	0.144736	0.251722	0.00175321	0.789368	0.00358635	0.737627	5.13951	247.57	230.759	259.89	233.861	258.936	168.106		0.220917	0.322674	0.607661	0.220917	0.578049	2.54785		5.14627	4.99606	3.00148	5.73097	6.22357	4.84697	4.99089	1.10181	6.09269	22.0764	4.88424	5.54724	0.0635577	5.07116
90°	2.44785	3.00136	2.03456	2.82307	2.13029	5.01256	2.90828	1.09769	4.00597	37.7435	1.20492	2.63546	2.20968	2.95678	0.144607	0.211996	0.00866335	0.763387	0.0072615	0.605274	4.428	252.068	234.798	265.362	240.294	262.252	177.207		0.187608	0.3659	0.600897	0.187608	0.505171	2.3771		5.24888	5.1494	3.07951	5.91313	6.32299	4.95383	5.11129	1.12111	6.2324	21.9341	5.00272	5.7222	0.0670842	5.19914
	2.74334	2.85949	1.94297	2.60854	2.03559	4.61117	2.80018	0.963594	3.76377	34.4119	0.928514	2.67594	2.17882	2.83045	0.130084	0.0032311	0.00351734	0.734816	0.0367276	0.584603	3.27967	242.772	239.166	268.354	246.991	265.328	188.055		0.0674008	0.183551	0.73297	0.0674008	0.64035	1.93523		5.34443	5.2986	3.15169	6.09126	6.4654	5.05328	5.23411	1.15207	6.38618	22.0107	5.11461	5.8931	0.0707223	5.32151
	2.84017	2.72207	1.92964	2.44023	1.91227	4.27904	2.68724	0.871087	3.55833	32.4157	0.758793	2.58115	2.05729	2.81064	0.154758	0.0233869	0.00121355	0.573948	0.0610118	0.600572	2.53383	239.764	243.435	268.791	252.31	269.361	197.275		0.259013	0.140921	0.651509	0.140921	0.668881	1.69789		5.42896	5.44206	3.2225	6.25436	6.63017	5.16353	5.35693	1.18593	6.54286	22.1383	5.22988	6.05129	0.0728118	5.43551
	2.68582	2.54815	1.91842	2.32649	1.8243	4.11372	2.56948	0.829083	3.39857	32.2665	0.687379	2.43732	2.02044	2.6514	0.135057	0.0135337	0.000455205	0.423885	0.0590468	0.555294	2.38468	244.568	248.893	269.159	255.936	272.256	201.946		0.2485	0.11083	0.518899	0.11083	0.613015	1.67641		5.50519	5.58204	3.29202	6.40304	6.78771	5.32561	5.4826	1.21525	6.69785	22.1656	5.3705	6.19779	0.0715132	5.54362
	3.44844	3.15766	1.8532	3.86851	2.30762	4.05896	3.11573	0.873595	3.98933	28.0382	0.763168	3.30305	2.52013	3.76349	0.197874	0.110698	0.00175806	1.59399	0.566671	0.653048	0.88968	221.297	230.033	271.303	208.975	256.54	203.505		0.145392	0.145392	1.44985	0.565455	0.995435	0.755908		5.57742	5.71784	3.35764	6.54029	6.9431	5.48524	5.60359	1.24449	6.84807	22.2088	5.50829	6.33467	0.0697788	5.64763
	3.39284	3.28702	1.72757	5.17962	7.63525	3.87094	4.18221	2.02311	6.20532	48.3742	4.09298	3.63189	3.31348	4.85245	0.188462	0.623098	0.801353	6.02525	0.994826	11.9235	0.0968851	222.954	226.125	275.458	172.788	114.26	208.905		0.239051	0.344869	1.90432	1.54772	4.00335	0.239051		5.64507	5.84148	3.41762	6.66835	7.19909	5.63673	5.73472	1.29723	7.03195	22.6206	5.63881	6.46163	0.0679989	5.74328
	3.15613	3.1401	1.68593	5.1397	9.45333	3.57471	4.35832	2.72964	7.08796	62.6307	7.45095	3.36542	3.1441	4.74845	0.203273	1.44525	1.48406	7.14164	0.610558	25.9592	0.614039	230.079	230.566	276.842	173.839	78.6974	217.556		0.20929	0.225323	1.67949	1.77428	6.08791	0.20929		5.71088	5.95777	3.47271	6.79563	7.4519	5.78007	5.86149	1.35254	7.21403	23.075	5.72818	6.58616	0.0696736	5.86892
	2.9399	2.93654	1.66293	4.83384	9.09821	3.30878	4.13003	2.63742	6.76746	63.8597	6.956	3.12434	2.93738	4.45257	0.205034	1.41642	1.42443	6.08658	0.495339	24.6828	0.674456	236.686	236.789	277.607	181.998	85.1242	225.472		0.184441	0.1878	1.4614	1.7095	5.97387	0.184441		5.77461	6.09694	3.5238	6.92401	7.68594	5.91741	5.98712	1.40668	7.3938	23.4951	5.81031	6.71724	0.072395	6.00718
	2.83485	2.82269	1.6372	4.55505	8.4928	3.1036	3.9077	2.43196	6.33966	62.2352	5.91444	2.96923	2.82573	4.19218	0.19471	1.151	1.17725	5.15516	0.419059	21.0232	0.64657	239.929	240.306	278.466	189.598	96.6621	231.675		0.134374	0.146541	1.33203	1.58582	5.52357	0.134374		5.83449	6.24807	3.57087	7.0445	7.91152	6.04463	6.10901	1.46049	7.56951	23.9072	5.88703	6.84539	0.0752694	6.14635
	2.71135	2.68676	1.56573	4.42077	8.20488	2.87359	3.74385	2.36829	6.11214	63.2582	5.6088	2.79247	2.69291	4.03398	0.19936	1.06605	1.11744	4.74417	0.458226	19.9008	0.75734	243.77	244.539	280.856	193.313	102.407	238.73		0.081123	0.105713	1.22674	1.6283	5.41241	0.081123		5.90139	6.39837	3.61331	7.15702	8.13256	6.16392	6.22776	1.51439	7.74215	24.3167	5.96702	6.96736	0.0773391	6.28114
	2.52443	2.47928	1.45827	4.91965	8.9469	2.67086	3.83323	2.752	6.58524	71.7933	7.57353	2.59764	2.49057	4.35746	0.272616	1.71297	1.83318	5.64044	1.18031	26.1496	1.35112	249.642	251.07	284.469	179.69	87.9391	245.036		0.0732139	0.118359	1.13937	2.32201	6.34926	0.0732139		5.9733	6.53629	3.65118	7.26471	8.33104	6.28102	6.33959	1.56368	7.90328	24.6654	6.05023	7.0826	0.0786099	6.40866
	2.66028	2.30232	1.36863	6.42212	11.8729	2.46896	4.51587	4.00494	8.52081	88.6859	16.0396	2.56462	2.34398	5.48166	0.400949	3.44321	4.89981	9.90512	3.63379	54.126	4.18984	245.367	256.71	287.501	141.666	41.6229	251.398		0.0956614	0.262301	1.19599	3.8575	9.30829	0.0956614		6.04157	6.65977	3.68377	7.36551	8.51247	6.39254	6.44261	1.60983	8.05244	24.9873	6.12931	7.18908	0.0795717	6.52615
	3.77254	2.14066	1.30048	7.04259	11.8879	2.29073	4.73916	4.04763	8.78679	85.4084	16.3833	3.03164	2.17818	6.22508	0.481588	0.934337	6.75219	11.8245	5.30582	51.1051	5.9948	211.759	261.916	289.817	127.281	41.4292	257.081		0.740909	0.890978	1.73116	4.01096	8.8563	0.740909		6.1183	6.77404	3.71291	7.45792	8.68295	6.51433	6.54341	1.6529	8.19631	25.2606	6.21731	7.28695	0.0792078	6.64418
	3.62326	2.0202	1.2752	6.93136	11.5808	2.61859	4.67491	3.91723	8.59213	83.7926	15.3447	3.12092	2.16979	6.10434	0.475524	1.10597	7.04749	11.558	5.09159	47.6919	4.22846	216.126	265.83	290.678	129.803	45.4768	246.675		0.502337	1.10073	1.84572	3.81044	8.45991	0.502337		6.21718	6.88478	3.7484	7.54637	8.84065	6.66366	6.65017	1.68904	8.33922	25.3985	6.3288	7.38097	0.0767461	6.77422
	3.43121	1.98063	1.43345	6.51384	11.1078	3.7808	4.70795	3.60192	8.30987	76.5073	12.9739	3.606	2.34327	5.83058	0.426641	1.63007	7.43827	10.7223	3.26123	40.9577	0.859609	221.81	267.122	285.307	139.492	52.081	211.519		0.174795	1.62537	2.17255	2.90783	7.50177	0.174795		6.30912	6.99364	3.78116	7.62889	8.99123	6.80203	6.75101	1.7243	8.47531	25.5413	6.43234	7.47008	0.0746441	6.89784
	4.00429	2.3322	1.40434	8.10929	10.3452	3.64982	4.9742	3.49559	8.46979	70.2744	12.2191	3.82706	2.66161	7.08304	0.45373	0.940715	6.98016	12.7439	9.82882	28.8481	1.75397	205.068	255.753	286.291	104.35	63.6684	215.346		0.177236	1.49486	2.42272	4.28224	6.51818	0.177236		6.39386	7.10048	3.79779	7.70441	9.13144	6.93158	6.84326	1.76228	8.60554	25.7521	6.52829	7.55342	0.0727988	7.01603
	4.48043	3.1252	1.34725	10.9119	9.90191	5.12484	5.81525	3.79826	9.61351	65.3156	14.4268	4.80264	3.46401	8.70764	0.430807	1.78173	7.23637	19.963	25.9755	16.7008	0.476662	191.658	231.018	288.227	54.947	70.9399	174.231		0.322204	1.67744	3.45539	6.10923	5.09927	0.322204		6.47217	7.20162	3.8109	7.77247	9.26718	7.0635	6.93131	1.80012	8.73142	25.9708	6.62	7.62976	0.070861	7.13256
	6.22475	3.07203	1.29719	10.7114	11.1731	5.0761	6.2591	4.00373	10.2628	63.9665	16.0298	5.65042	3.57305	9.58977	0.4571	0.0011796	10.1574	24.6205	19.8234	24.1471	1.39949	146.404	232.637	289.929	57.9584	51.1428	175.52		0.574327	2.57839	4.35323	5.06102	5.52264	0.574327		6.54333	7.281	3.82148	7.83642	9.39946	7.22796	7.01828	1.83834	8.85662	26.1936	6.71449	7.69757	0.0682122	7.25448
	5.96435	3.6108	1.27317	10.1312	14.1723	4.80683	6.65976	4.70568	11.3654	70.6583	22.1434	5.38559	3.90981	9.08946	0.398457	0.483595	9.29618	29.0154	12.0506	56.4378	3.43336	152.773	216.493	290.748	67.1306	17.2409	182.727		0.578762	1.77479	4.11243	4.74557	8.78668	0.578762		6.60085	7.34539	3.83025	7.89867	9.52257	7.38199	7.09662	1.87546	8.97208	26.4275	6.78698	7.7695	0.0674971	7.36369
	5.57272	7.13707	1.22417	9.2992	14.0889	4.66201	6.99735	4.39139	11.3887	62.7579	19.2843	6.3549	4.88969	8.75867	0.283476	2.02958	0.0195223	33.3296	5.29851	50.2905	5.4538	162.608	125.158	292.421	81.4558	17.9399	186.663		0.782177	0.782177	5.13073	2.9443	7.73403	1.69288		6.64993	7.40199	3.83899	7.96068	9.63987	7.52404	7.16925	1.91158	9.08083	26.6636	6.83794	7.85152	0.0690003	7.46302
	5.52293	7.10045	1.17517	8.58279	13.9749	4.40409	6.79338	4.33029	11.1237	63.7427	18.7514	6.31169	4.6838	8.21221	0.273605	1.61404	0.0942929	31.5643	3.20199	51.5736	5.70873	163.88	125.979	294.099	94.9006	18.9193	193.778		0.788761	0.788761	5.13652	2.2711	7.66316	1.90761		6.69391	7.45323	3.84751	8.01891	9.75439	7.65718	7.23752	1.94708	9.1846	26.9025	6.88374	7.92848	0.0705323	7.55521
	10.0765	6.90464	1.12781	7.90704	13.4672	6.32206	7.63421	4.11462	11.7488	53.8971	16.9301	7.40584	6.46771	9.5341	0.191628	5.96458	0.532264	42.3332	0.074435	34.0243	1.72173	68.03	130.413	295.726	108.523	23.5928	144.058		2.67062	0.501196	6.27803	0.501196	6.0614	1.08378		6.77025	7.50003	3.85373	8.06194	9.86058	7.77754	7.30401	1.978	9.28202	27.0811	6.95269	7.99084	0.0694711	7.63879
	11.6978	6.54354	1.10368	7.34901	12.5765	6.45083	7.62023	4.15348	11.7737	54.506	17.2514	6.94628	6.47401	10.6106	0.242124	16.6265	1.15926	42.4655	0.0735585	24.5648	1.36749	43.9131	138.791	296.556	120.461	33.0391	140.984		4.75152	0.402736	5.8426	0.402736	5.63024	0.495444		6.88132	7.54426	3.85485	8.09952	9.96019	7.8891	7.37154	2.0068	9.37834	27.2236	7.04706	8.04692	0.0662424	7.71668
	11.3835	6.08935	1.07381	7.17749	11.783	6.06217	7.26156	3.96338	11.2249	54.5803	15.7084	6.63342	6.06896	10.332	0.259927	16.9906	1.37407	38.2882	0.00706803	20.4435	1.43853	48.177	149.699	297.586	124.256	42.791	150.364		4.75011	0.544068	5.55961	0.544068	5.14959	0.57125		6.98209	7.58304	3.91315	8.1348	10.0536	7.99455	7.44354	2.01444	9.45798	27.063	7.13233	8.09974	0.0635117	7.7888
	10.6722	5.85481	1.00072	8.76761	11.246	8.4933	7.67243	3.78041	11.4528	49.2726	14.2915	8.63045	6.51443	10.196	0.220318	8.99857	3.30373	44.5117	1.19942	12.7701	0.673823	58.5576	155.493	300.113	91.3339	50.1057	96.6523		2.04174	2.77564	7.62973	0.137156	2.6155	0.137156		7.06949	7.61743	4.02233	8.18542	10.1434	8.15345	7.53192	2.00855	9.54047	26.6672	7.20648	8.17743	0.0631145	7.88544
	12.5243	5.70758	0.933325	8.39959	10.8109	8.91659	7.88206	4.11049	11.9925	52.1499	16.8961	8.65809	6.38058	10.3373	0.236678	21.5508	4.72837	48.2849	0.267839	8.57828	1.07025	33.6416	159.186	302.453	98.5036	56.4536	88.5086		3.86626	2.95051	7.72476	0.258498	2.15284	0.258498		7.15194	7.64932	4.13117	8.28006	10.2284	8.37675	7.63627	2.01008	9.64635	26.3228	7.27628	8.35258	0.068866	7.96469
	13.1983	6.77363	0.881523	7.75571	11.9275	8.42014	8.15948	4.3522	12.5117	53.3393	18.9417	8.08792	7.01915	11.0507	0.223109	25.39	1.92057	52.9686	0.163029	14.1983	0.0679457	26.2776	133.422	304.257	111.699	40.921	98.0961		5.1104	1.31429	7.2064	0.332216	3.83961	0.332216		7.25489	7.67976	4.23466	8.38111	10.384	8.5987	7.75552	2.03293	9.78845	26.2127	7.36111	8.5443	0.0743892	8.03043
	13.2231	6.72031	1.6267	7.14309	12.4692	7.76886	8.15854	4.24612	12.4047	52.0451	18.0295	7.45598	6.82601	11.2941	0.246582	25.6494	2.06848	42.6649	1.03113	18.5818	0.151847	26.0246	134.657	278.816	125.024	34.2845	111.421		5.76708	0.735663	5.82928	0.312884	5.01322	0.312884		7.43427	7.71672	4.37614	8.48135	10.6082	8.80866	7.90422	2.05747	9.96169	26.03	7.50488	8.72683	0.0752815	8.09903
	12.7845	6.40496	1.84981	6.56817	12.0947	7.35294	7.84251	4.05825	11.9008	51.7468	16.4694	6.96055	6.44576	10.9092	0.257187	24.4235	2.06656	35.9124	1.62394	18.0808	0.239684	30.6911	142.075	271.415	138.211	38.8107	120.375		5.82398	0.555597	5.11074	0.392383	5.13411	0.392383		7.6345	7.77476	4.54772	8.57935	10.8236	9.00711	8.06117	2.06894	10.1301	25.6655	7.66956	8.90017	0.0742683	8.17706
	11.8501	5.93493	1.79598	6.07978	11.3845	7.16749	7.36879	3.76888	11.1377	51.1465	14.2044	6.62363	5.97114	10.3302	0.267407	20.082	2.05597	31.0563	1.66155	16.1259	0.040524	41.9179	153.501	273.192	149.933	48.1634	124.479		5.22645	0.688708	4.82766	0.543853	4.76087	0.543853		7.82763	7.83128	4.73012	8.67159	11.0276	9.25476	8.22383	2.08045	10.3043	25.2979	7.82854	9.10897	0.075597	8.25144
	11.2609	5.48815	1.72504	5.65061	10.6945	7.0825	6.9836	3.57046	10.5541	51.1263	12.7482	6.36656	5.52877	9.79146	0.27824	18.2949	2.23637	27.6525	1.77686	13.7704	0.00978031	49.8948	164.771	275.542	160.627	58.2174	126.382		4.8943	0.878403	4.64151	0.715943	4.3279	0.715943		8.00595	7.88286	4.90518	8.78131	11.312	9.57089	8.40969	2.12752	10.5372	25.2985	7.91363	9.37349	0.0844478	8.39363
	11.3377	5.34688	2.3328	6.84918	10.3062	6.94645	7.18654	3.28874	10.4753	45.7626	10.8158	6.89781	5.72245	9.46623	0.246484	17.2326	3.38434	23.5587	0.113806	9.73204	0.0576433	48.8145	168.418	255.734	131.683	64.2936	129.46		4.43993	1.55094	4.56501	0.0486305	3.40834	0.0486305		8.211	7.93229	5.06739	8.91695	11.6662	9.88298	8.6128	2.20108	10.8139	25.5559	8.00197	9.64147	0.0929242	8.56397
	13.0072	5.26889	2.64658	9.24709	9.83974	6.56535	7.76248	3.68375	11.4462	47.4559	13.57	7.90622	5.593	9.69158	0.268151	27.5074	6.21801	26.1725	2.20407	4.31503	1.43313	28.2732	170.449	245.797	82.3991	71.9909	138.277		5.10101	2.63733	5.25964	1.34087	1.93353	1.34087		8.48698	7.98024	5.22564	9.049	12.0137	10.1814	8.82282	2.27336	11.0962	25.7668	8.10692	9.8983	0.0994921	8.76799
	12.8297	4.98096	2.51469	8.98799	9.14828	6.38405	7.47428	3.62703	11.1013	48.5269	13.1554	7.68602	5.33174	9.10821	0.26153	28.6805	6.21663	24.5975	2.29132	2.80228	1.18859	30.1927	178.05	249.95	87.1702	84.2028	142.574		5.14367	2.70506	5.17133	1.30197	1.46226	1.30197		8.77057	8.02387	5.38902	9.15403	12.3378	10.4579	9.02221	2.33804	11.3603	25.9143	8.21054	10.132	0.104753	8.9623
	12.1655	5.53399	2.37828	8.33862	8.66127	9.45915	7.75614	3.38706	11.1432	43.6694	11.4721	8.49995	6.23515	9.25968	0.195196	19.4426	4.93794	28.9214	0.339289	0.819265	2.90025	37.9329	163.597	254.282	99.7175	93.3778	78.5943		3.66557	2.96596	6.12167	0.161324	0.161324	0.959202		9.05149	8.06499	5.55273	9.24785	12.6438	10.7249	9.21429	2.39996	11.6143	26.0461	8.31162	10.3556	0.109496	9.14967
	11.1972	8.5391	2.89634	7.68984	9.83459	9.46376	8.27014	2.88884	11.159	34.9309	8.34537	9.00143	7.90215	9.74188	0.104269	8.56779	0.0723381	28.8778	0.336754	2.44751	1.42473	50.798	95.7538	238.028	113.096	72.0783	78.5125		2.19579	0.462332	6.10509	1.31159	0.833161	0.462332		9.32007	8.10461	5.71275	9.33977	12.9371	10.9886	9.40049	2.46246	11.8629	26.1951	8.40848	10.5916	0.114899	9.32992
	10.2843	10.6166	4.01483	7.06483	11.9105	8.95591	8.80782	2.86743	11.6753	32.5555	8.22217	9.62009	7.5376	10.5335	0.165785	2.17991	3.27171	22.9728	3.03803	9.62647	0.0219306	64.645	59.4114	204.766	126.78	41.1395	87.7702		0.664181	0.996517	5.60526	2.55527	2.29038	0.664181		9.56922	8.1785	5.86456	9.4295	13.2208	11.2488	9.58523	2.52316	12.1084	26.3234	8.49125	10.8329	0.121177	9.49936
	9.49658	10.7172	4.14634	6.59883	11.9903	8.37781	8.55452	2.85158	11.4061	33.3342	8.13151	8.93719	7.04358	10.4121	0.192975	0.887475	4.67737	19.4321	3.82471	11.8047	0.0312277	77.932	57.8701	201.02	137.491	40.1217	98.9365		0.559386	1.78005	4.79085	2.33836	3.05312	0.559386		9.80635	8.32199	6.00667	9.51029	13.4916	11.4918	9.77146	2.57463	12.3461	26.3484	8.61907	11.0617	0.124114	9.65832
	8.96599	10.5828	3.97376	6.1912	11.7559	7.90188	8.22858	2.85968	11.0883	34.753	8.17777	8.43394	6.61887	10.1786	0.211919	0.543771	5.54223	18.1035	4.1509	12.4417	0.106729	87.5816	59.9342	205.943	147.217	43.1468	108.631		0.532051	2.14884	4.46018	2.24273	3.32193	0.532051		10.0923	8.46923	6.14639	9.5809	13.7489	11.7214	9.95985	2.62242	12.5823	26.3299	8.74715	11.281	0.126514	9.83661
	8.58154	10.3709	3.83719	5.85408	11.4679	7.41579	7.92122	2.83631	10.7575	35.8065	8.04465	7.99867	6.2445	9.92354	0.22755	0.436024	6.00078	16.6793	4.27309	12.5786	0.255461	94.925	63.26	209.882	155.511	47.0134	119		0.582876	2.3722	4.16147	2.14459	3.46919	0.582876		10.4766	8.61157	6.28767	9.65975	13.9939	11.9343	10.1606	2.66796	12.8286	26.2578	8.87362	11.4909	0.12852	10.0682
	8.08973	9.96269	3.66788	5.66805	10.9558	7.17248	7.5861	2.70034	10.2864	35.5959	7.29184	7.6311	6.04415	9.49445	0.222047	0.253641	5.64814	15.3525	3.67895	11.3549	0.171088	104.75	69.9197	214.816	160.186	54.2975	124.367		0.458627	2.33158	3.96322	1.96306	3.3247	0.458627		10.8757	8.7441	6.42716	9.86558	14.2253	12.1293	10.3779	2.70769	13.0855	26.0911	9.02447	11.6915	0.128741	10.3706
	7.75365	9.47452	5.61672	5.4017	10.1966	9.78518	8.03805	2.12928	10.1673	26.49	4.53382	8.61408	6.15095	9.70751	0.224269	0.0808862	2.06343	5.86286	6.95037	4.65915	3.05244	111.743	78.322	161.487	166.998	66.0632	72.9198		0.860435	0.860435	2.99736	3.21238	1.58248	1.17109		11.2621	8.87132	6.55853	10.1132	14.4411	12.3091	10.5926	2.7449	13.3375	25.9135	9.18178	11.88	0.128109	10.6876
	9.36603	11.6545	10.4181	5.92108	9.69159	10.4014	9.57544	1.95583	11.5313	20.4254	3.82525	10.0465	9.44742	10.4139	0.0486615	0.043851	4.32238	0.710044	13.3543	0.0134918	0.68217	80.2539	44.4891	62.5113	153.845	74.5269	62.7757		0.680451	1.60799	0.371596	4.1254	0.354891	0.354891		11.6192	8.99854	6.68016	10.3598	14.6721	12.5212	10.8085	2.79422	13.6027	25.8521	9.33885	12.0931	0.12851	10.9895
	9.32969	14.4119	11.8827	12.1178	11.5913	10.0479	11.5636	1.7782	13.3417	15.3776	3.16198	11.737	10.4338	12.059	0.0722562	4.99013	8.1129	0.101846	0.307209	0.000770134	2.29705	80.9064	15.3086	41.4968	38.5228	45.3358	68.5011		2.4073	2.67487	0.145691	0.380822	0.145691	1.68905		11.967	9.11512	6.79351	10.5909	14.9287	12.8237	11.0365	2.86712	13.9036	25.9786	9.48407	12.3769	0.132328	11.2789
	9.00689	16.7842	11.3968	15.4635	14.8899	9.38457	12.821	3.32732	16.1483	25.9521	11.0711	13.1434	9.88764	15.3201	0.215508	14.5474	15.7073	2.0282	6.98298	4.28037	11.809	86.8177	2.37236	47.9922	8.18509	11.7964	79.9222		4.13649	3.64087	1.74653	2.32016	1.74653	3.75881		12.31	9.21896	6.90135	10.8533	15.1773	13.1196	11.2634	2.94058	14.204	26.1073	9.62753	12.6556	0.13589	11.5816
	8.50086	20.291	10.5847	15.6961	14.7263	8.98424	13.1305	4.59364	17.7242	34.9844	21.1015	12.6555	9.38437	15.4537	0.244355	21.4339	51.272	6.48114	6.58226	2.54641	17.1918	96.5036	3.86713	59.9038	6.90824	12.947	87.2402		4.15465	7.63548	2.07078	3.04062	2.07078	3.67127		12.6405	9.31305	7.00374	11.1273	15.4069	13.4016	11.4822	3.01054	14.4927	26.2193	9.76661	12.9218	0.139065	11.8839
	7.92543	19.7534	9.96617	15.2439	14.1626	10.8159	12.9779	4.28295	17.2609	33.0019	18.3437	12.4892	10.1786	14.9736	0.190639	25.5275	45.9077	9.07054	5.13485	1.40347	4.67433	108.14	2.04186	69.8615	9.48989	17.3215	56.3792		4.5638	7.26419	2.52307	2.75469	1.67335	1.67335		12.9469	9.40107	7.0982	11.3936	15.619	13.6647	11.6873	3.07663	14.7639	26.3246	9.8992	13.1703	0.141793	12.1703
	10.9995	18.4245	9.48298	14.2358	13.1394	14.0204	13.3838	3.08222	16.466	23.0296	9.5001	13.5799	11.5345	14.182	0.102949	5.68468	25.4087	15.2162	0.725989	0.059707	0.405318	53.6552	0.00999734	78.1722	16.7172	26.8849	18.525		2.5804	4.84455	4.09694	0.655902	0.440498	0.440498		13.2284	9.4896	7.1813	11.6421	15.8084	13.9006	11.8751	3.1363	15.0114	26.4108	10.0277	13.3942	0.143733	12.4352
	13.7016	17.3919	9.33474	15.9746	12.3495	14.1616	13.819	2.82176	16.6407	20.4195	7.96233	13.9316	12.6875	15.5213	0.100459	0.0137877	12.766	20.1084	4.64664	2.15946	0.117374	21.3715	0.869662	80.8156	5.52207	35.7009	17.3299		0.23001	3.46037	4.59682	2.04302	1.5821	0.23001		13.4874	9.59468	7.27806	11.8633	15.9819	14.1273	12.0554	3.18356	15.239	26.4077	10.1618	13.6093	0.145027	12.6754
	13.0351	17.1792	10.6929	21.5885	11.6581	13.7156	14.6449	4.06522	18.7101	27.7586	16.526	13.3754	12.0024	16.3133	0.152245	2.59137	6.42254	15.618	48.2134	8.9209	0.86366	27.9772	1.31172	58.2405	10.6538	44.4404	21.2421		0.34022	3.80383	2.68241	8.21314	1.71724	0.34022		13.7278	9.69308	7.4176	12.0713	16.1478	14.3484	12.2343	3.21559	15.4499	26.2833	10.2876	13.8199	0.14652	12.8995
	12.1208	17.6629	10.8581	23.2261	11.1651	12.9631	14.666	4.86604	19.5321	33.179	23.6784	12.5419	11.404	16.488	0.182272	6.47814	8.9814	14.5005	73.2755	12.2563	2.89997	38.4857	0.437672	55.7475	24.0261	51.2566	28.7446		0.421145	5.12097	1.68388	10.6842	1.37683	0.421145		13.9499	9.78736	7.55724	12.2848	16.3134	14.5533	12.4077	3.24485	15.6525	26.1519	10.4117	14.0169	0.14758	13.1174
	11.3512	17.0871	10.2265	22.4721	15.4596	12.0918	14.7814	4.57539	19.3568	30.9537	20.9342	13.7757	11.5363	16.6802	0.182301	11.7665	5.31628	20.7468	59.1475	0.46002	7.23391	48.6274	1.53113	65.577	17.203	8.20735	38.8464		2.42456	3.31138	3.54919	8.69641	1.68392	1.68392		14.1515	9.97012	7.68881	12.5193	16.4867	14.7499	12.5944	3.26122	15.8556	25.8942	10.6074	14.211	0.145197	13.3354
	10.4737	16.3503	9.9899	20.8097	18.1084	13.0271	14.7932	4.34656	19.1397	29.3822	18.8926	14.6887	11.112	17.6689	0.22782	18.6579	2.42462	23.0716	36.1985	10.991	3.1192	61.6348	3.8974	69.4654	6.17632	0.0466733	28.0627		4.21498	1.66162	4.69878	6.12102	3.41976	1.66162		14.3384	10.1693	7.81385	12.7417	16.6517	14.9387	12.7756	3.27288	16.0485	25.6181	10.8124	14.398	0.142225	13.5401
	9.77747	15.8568	9.70197	19.3172	17.3552	18.4415	15.075	4.29123	19.3663	28.4658	18.4147	16.606	11.2973	18.1699	0.233229	28.0641	0.611193	28.8697	17.9963	5.19912	11.333	73.0516	6.08942	74.3477	0.985529	0.939553	0.0136882		6.82853	0.749185	6.90402	2.71123	0.749185	1.83549		14.5111	10.3605	7.9607	12.9829	16.8089	15.1126	12.9561	3.27428	16.2304	25.2721	11.0161	14.5802	0.139242	13.747
	9.31735	15.3699	9.11318	18.2303	17.0406	18.9902	14.6769	4.40405	19.081	30.0066	19.3957	16.2052	10.8305	17.9328	0.246924	28.7249	0.480201	30.9552	12.6264	5.58683	18.6048	81.1285	8.72969	84.8482	0.00887553	1.64846	0.443239		6.88787	0.835341	7.09204	2.02505	0.835341	2.78503		14.6659	10.5307	8.10421	13.2553	16.9933	15.27	13.1366	3.28309	16.4197	24.992	11.2119	14.7663	0.136823	13.9606
	8.72131	14.413	8.40694	17.5201	27.0647	18.0426	15.6948	6.94987	22.6446	44.2815	48.3006	15.9665	10.1442	17.9119	0.276863	48.6289	1.64301	53.1122	3.33181	129.275	5.51217	92.221	15.3001	98.3577	0.647074	76.3909	0.0794863		7.2452	1.55356	7.55957	1.55356	11.0982	2.07604		14.9093	10.6923	8.23847	13.4946	17.202	15.4164	13.3255	3.30901	16.6345	24.8322	11.3929	14.9359	0.13457	14.2019
	8.49661	13.6322	7.80521	17.3169	26.8229	17.0775	15.1919	7.00249	22.1944	46.0936	49.0348	15.3549	9.78052	17.257	0.276524	44.8268	2.43253	54.5632	4.51554	135.28	3.55563	96.5871	22.0172	110.655	1.01527	72.2232	1.55489		6.85828	1.72265	7.54968	1.96199	11.468	1.72265		15.2053	10.8509	8.38629	13.7138	17.3929	15.5541	13.5172	3.33148	16.8487	24.6462	11.5666	15.0941	0.132309	14.4596
	8.27365	15.788	7.32175	17.1123	25.0374	16.6124	15.0243	6.52115	21.5454	43.4041	42.5254	16.2002	10.1522	16.9874	0.25185	45.5707	0.58335	59.3286	4.36006	100.262	2.52226	101.019	6.43361	121.06	1.46931	45.0626	2.93117		7.92657	0.412194	8.87847	0.912108	8.83713	0.412194		15.497	11.0083	8.54928	13.92	17.5704	15.6819	13.7045	3.34547	17.05	24.4115	11.7362	15.2414	0.129929	14.7085
	7.79869	16.8539	6.85901	16.1447	24.3236	16.0809	14.6768	6.48619	21.163	44.1935	42.0706	16.1128	9.86924	16.6766	0.256438	47.3085	4.7398	61.118	2.1548	93.0606	1.97147	110.792	2.16259	131.457	4.75135	35.9893	5.03371		8.31413	0.7411	9.25381	0.0319176	8.21079	0.0319176		15.7702	11.1567	8.70338	14.1178	17.7574	15.8031	13.8848	3.3638	17.2486	24.2265	11.897	15.3817	0.127746	14.944
	8.35754	16.7197	6.35635	15.4364	23.7899	15.1694	14.3049	6.26697	20.5719	43.81	39.2749	15.3029	10.0605	16.3989	0.239552	35.371	5.83147	63.1793	1.28043	89.9652	0.747346	99.34	2.57524	143.236	8.34077	29.8706	9.9547		6.94537	1.41682	8.94657	0.133534	8.48697	0.133534		16.0247	11.2985	8.85147	14.3097	18.0377	15.9184	14.0734	3.40444	17.4778	24.1906	12.0513	15.5162	0.125687	15.114
	8.73383	16.2154	5.87322	15.0161	22.4361	14.7887	13.8439	5.85426	19.6982	42.2876	34.2723	14.9024	10.2476	15.9156	0.216641	26.1128	5.62387	63.5317	1.37414	73.8264	0.892668	91.9807	4.44839	155.034	10.9452	16.9056	12.5017		6.16859	1.31295	9.0292	0.113713	7.53371	0.113713		16.2724	11.4677	9.03479	14.4869	18.3306	16.0316	14.2707	3.43247	17.7031	24.0526	12.2225	15.6454	0.122828	15.2592
	8.26447	15.2453	5.42862	14.2555	20.9547	14.0539	13.0337	5.4909	18.5247	42.1283	30.15	14.1547	9.71184	14.9978	0.213924	22.746	4.89086	57.8379	1.49259	62.7419	1.04076	101.204	9.48154	166.303	16.5569	6.91817	18.2377		5.89022	1.09058	8.72607	0.100771	6.80003	0.100771		16.5829	11.6715	9.23941	14.6322	18.5789	16.1615	14.4777	3.44747	17.9252	23.8123	12.4117	15.7792	0.119455	15.3968
	9.08069	14.2912	5.25028	13.1892	19.7538	14.8746	12.74	5.01685	17.7568	39.3789	25.1688	13.7402	10.1078	14.7288	0.186054	13.3903	2.40649	56.0954	0.20182	49.1934	4.55663	85.4479	16.267	170.935	26.3711	2.04282	11.9018		4.65954	0.551021	8.48995	0.551021	6.01354	1.13436		16.8943	11.872	9.43985	14.7605	18.8063	16.4272	14.7	3.47363	18.1737	23.63	12.5942	16.0105	0.119433	15.5938
	11.8352	13.7796	5.74887	12.5095	18.3457	17.8869	13.3509	4.61527	17.9662	34.5689	21.3007	13.1445	12.0037	16.8601	0.16825	2.2976	0.183708	57.7915	0.708085	24.9474	20.5751	42.1115	20.6565	158.146	33.8145	0.000449109	0.191467		1.30935	0.635045	7.39564	0.635045	5.20117	4.74241		17.1962	12.0596	9.62835	14.8813	19.0689	16.6908	14.9209	3.51327	18.4341	23.546	12.765	16.2483	0.120059	15.7861
	11.2869	13.38	5.58248	11.7632	17.6309	17.4625	12.851	4.49121	17.3422	34.9483	20.1709	12.5716	11.406	16.4419	0.180835	2.44638	0.2798	52.8316	1.18324	22.8477	21.266	49.5274	24.4482	162.359	43.0499	0.481018	0.742988		1.28469	0.808364	6.98913	0.808364	5.05933	4.89091		17.4786	12.242	9.80178	14.994	19.3291	16.9304	15.1293	3.55355	18.6829	23.4879	12.93	16.4801	0.120712	15.9622
	10.4832	12.9974	5.15253	10.9567	16.5397	16.4546	12.0973	4.28175	16.3791	35.3941	18.3334	11.9771	10.6016	15.5903	0.190469	2.60552	0.810178	48.2305	1.30113	19.7343	18.9853	61.4861	28.3774	173.501	54.2847	3.18555	3.49663		1.49388	1.02038	6.82453	1.02038	4.56262	4.4775		17.7359	12.4175	9.96913	15.0772	19.5743	17.1542	15.3214	3.5893	18.9107	23.4268	13.0824	16.696	0.121349	16.1157
	9.71115	12.5494	4.80788	10.1069	15.9291	16.4628	11.5945	4.36393	15.9585	37.6378	19.0439	11.3281	9.81009	15.0842	0.211859	3.54717	0.911691	46.0588	2.21301	18.7883	23.7003	74.1896	33.352	182.699	67.5283	5.73792	3.46573		1.617	1.22122	6.52026	1.22122	4.60095	5.13469		17.9786	12.5791	10.132	15.1213	19.804	17.44	15.5091	3.63103	19.1402	23.4122	13.2146	16.9573	0.124044	16.2806
	8.95435	12.0318	4.49608	9.6342	15.4868	19.4741	11.6796	5.26473	16.9443	45.0765	27.7174	10.833	9.12431	14.623	0.231551	7.42675	0.124081	51.6023	4.18347	14.4949	60.7553	87.7995	39.5979	191.225	75.5211	8.05265	1.32166		1.87866	1.1988	6.33693	1.1988	4.65377	8.64112		18.1972	12.7323	10.2866	15.1572	20.0082	17.7501	15.6886	3.67167	19.3603	23.4034	13.3385	17.2347	0.127439	16.4536
	8.31223	11.2377	4.20064	9.40392	14.4984	18.2539	10.9845	4.91762	15.9021	44.7689	24.183	10.3208	8.58515	13.6832	0.228937	7.14081	0.0641505	46.0202	2.49808	12.3475	52.8442	100.245	50.2221	199.483	79.5765	14.6393	0.00498906		2.0086	0.916906	6.12019	0.916906	4.17753	7.93302		18.4097	12.8695	10.4324	15.193	20.1631	18.0592	15.8545	3.7068	19.5613	23.3801	13.4503	17.508	0.131069	16.6261
	8.01491	10.4134	4.01323	9.18203	13.8114	16.9041	10.3898	4.51449	14.9043	43.451	20.3806	9.79772	8.30669	12.9619	0.218877	5.64028	0.000555758	40.6612	1.45881	11.7069	42.4352	106.287	62.5851	204.812	83.5846	20.3681	2.01758		1.78281	0.615693	5.78449	0.615693	4.01366	7.10635		18.6126	12.9676	10.5812	15.2842	20.2985	18.3547	16.0165	3.73944	19.7559	23.3475	13.5468	17.7701	0.134859	16.8194
	7.51758	9.62193	3.75908	8.97061	13.3978	15.8211	9.84802	4.28033	14.1284	43.4639	18.3212	9.29627	7.88084	12.4538	0.224887	5.43096	0.051119	37.0752	0.769848	12.601	35.678	116.789	75.7346	212.151	87.495	24.2722	6.26684		1.77869	0.325657	5.53719	0.325657	4.10154	6.52486		18.7984	13.062	10.7396	15.4184	20.4222	18.6306	16.1786	3.76186	19.9404	23.2521	13.6511	18.0176	0.13788	17.0245
	10.5973	8.9355	3.45861	8.54201	12.519	15.347	9.89989	4.03188	13.9318	40.7266	16.2561	9.7664	8.64038	12.0385	0.16433	0.486391	0.930056	41.4901	1.84383	6.85954	29.6705	59.7093	88.1532	220.994	95.6968	33.7041	8.86572		0.830906	0.830906	6.30779	1.22439	2.75256	5.58055		18.9314	13.15	10.8892	15.5489	20.5385	18.8762	16.3224	3.77587	20.0982	23.1331	13.7497	18.2377	0.140305	17.2126
	13.92	8.60715	3.47997	7.93634	11.8073	15.119	10.1449	4.3225	14.4674	42.6074	18.684	10.2072	8.10404	13.3918	0.24599	14.251	2.36482	44.422	4.87796	2.7633	24.7409	19.3996	94.4267	220.36	107.914	42.4742	10.2753		3.71278	1.60006	6.72724	2.27087	1.60006	4.91177		19.0432	13.2343	11.029	15.6954	20.647	19.1073	16.4593	3.78675	20.2461	23.0067	13.8496	18.4453	0.142305	17.3693
	13.2397	8.26449	9.33382	7.45071	11.0691	14.3812	10.6232	2.77337	13.3965	26.1068	7.69158	10.2015	8.53183	12.6971	0.196206	6.84632	5.56335	1.66241	10.0645	0.198869	14.1224	25.8549	101.203	80.8321	118.239	52.6404	15.5499		3.03825	1.93698	0.867647	2.75076	0.867647	4.17968		19.1464	13.383	11.1718	15.9692	20.7481	19.3316	16.625	3.77786	20.4029	22.7239	14.0295	18.655	0.141518	17.5578
	12.568	7.73108	14.295	8.74446	10.5995	19.4629	12.2335	4.28347	16.5169	35.0144	18.3481	11.5837	9.20821	13.8632	0.201765	0.111916	20.2716	4.24969	12.1732	2.66998	52.2643	33.137	112.22	16.2372	91.7769	59.6759	1.29594		0.984273	3.85266	2.71121	2.83928	0.984273	7.87914		19.2433	13.5382	11.3227	16.2232	20.8385	19.5262	16.782	3.75985	20.5419	22.404	14.2094	18.8402	0.140115	17.7332
	12.18	7.32222	14.0485	12.9228	10.0012	25.6983	13.6955	6.3459	20.0414	46.3356	40.2704	12.5514	10.5459	13.7671	0.132487	2.29669	40.6187	0.124616	0.597143	13.6477	144.067	37.7545	121.05	18.2839	29.1787	69.2768	54.3731		0.371367	5.22917	1.49713	0.371367	2.55017	13.1469		19.3153	13.6817	11.4687	16.4625	20.9238	19.7353	16.9312	3.7445	20.6757	22.1159	14.3769	19.0343	0.139397	17.8889
	14.0888	6.93928	13.3077	13.3156	17.0011	25.4396	15.0154	6.07446	21.0898	40.455	36.8991	13.7022	13.3097	16.273	0.100171	0.858519	65.2229	2.9161	2.88903	3.9431	108.666	17.9411	129.623	25.1682	25.0886	1.75141	50.6254		0.386576	6.76293	0.394519	0.386576	3.29886	11.7374		19.3785	13.8042	11.6047	16.6852	20.9938	19.9462	17.0688	3.73312	20.8019	21.871	14.5244	19.2269	0.139326	18.0318
	21.4571	7.34201	16.895	13.0438	23.832	24.1166	17.7811	6.67032	24.4514	37.5136	44.4932	19.176	14.0066	23.2382	0.247863	13.5128	108.974	0.785076	22.4417	36.6132	40.1389	9.81302	120.615	2.04333	27.8855	30.3323	33.5486		2.28101	11.834	2.28101	6.13223	4.65592	4.94056		19.4401	13.9221	11.7231	16.9045	21.0527	20.1456	17.198	3.72467	20.9227	21.6576	14.6677	19.4087	0.139129	18.1723
	23.3762	9.2908	19.8844	12.6675	22.9414	22.8095	18.495	6.0468	24.5418	32.6943	36.5638	21.347	14.4718	22.9084	0.225698	23.8267	84.7169	1.93061	33.9591	19.7702	18.6152	25.5202	81.6075	2.43347	32.0011	21.3154	20.1155		2.02926	12.0562	1.46254	8.67945	1.59437	1.46254		19.4968	14.0408	11.8322	17.1264	21.1035	20.3439	17.3239	3.71763	21.0416	21.4595	14.8122	19.5889	0.138852	18.3116
	22.5608	9.05671	21.2811	11.9903	21.7511	27.5152	19.0259	7.01372	26.0396	36.8641	49.1922	21.5161	14.313	22.3584	0.219391	12.4959	99.3844	5.08602	49.4989	7.42669	72.0692	17.9466	85.8917	8.74161	40.1214	11.7416	84.4701		1.04474	12.4594	0.234987	9.52576	0.234987	5.99915		19.5562	14.1565	11.9325	17.3433	21.1558	20.5649	17.4515	3.71949	21.171	21.3133	14.9532	19.7866	0.139131	18.4497
	21.0139	8.50955	20.6423	13.6775	30.8314	34.1482	21.4705	9.77717	31.2476	45.5377	95.593	20.8281	15.4187	28.3771	0.295883	0.208481	167.986	0.685927	60.7312	87.6278	160.726	7.2328	96.3331	5.37208	21.595	156.424	250.391		0.185805	12.3185	0.185805	7.15062	10.0034	13.3202		19.721	14.2653	12.0268	17.5461	21.207	20.8138	17.5967	3.7422	21.3389	21.2666	15.0855	20.0095	0.140303	18.6336
	23.6293	8.16686	19.245	16.097	37.871	33.5377	23.0911	11.0843	34.1755	48.0024	122.862	21.4372	16.884	31.0606	0.295687	0.289646	222.734	14.7927	48.9182	218.444	109.13	28.1414	103.177	0.847382	4.96172	382.066	231.441		2.19216	13.2703	2.19216	5.34018	16.4338	12.1005		19.8909	14.369	12.1128	17.7223	21.2554	21.0647	17.7359	3.77008	21.5059	21.2568	15.2073	20.2325	0.141795	18.8066
	30.6382	7.78276	18.6402	15.6416	37.3373	31.9956	23.6726	11.3739	35.0465	48.0465	129.365	24.6392	16.3913	31.6563	0.317706	48.5188	252.487	25.3247	64.4972	186.723	69.2725	151.626	111.128	0.0997039	7.19787	361.487	186.9		5.99895	16.8564	5.99895	8.9976	12.6981	7.35643		20.0294	14.4645	12.1945	17.8636	21.3042	21.3056	17.8603	3.79653	21.6568	21.2568	15.3143	20.444	0.143456	18.9465
	31.2233	7.20114	18.976	14.4942	34.9057	29.7574	22.7596	10.8888	33.6484	47.8426	118.566	24.3667	15.6147	30.8568	0.327989	71.6331	242.066	14.3161	68.3165	147.528	48.9687	166.378	123.729	0.42442	14.6708	274.938	130.711		6.85658	17.1655	5.39071	9.87243	10.5391	5.39071		20.1493	14.551	12.2722	17.9952	21.3546	21.5253	17.9746	3.82098	21.7956	21.2576	15.4121	20.5147	0.142029	19.0723
	30.7467	6.84182	18.9185	13.4343	33.1624	28.8745	21.9964	10.5924	32.5888	48.1554	112.2	23.8965	14.8054	30.2787	0.34321	76.5683	229.661	9.47343	73.3084	124.679	47.3091	154.312	131.852	0.352831	23.9135	220.163	111.304		6.8502	17.0547	4.97803	10.4622	9.26586	4.97803		20.2615	14.6255	12.3469	18.1159	21.4387	21.6983	18.0811	3.84541	21.9265	21.2675	15.4981	20.608	0.141525	19.1887
	29.4113	6.56932	18.7919	13.1089	32.4472	28.474	21.4671	10.3124	31.7795	48.0382	106.346	23.6329	14.5297	29.177	0.335128	63.1106	221.944	7.15688	69.8592	120.563	49.096	122.918	138.184	0.218442	27.2021	199.452	103.012		5.77841	17.0636	4.84104	10.524	8.81432	4.84104		20.3703	14.7156	12.4136	18.2268	21.5012	21.8632	18.1818	3.86393	22.0457	21.2517	15.5934	20.6826	0.140292	19.2986
	27.4033	9.8567	18.1289	12.6311	31.3925	28.1797	21.2654	8.97317	30.2385	42.1961	80.5177	22.7661	14.0055	27.9856	0.332929	37.674	130.158	9.83722	74.5515	102.56	47.8083	82.4246	71.7035	0.0382373	32.4151	170.774	97.1259		4.63717	12.9094	4.63717	10.1351	8.62643	5.41362		20.4754	14.8277	12.464	18.3347	21.5364	22.0305	18.2781	3.87912	22.1572	21.2228	15.7044	20.7359	0.138076	19.405
	26.1624	16.6493	16.9598	11.8086	29.8767	27.4011	21.4763	7.27724	28.7536	33.8849	52.9582	21.5611	16.7269	27.0914	0.236533	21.9591	23.2998	20.3991	93.4639	70.5659	35.1032	61.4325	2.80615	1.8624	42.4562	133.453	82.3852		4.60129	4.91175	4.60129	9.75243	8.31559	5.84003		20.5787	14.9323	12.5071	18.4443	21.5692	22.2001	18.372	3.89818	22.2701	21.2181	15.8103	20.788	0.136008	19.5115
	30.9718	16.8989	16.5729	10.9447	28.3318	25.9992	21.6199	7.91716	29.537	36.6198	62.6814	21.449	16.6544	27.7487	0.249855	87.4584	22.288	25.4724	113.959	45.0504	19.1786	159.955	2.03239	3.06818	54.4612	100.147	58.9015		9.52276	4.55017	4.87618	10.5043	6.8828	4.55017		20.6818	15.0256	12.5506	18.5526	21.6031	22.3626	18.4627	3.91842	22.3812	21.2234	15.9074	20.8405	0.134242	19.6172
	40.6647	16.3205	16.5917	11.5226	26.9493	24.1649	22.7023	10.4487	33.151	46.0249	109.176	20.3783	16.3883	26.2532	0.231346	322.649	40.7274	37.3394	124.986	18.0373	2.13929	499.086	4.01602	3.00258	46.2658	74.3879	34.1107		20.2864	4.05782	3.78661	8.85571	6.57102	3.78661		20.784	15.1137	12.595	18.6516	21.6345	22.5117	18.5484	3.9365	22.4849	21.2229	15.9982	20.8888	0.132583	19.7178
	41.9712	15.283	16.2841	23.9101	25.4288	22.2029	24.18	9.62881	33.8088	39.8213	92.714	23.0565	17.7638	25.0491	0.170166	316.526	79.1575	62.3456	0.0728385	1.55946	3.90889	559.167	9.25079	4.16315	31.1995	50.4714	15.0424		18.9147	7.77356	6.77243	0.853602	2.37227	0.853602		20.8808	15.1948	12.6385	18.7453	21.6625	22.645	18.6278	3.95209	22.5799	21.2161	16.0824	20.9332	0.131048	19.813
	40.6113	14.7187	15.3425	27.8744	23.7393	20.724	23.835	9.61953	33.4546	40.3588	92.5353	22.2316	16.6879	26.8406	0.233244	281.442	83.107	72.1229	16.3165	0.00916228	9.67877	496.701	13.0015	8.8922	91.2008	29.3203	5.75744		18.3796	7.51291	6.88912	5.64277	1.50768	1.50768		20.971	15.2662	12.6578	18.8803	21.6963	22.7353	18.7012	3.96864	22.6698	21.2214	16.1697	20.9923	0.129771	19.9257
	37.8898	14.6288	14.2281	27.5761	25.1673	24.2509	23.9568	8.83673	32.7936	36.8861	78.0879	24.7091	17.0344	26.9739	0.225856	194.128	87.0115	94.6491	13.0989	1.46523	0.0864876	382.802	13.6578	16.7807	85.5919	46.8241	35.1227		13.1807	10.0803	10.4811	2.86696	0.458189	0.458189		21.043	15.3042	12.625	19.0645	21.7376	22.8049	18.7632	4.00283	22.766	21.3334	16.2443	21.0693	0.129311	20.0538
	37.0985	14.2058	13.2934	25.8924	27.5931	33.2406	25.2206	9.7475	34.9681	38.6489	95.0137	26.7428	17.1274	31.8287	0.300295	141.083	121.328	142.258	0.451325	5.62858	64.32	352.462	16.964	25.3115	57.2739	85.9071	222.491		10.3557	12.537	13.4493	0.850327	0.850327	6.49784		21.1137	15.3056	12.691	19.1837	21.7571	22.8669	18.8197	4.00783	22.8275	21.296	16.2751	21.1138	0.129415	20.1487
	36.5257	13.1599	12.6717	28.9696	26.7251	32.5665	25.1031	10.0094	35.1125	39.8731	100.188	27.8473	16.5512	31.6673	0.313491	130.477	142.64	154.539	14.9499	2.6309	55.7026	331.285	26.6729	31.9539	113.318	70.5702	202.835		8.67838	14.6874	15.1756	1.12225	1.12225	4.71916		21.1853	15.2831	12.8359	19.2617	21.7385	22.9283	18.8721	3.98718	22.8593	21.1274	16.2778	21.1193	0.129463	20.2235
	35.1391	12.1621	11.9976	30.0679	24.7854	31.0554	24.2013	9.95232	34.1536	41.1232	99.0488	27.4267	15.3179	30.8085	0.335829	119.636	144.941	148.929	34.4174	0.341277	46.9792	282.73	37.9751	40.0292	137.907	41.7439	162.076		7.71241	15.2646	15.429	2.64122	2.64122	3.62873		21.2569	15.2251	12.9784	19.3286	21.7164	22.9893	18.9158	3.97398	22.8897	21.0088	16.2509	21.1194	0.130277	20.2927
135°	33.223	11.474	11.1664	29.1181	22.9736	28.9986	22.8256	9.49343	32.319	41.5911	90.1251	25.9861	14.3489	29.0882	0.339326	108.106	128.859	135.937	39.5953	0.0218923	38.1057	221.966	46.9296	51.2383	116.502	21.6139	113.936		7.23694	14.5121	14.8197	3.13201	3.01251	3.01251		21.3241	15.1668	13.1135	19.3865	21.6997	23.028	18.9531	3.95967	22.9128	20.892	16.2217	21.1214	0.131206	20.3553
	31.0455	11.381	10.7559	27.3815	21.3597	28.3826	21.7177	8.83906	30.5568	40.6998	78.1289	24.3706	13.8757	28.1324	0.339381	87.0074	106.848	120.161	32.0787	0.128155	44.4213	161.824	48.2125	57.2833	82.0296	9.2126	101.166		6.67486	12.9896	13.6147	3.0109	3.0109	4.01202		21.3523	15.1139	13.25	19.4523	21.7356	23.0336	18.9896	3.94096	22.9305	20.7532	16.1985	21.1648	0.132919	20.4023
	28.6871	13.3685	12.0412	25.2595	19.7244	28.2337	21.2191	7.34031	28.5594	34.593	53.8802	22.4919	14.9575	27.4902	0.295251	55.7714	61.6313	84.2332	16.3254	2.23419	49.2055	107.384	24.5617	39.4796	48.0949	1.95962	98.1932		6.19515	9.12343	10.4507	2.76759	2.76759	5.74179		21.3459	15.0691	13.3826	19.6787	21.7723	23.0346	19.0472	3.92228	22.9695	20.5924	16.2215	21.2489	0.13417	20.5123
	26.6228	12.9739	16.1577	23.8316	18.8258	27.4717	20.9806	5.90097	26.8816	28.1259	34.8214	21.3287	16.8247	25.925	0.212874	31.8347	64.1063	23.2605	8.1281	4.64304	42.1346	68.8621	28.6284	4.6951	30.3279	0.251323	83.6714		5.29412	8.35475	5.17102	2.50288	2.50288	6.14301		21.3377	15.0216	13.4917	19.8728	21.8167	23.0349	19.0959	3.91291	23.0088	20.4908	16.2344	21.3307	0.135665	20.6052
	24.6651	12.4291	15.9987	24.1713	18.6953	25.5049	20.2441	5.36918	25.6132	26.5223	28.8281	21.4333	16.6728	24.5416	0.190923	19.5454	61.0736	18.0231	15.4233	2.3988	27.6765	40.2031	34.7556	5.40929	34.1854	0.137466	51.5584		3.2318	9.00418	5.43458	2.73803	2.73803	4.07162		21.3331	14.9613	13.5826	20.0337	22.0047	23.0366	19.1587	3.93299	23.0917	20.5285	16.2294	21.5119	0.139966	20.6834
	22.9021	21.1353	15.1	26.0635	19.3603	24.2661	21.4712	3.9015	25.3727	18.1709	15.2217	22.0187	19.804	23.9251	0.0942401	2.04757	0.112862	40.5921	21.0889	4.45592	7.81118	20.9549	7.9004	10.3973	59.8918	1.0729	35.3022		0.883441	0.883441	6.91868	4.04477	2.6584	2.24736		21.3395	14.9002	13.6667	20.1728	22.2552	23.0395	19.229	3.9674	23.1964	20.6324	16.2183	21.7346	0.145344	20.7562
	21.5289	22.6426	14.4336	24.6767	18.4165	23.1665	20.8108	3.7621	24.5729	18.0777	14.1534	22.0857	19.1946	23.0355	0.0909539	0.515647	3.35553	40.6685	14.9451	5.73287	5.54951	10.2681	18.6461	15.1389	40.3504	0.00845709	23.4454		0.556862	0.556862	7.65213	2.59094	3.66929	1.08079		21.4384	14.8403	13.7438	20.2998	22.4833	23.1073	19.3188	4.02391	23.3427	20.829	16.2052	21.9374	0.150285	20.8691
	19.9504	21.6682	16.6027	26.4424	17.5432	21.504	20.6185	3.51666	24.1352	17.0559	12.3669	20.7272	18.145	21.6272	0.0875524	0.446358	1.10195	16.1269	33.9181	9.45721	0.784144	2.64357	11.1806	2.96467	65.9008	0.610355	10.1094		0.77681	0.941031	4.12454	5.71522	3.18397	0.77681		21.6097	14.8318	13.815	20.4202	22.6987	23.2199	19.4325	4.08536	23.5179	21.0233	16.2289	22.1291	0.153819	21.0149
	18.934	20.1788	16.2044	31.1149	20.7425	19.7907	21.1609	5.13079	26.2917	24.2466	26.325	19.9847	19.1482	20.6016	0.0365648	4.95901	0.964536	24.5668	99.0824	0.174998	1.87746	0.371498	3.43836	4.49482	163.594	5.84702	2.1497		1.05073	0.194049	3.78033	11.1302	0.757829	0.194049		21.779	14.8655	13.8827	20.5367	22.8969	23.3243	19.5475	4.13408	23.6816	21.1489	16.2833	22.3068	0.156091	21.1578
	27.7328	19.4433	15.1534	29.1029	28.5092	18.5143	23.076	6.07127	29.1472	26.3099	36.8604	23.588	18.7465	28.3151	0.20332	21.6861	13.1966	62.7666	36.3238	29.5197	20.8091	88.5163	1.25163	10.0556	116.174	103.728	0.0360131		4.14477	4.14477	8.4346	5.51486	4.92114	5.07376		21.9387	14.904	13.9525	20.6401	22.9893	23.424	19.6414	4.16166	23.8031	21.1882	16.3381	22.402	0.156528	21.2894
	32.7573	18.9992	16.4682	27.0633	28.5417	17.3488	23.5297	6.80222	30.332	28.909	46.2702	23.0312	17.7614	28.1721	0.226649	85.1486	20.5263	49.8656	12.4863	25.1196	38.2047	208.307	0.455178	3.44583	76.3676	104.391	0.952055		9.7261	4.03209	6.56306	4.03209	5.51045	5.6825		22.2153	14.939	14.0218	20.7235	23.0802	23.5161	19.7493	4.20135	23.9507	21.2734	16.3851	22.4911	0.157061	21.4694
	32.1086	18.6797	17.9624	25.4551	26.8526	16.0864	22.8575	6.25387	29.1113	27.3603	39.1109	22.0674	18.1417	26.5033	0.187289	85.5828	17.4541	23.9614	6.74768	15.9613	45.8471	190.001	0.126146	0.131081	50.8456	72.7293	5.00895		10.0412	3.38772	4.10494	3.38772	4.78526	5.98096		22.6078	14.9442	14.0876	20.7884	23.179	23.6021	19.8682	4.26419	24.1324	21.4624	16.4053	22.5814	0.158416	21.6981
	30.1525	17.6613	17.0472	24.3372	27.1948	15.2176	21.9351	6.13581	28.0709	27.9726	37.6481	20.9993	17.2008	26.4804	0.21244	67.525	18.2651	23.891	5.77022	27.664	45.1253	139.901	0.439787	1.63134	36.153	78.6816	9.65303		9.15318	3.33795	3.95203	3.33795	6.19548	5.78172		22.9977	14.9323	14.1533	20.8486	23.2672	23.6789	19.9797	4.33078	24.3105	21.6759	16.4114	22.6626	0.159984	21.9232
	28.1616	16.8699	16.3747	23.603	36.2261	14.4061	22.6069	8.44202	31.0489	37.3426	71.2676	20.2364	16.4985	27.022	0.241805	30.8547	32.9134	38.8405	0.992233	185.484	67.2534	96.7689	2.11589	3.80172	27.8628	320.469	15.3539		7.92516	3.36657	3.86176	3.36657	15.9897	5.83036		23.3573	14.9147	14.2187	20.9022	23.3374	23.7465	20.0795	4.39334	24.4728	21.8798	16.4115	22.7286	0.161396	22.1198
	27.2948	19.3916	19.7896	22.642	38.2437	13.9933	23.5592	8.40851	31.9677	35.691	70.703	21.2158	19.4911	26.1316	0.145552	13.9547	17.3683	14.21	0.841153	215.636	91.5052	80.4659	1.13883	2.14643	18.6412	396.776	18.7588		6.07897	1.82415	1.42624	1.42624	17.0279	7.22246		23.6864	14.8965	14.2838	20.9467	23.4118	23.8024	20.1713	4.45261	24.6239	22.074	16.4091	22.7955	0.1629	22.1792
	33.7101	22.6841	21.8305	20.9511	36.7008	15.4602	25.2228	8.18888	33.4117	32.4662	67.0577	22.2573	21.1709	30.9536	0.187679	72.0341	6.44491	11.5076	18.2478	131.745	95.3088	236.717	19.0064	12.2922	6.89891	337.691	8.20425		11.4528	0.426804	0.426804	1.30625	14.4435	6.79714		24.0069	14.8951	14.3622	20.9907	23.4966	23.8519	20.2672	4.50591	24.7731	22.2325	16.419	22.8701	0.164195	22.2436
	34.9169	22.1976	21.3454	19.8764	34.6317	28.8585	26.9711	6.7846	33.7557	25.1551	46.0308	25.5281	21.5584	33.1884	0.212432	63.136	22.7863	31.6484	50.3351	58.6855	3.56249	275.308	15.0008	9.12589	2.4083	265.926	110.966		9.38884	3.33048	4.18266	5.6517	9.10367	3.33048		24.3092	14.9144	14.4735	21.0435	23.579	23.8896	20.3682	4.54285	24.9111	22.3037	16.4467	22.9451	0.16497	22.3112
	33.808	20.7736	20.1244	19.0114	37.8379	28.9809	26.756	7.96538	34.7214	29.7704	63.4473	24.8773	20.2867	32.6013	0.232843	49.7307	35.7899	43.9786	59.9797	122.807	4.9502	239.741	5.99805	3.23972	0.471833	380.773	113.56		8.93078	4.10368	4.75285	5.86588	12.9606	4.10368		24.5737	14.9339	14.5733	21.153	23.661	23.9047	20.4666	4.57615	25.0427	22.3591	16.4887	23.034	0.16561	22.407
	31.6686	20.2184	18.7763	17.7833	37.1244	27.7411	25.552	7.8846	33.4366	30.857	62.1669	23.9798	19.1369	30.6867	0.231815	37.4123	28.4475	45.9099	60.3528	133.92	4.79209	178.065	3.58692	0.204171	0.292859	353.437	88.6728		7.68882	3.76135	5.20342	6.19643	13.1446	3.76135		24.8333	14.9908	14.7	21.2692	23.7365	23.9187	20.5747	4.59321	25.168	22.3245	16.5604	23.1197	0.165303	22.5028
	29.7373	19.8826	18.1396	16.4318	34.868	26.029	24.1814	7.2598	31.4412	30.0223	52.7048	22.9558	18.5754	28.8102	0.215991	30.8678	18.4792	36.5034	60.0557	114.204	3.41369	130.252	2.42786	0.0341882	3.58215	273.688	59.3597		6.78144	3.07318	4.81624	6.524	11.9122	3.07318		25.0805	15.0446	15.0132	21.3813	23.8065	23.9304	20.7094	4.56207	25.2715	22.0289	16.6288	23.2002	0.164992	22.5939
	28.7499	19.2847	17.6297	15.3166	32.8706	33.7001	24.5919	8.14192	32.7338	33.1081	66.2909	24.0173	18.0435	31.8404	0.276581	17.2884	28.1671	48.4721	86.0314	68.5365	82.9588	108.688	0.921927	0.482683	9.04731	211.59	236.409		4.7326	4.7326	6.38752	8.70064	8.85335	9.68284		25.3077	15.1901	15.3666	21.6295	23.8699	23.9359	20.8833	4.49927	25.3825	21.5448	16.9323	23.3098	0.158478	22.7497
	28.0867	18.3937	16.763	14.3015	31.598	36.0908	24.2056	8.92445	33.1301	36.8694	79.6459	23.2402	17.1707	30.7202	0.282925	15.0626	33.7786	55.3928	98.0906	54.648	141.257	95.3003	0.00478813	2.4383	16.1841	176.187	315.641		4.84649	4.84649	6.4772	8.93863	8.35787	12.8506		25.5239	15.597	15.706	21.9558	23.9234	23.908	21.1023	4.37124	25.4736	20.7145	17.2684	23.42	0.151186	22.9319
	27.2179	17.3287	15.849	13.7163	29.6588	35.7193	23.2484	8.866	32.1144	38.136	78.606	22.2733	16.2189	29.0486	0.283419	15.7576	35.0418	54.7505	90.8605	41.0943	155.525	79.0935	0.991504	6.12804	21.2356	128.468	302.581		4.9446	4.9446	6.42434	8.55706	7.3855	13.446		25.7388	16.027	16.0243	22.2749	23.9826	23.8871	21.3225	4.24682	25.5693	19.9171	17.589	23.4841	0.143526	23.081
	25.8598	16.9548	16.1032	18.4144	27.6244	34.2088	23.1942	7.21265	30.4069	31.0967	52.0223	22.1371	17.3197	27.1832	0.221637	7.10531	38.9304	50.2822	22.8469	19.6259	121.321	56.7812	1.87598	4.9339	0.00808384	86.4875	252.312		3.72271	5.18229	6.03386	3.72271	5.48725	12.0717		25.9509	16.4429	16.3371	22.5738	24.0438	23.8723	21.5368	4.12998	25.6668	19.1764	17.9756	23.5477	0.134192	23.2231
	24.1042	16.541	17.0194	22.0052	26.3515	31.9963	23.0029	5.86277	28.8657	25.487	34.372	23.0547	18.2659	25.7897	0.17078	1.2127	41.7563	35.8026	0.995428	11.213	80.88	33.4046	3.18074	1.70324	13.5478	64.4333	186.918		1.04947	6.51367	6.03529	1.04947	3.29683	8.94158		26.1538	16.8307	16.6641	22.8439	24.098	23.8573	21.7413	4.01518	25.7565	18.468	18.334	23.6039	0.12566	23.3506
	23.3746	15.7	16.0894	20.9578	25.0934	30.8789	22.0157	5.76201	27.7777	26.1723	33.2008	22.1662	17.3065	24.6637	0.175297	1.84665	39.888	35.1211	1.1191	9.47244	78.5567	25.5034	6.88813	4.99583	6.93424	45.8181	157.613		1.2084	6.46622	6.07683	1.2084	2.92721	8.7127		26.3053	17.2024	16.9912	23.089	24.1489	23.8382	21.9291	3.89342	25.8226	17.7546	18.674	23.6509	0.117587	23.4636
	22.8732	14.9751	15.0807	21.9935	23.4285	29.557	21.318	5.55601	26.874	26.0625	30.8693	22.4333	16.8089	23.2897	0.161621	2.41857	40.2326	38.9036	0.456305	4.45433	67.8809	20.6906	11.2185	10.522	13.4617	26.0512	126.169		0.439837	7.45825	7.35262	0.439837	0.995188	7.12364		26.4032	17.5631	17.3048	23.3134	24.2003	23.811	22.0993	3.76578	25.8651	17.0403	19.0007	23.6866	0.109772	23.5622
	21.7076	20.9563	15.3583	34.5568	21.8898	28.4998	23.8281	6.71072	30.5388	28.163	45.0337	21.7987	21.1441	26.8473	0.118838	4.49665	8.24736	71.7374	115.106	3.75686	21.8245	11.4452	6.92632	8.79823	263.489	12.7117	103.536		0.091135	0.842426	6.4404	12.7581	0.091135	6.70106		26.4949	17.9186	17.5358	23.5271	24.2564	23.7819	22.2524	3.66082	25.9133	16.4513	19.3207	23.7182	0.102175	23.6545
	20.3639	21.3757	16.0879	34.1691	20.2845	27.9542	23.3726	6.5299	29.9025	27.9383	42.6396	20.8698	20.3043	26.3096	0.12883	9.05178	3.98744	53.0659	116.565	9.53623	20.9918	4.15937	9.30991	5.00222	251.051	3.84157	92.7322		0.50588	0.50588	4.7819	13.2992	0.58534	7.08442		26.5869	18.2703	17.7094	23.7234	24.3214	23.6952	22.3844	3.56947	25.9539	15.9462	19.6265	23.7164	0.0943602	23.7093
	19.7258	20.0543	15.5311	32.3334	19.345	29.8229	22.8021	6.66287	29.465	29.2205	44.3939	19.8901	19.4402	27.3808	0.169595	9.46346	7.55014	52.8668	90.8455	11.9517	49.2918	1.96369	2.99234	7.80287	196.249	1.04135	132.213		0.164261	0.164261	4.35894	12.4433	0.545115	9.93283		26.6725	18.6033	17.9431	23.8761	24.434	23.5383	22.5112	3.46615	25.9774	15.3974	19.8371	23.7917	0.0906415	23.7072
	19.5124	19.0258	14.487	30.0269	18.9274	29.5147	21.9157	6.35266	28.2683	28.9868	40.3563	19.2691	18.952	27.0141	0.175394	5.77579	8.35172	55.1861	65.7922	8.93004	57.7453	1.41114	0.491775	14.7267	136.947	0.363469	125.221		0.243324	0.243324	4.78213	10.7579	0.341707	10.2456		26.7277	18.9096	18.2028	24.0126	24.4737	23.3798	22.6177	3.34974	25.9674	14.8102	20.0272	23.8544	0.0872172	23.6962
	19.3839	18.5119	13.465	29.07	18.3565	27.7061	21.0822	6.04354	27.1258	28.6665	36.5243	18.9479	18.3954	25.6255	0.164243	2.88428	6.60648	58.0225	63.8038	7.42937	43.8752	1.12237	0.0351297	23.6149	115.465	0.00102725	88.0139		0.435996	0.435996	5.48294	10.122	0.591374	8.75815		26.7425	19.1858	18.4169	24.1315	24.4335	23.3114	22.7036	3.23924	25.9428	14.2675	20.2172	23.9265	0.0840271	23.7214
	18.4606	18.2795	12.7579	28.7606	17.1779	27.1797	20.436	6.21125	26.6473	30.3936	38.5796	18.3701	17.4533	24.9999	0.177763	3.9023	4.65056	58.9546	69.2983	10.6153	45.4772	0.0185311	0.00202161	30.9874	108.912	1.3146	78.4152		0.0905457	0.0905457	5.61222	10.3905	1.19214	8.80965		26.7588	19.425	18.5752	24.2379	24.4775	23.251	22.7875	3.16216	25.9497	13.8767	20.3815	23.9912	0.0813496	23.7444
	17.7826	17.5002	11.822	27.7647	16.6104	29.269	20.1248	6.86508	26.9899	34.1125	47.1294	17.6414	16.8329	25.2692	0.200378	5.48606	6.88843	68.9369	58.3676	12.3512	83.6166	0.29365	0.679375	42.2823	89.1175	2.93812	119.783		0.141173	0.141173	5.81942	10.1233	1.03103	11.6276		26.7819	19.6471	18.7053	24.3352	24.537	23.1337	22.8567	3.09933	25.956	13.5598	20.5187	24.0348	0.0789186	23.7344
	27.7463	16.3741	11.1593	25.9348	15.815	31.9683	21.4996	8.17059	29.6702	38.0034	66.7585	21.1544	15.9547	27.2935	0.262178	39.0215	26.2713	106.922	19.6707	32.3156	109.592	88.7714	3.80409	51.3393	57.9167	6.29777	186.153		6.59191	4.78036	9.99509	4.78036	5.33948	10.8138		26.8438	19.8566	18.8355	24.398	24.4884	23.0332	22.9093	3.03713	25.9464	13.2572	20.6507	24.0568	0.0761862	23.7156
	28.3305	15.7112	10.937	24.4677	15.1507	32.0439	21.1068	8.37985	29.4867	39.7021	70.2219	20.0895	15.2908	27.3648	0.283057	52.1807	29.1129	103.425	11.2955	35.4759	119.62	100.12	6.82926	54.5742	37.7392	10.0731	188.223		8.24101	4.37825	9.15241	4.37825	4.93878	11.9545		26.8799	20.0623	18.9722	24.4281	24.3527	22.9762	22.9452	2.95831	25.9035	12.8929	20.7908	24.0085	0.0718261	23.6644
	26.8503	14.8206	10.8092	23.3826	14.7156	30.6492	20.2046	7.88345	28.088	39.0181	62.1488	19.1016	14.7418	25.9833	0.276033	44.1652	28.987	88.2725	10.0995	30.1291	109.09	72.6889	12.2771	56.4791	25.584	13.0243	151.899		7.74868	4.28097	8.29235	4.28097	4.38601	11.5476		26.8295	20.2699	19.0995	24.4598	24.2108	22.9281	22.9663	2.86105	25.8273	12.4576	20.9345	23.8997	0.0661373	23.5694
	24.8253	13.6328	10.2892	22.1464	14.1869	28.3537	18.9057	7.19895	26.1047	38.0782	51.8249	18.1667	13.7713	24.1556	0.273798	35.042	27.8041	74.2452	10.5021	22.2669	89.2645	42.2611	22.0123	64.5666	14.6071	17.1193	100.585		6.65867	4.53392	7.87752	3.97974	3.97974	10.187		26.7815	20.4789	19.2008	24.4965	24.0792	22.8838	22.9868	2.7751	25.7619	12.0726	21.0801	23.8061	0.0607302	23.4815
	23.3817	12.9771	9.84207	20.4074	17.0733	26.7629	18.4074	6.37479	24.7822	34.6317	40.638	18.7404	14.0012	22.6381	0.235729	24.7434	29.4879	73.3651	4	1.77986	69.8137	25.5753	28.5942	71.9515	4.33856	1.56548	71.2063		4.64134	5.76322	8.89829	1.66706	1.66706	8.02252		26.9665	20.6768	19.2892	24.5348	23.9587	22.8343	23.0434	2.76377	25.8072	11.9938	21.2162	23.7299	0.0559266	23.3965
	22.0768	17.5509	9.57047	18.7827	16.0866	25.9577	18.3375	5.56408	23.9016	30.3426	30.9589	18.1668	16.4527	21.2533	0.127317	13.982	0.618776	76.8614	0.1982	5.06686	58.0675	14.0798	0.598422	76.6328	0.209986	5.0083	58.2665		3.90997	0.61591	8.59635	0.61591	2.08026	7.79092		27.1937	20.8668	19.3665	24.5658	23.8389	22.8161	23.108	2.77342	25.8814	12.002	21.3542	23.6561	0.0511435	23.3275
	20.7967	21.824	9.05245	17.8486	15.4259	25.6806	18.438	5.77915	24.2172	31.3436	33.3985	19.3227	16.0316	21.5672	0.147229	5.56319	11.4647	88.0894	0.347388	9.07322	52.4548	6.11177	12.2466	85.9707	0.226422	8.402	54.1126		1.47402	2.50134	10.2702	1.47402	3.8968	6.35795		27.4274	21.0524	19.4351	24.6552	23.7182	22.8269	23.1859	2.79936	25.9852	12.0736	21.496	23.5851	0.0463415	23.2725
	19.8271	21.1869	8.46337	17.5614	15.2755	25.3362	17.9418	5.75946	23.7012	32.1009	33.1714	18.6942	15.847	20.847	0.136261	3.55434	10.5312	89.84	0.144653	7.10871	54.6782	2.25772	8.19364	97.2417	0.582255	9.29604	49.1646		1.13281	2.49269	10.2309	1.13281	3.4187	6.64199		27.6382	21.1665	19.4989	24.8486	23.5981	22.8379	23.2647	2.84653	26.1112	12.2354	21.5844	23.5148	0.0428041	23.218
	19.2779	19.9101	8.32436	17.0207	15.1453	24.156	17.3057	5.34812	22.6538	30.9038	28.6024	18.1493	15.6141	19.752	0.117001	3.8894	6.78257	80.6648	0.0812157	4.66751	46.9265	0.908938	2.51401	100.003	1.69978	10.1074	34.0066		1.12857	1.76075	9.82494	1.12857	3.00403	6.00671		27.7825	21.2711	19.5578	25.0586	23.4801	22.8463	23.3327	2.88231	26.2151	12.3531	21.6649	23.4433	0.0394247	23.1632
	18.7982	19.1809	8.2719	15.7512	14.6097	22.3217	16.4889	4.86202	21.3509	29.4866	23.6392	17.2747	14.8951	19.0852	0.123312	5.33257	7.24695	67.5196	0.544302	3.53147	34.0212	0.224369	0.733518	101.055	6.62201	13.7996	15.9777		1.5235	1.90628	9.00277	1.5235	2.66495	5.04704		27.8266	21.3713	19.6037	25.2467	23.3634	22.8527	23.3774	2.89241	26.2698	12.3727	21.7416	23.3739	0.03618	23.1081
	17.7676	18.0667	8.01699	15.0378	13.756	20.5061	15.5252	4.38265	19.9079	28.2292	19.2076	16.4027	14.0765	17.9919	0.122097	5.02847	6.45921	56.3734	0.237593	3.12998	24.8095	0.310074	0.0664458	106.244	10.8024	20.8707	4.75957		1.36493	1.664	8.38572	1.36493	2.64667	4.10342		27.8539	21.4646	19.6384	25.3014	23.2527	22.8636	23.3958	2.88643	26.2822	12.3374	21.8144	23.36	0.0342152	23.0582
	16.7787	16.62	7.54729	18.9081	13.5745	18.8112	15.3733	4.2971	19.6704	27.9517	18.4651	16.6993	14.3359	18.3031	0.121549	1.97507	1.5542	61.2463	12.495	3.23568	11.8193	2.38957	2.90539	116.148	0.34063	22.5624	0.236903		0.0793486	0.0793486	9.15202	2.20881	3.12482	2.1119		27.8836	21.547	19.6754	25.3764	23.2643	22.877	23.4373	2.88439	26.3217	12.3069	21.8795	23.394	0.0334536	23.0707
	16.5664	15.4538	7.13794	24.335	13.8246	17.3615	15.7799	5.56636	21.3462	35.2751	30.9844	16.0101	14.2319	17.1627	0.0933538	0.618657	0.106317	74.6832	73.1892	3.82298	2.50157	3.09076	8.24073	125.139	36.1257	20.2486	0.92731		0.556305	0.556305	8.87219	8.32483	2.18549	1.35139		27.911	21.6193	19.7164	25.4528	23.4315	22.8484	23.4966	2.88276	26.3793	12.2689	21.9266	23.4803	0.0342183	23.14
	16.3966	14.5462	18.4819	24.0428	13.5405	16.2461	17.209	3.75384	20.9629	21.8132	14.0913	16.3214	14.9712	17.9606	0.0907748	0.660108	7.09047	1.62028	46.7005	13.458	0.927183	3.71686	14.2751	0.0247927	32.6993	22.8863	4.31953		0.0752163	1.77511	2.16059	7.72146	2.78083	0.0752163		27.9321	21.6914	19.7546	25.5322	23.5616	22.8012	23.5455	2.88278	26.4283	12.2434	21.9689	23.5576	0.0348969	23.1814
	16.162	14.5387	25.8867	23.2643	13.0237	15.5262	18.0669	5.21782	23.2847	28.8805	27.2256	15.8441	14.7856	21.4887	0.18479	3.62891	12.4482	61.1489	27.0126	25.4342	6.45538	4.67655	14.332	57.1871	24.4017	28.0984	7.83052		0.317886	1.30535	10.0426	7.42023	2.82037	0.317886		28.0392	21.7691	19.7905	25.5586	23.6723	22.7788	23.6014	2.90126	26.5027	12.2927	22.0215	23.6546	0.0357536	23.2255
	15.6688	14.4871	24.8321	22.3786	12.5173	15.0844	17.4947	4.91228	22.407	28.0786	24.1305	15.3766	14.6365	20.7012	0.171622	3.33391	9.04565	53.8363	23.8525	24.7746	5.8096	7.05249	14.7253	42.3485	16.4361	33.7231	10.498		0.292206	0.889493	9.45543	7.002	2.85931	0.292206		28.174	21.8468	19.827	25.5524	23.7867	22.7617	23.6581	2.92436	26.5825	12.3609	22.0755	23.7545	0.0366349	23.2742
	14.6408	13.9284	23.4771	21.0433	12.4918	14.6846	16.711	4.43813	21.1491	26.5581	19.697	14.6627	14.1065	19.4536	0.159328	4.2857	7.74272	45.7801	18.7686	17.8017	4.10631	13.5694	19.3252	26.5496	7.39188	34.0202	13.2487		0.0218945	0.734276	8.8144	6.38057	2.17091	0.0218945		28.3049	21.9185	19.8609	25.5342	23.9122	22.7502	23.7135	2.94711	26.6606	12.428	22.1264	23.8625	0.0377495	23.3312
	13.822	13.129	23.1315	20.8078	16.7312	14.5816	17.0338	4.07659	21.1104	23.9323	16.6186	15.6564	14.0119	19.7887	0.170909	10.3162	15.2474	37.1809	14.243	0.0915849	6.01374	20.2728	26.9926	23.1069	6.16701	2.53852	14.0096		1.83442	2.52733	7.47507	5.15145	1.07483	1.07483		28.4295	21.987	19.9036	25.514	24.041	22.7297	23.7675	2.96769	26.7352	12.4863	22.1727	23.9726	0.0390049	23.3854
	13.0559	12.9165	22.5985	38.6216	16.0221	14.265	19.5799	9.99567	29.5756	51.0506	99.9135	15.1435	13.3582	20.9544	0.221383	42.5629	44.4008	9.11161	362.585	12.6582	28.2488	27.7579	29.2459	18.267	411.973	5.30098	16.4797		2.08763	2.227	7.45494	23.4781	0.878566	0.878566		28.5876	22.0304	20.0222	25.5189	24.1675	22.7567	23.8472	2.98293	26.8302	12.5085	22.2119	24.0875	0.0405084	23.4621
	12.2164	12.4339	21.6048	40.9963	16.0931	13.7494	19.5156	11.0831	30.5988	56.7909	122.835	14.9212	12.7628	20.2269	0.226254	53.2789	50.1505	4.36454	461.419	11.7141	33.25	37.3087	34.6985	10.7604	514.012	4.9793	20.9318		2.7048	2.48726	6.68359	26.0751	1.17184	1.17184		28.815	22.0661	20.1225	25.5777	24.2825	22.9674	23.9719	3.01959	26.9914	12.5964	22.2914	24.2048	0.0411526	23.625
	11.6653	11.631	19.9503	39.3125	29.9641	13.1305	20.9423	11.4335	32.3758	54.5955	130.726	16.5404	12.0316	27.4606	0.390684	86.0617	86.7002	0.984073	337.466	81.3927	61.024	44.3445	44.8031	2.64315	440.497	135.48	26.9777		4.87505	4.9094	3.40989	22.7721	13.4237	3.40989		29.0498	22.1143	20.2117	25.6297	24.376	23.263	24.1074	3.05546	27.1629	12.6743	22.4015	24.3089	0.0408334	23.8195
	11.9923	10.9728	18.6297	36.3878	40.5123	12.3824	21.8129	13.2296	35.0425	60.6505	175.023	15.506	12.0898	31.9482	0.450937	96.443	117.508	10.1326	212.427	349.669	88.9345	40.0961	54.0474	0.0931588	326.282	492.3	35.3087		3.5137	4.53325	3.12367	20.8817	25.0063	3.12367		29.2691	22.076	20.2988	25.6517	24.4458	23.5604	24.217	3.09845	27.3154	12.7945	22.4471	24.3886	0.0414539	24.0031
	20.3562	10.3621	17.7021	33.5032	40.9225	19.8016	23.7746	11.2511	35.0257	47.324	126.587	20.0789	18.227	30.2164	0.247494	11.6856	179.895	36.8751	94.6446	294.051	15.7852	4.12785	63.399	0.387321	230.392	510.672	2.18174		0.27732	9.71674	2.37674	13.4243	20.8437	0.27732		29.4771	22.0143	20.4422	25.6667	24.5134	23.8351	24.3248	3.13162	27.4564	12.8742	22.4695	24.4662	0.0425414	24.1742
	26.9083	15.0037	16.8214	31.3565	38.8916	29.7031	26.4474	9.09273	35.5402	34.3804	82.6778	28.3057	19.3431	30.9431	0.23068	0.21241	130.959	92.6606	24.0989	154.858	10.5993	73.6819	11.0278	2.25932	169.833	423.007	129.472		1.39739	13.302	11.4843	3.05079	10.5859	1.39739		29.6896	21.9496	20.6676	25.6463	24.5775	24.1343	24.4441	3.1483	27.5924	12.8796	22.4958	24.5441	0.0435455	24.3559
	26.2524	18.7396	15.8809	29.8809	36.863	29.435	26.1753	7.7441	33.9194	29.5855	59.9711	27.8437	20.6178	29.7694	0.181627	0.00594837	55.2904	105.975	13.7314	114.227	10.6258	62.8523	0.172281	5.97106	133.551	343.677	123.444		1.5913	9.10418	11.9628	2.03717	9.01929	1.5913		29.9074	21.8886	20.8944	25.567	24.5931	24.6332	24.5806	3.16811	27.7487	12.8887	22.5648	24.6232	0.0436218	24.6132
	24.6868	18.2701	15.3901	27.8666	36.3005	28.004	25.0864	7.51849	32.6048	29.9704	56.5276	26.2767	19.8743	27.9696	0.169204	0.159671	46.4616	94.0167	7.72987	125.758	8.51261	40.4786	0.00296017	8.61045	91.0522	323.138	93.6928		1.58993	8.00661	10.8866	1.58993	10.0238	1.7273		30.0347	21.8273	21.1185	25.4919	24.5163	25.1394	24.688	3.17464	27.8627	12.8591	22.4995	25.0265	0.0531712	24.8279
	36.1572	17.1298	14.7395	25.6532	35.9213	26.2915	25.9821	9.02534	35.0074	34.7368	81.4568	25.9723	19.2606	33.5138	0.270078	103.534	78.3634	126.395	0.108186	98.7879	0.0957273	318.007	1.42735	12.8519	53.7095	309.648	63.473		10.1849	8.84255	11.2328	0.319158	9.94897	0.319158		30.1017	21.7615	21.3032	25.428	24.4248	25.6336	24.7755	3.18729	27.9628	12.8647	22.4273	25.2649	0.0594973	24.9264
	47.5228	16.3098	13.8972	23.6062	34.9161	25.2109	26.9105	12.5259	39.4364	46.5464	156.897	24.4086	18.1339	32.4898	0.283582	424.866	112.375	169.347	10.9187	64.0903	2.88845	852.54	4.05905	19.6012	27.896	275.283	47.4233		23.1142	8.09877	10.5114	0.802398	10.5076	0.802398		30.1489	21.6895	21.471	25.3734	24.3363	26.0978	24.8528	3.21183	28.0647	12.9234	22.3512	25.2433	0.0607645	24.8549
	46.7923	15.6574	13.4325	22.1658	33.1422	23.7603	25.8251	12.3917	38.2168	47.9833	153.555	22.9631	17.2845	30.7968	0.281029	439.623	103.382	153.577	13.3902	53.5403	4.26321	810.416	7.11325	23.9316	14.756	219.565	29.5486		23.8292	7.30567	9.5306	0.797254	10.1791	0.797254		30.1972	21.6193	21.6643	25.3189	24.234	26.5353	24.9282	3.24289	28.171	13.0089	22.3067	25.2212	0.0613207	24.7765
	44.3157	14.958	12.891	20.7883	30.8103	21.9373	24.2834	11.6478	35.9313	47.9662	135.672	21.3628	16.4156	28.592	0.270542	401.29	86.9631	129.787	12.2159	42.5999	5.50435	675.541	11.3331	29.5228	6.07032	155.895	13.0523		22.9529	6.40476	8.47179	0.574498	9.44749	0.574498		30.3892	21.5573	21.854	25.3597	24.0306	26.9702	25.0268	3.33884	28.3657	13.341	22.3982	25.2765	0.0603737	24.6951
	41.6441	14.4032	12.388	19.4702	29.8702	20.3768	23.0254	10.9605	33.9859	47.6016	120.131	19.9235	15.6699	27.4968	0.273982	346.655	74.3427	113.154	12.6396	46.8512	7.0153	543.803	15.3766	35.2415	1.3126	133.303	4.21183		21.7206	5.52029	7.53544	0.453293	9.94672	0.453293		30.695	21.5035	21.9891	25.5313	23.7988	27.4001	25.153	3.49483	28.6478	13.8943	22.4415	25.4367	0.0625585	24.6651
	40.3175	15.1028	13.2669	18.6513	29.4333	19.0027	22.6291	10.3194	32.9484	45.6022	106.489	18.827	15.9899	26.8257	0.25308	312.879	56.6454	87.6502	15.8226	46.2981	13.1508	483.691	10.3795	25.5791	0.106814	123.407	0.459944		21.4905	3.72423	5.56009	0.175684	10.6064	0.175684		30.943	21.4426	22.0785	25.7585	23.5767	27.7906	25.265	3.64628	28.9113	14.4322	22.453	25.6351	0.066172	24.6676
	39.3044	16.2203	16.3855	18.4707	27.9975	18.6456	22.8373	9.1634	32.0007	40.1247	83.968	18.5581	16.9068	25.6595	0.205625	271.164	43.7845	41.6258	19.0679	26.6272	17.5706	440.156	4.4274	3.75959	0.0213638	93.5669	0.103114		20.7463	2.33778	2.1726	0.0874748	9.43936	0.0874748		31.1504	21.3837	22.152	25.9905	23.368	28.0081	25.3421	3.76846	29.1106	14.8704	22.456	25.8284	0.0698449	24.6793
	38.285	15.7276	15.7235	23.4602	26.5498	19.3903	23.1894	8.54511	31.7345	36.8492	73.019	21.4253	16.6433	25.7774	0.215322	227.877	55.678	55.7405	0.0733211	11.2925	14.4331	398.423	6.74358	6.76533	26.3755	67.6565	1.13601		16.8598	5.69761	5.7018	2.03493	5.12458	2.03493		31.3351	21.3339	22.2261	26.2091	23.1185	28.1847	25.4012	3.8845	29.2857	15.2925	22.4492	26.0071	0.0734244	24.6638
	37.2474	19.0771	18.2557	23.3855	25.1753	18.8634	23.6674	7.21393	30.8813	30.4805	52.0408	21.2313	18.9168	24.7279	0.133144	184.415	21.0705	29.2868	0.0794521	2.27381	23.0785	358.075	0.566498	0.00473532	25.6142	46.9339	0.290424		16.016	2.15419	2.97567	2.15419	3.94398	2.36794		31.5492	21.2794	22.2988	26.4321	22.8704	28.3415	25.4619	4.01255	29.4744	15.759	22.4417	26.1895	0.0770668	24.6513
	35.2108	18.3726	36.4681	22.1663	23.5466	17.627	25.5652	8.2739	33.8391	32.3639	68.4574	22.8565	19.321	32.2948	0.251352	93.0377	51.7341	118.872	11.5524	4.0749	63.0161	285.149	0.00231298	329.189	14.7598	27.2703	0.486547		12.3544	4.48388	13.6116	0.690125	0.690125	5.2295		31.8228	21.2207	22.3627	26.7657	22.6437	28.4851	25.5501	4.1663	29.7164	16.3064	22.4329	26.4618	0.0823995	24.7047
	32.4292	27.098	40.1481	34.923	22.264	17.0103	28.9788	8.53068	37.5094	29.4377	72.7725	29.7636	23.4725	34.2995	0.187409	11.9057	3.53729	124.753	35.3337	45.0875	143.245	198.944	76.9743	476.269	275.51	15.52	1.72719		2.66562	2.66562	10.3845	5.15937	7.49957	12.7533		32.0952	21.1714	22.433	27.1084	22.4394	28.5274	25.6291	4.30486	29.934	16.7968	22.4346	26.7386	0.0875271	24.7739
	30.5716	52.719	38.4339	42.2692	20.8365	16.6876	33.5863	13.5806	47.1669	40.435	184.433	34.5027	23.2703	41.3104	0.279343	9.08869	366.06	23.4994	75.3934	162.557	285.566	149.991	1182.98	404.389	573.351	6.31025	2.67939		3.93118	18.2163	3.93118	7.7665	13.6662	17.8151		32.3502	21.21	22.5084	27.4423	22.2702	28.5251	25.7177	4.41247	30.1302	17.1573	22.3298	27.0111	0.0948783	24.9754
	29.805	54.2465	36.0313	41.3151	20.4155	16.1645	32.9963	14.0125	47.0088	42.4669	196.351	32.9182	22.7629	39.9942	0.274571	10.1843	451.569	9.21128	69.2019	158.277	283.31	131.803	1290.39	313.532	528.568	4.3723	4.66551		3.11314	21.3283	3.11314	8.3969	12.5027	16.7537		32.5773	21.3728	22.5817	27.7546	22.3079	28.5044	25.8498	4.45429	30.3041	17.2314	22.3764	27.2784	0.098722	25.1682
	29.2259	51.9963	35.3012	39.0712	19.9305	15.4238	31.8248	13.332	45.1568	41.8917	177.741	32.2635	22.2543	38.1287	0.262894	6.75458	406.888	12.0855	52.5099	141.475	268.992	118.84	1133.79	288.21	430.426	2.57925	8.41376		3.03769	19.7327	3.03769	6.80765	12.3331	16.8397		32.7859	21.5428	22.6376	28.0016	22.4251	28.4763	25.9782	4.47518	30.4534	17.2267	22.4782	27.4957	0.100402	25.3196
	27.8023	48.4069	36.4569	35.9816	18.8191	14.3194	30.2977	12.5815	42.8792	41.5264	158.295	31.8919	21.0649	36.3381	0.266069	6.22696	327.943	37.9357	32.3065	131.758	255.306	89.8291	904.951	328.784	311.773	0.244648	16.0406		4.08964	16.5149	4.56495	4.08964	13.0728	17.5725		32.9931	21.7106	22.6771	28.1928	22.5536	28.448	26.0959	4.49373	30.5896	17.2201	22.5845	27.6686	0.101169	25.4349
	25.7491	46.0987	36.1623	33.0476	17.6102	13.4344	28.6837	12.1822	40.8659	42.4707	148.406	29.3984	19.645	35.3837	0.286009	8.61191	303.28	55.9296	19.0433	122.623	232.541	55.1253	771.405	318.189	216.77	0.510171	23.9125		3.64923	16.7003	6.76398	3.64923	11.7881	15.9639		33.1978	21.8733	22.7493	28.3654	22.6745	28.4076	26.2113	4.50751	30.7188	17.1968	22.6932	27.8269	0.101617	25.5574
	23.7101	44.6843	34.842	30.3782	16.9453	12.4002	27.16	11.9211	39.0811	43.8921	142.113	27.0441	18.6365	33.7261	0.288175	11.9018	307.1	59.0134	10.3564	104.34	217.852	29.005	694.839	272.829	145.291	1.90217	35.0971		3.33402	17.6401	7.7979	3.33402	10.0988	14.6439		33.4276	22.0243	22.8276	28.51	22.7922	28.3619	26.3239	4.52944	30.8534	17.2066	22.801	27.8524	0.0997236	25.5947
	22.4144	43.8092	32.4329	28.8179	16.6866	11.4719	25.9388	11.6373	37.5761	44.8643	135.426	25.6161	18.1185	31.5292	0.270116	12.4215	319.35	42.1736	8.28906	85.6039	209.291	16.7273	649.469	199.048	110.111	2.68278	46.958		3.20174	18.193	6.81679	3.20174	8.92957	14.1442		33.66	22.226	22.8884	28.5298	22.9232	28.3081	26.4226	4.53262	30.9552	17.1543	22.8971	27.8368	0.0973643	25.6157
	21.7598	42.9019	31.654	28.3774	17.0938	10.7937	25.4301	11.4007	36.8308	44.8314	129.975	25.0686	18.2603	30.8349	0.256127	13.4712	305.263	38.7375	8.6866	69.4941	214.224	11.8013	604.048	177.677	101.061	1.51461	56.7127		3.30881	17.8333	6.58545	3.30881	7.97481	14.2749		33.878	22.5851	22.9324	28.7048	23.066	28.2439	26.5684	4.5201	31.0885	17.0131	22.9658	27.825	0.0956715	25.655
	20.7476	40.6289	37.4206	28.194	21.2657	10.01	26.3778	11.4374	37.8153	43.3601	130.815	24.7299	20.8771	35.114	0.25427	31.6994	203.095	121.944	3.29851	26.1332	267.906	5.8714	497.488	364.663	97.4071	8.65098	69.1313		3.98228	15.8991	12.6908	3.46412	3.46412	14.7199		34.0741	22.994	23.0355	28.9417	23.2068	28.1471	26.7332	4.49123	31.2244	16.8002	23.0783	27.7937	0.0926901	25.677
	19.6014	37.5656	39.2837	26.9621	20.9639	9.59276	25.6616	11.3663	37.0279	44.293	129.192	23.963	19.942	34.9148	0.272942	36.7259	141.706	185.563	1.69143	22.0685	258.207	1.63051	370.221	439.29	74.609	6.96638	76.2431		4.36161	13.6026	15.3207	2.99913	2.99913	14.3702		34.2523	23.3993	23.1716	29.1848	23.3368	28.0454	26.8984	4.45961	31.358	16.5795	23.3524	27.7586	0.0862087	25.7223
	22.937	34.9619	38.3049	24.9353	19.8168	17.2717	26.3713	8.43599	34.8073	31.9893	71.1659	23.9361	20.5968	32.4553	0.223524	11.7942	73.7996	142.411	2.06206	42.961	82.8017	21.2752	276.805	399.216	43.7025	2.22699	1.10832		0.999141	11.0258	14.3687	0.999141	4.11934	6.66442		34.417	23.7694	23.3149	29.4011	23.4503	28.0601	27.0688	4.43823	31.507	16.3961	23.53	27.8123	0.0834052	25.9148
	25.0108	33.2056	35.7065	23.3066	27.3403	16.7666	26.8894	6.88006	33.7695	25.5865	47.3352	26.1756	23.7327	31.7393	0.144336	3.52905	39.8945	77.7413	12.8363	0.203271	102.471	44.7074	221.449	302.135	24.8219	81.2845	2.42699		1.16472	7.03007	9.53097	2.86892	1.16472	9.40896		34.5771	24.1168	23.4541	29.5935	23.5539	28.1702	27.2443	4.4252	31.6695	16.2427	23.6946	27.9387	0.0821966	26.1435
	24.8737	31.2677	34.296	21.7225	27.7038	15.7847	25.9414	6.6839	32.6253	25.7654	44.6745	26.2887	22.5103	30.3767	0.14874	1.14005	28.369	69.8002	17.7994	3.10614	103.158	42.8917	167.526	255.091	11.5463	87.9719	6.45037		1.41508	4.97891	8.0073	4.56628	1.41508	10.504		34.7322	24.4673	23.585	29.7986	23.6486	28.2381	27.4116	4.41461	31.8262	16.1049	23.8533	28.0315	0.0805284	26.3527
	27.2005	29.4605	33.6583	19.9614	25.9727	24.1037	26.7262	4.66826	31.3944	17.467	21.7926	26.5866	24.5709	28.8955	0.0808841	0.224944	7.47669	48.0543	45.762	0.56774	6.87755	78.7831	124.012	235.126	2.67957	58.4952	33.3991		0.613884	2.87395	7.07172	6.62516	0.613884	2.48291		34.7715	24.9441	23.7049	30.0567	23.7349	28.3191	27.5885	4.36227	31.9508	15.8119	24.0372	28.1365	0.07857	26.6316
	27.24	28.7408	32.9215	19.0978	24.2946	27.8342	26.6881	4.64819	31.3363	17.4167	21.6056	27.5371	25.031	28.5141	0.0650514	0.304546	4.21336	38.8548	57.6131	5.72906	1.31335	79.4864	108.499	213.073	0.598031	35.6422	90.4339		0.297079	1.20371	5.38442	8.43927	3.24248	0.297079		34.7844	25.4163	23.8144	30.3166	23.814	28.5146	27.7767	4.31456	32.0913	15.533	24.2149	28.3301	0.0783177	26.9654
	25.5992	28.5424	31.3624	18.814	23.1509	27.1855	25.7757	4.38726	30.163	17.0209	19.248	26.3923	23.763	28.2032	0.0854448	0.0311557	7.65474	31.2109	48.4662	6.88982	1.98735	52.9217	104.407	169.987	0.239586	23.2941	78.5169		0.793122	2.15011	4.97006	7.57838	3.24146	0.793122		34.7897	25.8672	23.9145	30.5523	23.8816	28.7146	27.9533	4.27348	32.2268	15.2879	24.4027	28.5243	0.0778735	27.2909
	26.4209	28.0973	29.1142	18.1691	21.7408	25.3321	24.8124	4.14056	28.9529	16.6875	17.1442	25.8765	22.6386	27.6782	0.100157	2.58734	10.7905	18.5053	44.1332	9.43468	0.270072	65.5517	95.507	116.417	0.0241508	11.671	49.106		0.544418	2.22079	3.23768	7.70739	4.13569	0.544418		34.7987	26.2876	24.0093	30.7742	23.9418	28.9065	28.1197	4.24219	32.3619	15.0862	24.5789	28.7098	0.0775189	27.597
	49.2519	26.6345	27.7491	17.2648	21.115	23.9223	27.6563	11.244	38.9003	40.6562	126.427	25.2784	21.8169	27.4705	0.114707	466.371	1.044	0.00861812	107.983	42.7878	13.9425	956.505	69.0564	88.8234	1.12298	7.78715	31.3356		23.9735	1.3561	2.4707	8.01363	4.16337	1.3561		34.8037	26.6933	24.2755	30.9975	23.969	29.0873	28.3044	4.18878	32.4932	14.7991	24.88	28.8916	0.0746044	27.8903
	52.1252	25.5732	26.5242	16.2093	20.4669	26.6571	27.926	12.5509	40.4769	44.9436	157.526	26.0487	21.7434	26.6238	0.100903	585.602	5.53564	1.96497	137.28	55.6383	1.6101	1142.49	52.5434	67.2351	4.47396	4.58973	69.4319		26.0765	0.475511	0.475511	9.83936	5.58182	0.608388		34.8084	27.0474	24.6263	31.2221	24.0855	29.2566	28.5077	4.10809	32.6158	14.4104	25.2315	29.0694	0.0706775	28.152
	50.7781	28.4113	24.9883	21.5647	19.3277	29.2529	29.0538	11.3103	40.3641	38.9287	127.922	26.6998	22.4206	29.0425	0.128673	471.944	0.412849	16.5284	56.0874	94.5984	0.0396423	1053.24	101.744	44.4065	10.4988	1.00635	119.431		24.0783	1.71149	1.71149	5.13513	7.37215	2.55313		34.8115	27.3545	24.9717	31.433	24.2519	29.406	28.7048	4.02029	32.7251	14.0057	25.5674	29.2307	0.06685	28.3803
	47.2415	28.06	23.3393	31.1525	17.8677	28.5069	29.3613	9.93683	39.2981	33.8433	98.7405	28.2834	24.5194	30.4911	0.108555	319.702	1.69344	36.2651	3.20847	132.104	0.730028	836.195	94.7801	25.148	164.559	0.20867	103.682		18.9581	0.223454	4.94418	2.86909	10.4158	0.223454		34.8075	27.6567	25.3013	31.622	24.4095	29.5387	28.8893	3.93384	32.8231	13.617	25.8901	29.3763	0.0630802	28.5977
	45.4043	27.3595	22.4619	31.9417	16.532	26.8421	28.4236	9.81128	38.2349	34.5181	96.2613	27.1008	23.557	30.7962	0.133187	288.345	1.13235	35.5414	12.3771	141.41	2.50105	733.318	81.6312	17.1186	185.429	3.21291	72.5503		18.3035	0.258676	4.63886	4.8409	10.5688	0.258676		34.8017	27.9439	25.603	31.8074	24.551	29.6694	29.0627	3.85785	32.9206	13.2742	26.1882	29.5177	0.05977	28.8066
	45.072	26.3383	21.1902	30.331	15.2799	24.8013	27.1688	10.1381	37.3069	37.3153	102.781	25.5698	22.093	29.3328	0.140782	320.524	0.689698	35.743	9.99965	141.346	5.60491	715.427	64.221	8.21245	144.156	9.26973	41.9491		19.5022	0.768495	4.37957	4.7612	10.2899	0.768495		34.9908	28.206	25.8883	32.002	24.8454	29.8033	29.2893	3.81102	33.1003	13.0116	26.4677	29.6748	0.0571251	29.0046
	44.7003	24.6165	19.7467	29.3815	14.3578	23.2912	26.0157	10.4406	36.4563	40.132	109.006	23.9538	20.6328	28.1903	0.154793	349.117	1.95772	39.3002	11.3289	135.906	7.42287	695.685	39.5891	2.02261	122.258	15.7345	24.6679		20.7465	0.662654	4.20715	5.42769	9.59601	0.662654		35.3109	28.457	26.1658	32.1934	25.2062	29.9307	29.544	3.79041	33.3344	12.8297	26.7386	29.8341	0.0547159	29.1939
	43.5798	22.9549	19.047	35.3739	24.899	22.0624	27.9862	9.46132	37.4475	33.8071	89.5166	23.927	22.2855	32.7552	0.190217	243.161	25.3136	79.9085	54.5785	9.53035	35.0912	637.829	21.4406	0.522019	290.682	43.2246	13.9718		19.6528	0.972071	4.87996	11.4469	0.972071	1.86459		35.6304	28.7095	26.4304	32.3247	25.546	30.0588	29.7833	3.77022	33.5535	12.6588	27.0001	29.9899	0.0524616	29.3841
	40.6257	21.8611	18.33	35.2186	41.8892	21.3911	29.8859	10.5637	40.4496	35.3467	111.592	28.5398	21.5086	39.2739	0.292278	115.342	64.3984	133.539	28.4372	144.078	72.1632	497.344	12.5075	3.07605e-05	285.411	555.296	9.40383		12.0859	6.67876	10.2098	6.67876	13.3494	7.14879		35.9191	28.9968	26.6734	32.4242	25.8513	30.1817	30.0078	3.74778	33.7555	12.4894	27.2543	30.1382	0.0502497	29.5893
	39.2097	21.4187	17.106	33.8344	40.6008	28.5194	30.1148	9.52792	39.6428	31.6386	90.7813	31.1769	23.1939	37.8659	0.24029	82.7172	75.6229	169.23	13.8353	109.956	2.54555	436.194	9.5741	1.48472	240.558	496.235	103.935		8.03285	9.75819	14.0709	2.65753	9.42393	2.65753		36.1841	29.3911	26.779	32.6825	26.1442	30.2991	30.2467	3.76234	34.009	12.4389	27.432	30.286	0.0494463	29.8451
	47.2372	20.9258	16.2687	31.6102	37.7937	30.3252	30.6935	11.2122	41.9056	36.5296	125.713	30.9677	23.2756	36.2478	0.217934	273.695	95.407	208.074	0.840492	50.4132	0.135648	835.944	6.76685	4.22634	176.511	379.05	144.016		16.2695	10.0419	14.699	0.642544	6.82598	0.642544		36.4352	29.7707	26.788	32.9345	26.4364	30.4154	30.4634	3.79409	34.2574	12.4546	27.5337	30.4514	0.0503174	30.093
	48.6193	19.9374	15.6462	29.4421	36.2215	29.346	29.8688	11.7755	41.6442	39.424	138.661	29.394	22.2896	34.5267	0.21538	351.582	98.6312	202.281	0.182025	40.3578	0.273311	917.775	2.60162	7.1731	123.602	320.305	121.473		19.2252	9.4566	13.7478	0.0480738	6.8275	0.0480738		36.6821	30.1186	26.7882	33.1633	26.7145	30.5465	30.6688	3.83133	34.5002	12.4926	27.6208	30.6383	0.051794	30.3325
	46.3099	18.6421	14.5549	27.3035	35.5241	27.8539	28.3647	11.4884	39.8531	40.5023	131.983	27.5787	20.8075	33.6066	0.235217	322.028	94.5294	190.711	1.12621	51.257	0.260983	783.183	0.100888	14.2097	80.6228	295.828	90.8092		18.7312	8.93658	13.0238	0.275184	7.94545	0.275184		36.9773	30.4669	26.7951	33.3783	26.9692	30.6793	30.8777	3.88869	34.7664	12.5939	27.8436	30.8281	0.0508672	30.5731
	43.511	18.2315	15.0303	25.3624	34.2389	26.3351	27.1182	10.4711	37.5892	38.6127	109.643	25.8488	20.0142	32.2629	0.234304	268.724	78.9739	146.117	3.08267	50.704	0.613228	634.359	0.00865588	10.8518	49.5326	253.267	64.1697		17.6622	7.61731	10.8185	0.486332	8.3901	0.486332		37.2812	30.8328	26.8167	33.5704	27.1678	30.7982	31.0778	3.95671	35.0346	12.7316	28.0754	31.0166	0.0497731	30.8155
	44.4983	17.7009	23.898	25.7461	32.3804	30.9303	29.1923	9.15879	38.3511	31.3739	83.8834	28.3382	24.36	32.0178	0.13583	234.274	132.053	28.0301	11.8763	10.1635	3.02039	685.071	0.388837	31.0639	55.0809	197.567	158.906		16.1601	10.6373	4.44022	2.59206	4.04216	2.59206		37.5764	31.1911	26.849	33.5565	27.3625	30.9096	31.2409	3.99861	35.2395	12.7993	28.2493	31.2284	0.0500889	31.0504
	49.3579	16.544	26.1845	29.7086	30.3232	48.5458	33.444	12.9871	46.4311	38.8323	168.664	30.0159	27.0656	43.9902	0.238188	253.253	285.61	52.6999	13.9534	9.73958	228.065	963.074	3.17009	61.7805	129.598	143.969	913.33		19.342	13.4719	3.83134	0.307299	0.307299	18.53		37.8485	31.5337	26.8783	33.512	27.5392	31.0236	31.3892	4.03866	35.4279	12.8664	28.4103	31.4976	0.0515336	31.2787
	48.1514	17.2587	24.9179	29.3712	28.0445	55.0606	33.8007	14.5823	48.383	43.1421	212.644	28.7079	25.6995	43.4564	0.256765	205.942	273.638	78.9047	19.6202	33.1342	451.982	889.644	1.13591	43.4727	122.031	94.4782	1349.54		19.4435	11.4492	3.78998	0.663379	0.663379	26.3527		38.1039	31.8538	26.9151	33.5269	27.558	31.152	31.5183	4.11157	35.6298	13.0451	28.4565	31.7699	0.0550165	31.5029
	44.8339	17.3009	23.8165	28.2641	26.3443	54.0052	32.4275	13.9772	46.4047	43.103	195.363	27.3042	24.4485	40.6914	0.249355	153.919	228.813	74.1485	17.3336	37.0053	465.596	702.748	1.04768	30.1625	98.7962	64.3171	1273.11		17.5297	10.0033	3.48767	0.959915	0.959915	26.701		38.3421	32.1494	26.967	33.5669	27.4469	31.3363	31.6348	4.20482	35.8396	13.2918	28.4192	32.0207	0.0595876	31.7428
	42.3253	16.476	28.7687	26.1769	25.171	50.6352	31.5922	12.5289	44.121	39.6582	156.973	27.4728	25.4225	38.9361	0.209974	115.199	228.5	7.97206	29.3253	41.2309	362.637	576.037	3.41704	109.081	61.6602	46.8753	1043.98		14.8525	10.9968	1.2959	1.2959	2.30175	23.1624		38.4886	32.4436	27.1301	33.6272	27.3125	31.5182	31.7534	4.25447	36.0079	13.3985	28.364	32.2711	0.0644365	31.9809
	41.1996	15.1927	39.1414	24.4014	23.9527	51.427	32.5524	13.5366	46.089	41.5839	183.239	31.7714	24.0648	40.6851	0.256683	74.774	301.362	43.4138	66.4403	73.9561	356.248	523.273	9.80839	433.342	36.9283	31.6765	1095.78		9.42829	16.5787	7.37	7.37	7.81868	19.6556		38.5645	32.6967	27.3343	33.6926	27.1917	31.5931	31.8455	4.27442	36.1199	13.4224	28.399	32.4839	0.0670947	32.1449
	40.7095	14.0847	38.891	23.1839	22.3073	69.6801	34.8094	19.9419	54.7514	57.2889	397.681	31.0375	22.5265	40.2549	0.282384	34.8111	429.514	16.6592	135.153	156.303	1215.96	501.09	17.9757	422.981	23.614	15.8628	2637.4		9.67207	16.9527	7.85354	7.85354	8.73015	38.6427		38.6348	32.8996	27.5369	33.7477	27.1251	31.6529	31.9328	4.28165	36.2145	13.4083	28.5659	32.6579	0.0668375	32.2763
	40.4628	13.3053	37.5548	21.6017	20.829	69.1333	33.8145	20.2189	54.0333	59.7935	408.803	29.5783	21.0221	39.7358	0.308003	44.1999	420.628	13.9901	149.151	168.624	1247.42	490.104	25.1926	369.805	10.7403	6.27235	2581.54		10.8845	16.273	7.97655	7.97655	8.74931	39.5551		38.7049	33.0822	27.7199	33.8282	27.0849	31.9688	32.0648	4.28771	36.3525	13.372	28.7821	32.8278	0.0656662	32.5255
	39.4563	12.4262	34.9416	20.6733	19.385	66.7724	32.2758	19.7154	51.9912	61.0841	388.697	27.8075	19.7071	38.3277	0.320852	51.56	394.008	7.10646	134.618	166.172	1190.02	446.555	34.7901	276.129	5.51692	1.12475	2347.2		11.6489	15.3813	7.13416	7.13416	8.42243	38.965		38.647	33.2476	27.9034	33.9965	27.0436	32.4474	32.2142	4.26608	36.4803	13.2429	29.0394	33.0475	0.0645572	32.8475
	36.8336	11.478	34.7452	19.9928	18.0088	62.5021	30.5934	18.4959	49.0893	60.457	342.097	27.369	18.5048	36.3115	0.324844	38.9403	365.398	17.237	112.373	158.374	1018.17	342.589	46.8739	269.639	2.78332	0.0996755	1951.66		9.46465	15.891	7.37618	7.37618	9.36022	35.1331		38.4546	33.4013	28.0846	34.1776	26.9925	32.9245	32.3392	4.21754	36.5567	13.0416	29.2945	33.2821	0.0637231	33.1629
	34.9826	10.6354	36.3763	18.8815	16.9677	58.9654	29.4681	17.727	47.1952	60.1565	314.247	26.9321	17.4461	36.0279	0.347492	30.4093	354.674	47.7232	112.077	156.262	870.088	277.493	59.1226	325.87	0.31025	1.84094	1651.68		8.05056	16.2967	9.44429	8.05056	9.96438	32.0334		38.2615	33.5795	28.2475	34.3532	26.9704	33.3833	32.4659	4.17679	36.6427	12.8652	29.5314	33.5304	0.0634144	33.4814
	47.3599	10.6745	35.3466	27.6844	15.8833	57.9014	32.475	18.1648	50.6398	55.9347	329.96	31.5155	18.8336	44.3565	0.403907	221.559	475.261	8.24601	22.9502	275.283	646.499	843.053	58.5221	289.752	87.6075	5.95916	1566.33		15.8444	20.841	3.83111	3.83111	15.6321	26.3859		38.1027	33.8912	28.4013	34.5192	27.1673	33.8102	32.6487	4.10422	36.7529	12.5709	29.7536	33.871	0.0647143	33.8507
	57.875	14.0104	33.3003	39.807	15.0624	56.9861	36.1735	19.3	55.4736	53.354	372.492	36.5536	19.6218	52.6913	0.457309	470.954	491.203	8.25562	13.2022	445.681	433.162	1564.24	18.6111	224.274	461.499	10.6414	1494.72		21.3214	22.5432	3.25337	3.25337	21.4913	20.4324		37.9725	34.185	28.5541	34.6744	27.376	34.3001	32.8437	4.04654	36.8902	12.3206	29.9619	34.2713	0.067091	34.2426
	58.5116	16.5967	30.767	43.6705	14.491	54.5093	36.4244	18.8342	55.2585	51.7076	354.725	37.2188	20.1393	51.7996	0.4401	487.845	393.134	32.0054	52.5067	481.071	327.065	1615	2.9851	154.817	642.421	14.6954	1309.34		21.2928	20.622	6.45174	6.45174	22.7277	17.2905		37.8497	34.4502	28.6817	34.8109	27.5723	35.0048	33.0616	4.02506	37.0867	12.1744	30.1239	34.7208	0.070891	34.6306
	55.6527	16.3067	28.6947	43.076	13.7626	50.6046	34.6829	17.7476	52.4304	51.171	314.976	35.8853	19.4037	48.7224	0.43036	439.733	337.684	35.8578	70.4439	437.658	253.501	1393.39	4.07157	107.542	612.635	20.811	1042.01		19.7673	19.5787	7.19061	7.19061	22.1228	14.7193		37.7189	34.6997	28.7685	34.9279	27.7546	35.6971	33.2611	4.02886	37.29	12.1128	30.2513	34.8708	0.0709366	34.8138
	52.2852	15.7941	27.5381	40.8654	12.8889	46.6409	32.6688	16.4288	49.0976	50.2891	269.906	34.2017	18.7301	45.197	0.414018	384.803	284.755	26.324	67.1852	391.242	195.221	1153.33	6.40299	84.89	508.094	29.5454	801.82		18.0834	18.4077	6.66368	6.66368	21.3128	12.4392		37.5917	34.9872	28.858	34.9835	27.9307	36.3368	33.448	4.04355	37.4915	12.0891	30.3894	34.9863	0.0703153	34.9853
	53.0743	14.7692	26.0402	40.0859	12.3158	43.4205	31.6177	16.486	48.1037	52.1418	271.789	33.063	17.587	42.5869	0.415461	460.389	283.87	31.1083	71.7106	372.561	139.307	1207.55	12.6399	59.5318	473.558	36.104	629.811		20.0113	18.2938	7.02285	7.02285	20.7472	10.3575		37.4946	35.2278	28.9268	35.0367	28.1966	36.9285	33.6352	4.0494	37.6846	12.0392	30.4543	35.18	0.0720005	35.1323
	57.1029	14.007	24.5308	49.7983	12.1973	40.3912	33.0046	18.8837	51.8883	57.2155	356.596	32.461	16.6379	47.4466	0.48075	580.73	360.91	71.8046	282.029	432.943	54.5618	1503.77	18.641	38.5189	990.603	37.542	486.94		24.6419	18.4541	7.93018	17.3373	20.2637	7.93018		37.415	35.4476	28.8204	35.1003	28.4706	37.4728	33.7878	4.10269	37.8905	12.1425	30.3904	35.3608	0.0755941	35.274
	55.9851	14.3573	24.6637	49.5829	12.4349	37.9261	32.4916	18.2537	50.7454	56.1797	333.198	31.2949	16.9339	46.6687	0.46751	551.94	328.856	61.277	292.112	402.273	29.5329	1418.32	15.7389	40.1853	977.09	34.6873	384.222		24.6902	16.9376	6.63119	18.2881	18.86	6.63119		37.3442	35.5709	28.6803	35.0304	28.731	37.9834	33.89	4.161	38.051	12.278	30.3058	35.4358	0.0780319	35.3007
	53.5863	22.2566	24.3048	47.6896	14.6815	35.866	33.0641	15.3256	48.3897	46.351	234.873	30.0854	22.7687	44.7337	0.325397	421.16	116.802	76.726	213.905	337.922	7.85034	1243.4	15.4617	35.7642	862.311	13.2715	307.704		23.5009	7.82877	5.78059	17.6042	15.4039	5.78059		37.276	35.4963	28.5442	34.8792	28.9737	38.4866	33.9427	4.21624	38.1589	12.4217	30.4501	35.342	0.0743551	35.1878
	49.9325	33.61	23.1792	44.9472	33.4312	33.6516	36.4586	9.54047	45.9991	26.1679	91.0206	33.6308	33.4759	42.1233	0.114385	181.545	8.11451	176.342	72.0564	9.16531	7.87954	999.066	233.648	23.5685	708.77	228.213	234.92		16.3017	0.0207729	10.4516	11.3164	0.199602	0.0207729		37.1983	35.4028	28.4187	34.7227	29.1904	39.0263	33.9932	4.29574	38.2889	12.6371	30.5735	35.2328	0.070804	35.0628
	46.718	33.9525	21.6937	43.1132	39.3415	31.393	36.0353	9.01908	45.0544	25.0284	81.3438	36.647	32.0329	42.1703	0.136616	114.12	4.33799	205.683	50.0965	10.9306	21.5508	806.193	244.236	11.3513	614.481	441.713	170.787		10.071	2.69446	14.9533	6.46621	2.69446	5.25396		37.1137	35.3053	28.3273	34.5707	29.381	39.566	34.044	4.38651	38.4305	12.8848	30.6785	35.1217	0.0675262	34.938
	44.8246	33.3215	20.9621	41.1242	39.2058	29.1708	34.7682	8.77787	43.546	25.2468	77.0509	36.2636	30.2085	40.6446	0.147292	101.132	2.09294	190.608	40.3996	19.6922	31.3302	702.257	224.909	6.95697	519.828	436.027	117.643		8.561	2.94215	15.3015	4.86062	2.94215	7.09279		37.0415	35.2103	28.3458	34.4398	29.5606	40.0994	34.1163	4.46563	38.5819	13.0894	30.7804	35.0177	0.0643983	34.8251
	43.8431	31.9649	23.3138	38.2197	37.1754	26.8372	33.559	7.65834	41.2174	22.8205	58.6502	34.5702	28.1191	37.9586	0.148908	105.761	2.54114	104.964	21.722	13.0786	45.1832	651.197	186.061	24.8932	395.82	355.359	72.4657		9.27287	2.60526	11.2564	3.64952	2.60526	7.73302		36.9892	35.1117	28.3967	34.4027	29.7403	40.6111	34.2086	4.5458	38.7544	13.2884	30.9059	34.9345	0.0611867	34.7572
	45.8548	30.0774	22.905	36.4518	35.2013	24.9813	32.5786	8.43437	41.013	25.8893	71.1386	32.6393	26.2553	36.1391	0.158409	176.259	6.25606	93.5786	15.0014	6.87866	57.7193	757.92	138.13	20.9809	328.598	284.827	44.3126		13.2155	2.56197	9.73436	3.81241	2.56197	7.65808		36.9449	35.0112	28.4528	34.4936	29.9066	41.0879	34.3162	4.62826	38.9444	13.4871	31.0534	34.8818	0.0580636	34.7524
	44.945	41.1299	21.4406	36.5357	34.993	23.1279	33.6954	9.52292	43.2183	28.2618	90.6859	35.7644	26.0942	39.9814	0.210172	126.554	55.2727	150.179	8.06762	1.684	111.672	708.652	520.088	9.71011	331.649	277.841	23.0725		9.18062	5.36554	14.3238	0.771332	0.771332	12.6365		36.9018	34.9104	28.5121	34.5917	30.0516	41.6442	34.4353	4.7456	39.1809	13.7812	31.1866	34.8307	0.0551988	34.751
	42.1666	57.2821	20.4904	51.6723	34.5613	21.5325	37.9509	15.2687	53.2195	40.2328	233.133	38.3639	24.7897	49.2959	0.330782	17.7722	373.697	304.866	188.278	11.4892	269.563	568.445	1517.69	4.69131	1112.08	263.634	10.2911		3.80264	18.9182	17.8735	13.3084	3.80264	16.8315		36.8529	34.8088	28.5535	34.6717	30.1727	42.5085	34.5947	4.97655	39.5712	14.3853	31.2974	34.7745	0.0526261	34.7403
	39.3329	60.9425	25.8408	56.0194	33.4266	20.145	39.2846	16.3125	55.5971	41.524	266.099	36.3798	27.7373	51.8478	0.302953	0.00234188	469.068	180.734	280.054	34.3156	366.321	441.355	1816.3	56.4954	1420.9	228.074	3.31443		2.95317	24.5627	10.5389	19.6396	2.95317	16.2347		36.8013	34.7168	28.5264	34.7282	30.2396	43.4006	34.7355	5.25579	39.9913	15.1309	31.3589	34.7336	0.051061	34.7225
	37.3315	59.5555	28.1001	54.3404	31.9271	19.3404	38.4325	15.5823	54.0148	40.5446	242.808	34.6293	29.0569	50.0882	0.265731	1.21215	446.181	106.758	253.06	42.3203	364.508	361.268	1700	95.5631	1297.14	185.031	1.03214		2.70222	24.9262	6.5292	19.7111	2.70222	15.2889		36.7515	34.6357	28.4748	34.7736	30.3037	44.258	34.8662	5.54054	40.4068	15.8908	31.3867	34.8431	0.0521869	34.7047
	35.8536	55.5273	27.7929	50.6973	29.701	29.1745	38.1244	12.0324	50.1568	31.5608	144.778	32.7773	29.3061	46.9864	0.231743	5.15649	302.859	106.74	158.077	70.9543	80.102	307.271	1384.05	89.6514	1048	129.425	117.722		3.07632	22.75	4.98439	17.92	3.07632	3.60286		36.6885	34.5585	28.4198	34.8348	30.3755	44.9831	34.9767	5.7865	40.7632	16.5439	31.4213	34.9412	0.0530417	34.6967
	34.4713	53.0182	26.6733	48.004	27.5422	38.1899	37.9831	10.731	48.7142	28.252	115.155	36.3306	29.2745	45.5504	0.217521	12.333	226.055	127.913	100.417	109.014	0.0427355	260.719	1203.66	69.7026	880.871	84.9657	394.633		1.85928	16.6877	9.65728	11.6734	8.78841	1.85928		36.6596	34.4862	28.3715	34.9692	30.3637	45.644	35.0824	6.02838	41.1108	17.1835	31.3943	35.0541	0.0550767	34.7277
	33.2949	52.5457	24.917	48.2723	26.0836	36.0603	36.8623	11.3877	48.25	30.8925	129.68	34.6776	27.8864	45.2193	0.237093	12.7265	245.971	142.691	130.188	116.179	0.643234	224.112	1171.09	43.4606	896.869	60.2044	314.558		1.3827	17.8682	9.76062	13.5947	8.59394	1.3827		36.6286	34.4323	28.3193	35.1119	30.3322	46.2707	35.1825	6.26477	41.4473	17.8065	31.3572	35.1648	0.057239	34.7721
	31.674	64.0564	23.1453	51.7476	24.4399	40.0693	39.1888	16.1759	55.3646	41.2768	261.659	35.8716	26.2484	48.8281	0.300756	56.4722	618.4	257.391	157.726	217.53	0.775417	178.208	2091.41	23.2406	1117.11	37.3978	472.838		4.19769	28.1848	12.7263	15.876	11.4318	4.19769		36.5641	34.3988	28.2584	35.2552	30.3178	46.802	35.2661	6.46694	41.733	18.3376	31.3381	35.2634	0.0589365	34.827
	29.6203	62.9335	21.8926	50.4579	23.0665	51.5888	39.9266	17.2739	57.2005	43.2642	298.388	40.0391	24.705	51.3061	0.349964	106.219	529.317	325.227	110.908	284.262	136.008	127.596	1989.96	12.7312	1032.56	22.487	1106.52		10.4188	22.8944	18.1465	10.4188	16.9726	11.5497		36.4855	34.3617	28.1901	35.3818	30.3584	47.2901	35.3446	6.6485	41.9931	18.8105	31.3592	35.3725	0.0601413	34.8718
	27.3841	59.9083	20.8185	46.9498	21.476	50.6552	37.8653	16.7395	54.6049	44.2081	280.212	37.167	22.953	49.7289	0.368397	109.856	485.891	290.593	82.5274	268.609	163.582	82.0771	1729.21	6.22025	819.408	9.93216	1045.28		9.78283	22.7413	16.3484	9.78283	15.6909	13.4883		36.4125	34.3088	28.1218	35.495	30.5661	47.7645	35.4448	6.80342	42.2482	19.1944	31.5018	35.4824	0.0594263	34.9019
	25.7199	55.6713	19.7705	44.3408	20.2032	47.5387	35.5407	15.5372	51.0779	43.7166	241.405	35.0304	21.5824	46.7392	0.368212	96.4496	405.242	248.7	77.442	235.24	143.95	54.6915	1394.79	2.09096	676.851	3.52951	853.467		9.3105	20.641	15.2598	9.3105	14.8272	12.5083		36.328	34.2471	28.0598	35.602	30.8437	48.2178	35.5497	6.9431	42.4928	19.5307	31.6945	35.589	0.0578809	34.9246
	23.8838	53.5534	36.4618	42.7312	19.792	44.8469	36.8782	12.9367	49.8148	35.0795	167.357	39.5965	27.0283	44.318	0.242335	168.854	278.062	0.173363	34.2581	291.939	63.5008	30.9057	1241.07	328.962	595.688	2.15347	703.439		15.7127	13.9569	3.1347	3.1347	19.8045	5.2504		36.1252	34.1953	27.9967	35.7063	31.1084	48.6309	35.6271	7.07171	42.6988	19.8492	31.8801	35.6865	0.0563359	34.9508
	22.5484	52.9546	44.6427	41.2493	27.7398	42.8879	38.6705	11.345	50.0154	29.3375	128.708	42.0686	31.1172	44.204	0.173747	259.92	204.036	35.6681	6.65031	119.479	17.787	17.8416	1199.24	692.65	525.546	88.6486	603.363		19.5202	10.886	2.57413	0.819324	14.3288	0.819324		35.9013	34.1516	27.9401	35.8112	31.3486	48.9696	35.6871	7.17888	42.866	20.1162	32.0494	35.7802	0.0550025	34.9814
	21.1057	52.5405	43.6001	38.9369	32.0656	40.6184	38.1445	10.6867	48.8313	28.0164	114.206	39.7777	33.7834	42.8547	0.118365	290.322	207.244	29.7634	0.627815	36.9538	6.12009	7.73525	1170.74	638.858	424.871	188.818	497.02		18.6719	12.7629	3.82247	0.840767	7.71207	0.840767		35.6811	34.0685	27.9407	35.8515	31.5867	49.2553	35.7306	7.2602	42.9908	20.3192	32.2071	35.8213	0.0531268	34.8748
	19.4226	51.4014	41.4162	36.4605	31.037	38.6056	36.3905	10.6964	47.0869	29.3934	114.413	37.533	32.3929	40.7135	0.113816	287.912	225.325	25.2569	0.00488906	28.6601	4.90662	1.20579	1094.08	533.226	328.914	161.609	411.325		18.1105	13.8683	3.88312	1.07258	6.49602	1.07258		35.475	33.9756	28.0364	35.7805	31.8286	49.5414	35.7729	7.32531	43.0982	20.4773	32.3653	35.7786	0.0500895	34.7253
	18.7049	48.6279	38.4935	35.5596	29.292	37.2262	34.6507	10.0057	44.6564	28.876	100.114	36.3929	30.8589	38.1767	0.106	254.267	195.363	14.767	0.826081	28.7155	6.63348	0.144736	918.298	406.788	297.049	120.287	357.277		17.688	12.235	2.10057	0.833332	7.10091	0.833332		35.2708	33.8756	28.1377	35.6832	32.0753	49.8515	35.8157	7.40303	43.2187	20.6698	32.5253	35.7826	0.0476844	34.5732
	37.7075	45.3905	36.8031	35.2139	44.0496	35.7171	39.147	4.42304	43.57	11.2985	19.5633	37.2553	35.9886	42.4641	0.0825394	2.07216	38.9823	5.49383	15.4685	24.0358	11.7636	375.699	732.571	341.458	285.254	661.781	302.504		0.452196	8.13527	0.452196	2.04131	6.79433	1.53812		35.0581	33.7733	28.2417	35.6009	32.3303	50.1656	35.8616	7.48613	43.3478	20.875	32.6911	35.7965	0.0453426	34.4157
	49.771	43.1678	35.7756	34.1798	49.8339	33.2459	40.9957	7.66294	48.6586	18.6921	58.7207	39.4717	34.5788	48.1202	0.163744	77.0064	4.71834	27.2494	46.4555	78.1143	60.0595	988.883	617.192	304.54	251.392	992.843	222.647		10.2993	3.69613	3.69613	5.29187	10.3622	6.22585		34.8402	33.6813	28.3399	35.6708	32.604	50.4641	35.9334	7.56602	43.4994	21.0557	32.8733	35.8677	0.0435603	34.2608
	48.7336	41.8703	33.9992	32.0348	47.5612	31.6188	39.303	7.79397	47.097	19.8305	60.7459	37.9348	32.5259	46.1385	0.173047	88.9368	6.59119	28.1297	52.8271	68.1979	59.0469	924.715	554.406	245.698	187.971	854.785	176.738		10.7988	3.93554	3.93554	5.90002	9.62641	6.31599		34.632	33.6046	28.4826	35.7084	32.7584	50.7341	35.9867	7.63945	43.6261	21.2285	32.9699	35.9171	0.0427826	34.1183
	45.4328	44.1867	31.4452	34.2893	44.3509	29.6531	38.2263	7.21047	45.4368	18.8626	51.9908	39.238	32.1562	44.3098	0.158942	51.9335	35.5258	45.9842	15.4998	37.5101	73.5006	734.861	668.853	172.152	254.876	677.373	128.337		6.19481	4.94867	7.79285	4.94867	5.11287	9.58493		34.4508	33.5308	28.8236	35.7258	32.7209	50.975	36.0378	7.68202	43.7198	21.3165	32.9234	35.9598	0.0440814	33.9908
	42.8994	53.9761	29.0405	49.8663	42.8261	27.9825	41.0985	10.6429	51.7414	25.8962	113.272	42.8627	32.4869	48.1246	0.193989	3.24318	165.832	145.395	76.8754	2.98464	172.029	603.924	1271.04	114.833	994.888	600.328	93.2774		0.0366364	11.1133	13.8222	7.00361	0.0366364	14.8802		34.2797	33.4569	29.1868	35.7293	32.8622	51.1296	36.1074	7.67597	43.7834	21.2587	33.0109	36.0129	0.0434925	33.8683
	41.2709	52.4959	26.7883	48.4616	42.2483	27.1533	39.7364	10.7106	50.447	26.9542	114.717	41.7596	30.6827	46.9083	0.209117	2.35487	162.806	167.654	76.1297	6.30956	158.334	526.54	1167.69	71.6357	908.247	572.347	77.9477		0.488663	10.7363	14.9713	6.70201	0.488663	14.6063		34.0177	33.3865	29.5285	35.7433	33.0624	51.3639	36.1837	7.7095	43.8932	21.3065	33.1434	36.0736	0.0423332	33.7021
	40.3558	49.2761	24.8475	45.2667	40.3234	28.1957	38.0442	9.59168	47.6359	25.212	92.0004	40.3396	31.2276	44.0389	0.170213	5.34335	126.155	174.151	52.1643	5.19484	96.993	485.377	958	42.5503	725.882	483.953	97.4406		0.0161743	8.93648	15.492	4.92709	0.0161743	12.1439		33.7301	33.3234	29.8397	35.7912	33.2688	51.663	36.2694	7.78029	44.0496	21.4514	33.2825	36.1498	0.041297	33.5267
	44.1627	48.762	24.1718	42.5353	37.9623	27.9638	37.593	9.64698	47.24	25.6616	93.0642	40.2488	30.4634	43.7558	0.179096	43.1607	124.747	180.128	24.4265	0.136422	92.7214	667.612	926.444	34.191	586.164	385.645	92.9162		3.91385	8.5132	16.077	2.28648	2.28648	12.285		33.4629	33.2702	30.1365	35.8567	33.4662	51.9716	36.3607	7.86156	44.2223	21.621	33.3184	36.2347	0.0419294	33.4646
	44.2117	49.7173	25.2908	40.0214	36.592	26.4744	37.0513	9.70475	46.756	26.1928	94.1822	38.3067	29.0038	43.1641	0.196213	51.2721	160.428	138.308	8.82149	0.210933	111.87	670.149	985.509	48.5298	470.755	333.702	66.4215		5.90504	11.4106	13.0159	1.71469	1.71469	11.8323		33.2281	33.2137	30.4123	35.9266	33.6441	52.2735	36.4497	7.94779	44.3975	21.8048	33.2173	36.3189	0.0446051	33.4361
	42.5818	48.7533	25.8237	37.2304	35.4905	25.406	35.8809	9.20269	45.0836	25.6479	84.6895	36.3604	28.2404	41.244	0.187144	44.9019	165.699	101.148	1.821	0.152481	109.725	588.418	925.915	56.238	357.433	294.67	50.1471		6.22141	12.3929	10.5367	0.869967	0.869967	10.9545		32.9827	33.1668	30.5874	35.9714	33.8156	52.4916	36.5026	8.02068	44.5233	21.9729	33.0288	36.3698	0.0481428	33.4912
	39.4192	46.6868	24.538	36.5511	33.7634	25.152	34.3518	8.53182	42.8836	24.8366	72.792	35.1573	27.3049	38.7022	0.172668	25.6794	152.153	96.3098	4.837	0.346145	84.6348	444.989	804.42	38.6078	332.209	238.361	46.6156		4.26199	11.5295	10.6192	1.39383	1.39383	10.0052		32.6838	33.2242	30.7242	35.9637	34.0476	52.4992	36.5238	8.01156	44.5353	21.9352	32.8189	36.3838	0.0515132	33.6359
	37.2079	43.6439	23.6237	40.7975	31.8437	25.9643	33.8469	8.07774	41.9246	23.8656	65.2499	34.5258	27.4342	39.9001	0.185135	11.2967	95.9827	104.512	48.3114	4.01254	62.1341	356.584	641.075	28.0821	505.036	182.77	58.3674		2.68209	9.11811	10.9021	6.27168	2.68209	8.56148		32.3864	33.2779	30.8531	35.9444	34.3366	52.4797	36.5463	7.99398	44.5403	21.8735	32.6093	36.3958	0.0548741	33.8073
	35.8176	40.5298	23.821	40.3869	29.4051	30.8141	33.4624	6.63137	40.0938	19.8174	43.9751	33.3158	29.7574	39.2446	0.137492	5.54686	49.9477	92.9567	47.9486	16.4617	7.01369	306.009	493.076	30.2118	486.751	122.781	155.99		2.50176	7.21395	9.49483	7.07107	3.91072	2.50176		32.1113	33.3263	30.967	35.9213	34.6273	52.7667	36.62	8.10319	44.7232	22.1278	32.415	36.4453	0.0585284	33.9768
	35.0032	39.7868	34.0151	39.5405	27.4847	37.9975	35.6379	4.63727	40.2752	13.0122	21.5043	36.5003	34.2621	39.1547	0.0666417	0.402938	17.2127	2.63369	15.2297	66.4752	5.56739	278.178	460.629	246.195	450.118	83.9096	387.026		1.49715	3.28644	2.48524	3.04015	9.01561	1.49715		31.8675	33.3701	31.0213	35.9019	34.9035	53.1569	36.7035	8.26297	44.9665	22.5127	32.2431	36.5031	0.0619669	34.1368
	34.4934	40.3123	37.2379	37.8893	26.8113	37.1898	35.6557	4.7139	40.3696	13.2206	22.2208	37.2138	35.1675	37.7264	0.0351046	1.35079	21.6843	2.50333	4.98911	78.223	2.35358	261.435	483.464	357.716	382.782	72.0258	355.9		2.7204	3.09848	0.0240269	0.675467	10.4025	0.0240269		31.6389	33.4454	30.9647	35.8802	35.1581	53.5104	36.7663	8.42273	45.189	22.9088	32.0906	36.5448	0.0648969	34.3018
	33.2895	39.0341	36.1431	35.3927	30.197	35.4163	34.9121	2.96164	37.8738	8.48312	8.77128	35.4045	33.8153	35.9614	0.0307568	2.63289	16.9906	1.5153	0.230955	22.2324	0.254239	223.952	428.888	317.503	291.324	140.956	292.131		2.11502	3.62957	0.738575	0.0118217	5.20753	0.0118217		31.4069	33.6447	30.8967	35.8542	35.3939	53.6293	36.8043	8.48515	45.2894	23.0548	31.9663	36.5668	0.067127	34.5193
	31.6941	36.5213	33.6927	35.9173	32.2844	59.589	38.2831	10.6124	48.8955	27.7208	112.623	34.805	32.6365	36.3703	0.0541088	43.4151	3.10393	21.0719	5.59737	35.9854	453.94	178.747	331.126	236.183	309.506	194.878	1702.76		3.11087	1.71635	1.11227	1.11227	2.52064	24.784		31.1658	33.8741	30.8181	35.834	35.625	53.6944	36.8352	8.53013	45.3654	23.1575	31.8429	36.5849	0.0693	34.7496
	30.364	33.6694	33.0839	42.4785	31.7948	74.15	40.9234	16.8246	57.748	41.1124	283.068	33.3766	32.1171	40.2762	0.112706	111.501	52.6216	61.4589	2.41829	83.3319	1104.01	144.95	235.465	217.839	583.417	181.449	3116.49		3.01258	0.292747	0.292747	9.10191	1.58181	40.7734		30.9292	34.1005	30.7454	35.8149	35.8608	53.7535	36.8674	8.57504	45.4424	23.2592	31.7221	36.6157	0.07161	34.9577
180°	28.2873	31.6875	32.0178	41.7219	29.7989	72.9243	39.4063	17.0817	56.488	43.3476	291.784	31.8527	30.2711	39.2959	0.129728	123.631	59.5793	54.5894	5.36178	92.3018	1123.46	99.2585	178.571	187.508	547.437	131.663	2981.14		3.56535	0.165149	0.165149	9.86916	2.05377	41.0716		30.7121	34.3133	30.6562	35.7895	36.1026	53.9929	36.9278	8.69481	45.6226	23.5455	31.6124	36.7215	0.0747667	35.0514
	27.479	33.4745	29.7228	39.7241	30.9398	69.6388	38.4965	15.8243	54.3208	41.1058	250.408	32.2071	30.027	38.1617	0.119297	121.385	25.2203	76.9784	1.50709	57.1041	969.843	83.8048	229.523	129.921	457.945	159.145	2633.16		4.72816	1.26737	2.48438	7.51699	1.26737	37.4317		30.5025	34.5372	30.5315	35.768	36.3417	54.2716	36.9921	8.8361	45.8282	23.8865	31.5329	36.8295	0.0774774	35.1526
	28.4323	46.1314	28.2791	37.3916	50.5003	64.631	42.5609	14.0938	56.6548	33.1145	198.636	41.7615	30.6722	49.408	0.233964	199.618	12.7482	203.972	26.7218	63.0326	487.087	102.168	773.225	99.0936	363.556	1035.28	2144.29		13.3292	4.36989	13.4825	4.36989	8.73873	22.8695		30.2003	34.8231	30.4002	35.6633	36.571	54.5343	37.032	8.98831	46.0203	24.2717	31.5059	36.9167	0.0790795	35.2432
	28.6277	43.7827	27.6675	34.9849	50.7337	69.3646	42.5268	15.8749	58.4017	37.3291	252.012	39.3838	30.217	48.9959	0.237069	193.186	1.57711	220.8	56.8804	67.3521	720.264	106.156	648.119	87.2919	277.57	1050.36	2605.09		10.7561	4.39887	11.7163	4.39887	11.3499	29.9808		29.8141	35.0697	30.2765	35.4345	36.7852	54.7491	37.0215	9.14435	46.1659	24.7001	31.4748	36.9624	0.0801853	35.2521
	28.035	41.6185	26.0271	32.3085	49.0657	89.4706	44.4209	23.7168	68.1378	53.3912	562.489	36.9635	29.1034	47.2039	0.237205	268.497	7.85333	338.333	146.71	21.5739	2029.48	94.2949	542.613	59.3302	195.554	945.022	5061.78		8.9285	4.65501	10.9364	4.65501	12.1022	52.5071		29.4133	35.2729	30.1634	35.1584	36.9803	54.9339	36.987	9.29835	46.2854	25.1395	31.4121	36.9853	0.0814825	35.2157
	26.228	41.1672	25.0595	30.1629	46.2289	87.8732	42.7866	23.6435	66.4301	55.259	559.014	35.6651	27.2117	44.9635	0.245953	274.187	2.62243	314.251	159.359	11.8492	2032.8	62.466	521.791	45.3603	140.148	778.656	4837.03		9.43703	5.50218	10.6056	5.50218	10.5638	52.2082		29.0296	35.4564	30.0558	34.877	37.1665	55.1168	36.9504	9.45381	46.4042	25.5852	31.2611	37.1124	0.0855788	35.1667
	25.5691	44.4793	24.6726	29.0255	44.157	83.3599	41.8772	22.1806	64.0578	52.9659	491.98	36.5912	26.4332	44.3987	0.253636	265.955	6.77065	295.998	165.167	5.19725	1720.81	52.4843	684.072	40.2987	114.511	667.317	4229.6		11.0221	7.88805	11.9186	7.56575	7.56575	46.7687		28.6779	35.6362	29.9483	34.614	37.3467	55.2972	36.92	9.60629	46.5263	26.0192	31.1147	37.24	0.0896108	35.1251
	27.5381	43.1386	25.1433	28.7086	51.7721	78.0351	42.3893	20.3193	62.7086	47.9349	412.872	35.9236	27.8308	49.6137	0.281272	220.557	0.561437	297.424	187.161	88.036	1270.62	84.8915	615.74	46.4964	107.831	1118.74	3565.35		8.38547	7.21498	10.7803	7.21498	15.8484	42.1115		28.3284	35.8371	29.8439	34.3857	37.5114	55.4703	36.8961	9.75649	46.6526	26.4431	30.9793	37.3576	0.0933362	35.1114
	27.2445	40.3584	25.8274	28.5175	50.9433	72.0555	40.8244	18.104	58.9285	44.346	327.755	34.438	27.5627	48.2971	0.273325	184.416	0.217157	224.911	151.461	102.392	975.38	79.566	485.495	56.2937	103.897	1063.99	2887.02		7.19349	5.92048	8.61055	5.92048	16.5054	37.6176		27.9336	36.0459	29.7479	34.0685	37.6548	55.6503	36.8502	9.92393	46.7741	26.9305	30.8281	37.4537	0.0970331	35.0572
	25.3542	39.4251	26.1324	27.9388	48.3024	68.07	39.2038	16.767	55.9708	42.7688	281.133	33.6819	26.584	46.0831	0.268335	191.81	0.0489545	170.862	126.901	82.7845	833.256	49.4174	445.234	60.963	92.4344	898.675	2474.61		8.32768	5.74315	7.54955	5.74315	14.6205	34.3881		27.5375	36.2353	29.6471	33.7464	37.7797	55.8363	36.7971	10.0989	46.896	27.445	30.6719	37.534	0.100609	34.9909
	23.7443	45.2603	24.8238	27.1456	45.1065	67.0134	38.849	16.943	55.792	43.6124	287.065	36.126	25.4043	45.2219	0.280599	228.151	41.1054	196.706	136.97	39.1561	793.235	29.3746	725.541	42.2413	77.8118	717.275	2370.61		12.3817	9.13432	11.3022	8.98045	8.98045	30.8874		27.1548	36.3222	29.5416	33.477	37.8735	56.0218	36.7318	10.2722	47.004	27.9653	30.5255	37.5881	0.103689	34.8996
	22.0369	44.8977	23.479	25.6655	42.0845	70.1376	38.0502	18.5197	56.5699	48.6717	342.979	33.875	24.0256	44.1944	0.295644	256.427	46.8887	212.321	153.381	16.2757	1029.6	13.7818	706.138	26.5687	53.8907	564.539	2684.6		11.8382	11.0227	10.3961	8.2095	8.2095	36.2626		26.7992	36.2845	29.4427	33.279	37.7751	56.205	36.6309	10.4321	47.063	28.4789	30.4018	37.489	0.104391	34.7818
	20.7647	42.2456	26.167	23.8758	38.9949	69.3898	36.9063	18.0761	54.9824	48.9784	326.746	32.5809	24.4486	41.4329	0.257802	260.551	28.5083	115.333	169.795	4.3621	1055.18	5.95458	572.22	61.5047	30.8166	427.264	2607.67		11.8162	9.66469	6.41393	8.70516	6.41393	36.8089		26.4646	36.2364	29.4148	33.0953	37.614	56.3743	36.5332	10.5716	47.1048	28.9369	30.3349	37.3438	0.103561	34.6659
	20.5877	38.9076	38.305	22.8875	36.7798	67.6634	37.5218	16.8079	54.3297	44.795	282.505	37.5424	26.3606	38.757	0.190369	286.765	1.92043	0.613278	214.163	0.550603	908.513	5.12208	423.666	399.219	20.8215	340.599	2434.33		16.9547	1.36525	0.762573	14.6548	0.762573	30.121		26.1404	36.1852	29.3886	32.9207	37.4469	56.5407	36.4371	10.708	47.1451	29.3876	30.2716	37.1945	0.102612	34.553
	20.5186	36.2377	41.2517	29.334	35.5799	64.6036	37.9209	14.8859	52.8068	39.2551	221.59	35.9088	30.8955	39.9982	0.1284	302.842	2.83317	11.0943	73.7351	5.48044	711.966	4.81398	320.883	525.658	121.209	297.748	2141.76		15.3902	0.328917	5.34292	6.57479	0.328917	28.6948		25.8207	36.1321	29.3268	32.7588	37.2849	56.7214	36.3408	10.8536	47.1944	29.8662	30.1848	37.0489	0.102093	34.4455
	19.28	34.6324	40.4538	39.4686	33.5767	60.0751	37.9144	13.2423	51.1567	34.9267	175.357	37.0505	33.8406	40.2075	0.085983	347.242	10.7716	6.4485	2.41544	18.8158	491.093	0.912986	265.948	489.707	447.073	232.63	1743.11		17.7705	2.41809	3.40331	2.41809	3.47379	23.0245		25.4767	36.0779	29.2642	32.603	37.1321	56.9145	36.2447	11.009	47.2538	30.3741	30.0989	36.9103	0.101649	34.3405
	18.0992	33.7228	38.36	38.627	31.1813	67.1062	37.8494	16.1765	54.0259	42.739	261.678	36.0414	31.8167	38.5602	0.0958203	390.071	17.0291	0.260723	0.604557	44.4636	855.961	0.0507542	237.108	401.423	412.19	165.298	2379.66		17.9422	2.31862	2.31862	2.58554	4.8601	31.0648		25.1384	35.8973	29.2154	32.4483	36.9943	57.1131	36.1345	11.1649	47.2993	30.8981	30.0236	36.7793	0.101129	34.1728
	16.875	32.7482	35.791	36.3839	29.2015	97.2195	41.3698	28.2757	69.6455	68.3485	799.512	34.2696	30.0882	36.2357	0.0926885	599.998	74.333	31.1234	24.8598	148.068	3119.18	2.10108	208.043	305.079	326.142	118.31	6224.42		17.3946	1.52141	1.52141	2.11428	5.06806	62.9499		24.8248	35.5386	29.1706	32.1633	36.9244	57.2994	35.9868	11.3223	47.3092	31.4624	29.9188	36.69	0.101656	33.851
	15.5816	31.4227	34.7151	33.8419	27.9596	99.217	40.4563	29.6177	70.074	73.2092	877.21	32.6323	28.8254	34.4968	0.0895638	618.752	81.6058	32.9616	43.7506	156.167	3452.81	7.52349	171.564	268.652	240.79	92.8362	6543.59		17.0507	1.20958	2.08279	1.20958	4.67266	66.5846		24.5326	35.1267	29.0628	31.8295	36.8631	57.4709	35.8143	11.4832	47.2975	32.0632	29.7545	36.6009	0.103178	33.4781
	14.6246	29.4639	34.1207	31.5029	27.3761	95.3341	38.737	28.5424	67.2794	73.6824	814.667	30.4834	27.8981	33.4662	0.0907395	581.412	85.9906	21.3107	52.3329	129.07	3203.22	13.6894	124.087	249.52	173.671	81.9322	5930.47		15.8589	1.01948	3.63728	1.01948	3.10729	64.8506		24.2654	34.7154	29.0075	31.4968	36.8059	57.6283	35.6532	11.6296	47.2828	32.6187	29.6298	36.5177	0.10413	33.1061
	16.6416	27.2386	32.8092	31.0546	26.9939	89.7878	37.4209	26.2612	63.6822	70.1779	689.653	29.1466	27.0551	32.3706	0.0894481	431.78	103.68	21.2681	40.5306	108.724	2742.28	2.83198	79.4619	209.807	162.055	75.158	5107		12.505	1.90798	3.66261	1.90798	2.15275	60.6412		24.0257	34.3358	29.0031	31.1875	36.7525	57.6654	35.495	11.7192	47.2142	33.0165	29.5492	36.4381	0.104398	32.7616
	22.1198	25.9784	30.874	36.7464	26.1589	82.8573	37.4558	22.802	60.2578	60.8771	519.932	28.5165	26.0235	35.2783	0.150971	235.194	131.731	43.3196	0.503194	127.62	2061.29	14.4041	58.582	157.491	339.368	61.3781	4164.48		6.3967	2.53809	2.35756	8.22996	2.35756	54.3408		23.7958	33.9736	29.0025	30.8971	36.7055	57.5869	35.3269	11.7629	47.0898	33.2972	29.4761	36.3608	0.104572	32.4353
	21.7698	25.8735	29.0751	35.9955	24.5508	78.4514	35.9527	21.3831	57.3358	59.4757	457.238	27.4743	24.8815	34.2654	0.158654	201.155	101.59	47.3016	0.00183559	130.002	1806.14	11.8701	56.9879	115.575	312.266	38.7674	3615.24		5.70451	1.60078	1.60078	8.52124	2.92346	50.9771		23.5734	33.6057	29.0018	30.5993	36.6634	57.5119	35.1593	11.809	46.9682	33.5871	29.4012	36.2874	0.104831	32.1025
	20.7565	26.1151	27.567	34.2912	24.5417	77.2299	35.0835	21.12	56.2035	60.1991	446.054	26.841	24.935	32.6101	0.133375	205.266	80.4326	56.4989	0.627885	111.131	1776.31	5.91444	60.6939	85.4235	254.934	38.6535	3469.85		6.08459	0.725925	0.725925	7.45011	2.29936	50.3888		23.3634	33.1408	29.0046	30.2651	36.6321	57.381	34.9645	11.8389	46.8034	33.8598	29.3197	36.2152	0.105219	31.7029
	19.3798	25.0282	26.0968	31.7584	28.345	76.6437	34.542	21.0258	55.5678	60.8704	442.086	27.2209	25.2954	30.9051	0.0998163	229.892	90.5115	71.322	7.74812	38.4024	1772.55	1.11366	44.9402	60.4081	180.471	100.411	3401.13		7.84109	2.19265	1.12413	4.53756	1.12413	49.4228		23.1681	32.745	29.0745	29.9336	36.6103	57.116	34.7746	11.809	46.5836	33.9588	29.2892	36.1513	0.10486	31.3393
	18.2909	23.2561	24.5332	30.1274	43.9264	74.6322	35.7944	20.9619	56.7563	58.5621	439.403	27.3303	23.5754	40.4767	0.263868	306.371	157.209	126.814	32.1143	66.1301	1508.38	0.00112782	24.3206	38.5482	139.309	655.458	3170.56		9.03941	4.07423	2.79711	2.79711	16.5961	47.3019		23.0037	32.4047	29.1985	29.6305	36.5932	56.8512	34.6136	11.7665	46.3802	33.9939	29.3065	36.0983	0.103843	31.0176
	17.9744	21.9211	22.9073	28.8773	49.4987	70.6643	35.3072	20.6215	55.9287	58.406	425.247	25.8923	22.1676	44.3434	0.333414	300.426	179.188	153.756	41.3433	201.4	1250.12	0.122565	12.9355	21.0025	111.362	971.833	2739.45		7.91793	3.97124	2.98499	2.98499	23.6064	44.7719		22.867	32.1059	29.3265	29.3494	36.5776	56.6155	34.4737	11.7282	46.2019	34.0209	29.3322	36.0516	0.102768	30.7277
	28.9691	21.4519	21.442	27.6903	47.5817	65.2262	35.3935	17.4824	52.8759	49.3943	305.634	28.3297	23.0115	42.9285	0.302047	41.2735	194.368	194.646	59.3397	148.55	889.99	113.308	9.78095	9.71883	87.7186	855.982	2199.77		0.63939	6.87776	6.88771	0.63939	19.252	36.8965		22.7452	31.8153	29.2729	29.0816	36.5593	56.4215	34.316	11.7188	46.0348	34.1497	29.1295	35.9984	0.105469	30.5441
	29.7419	21.212	20.8704	26.6981	44.4927	60.5286	33.9239	15.6282	49.5521	46.0682	244.24	28.22	22.5835	40.805	0.287457	17.4897	161.594	170.395	52.2127	111.698	707.809	130.357	8.33771	6.48165	70.1176	684.775	1781.19		1.52188	7.008	7.3496	1.52188	16.2727	32.3086		22.6302	31.5179	29.1146	28.8226	36.4536	56.2341	34.1288	11.7165	45.8453	34.3302	28.8956	35.8724	0.10772	30.3162
	28.7538	20.0964	25.0478	25.5937	43.1349	57.8276	33.409	14.2881	47.6971	42.7672	204.15	27.1737	25.1842	39.5396	0.221794	21.6713	177.226	69.9103	61.0798	94.5928	596.268	108.77	3.13958	45.2026	52.8408	615.556	1560.5		1.58006	7.07734	2.12594	1.58006	15.9612	30.6539		22.5224	31.2871	28.9498	28.5793	36.2946	56.0527	33.9477	11.7094	45.6571	34.4926	28.672	35.7078	0.109287	30.1185
	26.6279	18.7659	32.907	24.0589	42.0585	57.1105	33.5881	14.0318	47.6199	41.7762	196.892	29.7674	24.7012	39.7707	0.233738	48.4452	219.699	0.463904	90.805	71.7482	553.301	68.9459	0.194809	212.65	32.884	563.305	1504.35		3.13958	11.0016	3.13958	5.70848	12.2911	27.343		22.4288	31.1177	28.8029	28.3885	36.134	55.8745	33.7911	11.6917	45.4828	34.6001	28.4921	35.5483	0.110184	29.9603
	24.9853	17.3618	32.5942	22.2107	41.1998	57.8533	32.7008	14.898	47.5988	45.5584	221.95	28.7897	22.9044	39.0484	0.260586	59.5297	235.287	0.0113792	110.042	72.2322	632.645	44.3662	0.926858	203.623	15.103	523.279	1562.52		3.80444	11.428	3.80444	6.57898	12.4101	29.0635		22.3511	30.968	28.7131	28.2021	35.9847	55.6992	33.653	11.6664	45.3195	34.6668	28.3299	35.4018	0.110964	29.8406
	23.8045	16.1054	31.5889	22.0985	40.786	56.2098	31.7655	14.7037	46.4692	46.2882	216.198	27.6967	22.525	38.4867	0.261617	63.3774	245.24	0.0311936	93.4504	81.3688	597.521	30.0307	4.92447	175.944	14.2434	504.518	1435.29		3.89219	11.5913	3.89219	5.59817	13.0893	28.5131		22.0854	30.8311	28.6352	28.0084	35.6858	55.5312	33.4629	11.6738	45.1366	34.8857	28.1651	35.1301	0.11004	29.7332
	22.9144	15.4245	29.56	36.3669	41.7264	53.1414	33.1889	13.5307	46.7196	40.7687	183.079	32.9634	24.5758	40.3865	0.243383	105.566	315.573	13.1693	10.0993	72.888	398.101	21.0672	8.40969	126.236	325.527	547.648	1212.22		10.049	17.5389	3.40345	3.40345	8.76296	20.178		21.695	30.6946	28.5559	27.8166	35.3428	55.3843	33.2482	11.7125	44.9607	35.2274	28.0014	34.8192	0.108528	29.6253
	22.7617	15.2781	33.3246	39.1348	40.3372	49.064	33.3167	12.3929	45.7096	37.1972	153.583	36.2297	25.4024	40.0366	0.223631	111.409	325.393	6.20026e-05	33.8505	49.2869	247.977	19.6885	9.28069	225.003	433.071	484.559	944.918		13.4681	20.9517	2.90512	2.90512	4.10747	12.8343		21.308	30.5552	28.473	27.6434	35.0199	55.2539	33.0422	11.7573	44.7995	35.5827	27.8508	34.5255	0.107006	29.5141
	22.4997	14.4883	52.423	36.966	38.1351	45.4778	34.9983	14.1706	49.1689	40.4893	200.805	37.5506	26.1163	43.6421	0.251235	156.214	420.662	303.618	3.87197	9.83928	109.819	17.4327	14.7165	1162.71	347.508	392.459	737.301		15.0508	23.0623	14.8724	0.584515	0.584515	7.92722		20.949	30.3779	28.3965	27.4438	34.7207	55.1516	32.8399	11.8124	44.6523	35.9697	27.682	34.2505	0.10606	29.3872
	22.0997	14.0246	53.4266	34.1788	54.7336	43.9859	37.0749	16.6789	53.7538	44.9871	278.186	39.0823	25.1195	51.0664	0.340573	224.254	531.316	267.379	8.38708	311.83	47.762	14.2526	18.4894	1232.16	251.36	1325.62	658.506		16.9826	25.0578	14.3442	4.90353	15.6512	4.90353		20.6128	30.0876	28.3269	27.0788	34.4722	55.0577	32.606	11.8878	44.4938	36.459	27.3908	34.0057	0.10774	29.2072
	21.0427	13.8848	50.4376	33.0152	57.8187	53.7505	38.3249	18.3786	56.7035	47.9546	337.772	41.7264	24.0359	52.9223	0.375352	298.674	597.322	146.716	28.1928	380.009	237.949	7.38889	19.7111	1031.25	215.818	1559.8	1255		20.6837	27.8416	8.71117	8.71117	16.0923	12.0241		20.2919	29.7968	28.2695	26.7192	34.2606	54.9588	32.3828	11.9589	44.3417	36.9297	27.1068	33.7912	0.109763	29.0332
	19.8524	13.6279	46.7655	34.224	56.8596	59.2603	38.4316	19.084	57.5156	49.657	364.198	40.4947	23.4453	54.3361	0.397149	345.187	615.223	69.4534	17.7042	339.59	433.834	2.33454	22.0577	808.89	252.794	1484.95	1675.74		20.6423	26.8668	6.27075	6.27075	16.3649	18.7656		19.9787	29.5211	28.2295	26.3834	34.0642	54.8413	32.1697	12.0186	44.1883	37.36	26.8449	33.5905	0.111617	28.8753
	19.5956	13.3234	44.2431	33.8601	55.2632	58.7113	37.4994	18.597	56.0964	49.5927	345.848	39.0516	23.1617	52.5081	0.387822	320.548	584.48	45.4772	13.2452	315.549	449.943	1.61573	25.0105	671.776	241.354	1364.46	1631.1		19.456	25.7282	5.19154	5.19154	16.2116	19.6597		19.6242	29.2339	28.1925	26.0704	33.8842	54.7185	31.954	12.0842	44.0382	37.8174	26.601	33.4017	0.11334	28.7132
	20.0309	12.5768	42.6105	32.3525	52.0317	56.5223	36.0208	17.5433	53.5641	48.7033	307.768	37.4815	23.1113	49.6764	0.364968	255.677	549.618	43.424	13.4565	256.351	420.312	2.9117	33.0355	589.808	196.784	1136.18	1459.07		17.4506	24.9046	5.129	5.129	14.5503	19.0408		19.2636	28.9215	28.1353	25.7834	33.7041	54.6022	31.735	12.1542	43.8892	38.2989	26.3714	33.2118	0.114806	28.5284
	19.958	13.0193	41.4093	30.2232	49.5236	52.7441	34.4796	16.1088	50.5884	46.7199	259.494	35.8162	22.5243	47.495	0.356625	210.875	460.542	48.0207	18.1171	226.322	333.592	2.6685	28.1447	532.907	141.578	973.382	1184.71		15.8582	22.7969	5.59306	5.59306	13.7073	16.9279		18.9145	28.6048	28.062	25.5208	33.5266	54.4883	31.5195	12.2222	43.7417	38.7767	26.1561	33.0248	0.116064	28.3334
	19.468	22.2776	39.8622	28.9404	53.5293	49.301	35.5631	14.2085	49.7716	39.953	201.882	34.4013	23.9433	46.9413	0.324442	259.052	176.503	18.482	43.8593	322.785	188.73	1.30757	15.6274	463.871	112.699	1239.38	959.544		14.9333	12.1237	5.46086	5.46086	19.128	14.8997		18.5952	28.2966	27.9888	25.2587	33.3636	54.3702	31.3122	12.2832	43.5954	39.2282	25.9412	32.8507	0.117525	28.1427
	18.4052	22.6329	37.801	27.4396	56.94	53.1129	36.0553	16.1003	52.1556	44.6545	259.219	32.6203	23.8346	49.2849	0.348065	311.526	180.16	3.04768	74.2291	436.171	290.963	0.00651211	18.5623	379.336	83.086	1491.16	1210.23		14.2152	9.98745	5.1807	5.1807	24.3196	20.4926		18.3078	28.0078	27.9161	24.9522	33.2181	54.2377	31.1066	12.3367	43.4434	39.6595	25.6932	32.6903	0.119847	27.962
	17.3251	22.1385	35.2074	25.9583	55.4155	82.7049	39.7916	24.9576	64.7492	62.7208	622.882	30.5828	23.0934	50.3635	0.371238	504.744	311.632	21.0146	191.361	244.105	1841.55	0.998807	14.5466	285.034	58.2744	1375.74	4144.84		13.2578	8.44435	4.62459	4.62459	24.8326	52.122		18.0415	27.7406	27.8386	24.6621	33.0893	54.0524	30.9041	12.3647	43.2688	40.01	25.4317	32.543	0.122662	27.7896
	17.9439	20.8519	34.2054	24.2294	52.7908	89.6568	39.9464	27.4401	67.3865	68.6924	752.96	29.2174	21.6962	48.1445	0.378694	484.107	364.601	32.9586	247.025	164.98	2471.13	0.144815	6.38756	252.204	34.8675	1187.93	5088.3		11.2734	8.36553	4.98803	4.98803	23.5734	60.4395		17.7844	27.4715	27.6533	24.3775	32.9672	53.8253	30.6798	12.3807	43.0606	40.3545	25.151	32.3954	0.125888	27.5624
	18.3479	22.7266	33.4754	22.2398	49.417	86.7732	38.83	26.0514	64.8814	67.0909	678.676	28.101	22.3615	45.4316	0.340302	419.517	259.32	28.6712	275.234	112.085	2298.55	0.000547513	19.3785	229.551	15.3299	966.746	4685.23		9.75313	5.37443	5.37443	5.86119	21.316	58.6722		17.529	27.188	27.4239	24.1032	32.84	53.6009	30.4475	12.3993	42.8468	40.7235	24.8744	32.2418	0.128991	27.3059
	17.5039	34.0137	32.0956	20.5779	45.8849	81.5783	38.609	23.3811	61.9902	60.5587	546.677	33.0547	23.4573	42.9171	0.293182	445.429	21.1172	42.4244	325.123	52.9385	1846.35	0.67342	246.151	189.645	5.07771	759.578	4001.04		15.5508	0.959026	0.959026	12.4768	12.8303	48.5236		17.2794	26.9113	27.1943	23.8459	32.6679	53.3851	30.214	12.4162	42.6301	41.094	24.6123	32.0544	0.131331	27.0528
	16.3538	36.251	29.6891	19.5857	43.9365	75.6391	36.9092	21.5619	58.4711	58.4187	464.915	32.9701	22.1116	42.0151	0.310378	422.527	0.4332	52.1293	300.102	49.383	1500	3.8838	321.361	129.155	1.59077	655.976	3284.96		16.6163	3.28094	3.28094	13.3843	10.9664	42.669		17.0414	26.656	26.9844	23.5796	32.4653	52.9252	29.942	12.3373	42.2793	41.2041	24.3487	31.8344	0.133239	26.8202
	15.8011	35.0624	27.6748	18.7605	42.9638	72.68	35.4905	20.8218	56.3123	58.6688	433.548	31.3686	20.9891	40.9885	0.322687	387.67	0.1832	61.0839	279.89	55.8516	1383.06	6.36746	280.159	87.429	0.190145	607.098	2954.52		15.5675	3.6938	3.6938	12.6081	11.5952	41.3113		16.8371	26.4248	26.7758	23.2443	32.2586	52.3286	29.6449	12.2065	41.8513	41.1757	24.0394	31.6052	0.135966	26.6003
	15.116	32.7573	25.8241	17.4541	42.1921	86.4454	36.6315	26.3622	62.9938	71.966	694.968	29.2907	19.5466	39.8334	0.341643	462.917	15.0093	116.8	367.772	30.9203	2481.42	10.2942	208.307	56.2447	0.757513	569.664	4640.46		14.1747	3.46661	3.46661	11.8366	12.9014	57.1546		16.7371	26.2075	26.5693	22.9122	32.0642	51.7422	29.3721	12.0575	41.4295	41.0507	23.736	31.3912	0.138864	26.3884
	14.0273	33.0253	23.91	16.7348	40.873	86.8359	35.9011	26.8959	62.7969	74.9166	723.387	28.4677	18.5286	38.911	0.354849	478.461	8.26976	143.785	367.343	24.7198	2594.36	18.4658	216.115	31.1979	2.52696	508.433	4693.81		14.4404	4.55767	4.55767	11.7328	12.4053	58.3682		16.6411	25.9657	26.3816	22.595	31.8518	51.1829	29.103	11.9162	41.0192	40.9449	23.4377	31.1646	0.141513	26.1737
	17.135	39.2614	22.2149	17.2049	38.8141	84.1683	36.4664	25.4425	61.9089	69.7698	647.322	30.5145	18.4574	39.1496	0.359196	373.705	7.81194	203.107	371.006	5.51141	2275.47	1.41497	438.354	15.135	1.25346	419.822	4335.41		13.3795	8.74694	8.2996	13.3095	8.2996	53.6538		16.5274	25.5956	26.2167	22.2959	31.4398	50.6638	28.7899	11.7886	40.5785	40.9471	23.1208	30.7773	0.142055	25.9061
	19.2543	38.6703	20.9287	16.9319	36.4881	78.4729	35.1244	23.1425	58.2669	65.8873	535.575	28.7084	19.6729	38.1247	0.319249	251.86	12.5733	201.517	330.965	1.85982	1879.1	0.864503	413.95	6.78204	1.93925	329.918	3617.84		9.45415	9.96184	7.7797	11.7765	7.7797	49.7645		16.4031	25.2477	26.0586	22.0153	31.0238	50.0883	28.4728	11.6391	40.1119	40.878	22.8234	30.3861	0.14213	25.6532
	18.4346	36.9226	19.4569	16.0626	33.9959	72.9866	32.9765	21.4371	54.4136	65.0071	459.549	26.7264	18.6902	36.1909	0.318885	211.469	15.5715	182.781	286.08	1.03909	1600.81	0.0121189	345.89	1.28233	5.11597	245.593	2987.95		8.29182	10.1962	7.2695	10.6638	7.2695	46.2602		16.2755	24.917	25.9107	21.7575	30.6226	49.3054	28.1315	11.4105	39.5419	40.5613	22.5474	29.9998	0.141823	25.4139
	17.2785	34.6519	17.9371	14.9387	32.3828	68.8962	31.0142	20.3384	51.3526	65.5777	413.651	25.16	17.4432	34.0846	0.322961	188.669	13.2325	171.011	258.421	1.8731	1435.05	1.09408	266.583	0.150074	11.4634	197.637	2557.5		7.88145	9.4919	7.22286	10.2212	7.22286	43.7363		16.1573	24.5863	25.7647	21.5173	30.2455	48.5333	27.8007	11.1834	38.9842	40.227	22.2846	29.6343	0.141561	25.1755
	17.1248	33.7738	16.7874	14.5583	30.913	64.6733	29.6384	18.949	48.5874	63.9339	359.064	24.0189	16.8717	33.0586	0.324188	156.591	17.1012	165.148	227.411	1.62453	1227.44	1.43934	238.68	2.36264	14.1845	158.47	2148.21		6.89411	9.7549	7.23147	9.46061	6.89411	40.6544		16.0887	24.2205	25.6197	21.284	29.8825	47.7997	27.4825	10.9627	38.4452	39.8896	22.0181	29.2825	0.141605	24.9201
	18.1173	34.8575	15.5949	17.2558	28.7885	60.7389	29.2255	17.1899	46.4154	58.8182	295.493	23.4529	17.4712	33.3403	0.312313	123.392	31.72	185.793	143.273	0.19099	993.097	0.0429277	273.342	7.45067	1.14207	109.495	1798.99		5.33559	11.4047	7.85799	6.19707	5.33559	37.2861		16.0518	23.8659	25.469	21.0495	29.4374	47.1118	27.1642	10.749	37.9132	39.5703	21.7536	28.8691	0.140559	24.6675
	17.6263	34.8931	14.9368	18.0848	26.5348	58.3816	28.4096	16.4211	44.8307	57.8014	269.654	22.3098	17.7409	32.8035	0.298007	116.279	42.0359	181.514	106.601	3.51481	898.323	0.48746	274.518	11.4762	0.0574509	67.409	1604.57		4.68349	12.5833	7.37295	4.22499	4.22499	36.0718		16.0275	23.5356	25.309	20.8136	28.9958	46.4778	26.8599	10.5525	37.4124	39.2873	21.4941	28.4618	0.139477	24.4223
	16.3753	33.3005	14.5839	17.3647	24.9212	56.5341	27.1799	15.9748	43.1547	58.7742	255.194	21.1429	16.6226	31.2057	0.304904	116.741	37.4613	158.66	96.3393	5.10207	861.667	3.79947	224.281	13.9919	0.921225	43.5162	1459.98		4.76766	12.1576	6.55901	3.77824	3.77824	35.3912		16.0117	23.2099	25.14	20.5798	28.5781	45.8774	26.5662	10.3682	36.9344	39.028	21.2373	28.0751	0.138663	24.175
	15.3171	30.944	13.7566	20.7563	24.0667	54.4145	26.5425	15.0021	41.5447	56.5211	225.064	22.4115	16.6769	29.2247	0.273364	126.011	19.3732	163.481	33.4807	6.12953	776.846	9.04453	159.253	20.8658	5.91362	32.9735	1302.49		7.09444	8.53252	8.65493	1.65523	1.65523	32.003		15.994	22.823	24.9779	20.3536	28.1981	45.2815	26.2713	10.1912	36.4626	38.7922	20.9709	27.7164	0.138547	23.9004
	14.3698	29.8397	13.2903	25.1463	23.5843	51.9728	26.3672	14.0846	40.4518	53.4173	198.377	24.3653	16.6734	28.6664	0.264513	143.938	12.0583	171.006	1.49053	7.74456	655.648	15.6398	132.6	25.3432	46.5376	27.6656	1132.21		9.99555	5.4744	11.075	0.781017	0.781017	27.6075		15.9797	22.4385	24.8255	20.1573	27.8675	44.65	25.9864	9.99918	35.9856	38.4785	20.7276	27.3972	0.13859	23.632
	13.2561	29.1442	18.8974	24.7402	23.2349	48.3161	26.2648	12.0794	38.3442	45.9908	145.912	23.9876	19.9818	28.0432	0.167858	169.226	8.29052	54.2785	2.32444	9.18033	486.26	25.6883	117.065	0.328267	41.1616	24.1124	899.498		10.7314	5.15658	5.09014	0.752648	0.752648	24.3286		15.969	22.0787	24.6424	19.9778	27.5678	44.0243	25.71	9.80751	35.5175	38.1467	20.503	27.1033	0.138643	23.3606
	12.4114	28.1989	18.3447	23.6692	22.4965	45.8177	25.1564	11.4391	36.5955	45.472	130.853	23.0828	19.3826	27.0665	0.165426	162.434	9.25709	46.3998	2.21168	7.07518	426.888	34.9644	97.5048	0.000406669	28.5662	17.4054	755.874		10.6714	5.11609	4.73819	0.586375	0.586375	22.7348		15.9611	21.7483	24.3343	19.8045	27.2862	43.4143	25.4248	9.62229	35.0471	37.8461	20.2905	26.8208	0.138616	23.0413
	11.8666	26.6513	17.1301	22.0309	20.9729	44.9082	23.9267	11.4158	35.3425	47.7117	130.321	21.5019	18.0908	25.4962	0.169899	145.446	7.42362	46.1933	3.59376	8.72457	440.223	41.7047	69.3358	1.42655	13.7378	7.01425	706.691		9.63537	5.14936	4.37183	0.529008	0.529008	23.4062		15.9734	21.4403	23.992	19.5638	27.0107	42.8325	25.1354	9.45147	34.5869	37.6021	20.0329	26.5419	0.139754	22.7161
	11.4615	24.6629	16.6486	20.8666	19.927	44.2858	22.9754	11.343	34.3184	49.3703	128.664	20.3968	17.4682	23.7138	0.15166	132.571	2.8477	40.0283	4.44684	9.29299	454.133	47.1011	40.1756	2.80859	6.46253	2.56789	673.989		8.93533	4.26611	3.74819	0.469843	0.469843	23.889		15.9912	21.1457	23.654	19.2238	26.7512	42.2914	24.8429	9.30701	34.1499	37.4635	19.7043	26.2741	0.14289	22.3998
	11.1119	23.0646	16.5592	21.0616	21.2089	42.9864	22.6654	10.8496	33.515	47.8683	117.713	21.1353	17.6848	22.6007	0.122027	133.485	0.159357	37.2862	2.57225	2.12143	412.94	52.0218	22.4689	3.1163	7.49182	8.31993	608.208		10.0234	1.92936	4.57608	0.0736551	0.0736551	21.8511		16.0076	20.8586	23.3334	18.9	26.5298	41.6771	24.5511	9.13518	33.6863	37.2088	19.3896	26.0351	0.146297	22.096
	10.8009	21.4151	16.0121	23.1797	27.57	40.1631	23.1902	10.1532	33.3433	43.7822	103.087	22.2974	17.3629	26.4724	0.207813	153.494	3.1508	51.5242	0.000108709	19.1826	288.082	56.6045	9.55195	5.34704	23.5734	85.4787	476.927		11.4965	0.882311	6.2853	0.882311	5.27254	17.8657		16.0224	20.5784	23.0336	18.6019	26.3332	40.7611	24.2218	8.84881	33.0706	36.5324	19.096	25.8053	0.149423	21.806
	10.1223	19.7497	15.0581	22.6382	27.2949	37.2972	22.0267	9.55802	31.5847	43.3928	91.3557	21.1939	16.231	26.1307	0.233696	141.716	5.1848	48.5622	0.373873	27.7537	233.188	67.2764	2.03124	10.6695	18.6079	80.4682	359.964		11.0717	1.44423	6.13588	1.44423	6.10096	16.1033		16.0433	20.3083	22.7402	18.3291	26.1458	39.8247	23.8985	8.55158	32.4501	35.7828	18.8239	25.584	0.152227	21.5243
	10.604	18.4313	22.5711	21.0658	26.2105	35.0841	22.3278	8.1496	30.4774	36.4999	66.416	21.8184	19.0899	25.3006	0.139911	137.448	15.1826	0.0592007	1.59267	15.0753	162.723	59.6064	0.0114066	18.0336	7.51457	62.1885	280.883		11.2145	3.38713	0.752661	0.752661	4.39204	13.2656		16.0721	20.0552	22.4497	18.0768	25.9589	38.9244	23.5895	8.26397	31.8535	35.0324	18.5714	25.3665	0.154653	21.2524
	11.8827	17.5637	27.3575	19.7679	24.3633	32.8844	22.3033	7.473	29.7763	33.5063	55.8458	22.0656	18.1148	26.609	0.189926	108.588	22.4632	25.5456	6.42796	4.24375	111.96	41.4966	0.57875	81.5959	2.0835	36.4673	211.991		10.1829	4.50188	5.29192	2.29769	2.29769	10.8188		16.0789	19.8218	22.1695	17.8245	25.7694	38.0759	23.29	7.99908	31.2891	34.3456	18.3238	25.1495	0.157009	20.9956
	11.486	16.7975	26.6105	18.9615	22.8369	30.3343	21.1711	6.84307	28.0142	32.3227	46.8276	20.8992	17.3385	25.6671	0.193664	93.8012	19.1285	29.5872	4.88259	2.7748	83.9639	46.7647	2.33168	68.6585	0.405729	20.3618	144.236		9.41316	4.10167	5.71136	1.93772	1.93772	9.43512		16.0213	19.5983	21.9293	17.5108	25.5836	37.295	22.9897	7.77911	30.7688	33.8373	18.0326	24.9352	0.160644	20.7638
	11.0569	15.7547	24.8448	18.4937	21.879	28.5653	20.0991	6.33367	26.4327	31.5123	40.1154	20.1864	16.4395	24.1033	0.189031	81.7601	18.8732	22.5216	2.57732	3.1683	71.6765	52.8172	6.6036	42.514	0.0286217	12.6349	104.874		9.12941	4.43161	4.65841	1.69269	1.69269	8.37891		15.9553	19.3733	21.713	17.2435	25.4119	36.5562	22.7089	7.57171	30.2806	33.3425	17.776	24.7361	0.163722	20.5432
	10.6658	17.5687	23.4245	18.3261	21.3106	26.9769	19.7121	5.61187	25.324	28.4692	31.4931	19.8184	17.7581	22.896	0.126383	81.8359	4.59412	13.7818	1.92105	2.5553	52.7775	58.6557	0.571188	26.0101	2.55972e-06	8.91709	74.8645		9.15258	2.24965	3.60613	1.49228	1.49228	7.15855		15.8886	19.1449	21.5099	17.077	25.2388	35.8274	22.4478	7.35475	29.8025	32.7638	17.594	24.541	0.164875	20.3274
	10.0974	23.3482	28.8809	17.3121	20.8791	25.0868	20.9341	6.58454	27.5186	31.4536	43.3561	22.1137	18.2039	24.6521	0.150464	117.433	5.82813	63.1524	13.1188	0.00302682	17.2447	67.6845	25.2382	111.439	1.02491	6.52595	45.7285		12.0162	1.23458	6.76728	4.80155	1.23458	2.97311		15.8246	18.9266	21.3169	16.9428	25.0246	35.1016	22.1895	7.13033	29.3198	32.1338	17.4387	24.3158	0.164703	20.1217
	10.9398	25.8872	33.2223	16.6374	19.7736	24.1789	21.7732	7.76572	29.5389	35.6664	60.3064	21.9762	17.4214	25.4601	0.187462	117.362	16.9251	131.082	26.3766	3.99831	5.78724	54.5337	57.1947	221.945	2.84633	2.09997	34.2737		11.0364	3.91096	11.2461	5.33886	2.20262	2.20262		15.7632	18.7248	21.1362	16.8153	24.6504	34.394	21.914	6.89699	28.811	31.4731	17.2926	23.9663	0.16175	19.9305
	12.0569	25.7919	32.5734	16.2318	18.6356	23.9663	21.5426	7.37891	28.9216	34.2526	54.4483	21.3009	16.8327	25.3355	0.201638	89.9788	18.056	121.677	28.2051	8.4509	5.87404	39.2823	55.7619	203.03	4.37937	0.0967877	31.8298		9.24401	4.49094	11.2724	5.06914	2.66534	2.66534		15.7011	18.5342	20.9688	16.6883	24.2154	33.7265	21.6391	6.67238	28.3114	30.8349	17.1498	23.5713	0.157695	19.7515
	11.6962	24.4843	31.1038	15.9566	17.9629	25.4437	21.1079	7.14315	28.2511	33.8411	51.0246	21.2236	16.4582	25.2038	0.20992	88.58	11.4001	99.9169	26.5363	9.89088	18.7989	43.9338	37.9436	163.31	5.607	0.130714	50.6831		9.52741	3.26069	9.88013	5.26706	3.26069	4.22006		15.5271	18.3464	20.8125	16.5684	23.7962	33.1127	21.3605	6.4873	27.8478	30.3705	17.0129	23.1873	0.15359	19.5794
	11.0526	23.2167	28.8089	15.3428	17.1713	24.1527	19.9575	6.55627	26.5138	32.8512	42.9847	20.194	15.7999	23.9187	0.204407	79.2964	10.6226	78.3467	21.2953	7.76309	17.5995	52.8797	23.934	109.922	8.89037	1.32992	33.9678		9.14135	3.02273	8.61487	4.85118	3.02273	3.95868		15.3432	18.1591	20.6591	16.4926	23.406	32.5449	21.1008	6.3169	27.4177	29.9368	16.9092	22.8297	0.148986	19.4091
	10.3249	29.4638	27.1225	14.6139	16.1631	22.479	20.0279	7.53356	27.5614	37.6153	56.7545	19.3211	15.0012	25.9617	0.267569	94.1476	89.0356	50.3341	29.3108	14.9362	6.00808	63.9931	124.083	77.4057	13.7682	4.6714	17.2602		8.99617	10.1427	7.80145	4.70715	3.15794	3.15794		15.1677	17.9821	20.4618	16.4324	23.0349	32.0032	20.847	6.15382	27.0008	29.519	16.8198	22.4879	0.144198	19.222
	10.0617	34.461	26.7236	17.3733	14.9827	20.7817	20.7306	8.74732	29.478	42.1951	76.5156	19.0775	15.5803	25.2381	0.236603	113.827	188.521	35.9158	11.2718	33.0389	0.00260239	68.2744	260.385	70.5456	0.904772	11.1676	6.0377		9.01582	15.3835	7.64615	1.70418	4.09478	1.70418		15.0097	17.8227	20.185	16.3737	22.7029	31.4678	20.5936	5.99214	26.5857	29.0971	16.7359	22.1755	0.139795	19.0038
	10.9363	33.6617	29.5123	16.9253	14.357	19.6968	20.8483	8.90335	29.7516	42.7055	79.2696	18.3111	14.9991	27.0585	0.286735	98.2462	164.184	75.0661	15.3894	42.1361	1.32578	54.5848	235.23	125.168	1.95764	15.7408	1.88333		7.37474	15.3506	11.2012	1.38575	3.95406	1.38575		14.8615	17.6826	19.9094	16.3191	22.3786	30.9225	20.3456	5.82365	26.1693	28.6236	16.66	21.8704	0.135228	18.796
	11.1352	31.6976	29.015	15.8382	14.1668	18.9175	20.1284	8.35591	28.4843	41.5131	69.8213	17.3779	14.5847	26.4906	0.289857	80.877	133.846	78.9713	18.4059	35.5401	1.46614	51.6854	178.84	114.286	6.18171	17.286	0.351721		6.24264	14.3197	11.6371	1.53968	3.21103	1.53968		14.7916	17.5563	19.6404	16.2524	22.0548	30.4108	20.1177	5.65324	25.7709	28.1008	16.5784	21.5705	0.13086	18.5983
	10.7355	29.5184	27.8431	15.0001	15.5318	18.5596	19.5314	7.53214	27.0636	38.5642	56.7332	17.0457	15.1331	25.5222	0.255543	77.3684	99.7392	69.0844	20.5325	15.9969	0.94446	57.593	125.303	90.6044	11.0513	7.79907	0.05527		6.31021	12.4727	10.7974	2.04556	1.51389	1.51389		14.8392	17.4408	19.3915	16.0359	21.7238	29.9428	19.8957	5.49604	25.3917	27.6243	16.3871	21.2667	0.129591	18.4162
	10.0281	27.9263	25.7073	14.7201	15.267	18.5742	18.7038	6.88577	25.5896	36.8148	47.4139	16.9206	14.8569	23.924	0.233804	75.2686	85.0545	49.0479	15.8699	11.8117	0.0168136	68.8302	92.1956	54.5054	12.9913	9.34805	0.0623426		6.89251	11.0057	8.78666	2.20046	1.65357	1.65357		14.8914	17.3262	19.1167	15.8132	21.4045	29.5154	19.6779	5.35629	25.0342	27.2198	16.1914	20.9729	0.128658	18.2214
	9.53049	26.4574	23.7944	14.3251	14.4381	19.4249	17.9951	6.40404	24.3991	35.5877	41.0117	16.9315	14.3533	22.702	0.225304	71.6492	71.6118	33.6326	13.469	12.6517	2.04431	77.3345	66.145	29.9203	15.9955	15.1036	1.21083		7.40102	9.52594	6.86293	2.60645	2.49336	2.49336		14.9342	17.2175	18.6499	15.6207	21.1036	29.1349	19.4435	5.23855	24.682	26.9424	16.0199	20.6886	0.127182	17.9337
	9.2861	24.9433	22.0793	13.3704	17.9742	18.5907	17.7073	5.693	23.4003	32.1505	32.4102	18.2825	14.5213	21.2072	0.18713	70.9172	52.3586	19.1145	18.8092	0.0712026	0.780416	81.6925	43.8081	14.099	24.5432	0.122722	0.0708922		8.99636	6.6608	3.79689	4.91208	0.308287	0.308287		14.9615	17.1161	18.1707	15.4468	20.6335	28.7687	19.1829	5.11988	24.3028	26.6898	15.8642	20.2709	0.121952	17.6434
	9.17987	23.4167	21.0579	12.5012	21.0877	17.2608	17.4173	5.56357	22.9809	31.9427	30.9533	19.1593	13.6911	21.0802	0.212507	67.856	35.9925	13.2533	24.169	13.4712	0.0244983	83.624	25.9308	7.47131	33.9112	7.63513	1.13137		9.97947	4.25738	1.89851	6.65819	1.92832	1.89851		14.9844	17.0166	17.72	15.2719	20.1298	28.3025	18.9042	4.96698	23.8712	26.2745	15.7081	19.8234	0.115821	17.3683
	9.03137	21.7136	20.8424	11.6814	20.678	16.4522	16.7332	5.33234	22.0655	31.8669	28.4338	18.5651	12.8741	20.8013	0.235401	59.3175	24.8047	16.8861	25.5204	15.5614	0.0789292	86.362	11.486	6.34003	44.1309	5.53881	3.50541		9.53371	3.1485	2.27735	6.8837	2.11287	2.11287		15.0106	16.9182	17.3049	15.073	19.6306	27.7769	18.619	4.79801	23.417	25.7694	15.5343	19.3777	0.110087	17.1115
	8.72067	20.0366	20.4771	11.2425	19.967	15.6852	16.0215	5.05556	21.0771	31.5548	25.5587	17.8261	12.3532	20.0192	0.236806	53.3023	16.1206	19.8523	22.8385	15.5668	0.113105	92.2332	2.9312	4.63378	50.1539	2.69783	6.96582		9.10543	2.21046	2.65101	6.58355	2.1409	2.1409		15.0362	16.8207	16.9129	14.8686	19.1419	27.2889	18.3449	4.64838	22.9932	25.3389	15.4823	18.9427	0.100519	16.8668
	8.14399	18.4746	19.5663	11.3152	18.583	14.8398	15.1538	4.6093	19.7631	30.4167	21.2456	16.6572	12.1964	18.5559	0.206798	49.138	11.0276	19.4699	14.7348	11.7593	0.0985888	103.643	0.0225387	1.54211	49.1295	0.0668404	12.1427		8.51325	1.81738	2.90907	5.34199	1.92579	1.81738		15.0956	16.7288	16.5996	14.7009	18.6831	26.8633	18.1119	4.51323	22.6251	24.9186	15.4716	18.5403	0.0902261	16.6642
	7.67854	17.0859	18.4891	10.969	17.7389	14.0175	14.3298	4.29301	18.6229	29.9586	18.43	15.5517	11.7311	17.5757	0.199426	44.2397	7.59597	17.2995	11.2952	11.622	0.0975457	113.336	1.53406	0.0270982	54.1032	0.34287	18.55		7.87317	1.5342	2.93739	4.58271	2.18722	1.5342		15.1548	16.6309	16.3983	14.5901	18.2654	26.4842	17.9206	4.38582	22.3064	24.4736	15.4656	18.1792	0.080653	16.5146
	7.48871	15.8716	17.2214	10.3465	17.4623	13.3458	13.6227	4.02957	17.6523	29.5797	16.2374	14.6087	11.0963	16.884	0.206847	37.6262	5.05749	12.9506	10.7335	14.7425	0.07671	117.414	6.0166	1.21676	63.6479	0.743323	24.7877		7.11998	1.26293	2.61273	4.26216	2.85364	1.26293		15.2039	16.4394	16.2025	14.4876	17.8128	26.1336	17.7133	4.27829	21.9916	24.153	15.4536	17.788	0.0702254	16.321
	8.46733	14.759	16.3575	10.148	17.2975	12.7136	13.2905	3.49543	16.7859	26.3003	12.218	13.7363	10.7894	15.9579	0.193236	23.2627	2.15666	9.40661	9.87545	16.0559	0.332801	97.1636	12.7125	3.86906	66.8558	1.05479	31.4822		5.26898	1.02272	2.62119	3.58836	3.56115	1.02272		15.2466	16.255	16.0125	14.3882	17.3256	25.7353	17.4939	4.15632	21.6502	23.7587	15.4381	17.4518	0.0612266	16.1338
	9.18669	13.8157	16.072	11.3734	16.5219	12.2826	13.2087	2.82655	16.0353	21.3991	7.98938	13.0491	11.6007	15.5079	0.144132	16.1768	0.36847	8.19847	3.36829	10.9771	0.857781	83.4994	20.3288	5.07361	48.3172	3.24934	36.5049		3.86246	0.766591	3.02287	1.67572	3.47275	0.766591		15.2828	16.0962	15.8378	14.2952	16.8567	25.035	17.234	3.91627	21.1502	22.7242	15.4215	17.1396	0.0527657	15.967
	9.28841	12.8699	15.4776	11.0796	15.2785	15.2818	13.2126	2.59795	15.8106	19.6626	6.74932	14.0742	11.5272	15.281	0.140027	15.3996	0.117487	5.13025	4.54996	4.26771	4.28162	81.6507	29.7528	8.1045	52.4887	9.27812	9.25765		4.78577	1.2043	1.40346	2.9946	1.2043	1.20767		15.3017	15.9597	15.6628	14.2156	16.4111	24.2603	16.9685	3.64859	20.6171	21.5021	15.392	16.8292	0.0446046	15.8112
	8.95575	11.961	14.3029	10.4609	14.0831	14.757	12.4201	2.35893	14.779	18.9928	5.56454	13.022	10.8359	14.2479	0.136025	12.0018	0.210811	3.54488	3.8385	2.76563	5.46113	87.7733	40.4945	16.1733	61.8361	17.9892	12.7269		4.06629	1.06108	1.28085	2.56115	1.06108	1.73497		15.3242	15.8009	15.4852	14.1519	15.9954	23.5115	16.7115	3.39301	20.1045	20.3034	15.3644	16.5325	0.0366199	15.6431
	8.32755	11.3717	13.1851	9.66769	12.9882	13.8332	11.5622	2.18691	13.7491	18.9143	4.78259	12.1799	10.0937	13.1359	0.130961	10.4631	0.0363035	2.63372	3.58928	2.03327	5.15722	99.9387	48.3413	26.4133	74.9401	28.4764	20.1718		3.85237	0.808231	1.00518	2.51224	0.808231	1.65326		15.4231	15.526	15.3138	14.0974	15.6757	22.8094	16.4742	3.15506	19.6293	19.1515	15.3411	16.2746	0.0295253	15.4745
	7.89377	10.9841	12.7035	9.27819	12.0233	13.6006	11.0806	2.1581	13.2387	19.4764	4.65741	11.5037	9.70466	12.5335	0.127205	10.1558	0.00931153	2.63395	3.24863	0.88869	6.35068	108.8	53.8815	31.5952	81.8356	39.7052	22.3148		3.60992	0.5196	1.19984	2.2255	0.5196	2.09695		15.5304	15.2509	15.1581	14.0437	15.4021	22.1582	16.2572	2.93944	19.1967	18.0808	15.1813	16.0435	0.0276112	15.3265
	9.93511	10.5522	12.219	8.95446	11.131	14.4859	11.213	1.94431	13.1573	17.3398	3.78033	10.8416	10.0894	11.947	0.0842993	1.63288	0.43661	1.01223	5.1008	0.00671987	10.7124	70.3817	60.4087	37.2764	87.7975	51.7466	14.7345		0.906474	0.289395	1.37747	1.88713	0.289395	3.64435		15.6376	15.0353	15.0127	14.0393	15.1356	21.5306	16.0652	2.7273	18.7925	16.9764	15.0183	15.8328	0.0263994	15.0854
	18.2922	9.96001	11.3722	8.50759	10.3605	14.2841	12.1294	3.58186	15.7113	29.5303	12.8297	10.8664	10.0601	13.5561	0.148034	37.9793	4.70639	0.573323	13.1177	3.12925	4.6426	0.00104485	69.9646	48.3337	96.3715	63.4258	16.3248		7.42581	0.906347	0.505893	2.35876	0.505893	3.41774		15.7393	14.8544	14.8758	14.1019	14.8692	20.7606	15.8669	2.45286	18.3197	15.459	14.8581	15.6191	0.0249696	14.8725
	17.8723	9.29684	10.948	8.0071	9.69656	13.7068	11.5879	3.63431	15.2222	31.3629	13.2082	10.3223	9.39677	13.0171	0.161521	39.4931	5.24905	0.409546	12.8223	3.57727	4.48962	0.204494	81.4984	54.4131	106.449	74.4412	21.3231		7.55002	1.02542	0.625705	2.31516	0.625705	3.38453		15.8388	14.6807	14.7498	14.1624	14.6052	19.981	15.6696	2.18381	17.8534	13.9366	14.6241	15.4397	0.0271284	14.7153
	17.0676	9.11232	11.7892	7.48108	9.30164	12.7257	11.2462	3.43171	14.678	30.5142	11.7766	10.5454	9.15965	12.4916	0.15389	33.8879	4.55364	0.294775	14.1765	3.7815	2.18873	1.57982	84.8641	42.7103	117.58	81.4119	31.3466		6.52217	1.43309	1.24377	3.06433	1.24377	2.18027		15.9013	14.4421	14.6334	14.2079	14.3537	19.2213	15.4599	1.94182	17.4018	12.5603	14.3758	15.2533	0.0296175	14.5377
	16.1938	8.99276	11.8629	6.92992	9.13655	11.8156	10.8219	3.23301	14.0549	29.8746	10.4523	10.4761	9.02871	11.8511	0.135174	28.8566	3.34583	1.08373	15.1476	2.84048	0.987387	4.54003	87.0812	41.7516	129.836	84.4183	42.3657		5.71768	1.48331	1.38687	3.54614	1.33952	1.33952		15.9764	14.2009	14.5222	14.2523	14.1196	18.5127	15.264	1.7364	17.0004	11.3758	14.2138	15.0786	0.0295232	14.3872
	15.2815	8.55719	11.2288	6.52839	8.93888	11.1803	10.2859	3.01883	13.3047	29.3494	9.11335	10.0596	8.65261	11.2167	0.129048	24.9563	2.98828	0.889203	14.1185	1.81433	0.80011	9.25988	95.4002	50.3484	139.148	88.0896	51.0389		5.22187	1.50242	1.16922	3.53122	1.12073	1.12073		16.0585	14.0114	14.4221	14.3122	13.9063	17.8536	15.094	1.56145	16.6555	10.3448	14.0866	14.926	0.0289344	14.3672
	14.4073	8.09815	10.4629	6.14198	8.51795	10.6641	9.7154	2.83871	12.5541	29.2187	8.0583	9.49042	8.2031	10.6138	0.128114	22.014	2.61548	0.558742	12.7693	1.43389	0.900047	15.3443	104.578	61.8048	148.413	96.1683	58.6815		4.91689	1.39226	0.972471	3.34843	0.972471	1.17369		16.1361	13.9385	14.3327	14.5494	13.7221	17.2333	14.9854	1.39175	16.3771	9.28737	14.0371	14.8764	0.0290282	14.4411
	18.7106	7.89002	10.1713	5.68851	7.86388	10.0011	10.0542	4.54952	14.6038	45.2498	20.6982	8.94554	7.87042	10.1288	0.125469	74.9332	4.68384	0.0137084	19.0596	4.79765	0.00282766	0.14911	108.878	66.4741	159.668	109.424	69.2794		9.76509	1.05552	1.22578	3.25703	1.08166	1.05552		16.1973	13.8748	14.2504	14.8291	13.66	16.6512	14.9105	1.24616	16.1566	8.35761	13.9687	14.8901	0.0319291	14.5398
	23.8395	7.68477	10.079	5.26368	7.25989	9.23772	10.5608	6.71615	17.2769	63.5954	45.1067	8.46125	7.36611	9.86866	0.145204	176.325	8.27129	0.232119	28.059	10.8957	1.75041	30.4153	113.204	67.9886	170.585	122.425	82.5693		15.3783	0.776479	1.61772	3.19757	1.20136	0.776479		16.2319	13.7854	14.1947	15.0566	13.6194	16.105	14.8321	1.14915	15.9813	7.74772	13.8877	15.0005	0.0385206	14.6256
	24.8171	7.32761	9.82489	4.92607	6.78272	8.6564	10.3891	7.2624	17.6515	69.9037	52.7424	7.99201	6.91895	9.53277	0.158878	208.167	9.37292	0.318375	29.8451	13.0062	3.00238	42.1544	120.931	72.2432	179.518	133.212	93.472		16.8251	0.664392	1.83288	3.06594	1.20928	0.664392		16.254	13.6859	14.223	15.3121	13.5865	15.5795	14.7735	1.09788	15.8714	7.43141	13.8201	15.1774	0.0468068	14.7676
	23.7801	6.85271	9.23256	4.55835	6.53572	8.03353	9.83216	7.00995	16.8421	71.2961	49.1393	7.44312	6.61497	8.93281	0.149078	194.545	8.87714	0.35952	27.8131	10.8665	3.23509	29.7638	131.602	82.6631	189.507	138.975	105.904		16.337	0.590409	1.78944	2.88477	0.907398	0.590409		16.2755	13.5942	14.3004	15.7377	13.5612	15.1018	14.7618	1.12933	15.8911	7.65038	13.7707	15.0168	0.0432859	14.7011
	21.9694	6.56831	8.61513	4.52115	7.10183	7.41911	9.36583	6.31866	15.6845	67.465	39.9255	7.26047	6.70169	8.31613	0.107501	158.851	7.8261	0.563546	23.471	5.1257	3.78972	13.2857	138.208	94.2716	190.532	125.948	118.927		14.709	0.692156	1.35466	2.73932	0.15864	0.15864		16.2951	13.5123	14.3793	16.1183	13.5918	14.6451	14.757	1.20673	15.9637	8.17735	13.7887	14.729	0.0329743	14.5122
	20.6032	6.45552	8.23625	6.03822	9.02441	6.9947	9.55871	5.52472	15.0834	57.7977	30.5225	7.61547	6.59031	8.82737	0.145097	121.98	9.6298	1.74891	12.3939	0.285478	6.57415	5.19241	140.872	101.773	150.952	86.4915	128.364		12.9877	1.15996	0.620773	1.57726	1.40894	0.620773		16.3801	13.4264	14.4503	16.4162	13.6905	14.2081	14.7619	1.31836	16.0803	8.93083	13.8199	14.684	0.030316	14.3292
	19.6945	6.26204	7.859	5.92722	9.02292	6.81544	9.26351	5.23388	14.4974	56.5	27.3935	7.33722	6.40039	8.73194	0.154077	108.804	9.00883	1.97264	11.1309	0.0578845	5.99305	1.8768	145.503	109.526	153.692	86.5192	132.458		12.3572	1.07518	0.521781	1.41001	1.6857	0.521781		16.5973	13.3403	14.4911	16.6845	13.7859	13.8052	14.7841	1.48487	16.2689	10.0437	13.7907	14.7108	0.0322818	14.1482
	19.8023	5.86988	7.48788	5.56052	8.62069	6.66658	9.00131	5.40727	14.4086	60.072	29.2386	7.07723	6.06906	8.33749	0.157459	116.662	9.80587	2.29047	11.8391	0.144873	5.45097	2.18399	155.117	117.432	162.919	94.1636	135.907		12.7251	1.20735	0.41065	1.51671	1.54346	0.41065		16.8012	13.2986	14.5873	16.9464	13.868	13.4235	14.8209	1.65361	16.4745	11.1573	13.5347	14.7625	0.0433896	14.2277
	21.7509	5.43617	7.02204	5.25759	8.03134	6.4247	8.98713	6.3368	15.3239	70.5097	40.155	6.72337	5.6833	7.77901	0.155672	162.915	12.6093	3.86159	13.9095	0.913539	6.56605	11.7406	166.109	127.745	170.744	105.949	141.605		15.0276	1.2872	0.29867	1.46578	1.30797	0.29867		16.9859	13.3369	14.6936	17.214	13.942	13.0461	14.8698	1.81884	16.6886	12.2318	13.4882	14.8257	0.047238	14.3178
	21.0583	5.17046	6.65682	5.47172	7.62455	5.96412	8.65766	6.1386	14.7963	70.9037	37.6824	6.31047	5.59482	7.38262	0.137762	153.775	12.1606	4.00334	10.1502	1.06732	7.25514	7.4736	173.029	136.134	165.194	114.489	152.779		14.7478	1.14001	0.346351	0.838754	1.31408	0.346351		17.1515	13.3964	14.7975	17.476	14.0043	12.6732	14.9165	1.98675	16.9033	13.3192	13.5484	14.8867	0.0470668	14.4009
	19.7419	5.01698	6.30116	6.24429	9.04673	5.67111	8.67036	5.59576	14.2661	64.5389	31.3125	6.27273	5.8144	8.36034	0.179611	122.579	13.3472	5.61312	5.88583	0.141653	8.99556	2.00909	177.09	144.56	145.931	86.0767	160.108		13.4692	1.25574	0.0284352	0.0284352	2.77401	0.601621		17.3032	13.4746	14.8919	17.7066	14.0355	12.3228	14.9558	2.14731	17.1031	14.3577	13.6149	14.9398	0.0464007	14.4637
	18.3551	4.72559	5.81317	6.57507	9.53333	5.62775	8.43834	5.13009	13.5684	60.795	26.3178	6.19412	5.6741	8.79376	0.215627	98.343	13.7845	6.89152	3.47178	1.19899	7.89945	0.000939819	184.93	156.533	138.049	77.2845	161.207		12.161	1.46853	0.380949	0.380949	3.3392	0.566375		17.4389	13.8957	14.9789	17.9536	14.1222	11.9965	15.0643	2.26532	17.3296	15.0377	13.9523	15.043	0.0376138	14.5506
	17.6632	4.41204	5.37361	6.5636	9.22041	5.56977	8.13378	4.94975	13.0835	60.8543	24.5001	6.06669	5.42265	8.55621	0.224164	90.8102	13.8513	7.6185	2.46545	1.18078	6.57411	0.437286	193.556	167.725	138.318	82.8842	162.683		11.5965	1.65464	0.693074	0.496914	3.15372	0.496914		17.5658	14.4143	15.0608	18.2177	14.4479	11.6953	15.2336	2.37411	17.6077	15.5847	14.4227	15.1904	0.0259235	14.7543
	17.5048	4.15454	5.06879	6.27388	8.68649	5.30847	7.83283	4.98496	12.8178	63.6418	24.8498	5.79118	5.12871	8.08334	0.223631	93.5477	13.5299	7.63995	2.43033	0.728721	6.37242	0.671818	200.788	175.714	145.217	92.8911	169.417		11.7137	1.63664	0.722389	0.482707	2.89531	0.482707		17.6769	14.9155	15.1787	18.4669	14.7691	11.4606	15.4113	2.48154	17.8928	16.1021	14.8057	15.3531	0.0181519	15.0471
	17.3254	3.89471	4.79069	5.82586	8.04737	4.93883	7.47047	5.03057	12.501	67.3394	25.3066	5.38234	4.82772	7.49199	0.216261	97.119	12.7861	7.18123	2.70476	0.332816	6.40921	0.998243	208.218	183.164	156.216	105.619	179.176		11.943	1.48763	0.591653	0.443513	2.66503	0.443513		17.7698	15.3747	15.2952	18.7096	15.0753	11.3885	15.6022	2.55081	18.153	16.3491	15.1303	15.5453	0.0135292	15.3349
	16.3641	3.62915	6.85226	5.37083	7.58226	4.76276	7.42689	4.60381	12.0307	61.9884	21.1951	6.11154	4.91478	7.39976	0.201793	79.8732	14.4228	0.330198	4.2274	0.0241407	7.09756	3.84324	215.953	131.612	167.797	115.395	183.92		10.2525	2.48239	0.740717	0.740717	1.47072	1.34878		17.8618	15.8095	15.4122	18.9457	15.3554	11.3301	15.7858	2.62578	18.4116	16.6338	15.3696	15.8036	0.0139201	15.6108
	15.1614	3.37937	7.44387	9.27158	7.37594	4.5723	7.86742	4.16163	12.029	52.897	17.3192	7.40991	5.27321	8.81465	0.251382	53.2029	20.1426	0.179395	1.97167	0.241546	10.8578	10.0048	223.357	118.388	81.9552	119.871	189.123		7.75154	4.03054	0.0339618	1.86167	0.0339618	2.8376		17.95	16.2329	15.5396	19.1693	15.6162	11.4165	15.9874	2.65586	18.6433	16.6122	15.5587	16.1716	0.019313	15.9245
	14.0872	3.26889	7.26396	17.6438	7.23021	4.3535	8.97459	5.67754	14.6521	63.2624	32.2345	7.24709	5.07268	12.3814	0.418739	26.1386	32.555	2.92628	75.1552	3.04286	21.3545	17.9547	226.671	122.335	0.46333	123.083	195.189		6.8401	3.97819	0.0168712	10.3967	0.0168712	2.89359		18.0396	16.6101	15.6725	19.3678	15.8718	11.5301	16.182	2.67504	18.857	16.531	15.7223	16.5031	0.0242294	16.241
	12.9849	3.1992	6.79225	18.3308	6.9255	4.06104	8.71562	5.82544	14.5411	66.8391	33.9358	6.85888	4.74384	11.4701	0.414843	18.227	30.4309	3.69935	92.4519	3.20454	21.6652	28.5108	228.774	132.992	4.00224e-05	129.937	203.446		6.12606	3.65968	0.0666242	11.4719	0.0666242	2.79784		18.1267	16.9072	15.728	19.5452	16.1901	11.6681	16.3609	2.68361	19.0445	16.4026	15.8435	16.7706	0.0284261	16.5486
	12.1517	3.07606	6.45889	17.3764	6.50589	3.86872	8.23961	5.49053	13.7301	66.6358	30.1459	6.48239	4.51626	10.7402	0.407955	15.3042	26.6623	3.17096	83.4816	3.00579	19.1047	38.1036	232.515	140.792	0.898799	139.679	208.969		5.66928	3.40634	0.0234995	10.894	0.0234995	2.61367		18.1948	17.1488	15.7569	19.703	16.5695	11.7987	16.5286	2.69095	19.2196	16.2806	15.9601	17.004	0.0316689	16.8592
	11.758	2.86711	6.168	16.1827	6.00485	3.91821	7.81649	5.12294	12.9394	65.5401	26.2445	6.08643	4.43987	10.3605	0.400033	15.5356	24.4963	2.71751	69.9943	3.28202	15.1966	43.1187	238.931	147.78	4.58706	151.773	207.541		5.67158	3.21932	0.0815742	10.0963	0.0815742	2.16822		18.3122	17.3714	15.9563	19.8396	16.9505	11.9083	16.7231	2.70111	19.4242	16.152	16.2049	17.2662	0.0317074	17.1609
	11.5702	2.67134	5.81204	15.7	5.65824	3.84723	7.54318	5.0338	12.577	66.7331	25.3391	5.73514	4.29998	10.1307	0.404049	16.2171	23.7348	2.99684	66.5338	3.553	13.6601	45.6201	245.021	156.561	6.8879	160.434	209.591		5.83508	3.0638	0.0769014	9.96487	0.0769014	1.88791		18.4883	17.6215	16.1648	19.9581	17.3078	12.0909	16.9386	2.69149	19.6301	15.8897	16.4506	17.5431	0.0321381	17.4647
	11.3513	2.47639	5.53936	19.1142	5.47619	3.74511	7.95041	6.25747	14.2079	78.7062	39.1559	5.50777	4.17788	9.8983	0.40639	11.5659	29.9649	5.81319	124.629	6.12179	17.6845	48.6257	251.162	163.46	0.623568	165.079	212.558		5.8435	3.03138	0.0315847	13.6064	0.0315847	1.76266		18.6758	17.8663	16.369	20.0692	17.656	12.2936	17.155	2.67633	19.8313	15.6009	16.6908	17.8137	0.0325447	17.7611
	11.2027	2.40095	5.31586	19.5732	6.01917	3.6598	8.02861	6.41103	14.4396	79.8523	41.1013	5.66751	4.07381	9.90681	0.41722	10.0748	31.6705	7.35905	133.278	4.03787	19.0865	50.72	253.559	169.225	1.55928	151.421	215.053		5.53518	3.26656	0.351656	13.9057	0.351656	2.00771		18.8579	18.0255	16.5548	20.2386	18.0094	12.4891	17.3626	2.67464	20.0372	15.4046	16.9184	18.0215	0.0315692	18.0174
	10.8326	2.81914	5.21997	18.1907	8.85683	3.56566	8.24748	5.77016	14.0176	69.9627	33.2948	7.0384	3.97924	10.3386	0.444159	6.68278	29.4669	9.16582	98.8676	0.371307	21.9195	56.1285	240.416	171.728	0.0178986	89.6365	217.823		3.79419	4.21926	1.81843	11.1523	1.81843	3.47274		19.03	18.1215	16.7168	20.3773	18.3648	12.6698	17.5467	2.67152	20.2182	15.2252	17.068	18.304	0.0349435	18.2431
	10.1601	3.35725	5.04031	16.7532	8.77684	3.32732	7.9025	5.17648	13.079	65.5043	26.7959	6.90858	3.77801	9.81429	0.444095	5.0968	20.6594	8.19213	78.3346	0.764467	20.9323	66.6571	224.018	176.469	2.46899	91.1576	224.915		3.25153	3.55133	1.86826	9.84461	1.86826	3.58126		19.2061	18.2088	16.8207	20.5043	18.7665	12.8394	17.7243	2.68044	20.4047	15.123	17.1677	18.6271	0.0407703	18.4876
	16.8212	3.47514	4.68415	15.4267	8.40378	5.03513	8.97434	5.79129	14.7656	64.5316	33.539	6.71945	4.7719	13.6709	0.482521	61.5727	30.2412	18.4057	41.6326	0.325543	15.5174	2.25998	220.503	186.059	8.39733	98.4205	176.607		10.1017	3.24431	2.0353	8.70722	1.68432	1.68432		19.366	18.3011	16.8997	20.6268	19.212	13.0051	17.9018	2.69916	20.601	15.0776	17.2501	18.9843	0.0478605	18.7566
	27.675	3.87785	4.67504	14.7183	8.62324	6.34595	10.9859	9.0545	20.0404	82.4193	81.984	7.4846	5.09277	13.1945	0.443026	278.527	50.5244	39.8269	13.9307	5.58216	21.5291	87.4325	208.705	186.307	13.0047	94.1143	143.485		20.1904	3.60675	2.80955	7.23368	1.13864	1.13864		19.5238	18.4083	16.9687	20.835	19.6165	13.165	18.0862	2.73988	20.8261	15.149	17.3286	19.3144	0.0541937	18.9661
	27.9832	3.8094	5.84451	16.8604	8.41468	6.3221	11.539	9.25073	20.7898	80.169	85.5761	7.36839	5.96391	14.749	0.424135	270.411	59.7474	32.4278	28.3166	9.76169	27.2165	93.2909	210.688	155.75	2.14362	98.2044	144.057		20.6148	3.55898	1.52388	9.49199	1.04629	1.04629		19.694	18.5163	17.0431	21.154	20.0047	13.3034	18.2859	2.81372	21.0996	15.3874	17.4114	19.6326	0.0599598	19.1051
	26.7787	3.62695	5.73865	17.7222	8.04089	7.4349	11.5571	8.89725	20.4543	76.9854	79.161	7.73789	6.16271	15.3019	0.425779	231.7	62.8866	33.8539	38.0092	12.3634	16.9922	71.4745	216.018	158.403	0.362725	105.752	118.583		19.0409	4.11094	1.99924	9.98433	0.302998	0.302998		19.8546	18.6243	17.1212	21.4582	20.6326	13.5532	18.5407	2.88135	21.422	15.5407	17.497	20.1305	0.0699889	19.2395
	24.8308	3.88472	5.51059	16.7903	7.72775	7.36115	11.0176	8.11822	19.1358	73.6844	65.9055	7.54445	5.97323	14.5247	0.417187	190.806	50.8775	30.3267	33.3248	10.8228	13.3693	42.3325	208.507	164.196	2.35367	112.291	120.195		17.2864	3.65974	2.03386	9.24587	0.183303	0.183303		20.07	18.9305	17.2018	21.7527	21.2572	13.9383	18.8584	2.91739	21.7758	15.47	17.634	20.6755	0.0793945	19.5002
	23.3275	3.93271	5.36106	15.5256	7.44328	7.13365	10.454	7.48336	17.9373	71.5839	56.0006	7.28846	5.80421	13.505	0.398815	165.729	42.5268	25.9377	25.7213	9.06426	11.0245	25.0304	207.123	168.05	7.83386	118.401	125.235		16.0391	3.35575	1.9274	8.23712	0.154816	0.154816		20.4585	19.2653	17.2739	22.0484	21.8407	14.3414	19.2047	2.96616	22.1708	15.445	17.7717	21.1968	0.0878939	19.8619
	22.4723	3.78368	5.26089	14.3327	6.93563	6.69684	9.91368	7.15107	17.0648	72.1334	51.1378	6.81624	5.61988	12.4834	0.379132	157.719	37.5769	21.6484	19.5278	8.86874	10.348	17.2045	211.435	170.657	15.9343	129.706	135.202		15.6561	3.03256	1.55534	7.51646	0.119395	0.119395		20.8329	19.5974	17.3567	22.3278	22.3881	14.7358	19.5398	3.01348	22.5533	15.4223	17.9169	21.6452	0.0942393	20.2151
	22.1543	3.5732	5.03907	13.4126	6.40115	9.9128	10.0822	6.90227	16.9845	68.46	47.6413	8.15697	5.37959	12.5376	0.399507	145.736	42.367	25.433	11.0917	13.55	0.0286927	14.6675	217.601	176.502	24.1266	142.166	70.7565		13.9973	4.58378	3.1179	5.25563	1.75582	1.75582		21.1754	19.9241	17.5457	22.757	22.9187	15.0998	19.9035	3.0818	22.9853	15.4838	18.1403	22.0488	0.0972527	20.5498
	25.9696	3.39069	11.2819	15.5907	6.15253	13.9605	12.7243	7.96953	20.6938	62.6323	63.5134	12.6212	7.43488	15.1831	0.34257	175.437	87.1165	2.08048	8.216	43.1884	1.52807	58.4476	223.018	49.5977	7.47377	148.157	19.0447		13.3484	9.2305	1.33927	2.96947	6.46867	1.33927		21.494	20.2279	17.7236	23.2881	23.4739	15.4566	20.2773	3.17886	23.4562	15.6769	18.3497	22.5354	0.102376	20.8609
	25.8789	3.2272	21.2791	19.1413	7.74986	14.8362	15.3521	8.5484	23.9005	55.6823	73.0751	16.9887	9.52143	20.7447	0.370819	110.814	147.013	35.1295	14.3583	57.794	0.266202	57.0696	227.928	8.72982	0.667241	111.823	12.1685		8.89019	13.7615	4.29037	2.15259	9.23888	2.15259		21.789	20.512	17.8916	23.7903	24.0354	15.8982	20.6528	3.25045	23.9032	15.7386	18.5467	23.006	0.107315	21.1505
	24.3805	3.13209	20.2883	18.6888	8.27212	14.24	14.8336	7.95097	22.7846	53.601	63.2179	16.4644	9.76409	19.8884	0.341432	91.1428	136.926	29.7533	14.8621	43.0533	0.352407	36.6752	230.809	3.8565	0.13269	101.05	16.6832		7.91612	13.3323	3.82392	2.22439	8.19225	2.22439		22.0618	20.7895	18.0649	24.2508	24.5832	16.3256	21.0126	3.31791	24.3305	15.7901	18.746	23.4412	0.111295	21.4257
	22.6785	4.19289	18.7936	17.4954	8.22178	13.2867	14.1115	6.93562	21.0471	49.1488	48.1028	15.3911	9.48801	18.469	0.321244	73.3938	98.3784	21.9222	11.451	34.6885	0.680262	18.9574	199.702	0.220057	0.687359	102.065	25.3793		7.28744	11.1982	3.40253	2.10436	7.16928	2.10436		22.3186	21.0725	18.236	24.6685	25.1108	16.7169	21.3539	3.38628	24.7401	15.8579	18.9451	23.8399	0.114404	21.6955
	20.9377	6.25694	17.7445	16.6639	8.51869	12.6731	13.7991	5.67041	19.4695	41.0925	32.1536	14.6685	9.55729	17.4743	0.292881	50.9597	56.8847	15.5658	8.20671	27.883	1.26801	6.82906	145.626	0.336414	2.75767	96.1537	31.9385		6.26927	8.41153	3.07601	1.9954	6.14978	1.9954		22.56	21.4414	18.387	25.0385	25.6031	17.0744	21.6841	3.45128	25.1354	15.9162	19.1506	24.1999	0.116476	22.0007
	19.8396	7.1986	16.699	16.2655	8.23597	12.1886	13.4045	5.04291	18.4475	37.6209	25.4309	14.2271	9.22414	16.5906	0.285359	41.4098	38.5138	10.8532	8.18513	26.7141	1.47844	2.29553	123.785	2.64231	4.23937	101.778	37.6487		5.61251	7.02848	2.4719	2.03844	5.9911	2.03844		22.7777	21.8252	18.5214	25.3754	26.1731	17.3698	22.0071	3.54917	25.5563	16.1274	19.3473	24.5334	0.118185	22.3015
	20.5947	6.85144	15.7155	15.87	7.84365	11.8928	13.128	5.26898	18.397	40.1354	27.7622	13.8042	8.85595	15.8314	0.282552	55.7511	39.3956	6.69508	7.51863	27.9246	1.52571	5.15386	131.631	6.80674	6.0243	109.848	41.3662		6.79052	6.95274	1.91134	2.06587	5.96052	1.91134		22.9777	22.1859	18.6489	25.7091	26.8929	17.6374	22.342	3.69457	26.0365	16.5365	19.5331	24.8673	0.120139	22.5818
	27.3914	6.51418	14.9585	15.1291	13.9134	11.3617	14.878	6.92681	21.8049	46.5573	47.9807	14.436	11.9996	15.0864	0.113963	156.584	69.9543	0.00647691	0.0630053	0.930538	12.3647	82.2092	139.483	11.3297	10.2108	19.4577	48.4804		12.9555	7.92179	0.522562	0.693091	0.522562	3.07426		23.172	22.5175	18.7678	26.1305	27.6101	17.8823	22.68	3.86792	26.548	17.0543	19.7052	25.2679	0.123689	22.8448
	27.0917	8.74782	14.1202	14.2119	16.583	10.5221	15.2128	6.46497	21.6778	42.4969	41.7958	14.1661	11.4217	15.9903	0.166665	141.108	41.796	1.19371	1.00172	1.8775	22.0025	76.8637	91.7125	17.6757	16.913	3.03269	60.8769		12.9256	5.41827	0.0458541	0.0458541	2.41694	3.64397		23.364	22.8241	18.8787	26.658	28.2851	18.1054	23.0192	4.05995	27.0792	17.6372	19.865	25.7483	0.128982	23.094
	26.5198	13.4994	13.1303	18.3257	16.3051	9.92203	16.2837	5.78127	22.065	35.5034	33.4231	14.9023	13.2226	17.8206	0.148116	104.777	7.75275	9.94395	4.16973	0.000458224	40.4713	67.1635	23.2819	26.9792	1.53617e-06	4.07776	70.6013		11.6176	1.40289	1.77192	3.42348	1.40289	4.98022		23.5401	23.1176	19.0212	27.1746	28.9111	18.2994	23.344	4.24007	27.5841	18.1634	20.0453	26.217	0.133407	23.3288
	25.2798	14.6672	12.14	23.7092	15.5593	9.44175	16.7995	6.34965	23.1492	37.7966	40.3181	15.1132	12.7718	21.6717	0.258391	71.9144	4.54686	21.7111	47.7431	1.5382	54.1369	48.3758	13.3758	38.2477	28.9947	7.64634	78.903		10.1665	0.446047	2.97322	8.59592	0.446047	5.67149		23.732	23.7035	19.3186	27.6648	29.4943	18.4792	23.7321	4.37587	28.1079	18.4387	20.4148	26.6816	0.133064	23.7177
	23.977	15.6578	11.3066	22.7858	14.4718	8.87416	16.1789	6.07858	22.2574	37.5711	36.9491	15.0648	12.0979	21.0038	0.269047	60.8104	0.271511	23.7391	43.6519	2.91391	53.3587	31.9504	7.11127	49.251	19.9035	14.8429	89.3088		8.91214	0.592976	3.75823	7.721	0.592976	6.19066		23.9442	24.4759	19.6716	28.4892	30.046	18.6463	24.2122	4.56208	28.7743	18.8421	20.7398	27.4859	0.139887	24.2101
	23.3907	15.3981	10.5746	21.7608	13.6585	8.20218	15.4975	6.03954	21.537	38.9711	36.476	14.5283	11.3456	20.1701	0.280003	62.3034	0.00988558	24.2345	39.2289	3.38176	53.2215	25.6669	8.56397	60.0603	11.8081	21.7711	102.461		8.86244	0.869764	3.95367	7.23249	0.869764	6.32612		24.1576	25.2151	19.9924	29.4067	30.5937	18.8956	24.7102	4.76026	29.4704	19.2644	21.0337	28.3588	0.148305	24.6863
	26.7675	14.5542	9.80773	21.365	13.0778	7.6113	15.5306	7.24908	22.7797	46.6761	52.5492	13.816	10.6252	19.6623	0.298376	126.269	0.953414	32.7511	34.0407	6.01631	62.7152	71.2852	14.2154	72.5351	9.24491	27.528	114.772		12.9516	0.738194	4.00824	7.54907	0.738194	6.20467		24.3592	25.9041	20.2955	30.3057	31.1285	19.1693	25.1937	4.95662	30.1503	19.674	21.3115	29.2053	0.156261	25.1317
	26.6364	17.9673	9.45183	22.0594	12.6714	7.07381	15.9767	7.58092	23.5576	47.4499	57.4704	15.3193	10.2567	21.0364	0.344474	113.63	3.96237	42.5738	36.9995	10.925	79.2613	69.0885	0.127608	78.724	13.9497	31.9574	126.578		11.3171	2.64793	5.8675	6.74008	2.64793	8.24552		24.5865	26.6211	20.7007	31.1572	31.6294	19.425	25.6866	5.12632	30.813	19.9571	21.6721	30.0232	0.161544	25.6038
	25.045	27.3692	8.99807	38.6616	13.9654	6.8656	20.1508	12.3114	32.4622	61.0961	151.57	19.5052	10.2399	26.7882	0.446911	23.953	52.1055	124.384	342.65	38.2592	176.498	45.1655	81.8077	86.982	413.6	19.0014	131.306		5.53979	7.86403	10.5071	19.1564	5.53979	12.6396		24.9723	27.3848	21.1093	31.9588	32.0902	19.6826	26.1997	5.27563	31.4753	20.1363	22.075	30.8153	0.165253	26.1786
	23.2435	27.4005	8.55495	42.5259	24.703	6.46783	22.1493	13.2756	35.4249	59.9371	176.243	23.9733	12.2271	26.7261	0.372217	1.19737	27.5753	184.806	415.206	6.52147	245.908	24.1969	82.3741	95.4439	585.708	40.6854	140.58		0.729736	3.42724	15.4183	18.5526	0.729736	17.5054		25.2972	28.1289	21.5045	32.7704	32.5187	20.1379	26.7263	5.38081	32.1071	20.133	22.4527	31.4213	0.166473	26.7131
	21.5763	25.913	10.0205	40.0023	24.7196	6.11445	21.391	12.1705	33.5615	56.8952	148.12	23.148	12.9095	25.6146	0.329798	0.034338	20.4483	129.288	346.378	11.0793	233.374	10.5745	57.5855	68.9558	469.926	40.8973	149.085		1.57163	2.76504	13.1274	16.8543	1.57163	17.0335		25.5426	28.8278	21.8786	33.674	32.9687	20.6171	27.2515	5.51767	32.7691	20.2472	22.7946	31.9335	0.166987	27.1852
	19.8387	24.9425	17.7726	43.6337	23.2458	5.83398	22.5445	12.3315	34.876	54.6984	152.066	21.5422	18.2891	24.5183	0.145517	7.32168	5.75012	22.7715	444.752	0.491761	279.242	2.2927	43.7975	0.30462	640.554	24.219	156.013		1.70356	3.40024	3.76965	22.0914	1.70356	15.7082		25.7589	29.4758	22.2237	34.5662	33.4873	21.0692	27.7635	5.68318	33.4467	20.47	23.1075	32.4844	0.168675	27.6173
	18.5264	24.1346	22.3174	59.922	22.3953	8.77	26.011	17.5127	43.5236	67.328	306.693	22.3563	19.4742	23.6998	0.0978743	56.0182	3.52068	13.6425	1149.96	13.0729	297.251	0.0407806	33.7575	15.9432	1730.35	16.5716	91.2882		3.82992	1.77827	0.0389662	37.5657	0.0389662	13.5863		25.9739	30.1637	22.5622	35.4235	33.9813	21.5017	28.2677	5.84872	34.1164	20.6904	23.4151	33.0269	0.170294	28.0688
	17.2727	22.755	21.6454	58.8204	27.1274	8.74507	26.061	17.2152	43.2762	66.0574	296.364	22.2002	18.3659	26.0343	0.172712	77.2344	10.9296	19.4975	1073.18	1.13723	299.842	1.10628	19.6295	11.0285	1639.92	77.4915	91.7653		4.92751	0.554804	0.554804	36.6202	4.92721	13.4551		26.1866	31.0978	22.8995	36.218	34.4316	21.9478	28.7969	6.01032	34.8072	20.8714	23.7213	33.5981	0.172312	28.6422
	22.8723	21.2516	20.3951	54.9333	33.4532	8.26768	26.8622	15.9148	42.777	59.2461	253.281	22.0619	20.6092	30.808	0.198353	15.9196	31.4783	41.8237	787.986	43.4418	345.756	20.6822	8.5682	4.28729	1340.2	228.879	101.139		0.810308	0.810308	1.66688	32.8713	11.3913	13.7943		26.3913	32.0218	23.23	36.9518	34.8456	22.3943	29.3058	6.15965	35.4654	21.0186	24.0203	34.1397	0.173992	29.2065
	34.9754	20.5285	22.9807	51.5695	32.7763	8.02752	28.4763	14.8697	43.3461	52.2179	221.109	27.8785	21.1416	34.4256	0.239062	42.2374	63.1677	30.2016	533.297	18.4896	418.153	277.251	4.85773	21.6805	1105.23	208.854	106.027		7.09686	7.34998	4.89777	23.6911	4.89777	19.851		26.7171	32.8914	23.5524	37.6735	35.2533	22.8122	29.8166	6.30321	36.1198	21.1399	24.3435	34.6628	0.174884	29.8042
	32.803	24.031	27.9614	49.8654	30.7062	7.65109	28.8364	13.6684	42.5048	47.3999	186.825	29.3338	25.0136	32.2788	0.12681	15.7343	23.0917	0.765512	442.222	3.49636	448.815	209.628	32.5639	92.8705	994.831	153.307	113.921		3.46919	5.30285	1.3724	20.5316	1.3724	21.6827		27.0613	33.7088	23.8638	38.3865	35.6529	23.2196	30.3155	6.44531	36.7608	21.2608	24.6632	35.1669	0.17556	30.3851
	30.3369	30.4874	27.7564	48.7918	28.3746	7.16036	28.8179	13.2244	42.0423	45.8896	174.885	29.3557	27.9109	30.4498	0.043503	2.30738	2.78724	1.12685	398.958	0.19656	469.05	144.299	147.937	88.9606	928.26	101.004	124.638		0.981178	1.13168	1.59936	19.4361	0.981178	22.1954		27.3634	34.5129	24.1557	39.0763	36.0262	23.6278	30.7937	6.58777	37.3815	21.3932	24.9576	35.6479	0.176391	30.9381
	28.0228	30.6122	27.0427	47.0668	26.1504	6.99803	27.6488	12.7675	40.4163	46.1775	163.01	27.5327	26.3735	29.9648	0.0637469	0.139836	8.78161	0.367369	377.06	2.24537	426.455	94.0566	150.988	76.0074	826.123	61.2443	128.289		0.490028	3.07946	0.490028	19.5341	1.38237	20.5347		27.6463	35.3162	24.427	39.7281	36.3713	24.0148	31.2506	6.73094	37.9815	21.5386	25.2318	36.1075	0.177304	31.4812
	26.2753	30.8846	26.0013	44.1206	24.3344	7.94733	26.5939	11.652	38.2459	43.8146	135.769	26.1383	24.7511	29.7322	0.0914246	0.101522	18.4097	0.351152	307.184	5.10545	347.695	63.2153	157.756	58.934	665.438	36.119	107.685		0.136978	4.74625	0.136978	17.9823	1.80392	18.191		27.9339	36.1079	25.0339	40.3361	36.6825	24.3871	31.7469	6.79592	38.5428	21.4066	25.7589	36.5389	0.173039	32.0209
	24.3706	63.5214	24.7086	47.8804	36.24	7.53628	34.0429	19.7412	53.7841	57.9891	389.714	30.4743	24.4551	44.9703	0.295499	93.5527	868.983	87.1284	191.477	4.82729	702.601	36.5558	2042.76	40.7573	873.552	320.966	116.385		6.10369	33.0471	5.76569	17.4061	5.76569	22.938		28.2226	36.8568	25.9745	40.9009	37.0588	24.755	32.2947	6.79631	39.0911	21.0446	26.5365	37.0083	0.164793	32.5397
	22.8116	71.6138	23.2454	49.0464	59.8645	7.17178	38.9589	24.9928	63.9518	64.1518	624.642	36.1459	22.9201	57.1599	0.427571	260.734	1066.34	246.915	101.757	437.042	1010.42	20.1345	2839.75	24.2152	943.834	1725.57	124.383		13.3342	35.4679	12.9005	12.9005	23.7186	28.9741		28.6163	37.5508	26.8857	41.4228	37.5118	25.1223	32.8516	6.79024	39.6418	20.6694	27.3184	37.541	0.157612	33.064
	21.7193	68.5487	34.3665	45.9801	58.3278	11.6113	40.0923	21.7186	61.8108	54.1714	471.696	40.1733	24.8811	55.2409	0.378919	337.565	809.766	32.7844	34.6659	332.534	811.165	11.5249	2522.47	257.346	764.83	1600.26	45.0667		18.454	28.3754	5.80677	5.80677	18.1545	28.562		29.0109	38.2133	27.7361	42.0293	37.9596	25.4645	33.4023	6.82258	40.2249	20.4255	28.0548	38.1499	0.152482	33.4852
	21.1686	63.4822	39.0042	44.0414	54.9875	25.6794	41.3939	16.3793	57.7732	39.5694	268.281	41.5228	29.0106	52.251	0.285995	409.061	487.894	5.71058	7.00926	184.786	246.946	8.08914	2039.22	427.65	661.358	1344.18	54.0942		20.3542	21.9594	2.51859	2.51859	13.4647	15.8434		29.374	38.8519	28.5687	42.6786	38.3882	25.7921	33.9423	6.87551	40.8178	20.2565	28.77	38.736	0.14763	33.8811
	20.691	60.2753	38.3113	42.5773	50.8476	24.4969	39.5332	15.1666	54.6998	38.3642	230.026	40.4443	27.9505	48.78	0.271464	355.031	430.233	1.49301	9.26619	128.016	226.092	5.60019	1759.87	399.474	588.197	1057.75	38.0983		19.7533	19.831	2.13297	2.13297	10.4033	15.9474		29.7133	39.4747	29.3688	43.3003	38.7898	26.1063	34.4589	6.93227	41.3911	20.1175	29.4549	39.3035	0.143234	34.2515
	19.875	58.1	37.5864	40.8479	47.9504	37.2044	40.2607	12.7263	52.9869	31.6097	161.958	39.2171	37.2999	46.1748	0.106318	415.577	318.243	7.15186	0.344787	59.1321	9.34081	2.40401	1582.09	371.021	507.303	877.696	356.451		19.3422	18.8829	1.63074	1.63074	8.7333	2.01272		30.2483	40.0997	30.149	43.8351	39.3516	26.5097	35.0322	6.94541	41.9776	19.8258	30.1738	39.9127	0.138956	34.8
	19.6282	55.2901	36.7105	38.1736	46.8764	38.3346	39.1689	11.9069	51.0758	30.3988	141.774	38.2541	37.0763	44.7409	0.0936796	381.84	259.893	6.04348	0.990589	59.4048	0.696024	1.69959	1366.46	338.047	393.988	815.209	400.405		18.6259	17.036	1.54357	0.0805016	8.62223	0.0805016		30.9367	40.7098	30.8776	44.2519	40.2494	26.9914	35.6695	6.93844	42.6079	19.452	30.8924	40.5947	0.135721	35.5931
	18.8001	53.0533	34.4345	35.0609	52.7059	38.8859	38.8234	12.8808	51.7042	33.1778	165.914	36.9734	34.5911	49.2509	0.17485	400.934	202.489	19.2627	14.1565	192.723	0.00390061	0.22618	1206.09	259.532	280.107	1182.08	422.77		18.1733	16.0799	2.5389	1.91249	15.7325	1.91249		31.64	41.2761	31.5713	44.6275	41.1715	27.4609	36.2912	6.92888	43.2201	19.0924	31.5884	41.25	0.132643	36.4058
	17.7488	50.0488	36.1116	32.4087	57.7196	37.244	38.5469	13.9839	52.5308	36.2777	195.55	36.6778	33.3344	46.8476	0.168531	432.56	132.293	5.93065	37.6779	367.592	1.69769	0.331394	1006.43	316.382	198.364	1551.97	357.946		18.929	13.371	0.56617	4.26911	21.0418	0.56617		32.3197	41.8172	32.2497	44.9701	42.0599	27.9025	36.8865	6.92085	43.8074	18.7626	32.2672	41.9993	0.131043	37.0684
	23.8032	48.0491	52.5181	29.8993	56.728	34.9257	40.9873	13.3085	54.2957	32.4698	177.115	41.4874	31.1559	51.4009	0.245225	295.29	49.8704	132.961	122.943	247.771	36.7423	30.0168	883.555	1169.21	133.976	1474.83	275.6		17.6842	6.56172	11.0307	11.5881	15.2406	6.56172		32.9536	42.3843	32.9009	45.3283	42.8882	28.7236	37.5298	6.82659	44.3564	18.1898	32.9141	42.7622	0.130135	37.669
	29.3076	49.4954	51.9529	27.8033	53.7013	43.701	42.6603	11.4463	54.1065	26.8312	131.017	46.5982	32.9059	51.3385	0.218799	178.294	46.7194	86.353	220.729	121.906	1.08315	120.628	971.626	1130.87	89.8481	1251.52	643.967		17.2906	2.89721	5.35468	18.7949	7.10314	2.89721		33.7059	42.9742	33.5043	45.8357	43.6821	29.5906	38.2155	6.74563	44.9611	17.6516	33.5547	43.5051	0.129126	38.3401
	29.7982	47.6954	49.228	26.455	51.9883	44.4181	41.5972	10.769	52.3661	25.8887	115.971	46.0568	33.4531	48.8449	0.187024	139.216	37.1885	58.23	229.286	107.976	7.95776	131.645	862.65	955.028	66.1044	1133.25	680.877		16.2586	1.63865	3.17126	19.6018	5.93155	1.63865		34.5705	43.5725	34.0721	46.3047	44.4691	30.4132	38.9004	6.65965	45.56	17.1198	34.1967	44.2449	0.128098	39.0715
	28.5369	45.385	45.6991	31.5532	51.5001	42.037	40.7852	8.90991	49.6951	21.8459	79.3864	43.711	34.1742	45.6206	0.143448	150.022	21.158	24.1461	85.2299	114.809	1.56702	104.292	732.271	749.368	174.999	1100.62	562.284		15.1741	1.67399	1.98808	12.1578	7.78911	1.67399		35.4482	44.1376	34.5961	46.7307	45.2448	31.169	39.5544	6.58249	46.1369	16.6416	34.8091	44.968	0.12734	39.7929
	27.2707	44.0588	42.9227	31.2403	50.5254	38.8458	39.1439	8.6198	47.7637	22.0208	74.3009	40.8842	33.1416	43.7748	0.138243	140.974	24.1558	14.279	62.468	129.538	0.0889113	80.0344	662.255	605.072	166.817	1036.9	421.123		13.6136	3.17457	2.03847	9.64396	9.6412	2.03847		36.2756	44.672	35.0887	47.1296	45.9742	31.8747	40.1691	6.51447	46.6836	16.2176	35.3854	45.6486	0.126653	40.4738
	28.5488	42.3905	39.9044	29.6269	54.5285	36.6595	38.6097	9.54038	48.1501	24.7098	91.0188	38.2819	31.385	41.7689	0.141946	101.222	14.294	1.67606	80.6921	253.406	3.80358	104.536	579.171	465.691	127.743	1310.73	336.171		9.73311	4.10856	1.62245	8.65505	16.2466	1.62245		37.0501	45.1954	35.5601	47.5304	46.6717	32.5375	40.7575	6.4633	47.2208	15.8579	35.9326	46.3026	0.126102	41.1228
	27.1244	40.935	36.9192	28.0886	58.7152	35.4897	37.8787	11.5033	49.3819	30.3688	132.326	36.2044	29.9389	39.931	0.143011	115.655	9.34094	0.92063	95.8452	434.16	5.70713	77.4381	511.233	345.762	95.338	1631.41	294.645		9.08005	4.73052	0.714733	8.11583	22.5107	0.714733		37.729	45.7248	36.0091	47.9221	47.3275	33.141	41.3089	6.43546	47.7444	15.5789	36.4391	46.9268	0.125803	41.7269
	26.5145	40.2366	34.7394	35.8155	55.9782	34.55	37.9724	9.87358	47.8459	26.002	97.4876	35.2774	34.5973	39.1313	0.0614955	131.282	5.12661	10.4522	4.65204	324.212	11.7128	67.0764	480.139	269.448	305.935	1417.8	263.266		8.76293	4.95912	0.538065	0.538065	20.7008	0.727468		38.2841	46.2977	36.427	48.2791	47.9269	33.7005	41.8192	6.42772	48.2469	15.3702	36.8913	47.5196	0.125912	42.2909
	27.0445	38.7204	33.1488	46.6193	54.0853	32.4136	38.672	10.0559	48.7279	26.003	101.121	35.9346	32.5974	44.6446	0.155966	135.198	0.00233978	30.5054	63.1595	237.571	39.1672	76.0387	415.992	219.761	800.596	1278.84	198.504		8.89008	2.78577	2.78577	10.6847	18.1508	3.52097		38.8187	46.8403	36.7977	48.5946	48.4923	34.2418	42.2976	6.41732	48.7149	15.1718	37.3029	48.0793	0.126213	42.8295
	25.5949	37.261	31.6036	44.753	77.2286	44.407	43.4747	18.1166	61.5913	41.6716	328.211	40.834	33.0179	44.6665	0.149947	319.688	38.6097	140.923	1.63403	1139.33	0.86925	52.8583	358.592	176.334	698.465	3469.7	680.298		15.2391	3.573	9.23043	3.91896	36.3946	3.573		39.3092	47.4002	37.1429	48.8841	49.0515	34.755	42.7571	6.42118	49.1783	15.0178	37.6845	48.5131	0.125626	43.3547
	30.8204	55.5609	30.139	42.8138	80.4413	57.0959	49.4786	19.0802	68.5588	38.5626	364.055	49.1873	33.8188	56.7122	0.252879	348.126	36.9947	374.019	44.419	958.692	58.0244	156.148	1386.55	139.583	599.727	3858.5	1503.23		18.3669	6.37354	19.0484	6.37354	31.254	7.90859		39.7617	48.0675	37.4976	49.1511	49.8018	35.2324	43.252	6.48841	49.7404	15.0014	38.0636	48.8802	0.124409	43.9146
	48.0307	56.8977	28.2645	42.0771	79.4323	57.5699	52.0454	17.2344	69.2797	33.1142	297.024	52.4642	43.5655	57.4018	0.137037	16.1175	23.5448	565.528	99.3661	750.045	30.52	882.459	1487.89	98.8043	564.187	3734.17	1540.2		4.43348	4.43348	24.1997	10.3871	26.9681	5.10567		40.18	48.7105	37.9814	49.4068	50.5987	35.6825	43.76	6.5516	50.3116	14.9717	38.531	49.2327	0.121937	44.4452
	46.4744	54.923	29.1279	39.6198	75.4193	55.8934	50.243	15.8781	66.1211	31.6027	252.116	50.6987	41.3335	55.6508	0.147625	14.2018	21.9027	445.846	112.852	633.848	31.927	792.42	1339.45	116.714	453.49	3259.82	1411.42		4.22428	4.22428	21.5708	11.0789	24.7206	5.19465		40.5679	49.3062	38.458	49.7047	51.3819	36.128	44.2578	6.622	50.8798	14.9623	38.9855	49.6051	0.119872	44.9371
	42.972	52.7099	39.3733	54.1647	73.0286	52.0809	52.3882	11.7254	64.1137	22.3818	137.486	52.3954	45.2493	53.801	0.0863376	88.6645	0.103443	169.389	3.15599	426.023	0.094461	607.502	1182.35	443.052	1284.52	2992.54	1139.49		9.42332	0.314486	13.0221	1.76937	20.6332	0.314486		40.931	49.8657	38.9141	50.0507	52.1161	36.5306	44.7347	6.70415	51.4388	14.9865	39.4183	50.0045	0.118383	45.3983
	39.9994	48.8561	37.3599	64.4173	74.1007	50.5268	52.5434	14.2215	66.7649	27.0663	202.252	49.6914	42.2135	60.9447	0.181577	157.352	13.5959	230.537	140.99	464.72	4.06648	469.8	932.179	362.347	2124.54	3110.99	1036.99		9.69209	0.835356	12.3316	14.7258	24.4093	0.835356		41.2178	50.39	39.2733	50.3665	52.8263	36.8607	45.1558	6.81622	51.972	15.0949	39.7594	50.3841	0.117864	45.7922
	37.1813	45.4984	35.2882	61.1986	73.891	58.1755	51.8722	15.1196	66.9918	29.1479	228.603	51.837	39.2606	60.4428	0.212453	215.821	40.6251	275.028	86.9828	484.828	39.7321	355.58	738.421	287.768	1838.19	3087.63	1588.1		14.6556	6.33856	16.5487	9.36168	22.054	6.33856		41.4673	50.8833	39.5094	50.619	53.5085	37.1485	45.5227	6.9457	52.4684	15.2577	39.9989	50.8172	0.119123	46.0431
	34.7714	43.621	34.5446	56.3901	72.2429	56.0873	49.6096	14.7186	64.3282	29.669	216.638	49.8542	36.9838	56.3144	0.207192	220.171	35.8623	226.954	45.9762	512.268	41.9613	270.501	639.916	263.091	1448.99	2907.19	1426.03		15.0828	6.23314	15.3096	6.53596	22.3887	6.23314		41.6969	51.3403	39.8033	50.8526	54.1712	37.4667	45.8885	7.04974	52.9382	15.3628	40.2767	51.2184	0.119588	46.2748
	34.1445	43.0535	33.4686	51.9236	70.0532	51.8383	47.4136	13.726	61.1396	28.9495	188.403	47.4459	36.3718	51.9023	0.175935	176.069	19.0106	194.464	20.34	512.552	19.5776	250.274	611.525	229.344	1128.9	2675.86	1123.17		13.3014	4.39238	13.9773	4.47772	22.6073	4.39238		41.9165	51.7491	40.1515	51.0866	54.8038	37.7805	46.248	7.13448	53.3825	15.4266	40.5928	51.5835	0.119236	46.5016
	33.3306	50.7087	31.1767	48.3683	65.757	48.0398	46.2302	12.6665	58.8967	27.3989	160.441	48.204	37.0079	50.1236	0.150527	166.399	20.0567	226.607	4.57148	381.298	3.27473	225.183	1048.73	165.18	902.63	2249.85	883		14.8735	2.50461	17.0273	0.16424	17.553	0.16424		42.1221	52.1034	40.5026	51.4597	55.3936	38.0799	46.6102	7.22568	53.8359	15.5024	40.9074	51.9424	0.118848	46.7909
	31.0588	51.2534	28.9129	44.7755	72.2732	44.8157	45.5149	15.7136	61.2285	34.524	246.916	44.7956	34.488	49.644	0.180146	208.981	32.9301	275.627	0.5467	716.006	0.48887	162.162	1084.31	112.115	699.658	2910.47	701.787		13.7369	6.45777	15.8827	0.0200996	27.4776	0.0200996		42.3304	52.4184	40.8386	51.8961	55.9433	38.624	47.0085	7.25586	54.2643	15.4352	41.2116	52.2878	0.118463	47.1132
	28.9542	48.0218	27.0529	43.8276	86.0653	41.5164	45.9064	21.3712	67.2776	46.5539	456.728	42.672	32.0948	46.9732	0.188173	287.376	4.47496	355.452	4.32152	1612.74	19.2715	112.991	881.93	76.186	650.407	4588.82	537.867		13.7178	5.34979	15.6191	1.15555	43.3933	1.15555		42.5357	52.7175	41.1596	52.3036	56.4488	39.251	47.4027	7.25552	54.6582	15.3061	41.5037	52.614	0.118048	47.4197
	27.7557	44.5393	25.0751	51.8049	84.7115	38.324	45.3684	21.7331	67.1015	47.9036	472.328	41.4317	30.3978	49.9885	0.243707	310.206	0.687387	411.818	41.4279	1547.88	49.6243	88.9487	687.218	45.5712	1120.94	4407.23	399.979		13.6759	3.10768	16.3565	10.3732	43.2798	3.10768		42.6494	52.9933	41.4819	52.685	56.8597	39.8481	47.7529	7.24676	54.9996	15.1755	41.7738	52.9162	0.117673	47.6672
	27.0916	41.6386	23.7932	62.0301	79.5167	35.9172	44.9979	21.6595	66.6574	48.1344	469.133	38.7779	29.298	56.9322	0.32047	320.636	11.2849	449.64	290.095	1191.55	82.4587	76.8625	543.548	29.907	1910.18	3744.49	309.505		11.6863	2.86069	14.9847	23.2522	40.7388	2.86069		42.751	53.2296	41.7871	53.0625	57.289	40.4245	48.0906	7.24923	55.3398	15.0741	42.028	53.1878	0.117205	47.9068
	27.5485	39.9008	26.4691	60.6148	73.74	33.8849	43.693	19.272	62.9651	44.1078	371.412	36.8929	29.1326	55.4363	0.311032	260.645	14.3808	296.665	286.346	902.823	96.1984	85.0827	465.538	66.334	1788.47	3070.88	242.128		9.34437	3.00793	10.4238	23.7219	36.8472	3.00793		42.848	53.4149	42.0704	53.3896	57.7224	40.9952	48.4067	7.24807	55.6548	14.9733	42.2648	53.4086	0.116478	48.1188
	37.4811	68.5517	41.1139	57.5277	68.6719	32.2637	50.935	16.0903	67.0253	31.5899	258.898	49.3208	38.3893	65.7957	0.263056	181.008	310.349	96.454	43.4643	314.596	348.617	366.974	2522.77	519.357	1536.9	2534.86	194.302		11.8398	19.2309	8.20692	8.20692	19.351	17.0571		42.9374	53.5792	42.3408	53.6333	58.1427	41.5654	48.6998	7.23683	55.9366	14.8601	42.4899	53.6198	0.115804	48.2583
	39.0906	86.541	46.2511	90.4494	64.8661	30.4164	59.6024	25.1227	84.7251	42.1504	631.149	55.5586	40.8807	81.1223	0.32984	420.734	725.686	178.258	951.537	27.7061	851.826	431.232	4653.49	779.895	5202.01	2166.12	146.214		16.468	30.9824	9.3075	34.8908	9.3075	25.1422		43.02	53.7158	42.6025	53.8496	58.5351	42.1185	48.9736	7.22101	56.1946	14.7447	42.7068	53.8161	0.115095	48.3679
	38.4071	83.0287	43.8645	99.2287	64.0745	37.6542	61.043	25.7108	86.7537	42.1192	661.045	53.9695	39.7714	78.2901	0.326259	512.382	483.373	295.099	1458.15	9.19039	547.032	403.311	4186.63	652.292	6545.49	2093.07	373.639		15.5624	29.0592	10.105	45.2592	10.105	16.3153		43.2182	54.1028	42.926	54.1737	58.9884	42.4611	49.3117	7.28108	56.5928	14.7654	42.999	54.156	0.114836	48.6605
	36.36	77.8925	42.1785	96.8246	62.6169	39.1833	59.176	24.449	83.6249	41.3157	597.752	52.3977	39.9321	74.0736	0.299472	520.567	350.31	288.913	1417.42	11.8398	399.709	325.281	3548.35	569.015	6162.27	1961.82	435.089		16.0377	25.4948	10.2192	44.4269	10.2192	13.2144		43.3861	54.1409	43.2639	54.5085	59.4569	42.8167	49.5955	7.30263	56.8981	14.7244	43.2945	54.4166	0.113827	48.7635
	38.007	80.2583	51.7425	91.684	59.0323	36.7484	59.5787	22.3904	81.9692	37.5813	501.332	55.3874	41.4409	74.9518	0.287913	465.34	427.643	61.4067	1030.75	0.298556	521.226	387.401	3835.79	1116.76	5381.62	1657.13	339.439		17.3804	24.8708	3.64492	36.2966	3.64492	18.6391		43.5588	54.0672	43.6125	54.843	59.9392	43.1852	49.8677	7.31314	57.1808	14.6651	43.5722	54.6491	0.112774	48.8398
	52.9925	84.4643	51.3246	86.3045	54.5925	36.4231	61.0169	19.9685	80.9854	32.7262	398.741	53.7925	51.7416	76.9964	0.196172	64.3911	549.78	93.9414	639.462	41.2728	604.857	1201.87	4374.47	1089.01	4621.28	1315.37	327.559		0.800011	30.6718	2.46794	32.512	0.800011	17.3694		43.7516	54.3396	43.9731	55.0116	60.4181	43.5636	50.1763	7.3361	57.5124	14.6207	43.807	54.8436	0.111875	49.1563
	51.2008	82.309	49.6962	86.8397	50.7168	55.5375	62.7167	17.1083	79.825	27.2787	292.694	53.3692	50.8378	75.6161	0.195948	132.615	383.86	169.534	581.922	143.998	51.5399	1080.85	4094.02	984.181	4694.34	1049.26	1384.81		2.16836	28.9398	3.67303	33.4706	2.65241	2.16836		43.9675	54.6173	44.3459	55.143	60.7941	43.954	50.4703	7.3194	57.7897	14.5024	44.0621	55.0116	0.110518	49.4816
	48.3728	77.5747	47.4848	95.6276	52.257	57.1538	63.0785	19.397	82.4754	30.7506	376.243	54.7054	49.3439	72.4695	0.189845	216.255	210.141	243.161	1059.45	117.105	35.1018	902.903	3510.59	850.326	5975.78	1151.41	1507.71		6.33253	22.8693	7.22053	40.9223	2.44841	2.44841		43.857	54.3835	44.7742	54.7339	60.5517	43.8917	50.3653	7.13467	57.5	14.1658	44.1123	54.6463	0.106663	49.5788
	46.4452	72.1246	44.3335	94.1486	58.6428	53.8664	61.5935	18.7965	80.39	30.517	353.307	56.2546	48.3005	68.7541	0.174736	229.472	110.904	297.909	1059.84	8.70673	59.7085	790.772	2894.45	676.467	5749.3	1625.56	1263.22		9.80942	15.87	11.9211	37.8941	2.38821	2.38821		43.6745	54.1503	44.9631	54.2851	60.3083	43.8315	50.2021	7.00051	57.2026	13.9446	44.1144	54.2514	0.103054	49.5567
	45.2812	75.6415	43.0897	90.2839	55.9389	51.2879	60.2539	18.7424	78.9962	31.1057	351.276	53.6134	46.7829	70.7159	0.203687	224.18	236.781	294.609	901.805	18.6191	80.3881	726.666	3285.24	613.315	5178.16	1414.84	1086.59		8.33218	22.0281	10.5237	36.6705	2.32548	2.32548		43.6054	54.0092	45.1936	53.6702	60.0776	43.7442	50.05	6.84419	56.8942	13.6747	44.1066	53.9245	0.100151	49.4319
	43.2459	99.9763	42.3413	83.9769	52.1301	52.028	62.2831	23.9154	86.1985	38.3979	571.947	52.079	45.4414	76.0152	0.251726	362.414	1420.78	397.673	470.62	103.084	105.166	621.076	6667.01	576.808	4310.23	1142.82	1135.93		8.83315	47.8972	9.73771	31.8978	0.0510235	0.0510235		43.7201	54.0459	45.3311	53.0609	59.8088	43.6609	49.9379	6.68353	56.6215	13.3837	44.1229	53.7996	0.0988209	49.196
	41.0645	98.8525	41.2845	79.4146	50.4297	51.6412	60.4478	23.4756	83.9234	38.8362	551.105	51.0354	43.5708	72.4712	0.249051	375.714	1474.92	367.231	359.738	100.363	77.5572	517.106	6484.76	527.164	3732	1030.74	1110		9.97095	47.8171	9.75086	28.3792	0.605749	0.605749		43.8308	54.1126	45.5751	52.4918	59.4914	43.5782	49.8467	6.5107	56.3574	13.0615	44.2669	53.7074	0.0963572	49.0335
	52.2765	93.2247	40.0956	78.0988	49.7843	48.6031	60.3471	20.5952	80.9423	34.1279	424.162	51.0304	48.8984	71.6432	0.188689	65.1356	1080.93	410.124	315.12	111.574	137.923	1152.74	5610.04	473.982	3572.96	989.718	916.792		1.24611	42.1943	10.9347	27.0684	1.24611	2.42731		43.925	54.4625	45.8155	52.5016	59.7756	43.9564	50.0728	6.52139	56.5942	13.0238	44.4212	53.9722	0.0970699	49.1586
	54.2249	87.6143	38.6309	76.8617	48.5876	47.4129	58.8887	19.0689	77.9576	32.3813	363.624	51.4063	47.7066	71.2025	0.197596	21.7508	825.157	410.378	323.026	106.112	131.695	1288.84	4801.07	412.352	3426.6	915.858	846.135		2.81865	36.208	12.7754	25.4554	2.81865	3.9934		44.0446	54.7828	46.0075	52.53	60.0882	44.3468	50.3	6.54023	56.8402	13.0024	44.762	54.2196	0.0955491	49.2687
	51.9625	85.8416	36.2094	74.2324	45.3589	47.2378	56.8071	19.0631	75.8702	33.5576	363.402	49.6001	45.8286	68.6649	0.199455	23.4697	843	424.267	303.642	131.061	91.5719	1131.52	4558.55	319.869	3125.7	730.86	835.978		2.36238	36.2414	13.3908	24.6323	4.24124	2.36238		44.1936	55.0413	46.2059	52.5706	60.4329	44.751	50.5325	6.55481	57.0873	12.9715	45.1147	54.4236	0.0935203	49.3882
	49.3485	85.4991	33.7877	70.6502	42.1359	44.6642	54.3476	19.6305	73.9781	36.1203	385.358	47.0063	42.768	65.3248	0.20868	24.9914	970.417	422.711	265.776	149.126	93.768	962.487	4512.43	239.11	2737.98	566.983	693.781		2.34213	38.4928	13.2187	23.6439	4.87044	2.34213		44.3713	55.3039	46.4164	52.6311	60.8096	45.1659	50.783	6.57444	57.3575	12.9461	45.4785	54.6357	0.0914674	49.5238
	48.4966	84.1882	66.9991	67.0462	40.1691	42.9046	58.3006	17.2292	75.5298	29.5523	296.844	57.7478	44.3026	67.0344	0.204171	96.1188	670.164	75.6628	76.4849	328.752	237.037	910.357	4338.02	2369.21	2373.8	477.187	604.183		9.25123	26.4403	9.25123	9.29836	17.5787	14.8432		44.5724	55.5694	46.6433	52.7256	61.2149	45.5794	51.0508	6.60097	57.6518	12.9302	45.8454	54.8584	0.0895004	49.6845
	47.2262	79.6152	99.8706	63.055	47.1549	42.4167	63.2231	22.6219	85.845	35.7811	511.752	55.1406	47.1728	75.4752	0.230761	255.902	268.702	1343.04	0.0282673	258.186	432.905	835.307	3756.55	6649.76	2000.82	831.195	580.437		7.9144	24.4747	44.73	7.9144	7.98563	12.7238		44.7994	55.482	46.8897	52.7801	61.4955	46.0069	51.2423	6.53199	57.7742	12.7473	46.2276	54.8065	0.084911	49.8349
	57.0357	73.8102	96.4948	58.7532	54.524	42.2973	63.8192	18.9145	82.7337	29.6376	357.757	57.8945	55.1519	70.046	0.118964	46.016	99.8197	1067.69	25.664	86.4013	463.191	1498.56	3078.66	6110.6	1634.48	1310.4	574.698		0.85877	15.9157	38.6003	0.85877	3.37049	15.5971		45.0492	55.3027	47.1584	52.8225	61.5141	46.4482	51.3825	6.36225	57.7448	12.3821	46.6257	54.6827	0.0795287	49.9905
	56.9681	70.4108	90.1098	66.9283	53.4639	39.5337	62.9024	17.2234	80.1258	27.3811	296.644	61.9482	54.34	69.5402	0.122701	35.2164	56.3758	740.24	16.2074	89.0858	546.096	1493.33	2712.99	5153.13	2362.33	1234.78	449.832		4.98009	8.46264	28.1616	4.98009	8.48427	22.4144		45.3174	55.1539	47.3055	52.9011	61.5507	46.8486	51.5129	6.2255	57.7384	12.0853	46.9628	54.5907	0.075112	50.1033
	53.6361	67.7554	88.0486	70.7562	50.9114	37.7011	61.4681	17.7199	79.1881	28.8278	313.996	60.6957	51.5926	70.006	0.151428	61.3414	39.5296	706.524	86.2686	111.444	564.873	1246.91	2443.41	4861.46	2749.09	1061.91	375.452		7.05967	7.05967	27.3529	10.0605	9.78432	22.9947		45.5982	55.0593	47.402	53.0042	61.627	47.0948	51.6309	6.13866	57.7696	11.8895	47.1716	54.5455	0.0724944	50.2031
	50.2867	65.9078	86.8603	67.5387	47.7395	36.1764	59.0849	18.0023	77.0872	30.4685	324.083	58.0972	48.3763	67.131	0.162368	77.409	46.5515	771.472	71.4675	128.718	524.798	1021.58	2264.17	4697.15	2422.04	865.243	318.692		7.81055	7.81055	28.7631	9.44153	10.3577	21.9208		45.8912	54.9993	47.5089	53.1268	61.7538	47.3606	51.7735	6.06804	57.8415	11.7204	47.3977	54.5312	0.069985	50.3179
	68.6669	65.8813	85.4594	62.753	63.5613	44.9126	65.2057	12.986	78.1917	19.9154	168.636	64.7213	62.955	67.9705	0.0383075	11.9793	0.456442	410.21	6.01616	2.70411	411.812	2534.35	2261.65	4507.09	1973.89	2046.37	706.927		3.94552	1.16001	20.738	1.96838	1.16001	19.8087		46.2009	54.9633	47.6271	53.273	61.9182	47.4815	51.9107	6.03145	57.9421	11.6189	47.5179	54.5407	0.0688113	50.45
	82.9292	64.2799	80.1327	59.3238	97.0121	52.5239	72.7003	16.7801	89.4803	23.0811	281.57	72.2063	60.5629	82.23	0.151739	104.631	70.9019	55.241	178.929	591.063	407.086	4173.76	2111.9	3820.25	1680.95	6191.73	1169.6		10.7229	7.92638	7.92638	12.8825	24.8057	19.6824		46.5211	54.9594	47.7586	53.4549	62.0994	47.5917	52.0642	6.00481	58.069	11.5335	47.6334	54.5833	0.0679912	50.6068
	83.3091	59.8259	76.1533	55.8864	99.1338	51.0108	70.8866	18.5599	89.4465	26.1825	344.47	67.9896	56.8713	81.5202	0.17811	154.32	122.339	27.739	225.004	797.905	395.044	4223	1722.37	3344.18	1410.9	6530.14	1068.4		15.3195	8.16373	8.16373	12.1032	31.1442	16.9788		46.8591	54.9821	47.9211	53.6793	62.2139	47.6979	52.2256	5.95493	58.1805	11.4023	47.7537	54.6564	0.0674025	50.8002
	80.119	57.1882	74.3022	51.6431	95.3474	48.0269	67.7711	18.5339	86.305	27.3477	343.504	65.7452	53.0294	78.6648	0.194658	152.469	111.999	42.6551	260.112	760.45	389.834	3818.56	1510.39	3133.51	1110.13	5932.53	882.234		14.3737	8.55702	8.55702	14.1021	29.6022	17.7183		47.2185	55.0415	48.0669	53.9419	62.2694	47.827	52.3942	5.88722	58.2814	11.2364	47.8869	54.7666	0.0670184	51.0044
	75.1553	59.573	71.2903	52.0007	88.8271	86.0333	72.1466	14.4556	86.6022	20.0364	208.963	73.2228	62.5023	83.3138	0.142724	9.05212	158.096	0.733278	405.857	278.238	192.841	3229.74	1701.44	2805.38	1134.09	4970.62	4584.49		1.9325	13.6498	1.9325	21.2221	15.6043	12.8105		47.5112	55.1268	48.0112	54.2424	62.3387	47.9882	52.5364	5.86721	58.4036	11.1679	47.994	54.9057	0.0671695	51.1268
	86.797	61.6662	66.1551	66.4419	85.0513	90.5481	76.1099	12.6792	88.7891	16.6591	160.763	75.7466	66.2268	86.3605	0.131949	114.213	208.622	99.0986	93.4707	79.9476	208.461	4688.48	1878.5	2287.77	2315.28	4452.46	5216.25		11.0504	14.0804	9.59149	9.30468	9.30468	14.8015		47.7416	55.1963	47.9613	54.5771	62.448	48.0425	52.6611	5.89071	58.5519	11.1861	47.9816	55.0415	0.0685273	51.3098
	97.8076	62.3056	62.32	66.0115	84.1732	86.0082	76.4377	14.9388	91.3765	19.5438	223.168	75.0923	63.2428	85.5495	0.149918	456.675	199.716	199.31	108.706	59.8383	91.5954	6317.57	1934.34	1935.6	2274.05	4336.05	4581.09		22.7153	12.7867	12.7724	9.08087	9.08087	10.9159		47.9717	55.2901	47.9451	54.9376	62.5821	48.089	52.8026	5.92514	58.7277	11.2213	48.001	55.202	0.0697748	51.5133
	98.9788	58.9046	57.7134	62.1726	83.5934	79.235	73.433	16.5799	90.0128	22.5782	274.892	70.7038	59.7216	82.5038	0.160183	652.59	211.072	247.104	126.796	103.234	33.6633	6505.12	1646.75	1551.49	1922.65	4260.02	3710.09		28.275	11.7991	12.9904	8.53119	12.8896	8.53119		48.2241	55.4155	47.9743	55.2413	62.726	48.1676	52.9581	5.94749	58.9056	11.2306	48.1817	55.3719	0.0694349	51.7327
	93.5716	56.2654	54.4737	58.0841	81.7917	74.1341	69.7201	16.0186	85.7387	22.9756	256.596	66.1091	56.7201	79.8773	0.169529	568.895	181.029	232.452	135.397	145.723	19.4831	5662.13	1439.51	1306.77	1580.83	4028.08	3114.71		27.4625	9.84367	11.6353	8.02499	15.6826	8.02499		48.4998	55.5611	48.0407	55.5571	62.8866	48.2902	53.1392	5.96245	59.1017	11.2204	48.3426	55.5601	0.0694637	52.0284
	87.6132	55.694	52.1827	56.8329	78.5322	69.6113	66.7444	14.2483	80.9927	21.3476	203.014	63.2221	55.9787	76.3019	0.153637	435.509	122.111	212.042	98.2378	138.952	8.21908	4800.93	1396.48	1146.38	1482.9	3624.96	2630.33		24.3912	7.52809	11.0393	6.3892	15.3101	6.3892		48.7658	55.7321	48.1492	55.9028	62.998	48.4453	53.3322	5.95639	59.2886	11.1685	48.5254	55.8602	0.0702658	52.249
	84.7117	56.4184	49.5901	54.5922	73.9833	65.3814	64.1128	13.2974	77.4103	20.7406	176.821	60.8999	55.0487	71.8328	0.132282	424.313	59.204	210.91	90.6434	97.4263	1.60914	4407.26	1451.15	977.538	1315.34	3097.91	2214.35		23.8118	4.48147	11.3098	6.30774	13.0834	4.48147		49.0583	55.9268	48.301	56.2787	63.0559	48.6204	53.5402	5.92429	59.4645	11.0651	48.7298	56.1907	0.0711099	52.4925
	83.1855	61.1657	46.462	50.4224	68.5635	62.2947	62.0156	13.1769	75.1926	21.2478	173.632	61.7302	53.1082	66.9963	0.115633	448.165	0.722385	241.915	134.404	42.8741	0.077886	4206.96	1835.37	791.721	1030.27	2523.96	1933.38		21.4553	0.564507	15.2682	11.3078	6.83326	0.564507		49.3671	56.136	48.4867	56.559	63.1528	48.8131	53.7525	5.88697	59.6394	10.952	48.9516	56.4533	0.07117	52.7515
	81.44	58.0675	42.9127	48.4128	64.9532	60.4567	59.3738	13.5058	72.8797	22.7471	182.408	59.2621	50.8265	63.8291	0.113406	486.917	1.70651	270.968	120.144	31.1295	1.17268	3983.57	1579.51	604.581	905.306	2174.24	1775.13		22.1779	1.19462	16.3494	10.8493	5.6911	1.19462		49.6771	56.3714	48.6998	56.6971	63.2788	49.0409	53.9608	5.83707	59.7979	10.8172	49.1999	56.6156	0.0700814	53.0242
	75.8299	59.6135	40.2571	46.6683	63.9596	58.7548	57.5139	12.6364	70.1503	21.9711	159.679	59.1841	49.6899	62.873	0.117118	335.477	4.40853	297.797	117.625	41.5471	1.53987	3306.87	1704.78	481.038	803.374	2082.56	1634.61		16.6458	0.429367	18.9271	12.5158	4.77542	0.429367		50.0163	56.6332	48.9406	56.8653	63.0823	49.1062	54.1073	5.7093	59.8166	10.5518	49.3337	56.8073	0.0704118	53.3247
	70.082	70.62	40.9797	43.4858	82.7604	55.0991	60.5045	16.67	77.1745	27.5517	277.89	62.5906	46.3891	70.4855	0.206173	91.7292	102.323	381.218	289.636	495.325	29.2186	2678.84	2734.82	513.259	633.092	4151.99	1352.37		7.49148	8.02944	21.6109	19.1048	20.1698	7.49148		50.2905	56.6481	49.2092	57.066	62.8343	48.992	54.1733	5.58695	59.7603	10.3131	49.4795	56.9615	0.0702928	53.4693
	65.1532	68.2292	53.7397	41.0946	87.1356	52.1392	61.2486	15.9979	77.2465	26.1196	255.932	59.4464	52.5393	67.4602	0.124341	15.2456	48.7295	56.3837	406.182	670.138	82.9805	2192.92	2490.48	1254.24	518.479	4734.97	1143.44		5.70674	8.78283	5.70674	18.3518	27.6892	7.30719		50.3233	56.6445	49.5127	57.2833	62.5938	48.8677	54.2042	5.5022	59.7064	10.1509	49.7153	57.1236	0.0693402	53.4839
	61.2601	63.3607	52.9284	44.1234	85.2567	51.2563	59.6976	14.344	74.0416	24.0278	205.752	57.0942	51.6743	62.8355	0.0974695	2.44135	13.4184	45.8224	242.555	653.266	71.2552	1843.46	2028.26	1197.43	665.585	4479.91	1084.5		4.16585	6.26648	4.16585	12.9708	28.1624	5.83791		50.3799	56.6691	49.8125	57.543	62.4052	48.7644	54.2623	5.43992	59.7023	10.0252	49.9543	57.3245	0.0687015	53.5245
	58.4645	59.5191	50.6452	48.0191	79.8153	50.1638	57.7712	11.7749	69.546	20.3819	138.647	54.5549	50.2842	59.2554	0.0818998	0.480753	3.05508	50.7796	95.1027	485.945	57.872	1611.22	1696.99	1044.63	881.771	3781.13	1013.74		3.90967	4.96419	3.90967	6.53575	25.2605	4.39106		50.4904	56.7265	49.9683	57.5934	62.2466	48.7149	54.29	5.37313	59.6632	9.89709	50.0988	57.3767	0.0677167	53.6085
	54.6557	55.8214	47.2037	47.1674	77.1774	46.9794	54.8342	11.6527	66.4869	21.2508	135.786	50.9297	47.1765	55.53	0.0813338	0.0318356	0.974604	58.2241	58.7794	499.22	61.6977	1319.96	1406.02	834.008	831.913	3463.67	821.102		3.72602	4.89167	3.72602	3.76232	26.2477	3.95034		50.6494	56.8423	50.1593	57.49	62.067	48.6874	54.3159	5.27138	59.5873	9.70504	50.2818	57.3281	0.0654796	53.7458
	50.8239	52.5523	44.8872	44.3891	75.9668	43.6119	52.0385	12.2879	64.3265	23.6131	150.993	47.8556	44.5136	52.1202	0.0787158	1.47532	0.263973	51.141	58.5145	572.562	71.0086	1056.21	1171.54	705.58	679.362	3322.64	639.452		2.96833	4.69674	2.96833	3.46652	28.1112	4.2437		50.8566	57.0116	50.3881	57.433	61.8851	48.5415	54.3526	5.19627	59.5489	9.56029	50.5052	57.3276	0.0632683	53.9341
	47.3451	48.8372	49.6789	42.0566	74.5388	46.0551	51.4186	11.6382	63.0568	22.6343	135.448	48.0911	46.3776	49.4684	0.0322477	16.5937	6.66393	3.02666	87.6473	534.544	28.7667	842.194	931.023	983.098	563.213	3160.05	768.99		0.74604	0.74604	1.58777	6.03452	26.4477	2.03596		51.1079	57.2144	50.6357	57.4493	61.7232	48.4236	54.4257	5.12974	59.5554	9.42522	50.7537	57.3906	0.0613703	54.1612
	44.6378	45.0714	53.6178	40.8945	71.485	44.667	50.0622	11.3054	61.3677	22.5828	127.813	44.8692	44.6451	51.4812	0.0711158	29.4248	24.909	12.642	84.0473	458.933	29.1083	692.389	715.395	1245.62	509.406	2826.04	693.929		0.231407	0.202164	8.74862	3.97468	26.6158	0.202164		51.3772	57.4323	50.9082	57.537	61.591	48.3693	54.5358	5.06626	59.6021	9.28978	51.0254	57.5108	0.0597534	54.4047
	41.4922	41.6851	52.8464	53.965	67.4971	42.6207	50.0177	10.2562	60.2739	20.5051	105.189	47.7336	41.919	53.6853	0.123074	72.6856	69.4338	8.00132	15.5807	305.529	54.7158	536.741	545.716	1191.76	1270.25	2417.95	590.308		6.24141	6.04852	5.11284	6.23141	19.7636	5.11284		51.6683	57.5374	51.2264	57.6849	61.5238	48.3747	54.6692	4.99573	59.665	9.13809	51.3369	57.648	0.0579083	54.6028
	40.6696	38.6977	50.3083	59.9095	63.2072	66.5946	53.2312	11.8344	65.0655	22.232	140.052	55.1089	43.0793	62.3828	0.183038	157.794	211.221	8.54306	44.6	99.5221	178.582	499.303	415.069	1022.96	1729.31	2014.46	2330.01		14.4393	16.4112	4.80059	4.80059	8.09834	11.4857		52.0061	57.6371	51.5922	57.8965	61.3476	48.433	54.8188	4.88141	59.7002	8.90464	51.6957	57.8317	0.0560224	54.8216
	41.1315	36.7667	47.8136	56.6233	58.399	74.5935	52.5546	13.7015	66.2561	26.0709	187.73	52.2185	42.802	57.9551	0.150392	130.488	249.259	22.4774	16.5545	34.1573	485.714	520.16	340.115	869.607	1466.8	1605.97	3166.21		11.087	15.4518	4.40488	4.40488	6.18058	22.3751		52.3903	57.7922	52.0012	58.131	60.9357	48.5483	54.9664	4.6958	59.6622	8.54303	52.0985	58.0463	0.0540001	55.0913
	38.7559	34.0894	47.1884	53.2659	54.9952	71.0687	49.8939	13.1676	63.0615	26.3911	173.385	50.2272	40.864	54.5629	0.143553	124.056	249.783	7.31977	11.3704	26.023	448.371	417.443	248.533	833.127	1220.9	1344.74	2781.95		11.4713	16.1378	3.03876	3.03876	4.76803	20.8415		52.8079	58.0095	52.4576	58.2382	60.5327	48.7216	55.1279	4.48873	59.6166	8.14239	52.5451	58.181	0.0508994	55.4087
	37.253	32.3833	44.6326	51.9652	59.5212	68.162	48.9862	13.5636	62.5498	27.6885	183.97	48.2989	39.0979	57.6322	0.191608	137.668	275.658	18.9542	8.87427	110.986	367.711	358.29	197.65	692.116	1131.7	1697.17	2483.78		11.0459	15.9156	3.66631	3.66631	11.2223	19.8631		53.2512	58.2823	52.9518	58.1728	60.2054	48.9423	55.301	4.27414	59.5751	7.72887	53.0266	58.2549	0.0469826	55.712
	36.2169	32.0317	41.4646	51.0311	59.6355	66.9903	47.895	13.7235	61.6186	28.6534	188.336	46.2479	37.5288	57.4844	0.21003	136.379	251.645	41.3502	9.8351	137.84	364.629	320.139	187.887	535.465	1069.72	1706.6	2368.36		10.031	14.2162	4.78325	4.78325	13.3877	20.7424		53.7022	58.5939	53.4164	58.13	59.9679	49.2065	55.5028	4.08981	59.5926	7.36866	53.4878	58.4779	0.0445678	55.9161
	34.224	31.0941	39.1759	48.0857	57.5925	66.4702	46.1071	13.8933	60.0004	30.1328	193.025	43.6308	35.462	55.2158	0.217846	141.207	225.39	48.0403	3.91486	131.916	414.657	252.794	163.062	434.783	885.727	1541.98	2318.01		9.40682	12.5367	4.45485	4.45485	13.9617	22.8394		53.9918	58.4222	53.6361	58.1407	59.8125	49.5091	55.5854	3.89119	59.4766	7.00037	53.725	58.3518	0.0412825	56.0663
360°	32.2334	29.3133	37.478	44.4093	53.7143	64.185	43.5555	13.3975	56.9531	30.7597	179.494	40.9436	33.5446	51.3881	0.21009	128.19	202.842	36.9368	0.728845	103.201	425.573	193.459	120.754	366.856	680.416	1252.44	2103.18		8.71019	11.6303	3.46564	3.46564	12.7707	23.2413		54.2628	57.9289	53.7703	57.5533	59.7206	49.8562	55.5153	3.58615	59.1015	6.45975	53.8934	57.835	0.0352777	55.908
									mean CV =	43.6475	94.8136										474068						2.33342e+06		5445.52	4874.98	4566.93	4654.96	5448.54	6324.64
	X =	18.3245				noemer CV	18.3428			teller CV	9.73723									teller VR	94.8136					noemer VR	388.968
	median	10.6678						CV (Burden)	0.530847														VR =	0.243757							4566.93
							MD =	7.16252														(Xij-X)² trail 1 1	(Xij-X)² trail 1 2	(Xij-X)² trail 2 1	(Xij-X)² trail 2 2	(Xij-X)² trail 3 1	(Xij-X)² trail 3 2
	X	median	mean CV	CV (Burden)	MD	VR															0°	279.238	1704.23	1300.92	1175.22	833.027	1996.6
entry	11.0783	3.23018	50.7083	1.13622	1.69331	0.195141											teller entry	56.2482	noemer entry	288.245		453.018	2143.22	1230.66	983.806	700.292	1786.14
pull	2.50351	2.32901	35.7163	0.996328	0.12445	0.112152											teller pull	0.874662	noemer pull	7.79893		1141.05	2287.92	1087.78	937.222	585.685	1645.88
push	11.9538	10.4459	44.2229	1.50572	0.481316	0.475362											teller push	31.7395	noemer push	66.7692		1190.89	2034.89	878.8	864.784	479.274	1443.18
exit	28.1754	26.3133	34.7034	0.936791	1.58891	0.82803											teller exit	113.001	noemer exit	136.47		1077.45	1713.64	742.629	756.234	539.357	1238.39
recovery	33.3881	27.723	43.5779	0.872478	3.30281	0.419808											teller recovery	213.531	noemer recovery	508.639		926.18	1561.29	649.965	626.284	702.412	1084.69
																						2056	1400.03	522.86	501.899	657.525	924.064
																						2611.45	1237.22	436.185	451.788	542.3	803.596
																						2442.17	1118.34	356.073	628.337	443.203	938.963
																						2111.48	1017.92	330.532	1106.57	359.415	913.053
																						1779	871.684	628.297	1019.9	321.436	833.706
																						1672.18	695.995	602.532	824.149	298.656	692.824
																						1643.08	547.742	480.85	710.52	250.232	646.309
																						1563.9	449.796	428.603	703.238	362.781	849.093
																						1393.61	1228.48	1281.66	1357.92	722.264	1452.56
																						1212.08	5200.2	4149.26	1292.79	696.043	1249.68
																						988.47	5124.14	3858.4	1106.65	656.105	1080.12
																						900.411	4490.16	3296.3	892.224	564.006	972.637
																						2800.67	3927.78	3780.75	696.391	478.045	886.843
																						3733.08	4855.56	4000.18	553.459	453.36	749.362
																						3490.01	6624.88	3631.74	599.894	430.774	596.913
																						2986.77	6212.46	3048.72	4300.97	381.997	488.802
																						2896.08	5300.4	2496.75	5409.26	336.445	450.152
																						2829.45	4731.14	2082.42	4912.74	292.808	398.009
																						2706.79	4465.92	1805.5	4317.61	250.551	364.789
																						2459.62	4282.07	1642.6	7632.77	201.59	1681.93
																						2034.12	3952.53	3150.22	7769.03	164.233	1928.44
																						1805.96	3343.65	3465.34	7032.89	256.534	1699.27
																						1694.22	2933.11	3019.61	6016.44	452.935	1405.36
																						1631.66	2680.64	2689.29	5428.69	407.617	1237.33
																						1490.89	2413.67	3620.08	5023.83	322	1187.25
																						1240.57	2125.46	3794.74	4579.39	260.264	1065.87
																						1102.14	1830.05	3396.56	3974.55	214.36	870.255
																						1010.31	1506.17	2821.11	3264.81	167.899	756.131
																						876.737	1238.33	2470.72	2740.68	131.682	706.341
																						705.994	1089.55	2198.76	2379.92	108.113	682.202
																						558.267	1056.56	1867.07	2024.46	80.792	635.674
																						435.647	1043.55	1546.06	1656.09	63.3019	567.9
																						361.382	929.906	1275.79	1378.53	59.8709	2430.97
																						320.46	756.981	1030.3	1149.3	58.6154	3432.52
																						258.734	658.392	847.989	966.888	49.9972	3290.23
																						211.782	645.488	685.832	1210.15	36.1985	2888.48
																						198.107	629.647	584.268	1533.69	33.555	2524.34
																						190.554	573.621	470.236	1435.1	27.9399	2458.66
																						168.646	478.585	379.924	1234.67	17.5353	2431.89
																						130.751	377.751	317.025	2985.52	9.26947	2268.86
																						92.6815	316.995	247.619	3750.97	3.71662	1953.43
																						80.4192	291.837	213.795	3350.81	1.25636	1597.09
																						67.5823	273.013	176.587	2756.79	0.068921	1336.93
																						208.097	248.519	138.345	2362.63	0.125968	1160.92
																						929.058	212.658	125.363	2119.7	0.0356354	1011.07
																						896.368	166.954	120.332	1892.18	0.162316	887.695
																						802.64	133.275	107.084	1611.35	1.21172	767.688
																						675.072	115.288	87.859	1316.4	3.00273	647.295
																						544.612	99.0638	63.7511	1136.46	4.22182	541.928
																						483.304	86.9819	50.7097	968.51	5.33884	443.603
																						505.666	80.7684	264.343	779.953	6.99571	366.759
																						566.245	72.8607	422.196	629.106	10.0188	320.089
																						572.921	60.2912	448.089	537.072	14.0371	268.494
																						480.933	41.2513	372.317	482.348	18.6582	225.497
																						386.039	34.5192	297.962	408.513	23.5365	187.062
																						321.669	260.3	320.706	335.175	28.2352	150.062
																						283.93	645.82	562.635	299.25	32.6192	113.112
																						270.266	737.859	542.936	264.206	36.6952	81.2684
																						246.675	653.17	478.156	220.848	40.8384	63.6192
																						208.581	553.38	385.363	167.251	44.8427	53.3217
																						159.407	602.153	348.753	123.923	48.9546	45.9744
																						118.258	628.172	416.99	95.2176	53.3887	36.8715
																						92.3919	581.955	461.944	74.139	57.6896	25.2409
																						72.3756	491.567	386.913	54.2876	61.9199	16.205
																						55.9175	385.25	330.024	35.8983	65.8944	12.5463
																						41.6835	307.708	298.002	21.0448	69.7694	9.36725
																						29.5203	265.238	249.119	10.8958	73.4362	5.77123
																						19.0345	225.185	194.219	5.17129	76.8958	2.48541
																						10.7082	177.492	145.321	1.82933	80.1565	0.38543
																						4.58461	134.642	103.144	0.229926	83.1533	0.0866728
																						1.53679	99.408	73.9927	0.166963	85.5345	0.86399
																						0.230719	80.9689	52.9195	1.48974	87.2969	1.92822
																						0.0392196	66.8639	37.0131	3.28146	88.7748	3.24862
																						0.759519	50.3925	24.3488	5.28872	90.8046	5.17313
																						2.65103	33.3416	13.2841	8.38278	92.5536	8.44147
																						5.53494	23.5004	7.05694	11.7587	94.2468	12.3692
																						9.01137	17.7017	3.02827	13.8662	95.6675	15.6216
																						13.0344	12.5918	10.3648	17.3161	97.5002	17.6725
																						17.7053	8.00079	7.06675	20.8249	98.9134	18.7176
																						22.4268	3.87085	2.68484	23.4348	100.359	20.8065
																						26.4714	0.951792	0.929595	26.5881	101.902	24.7941
																						29.8805	0.003513	0.300689	31.2766	102.659	27.0848
																						33.3808	0.45811	5.18502e-06	35.0836	102.702	15.1051
																						38.4094	1.80321	0.47052	37.1451	101.344	6.27208
																						43.2999	3.82472	1.5697	39.0209	101.75	7.95511
																						47.0012	6.59993	2.88096	41.3084	103.035	11.5698
																						50.4537	10.273	3.86415	45.0886	101.848	13.562
																						54.3309	14.6677	6.04929	49.4106	102.135	14.7403
																						58.7057	19.5362	0.00477957	52.4781	103.042	15.8179
																						62.2796	24.6748	0.930345	54.7191	100.983	17.8108
																						65.458	29.6448	0.481111	57.115	94.3698	22.3164
																						68.5654	34.4688	0.076904	59.4617	93.6414	26.3921
																						71.7461	39.4391	0.25351	61.5331	88.4851	29.4178
																						75.0936	44.278	1.50498	64.232	83.1797	32.291
																						77.9988	48.6622	2.78351	67.7466	84.7582	35.4096
																						80.5982	53.2848	3.89338	70.0087	61.3811	39.1852
																						83.3092	57.7994	5.81116	71.2031	55.1326	43.6547
																						85.7505	61.8948	8.32117	72.9469	55.4064	48.2767
																						87.8712	65.3561	11.0161	75.4863	56.9531	52.3101
																						90.2765	68.9976	14.1138	78.4814	60.4243	56.6014
																						92.5568	71.9311	17.8827	80.5441	62.074	59.9345
																						94.2919	73.6368	22.5951	82.694	59.9181	61.8438
																						94.9862	74.9202	27.0062	85.4211	57.1595	63.274
																						93.7114	76.6552	29.2568	88.1419	58.6643	65.878
																						94.0645	79.2863	29.9883	90.6154	61.8783	69.1799
																						95.5108	81.5752	31.2299	92.2538	64.4563	72.831
																						96.8727	83.1204	33.3987	93.5285	67.5287	76.1006
																						97.7529	83.2294	36.6681	94.3393	70.7169	78.7034
																						92.8053	82.1076	40.0013	95.2965	74.0928	79.905
																						74.4052	82.9244	29.4161	96.844	77.371	73.2877
																						57.1926	84.9788	21.9597	97.553	79.6686	70.6175
																						51.7782	87.2655	22.8596	91.2101	81.1054	73.2881
																						54.0205	88.0403	26.3626	76.2536	82.1959	76.029
																						56.4368	82.9918	30.1931	74.6035	84.1445	77.7401
																						37.748	79.219	32.5395	76.6826	85.6947	79.438
																						33.377	79.8054	30.8025	79.1524	83.0618	81.298
																						28.8679	81.4032	22.0629	80.0576	71.0949	82.8174
																						29.9873	83.9862	24.3733	79.715	71.4261	83.9821
																						33.4381	85.9778	29.076	77.8075	74.2509	85.2215
																						36.1771	88.0045	32.7829	76.1132	76.7134	87.0191
																						40.3296	90.0525	35.4484	76.6693	78.3883	88.7069
																						44.0168	91.7259	37.8936	77.4487	73.847	90.5762
																						46.6416	84.1511	41.244	79.7532	72.0457	92.3391
																						48.4179	59.9504	45.5683	81.8184	73.749	80.9282
																						48.8331	58.4709	49.0199	67.6867	76.1787	72.8519
																						50.0173	41.0589	52.2272	37.2703	79.2295	62.6885
																						53.1457	36.4947	55.4804	20.33	82.2523	56.9239
																						57.6145	39.4484	57.9843	20.2901	83.5918	59.4322
																						60.691	11.3065	60.9933	24.2994	74.6215	61.4005
																						61.5061	8.89687	64.6852	29.3837	71.056	62.0978
																						57.0928	10.2978	62.262	26.0837	71.2191	61.1463
																						57.9823	13.111	36.4024	16.9129	72.2533	60.0072
																						59.602	17.4548	22.145	17.8512	74.6752	63.0043
																						61.6951	20.7176	12.1387	20.6938	72.7873	66.5844
																						64.5837	23.2493	11.0453	25.058	56.9642	69.5616
[truncated: 860 more rows]
[truncated: 3 more columns]

## Sheet: 2
							mean	SD	mean + 1 SD	CV	SD²	median	Q1	Q3	CQV (unsmoothed)	(Xij-Xi)² trail 1 1	(Xij-Xi)² trail 1 2	(Xij-Xi)² trail 2 1	(Xij-Xi)² trail 2 2	(Xij-Xi)² trail 3 1	(Xij-Xi)² trail 3 2	(Xij-X)² trail 1 1	(Xij-X)² trail 1 2	(Xij-X)² trail 2 1	(Xij-X)² trail 2 2	(Xij-X)² trail 3 1	(Xij-X)² trail 3 2		abs P50-trail 1 1	abs P50-trail 1 2	abs P50-trail 2 1	abs P50-trail 2 2	abs P50-trail 3 1	abs P50-trail 3 2								mean	SD	mean + 1 SD	CV	Q1	Q3	CQV	SL P50
[truncated: 2,006 more rows]
[truncated: 3 more columns]

[truncated: 13 more sheets: 3, 4, 5, 6, 7, 8, 9, 10, 11, 12, 13, 14, 15]
