# Supplementary material for: Intra-Individual Variability of Surface Electromyography in Front Crawl Swimming
Source: PLoS One. 2015 Dec 16;10(12):e0144998. doi: 10.1371/journal.pone.0144998 (PMC4682934; doi:10.1371/journal.pone.0144998)
Supplement: S2 File — (ZIP) [file pone.0144998.s002.zip › right RA dyn peak event synch.xls]

## Sheet: summary table intra
Intrasubject variability right rectus abdominis event synchronized dynamic maximum
	mean	median	mean CV	CV (Burden)	MD	VR		average	mean	median	mean CV	CV (Burden)	MD	VR
1	12.8864	5.97665	45.7811	0.704858	6.1106	0.290905		entry	15.7269	10.7946	57.1315	1.24915	3.03786	0.574116
2	13.4833	3.08277	81.9856	1.02568	9.83128	0.461273		pull	27.1079	22.6763	55.9222	1.67403	1.86813	0.762635
3	18.2381	13.3289	49.8208	0.571593	8.48534	0.405144		push	23.1682	18.9206	54.8776	1.92056	1.18632	0.780899
4	13.2637	5.76785	60.0819	0.888118	8.35524	0.490791		exit	9.50112	7.68126	50.0069	1.64831	0.760661	0.525176
5	18.6403	13.6089	61.07	0.728746	11.3402	0.757277		recovery	13.4228	8.70976	58.3071	1.56378	1.9088	0.644759
6	21.677	16.8437	42.304	0.506285	9.19988	0.461763
7	14.0543	6.95749	72.1181	0.944754	10.3435	0.658344		SD	mean	median	mean CV	CV (Burden)	MD	VR
8	20.9823	13.8418	48.6529	0.581164	9.89267	0.421501		entry	6.4152	6.20207	11.5897	0.327182	1.12882	0.191568
9	16.8889	10.2867	67.1194	0.797667	11.089	0.600266		pull	11.9412	12.6699	14.0936	0.556791	0.708433	0.231033
10	13.2084	5.87969	62.4176	0.875071	8.06668	0.446659		push	11.0515	10.6159	18.2915	0.58921	0.614641	0.23997
11	19.3095	12.2621	47.0568	0.571921	8.79254	0.373988		exit	8.03641	7.26943	11.5946	0.725111	0.575428	0.293736
12	9.60991	2.92213	56.9704	0.898973	4.89974	0.246356		recovery	6.10928	4.88466	27.9962	0.552043	0.94663	0.266917
13	16.2347	6.2084	50.1222	0.662426	7.36854	0.265672
14	22.2708	18.0603	42.1099	0.520881	9.79444	0.658593
15	15.8456	10.1314	50.8509	0.657324	7.85682	0.397229
average	16.4395	9.67725	55.8974	0.72903	8.76176	0.462384
SD	3.7149	4.83275	11.53	0.166734	1.76629	0.150167

## Sheet: 1
							mean	SD	mean + 1 SD	CV	SD²	median	Q1	Q3	CQV (unsmoothed)	(Xij-Xi)² trail 1 1	(Xij-Xi)² trail 1 2	(Xij-Xi)² trail 2 1	(Xij-Xi)² trail 2 2	(Xij-Xi)² trail 3 1	(Xij-Xi)² trail 3 2	(Xij-X)² trail 1 1	(Xij-X)² trail 1 2	(Xij-X)² trail 2 1	(Xij-X)² trail 2 2	(Xij-X)² trail 3 1	(Xij-X)² trail 3 2		abs P50-trail 1 1	abs P50-trail 1 2	abs P50-trail 2 1	abs P50-trail 2 2	abs P50-trail 3 1	abs P50-trail 3 2								mean	SD	mean + 1 SD	CV	Q1	Q3	CQV	SL P50
0°	31.6077	27.2641	1.56467	14.2946	20.494	26.8735	20.3498	11.0152	31.365	54.1294	121.335	23.6837	15.8445	27.1665	0.263235	126.741	47.8084	352.88	36.6645	0.0207929	42.5588	350.489	206.72	128.181	1.98325	57.8755	195.639		7.92399	3.58041	22.119	9.38907	3.18976	3.18976		16.1046	8.24227	4.32489	35.8796	14.3608	22.1189	16.8385	11.2036	28.0421	66.5359	9.7719	20.7988	0.360701	15.2327
	30.4471	25.6356	1.45197	17.3278	20.0903	25.0155	19.9947	10.1709	30.1656	50.8679	103.447	22.5529	18.0184	25.4806	0.171549	109.252	31.8195	343.833	7.11268	0.00914158	25.2088	308.379	162.543	130.745	19.7259	51.897	147.117		7.89415	3.08265	21.101	5.22519	2.46261	2.46261		15.9429	8.11676	4.38648	35.4139	14.3185	21.878	16.6761	11.0323	27.7084	66.1564	9.6672	20.5775	0.360735	15.1307
	28.4291	23.707	1.72634	17.1034	19.1342	23.3498	18.9083	9.29439	28.2027	49.1551	86.3857	21.242	17.6111	23.6177	0.145689	90.6455	23.0274	295.22	3.25768	0.0510447	19.7266	241.577	117.086	124.546	17.7834	39.036	109.483		7.1871	2.46499	19.5157	4.1386	2.10777	2.10777		15.7829	8.01277	4.4402	34.9633	14.2613	21.6342	16.5158	10.8651	27.3808	65.7861	9.5749	20.3546	0.360169	15.0221
	27.0751	22.5603	1.68816	16.6475	17.8032	21.7989	17.9289	8.78066	26.7095	48.975	77.1	19.801	16.9364	22.37	0.138237	83.6536	21.4506	263.76	1.64198	0.0158002	14.9775	201.32	93.5857	125.4	14.1458	24.1748	79.434		7.27404	2.75929	18.1129	3.15359	1.99789	1.99789		15.6232	7.91068	4.48574	34.5232	14.1926	21.3878	16.3539	10.7034	27.0572	65.4485	9.48117	20.1294	0.359608	14.9079
	26.0325	21.5504	1.59952	15.9064	17.0775	20.5839	17.125	8.40737	25.5324	49.0941	70.6839	18.8307	16.1992	21.3088	0.136228	79.3429	19.584	241.042	1.48511	0.00225809	11.9635	172.821	75.0657	127.393	9.12048	17.5657	59.2515		7.20181	2.71972	17.2312	2.92431	1.75318	1.75318		15.461	7.80939	4.52413	34.0965	14.1153	21.1427	16.1915	10.5483	26.7398	65.1472	9.38587	19.9049	0.359124	14.7882
	24.4511	20.6107	1.56754	14.9754	16.923	27.3883	17.6527	9.12342	26.7761	51.6829	83.2369	18.7668	15.4623	23.491	0.206112	46.2191	8.74998	258.732	7.16788	0.532478	94.7829	133.744	59.6657	128.116	4.36405	16.2942	210.307		5.6843	1.84387	17.1993	3.79145	1.84387	8.62149		15.2955	7.70878	4.55289	33.6808	14.0325	20.8966	16.0278	10.3993	26.4272	64.8829	9.28971	19.6794	0.358647	14.664
	22.6115	19.605	1.71195	14.0436	16.6777	26.36	16.835	8.58241	25.4174	50.9797	73.6578	18.1414	14.7022	21.8599	0.195768	33.3681	7.67306	228.705	7.79146	0.0247242	90.7261	94.5778	45.14	124.867	1.3393	14.3744	181.539		4.47012	1.46363	16.4294	4.09771	1.46363	8.21863		15.1275	7.61143	4.57573	33.2691	13.9468	20.6499	15.8634	10.2527	26.1161	64.6311	9.19528	19.4532	0.358063	14.5372
	21.0355	18.3384	2.65403	13.9951	16.0127	24.6764	16.1187	7.59151	23.7102	47.0976	57.631	17.1755	14.4995	20.3612	0.168147	24.1752	4.92709	181.297	4.50962	0.01124	73.2348	66.4087	29.7246	104.701	1.22931	9.7738	139.006		3.85999	1.16286	14.5215	3.18043	1.16286	7.50089		14.9582	7.53828	4.59521	32.9412	13.8577	20.4068	15.7162	10.132	25.8482	64.4683	9.11814	19.2342	0.356798	14.408
	22.6022	16.8574	2.49968	28.2188	15.2605	22.9727	18.0686	8.93729	27.0058	49.4632	79.8751	19.7298	15.6597	22.8801	0.187349	20.5542	1.46688	242.39	103.028	7.88532	24.0507	94.3981	15.7692	107.883	235.085	5.63643	101.734		2.87241	2.87241	17.2301	8.48903	4.46934	3.24289		14.7888	7.49661	4.61103	32.6879	13.7888	20.1656	15.5898	10.032	25.6218	64.3496	9.06965	19.0217	0.354274	14.2888
	26.4202	15.5764	2.43263	47.5845	19.0233	21.1773	22.0357	14.8848	36.9205	67.5483	221.556	20.1003	16.4382	25.1095	0.208708	19.2239	41.7223	384.281	652.74	9.07485	0.73692	183.166	7.23654	109.281	1203.96	37.6617	68.7394		6.31995	4.52384	17.6677	27.4842	1.077	1.077		14.62	7.45439	4.6212	32.4271	13.8231	19.9244	15.4784	9.92738	25.4057	64.1372	9.04657	18.8129	0.350557	14.2215
	26.2065	14.4019	4.09957	67.0077	23.107	19.6112	25.739	21.6546	47.3936	84.1313	468.92	21.3591	15.7042	25.4316	0.23647	0.218572	128.53	468.265	1703.11	6.92716	37.5499	177.426	2.29688	77.2078	2929.12	104.462	45.2234		4.84739	6.95722	17.2596	45.6486	1.74792	1.74792		14.4559	7.40959	4.62749	32.1536	13.9142	19.6861	15.3745	9.81877	25.1933	63.8641	9.03575	18.6082	0.346277	14.1851
	25.5732	13.2968	5.40967	65.8363	22.7361	18.8493	25.2836	21.1242	46.4077	83.5489	446.23	20.7927	14.6849	24.864	0.257379	0.0839094	143.683	394.972	1644.52	6.48934	41.3999	160.957	0.168444	55.901	2803.69	97.0182	35.5565		4.78052	7.49593	15.383	45.0435	1.94343	1.94343		14.3004	7.36467	4.63031	31.8726	13.9923	19.453	15.2689	9.70993	24.9788	63.5929	9.02159	18.407	0.342176	14.1464
	23.9556	12.2111	5.29234	62.7902	21.7967	18.5375	24.0973	20.1409	44.2381	83.5816	405.654	20.1671	13.7927	23.4159	0.258627	0.0200554	141.28	353.625	1497.14	5.29271	30.9104	122.529	0.455936	57.6693	2490.39	79.3934	31.9358		3.78853	7.95597	14.8748	42.6231	1.62956	1.62956		14.17	7.31769	4.62904	31.587	14.0515	19.2216	15.1628	9.6016	24.7644	63.3234	9.00114	18.2069	0.338347	14.1107
	22.9279	11.3613	4.92907	58.5516	20.6102	18.3919	22.7953	18.7224	41.5177	82.1325	350.527	19.501	13.119	22.3484	0.260225	0.0175684	130.737	319.203	1278.51	4.77492	19.3899	100.832	2.32583	63.3186	2085.32	59.6571	30.3113		3.42682	8.13975	14.572	39.0506	1.10912	1.10912		14.0397	7.27042	4.6246	31.2952	14.0886	18.9954	15.0523	9.49345	24.5458	63.0697	8.96273	18.0096	0.335414	14.0642
	22.5822	10.587	4.62899	56.8984	19.3197	17.9776	21.999	18.2954	40.2944	83.1648	334.722	18.6487	12.4347	21.7665	0.272853	0.34008	130.233	301.717	1217.97	7.17841	16.1715	94.0083	5.28706	68.1843	1937.06	41.3882	25.9208		3.93348	8.06167	14.0197	38.2498	0.67106	0.67106		13.9073	7.22155	4.6158	30.9981	14.1077	18.8029	14.9422	9.38838	24.3306	62.8312	8.89298	17.8377	0.334624	14.0075
	22.1521	9.76164	4.56293	56.2916	18.7339	17.2798	21.4637	18.2263	39.69	84.9169	332.198	18.0069	11.6412	21.2976	0.293162	0.473957	136.938	285.635	1212.99	7.45151	17.5047	85.8543	9.76389	69.2795	1884.02	34.1941	19.3025		4.14525	8.24524	13.4439	38.2847	0.727057	0.727057		13.774	7.16974	4.61141	30.6962	14.1152	18.6227	14.8315	9.28275	24.1143	62.5879	8.82079	17.6749	0.334172	13.9446
	22.2144	9.11804	4.31718	57.6162	18.428	15.9828	21.2794	18.9369	40.2164	88.9916	358.607	17.2054	10.8342	21.2678	0.325013	0.874217	147.9	287.718	1320.36	8.13064	28.0541	87.013	14.2003	73.4309	2000.75	30.7099	9.58813		5.00901	8.08739	12.8882	40.4107	1.22259	1.22259		13.6412	7.11737	4.63789	30.3907	14.1168	18.4444	14.7247	9.16973	23.8945	62.2743	8.74833	17.5145	0.333786	13.879
	22.3067	8.51414	4.02258	70.7818	17.845	22.8341	24.3841	23.9528	48.3368	98.2312	573.735	20.0759	10.8469	22.7023	0.353375	4.31541	251.855	414.59	2152.75	42.7593	2.40231	88.743	19.1164	78.5668	3351.89	24.5882	98.958		2.23085	11.5617	16.0533	50.706	2.23085	2.75827		13.5153	7.06481	4.67021	30.0875	14.1147	18.2783	14.6218	9.05739	23.6792	61.9445	8.67744	17.3642	0.333571	13.815
	21.3772	8.06127	3.71447	69.4716	16.8914	25.5414	24.1762	23.6339	47.8101	97.7569	558.562	19.1343	10.2688	24.5003	0.409315	7.83454	259.691	418.683	2051.67	53.0688	1.86367	72.094	23.2815	84.1237	3201.89	16.0401	160.149		2.2429	11.073	15.4198	50.3373	2.2429	6.40709		13.4005	7.01167	4.69642	29.7843	14.1077	18.1322	14.5221	8.94815	23.4703	61.6174	8.60886	17.2297	0.333642	13.7541
	19.8096	7.60511	3.49806	65.9867	16.0378	28.8412	23.6298	22.6079	46.2376	95.6754	511.115	17.9237	9.71329	26.5833	0.464782	14.5934	256.789	405.285	1794.11	57.6374	27.1588	47.9316	27.8916	88.1403	2819.65	9.9317	254.555		1.8859	10.3186	14.4257	48.063	1.8859	10.9174		13.285	6.95678	4.71466	29.483	14.0928	17.9895	14.4203	8.84221	23.2625	61.3179	8.53884	17.0972	0.333841	13.6889
	18.5952	7.05925	3.36915	62.0322	15.0298	30.0434	22.6882	21.424	44.1122	94.4282	458.988	16.8125	9.05188	27.1814	0.500355	16.7526	244.263	373.224	1547.95	58.651	54.1002	32.5903	33.9553	90.5774	2415.31	4.59413	294.365		1.7827	9.75321	13.4433	45.2197	1.7827	13.231		13.1708	6.90732	4.72576	29.1837	14.0681	17.8482	14.3173	8.73795	23.0552	61.0307	8.47319	16.9654	0.333833	13.6194
	17.6178	6.6167	3.14198	60.0911	14.0456	28.7458	21.7098	20.8359	42.5457	95.9746	434.135	15.8317	8.47391	25.9638	0.50787	16.7442	227.802	344.765	1473.12	58.7409	49.5045	22.3869	39.3087	94.9531	2228.28	1.34373	251.52		1.78615	9.21501	12.6897	44.2594	1.78615	12.9141		13.0568	6.88118	4.73146	28.8846	14.0333	17.7056	14.2155	8.63109	22.8466	60.7161	8.42508	16.8331	0.332882	13.5451
	17.0312	6.1688	3.08912	58.4153	13.1903	26.8627	20.7929	20.256	41.0489	97.4179	410.306	15.1107	7.92416	24.4048	0.50978	14.1504	213.864	313.424	1415.45	57.8002	36.8426	17.1796	45.1257	95.9861	2072.89	0.0923508	195.338		1.92047	8.94193	12.0216	43.3046	1.92047	11.752		12.9412	6.85379	4.7343	28.5864	13.9897	17.5596	14.1108	8.5253	22.6361	60.4167	8.37564	16.6974	0.3319	13.4654
	16.4385	5.76528	3.04023	56.3342	12.4778	25.7224	19.9631	19.5573	39.5204	97.9675	382.488	14.4581	7.4434	23.4014	0.517364	12.4226	201.577	286.382	1322.86	56.0296	33.1697	12.6176	50.7099	96.9464	1887.72	0.166953	164.763		1.98036	8.69285	11.4179	41.8761	1.98036	11.2642		12.8251	6.82561	4.73501	28.2898	13.9386	17.4131	14.0045	8.42072	22.4252	60.1286	8.32547	16.5609	0.330922	13.3818
	15.7235	5.31363	4.84701	54.2772	11.6998	34.8379	21.1165	19.5964	40.7129	92.8013	384.018	13.7117	6.91017	30.0593	0.626169	29.084	249.731	264.696	1099.63	88.6745	188.276	8.04955	57.3463	64.6312	1713.2	1.40798	481.868		2.01188	8.39803	8.86465	40.5655	2.01188	21.1262		12.7096	6.80003	4.73336	27.9962	13.8831	17.2674	13.8983	8.31742	22.2157	59.845	8.27742	16.4251	0.329832	13.2963
	14.854	4.93799	4.58536	51.8332	11.0769	39.8617	21.1915	19.8489	41.0404	93.6644	393.98	12.9655	6.47271	33.6098	0.677031	40.1635	264.177	275.764	938.912	102.306	348.575	3.87178	63.1767	68.9067	1516.85	3.2743	727.667		1.88859	8.02747	8.3801	38.8677	1.88859	26.8962		12.5933	6.77333	4.73008	27.7195	13.8232	17.1235	13.7938	8.22062	22.0144	59.5964	8.22832	16.2984	0.329032	13.2082
	13.9416	4.57399	5.79982	48.7591	10.9743	38.7568	20.4676	18.6299	39.0975	91.0214	347.073	12.4579	7.09345	32.553	0.642165	42.589	252.607	215.144	800.411	90.1226	334.494	1.11348	69.0955	50.2191	1286.86	3.65596	669.278		1.48364	7.88395	6.65812	36.3012	1.48364	26.2988		12.4765	6.74367	4.76348	27.4477	13.7585	16.9796	13.6949	8.11796	21.8129	59.2773	8.17687	16.1743	0.328421	13.1175
	12.9471	4.43069	5.85413	45.6609	10.8991	36.4685	19.3767	17.3346	36.7113	89.4609	300.488	11.9231	7.11537	30.5881	0.622562	41.3404	223.384	182.861	690.856	71.8702	292.128	0.00368588	71.4984	49.4524	1074.17	3.94924	556.116		1.02399	7.49239	6.06896	33.7378	1.02399	24.5454		12.3596	6.71095	4.83548	27.1804	13.6889	16.8337	13.6015	8.00883	21.6103	58.882	8.12311	16.0475	0.327852	13.0242
	12.1009	4.23435	5.59093	42.3938	10.7012	33.5787	18.1	15.9326	34.0326	88.0257	253.849	11.401	6.86849	28.2092	0.608384	35.9893	192.255	156.476	590.19	54.7419	239.591	0.617018	74.8574	53.2234	870.689	4.775	428.172		0.699837	7.16668	5.8101	30.9928	0.699837	22.1777		12.2436	6.6752	4.90412	26.9196	13.6146	16.6875	13.5074	7.90321	21.4106	58.5101	8.06731	15.9192	0.327348	12.9291
	11.6727	3.9588	5.28412	39.6659	10.3081	30.9998	16.9816	14.7664	31.7479	86.9554	218.046	10.9904	6.54011	26.168	0.600092	28.1838	169.592	136.83	514.578	44.5352	196.51	1.47294	79.7015	57.7942	717.143	6.64747	328.095		0.682311	7.03161	5.70629	28.6755	0.682311	20.0094		12.1298	6.6368	4.96623	26.7655	13.5358	16.5403	13.4291	7.83574	21.2648	58.349	8.01005	15.7892	0.326865	12.8328
	11.5421	3.6998	4.94509	37.835	9.64142	29.3192	16.1638	14.0557	30.2195	86.9583	197.564	10.5917	6.11917	24.875	0.60514	21.3601	155.351	125.859	469.643	42.5412	173.066	1.80712	84.3929	63.0639	622.436	10.5297	270.04		0.95033	6.89194	5.64666	27.2433	0.95033	18.7275		12.0166	6.59646	5.01787	26.6405	13.4536	16.3941	13.3532	7.7811	21.1343	58.2715	7.95148	15.659	0.326445	12.7351
	11.117	3.44571	5.86069	36.6217	9.374	27.9946	15.7356	13.3931	29.1287	85.113	179.374	10.2455	6.73901	23.7752	0.558304	21.3315	151.042	97.5145	436.229	40.4703	150.283	3.13055	89.126	49.3602	563.367	12.3367	228.259		0.871515	6.79981	4.38483	26.3762	0.871515	17.7491		11.908	6.55508	5.05989	26.5167	13.368	16.2478	13.2759	7.72922	21.0051	58.2199	7.89331	15.5278	0.325967	12.638
	10.5112	3.23462	5.70714	35.4819	10.1368	26.74	15.3019	12.8481	28.1501	83.9639	165.074	10.324	6.81455	22.6828	0.537955	22.9508	145.62	92.0603	407.232	26.679	130.828	5.64121	93.1562	51.5413	510.56	7.56024	191.922		0.187233	7.08939	4.61687	25.1579	0.187233	16.4159		11.8355	6.52167	5.09582	26.3853	13.2799	16.1014	13.2033	7.67355	20.8768	58.1186	7.85014	15.396	0.324608	12.5577
	9.92843	3.0946	5.33684	33.5577	10.8364	25.3871	14.6902	12.082	26.7722	82.2455	145.975	10.3824	6.48474	21.7494	0.540646	22.6743	134.458	87.4851	355.983	14.8514	114.424	8.74936	95.8787	56.9954	427.304	4.20223	156.268		0.453999	7.28784	5.0456	23.1753	0.453999	15.0047		11.7958	6.51737	5.12938	26.2464	13.1896	15.9593	13.1396	7.61006	20.7497	57.9168	7.83697	15.2669	0.321587	12.4927
	9.55031	2.93677	5.04157	31.2749	10.3167	23.7557	13.8127	11.2196	25.0323	81.2272	125.881	9.93349	6.16876	20.396	0.535568	18.1677	118.285	76.9321	304.931	12.222	98.8648	11.1293	98.9944	61.5408	338.139	6.60337	118.143		0.383178	6.99671	4.89191	21.3414	0.383178	13.8223		11.7574	6.51448	5.16559	26.1038	13.1005	15.8285	13.0784	7.54542	20.6238	57.6939	7.8252	15.1465	0.31871	12.429
	9.27378	2.72101	4.77793	28.8885	9.85922	21.8955	12.9027	10.2813	23.184	79.6837	105.705	9.5665	5.90189	18.8864	0.523817	13.1687	103.666	66.0111	255.547	9.26246	80.871	13.0508	103.334	65.7468	256.068	9.1636	81.1641		0.292723	6.84549	4.78857	19.322	0.292723	12.329		11.7148	6.51046	5.19906	25.9593	13.0112	15.6985	13.0156	7.48125	20.4968	57.4792	7.81155	15.0278	0.315956	12.363
	8.9396	2.52145	4.6667	26.5623	10.1249	20.0867	12.1503	9.31475	21.465	76.6628	86.7646	9.53227	5.73492	17.5963	0.50839	10.3085	92.7145	56.0041	207.707	4.10205	62.9869	15.577	107.431	67.5629	187.032	7.62549	51.845		0.59267	7.01081	4.86557	17.0301	0.59267	10.5544		11.6701	6.50095	5.22681	25.8154	12.9206	15.5675	12.9502	7.41951	20.3697	57.2925	7.79323	14.9132	0.313566	12.2954
	8.44164	2.38534	4.48935	24.6129	10.2474	18.4992	11.446	8.53309	19.9791	74.551	72.8136	9.34451	5.47742	16.4363	0.500092	9.02602	82.0951	48.3945	173.367	1.43658	49.7487	19.7556	110.272	70.5099	137.511	6.96417	31.5044		0.90288	6.95918	4.85516	15.2683	0.90288	9.15473		11.6285	6.48848	5.24803	25.6715	12.8283	15.437	12.8836	7.35973	20.2434	57.1246	7.77349	14.7987	0.311232	12.2284
	7.94789	2.65315	5.72679	22.9508	10.0562	17.2145	11.0916	7.6036	18.6952	68.5531	57.8147	9.00205	6.28207	15.4249	0.421194	9.88261	71.2067	28.7807	140.641	1.07194	37.4906	24.3885	104.719	51.2595	101.292	8.00979	18.7329		1.05416	6.3489	3.27526	13.9487	1.05416	8.21246		11.6175	6.47423	5.26423	25.5243	12.7354	15.3071	12.8205	7.29927	20.1197	56.9345	7.76005	14.6854	0.308542	12.1765
	7.39261	2.49612	5.5685	21.5614	9.52946	16.0532	10.4335	7.10134	17.5349	68.0626	50.429	8.46104	6.02453	14.4222	0.410711	9.24726	63.0026	23.6686	123.829	0.817358	31.5803	30.1814	107.957	53.5512	75.2558	11.2688	10.0287		1.06843	5.96491	2.89254	13.1003	1.06843	7.59214		11.6174	6.45654	5.27569	25.37	12.642	15.1803	12.757	7.23794	19.9949	56.7371	7.74675	14.5745	0.305884	12.1297
	6.89463	2.41159	5.29115	20.8744	8.89342	14.8933	9.87642	6.82246	16.6989	69.0783	46.546	7.89403	5.69202	13.3934	0.40352	8.89102	55.7236	21.0247	120.955	0.966282	25.1694	35.9008	109.721	57.6873	63.8082	15.9436	4.0279		0.999393	5.48243	2.60288	12.9803	0.999393	6.9993		11.6115	6.43573	5.28552	25.2127	12.5472	15.0726	12.6942	7.17801	19.8722	56.5456	7.72966	14.478	0.303874	12.0794
	6.5398	2.34472	5.13398	20.0929	8.54459	13.8997	9.42595	6.50339	15.9293	68.9945	42.2941	7.54219	5.48543	12.5609	0.392074	8.3299	50.1439	18.4211	113.784	0.776804	20.0146	40.2789	111.126	60.0995	51.9345	18.851	1.02689		1.0024	5.19748	2.40822	12.5507	1.0024	6.35753		11.5961	6.41575	5.30405	25.0509	12.4521	14.9656	12.6307	7.11505	19.7458	56.3312	7.71084	14.3819	0.301956	12.0241
	6.18203	2.20309	4.75684	18.9637	13.2013	13.272	9.76315	6.38474	16.1479	65.3963	40.7649	9.69164	5.11313	13.2543	0.44324	12.8244	57.1546	25.0632	84.6493	11.8206	12.3123	44.9481	114.132	66.0892	36.9335	0.0991554	0.148744		3.50961	7.48855	4.93481	9.27201	3.50961	3.5804		11.5731	6.39528	5.31836	24.884	12.3566	14.8585	12.5643	7.0516	19.6159	56.1241	7.68972	14.285	0.300129	11.9648
	5.77741	2.08134	4.37352	17.6823	14.3947	12.9681	9.54623	6.29441	15.8406	65.9361	39.6196	9.37275	4.7245	14.0381	0.496391	14.204	55.7246	26.7569	66.1955	23.508	11.7091	50.5373	116.749	72.4685	23.0009	2.27517	0.0066794		3.59534	7.29141	4.99923	8.30954	5.02198	3.59534		11.5485	6.37329	5.32806	24.7129	12.2621	14.7521	12.4962	6.98801	19.4842	55.9213	7.6671	14.1881	0.298373	11.9053
	7.01694	2.01348	5.88364	16.8114	13.8833	12.2934	9.65037	5.57905	15.2294	57.8118	31.1258	9.65518	6.16696	13.4858	0.372409	6.93495	58.322	14.1883	51.2803	17.9179	6.98578	34.4502	118.22	49.0382	15.4058	0.99392	0.351574		2.63825	7.6417	3.77155	7.15621	4.22814	2.63825		11.5494	6.35016	5.33408	24.538	12.1678	14.6544	12.4323	6.92405	19.3564	55.694	7.64997	14.0988	0.296516	11.8586
	9.23591	1.89705	6.06043	16.1244	13.1938	11.6551	9.69444	5.13127	14.8257	52.93	26.3299	10.4455	6.8543	12.8091	0.302838	0.210254	60.7993	13.206	41.3441	12.2458	3.84399	13.3258	120.765	46.5934	10.4847	0.0945372	1.51613		1.20957	8.54843	4.38505	5.6789	2.74836	1.20957		11.5477	6.32548	5.34585	24.3633	12.0773	14.5955	12.3759	6.86189	19.2377	55.4458	7.63103	14.0406	0.295758	11.8125
	9.85961	1.80508	5.87738	15.3645	12.3379	11.2782	9.42046	4.8587	14.2792	51.5761	23.607	10.5689	6.87294	12.073	0.274468	0.192858	57.9939	12.5534	35.332	8.5116	3.45125	9.16123	122.795	49.1259	6.14132	0.300791	2.58616		0.709299	8.76383	4.69153	4.79562	1.76901	0.709299		11.5384	6.3053	5.35594	24.1952	12.0024	14.5403	12.3229	6.80201	19.1249	55.198	7.61357	13.986	0.295025	11.7704
	9.39867	1.75516	5.67821	14.6936	12.278	10.7602	9.09398	4.68805	13.782	51.5511	21.9778	10.0794	6.60832	11.8986	0.285852	0.0928307	53.8583	11.6675	31.3562	10.138	2.77631	12.1641	123.904	51.9575	3.26625	0.370095	4.52054		0.680772	8.32427	4.40123	4.61421	2.19857	0.680772		11.523	6.28841	5.36165	24.0487	11.9322	14.4818	12.2726	6.7499	19.0225	54.9997	7.59705	13.9295	0.294168	11.7276
	8.75626	1.71689	5.26869	13.956	14.2904	10.2118	9.03334	4.92012	13.9535	54.4662	24.2076	9.48404	6.14058	13.0199	0.359038	0.0767753	53.5305	14.1726	24.2321	27.637	1.38882	17.0578	124.757	58.029	1.14403	1.97142	7.15315		0.727784	7.76715	4.21535	4.47191	4.8064	0.727784		11.5019	6.27462	5.39109	23.8994	11.8616	14.4412	12.2283	6.69278	18.9211	54.732	7.58144	13.8879	0.293744	11.6817
	8.33707	1.64469	4.93739	13.0118	13.8539	10.0353	8.63668	4.71125	13.3479	54.5492	22.1958	9.18619	5.78731	12.2677	0.358923	0.0897664	48.888	13.6848	19.1414	27.2191	1.95613	20.696	126.375	63.1862	0.0157278	0.936073	8.12856		0.849114	7.5415	4.2488	3.82559	4.66769	0.849114		11.4754	6.26374	5.47409	23.7464	11.8108	14.4313	12.2003	6.62497	18.8253	54.3018	7.56666	13.8736	0.294162	11.6431
	7.94943	1.61073	7.21444	12.1438	13.0027	9.92901	8.64169	4.12047	12.7622	47.6813	16.9783	8.93922	7.39818	11.5901	0.220765	0.479235	49.4344	2.03707	12.265	19.0186	1.65719	24.3734	127.14	32.1708	0.551353	0.0135393	8.74593		0.989794	7.32849	1.72478	3.20461	4.0635	0.989794		11.2425	6.03999	5.60192	23.6843	11.6839	14.2949	12.0912	6.61621	18.7075	54.719	7.34062	13.744	0.303698	11.4632
	7.69798	1.716	7.52757	11.6659	12.1601	9.59254	8.39335	3.79884	12.1922	45.2602	14.4312	8.64526	7.57017	11.1475	0.191122	0.483536	44.587	0.749565	10.7094	14.1886	1.43806	26.9193	124.777	28.7167	1.4896	0.527436	10.8493		0.94728	6.92926	1.11769	3.02061	3.51486	0.94728		11.0149	5.8287	5.72169	23.5896	11.5585	14.1682	11.9803	6.59824	18.5785	55.076	7.12526	13.6212	0.313111	11.2867
	7.4621	2.60507	7.23336	11.5297	11.2871	8.95712	8.17907	3.28541	11.4645	40.1685	10.7939	8.20961	7.29055	10.7046	0.189721	0.514039	31.0695	0.89436	11.2265	9.65982	0.60536	29.4226	105.705	31.9564	1.84063	2.55767	15.439		0.747507	5.60454	0.976248	3.32006	3.07748	0.747507		10.8018	5.63428	5.83108	23.4959	11.438	14.0499	11.8752	6.58171	18.4569	55.4242	7.07375	13.5062	0.31256	11.1199
	7.15812	2.5001	6.89952	11.2	10.5526	8.331	7.77356	3.12176	10.8953	40.1586	9.74536	7.74456	6.96417	9.99721	0.178821	0.378773	27.8095	0.763961	11.7407	7.72314	0.310736	32.8128	107.875	35.8424	2.8437	5.44637	20.7513		0.586442	5.24447	0.845045	3.45548	2.80806	0.586442		10.5982	5.45427	5.93503	23.403	11.3287	13.9441	11.7772	6.56593	18.3432	55.7511	7.10082	13.4024	0.307346	10.9635
	6.70528	2.33988	6.59722	11.0517	9.93996	7.90298	7.42283	3.05836	10.4812	41.2021	9.35358	7.30413	6.62424	9.43072	0.174805	0.514873	25.8364	0.681633	13.1685	6.33595	0.230539	38.2058	111.228	39.5533	3.36612	8.68128	24.8342		0.598845	4.96425	0.70691	3.74754	2.63583	0.598845		10.4036	5.30647	6.03407	23.3141	11.2254	13.8464	11.6883	6.54796	18.2363	56.0213	7.12647	13.3069	0.302466	10.8145
	6.19237	2.17522	6.13472	10.8191	9.47902	7.36155	7.02699	3.01783	10.0448	42.9463	9.10732	6.77696	6.14913	8.94965	0.18548	0.696586	23.5397	0.796148	14.3798	6.01244	0.111929	44.8095	114.729	45.5847	4.27375	11.61	30.5236		0.584587	4.60174	0.642241	4.0421	2.70206	0.584587		10.2217	5.16611	6.13495	23.2321	11.1206	13.6733	11.5915	6.5268	18.1183	56.307	7.15663	13.1529	0.295243	10.6711
	5.72126	2.15964	5.85451	10.2139	9.14883	6.83365	6.65531	2.8509	9.5062	42.8364	8.12761	6.34408	5.75457	8.57004	0.196547	0.872444	20.211	0.64127	12.6639	6.21768	0.031806	51.3387	115.063	49.4469	7.14185	13.9691	36.6354		0.622822	4.18444	0.489568	3.86986	2.80475	0.489568		10.0543	5.03105	6.24204	23.1548	11.0145	13.5056	11.5004	6.50656	18.0069	56.5769	7.1951	13.0043	0.287592	10.5344
	5.30642	3.36889	5.70583	14.2505	8.77742	6.55491	7.32733	3.82132	11.1486	52.1516	14.6025	6.13037	5.40627	8.22179	0.206597	4.08407	15.6693	2.62925	47.9304	2.10276	0.596631	57.4556	90.5824	51.56	1.86088	16.8834	40.0873		0.823952	2.76149	0.424538	8.12013	2.64705	0.424538		9.90132	4.90605	6.33602	23.0737	10.9112	13.3489	11.4129	6.4865	17.8994	56.8349	7.22734	12.8649	0.280584	10.4063
	4.96477	5.07963	5.52871	17.999	9.78988	6.17649	8.25642	5.0983	13.3547	61.7495	25.9927	5.8526	5.1919	8.88654	0.262432	10.835	10.092	7.44038	94.9183	2.35152	4.32609	62.7517	60.9451	54.135	26.1393	9.58819	45.0224		0.887833	0.772974	0.323889	12.1464	3.93728	0.323889		9.7323	4.79485	6.42305	22.847	10.8116	13.2022	11.3018	6.41483	17.7167	56.7592	7.25036	12.7271	0.274147	10.2719
	4.65664	4.96322	5.22112	17.0353	15.8512	5.69363	8.90352	5.86211	14.7656	65.8403	34.3643	5.45738	5.02769	13.3118	0.451709	18.0359	15.526	13.5601	66.1259	48.2702	10.3034	67.7283	62.7763	58.756	17.2137	8.79023	51.7354		0.800731	0.494158	0.236257	11.5779	10.3938	0.236257		9.5239	4.69361	6.50846	22.4239	10.6711	13.0682	11.1482	6.27507	17.4233	56.2878	7.26232	12.5882	0.2683	10.0975
	4.61397	4.72186	5.00492	15.7446	19.3792	5.38641	9.14183	6.62805	15.7699	72.5024	43.931	5.19567	4.79263	13.1551	0.465934	20.5015	19.5361	17.114	43.5967	104.804	14.1032	68.4325	66.6591	62.1171	8.16953	42.1567	56.2493		0.581696	0.473806	0.190743	10.5489	14.1835	0.190743		9.3153	4.60065	6.57746	21.804	10.4884	12.9457	10.9553	6.06812	17.0234	55.3901	7.26192	12.4481	0.263125	9.90185
	4.8145	4.62467	4.80199	14.7337	18.758	5.23381	8.82778	6.26715	15.0949	70.9935	39.2771	5.02416	4.80512	12.3587	0.440088	16.1064	17.6661	16.207	34.8797	98.6099	12.9166	65.1551	68.2556	65.3571	3.41258	34.4764	58.5615		0.209659	0.399487	0.222164	9.70953	13.7339	0.209659		9.11015	4.51605	6.6285	21.1922	10.3092	12.8253	10.7636	5.86646	16.63	54.5029	7.24891	12.3099	0.258758	9.70969
	6.08617	4.40496	4.55054	13.8785	17.717	4.87227	8.58491	5.74792	14.3328	66.9538	33.0386	5.47922	4.63097	11.9304	0.440752	6.24368	17.472	16.2762	28.0224	83.395	13.7837	46.2426	71.9342	69.486	0.984392	23.335	64.2258		0.606954	1.07426	0.928684	8.39931	12.2378	0.606954		8.91776	4.43871	6.67284	20.6084	10.1379	12.7027	10.5797	5.67478	16.2545	53.6382	7.23407	12.172	0.254452	9.52783
	5.82723	4.29211	4.34515	12.911	16.4308	4.74687	8.09219	5.2451	13.3373	64.8168	27.5111	5.28705	4.44558	11.14	0.429528	5.13007	14.4407	14.0403	23.2208	69.5326	11.1912	49.8314	73.8612	72.9523	0.000606268	12.5631	66.2513		0.540178	0.994942	0.941899	7.62394	11.1438	0.540178		8.73297	4.36866	6.71306	20.0754	9.97631	12.5764	10.4071	5.50053	15.9077	52.8535	7.21804	12.0341	0.250156	9.35464
	5.43295	4.0936	4.05207	11.9874	15.3298	6.4793	7.89586	4.67566	12.5715	59.2166	21.8618	5.95613	4.42844	10.6104	0.411066	6.06589	14.4572	14.7747	16.7407	55.264	2.00663	55.5533	77.3128	78.0448	0.808154	5.97052	41.0504		0.523175	1.86253	1.90406	6.03126	9.3737	0.523175		8.54946	4.30603	6.74888	19.5675	9.82561	12.4504	10.2413	5.33513	15.5764	52.0942	7.19902	11.8981	0.246062	9.18753
	5.10868	3.80227	4.32635	11.0737	14.6025	6.91257	7.63769	4.31074	11.9484	56.4404	18.5825	6.01062	4.52193	10.0334	0.378658	6.3959	14.7104	10.965	11.8063	48.5092	0.525795	60.4925	82.5208	73.2739	3.28569	2.94526	35.6862		0.901947	2.20835	1.68428	5.0631	8.59192	0.901947		8.36764	4.25118	6.77927	19.0627	9.67962	12.3286	10.0782	5.17122	15.2494	51.3111	7.17636	11.766	0.242295	9.02363
	4.8812	3.66111	6.38582	10.2271	14.2219	6.67863	7.67596	3.89734	11.5733	50.7734	15.1893	6.53222	5.25735	9.33997	0.279683	7.81066	16.119	1.66446	6.50829	42.8492	0.994665	64.0827	85.1053	42.2571	7.07174	1.78362	38.536		1.65102	2.87111	0.146405	3.69487	7.68967	0.146405		8.18409	4.2005	6.80606	18.5433	9.53544	12.217	9.91439	5.00415	14.9185	50.4736	7.15056	11.6413	0.238973	8.85977
	5.07925	3.54315	6.8357	9.77173	13.9694	7.14715	7.7244	3.70929	11.4337	48.0204	13.7588	6.99143	5.51836	9.11558	0.245814	6.99681	17.4828	0.789772	4.19158	39	0.333211	60.9511	87.2957	36.6105	9.70096	1.17294	32.9386		1.91218	3.44828	0.155723	2.7803	6.97796	0.155723		7.99821	4.15304	6.83172	17.8885	9.39546	12.0331	9.71668	4.78494	14.5016	49.2446	7.12334	11.454	0.233115	8.69684
	5.59034	3.39798	6.47863	9.16317	13.6361	8.20049	7.74445	3.52325	11.2677	45.4939	12.4133	7.33956	5.81241	8.9225	0.211069	4.64019	18.8918	1.60231	2.01276	34.7115	0.207971	53.2319	90.0294	41.0591	13.8622	0.5621	21.9574		1.74922	3.94158	0.860931	1.82361	6.29654	0.860931		7.81941	4.10839	6.85904	17.2452	9.26259	11.8198	9.51906	4.56709	14.0862	47.9784	7.09913	11.2446	0.225989	8.541
	5.31937	3.16937	5.97321	8.69589	13.0615	8.13908	7.39307	3.42173	10.8148	46.2829	11.7083	7.05614	5.48283	8.55669	0.218943	4.30026	17.8397	2.01602	1.69732	32.1315	0.556518	57.2595	94.42	47.7918	17.5601	0.0306854	22.5368		1.73677	3.88677	1.08293	1.63975	6.0054	1.08293		7.65602	4.06815	6.88756	16.6407	9.13718	11.5711	9.32679	4.358	13.6848	46.7256	7.07967	11.01	0.217271	8.3966
	5.17373	3.44567	5.50287	8.23233	12.3408	7.95575	7.10852	3.13354	10.2421	44.0815	9.81908	6.72931	5.25602	8.16318	0.216642	3.74341	13.4165	2.57812	1.26293	27.3767	0.717786	59.4847	89.1267	54.516	21.6601	0.297649	24.311		1.55557	3.28364	1.22644	1.50302	5.61149	1.22644		7.50392	4.03243	6.91335	16.0749	9.02124	11.3084	9.14237	4.16006	13.3024	45.5031	7.06099	10.7669	0.207872	8.26258
	4.96482	5.02484	5.13577	7.64949	11.5633	7.58338	6.98693	2.57305	9.55998	36.8267	6.62059	6.35958	5.05257	7.63296	0.203412	4.08891	3.84978	3.42676	0.438992	20.9428	0.355758	62.7509	61.8036	60.0717	27.4248	1.75063	28.1216		1.39476	1.33474	1.2238	1.28991	5.20367	1.2238		7.35977	3.99907	6.95169	15.5266	8.91393	11.0577	8.96813	3.96807	12.9362	44.2463	7.05371	10.5353	0.197941	8.13685
	4.61723	4.88207	4.9387	7.11836	10.8505	7.04668	6.57559	2.37376	8.94935	36.0996	5.63475	5.99269	4.89623	7.10044	0.183735	3.83515	2.86798	2.67941	0.294599	18.2747	0.221934	68.3786	64.0687	63.1654	33.2699	4.14486	34.1019		1.37546	1.11062	1.05399	1.12566	4.85778	1.05399		7.22102	3.96983	7.00159	14.9923	8.81409	10.8379	8.80613	3.78301	12.5891	42.9588	7.05645	10.332	0.188374	8.01756
	4.34834	4.76798	4.78727	6.63196	10.2043	6.71932	6.24319	2.18881	8.432	35.0591	4.79088	5.70961	4.7728	6.69748	0.167797	3.59045	2.17624	2.1197	0.15114	15.6902	0.226698	72.8979	65.9082	65.5954	39.1176	7.19363	38.0325		1.36127	0.941634	0.922344	0.922344	4.49466	1.0097		7.09775	3.94368	7.04896	14.4774	8.72557	10.6265	8.65332	3.60537	12.2587	41.6646	7.06115	10.1513	0.179529	7.91166
	4.16228	4.90753	4.61096	6.27635	9.77842	6.48444	6.03666	2.05327	8.08993	34.0133	4.21591	5.59194	4.6851	6.43242	0.157168	3.51329	1.27495	2.03262	0.0574504	14.0007	0.200502	76.1096	63.6619	68.4823	43.6923	9.65935	40.9847		1.42965	0.684412	0.980977	0.684412	4.18648	0.892499		6.99098	3.92162	7.07604	13.987	8.64319	10.325	8.49064	3.42707	11.9177	40.3629	7.01225	9.90458	0.170974	7.85961
	3.87351	4.77063	4.48415	6.96665	9.32924	6.33267	5.95948	2.02238	7.98186	33.9356	4.09004	5.55165	4.55577	6.80816	0.198205	4.35125	1.41336	2.17658	1.01441	11.3553	0.139272	81.2316	65.8652	70.5972	35.043	12.6531	42.951		1.67814	0.781019	1.0675	1.41501	3.77759	0.781019		6.8956	3.90198	7.10241	13.5202	8.56641	9.97358	8.3267	3.2517	11.5784	39.0514	6.9473	9.62179	0.161414	7.83441
	3.59845	4.48929	7.30175	6.78645	8.84449	6.04282	6.17721	1.9114	8.08861	30.9428	3.65346	6.41464	4.87767	7.17292	0.190468	6.65	2.84907	1.26459	0.371172	7.11441	0.0180593	86.2654	70.5109	31.188	37.209	16.3367	46.834		2.81619	1.92535	0.887111	0.371812	2.42986	0.371812		6.80596	3.88498	7.11279	13.0834	8.49015	9.62996	8.16787	3.08917	11.257	37.821	6.88267	9.34501	0.151737	7.80147
	3.35635	4.19209	10.3795	6.60137	8.33189	5.59699	6.40969	2.62266	9.03236	40.9172	6.87837	6.09918	4.54332	7.89926	0.269714	9.32292	4.91774	15.7591	0.0367397	3.69484	0.660487	90.8213	75.5903	6.28454	39.5012	20.7433	53.135		2.74283	1.90708	4.28029	0.50219	2.23271	0.50219		6.7225	3.8692	7.12216	12.675	8.4136	9.30626	8.01812	2.9393	10.9574	36.6582	6.82242	9.0831	0.142132	7.76788
	3.2005	3.88658	10.2579	6.57504	7.81305	5.28554	6.16977	2.62255	8.79232	42.5065	6.87778	5.93029	4.23632	7.50354	0.278302	8.81657	5.21297	16.7129	0.164245	2.70036	0.781854	93.816	80.9962	6.90878	39.8328	25.7386	57.7725		2.72979	2.04372	4.32762	0.644748	1.88275	0.644748		6.64461	3.85368	7.14753	12.2959	8.33687	9.00867	7.88121	2.80204	10.6833	35.5534	6.77034	8.84072	0.132622	7.7422
	3.13779	3.60308	9.87282	14.5909	7.31678	4.91457	7.23932	4.39172	11.631	60.6648	19.2872	6.11568	3.93095	9.23381	0.402807	16.8225	13.2222	6.93536	54.0452	0.00600105	5.40447	95.0347	86.1794	9.08143	2.90532	31.0202	63.5496		2.97789	2.5126	3.75715	8.47519	1.20111	1.20111		6.5678	3.83986	7.17473	11.9418	8.26306	8.73439	7.7536	2.6766	10.4302	34.5207	6.71953	8.61656	0.123697	7.71889
	2.95667	3.36933	9.14977	16.6422	6.87285	4.70058	7.2819	5.13712	12.419	70.5465	26.39	5.78671	3.70214	8.58054	0.397177	18.7076	15.3082	3.48896	87.6149	0.167317	6.6632	98.5989	90.574	13.9621	14.1062	36.1624	67.0071		2.83005	2.41739	3.36306	10.8555	1.08614	1.08614		6.49159	3.86853	7.20127	11.6031	8.19401	8.47448	7.63884	2.54735	10.1862	33.3474	6.66901	8.40436	0.115127	7.69764
	3.11376	3.20314	8.46276	16.4923	6.43804	4.39051	7.01676	5.07714	12.0939	72.3573	25.7773	5.41428	3.49998	7.95658	0.389	15.2334	14.5437	2.09093	89.7865	0.334909	6.89716	95.5039	93.7649	19.5683	13.003	41.5809	72.1795		2.30052	2.21114	3.04848	11.0781	1.02377	1.02377		6.42616	3.89928	7.21322	11.2785	8.12554	8.24059	7.53054	2.42534	9.95589	32.2067	6.62293	8.21183	0.107107	7.66938
	5.89545	3.78244	8.04246	15.6099	6.0518	4.1001	7.24702	4.37565	11.6227	60.3787	19.1463	5.97362	4.54894	7.54479	0.24772	1.82673	12.0033	0.632725	69.9372	1.42855	9.90311	48.8729	82.8815	23.4634	7.41745	46.7113	77.1985		0.0781739	2.19119	2.06883	9.63624	0.0781739	1.87353		6.36602	3.92808	7.22354	10.9695	8.04812	8.03383	7.42818	2.31139	9.73957	31.1166	6.5804	8.04455	0.100113	7.62869
	8.49519	6.15999	7.91496	14.7152	5.69365	4.16347	7.85707	3.70534	11.5624	47.1593	13.7295	7.03747	5.81023	8.35013	0.179367	0.407187	2.88011	0.00335067	47.0339	4.68041	13.6427	19.2824	45.2442	24.7149	3.34463	51.7352	76.0889		1.45771	0.877487	0.877487	7.67773	1.34382	2.874		6.31023	3.95373	7.23643	10.6783	7.96243	7.83833	7.32991	2.20534	9.53525	30.0868	6.54178	7.93141	0.0960138	7.53738
	8.531	6.27196	8.2072	14.1238	5.62334	4.84179	7.93319	3.35881	11.292	42.3388	11.2816	7.23958	5.7855	8.45005	0.187176	0.357383	2.75966	0.0750821	38.324	5.33538	9.55671	18.9692	43.7503	21.8946	1.5313	52.7515	64.7151		1.29142	0.967618	0.967618	6.88424	1.61624	2.39779		6.25617	3.9777	7.25602	10.4091	7.88147	7.65645	7.23948	2.10897	9.34845	29.1315	6.50613	7.82522	0.0920418	7.45624
	8.10034	6.16832	8.04398	13.6804	5.41632	4.65052	7.67665	3.25272	10.9294	42.3717	10.5802	7.10615	5.60432	8.08625	0.181287	0.179519	2.27505	0.134936	36.045	5.10905	9.15745	22.906	45.1322	23.4487	0.630477	55.8015	67.8292		0.994193	0.937832	0.937832	6.57424	1.68983	2.45563		6.20307	4.00083	7.27379	10.1626	7.80481	7.49093	7.15601	2.02238	9.17839	28.2612	6.47075	7.72634	0.0884403	7.38236
	7.81923	5.68295	7.61325	13.4332	5.13336	4.30226	7.33071	3.29467	10.6254	44.9434	10.8548	6.6481	5.27076	7.76773	0.191508	0.238645	2.71511	0.0798249	37.2407	4.82838	9.1715	25.6759	51.8892	27.8058	0.299062	60.1091	73.6868		1.17113	0.965147	0.965147	6.78513	1.51474	2.34583		6.15233	4.02192	7.2884	9.9389	7.72424	7.34838	7.07903	1.94506	9.02408	27.4763	6.43635	7.63027	0.0848765	7.31839
	8.01534	5.40363	7.09398	13.1569	4.79506	4.08112	7.091	3.31142	10.4024	46.6989	10.9655	6.2488	4.9472	7.785	0.222884	0.854399	2.84725	8.82834e-06	36.7952	5.27136	9.05943	23.7269	55.9914	33.5518	0.0731933	65.4692	77.5324		1.76654	0.845175	0.845175	6.90811	1.45374	2.16769		6.10535	4.04125	7.3008	9.75994	7.64372	7.22026	7.01189	1.88278	8.89467	26.8513	6.38408	7.55799	0.084199	7.26053
	10.6474	5.22038	6.69	12.5709	4.56083	3.87409	7.26061	3.54726	10.8079	48.8563	12.5831	5.95519	4.72572	9.65806	0.34291	11.4705	4.16252	0.325595	28.1995	7.28877	11.4685	5.0129	58.7673	38.395	0.0995016	69.3145	81.2212		4.69223	0.734808	0.734808	6.61574	1.39435	2.0811		6.06276	4.05565	7.29749	9.59882	7.57953	7.10085	6.94918	1.82869	8.77787	26.3152	6.32229	7.50902	0.0858005	7.19917
	11.6071	4.88231	6.29544	11.6405	4.32541	3.89573	7.10775	3.59057	10.6983	50.5163	12.8922	5.58887	4.46464	10.2792	0.394371	20.2439	4.95259	0.659842	20.5461	7.74138	10.3171	1.6366	64.065	43.4403	1.55211	73.2899	80.8316		6.01819	0.706567	0.706567	6.05166	1.26346	1.69315		6.0244	4.06863	7.29423	9.44948	7.53191	6.98922	6.89298	1.7802	8.67318	25.8263	6.2656	7.47249	0.0878499	7.14173
	11.0772	4.56286	6.17069	11.048	4.02214	5.3786	7.04326	3.19759	10.2408	45.3994	10.2246	5.77464	4.76679	9.82868	0.346812	16.273	6.15238	0.761375	16.0381	9.12712	2.77108	3.27296	69.2808	45.1003	3.37954	78.5744	56.3665		5.30259	1.21179	0.396044	5.27337	1.7525	0.396044		5.98887	4.08192	7.29054	9.30371	7.48935	6.88623	6.8401	1.73367	8.57377	25.3457	6.21321	7.43965	0.0898299	7.08838
	10.1974	4.59795	6.99033	10.3263	3.79652	5.22816	6.8561	2.84024	9.69634	41.4264	8.06696	6.10924	4.7555	9.39562	0.327898	11.1642	5.09925	0.0180171	12.0421	9.36106	2.6502	7.23062	68.6978	34.7632	6.55406	82.6253	58.6481		4.08814	1.51129	0.881086	4.21703	2.31273	0.881086		5.95514	4.09506	7.28497	9.1635	7.44723	6.79168	6.7896	1.68939	8.47898	24.882	6.16427	7.40667	0.091548	7.03832
	9.45402	4.51124	6.635	9.53724	3.56887	5.00861	6.4525	2.55839	9.01088	39.6495	6.54534	5.82181	4.63558	8.74927	0.307339	9.00914	3.76848	0.033306	9.51566	8.31529	2.0848	11.781	70.1427	39.0796	11.2166	86.8156	62.059		3.63222	1.31057	0.813192	3.71544	2.25293	0.813192		5.92278	4.10829	7.28054	9.03261	7.3559	6.70229	6.73374	1.64454	8.37827	24.4224	6.11765	7.33706	0.0906305	6.99142
	9.26793	4.32911	6.2294	8.79541	3.47029	4.85634	6.15808	2.40398	8.56206	39.0379	5.77913	5.54287	4.46092	8.15391	0.29275	9.67118	3.34512	0.00508615	6.95552	7.22422	1.69454	13.0931	73.2265	44.3152	16.7359	88.6625	64.4814		3.72507	1.21375	0.686531	3.25255	2.07258	0.686531		5.89244	4.1213	7.27732	8.9123	7.25122	6.61422	6.67813	1.60236	8.28049	23.9941	6.07289	7.27079	0.0897734	6.93272
	11.6307	4.17581	5.90014	8.10004	3.30636	5.4666	6.42995	3.02933	9.45927	47.1128	9.17682	5.68337	4.49851	7.55006	0.253271	27.0482	5.08114	0.280696	2.7892	9.7568	0.928037	1.5766	75.8738	48.8074	22.909	91.7765	55.0529		5.94737	1.50756	0.21677	2.41667	2.37701	0.21677		5.84842	4.14932	7.25609	8.81535	7.14986	6.52998	6.62484	1.56285	8.18768	23.5908	6.01881	7.22953	0.0913868	6.83992
	11.3845	3.98103	6.4646	7.76186	3.48146	9.00554	7.01317	3.02015	10.0333	43.064	9.12129	7.11323	4.60192	8.69462	0.307802	19.1086	9.19388	0.300923	0.560543	12.4729	3.96956	2.25558	79.3051	41.239	26.2605	88.4522	15.0608		4.27127	3.13221	0.648629	0.648629	3.63177	1.89231		5.78126	4.18166	7.23132	8.72689	7.05493	6.44978	6.57097	1.52744	8.09841	23.2453	5.94839	7.18722	0.094311	6.75235
	10.6476	4.36741	6.32413	8.061	4.81173	9.24329	7.24253	2.50144	9.74397	34.5382	6.2572	7.19256	5.18983	8.94772	0.265809	11.5946	8.26628	0.843457	0.669897	5.90877	4.00304	5.01205	72.5726	43.063	23.2842	65.1997	13.272		3.45504	2.82515	0.868436	0.868436	2.38083	2.05072		5.70675	4.21184	7.2064	8.64236	6.9674	6.37112	6.51764	1.49578	8.01343	22.9498	5.87284	7.14665	0.0978381	6.66926
	10.027	4.65011	5.91537	9.83448	5.11724	8.80009	7.39071	2.43986	9.83057	33.0125	5.9529	7.35773	5.31677	9.57588	0.285987	6.94996	7.5109	2.17663	5.97199	5.16868	1.98634	8.17604	67.8359	48.5948	9.31403	60.3593	16.6977		2.66926	2.70762	1.44236	2.47675	2.24049	1.44236		5.63558	4.23871	7.18657	8.56224	6.8793	6.2958	6.46637	1.46722	7.93359	22.69	5.80064	7.10975	0.1014	6.58755
	9.43745	4.92319	8.27622	9.26836	4.94164	10.4617	7.88476	2.38964	10.2744	30.3071	5.7104	8.77229	5.77528	9.39518	0.238615	2.41084	8.77091	0.153239	1.91436	8.66198	6.64066	11.895	63.4122	21.2535	13.0899	63.1187	5.87895		0.665158	3.8491	0.496073	0.496073	3.83065	1.68942		5.56983	4.26251	7.17903	8.48674	6.76904	6.22398	6.41519	1.4412	7.85638	22.4654	5.73337	7.07653	0.104854	6.49651
	8.85246	5.18702	13.691	8.60143	6.78587	13.4581	9.4293	3.47551	12.9048	36.8586	12.0791	8.72694	7.23976	12.3067	0.259225	0.332751	17.997	18.1617	0.68538	6.98777	16.2311	16.2724	59.2799	0.647379	18.3607	37.2161	0.326869		0.125515	3.53992	4.96402	0.125515	1.94108	4.73115		5.50707	4.28391	7.17206	8.41918	6.66094	6.15313	6.36605	1.41919	7.78524	22.293	5.66859	7.04428	0.108213	6.40704
	8.31363	4.88934	14.3478	8.08986	7.8034	13.2274	9.44523	3.60303	13.0483	38.1465	12.9818	8.20175	7.87502	11.9989	0.207504	1.28052	20.7561	24.0352	1.83702	2.69562	14.3045	20.9099	63.9523	2.13579	23.0064	25.8365	0.116278		0.111883	3.3124	6.14605	0.111883	0.398349	5.02561		5.44741	4.30265	7.13948	8.35882	6.55956	6.08301	6.31516	1.39806	7.71322	22.1382	5.60631	6.9945	0.110167	6.32128
	7.69129	4.50655	13.4291	7.85068	7.54739	12.3482	8.89554	3.34954	12.2451	37.6542	11.2194	7.77098	7.58336	11.2238	0.193567	1.45022	19.2633	20.5535	1.09174	1.81751	11.9209	26.9888	70.2214	0.294608	25.3581	28.5047	0.289621		0.0796947	3.26444	5.65816	0.0796947	0.223594	4.57722		5.38982	4.31797	7.10137	8.29936	6.46471	6.0272	6.26674	1.37778	7.64452	21.9856	5.54917	6.9422	0.11152	6.24595
	7.11345	4.2643	12.6654	7.73913	7.08751	11.5242	8.399	3.12644	11.5254	37.2239	9.77461	7.42629	7.09399	10.5779	0.197145	1.65264	17.0957	18.2024	0.435433	1.72002	9.76678	33.3265	74.3399	0.0488099	26.494	33.6268	1.85552		0.312838	3.16199	5.23914	0.312838	0.338785	4.0979		5.3383	4.32339	7.06374	8.23971	6.37728	5.97506	6.21958	1.36018	7.57976	21.8693	5.49749	6.89213	0.112565	6.17617
	6.71563	4.55999	12.0834	7.35877	6.87741	11.2169	8.13535	2.90059	11.0359	35.6542	8.41344	7.11809	6.75608	10.2524	0.205563	2.01559	12.7832	15.5868	0.603072	1.58242	9.49615	38.0779	69.3285	0.644817	30.5543	36.1076	2.78701		0.402456	2.5581	4.96527	0.240682	0.240682	4.09884		5.28853	4.3376	7.03977	8.18205	6.29629	5.92764	6.17865	1.34267	7.52131	21.7308	5.44831	6.8539	0.114255	6.11197
	6.5801	6.77029	11.5034	7.01224	6.7457	10.8091	8.23682	2.27623	10.5131	27.6348	5.18124	6.89127	6.75184	9.85992	0.187101	2.74472	2.15071	10.6708	1.49959	2.22346	6.61687	39.7689	37.4064	1.91246	34.5053	37.7078	4.31483		0.311163	0.120976	4.61218	0.120976	0.145571	3.91788		5.24206	4.35253	7.01709	8.1222	6.22406	5.88267	6.1401	1.32462	7.46472	21.5732	5.40221	6.81883	0.115916	6.05337
	6.25357	6.57475	11.6551	6.77702	6.44031	10.0858	7.96442	2.31139	10.2758	29.0214	5.34251	6.67588	6.47392	9.25858	0.177001	2.92701	1.93121	13.6213	1.40994	2.32293	4.50011	43.9939	39.8365	1.51593	37.3242	41.5516	7.84334		0.422307	0.101135	4.97925	0.101135	0.235571	3.40989		5.20025	4.36654	6.99608	8.06129	6.1688	5.84072	6.10561	1.30659	7.4122	21.3998	5.36037	6.78926	0.117608	6.00476
	5.87313	6.09896	12.4215	6.31548	6.07306	9.58336	7.72758	2.69443	10.422	34.8677	7.25994	6.20722	6.07954	8.76639	0.180983	3.43898	2.65242	22.0329	1.99404	2.73744	3.44392	49.1854	46.0689	0.216095	43.1766	46.4211	10.9098		0.334084	0.10826	6.21429	0.10826	0.134155	3.37615		5.1656	4.37985	6.97515	8.00446	6.12076	5.80334	6.07486	1.28915	7.36401	21.221	5.32503	6.76155	0.118852	5.96205
	5.73859	5.83811	12.0516	5.88405	5.67967	9.01177	7.36729	2.63385	10.0011	35.7506	6.93719	5.86108	5.76347	8.22984	0.176254	2.65268	2.33841	21.9425	2.2	2.84807	2.70429	51.0907	49.6779	0.696879	49.0324	51.9365	15.0125		0.122492	0.0229731	6.19049	0.0229731	0.181411	3.15069		5.14506	4.38027	6.95357	7.90667	6.07456	5.76801	6.03802	1.26094	7.29896	20.8833	5.3008	6.73382	0.119075	5.92128
	5.70104	5.73772	11.2027	5.5513	5.29633	8.30467	6.96563	2.35117	9.31681	33.7539	5.52801	5.71938	5.58874	7.66293	0.156523	1.5992	1.50777	17.9531	2.00034	2.78659	1.79301	51.6289	51.1031	2.83457	53.8032	57.6087	20.9919		0.0183413	0.0183413	5.48337	0.16808	0.423054	2.58529		5.12626	4.36539	6.93444	7.77176	6.01538	5.73482	5.99134	1.2262	7.21754	20.4662	5.2784	6.70467	0.119024	5.8751
	5.58015	5.45182	10.9737	5.26893	4.9726	7.77478	6.67033	2.33489	9.00522	35.0041	5.4517	5.51599	5.31466	7.22612	0.15242	1.1885	1.48477	18.5192	1.96393	2.88231	1.21979	53.3808	55.2724	3.65818	58.0253	62.6277	26.1284		0.0641646	0.0641646	5.45774	0.247053	0.543388	2.25879		5.1084	4.35048	6.92486	7.66121	5.89314	5.7063	5.94073	1.20062	7.14135	20.21	5.25787	6.67883	0.119041	5.79972
	5.34604	5.1062	10.9996	5.01802	4.8406	7.36256	6.4455	2.41647	8.86197	37.4908	5.83931	5.22612	5.04006	6.85843	0.152823	1.20882	1.79373	20.7396	2.0377	2.57569	0.841006	56.8566	60.531	3.55998	61.9109	64.7343	30.5124		0.11992	0.11992	5.77346	0.208097	0.385512	2.13645		5.09293	4.33695	6.91482	7.56848	5.73384	5.6805	5.88792	1.18178	7.0697	20.0713	5.23983	6.65809	0.119203	5.70717
	5.05798	4.83678	10.5134	4.65284	4.81993	6.81029	6.11521	2.29765	8.41286	37.5727	5.27919	4.94738	4.82414	6.37221	0.138266	1.11773	1.63438	19.3444	2.13853	1.67776	0.483133	61.2835	64.7958	5.63077	67.791	65.0674	36.9187		0.110602	0.110602	5.56606	0.294545	0.127455	1.86291		5.08003	4.32227	6.90466	7.48224	5.57884	5.65503	5.83718	1.16738	7.00456	19.999	5.20473	6.63779	0.121009	5.61694
	4.71738	4.4772	9.72663	4.41894	4.66158	6.27493	5.71278	2.08439	7.79717	36.4865	4.3447	4.68948	4.5233	5.88554	0.130874	0.990817	1.52665	16.111	1.67401	1.10501	0.316012	66.7323	70.714	9.98393	71.6973	67.6471	43.7111		0.027899	0.212278	5.03715	0.270537	0.027899	1.58545		5.05351	4.30873	6.89448	7.40237	5.43284	5.63126	5.7872	1.15835	6.94555	20.0157	5.14834	6.61766	0.124878	5.53205
	4.44833	4.35587	8.95095	5.24963	4.45225	5.75722	5.53571	1.76313	7.29884	31.8501	3.10862	4.85094	4.44931	5.63032	0.117168	1.18239	1.39201	11.6639	0.0818395	1.17389	0.0490665	71.2004	72.7693	15.4875	58.3197	71.1343	50.8247		0.40261	0.495068	4.10001	0.398693	0.398693	0.906278		5.02821	4.29526	6.88408	7.33518	5.29819	5.60743	5.74139	1.15414	6.89554	20.1021	5.0957	6.59841	0.128501	5.45281
	4.23085	4.32473	8.21047	6.10917	4.24941	5.37722	5.41698	1.56508	6.98206	28.8922	2.44949	4.85098	4.26824	5.92618	0.162632	1.40689	1.193	7.80362	0.479136	1.36322	0.00158079	74.9179	73.3015	21.864	45.9303	74.597	56.3873		0.620121	0.526242	3.3595	1.2582	0.601567	0.526242		5.00563	4.28149	6.88573	7.30092	5.17388	5.56531	5.70216	1.1626	6.86476	20.3887	5.04769	6.58984	0.132515	5.36959
	3.9703	4.27599	7.6024	5.80916	4.13576	5.10317	5.14946	1.38818	6.53764	26.9577	1.92704	4.68958	4.17082	5.63266	0.149115	1.39042	0.762949	6.01688	0.435199	1.02759	0.00214336	79.4962	74.1385	27.9203	50.0869	76.5731	60.5782		0.719277	0.413587	2.91282	1.11958	0.553818	0.413587		4.98465	4.2686	6.90158	7.27563	5.05523	5.51798	5.66728	1.17724	6.84452	20.7726	5.0023	6.593	0.137185	5.2866
	3.86011	4.05036	6.99573	5.67331	4.00955	4.81928	4.90139	1.2323	6.13369	25.1418	1.51855	4.43482	4.01975	5.4598	0.151911	1.08426	0.724249	4.38627	0.595863	0.795382	0.00674294	81.4732	78.0749	34.6995	52.0281	78.7979	65.0779		0.574707	0.384456	2.56091	1.23849	0.42527	0.384456		4.96388	4.2554	6.89662	7.25557	4.94117	5.49445	5.63451	1.18935	6.82387	21.1083	4.94685	6.5811	0.141764	5.22917
	3.71859	3.76781	6.58859	5.30615	3.84739	4.44805	4.61276	1.14115	5.75391	24.7389	1.30222	4.14772	3.7877	5.09163	0.14685	0.799541	0.713954	3.9039	0.480785	0.5858	0.0271294	84.048	83.1481	39.6619	57.4596	81.7031	71.2051		0.429128	0.379915	2.44087	1.15843	0.300333	0.300333		4.93943	4.24195	6.88332	7.23534	4.83721	5.46726	5.60075	1.20011	6.80086	21.4277	4.86276	6.56267	0.148783	5.20334
	3.49722	3.5967	6.44644	5.13504	3.60457	4.20974	4.41495	1.17099	5.58594	26.5232	1.37121	3.90715	3.59866	4.90372	0.153493	0.842222	0.66954	4.12693	0.518532	0.65672	0.0421123	88.156	86.298	41.4727	60.083	86.1518	75.2839		0.409929	0.310457	2.53928	1.22789	0.302585	0.302585		4.90789	4.22867	6.87107	7.21795	4.73487	5.42807	5.56475	1.21355	6.7783	21.8078	4.77812	6.54449	0.156003	5.16798
	3.47036	3.58132	6.35019	5.5416	3.49604	3.97417	4.40228	1.23607	5.63835	28.078	1.52788	3.77774	3.51736	5.14974	0.188342	0.868478	0.67397	3.79435	1.29805	0.821269	0.183278	88.6612	86.5839	42.7216	53.9456	88.1782	79.4273		0.307388	0.196424	2.57244	1.76385	0.281706	0.196424		4.87791	4.217	6.87631	7.21441	4.63609	5.38791	5.53494	1.23435	6.76929	22.3011	4.69654	6.54097	0.164131	5.13291
	3.38523	3.48688	5.94809	5.44796	3.43641	3.77369	4.24638	1.14346	5.38984	26.9279	1.3075	3.63029	3.44903	5.0294	0.186399	0.741575	0.576832	2.89581	1.44381	0.656052	0.223431	90.2716	88.3503	48.1397	55.3298	89.3017	83.0408		0.245058	0.143405	2.3178	1.81768	0.193881	0.143405		4.84893	4.2016	6.8867	7.21669	4.54289	5.34686	5.50728	1.25848	6.76576	22.8512	4.6194	6.54184	0.172242	5.0979
	3.2023	3.28099	6.97597	5.26942	3.31417	3.67193	4.28579	1.5303	5.81609	35.7063	2.34181	3.49305	3.28928	4.87004	0.193736	1.17397	1.00963	7.23704	0.96751	0.944053	0.376833	93.7812	92.2633	34.9328	58.0179	91.6269	84.9059		0.290753	0.21206	3.48292	1.77637	0.178879	0.178879		4.82088	4.16907	6.89586	7.22246	4.45647	5.30685	5.4786	1.28619	6.76478	23.4766	4.54757	6.54155	0.179814	5.06386
	3.15674	3.24411	8.08002	4.9802	3.20657	4.88858	4.5927	1.90794	6.50064	41.5428	3.64022	4.06634	3.21595	4.95729	0.213053	2.06199	1.8187	12.1614	0.150153	1.92136	0.0875428	94.6657	92.9731	23.101	62.5075	93.6985	63.9646		0.909606	0.822234	4.01367	0.913854	0.859774	0.822234		4.79536	4.13714	6.9027	7.23	4.37676	5.27073	5.45212	1.31262	6.76474	24.0754	4.48141	6.54006	0.186785	5.03305
	4.11137	3.15078	7.77644	4.84649	3.62602	4.58039	4.68191	1.63697	6.31888	34.9636	2.67966	4.34588	3.74735	4.77997	0.121095	0.325525	2.34438	9.57609	0.0270864	1.11492	0.010307	77.0006	94.7817	26.1113	64.6395	85.754	68.9892		0.234512	1.1951	3.43056	0.500615	0.719862	0.234512		4.7852	4.11954	6.90682	7.23634	4.30308	5.23548	5.43108	1.33302	6.7641	24.5443	4.42361	6.53788	0.192882	5.01034
	5.04701	3.10713	7.55493	5.23285	3.46104	4.69	4.84883	1.58079	6.42961	32.6014	2.49888	4.86851	3.76828	5.18639	0.158365	0.0392766	3.03352	7.32297	0.147477	1.92595	0.0252247	61.4555	95.6335	28.4243	58.5762	88.8367	67.1803		0.178503	1.76138	2.68642	0.364347	1.40747	0.178503		4.77589	4.10674	6.91039	7.24164	4.23335	5.20048	5.41142	1.35167	6.76309	24.9781	4.36899	6.53565	0.198692	4.98819
	5.31549	2.97412	7.22252	5.16013	3.39922	4.71513	4.79777	1.521	6.31877	31.7023	2.31345	4.93763	3.7282	5.27665	0.171958	0.26804	3.32571	5.87943	0.131306	1.95594	0.00682967	57.3181	98.2527	32.0791	59.6947	90.0059	66.7692		0.377866	1.96351	2.28489	0.222502	1.53841	0.222502		4.78055	4.09294	6.91373	7.23809	4.16725	5.17838	5.39516	1.36607	6.76123	25.3203	4.32058	6.53409	0.203923	4.97946
	4.97764	2.87461	6.83782	5.07293	3.34777	4.3949	4.58428	1.41136	5.99564	30.7871	1.99195	4.68627	3.60955	5.0491	0.166256	0.154732	2.92295	5.07846	0.238776	1.52896	0.0358637	62.548	100.235	36.5849	61.0498	90.9848	72.105		0.291368	1.81166	2.15155	0.386656	1.3385	0.291368		4.78654	4.08883	6.88622	7.23461	4.10439	5.17832	5.37982	1.3708	6.75062	25.4804	4.27492	6.50962	0.207212	4.98243
	4.6014	2.85219	6.79126	4.82532	3.24474	4.09854	4.40224	1.39719	5.79944	31.7383	1.95215	4.34997	3.45819	4.76934	0.159361	0.0396626	2.40266	5.7074	0.178996	1.33981	0.0922332	68.6407	100.685	37.1503	64.9804	92.9609	77.2258		0.251427	1.49778	2.44129	0.475352	1.10523	0.251427		4.7922	4.08809	6.82443	7.22916	4.0478	5.18415	5.36097	1.36611	6.72708	25.4824	4.26412	6.45856	0.204654	4.98818
	4.31209	2.68222	8.12788	4.48472	3.02761	3.81903	4.40892	1.95363	6.36255	44.3107	3.81666	4.06556	3.22547	4.44156	0.158614	0.00937673	2.98152	13.8307	0.00574436	1.90803	0.347978	73.5182	104.125	22.6432	70.5877	97.195	82.2166		0.246532	1.38334	4.06232	0.419157	1.03795	0.246532		4.7968	4.08771	6.76174	7.21968	3.99688	5.18947	5.34205	1.35974	6.70178	25.4535	4.26498	6.40682	0.2007	4.99313
	3.99073	2.57675	8.00422	4.25029	2.92737	3.5727	4.22034	1.95775	6.1781	46.3884	3.83279	3.78172	3.0887	4.1854	0.150768	0.0527216	2.70139	14.3177	0.000896852	1.67178	0.419443	79.1323	106.288	23.8354	74.5818	99.1816	86.7444		0.209016	1.20496	4.2225	0.468576	0.854347	0.209016		4.79973	4.08711	6.70029	7.1265	3.95304	5.19659	5.31054	1.32986	6.6404	25.0418	4.26526	6.35285	0.196606	4.99816
	3.92184	6.56728	7.59936	3.9717	2.73682	3.32732	4.68739	1.93734	6.62472	41.3308	3.75327	3.94677	3.47595	5.91839	0.25999	0.586065	3.534	8.47958	0.512202	3.80472	1.84977	80.3627	39.9308	27.9524	79.4712	103.013	91.3753		0.024933	2.62051	3.65259	0.024933	1.20995	0.619448		4.80226	4.08618	6.64404	7.01913	3.9135	5.20518	5.27838	1.29704	6.57542	24.5726	4.2652	6.30263	0.192795	5.00372
	4.57425	6.52113	7.05565	4.1526	2.52709	4.60649	4.9062	1.65265	6.55885	33.6848	2.73124	4.59037	4.25801	6.04247	0.17324	0.110189	2.60798	4.62012	0.567922	5.66015	0.0898265	69.0912	40.5163	33.9973	76.2787	107.315	68.5563		0.016118	1.93075	2.46528	0.437778	2.06328	0.016118		4.80103	4.08423	6.59211	6.91353	3.87683	5.21491	5.24711	1.26617	6.51328	24.1309	4.26343	6.25586	0.189407	5.00797
	4.49631	6.11391	6.73917	4.58466	2.3941	6.06401	5.06536	1.58675	6.65211	31.3256	2.51779	5.32433	4.5184	6.10143	0.149064	0.323816	1.09945	2.80165	0.231073	7.13565	0.997302	70.393	45.8662	37.788	68.9183	110.088	46.5445		0.828023	0.789573	1.41484	0.739675	2.93024	0.739675		4.76988	4.0745	6.54351	6.81378	3.84434	5.22405	5.21168	1.24086	6.45253	23.8092	4.24834	6.21365	0.187852	4.99696
	4.35009	5.65942	6.62532	4.44303	2.26778	5.83701	4.86377	1.54035	6.40412	31.6698	2.37268	5.05123	4.37332	5.79261	0.139612	0.263875	0.633058	3.10305	0.177024	6.7392	0.947179	72.8681	52.2287	39.2007	71.2899	112.754	49.6935		0.701141	0.608196	1.57409	0.608196	2.78345	0.785778		4.71154	4.03895	6.50795	6.73014	3.81391	5.22895	5.17191	1.22931	6.40122	23.7691	4.2071	6.1882	0.190577	4.97025
	4.14421	5.33377	7.00109	4.3491	2.22096	5.5672	4.76939	1.6123	6.38169	33.8051	2.5995	4.84144	4.19543	5.50884	0.135344	0.390851	0.318529	4.98049	0.176642	6.4945	0.636507	76.4253	57.0417	34.6365	72.8849	113.751	53.5701		0.697228	0.492336	2.15965	0.492336	2.62048	0.725766		4.66818	4.00022	6.46795	6.68961	3.78332	5.2236	5.13881	1.22752	6.36633	23.8872	4.16721	6.15687	0.19272	4.94589
	3.96331	5.03449	6.55444	4.2441	2.19288	5.3441	4.55555	1.47491	6.03046	32.376	2.17535	4.63929	4.0335	5.2667	0.132599	0.350758	0.229381	3.99556	0.097006	5.58221	0.62181	79.621	61.6519	40.0932	74.6888	114.351	56.8857		0.675987	0.395197	1.91515	0.395197	2.44641	0.70481		4.64036	3.96141	6.42657	6.66245	3.76679	5.21702	5.11243	1.22465	6.33709	23.9544	4.13115	6.12418	0.194341	4.92869
	3.86599	4.63038	6.12837	4.18877	2.06771	5.83164	4.45214	1.47262	5.92476	33.0766	2.1686	4.40957	3.94669	5.53133	0.167191	0.343573	0.0317662	2.80974	0.0693642	5.68553	1.90301	81.3671	68.1614	45.6704	75.6481	117.043	49.7691		0.543581	0.220801	1.7188	0.220801	2.34187	1.42207		4.62089	3.92702	6.38728	6.63287	3.75259	5.21199	5.08878	1.21979	6.30857	23.9703	4.10049	6.09346	0.195505	4.91644
	3.744	4.31855	5.72943	6.71738	2.19527	5.68683	4.73191	1.63892	6.37083	34.6356	2.68607	5.00269	3.88764	5.71878	0.190617	0.975974	0.170865	0.99505	3.94208	6.43452	0.911872	83.5829	73.4074	51.2217	38.0564	114.299	51.8333		1.2587	0.684139	0.726741	1.71469	2.80742	0.684139		4.59714	3.89522	6.35184	6.59828	3.73923	5.20674	5.06474	1.21424	6.27898	23.9744	4.0707	6.06556	0.196804	4.90194
	3.6889	4.09247	5.39497	6.83839	3.63737	5.27358	4.82095	1.2504	6.07135	25.9368	1.5635	4.68303	3.7898	5.36462	0.172029	1.28152	0.530674	0.329498	4.07008	1.40086	0.204878	84.5933	77.3325	56.121	36.578	85.5439	57.9544		0.994124	0.590554	0.711938	2.15536	1.04566	0.590554		4.54466	3.86606	6.31788	6.5643	3.72575	5.20215	5.0368	1.21107	6.24787	24.0445	4.03571	6.03895	0.19884	4.8734
	3.55585	3.79488	5.24328	6.62754	4.76792	4.8901	4.81326	1.10477	5.91804	22.9527	1.22053	4.82901	4.03814	5.15498	0.121486	1.58108	1.0371	0.184913	3.29159	0.00205562	0.00590403	87.0584	82.6551	58.4168	39.1729	65.9091	63.9403		1.27316	1.03413	0.414266	1.79853	0.0610883	0.0610883		4.48042	3.842	6.28605	6.53547	3.71347	5.20838	5.01097	1.20999	6.22096	24.1468	4.0016	6.01664	0.201136	4.8444
	3.34246	3.74071	4.92153	6.29772	4.63721	4.59404	4.58894	1.03016	5.6191	22.4487	1.06122	4.61562	3.95404	4.85045	0.101813	1.55371	0.719509	0.110614	2.91992	0.00232921	2.59522e-05	91.0861	83.6431	63.4386	43.4102	68.0486	68.7627		1.27316	0.874917	0.305908	1.6821	0.0215838	0.0215838		4.41924	3.82063	6.25385	6.51052	3.70239	5.20491	4.98526	1.20884	6.1941	24.2483	3.97028	5.99161	0.202907	4.81208
	3.16611	3.65875	4.57693	6.07148	4.33274	4.44494	4.37516	0.98994	5.3651	22.6264	0.979981	4.38884	3.82725	4.54393	0.0856135	1.46178	0.51324	0.0407119	2.8775	0.00179959	0.00486939	94.4833	85.1489	69.0467	46.4427	73.1646	71.2577		1.22272	0.730088	0.188092	1.68264	0.0561013	0.0561013		4.36507	3.79749	6.21198	6.49745	3.69457	5.2012	4.96129	1.20798	6.16927	24.3481	3.93938	5.95929	0.204058	4.78313
	2.94577	3.52565	4.31431	5.87518	4.06833	4.33326	4.17708	0.987832	5.16492	23.6488	0.975812	4.19132	3.66132	4.32852	0.0835057	1.51612	0.42436	0.0188303	2.88353	0.0118275	0.0243906	98.8154	87.6229	73.4802	49.1567	77.7578	73.1556		1.24554	0.665664	0.122989	1.68386	0.122989	0.14194		4.31609	3.779	6.17234	6.50471	3.69183	5.19699	4.9435	1.21063	6.15412	24.4893	3.91328	5.92851	0.204763	4.75654
	2.74395	3.38198	4.05113	5.65141	3.92611	4.16109	3.98594	0.971555	4.9575	24.3745	0.94392	3.98862	3.51801	4.1336	0.0804526	1.54254	0.364776	0.00424936	2.77377	0.00358066	0.0306764	102.869	90.3334	78.0614	52.3446	80.2863	76.1304		1.24467	0.606642	0.0625129	1.66279	0.0625129	0.172472		4.26583	3.78524	6.17215	6.51581	3.69197	5.20124	4.93871	1.2178	6.15651	24.6583	3.90539	5.92942	0.205803	4.73353
	2.61436	4.81616	3.76049	7.1164	3.7473	3.86927	4.32066	1.53749	5.85815	35.5847	2.36388	3.81488	3.7506	4.57944	0.0995	2.91148	0.245519	0.313791	7.81613	0.328743	0.203758	105.514	65.1282	83.2816	33.2925	83.5225	81.3081		1.20052	1.00128	0.0543873	3.30152	0.0675778	0.0543873		4.19035	3.80092	6.18193	6.52776	3.70054	5.19906	4.93343	1.22686	6.16029	24.8684	3.89828	5.93622	0.207224	4.69471
	2.52018	5.13032	3.58334	7.27777	3.70103	3.63466	4.30788	1.67565	5.98353	38.8972	2.8078	3.66784	3.59617	4.773	0.140614	3.1959	0.676408	0.524957	8.82021	0.368273	0.453228	107.458	60.1562	86.5462	31.4564	84.3704	85.594		1.14767	1.46248	0.0845006	3.60992	0.0331836	0.0331836		4.11525	3.81733	6.18629	6.53769	3.72233	5.16248	4.92356	1.23102	6.15458	25.0026	3.89181	5.93034	0.207544	4.63887
	2.40888	4.82303	3.38533	6.91161	3.5846	3.4131	4.08776	1.58336	5.67112	38.7342	2.50703	3.49885	3.39227	4.51342	0.141815	2.81864	0.540624	0.493401	7.97413	0.253164	0.455171	109.778	65.0174	90.2696	35.6977	86.5227	89.7428		1.08997	1.32418	0.113516	3.41276	0.0857549	0.0857549		4.04461	3.82768	6.18914	6.54119	3.73838	5.12817	4.91153	1.23593	6.14746	25.1638	3.88191	5.9239	0.208242	4.58639
	2.2818	4.44222	3.69532	6.68197	3.46847	3.22766	3.96624	1.50371	5.46995	37.9128	2.26115	3.5819	3.28787	4.25549	0.128275	2.83733	0.226552	0.0733969	7.3752	0.247777	0.545495	112.457	71.3037	84.4753	38.4945	88.6968	93.2905		1.30009	0.86032	0.113427	3.10008	0.113427	0.354231		3.97732	3.83206	6.19321	6.52572	3.7523	5.09672	4.89622	1.23798	6.1342	25.2845	3.86837	5.91909	0.209524	4.53702
	2.18074	4.097	4.51491	6.40599	3.2644	3.03026	3.91555	1.47049	5.38605	37.5553	2.16236	3.6807	3.0888	4.41044	0.176237	3.00958	0.0329253	0.359235	6.2023	0.423999	0.783737	114.611	77.2529	70.0812	41.9952	92.5822	97.1428		1.49997	0.416303	0.834211	2.72529	0.416303	0.65044		3.91381	3.83157	6.17499	6.51503	3.76716	5.04604	4.87477	1.23684	6.11161	25.3723	3.85213	5.89275	0.209404	4.47993
	2.06174	3.78534	4.24043	6.25588	3.04418	2.95026	3.72297	1.44947	5.17244	38.9331	2.10096	3.41476	2.97374	4.12665	0.162373	2.75968	0.00388985	0.267758	6.41564	0.460755	0.597088	117.172	82.8286	74.7523	43.9633	96.8685	98.7262		1.35302	0.370579	0.825663	2.84112	0.370579	0.464504		3.85456	3.83063	6.11342	6.50855	3.76269	4.97267	4.84042	1.23075	6.07117	25.4266	3.83662	5.82823	0.206068	4.41361
	1.9836	3.48404	3.95678	6.10779	2.86461	2.91648	3.55222	1.41681	4.96903	39.8853	2.00735	3.20026	2.87758	3.83859	0.143089	2.46056	0.00464842	0.16367	6.53094	0.472797	0.404155	118.87	88.4038	79.7376	45.9491	100.436	99.3985		1.21666	0.283776	0.756517	2.90753	0.335647	0.283776		3.79875	3.83523	6.0424	6.50309	3.74487	4.93691	4.81021	1.22546	6.03567	25.4762	3.80787	5.76603	0.204531	4.38607
	1.93864	3.24784	3.71581	5.71912	2.67528	4.0113	3.55133	1.29602	4.84735	36.4938	1.67966	3.48182	2.81842	3.93742	0.165636	2.60078	0.0921072	0.0270542	4.69931	0.767469	0.211569	119.853	92.9012	84.0991	51.3694	104.266	78.7669		1.54319	0.233987	0.233987	2.23729	0.806548	0.529472		3.74715	3.84164	5.97594	6.49631	3.73619	4.928	4.78754	1.21938	6.00691	25.4698	3.77077	5.71395	0.204875	4.38482
	2.3095	3.14763	3.47097	5.56531	2.5438	3.74358	3.46346	1.16391	4.62737	33.6053	1.35468	3.3093	2.69476	3.67542	0.153946	1.33162	0.0997532	5.63534e-05	4.41774	0.845775	0.0784618	111.87	94.843	88.6496	53.5979	106.969	83.5906		0.999795	0.161672	0.161672	2.25601	0.765495	0.434276		3.70028	3.84929	5.91432	6.48626	3.80257	4.92691	4.77994	1.20058	5.98052	25.1171	3.81425	5.66746	0.195452	4.3881
	2.18122	3.92114	4.50208	5.4341	2.45346	3.58936	3.68023	1.23043	4.91066	33.4336	1.51396	3.75525	2.73744	4.35685	0.228269	2.24703	0.0580389	0.675445	3.07608	1.50495	0.00825694	114.6	80.3753	70.2962	55.5362	108.845	86.4343		1.57403	0.16589	0.746832	1.67885	1.30179	0.16589		3.65626	3.85176	5.85661	6.47577	3.88866	4.92396	4.7755	1.18104	5.95654	24.7311	3.86098	5.62345	0.185827	4.40631
	2.05837	3.83277	4.3291	5.06655	2.71727	3.40597	3.56834	1.08849	4.65682	30.504	1.1848	3.61937	2.88944	4.20502	0.185437	2.28	0.0699248	0.578759	2.24464	0.72432	0.0263646	117.245	81.9676	73.2268	61.1495	103.411	89.878		1.561	0.213402	0.709731	1.44718	0.9021	0.213402		3.61195	3.82916	5.80195	6.46582	3.99475	4.9182	4.77031	1.16533	5.93564	24.4289	3.87056	5.58101	0.180971	4.45647
	2.01182	3.57581	4.03408	4.72806	3.95241	3.16635	3.57809	0.92663	4.50472	25.8973	0.858643	3.76411	3.26871	4.01367	0.102295	2.45319	5.20002e-06	0.207932	1.32244	0.140115	0.16953	118.256	86.6865	78.3629	66.5579	79.8156	94.4787		1.75229	0.1883	0.269976	0.963954	0.1883	0.59776		3.5694	3.80584	5.74268	6.45582	4.10071	4.92179	4.76604	1.15152	5.91756	24.161	3.87956	5.53746	0.176054	4.51125
	2.2557	3.49104	3.76164	4.53069	4.3454	3.09552	3.58	0.838931	4.41893	23.4338	0.703806	3.62634	3.1944	4.19946	0.135931	1.75375	0.00791311	0.0329925	0.903815	0.585834	0.234719	113.011	88.2721	83.2607	69.8173	72.9482	95.8607		1.37064	0.135297	0.135297	0.904351	0.719056	0.53082		3.52962	3.78472	5.67904	6.44799	4.20209	4.93791	4.76356	1.14033	5.90389	23.9386	3.88906	5.49376	0.171024	4.57
	3.25264	3.41111	3.5482	4.47128	4.15706	3.02152	3.64364	0.557078	4.20071	15.2891	0.310336	3.47966	3.29226	4.00485	0.0976536	0.152876	0.0540684	0.00910775	0.684993	0.263607	0.387027	92.8086	89.7805	87.2013	70.8137	76.2007	97.3152		0.227014	0.0685458	0.0685458	0.991623	0.677407	0.458135		3.49292	3.76362	5.63797	6.47376	4.29923	4.95528	4.77046	1.14506	5.91553	24.0031	3.89753	5.4673	0.167624	4.62725
	3.08467	3.59125	3.61488	4.50854	3.87248	2.85743	3.58821	0.585855	4.17406	16.3272	0.343226	3.60307	3.21131	3.80808	0.0850173	0.253554	9.24907e-06	0.000711502	0.847007	0.0808117	0.534036	96.0733	86.3992	85.9604	70.188	81.2501	100.58		0.518399	0.0118164	0.0118164	0.905472	0.269416	0.745635		3.4687	3.74089	5.60393	6.51008	4.39584	4.97845	4.78298	1.15397	5.93695	24.1265	3.90463	5.44756	0.164981	4.68715
	2.8707	3.47268	4.26381	5.98059	3.62675	2.84162	3.84269	1.17289	5.01558	30.5227	1.37568	3.54971	3.02119	4.10455	0.152034	0.94477	0.136911	0.177345	4.5706	0.0466305	1.00214	100.314	88.6176	74.3484	47.6898	85.7405	100.897		0.679014	0.0770371	0.714102	2.43087	0.0770371	0.708093		3.44524	3.71849	5.56942	6.54788	4.49369	5.00193	4.79611	1.16504	5.96115	24.2914	3.91229	5.42755	0.162236	4.74781
	3.0676	3.36834	4.00019	6.47088	3.44894	2.80706	3.8605	1.34042	5.20092	34.7214	1.79673	3.40864	3.14279	3.86238	0.102723	0.628687	0.242227	0.0195127	6.81408	0.169384	1.10974	96.4081	90.5929	78.9641	41.1584	89.065	101.592		0.341033	0.0403016	0.591552	3.06224	0.0403016	0.601576		3.42201	3.69742	5.52958	6.58611	4.59072	5.02256	4.80807	1.17728	5.98535	24.4855	3.92075	5.40282	0.15896	4.80664
	3.52405	3.15692	3.78643	6.10954	3.25864	2.68709	3.75378	1.21183	4.96561	32.283	1.46854	3.39135	3.18235	3.72084	0.078005	0.0527767	0.356236	0.00106635	5.54961	0.24516	1.13783	87.653	94.662	82.8087	45.9254	92.693	104.025		0.132702	0.234421	0.395089	2.71819	0.132702	0.704259		3.40018	3.67766	5.49144	6.6235	4.6849	5.04395	4.82027	1.19103	6.0113	24.7087	3.92947	5.37957	0.155773	4.86443
	3.43416	3.05139	3.53217	5.89195	3.11666	2.49516	3.58692	1.18654	4.77346	33.0797	1.40788	3.27541	3.06771	3.50767	0.0669102	0.0233342	0.286786	0.00299699	5.3132	0.221142	1.19193	89.3442	96.7267	87.5009	48.9218	95.4472	107.977		0.158751	0.224017	0.256762	2.61654	0.158751	0.780249		3.38053	3.66048	5.45882	6.65873	4.77667	5.06678	4.83367	1.20559	6.03926	24.9415	3.93953	5.36081	0.152821	4.92173
	3.29709	2.94431	3.30586	6.19234	2.96631	2.3634	3.51155	1.35737	4.86892	38.6543	1.84244	3.1317	2.94981	3.30367	0.0565856	0.0459926	0.321761	0.0423094	7.18661	0.297292	1.31824	91.9541	98.8444	91.7861	44.81	98.4076	110.733		0.165393	0.187388	0.174159	3.06064	0.165393	0.768297		3.36247	3.64402	5.42975	6.68715	4.86395	5.08861	4.84599	1.21946	6.06545	25.1643	3.949	5.34447	0.150156	4.97628
	3.17479	2.7174	4.21676	8.56137	2.89857	2.26725	3.97269	2.34052	6.31321	58.9153	5.47805	3.03668	2.76269	3.95627	0.177643	0.636644	1.57575	0.0595715	21.056	1.15374	2.90854	94.3147	103.408	75.162	18.7056	99.7562	112.766		0.138112	0.319275	1.18008	5.5247	0.138112	0.769432		3.34513	3.6262	5.40357	6.70858	4.94545	5.10865	4.85626	1.23279	6.08905	25.3856	3.95601	5.32984	0.147948	5.02705
	3.01142	2.51319	5.91123	8.54449	2.73711	2.17929	4.14946	2.54043	6.68989	61.2232	6.45379	2.87427	2.56917	5.18628	0.337453	1.29512	2.67736	3.10383	19.3163	1.99471	3.88156	97.5145	107.603	48.6526	18.8518	103.007	114.641		0.137155	0.361074	3.03696	5.67022	0.137155	0.694979		3.32932	3.6075	5.37943	6.73224	5.02307	5.12799	4.86659	1.2478	6.11439	25.6401	3.96139	5.31657	0.146064	5.07553
	2.80413	2.34021	5.89037	8.22069	2.81601	4.32588	4.39955	2.28574	6.68528	51.9539	5.22459	3.57094	2.8071	5.49925	0.324107	2.54535	4.24088	2.22255	14.6012	2.5076	0.00542751	101.651	111.221	48.9439	21.7685	101.412	73.282		0.766808	1.23073	2.31943	4.64975	0.754935	0.754935		3.31336	3.58991	5.35737	6.75617	5.09576	5.147	4.8766	1.26367	6.14027	25.913	3.96637	5.30478	0.144362	5.12138
	2.63345	2.19844	5.50485	7.74911	3.57331	4.42807	4.34787	2.05294	6.40081	47.217	4.21455	4.00069	2.86842	5.23566	0.292105	2.93924	4.62008	1.3386	11.5684	0.599951	0.00643225	105.122	114.232	54.4867	26.3913	86.733	71.5427		1.36724	1.80225	1.50416	3.74842	0.427383	0.427383		3.29773	3.57405	5.33578	6.78076	5.16346	5.16531	4.88618	1.27994	6.16612	26.1951	3.9714	5.29316	0.142668	5.16438
	2.43702	2.07019	5.25394	7.42411	3.40221	4.28178	4.14487	1.98871	6.13358	47.9799	3.95495	3.84199	2.67832	5.0109	0.303357	2.91676	4.30432	1.23003	10.7534	0.551552	0.0187427	109.189	116.99	58.2539	29.8363	89.9492	74.0389		1.40497	1.7718	1.41195	3.58211	0.439785	0.439785		3.28291	3.55851	5.31244	6.80171	5.22709	5.18131	4.894	1.29515	6.18915	26.4641	3.96421	5.2911	0.143365	5.2042
	2.32145	2.00216	6.49735	8.34156	3.18316	4.12326	4.41149	2.51242	6.92391	56.9517	6.31225	3.65321	2.53688	5.90383	0.398894	4.36826	5.80486	4.35081	15.4455	1.50879	0.083079	111.617	118.466	40.8195	20.6552	94.1522	76.7921		1.33176	1.65105	2.84414	4.68835	0.470047	0.470047		3.26719	3.54676	5.28803	6.81442	5.28719	5.20105	4.90077	1.30793	6.20871	26.6883	3.96034	5.28782	0.14354	5.24412
	2.27585	1.90608	6.54166	8.46064	3.02171	3.85043	4.34273	2.60726	6.94999	60.0375	6.79783	3.43607	2.46232	5.86885	0.408891	4.27199	5.93725	4.83529	16.9572	1.74508	0.242357	112.583	120.567	40.2553	19.5871	97.3114	81.6481		1.16022	1.52999	3.10558	5.02457	0.414359	0.414359		3.25124	3.54542	5.26513	6.82508	5.34229	5.23339	4.91043	1.31899	6.22942	26.861	3.96741	5.323	0.145912	5.24926
	2.1594	1.77191	6.05211	8.2261	2.92041	3.58226	4.1187	2.51709	6.63579	61.1138	6.33574	3.25133	2.34965	5.43464	0.39631	3.83885	5.5074	3.73808	16.8707	1.43589	0.287768	115.068	123.531	46.7071	21.7181	99.3203	86.5664		1.09193	1.47942	2.80078	4.97476	0.330923	0.330923		3.23653	3.54489	5.23858	6.83934	5.39257	5.2652	4.91952	1.33063	6.25015	27.048	3.96831	5.36073	0.149256	5.25189
	2.0655	1.68923	5.62273	7.87281	2.87972	3.43497	3.92749	2.37725	6.30474	60.5285	5.65132	3.15734	2.26905	5.07579	0.382137	3.46703	5.00982	2.87384	15.5655	1.09784	0.242578	117.091	125.376	52.7603	25.1357	100.133	89.3288		1.09185	1.46811	2.46539	4.71547	0.277627	0.277627		3.22468	3.543	5.20327	6.86164	5.43817	5.28114	4.92532	1.34307	6.26839	27.2687	3.95807	5.39892	0.153986	5.24221
	3.33184	3.00774	5.19889	7.26597	2.83606	3.1945	4.13917	1.75626	5.89543	42.4304	3.08447	3.26317	3.05443	4.73213	0.215461	0.651781	1.28013	1.12302	9.77692	1.6981	0.892392	91.289	97.5872	59.0972	31.5888	101.009	93.9322		0.0686679	0.255429	1.93572	4.0028	0.427113	0.0686679		3.21208	3.54075	5.16937	6.88403	5.4754	5.29506	4.92945	1.35555	6.28499	27.4989	3.9479	5.43032	0.15807	5.23221
	3.23186	3.62765	4.9685	6.806	2.80603	2.98446	4.07075	1.54707	5.61782	38.0046	2.39344	3.42975	3.04631	4.63329	0.206648	0.703742	0.196338	0.805957	7.48161	1.59952	1.18002	93.2095	85.7238	62.6926	36.9708	101.613	98.0477		0.197896	0.197896	1.53875	3.37625	0.623725	0.44529		3.18894	3.53751	5.13505	6.89858	5.50973	5.30336	4.92886	1.36844	6.2973	27.7638	3.9369	5.45814	0.16192	5.21921
	4.33923	3.38997	4.81784	6.61224	2.71918	4.12235	4.33347	1.33926	5.67273	30.9051	1.79362	4.23079	3.57307	4.69819	0.136028	3.31945e-05	0.890182	0.234616	5.19279	2.60593	0.0445714	73.0536	90.1815	65.1011	39.3647	103.372	76.808		0.10844	0.840816	0.58705	2.38145	1.51161	0.10844		3.1641	3.53404	5.10124	6.9091	5.541	5.3071	4.9261	1.38049	6.30658	28.0239	3.92584	5.48253	0.165457	5.20417
	4.19722	4.07818	4.55027	6.43833	2.55802	6.03655	4.64309	1.41695	6.06004	30.5173	2.00774	4.37374	4.10794	5.66498	0.159322	0.198804	0.319131	0.0086168	3.22287	4.34755	1.94173	75.5012	77.5842	69.4905	41.5772	106.675	46.9199		0.176524	0.295566	0.176524	2.06459	1.81573	1.66281		3.16938	3.53059	5.07223	6.91857	5.56994	5.31082	4.92859	1.38473	6.31331	28.0958	3.916	5.50516	0.168679	5.19153
	3.92243	4.11886	4.20077	6.05586	2.67352	6.1808	4.52537	1.35251	5.87788	29.8871	1.82927	4.15981	3.97154	5.59209	0.169449	0.363542	0.165255	0.105368	2.34239	3.42935	2.74045	80.3522	76.8692	75.4396	46.6558	104.302	44.9646		0.237385	0.0409558	0.0409558	1.89604	1.48629	2.02099		3.17887	3.52706	5.06049	6.92816	5.59698	5.31658	4.93469	1.38842	6.32311	28.1359	3.91042	5.52688	0.171285	5.18853
	3.66023	3.84861	3.98933	5.62709	2.72062	5.81681	4.27711	1.20522	5.48233	28.1783	1.45255	3.91897	3.70733	5.21765	0.169224	0.380542	0.18362	0.0828201	1.82243	2.42267	2.37065	85.1215	81.6811	79.1572	52.6971	103.342	49.9787		0.258734	0.0703621	0.0703621	1.70812	1.19835	1.89784		3.18844	3.5237	5.03443	6.93953	5.62207	5.33971	4.94131	1.39326	6.33457	28.1961	3.90138	5.55148	0.174561	5.18707
	3.43105	3.5427	3.72748	5.27286	2.93321	5.6269	4.08903	1.0922	5.18124	26.7106	1.19291	3.63509	3.45896	4.88652	0.171057	0.432939	0.298481	0.130719	1.40145	1.33594	2.36503	89.403	87.3041	83.8851	57.9655	99.0654	52.6999		0.204039	0.0923916	0.0923916	1.63777	0.701885	1.99181		3.19846	3.51978	5.00616	6.95033	5.64481	5.36412	4.94728	1.39801	6.34528	28.2581	3.89138	5.57464	0.177822	5.18514
	3.21005	3.27624	3.52495	5.90571	2.91857	5.55919	4.06579	1.30995	5.37573	32.2188	1.71597	3.40059	3.2266	5.05063	0.220368	0.732282	0.623386	0.292502	3.38532	1.31609	2.23026	93.6311	92.3546	87.6361	48.7296	99.3568	53.6875		0.190543	0.124357	0.124357	2.50511	0.482019	2.1586		3.20602	3.47507	4.97845	6.96096	5.6676	5.38822	4.94605	1.41199	6.35804	28.5478	3.85091	5.59775	0.184877	5.18333
	2.99095	3.00862	3.26995	5.93199	2.77096	5.36404	3.88942	1.38306	5.27248	35.5596	1.91286	3.13928	2.99537	4.84051	0.235474	0.807243	0.775809	0.383736	4.17209	1.25094	2.1745	97.9192	97.5699	92.4754	48.3634	102.321	56.5854		0.148334	0.130668	0.130668	2.7927	0.368323	2.22475		3.20416	3.43025	4.95448	6.96674	5.69995	5.39713	4.94212	1.42736	6.36948	28.8816	3.81131	5.62425	0.192139	5.1758
	2.78014	2.80899	3.18252	5.63469	2.80261	5.01362	3.70376	1.27919	4.98295	34.5377	1.63634	2.99575	2.8042	4.55585	0.237993	0.853078	0.800619	0.271696	3.72847	0.812069	1.71574	102.136	101.554	94.1647	52.5869	101.682	61.9801		0.215613	0.186764	0.186764	2.63893	0.19314	2.01787		3.20009	3.38896	4.93169	6.96504	5.73574	5.38788	4.9349	1.43997	6.37487	29.1792	3.77464	5.64878	0.198881	5.15979
	2.66091	2.60551	4.35901	6.35178	2.65058	4.65387	3.88028	1.52053	5.4008	39.186	2.312	3.50996	2.65317	4.58015	0.266404	1.48685	1.62504	0.229184	6.10834	1.51214	0.598439	104.56	105.696	72.7158	42.7008	104.771	67.774		0.849048	0.904453	0.849048	2.84182	0.859377	1.1439		3.19616	3.35153	4.90707	6.96251	5.77105	5.37962	4.92799	1.45182	6.37981	29.4607	3.74041	5.67319	0.205317	5.14334
	4.19475	2.39876	4.20697	10.0703	2.56512	4.30707	4.62383	2.80397	7.42779	60.6417	7.86224	4.20086	2.97253	4.28205	0.180509	0.184102	4.95092	0.173766	29.6638	4.23826	0.100333	75.5441	109.99	75.3318	7.93036	106.528	73.6043		0.00610971	1.8021	0.00610971	5.86941	1.63574	0.106208		3.19721	3.31648	4.87753	6.95892	5.8036	5.37275	4.92108	1.46178	6.38286	29.7045	3.70674	5.69589	0.211552	5.12514
	5.31894	2.28758	3.90567	10.9642	3.76277	3.99181	5.0385	3.05832	8.09682	60.6991	9.35334	3.94874	3.79849	4.98716	0.135296	0.0786469	7.56753	1.28331	35.1142	1.62749	1.09555	57.2659	112.334	80.6529	3.69464	83.24	79.113		1.3702	1.66116	0.0430734	7.01548	0.185972	0.0430734		3.1976	3.28326	4.85087	6.95476	5.83293	5.36569	4.91419	1.47122	6.38541	29.9382	3.67516	5.71612	0.217325	5.10828
	5.87224	2.24376	3.68454	10.4755	3.7136	3.79988	4.96492	2.93792	7.90285	59.1736	8.6314	3.75674	3.6918	5.35415	0.183767	0.823236	7.40471	1.63938	30.3665	1.56582	1.35732	49.1979	113.265	84.6736	5.81224	84.1397	82.5642		2.11551	1.51298	0.0721974	6.71877	0.0431426	0.0431426		3.19659	3.26043	4.8274	6.94917	5.86237	5.35035	4.90772	1.47802	6.38574	30.1163	3.65218	5.73437	0.221827	5.08888
	5.64043	2.22348	3.54949	9.69802	3.45919	3.5557	4.68772	2.68959	7.37731	57.3754	7.23392	3.55259	3.48176	5.11925	0.190383	0.907664	6.07248	1.29557	25.1031	1.50928	1.28146	52.5036	113.697	87.1773	10.1656	88.8717	87.0613		2.08784	1.32912	0.00310695	6.14543	0.0934035	0.00310695		3.19482	3.25728	4.80554	6.91714	5.89077	5.3335	4.89984	1.47333	6.37317	30.0689	3.64435	5.75145	0.224261	5.06952
	5.39858	2.30396	3.29461	9.17271	3.21217	3.41502	4.46617	2.51977	6.98594	56.4189	6.34922	3.35481	3.23278	4.90269	0.205264	0.869388	4.67517	1.37257	22.1515	1.57254	1.10493	56.0669	111.987	92.0019	13.7912	93.5901	89.7065		2.04377	1.05085	0.0602052	5.8179	0.142645	0.0602052		3.19116	3.25523	4.7845	6.88236	5.9057	5.32037	4.88988	1.4667	6.35659	29.9946	3.63754	5.75937	0.2258	5.05243
	5.1832	2.47665	3.11245	8.75736	3.09825	4.51938	4.52455	2.30533	6.82988	50.9516	5.31455	3.81591	3.1018	5.01724	0.23592	0.433817	4.19388	1.99402	17.9167	2.03432	2.67103e-05	59.3388	108.362	95.5294	17.0487	95.8072	70.0064		1.36728	1.33926	0.703465	4.94145	0.717663	0.703465		3.18755	3.25992	4.76327	6.84871	5.9071	5.31517	4.88029	1.45759	6.33788	29.8669	3.63576	5.75912	0.226013	5.03922
	4.95934	2.42538	2.95018	8.5534	2.91374	5.03147	4.47225	2.28653	6.75878	51.127	5.22821	3.95476	2.92285	5.01344	0.263421	0.237254	4.1897	2.31669	16.6557	2.42895	0.312727	62.8377	109.432	98.7277	18.7746	99.4532	61.6994		1.00458	1.52938	1.00458	4.59864	1.04102	1.07671		3.18516	3.26603	4.7432	6.82102	5.90797	5.32148	4.87414	1.45018	6.32432	29.7524	3.63532	5.76135	0.226253	5.03234
	4.78013	2.28419	2.80363	9.01949	3.01421	4.85706	4.45979	2.47456	6.93434	55.486	6.12342	3.89717	2.85627	4.83783	0.257542	0.102621	4.73323	2.74286	20.7909	2.08968	0.157828	65.711	112.406	101.662	14.9527	97.4594	64.4697		0.882958	1.61298	1.09354	5.12232	0.882958	0.959889		3.19218	3.2703	4.72464	6.79493	5.91058	5.33246	4.87085	1.44203	6.31288	29.6054	3.63388	5.76605	0.226828	5.02855
	4.55669	2.66279	2.67119	10.2631	3.29489	4.58773	4.67273	2.87115	7.54388	61.4447	8.24348	3.92579	2.82712	4.57997	0.236646	0.0134653	4.03987	4.00616	31.2522	1.89846	0.00722505	69.3834	104.521	104.35	6.88151	91.9964	68.8673		0.630902	1.263	1.2546	6.33731	0.630902	0.661942		3.20271	3.27239	4.70729	6.7697	5.91444	5.34193	4.86808	1.43395	6.30203	29.4563	3.63111	5.77131	0.227622	5.02461
	4.24187	4.95291	6.20999	9.9057	3.48426	5.28063	5.67922	2.26782	7.94705	39.9319	5.14302	5.11677	4.41963	5.97765	0.149849	2.066	0.527536	0.281708	17.8631	4.81788	0.158879	74.7274	62.9398	44.574	8.88437	88.3996	57.8472		0.874902	0.16386	1.09322	4.78893	1.63251	0.16386		3.21278	3.27365	4.69098	6.75119	5.9173	5.34986	4.86596	1.42777	6.29373	29.342	3.62799	5.77544	0.22837	5.02042
	4.08291	5.74321	6.87863	9.29479	4.16394	5.24904	5.90209	1.96195	7.86404	33.2417	3.84927	5.49613	4.43521	6.59477	0.19579	3.30939	0.025241	0.953628	11.5104	3.02117	0.426466	77.5008	51.0246	36.0929	12.8994	76.0808	58.3287		1.41322	0.247085	1.3825	3.79866	1.33219	0.247085		3.22238	3.25918	4.67591	6.71752	5.92129	5.35779	4.85901	1.42147	6.28048	29.2542	3.61336	5.78041	0.23069	5.01685
	3.87457	5.62267	6.89995	8.75457	5.66031	5.34751	6.0266	1.6489	7.67549	27.3603	2.71886	5.64149	5.4163	6.59004	0.0977601	4.63123	0.163156	0.76275	7.44183	0.134166	0.461158	81.2125	52.7613	35.8371	17.0717	52.2159	56.8343		1.76692	0.0188191	1.25846	3.11308	0.0188191	0.29398		3.23163	3.23936	4.66236	6.69063	5.92506	5.37072	4.85329	1.41868	6.27197	29.2313	3.59511	5.78647	0.233582	5.01654
	3.58302	5.40243	6.60975	8.41114	6.41639	5.8118	6.03909	1.58644	7.62552	26.2694	2.51678	6.1141	5.50477	6.56141	0.0875702	6.03225	0.405339	0.325652	5.62663	0.142355	0.0516581	86.5521	56.0094	39.3959	20.0276	41.8606	50.0494		2.53107	0.71167	0.495652	2.29704	0.302292	0.302292		3.24072	3.2205	4.65241	6.66559	5.92963	5.40768	4.85276	1.41824	6.27099	29.2254	3.59364	5.79914	0.234807	5.03005
	3.29826	5.08764	6.32174	8.28714	6.50955	5.65566	5.86	1.65692	7.51692	28.2751	2.74538	5.9887	5.22965	6.46259	0.10545	6.56249	0.596535	0.213203	5.89101	0.421912	0.0417528	91.9317	60.8201	43.0943	21.1529	40.6638	52.283		2.69044	0.901059	0.333037	2.29844	0.520845	0.333037		3.24972	3.20481	4.63931	6.63977	5.94075	5.45064	4.85417	1.41885	6.27301	29.2295	3.59712	5.81822	0.235903	5.04497
	3.08678	4.87463	6.45476	8.19975	6.42727	5.39365	5.73947	1.7287	7.46817	30.1194	2.98839	5.91046	5.00438	6.44789	0.126045	7.03677	0.747955	0.51164	6.05294	0.473068	0.119596	96.0318	64.1879	41.3655	21.9644	41.7199	56.1408		2.82368	1.03583	0.544304	2.28929	0.516813	0.516813		3.25754	3.19076	4.61709	6.61476	5.95786	5.49183	4.85497	1.42104	6.27601	29.2698	3.59743	5.84135	0.237734	5.05446
	2.92727	5.09324	7.53348	7.95294	6.33869	6.12062	5.99437	1.81981	7.81418	30.3586	3.3117	6.22965	5.35009	7.23478	0.149759	9.40713	0.812031	2.36884	3.83597	0.118557	0.0159373	99.1836	60.7327	28.6534	24.3387	42.872	45.7754		3.30239	1.13641	1.30382	1.72328	0.109039	0.109039		3.26554	3.17794	4.59614	6.58994	5.9815	5.5284	4.85658	1.42397	6.28054	29.3204	3.59819	5.86822	0.239799	5.06227
	2.73212	5.34924	7.24621	7.54398	6.02194	9.65213	6.42427	2.33658	8.76084	36.3711	5.45959	6.63407	5.51741	7.46953	0.150314	13.632	1.15569	0.675585	1.25375	0.161872	10.4191	103.109	56.8083	31.8114	28.5411	47.1204	10.4603		3.90195	1.28483	0.612136	0.909904	0.612136	3.01806		3.27301	3.16619	4.57694	6.56447	6.00493	5.56009	4.85761	1.42645	6.28406	29.3653	3.59899	5.89372	0.241736	5.06851
	2.53159	5.14687	6.78296	7.17281	6.67915	11.4566	6.62832	2.91934	9.54766	44.0434	8.52255	6.73106	5.52994	7.07535	0.122601	16.7832	2.19471	0.0239141	0.296472	0.00258302	23.3118	107.221	59.8998	37.2515	32.6447	38.5296	2.04436		4.19947	1.58419	0.0519092	0.441759	0.0519092	4.7255		3.27922	3.15668	4.55917	6.54673	6.02909	5.57581	4.85778	1.42932	6.28711	29.4234	3.59921	5.91577	0.243465	5.06749
	2.42618	5.0295	6.50294	6.73458	13.7254	11.415	7.63894	4.18077	11.8197	54.7297	17.4788	6.61876	5.39786	10.2449	0.309858	27.1728	6.80913	1.29048	0.817863	37.0452	14.2586	109.415	61.7303	40.7481	37.8445	0.703997	2.16492		4.19258	1.58925	0.115819	0.115819	7.10665	4.79624		3.28346	3.1469	4.54344	6.55407	6.06015	5.59014	4.86303	1.4397	6.30273	29.6051	3.59845	5.94265	0.245694	5.06679
	2.31415	4.80696	6.31296	6.30976	15.4869	10.9222	7.69215	4.73818	12.4303	61.5976	22.4503	6.31136	5.18266	9.76986	0.306785	28.9229	8.32434	1.90218	1.91099	60.7583	10.433	111.772	65.2769	43.2097	43.2517	6.76284	3.85809		3.99721	1.5044	0.00159621	0.00159621	9.17555	4.6108		3.28878	3.12868	4.51647	6.56009	6.09221	5.60252	4.86479	1.45217	6.31697	29.8507	3.59571	5.96979	0.248193	5.05949
	2.14852	4.51049	6.03763	6.01722	17.3546	10.2331	7.71692	5.40764	13.1246	70.075	29.2425	6.02743	4.88718	9.18422	0.305374	31.007	10.2812	2.82002	2.88898	92.8843	6.33108	115.301	70.1552	46.9052	47.1851	19.9649	7.0399		3.8789	1.51693	0.0102036	0.0102036	11.3271	4.20566		3.29376	3.11046	4.49093	6.56541	6.11971	5.61454	4.8658	1.46387	6.32968	30.085	3.59305	5.99342	0.250391	5.05274
	1.99881	4.24261	5.72779	5.77647	17.0365	10.4445	7.53779	5.41463	12.9524	71.8332	29.3182	5.75213	4.61391	9.27753	0.335719	30.6803	10.8582	3.27607	3.10223	90.2253	8.44925	118.539	74.7144	51.2451	50.5506	17.2235	5.96248		3.75332	1.50952	0.0243387	0.0243387	11.2844	4.69241		3.29882	3.09347	4.47036	6.5711	6.1317	5.6283	4.86562	1.47275	6.33837	30.2684	3.5917	6.00585	0.251538	5.04933
	1.89538	3.9873	6.05751	5.5323	16.211	11.1959	7.4799	5.27717	12.7571	70.5513	27.8485	5.79491	4.37355	9.91131	0.387666	31.1869	12.1983	2.02321	3.79315	76.2324	13.8087	120.802	79.1934	46.6333	54.0822	11.0533	2.85763		3.89953	1.80761	0.262602	0.262602	10.4161	5.40101		3.30438	3.08133	4.45633	6.57955	6.13663	5.63972	4.86632	1.47925	6.34557	30.3977	3.59237	6.0124	0.251962	5.04802
	2.06893	3.72837	7.94461	8.46138	15.3931	10.7485	8.05748	4.81317	12.8706	59.7354	23.1666	8.203	4.78243	10.1767	0.3606	35.8627	18.7412	0.0127385	0.163138	53.8117	7.24133	117.017	83.869	24.4209	19.5805	6.28385	4.57068		6.13406	4.47463	0.258384	0.258384	7.19013	2.54545		3.30166	3.0742	4.44286	6.60452	6.14087	5.64932	4.8689	1.48984	6.35874	30.599	3.58696	6.01798	0.253101	5.04609
	3.2788	3.46408	7.79889	9.18382	14.958	10.6222	8.21764	4.45672	12.6744	54.2336	19.8624	8.49136	4.54779	10.2626	0.385866	24.3922	22.5963	0.175346	0.933516	45.4326	5.782	92.3054	88.7794	25.8824	13.7088	4.2917	5.12638		5.21256	5.02727	0.692465	0.692465	6.46665	2.13086		3.29907	3.07749	4.42909	6.62744	6.14604	5.65888	4.873	1.49763	6.37063	30.7332	3.58158	6.02425	0.254291	5.04399
	3.23423	3.21199	7.52299	9.04852	14.757	10.1229	7.98294	4.40742	12.3904	55.2105	19.4254	8.28575	4.30642	9.85432	0.39178	22.5503	22.762	0.211562	1.13544	45.888	4.57951	93.1636	93.5935	28.7658	14.7291	3.49933	7.63661		5.05152	5.07376	0.762765	0.762765	6.47126	1.83717		3.29689	3.08004	4.42054	6.63106	6.15139	5.66715	4.87451	1.50062	6.37513	30.7849	3.57781	6.03033	0.255255	5.04384
	3.02302	2.99933	7.01473	8.84076	14.5439	9.42544	7.6412	4.3712	12.0124	57.2057	19.1074	7.92774	4.02094	9.27927	0.395356	21.3276	21.547	0.392461	1.43895	47.6475	3.18352	97.2857	97.7535	34.4761	16.3669	2.74746	11.978		4.90473	4.92842	0.913015	0.913015	6.61617	1.49769		3.29325	3.08119	4.4133	6.62751	6.15642	5.67613	4.87463	1.50253	6.37717	30.8235	3.57327	6.03635	0.256314	5.04472
	2.87426	2.86059	6.69991	8.39262	14.2379	8.94944	7.33579	4.28245	11.6182	58.3775	18.3394	7.54626	3.83067	8.81024	0.393925	19.9052	20.0273	0.404342	1.11689	47.6392	2.60389	100.242	100.516	38.2723	20.1938	1.82665	15.4994		4.67201	4.68567	0.846355	0.846355	6.69164	1.40318		3.29063	3.08221	4.40726	6.62727	6.16264	5.68429	4.87572	1.50509	6.38081	30.8692	3.56978	6.04305	0.257288	5.04577
	2.75269	2.75938	6.46497	7.94103	13.8388	8.55789	7.05247	4.15631	11.2088	58.9341	17.2749	7.203	3.68578	8.40368	0.390249	18.4881	18.4306	0.345155	0.789545	46.0548	2.26631	102.691	102.556	41.2344	24.4564	0.907194	18.7357		4.45031	4.44361	0.738031	0.738031	6.63584	1.35489		3.29497	3.08723	4.40909	6.62808	6.16982	5.69291	4.88035	1.50521	6.38556	30.8423	3.5735	6.05059	0.257385	5.051
	2.64228	2.70953	6.04394	8.0917	13.1801	7.9402	6.76795	3.9562	10.7242	58.455	15.6515	6.99207	3.54313	8.05382	0.388955	17.0212	16.4708	0.524184	1.75231	41.1151	1.37417	104.941	103.568	46.8187	22.9889	0.0862517	24.4646		4.34979	4.28254	0.948127	1.09963	6.18798	0.948127		3.29983	3.10297	4.41495	6.62211	6.17743	5.70105	4.88639	1.50088	6.38727	30.7155	3.57861	6.05833	0.257314	5.058
	2.49667	2.54303	5.59164	8.25281	12.3996	7.38088	6.4441	3.77211	10.2162	58.5358	14.2288	6.48626	3.30518	8.03482	0.417076	15.5822	15.2184	0.726693	3.27142	35.4678	0.877548	107.946	106.985	53.2131	21.4699	0.236958	30.3104		3.98959	3.94323	0.894619	1.76655	5.91333	0.894619		3.30456	3.11963	4.40957	6.59024	6.18402	5.70802	4.88601	1.49084	6.37685	30.5125	3.58081	6.06502	0.257542	5.05879
	2.38974	2.40552	5.18851	8.17493	11.8978	7.03667	6.1822	3.66069	9.84289	59.2133	13.4006	6.11259	3.10127	7.89036	0.435704	14.3828	14.2633	0.987414	3.97097	32.6685	0.730119	110.179	109.848	59.2569	22.1976	0.977189	34.2189		3.72286	3.70708	0.924078	2.06234	5.78524	0.924078		3.31024	3.13673	4.38629	6.56169	6.18996	5.71441	4.88322	1.48237	6.36559	30.3565	3.57925	6.07107	0.258211	5.05035
	2.2641	2.29162	4.78992	8.06624	11.2782	6.72095	5.90184	3.51467	9.41651	59.552	12.3529	5.75543	2.91619	7.72991	0.452158	13.2332	13.0337	1.23638	4.6846	28.9056	0.670935	112.833	112.249	65.5525	23.2336	2.58608	38.0124		3.49134	3.46381	0.965516	2.3108	5.5228	0.965516		3.31603	3.15248	4.36202	6.53516	6.19274	5.69881	4.87621	1.47186	6.34807	30.1845	3.57753	6.06926	0.258296	5.03041
	2.15603	2.18219	4.42972	7.7655	10.6169	6.27834	5.57145	3.32344	8.89489	59.6512	11.0452	5.35403	2.74407	7.39371	0.458644	11.6651	11.4871	1.30356	4.81385	25.4569	0.499684	115.14	114.579	71.5148	26.2232	5.15029	43.666		3.198	3.17184	0.924309	2.41147	5.26291	0.924309		3.32227	3.16787	4.34598	6.51088	6.18587	5.68069	4.86893	1.45935	6.32828	29.9728	3.5782	6.05958	0.257464	5.01334
	2.01495	2.04261	4.11236	7.22984	9.96825	5.81006	5.19635	3.11529	8.31163	59.9515	9.70502	4.96121	2.56005	6.8749	0.457326	10.1213	9.94604	1.17503	4.13511	22.771	0.376651	118.188	117.587	76.9832	31.9963	8.51542	50.074		2.94626	2.9186	0.848854	2.26863	5.00704	0.848854		3.33006	3.18362	4.33054	6.49021	6.17906	5.66304	4.86275	1.44732	6.31007	29.7633	3.58018	6.05005	0.25647	4.99679
	1.89792	2.4066	3.90936	6.81254	9.50529	5.94849	5.08003	2.89766	7.97769	57.0402	8.39644	4.92892	2.78229	6.59653	0.406687	10.1258	7.14725	1.37047	3.00158	19.5829	0.754215	120.746	109.826	80.5866	36.8914	11.4317	48.1341		3.031	2.52233	1.01956	1.88362	4.57636	1.01956		3.33762	3.1997	4.2997	6.46718	6.17375	5.6661	4.85734	1.43853	6.29588	29.6157	3.57814	6.04684	0.256489	4.9829
	1.79082	3.35268	3.65787	6.51431	8.94693	7.00773	5.21172	2.6999	7.91162	51.8043	7.28945	5.08609	3.42898	6.88437	0.335041	11.7026	3.45604	2.41446	1.69674	13.9518	3.22563	123.111	90.8911	85.1651	40.603	15.5191	34.5584		3.29527	1.73341	1.42822	1.42822	3.86084	1.92164		3.35084	3.21512	4.26763	6.4414	6.18057	5.67604	4.85527	1.43141	6.28667	29.4815	3.58004	6.05444	0.256828	4.97184
	1.73093	3.22737	4.32158	6.69549	8.34219	6.85302	5.1951	2.51155	7.70665	48.3447	6.3079	5.50853	3.50092	6.81364	0.321169	12.0004	3.87194	0.763031	2.25117	9.90417	2.74872	124.444	93.2962	73.3556	38.327	20.6496	36.4012		3.7776	2.28116	1.18695	1.18695	2.83365	1.34449		3.36867	3.23011	4.24008	6.41488	6.18678	5.68653	4.85451	1.42309	6.27759	29.3148	3.58652	6.06172	0.256544	4.96331
	1.9715	3.05528	4.54897	7.2094	7.76672	6.48244	5.17238	2.35426	7.52664	45.5159	5.54254	5.51571	3.4287	7.02766	0.344188	10.2457	4.48212	0.388642	4.14942	6.73058	1.71624	119.134	96.6502	69.5121	32.228	26.2108	41.0103		3.54421	2.46042	0.966732	1.69369	2.25102	0.966732		3.38593	3.24801	4.2251	6.38828	6.19383	5.72112	4.86038	1.41639	6.27676	29.1415	3.59572	6.07565	0.25642	4.97311
	2.8513	2.92592	4.38591	7.08563	7.34884	5.97204	5.09494	2.00267	7.09761	39.3071	4.01069	5.17897	3.29092	6.80723	0.348213	5.0339	4.70463	0.502727	3.96284	5.08005	0.769304	100.702	99.2104	72.2578	33.6485	30.6642	47.8079		2.32767	2.25305	0.793066	1.90665	2.16986	0.793066		3.38752	3.25243	4.21131	6.36619	6.2038	5.75605	4.86288	1.41778	6.28066	29.1551	3.59347	6.09186	0.257956	4.98368
	2.73292	2.78354	4.1231	6.68794	6.89397	5.52035	4.7903	1.8582	6.6485	38.7909	3.45291	4.82172	3.11843	6.39604	0.344488	4.23283	4.02711	0.445165	3.60103	4.42543	0.532968	103.092	102.067	76.7949	38.4204	35.9088	54.2582		2.0888	2.03818	0.698627	1.86622	2.07225	0.698627		3.38853	3.24873	4.197	6.35376	6.21198	5.79442	4.86574	1.42359	6.28933	29.2575	3.59065	6.10759	0.259526	4.99571
	2.83219	2.62684	3.84195	6.21248	6.52631	5.08923	4.5215	1.67966	6.20116	37.1483	2.82126	4.46559	3.08463	5.93167	0.315766	2.85376	3.58975	0.461789	2.85941	4.01926	0.322318	101.086	105.258	81.8015	44.5408	40.4503	60.7953		1.6334	1.83875	0.623641	1.74689	2.06072	0.623641		3.37703	3.2455	4.18484	6.34709	6.21891	5.82824	4.86694	1.43227	6.2992	29.4285	3.57898	6.12124	0.262082	5.00654
	5.50506	2.52999	3.93659	6.02009	6.24156	4.76661	4.83332	1.41115	6.24446	29.1963	1.99134	5.13583	4.14409	5.89133	0.174107	0.451237	5.3053	0.804123	1.40844	1.98314	0.00444939	54.4837	107.254	80.0985	47.1457	44.1535	65.9304		0.369223	2.60584	1.19925	0.884257	1.10572	0.369223		3.36494	3.23354	4.18666	6.33982	6.22527	5.84316	4.86557	1.43904	6.3046	29.576	3.57037	6.12974	0.263849	5.01491
	5.55101	2.49838	5.61716	5.7844	5.94877	4.67424	5.01233	1.30868	6.32101	26.1092	1.71264	5.58408	4.89343	5.74259	0.0798375	0.290177	6.31991	0.365825	0.596092	0.876921	0.1143	53.8075	107.91	52.8413	50.438	48.1303	67.439		0.0330768	3.0857	0.0330768	0.200313	0.364683	0.909841		3.35423	3.2215	4.1904	6.33521	6.22965	5.85038	4.86356	1.44453	6.30809	29.7011	3.56327	6.13484	0.265162	5.02039
	5.26914	2.34662	5.52145	5.62089	5.53713	6.13273	5.07133	1.36465	6.43598	26.9091	1.86227	5.52929	5.33222	5.59995	0.0244904	0.0391299	7.42402	0.202611	0.302021	0.216972	1.12658	58.0221	111.086	54.242	52.7871	54.0113	45.6116		0.26015	3.18267	0.00783944	0.0916011	0.00783944	0.60344		3.3448	3.22087	4.19522	6.33361	6.23175	5.85671	4.86383	1.44714	6.31097	29.7531	3.5574	6.13799	0.266166	5.02596
	4.99191	2.18479	5.17738	5.33062	5.20138	6.01344	4.81658	1.33656	6.15315	27.7492	1.7864	5.18938	5.03828	5.29831	0.0251563	0.030738	6.92636	0.130176	0.264228	0.148064	1.43246	62.3225	114.524	59.4284	57.0894	59.0591	47.2371		0.197473	3.00459	0.011996	0.141236	0.011996	0.824058		3.33596	3.22593	4.19978	6.33384	6.23009	5.90802	4.87227	1.45434	6.32661	29.8494	3.55192	6.14958	0.267759	5.0539
	4.67823	2.09579	4.82871	5.03478	5.01508	5.73683	4.5649	1.263	5.8279	27.6676	1.59516	4.92189	4.71585	5.02986	0.0322195	0.0128437	6.09653	0.0695954	0.220786	0.202655	1.37341	67.3734	116.437	64.9258	61.6474	61.9572	51.1159		0.24366	2.82611	0.0931811	0.112888	0.0931811	0.814935		3.33052	3.23252	4.20365	6.32447	6.22779	6.00124	4.8867	1.46509	6.35179	29.9812	3.5488	6.17115	0.269791	5.10244
	4.38854	2.03973	4.65865	4.73024	5.76285	5.49762	4.51294	1.32156	5.83449	29.2837	1.74651	4.69445	4.45607	5.30577	0.0870433	0.0154743	6.11675	0.0212321	0.0472193	1.56228	0.969592	72.213	117.649	67.6953	66.5224	50.7445	54.5936		0.305902	2.65471	0.0357938	0.0357938	1.0684	0.803173		3.32618	3.23966	4.20736	6.31209	6.22549	6.10546	4.90271	1.47766	6.38037	30.1397	3.54648	6.19548	0.271917	5.15641
	4.08916	1.98463	4.46027	4.41465	5.97301	5.13951	4.34354	1.33691	5.68045	30.7792	1.78732	4.43746	4.17054	4.9697	0.0874333	0.0647066	5.56446	0.0136265	0.00505687	2.65519	0.633561	77.3907	118.848	70.999	71.7699	47.7944	60.0138		0.348297	2.45283	0.0228105	0.0228105	1.53555	0.702044		3.33103	3.24923	4.22783	6.29941	6.22104	6.20626	4.92247	1.48629	6.40876	30.194	3.55523	6.21735	0.272407	5.21704
	3.95654	1.91659	4.16259	4.19031	5.79831	5.01079	4.17252	1.30247	5.475	31.2155	1.69644	4.17645	4.00806	4.80567	0.0904971	0.0466472	5.08924	9.86356e-05	0.000316428	2.64318	0.702695	79.7417	120.336	76.1042	75.6213	50.2405	62.0246		0.219908	2.25986	0.01386	0.01386	1.62186	0.834341		3.33571	3.27231	4.24082	6.27738	6.21698	6.29866	4.94031	1.49057	6.43088	30.1716	3.56199	6.26228	0.274859	5.2289
	4.24984	1.82825	4.04778	3.99052	5.47593	4.88015	4.07874	1.24074	5.31948	30.4196	1.53943	4.14881	4.00483	4.72257	0.0822391	0.0292723	5.06473	0.000958847	0.00778353	1.95214	0.642245	74.5896	122.282	78.1206	79.1361	54.9145	64.0995		0.101028	2.32056	0.101028	0.158288	1.32713	0.731339		3.3232	3.29719	4.25648	6.22234	6.23357	6.38552	4.95305	1.49575	6.4488	30.1985	3.55652	6.23076	0.273236	5.23941
	4.00248	1.71313	3.88836	3.8274	5.12611	4.63829	3.86596	1.1696	5.03556	30.2537	1.36796	3.94542	3.84264	4.47934	0.0765081	0.0186375	4.63469	0.000501888	0.00148721	1.58797	0.596491	78.9234	124.841	80.964	82.0649	60.2216	68.0308		0.0570581	2.23229	0.0570581	0.118025	1.18069	0.692867		3.29772	3.3228	4.27083	6.17543	6.23622	6.47227	4.96254	1.50409	6.46664	30.3089	3.55981	6.22102	0.272085	5.22313
	3.76507	2.34764	3.78095	3.62974	5.01193	4.29775	3.80551	0.878211	4.68372	23.0773	0.771254	3.77301	3.66357	4.16855	0.0644751	0.00163542	2.1254	0.000603239	0.0308973	1.45545	0.242293	83.198	111.065	82.9085	85.6852	62.0067	73.7644		0.0079397	1.42537	0.0079397	0.143276	1.23892	0.524733		3.26565	3.34623	4.28516	6.15041	6.23724	6.55683	4.97359	1.5184	6.49199	30.5292	3.58096	6.21554	0.26893	5.21779
	3.56663	4.00302	3.54385	3.51431	5.03489	4.00156	3.94404	0.580342	4.52439	14.7144	0.336797	3.78409	3.54955	4.00265	0.0599964	0.142439	0.00347807	0.160152	0.184669	1.18994	0.00330771	86.8574	78.9139	87.2825	87.8354	61.6457	78.9398		0.217462	0.218924	0.24024	0.269782	1.25079	0.217462		3.23427	3.36797	4.30045	6.13198	6.24044	6.63935	4.98574	1.53473	6.52047	30.7824	3.60109	6.21333	0.266163	5.21621
	3.32234	3.88712	3.29036	3.36091	5.13048	3.96052	3.82529	0.704329	4.52962	18.4124	0.496079	3.62401	3.33198	3.94217	0.0838844	0.252962	0.0038228	0.286143	0.215645	1.70353	0.0182868	91.4707	80.9865	92.0832	90.7343	60.1537	79.6708		0.301679	0.263103	0.33365	0.263103	1.50647	0.336503		3.2041	3.38637	4.33782	6.1131	6.2445	6.72073	5.0011	1.55024	6.55134	30.9979	3.62423	6.21165	0.263059	5.22546
	3.19531	4.26401	3.12095	3.26289	4.9079	4.36998	3.85351	0.757058	4.61057	19.646	0.573137	3.76345	3.21221	4.34349	0.149726	0.433217	0.168513	0.536639	0.348832	1.11174	0.266746	93.9165	74.345	95.3633	92.6113	63.6559	72.5288		0.568134	0.500561	0.642498	0.500561	1.14445	0.606533		3.18311	3.40168	4.38055	6.0937	6.24884	6.78333	5.0152	1.56039	6.57559	31.1132	3.64639	6.21005	0.2601	5.23712
	3.10372	4.35208	2.91393	3.52793	4.7243	5.22493	3.97448	0.932828	4.90731	23.4704	0.870168	3.94001	3.20977	4.63125	0.181287	0.758228	0.142582	1.12477	0.199411	0.562227	1.56363	95.7001	72.834	99.4494	87.5803	66.6193	58.6975		0.836286	0.412077	1.02607	0.412077	0.784295	1.28493		3.16377	3.41793	4.42262	6.07312	6.25321	6.83296	5.02727	1.56751	6.59478	31.1802	3.6691	6.20819	0.257063	5.24787
	3.86771	4.08522	2.72113	3.46279	4.59402	5.54372	4.04577	0.966665	5.01243	23.8933	0.934442	3.97647	3.56402	4.46682	0.112417	0.0317021	0.00155685	1.75465	0.339864	0.300582	2.24385	81.3361	77.4601	103.332	88.8038	68.763	53.9145		0.108754	0.108754	1.25533	0.513681	0.61755	1.56725		3.14539	3.43692	4.46171	6.04648	6.25441	6.87643	5.03689	1.57188	6.60877	31.2074	3.69312	6.20243	0.25358	5.25409
	3.99852	3.73497	2.57958	3.35229	4.45403	5.28006	3.89991	0.926492	4.8264	23.7567	0.858387	3.86675	3.44796	4.34016	0.114558	0.00972447	0.0272058	1.74326	0.299883	0.307052	1.90481	78.9937	83.7481	106.23	90.8985	71.1042	57.8559		0.131777	0.131777	1.28716	0.514451	0.587287	1.41331		3.12799	3.45058	4.50101	6.00475	6.25181	6.91667	5.04214	1.5744	6.61653	31.2248	3.71319	6.19004	0.250106	5.25288
	3.75129	3.50849	2.4202	3.80005	4.21229	4.95373	3.77434	0.835265	4.60961	22.1301	0.697667	3.77567	3.56919	4.10923	0.0703327	0.000531544	0.0706768	1.8337	0.000660732	0.191804	1.39096	83.4497	87.9446	109.541	82.5612	75.2395	62.9267		0.02438	0.267176	1.35547	0.02438	0.43663	1.17807		3.1117	3.43866	4.54256	5.96391	6.2452	6.9454	5.04124	1.57904	6.62027	31.3224	3.71463	6.17488	0.248773	5.25324
	3.57438	3.36849	2.2533	3.74947	4.14607	4.66189	3.6256	0.813887	4.43949	22.4483	0.662412	3.66192	3.41996	4.04692	0.0839657	0.00262354	0.0661065	1.8832	0.0153437	0.270894	1.07389	86.7131	90.59	113.062	83.4829	76.3927	67.6421		0.0875452	0.293437	1.40862	0.0875452	0.48415	0.999962		3.09591	3.41622	4.58184	5.9264	6.22985	6.96946	5.03661	1.58432	6.62093	31.456	3.70762	6.15399	0.24807	5.25412
	3.44539	3.14845	2.22845	4.58947	4.07777	4.92803	3.73626	0.996847	4.73311	26.6803	0.993705	3.76158	3.22269	4.46154	0.161221	0.0846036	0.34552	2.27349	0.727965	0.116628	1.42032	89.1319	94.827	113.591	68.8385	77.5914	63.3351		0.316188	0.61313	1.53313	0.827888	0.316188	1.16645		3.09869	3.39374	4.61775	5.89337	6.19793	6.98691	5.0314	1.58216	6.61356	31.4458	3.69974	6.12179	0.246606	5.25556
	3.31804	2.93759	2.39025	4.40706	4.04148	7.10926	4.03395	1.6741	5.70805	41.5003	2.80261	3.67976	3.03271	4.31566	0.174591	0.512525	1.20199	2.70172	0.139212	5.66778e-05	9.45755	91.5529	98.978	110.168	71.8987	78.2321	33.3749		0.361719	0.742162	1.2895	0.727301	0.361719	3.4295		3.11099	3.37857	4.649	5.86464	6.15776	6.9952	5.02603	1.57387	6.5999	31.3144	3.69618	6.08448	0.244186	5.25682
	3.18187	2.87238	2.38494	4.10009	4.58097	7.52375	4.10733	1.85712	5.96446	45.2148	3.44891	3.64098	2.94976	4.46075	0.203899	0.856484	1.5251	2.96666	5.25209e-05	0.224332	11.6719	94.1772	100.28	110.28	77.1987	68.9796	28.7576		0.459108	0.768593	1.25604	0.459108	0.939993	3.88278		3.12403	3.36515	4.67669	5.84607	6.11596	7.00067	5.02143	1.56574	6.58717	31.1811	3.69303	6.04849	0.241795	5.26138
	2.96273	2.69233	2.29286	3.90498	4.97496	7.1494	3.99621	1.8209	5.81712	45.5658	3.31569	3.43386	2.75993	4.70747	0.260805	1.06808	1.7001	2.9014	0.00832304	0.957948	9.94262	98.4784	103.918	112.222	80.6652	62.5903	32.9127		0.471124	0.741524	1.141	0.471124	1.5411	3.71555		3.13606	3.35173	4.69832	5.82594	6.0739	7.00395	5.01498	1.55769	6.57268	31.0608	3.68837	6.01191	0.239533	5.26213
	2.86112	2.50334	2.14622	3.77397	5.40811	6.60724	3.88333	1.77332	5.65666	45.665	3.14468	3.31755	2.59279	4.99958	0.317001	1.04491	1.90438	3.01755	0.0119606	2.32494	7.41964	100.505	107.807	115.351	83.0357	55.9243	39.4275		0.456423	0.814207	1.17132	0.456423	2.09056	3.28969		3.14687	3.3332	4.7064	5.80455	6.03152	6.99531	5.00297	1.54861	6.55159	30.9539	3.6765	5.97478	0.238132	5.25548
	2.73065	2.30963	2.03665	3.56094	5.20778	6.08487	3.65509	1.64971	5.3048	45.1347	2.72155	3.1458	2.41488	4.79607	0.330218	0.854575	1.81026	2.61933	0.00886441	2.41085	5.90386	103.138	111.867	117.716	86.9636	58.9607	46.2603		0.415141	0.836168	1.10914	0.415141	2.06198	2.93908		3.15748	3.30965	4.71571	5.78854	5.99175	6.94688	4.985	1.53149	6.51649	30.722	3.66117	5.94095	0.237425	5.25212
	2.55983	2.29636	1.93807	3.9449	5.09114	5.58362	3.56899	1.5372	5.10618	43.0709	2.36297	3.25236	2.36223	4.80458	0.340786	1.0184	1.61957	2.65989	0.141311	2.31695	4.05875	106.637	112.148	119.865	79.9498	60.7655	53.3301		0.692537	0.956001	1.31429	0.692537	1.83878	2.33126		3.16745	3.28638	4.7276	5.78694	5.95193	6.87641	4.96612	1.51052	6.47664	30.4166	3.64668	5.91068	0.236885	5.25727
	2.733	2.16939	1.89869	6.29954	5.64992	5.17609	3.98777	1.93723	5.925	48.5793	3.75287	3.95455	2.31029	5.53146	0.410772	1.57445	3.30652	4.36426	5.34428	2.76273	1.41211	103.091	114.854	120.729	43.3863	52.3662	59.4483		1.22155	1.78516	2.05586	2.34499	1.69537	1.22155		3.17674	3.26815	4.73925	5.80132	5.84122	6.80299	4.93828	1.48116	6.41944	29.9936	3.63592	5.83124	0.231888	5.27028
	2.71417	2.09936	1.80458	6.03551	5.66003	4.82759	3.85687	1.87332	5.73019	48.571	3.50933	3.77088	2.25306	5.45192	0.415168	1.30578	3.08886	4.21189	4.74645	3.25138	0.942293	103.474	116.36	122.806	46.9343	52.2199	64.9439		1.05671	1.67152	1.9663	2.26463	1.88915	1.05671		3.18499	3.25507	4.74885	5.82615	5.71216	6.73179	4.90984	1.45204	6.36188	29.5742	3.62851	5.79765	0.230119	5.23051
	2.55579	2.01055	1.77573	5.59879	5.46696	4.60791	3.66929	1.7557	5.42499	47.8486	3.08249	3.58185	2.14686	5.25219	0.419694	1.23987	2.75142	3.58556	3.72298	3.23162	0.881009	106.721	118.283	123.446	53.1088	55.0476	68.5329		1.02606	1.5713	1.80612	2.01694	1.88511	1.02606		3.19318	3.24329	4.75715	5.85795	5.5634	6.66544	4.88007	1.42482	6.30488	29.1966	3.62175	5.78431	0.229911	5.16027
	2.51747	1.87689	1.9763	5.29721	5.15115	4.54228	3.56022	1.60887	5.16909	45.1903	2.58847	3.52988	2.11159	4.99894	0.406066	1.08733	2.83358	2.50879	3.01714	2.53107	0.964453	107.514	121.208	119.029	57.5953	59.8335	69.6237		1.01241	1.65298	1.55357	1.76733	1.62128	1.01241		3.20205	3.23374	4.76771	5.88856	5.41655	6.59449	4.85052	1.3984	6.24892	28.8299	3.61723	5.77056	0.229375	5.09213
	2.81223	2.27725	2.35892	5.37529	4.83864	4.23793	3.65004	1.34077	4.99081	36.733	1.79767	3.52508	2.47225	4.68846	0.309497	0.701925	1.88456	1.667	2.97646	1.41276	0.345611	101.488	112.553	110.827	56.4163	64.7659	74.7954		0.712848	1.24783	1.16616	1.8502	1.31356	0.712848		3.2105	3.23846	4.7761	5.91607	5.27782	6.51516	4.82235	1.36954	6.19189	28.3998	3.62287	5.75651	0.227482	5.02696
	2.9805	2.69806	2.20114	6.96892	4.58102	3.98115	3.9018	1.73579	5.63759	44.487	3.01297	3.48083	2.76867	4.43106	0.230896	0.848797	1.44899	2.89223	9.40721	0.461346	0.00629711	98.1262	103.802	114.174	35.0162	68.9787	79.3028		0.500328	0.782765	1.27968	3.48809	1.1002	0.500328		3.21532	3.24387	4.76243	5.9107	5.16403	6.43926	4.78927	1.34066	6.12992	27.9929	3.62351	5.72403	0.224714	4.96323
	2.82593	3.92047	2.23809	6.80041	4.38896	3.81379	3.99794	1.58223	5.58018	39.5762	2.50347	3.86713	3.0729	4.27184	0.163238	1.37361	0.0060025	3.09708	7.85383	0.152898	0.0339124	101.212	80.3873	113.386	37.0388	72.2058	82.3116		1.0412	0.0533388	1.62904	2.93328	0.521836	0.0533388		3.20659	3.2484	4.74603	5.89496	5.05419	6.36286	4.75217	1.31466	6.06683	27.6644	3.62281	5.68477	0.221535	4.90011
	2.65295	3.72755	3.40909	6.34247	4.16182	3.66821	3.99368	1.25388	5.24756	31.3967	1.57222	3.69788	3.47387	4.05325	0.0769726	1.79755	0.0708257	0.341749	5.5168	0.0282696	0.105931	104.723	83.8839	89.8188	42.8226	76.1178	84.9744		1.04493	0.0296699	0.288792	2.64459	0.463936	0.0296699		3.19737	3.25244	4.72744	5.87587	4.94467	6.2951	4.71548	1.29147	6.00696	27.388	3.62119	5.64307	0.218245	4.83606
	2.70355	3.48305	3.27601	6.11629	3.95217	3.70536	3.87274	1.17837	5.05111	30.4273	1.38856	3.5942	3.32777	3.89047	0.0779555	1.36699	0.151859	0.356086	5.03353	0.00631003	0.0280165	103.69	88.4224	92.359	45.8339	79.8198	84.2909		0.890649	0.111155	0.318193	2.52209	0.357972	0.111155		3.18868	3.25586	4.70935	5.86496	4.83557	6.23248	4.68115	1.27213	5.95328	27.1756	3.61923	5.60761	0.2155	4.77246
	3.26123	3.25952	3.18181	6.08497	3.88052	3.50316	3.86187	1.11868	4.98055	28.9674	1.25145	3.3822	3.25995	3.78618	0.0746833	0.360761	0.362824	0.462478	4.94218	0.000347688	0.128671	92.6431	92.6762	94.1784	46.259	81.1053	88.0445		0.120963	0.122678	0.200387	2.70277	0.498317	0.120963		3.1801	3.25791	4.69067	5.85701	4.72715	6.17248	4.64755	1.25546	5.90301	27.0133	3.6161	5.57454	0.213091	4.70891
	3.86843	3.5529	3.71535	5.97257	3.83509	3.35759	4.05032	0.960618	5.01094	23.7171	0.922788	3.77522	3.59352	3.8601	0.0357653	0.0330839	0.247427	0.112204	3.69502	0.0463271	0.479873	81.3231	87.1135	84.1074	47.8006	81.9257	90.7975		0.093213	0.222318	0.0598654	2.19735	0.0598654	0.417626		3.172	3.2588	4.67085	5.85056	4.62023	6.11428	4.61445	1.2409	5.85535	26.8915	3.59916	5.55563	0.213711	4.64554
	3.78335	4.51798	3.89256	5.59587	3.72669	3.17723	4.11561	0.842025	4.95764	20.4593	0.709006	3.83795	3.74085	4.36162	0.0766148	0.110397	0.161899	0.0497529	2.19115	0.151261	0.880565	82.8649	70.0299	80.8886	53.1514	83.8997	94.2674		0.0546035	0.680024	0.0546035	1.75791	0.111266	0.660727		3.17467	3.25822	4.6523	5.83916	4.51767	6.06038	4.58373	1.2254	5.80914	26.7337	3.57309	5.54244	0.216044	4.58499
	3.64735	4.38388	3.67814	5.3745	3.55785	2.96421	3.93432	0.837503	4.77183	21.2871	0.701411	3.66275	3.58023	4.20745	0.0805398	0.082353	0.202102	0.0656283	2.07412	0.141729	0.941124	85.3594	72.2923	84.7914	56.4281	87.0211	98.4492		0.0153959	0.721133	0.0153959	1.71176	0.104893	0.698539		3.18036	3.25712	4.63576	5.82194	4.42083	6.01113	4.55452	1.2103	5.76482	26.5735	3.54805	5.52539	0.217926	4.52829
	3.57977	4.22266	3.58346	5.68969	3.33084	2.81768	3.87068	1.00001	4.87069	25.8354	1.00001	3.58162	3.39308	4.06286	0.0898323	0.0846317	0.123885	0.0824953	3.30879	0.291427	1.10882	86.6127	75.0598	86.544	51.7921	91.308	101.378		0.00184762	0.641041	0.00184762	2.10808	0.250772	0.763939		3.18536	3.25562	4.62071	5.80182	4.32773	5.96381	4.52584	1.1962	5.72204	26.4305	3.52365	5.50654	0.219585	4.47422
	3.38358	3.91606	3.46289	5.56774	3.09445	2.76671	3.69857	0.992893	4.69146	26.8453	0.985836	3.42323	3.16673	3.80277	0.0912599	0.0992181	0.0473029	0.0555478	3.49378	0.364963	0.868367	90.3029	80.4663	88.802	53.5623	95.8816	102.407		0.0396516	0.49283	0.0396516	2.1445	0.328784	0.656525		3.18967	3.25396	4.60695	5.78003	4.24456	5.92304	4.4997	1.18404	5.68374	26.3138	3.50161	5.48676	0.220857	4.42575
	3.25716	3.73708	3.90163	5.32102	2.88678	2.61596	3.61994	0.965801	4.58574	26.68	0.932771	3.49712	2.97937	3.86049	0.128821	0.131606	0.0137224	0.0793483	2.89368	0.537523	1.00797	92.7216	83.7094	80.7255	57.2344	99.9917	105.481		0.239959	0.239959	0.404505	1.8239	0.610343	0.881162		3.19337	3.25212	4.59539	5.76717	4.17717	5.89228	4.47958	1.17639	5.65597	26.2611	3.48338	5.47422	0.222251	4.38628
	3.2163	3.64468	3.70957	5.35649	2.72052	2.51616	3.52729	1.01616	4.54345	28.8086	1.03259	3.43049	2.84446	3.69335	0.129843	0.0967133	0.0137812	0.0332286	3.34597	0.650875	1.02237	93.5102	85.4088	84.2135	56.6991	103.344	107.541		0.21419	0.21419	0.279084	1.926	0.709971	0.914326		3.19693	3.2505	4.58986	5.77596	4.11422	5.86555	4.4655	1.17489	5.64039	26.3103	3.46643	5.47944	0.225021	4.35204
	3.07679	3.6107	3.41315	6.03866	2.6523	4.42995	3.87026	1.21693	5.08718	31.4431	1.48091	3.51192	3.16088	4.22514	0.144091	0.629595	0.0673718	0.208946	4.70196	1.48343	0.313261	96.2278	86.038	89.7418	46.8911	104.736	71.5109		0.435137	0.0987729	0.0987729	2.52673	0.859626	0.918031		3.19993	3.24396	4.58695	5.78566	4.05337	5.83527	4.45086	1.17441	5.62527	26.3862	3.44631	5.48598	0.228348	4.32016
	3.59778	3.44813	3.33536	5.88249	3.70381	4.84403	4.13527	1.01412	5.14938	24.5236	1.02843	3.6508	3.48555	4.55897	0.133436	0.288889	0.472151	0.639853	3.05278	0.186155	0.502343	86.2778	89.0802	91.2217	49.0543	84.3193	64.6792		0.0530138	0.202662	0.315437	2.23169	0.0530138	1.19323		3.2027	3.22713	4.58588	5.79244	3.99571	5.79574	4.43327	1.17367	5.60693	26.4741	3.41928	5.4908	0.232492	4.2908
	3.94224	3.27072	3.29674	5.57404	3.54147	4.63151	4.04278	0.90614	4.94892	22.4138	0.82109	3.74185	3.35792	4.45919	0.140879	0.0101101	0.596091	0.556589	2.34475	0.251314	0.346594	79.9975	92.4607	91.961	53.4701	87.327	68.1427		0.200382	0.471138	0.445118	1.83219	0.200382	0.889653		3.20468	3.21146	4.57633	5.79243	3.94185	5.75846	4.4142	1.17179	5.58599	26.5459	3.39406	5.46293	0.233586	4.25909
	3.79171	3.47956	4.12443	5.21319	3.5843	6.8937	4.51448	1.32361	5.83809	29.3192	1.75195	3.95807	3.63615	4.941	0.152131	0.522404	1.07106	0.15214	0.488191	0.865243	5.6607	82.7128	88.4879	76.7715	58.8777	86.5285	35.912		0.166362	0.478505	0.166362	1.25512	0.373771	2.93564		3.21004	3.19805	4.56254	5.78206	3.89176	5.72434	4.3948	1.16698	5.56178	26.5537	3.38047	5.43389	0.232963	4.22715
	3.49159	3.44992	3.81966	5.05655	3.83335	6.68763	4.38978	1.26882	5.6586	28.9038	1.60989	3.8265	3.57361	4.75075	0.14141	0.806752	0.883349	0.325044	0.444583	0.30962	5.28012	88.2618	89.0466	82.2052	61.3059	81.9571	38.4243		0.334913	0.376586	0.00684595	1.23005	0.00684595	2.86113		3.20676	3.18558	4.54833	5.76865	3.84442	5.69468	4.37474	1.16403	5.53877	26.608	3.36618	5.40809	0.232716	4.19638
	3.332	3.25751	3.53806	5.56379	3.62384	6.82136	4.35609	1.48305	5.83914	34.0453	2.19943	3.58095	3.38351	5.0788	0.200334	1.04877	1.20689	0.669182	1.45854	0.536194	6.07757	91.286	92.7149	87.3909	53.6201	85.7944	36.7842		0.248953	0.323442	0.0428913	1.98284	0.0428913	3.24042		3.20348	3.17377	4.53462	5.75604	3.80056	5.6685	4.35616	1.16182	5.51798	26.6707	3.35275	5.38503	0.232585	4.16759
	3.18948	3.06639	3.60222	5.94509	3.41219	7.50461	4.45333	1.83657	6.2899	41.2404	3.373	3.5072	3.24516	5.35938	0.24571	1.59732	1.92361	0.724391	2.22536	1.08397	9.31033	94.0296	96.432	86.1954	48.1812	89.76	28.9632		0.317725	0.440817	0.0950147	2.43789	0.0950147	3.99741		3.19793	3.16274	4.53096	5.74611	3.75961	5.64533	4.34045	1.16143	5.50188	26.7583	3.33835	5.36674	0.233012	4.14529
	2.98883	2.88263	4.732	5.71089	3.19411	7.52799	4.50607	1.85976	6.36583	41.2722	3.45869	3.96305	3.04015	5.46617	0.285202	2.30204	2.63557	0.0510406	1.45158	1.72125	9.13198	97.9613	100.075	66.4937	51.4875	93.9398	28.7122		0.974228	1.08042	0.768942	1.74784	0.768942	3.56494		3.16425	3.15186	4.53583	5.73523	3.72101	5.62359	4.32196	1.16687	5.48883	26.9985	3.30344	5.35165	0.236648	4.12842
	2.85047	2.91507	4.57456	5.59478	3.11207	6.90337	4.32506	1.67069	5.99574	38.6281	2.7912	3.84332	2.96432	5.33973	0.286054	2.17439	1.98806	0.0622533	1.61221	1.47134	6.64773	100.719	99.4267	69.0861	53.1672	95.5369	35.7962		0.992843	0.928245	0.731246	1.75147	0.731246	3.06006		3.12862	3.14088	4.52232	5.72345	3.68436	5.60973	4.30156	1.17352	5.47508	27.2812	3.27675	5.33788	0.239259	4.10334
	2.71755	3.78545	4.47102	5.46766	2.93057	6.44904	4.30355	1.45981	5.76336	33.9211	2.13105	4.12823	3.14429	5.2185	0.248029	2.5154	0.268428	0.0280467	1.35517	1.88508	4.60314	103.405	82.8267	70.8181	55.0371	99.1179	41.4392		1.41069	0.342786	0.342786	1.33943	1.19767	2.32081		3.09446	3.13068	4.5069	5.71023	3.6509	5.59008	4.28054	1.17776	5.4583	27.5142	3.26073	5.31929	0.239924	4.0789
	2.54745	4.04877	4.18381	5.29561	2.76734	10.7583	4.93355	3.02622	7.95977	61.3395	9.15798	4.11629	3.0877	5.01766	0.238109	5.69348	0.78283	0.562105	0.131084	4.69247	33.9279	106.893	78.103	75.7344	57.6196	102.395	4.52858		1.56884	0.0675201	0.0675201	1.17931	1.34895	6.64203		3.06202	3.12277	4.49231	5.69669	3.61948	5.57061	4.26065	1.18106	5.44171	27.7201	3.24695	5.30104	0.240301	4.05589
	2.66553	3.93455	3.9117	4.96835	2.68809	14.881	5.5082	4.67332	10.1815	84.8429	21.8399	3.92312	2.99399	4.7099	0.222733	8.08077	2.47639	2.54883	0.291437	7.95302	87.8492	104.465	80.1351	80.5447	62.6949	104.005	3.97852		1.25759	0.0114242	0.0114242	1.04523	1.23503	10.9579		3.03151	3.13075	4.47851	5.6847	3.58945	5.55156	4.24441	1.18137	5.42579	27.8336	3.24543	5.2833	0.238942	4.03398
	2.55743	3.72268	3.64156	4.69481	2.54051	15.7866	5.49059	5.10865	10.5992	93.0436	26.0983	3.68212	2.82846	4.45178	0.222976	8.60345	3.12552	3.41892	0.633268	8.703	106.007	106.687	83.9731	85.4664	67.1015	107.037	8.4112		1.12469	0.0405591	0.0405591	1.01269	1.14161	12.1045		3.00282	3.15229	4.46362	5.67399	3.55839	5.53208	4.23053	1.17929	5.40982	27.8756	3.25382	5.26497	0.236084	4.01101
	3.26485	3.76641	5.22888	4.36652	2.35831	15.093	5.67965	4.71298	10.3926	82.9801	22.2122	4.06647	3.39024	5.01329	0.193138	5.83127	3.6605	0.203201	1.72432	11.0313	88.6103	92.5735	83.1736	58.6371	72.5878	110.84	4.86905		0.801613	0.300054	1.16241	0.300054	1.70816	11.0265		2.97654	3.17104	4.45013	5.66478	3.52464	5.51412	4.21688	1.17856	5.39544	27.9488	3.25944	5.24812	0.233754	3.98739
	3.12864	4.91381	5.65861	4.14797	2.24433	13.8946	5.66466	4.2125	9.87716	74.3647	17.7452	4.53089	3.38347	5.47241	0.235881	6.43138	0.563777	3.66106e-05	2.30033	11.6987	67.7318	95.2132	63.5617	52.2405	76.3595	113.253	1.01651		1.40225	0.382917	1.12772	0.382917	2.28656	9.3637		2.95085	3.18789	4.44243	5.6554	3.49223	5.496	4.20413	1.17832	5.38245	28.0276	3.26398	5.23261	0.231697	3.96733
	2.94441	4.88643	5.77267	4.56687	4.22419	12.9927	5.89788	3.59642	9.49431	60.9782	12.9343	4.72665	4.30986	5.55111	0.125875	8.723	1.02303	0.0156786	1.77159	2.80125	50.3368	98.8425	63.9989	50.6047	69.2139	75.0333	0.0113123		1.78224	0.159779	1.04602	0.159779	0.502463	8.26607		2.92401	3.20481	4.43419	5.64587	3.46225	5.47739	4.19142	1.17809	5.36951	28.1072	3.26917	5.21659	0.229492	3.94822
	2.77076	4.84831	5.34092	6.27269	4.02781	12.6664	5.98781	3.48116	9.46897	58.1374	12.1185	5.09461	4.23294	6.03974	0.175885	10.3494	1.29846	0.418469	0.0811559	3.84158	44.6032	102.326	64.6104	56.9338	43.7407	78.4739	0.0483982		2.32386	0.246305	0.246305	1.17808	1.0668	7.57176		2.90023	3.22214	4.42574	5.63682	3.44072	5.46011	4.18096	1.17671	5.35767	28.1445	3.27678	5.20152	0.227019	3.93323
	2.66546	4.58714	5.11767	7.9743	3.81588	12.2567	6.06952	3.51224	9.58176	57.8668	12.3358	4.85241	4.00869	7.26014	0.288535	11.5876	2.19745	0.906012	3.62818	5.07891	38.2809	104.467	68.8771	60.3526	24.1284	82.2738	0.39651		2.18695	0.265267	0.265267	3.12189	1.03653	7.40427		2.87807	3.23246	4.4161	5.62807	3.41968	5.44503	4.1699	1.17671	5.34661	28.2192	3.27926	5.1878	0.225407	3.91789
	2.50242	4.39771	5.07833	7.85424	3.77925	11.8069	5.90313	3.39656	9.29969	57.5382	11.5366	4.73802	3.93387	7.16026	0.29082	11.5649	2.26632	0.680302	3.80682	4.51086	34.8539	107.826	72.0574	60.9654	25.3223	82.9395	1.16534		2.2356	0.340312	0.340312	3.11622	0.958763	7.06884		2.85727	3.22501	4.40673	5.61923	3.39738	5.43164	4.15621	1.17984	5.33605	28.3874	3.2681	5.17542	0.225891	3.90205
	2.38176	4.14341	7.03166	7.28504	3.61785	11.5538	6.00226	3.33988	9.34213	55.6436	11.1548	5.58753	3.74924	7.2217	0.316514	13.108	3.45533	1.05966	1.64553	5.68539	30.8199	110.347	76.4393	34.2776	31.3748	85.9053	1.77566		3.20577	1.44412	1.44412	1.69751	1.96968	5.9663		2.83822	3.21635	4.39828	5.61015	3.3737	5.41679	4.14225	1.18264	5.32489	28.5507	3.25569	5.16216	0.22648	3.88599
	3.08347	4.00746	7.38525	6.81702	3.53201	10.7791	5.93405	2.96537	8.89942	49.9722	8.79344	5.41224	3.65087	7.24319	0.32975	8.12578	3.71174	2.10599	0.779637	5.76978	23.4743	96.0967	78.835	30.2623	36.837	87.504	4.44069		2.32877	1.40478	1.97301	1.40478	1.88023	5.36683		2.81941	3.20251	4.39066	5.60145	3.35081	5.3967	4.12692	1.18512	5.31205	28.7169	3.23958	5.14519	0.22727	3.87073
	3.02552	4.05064	7.15701	6.49595	3.351	9.99464	5.67913	2.70513	8.38426	47.6329	7.31774	5.27329	3.52591	6.99174	0.329525	7.04161	2.65196	2.18413	0.667195	5.42016	18.6236	97.2362	78.07	32.8256	40.8374	90.9231	8.36208		2.24777	1.22265	1.88371	1.22265	1.92229	4.72134		2.80093	3.18625	4.38463	5.58871	3.32793	5.36886	4.10955	1.18536	5.29491	28.844	3.22167	5.1228	0.227832	3.85628
	2.94251	4.1833	6.71233	6.35505	3.13456	9.20383	5.42193	2.43936	7.86129	44.9907	5.95049	5.26917	3.39674	6.62301	0.321991	6.14751	1.53422	1.66514	0.870719	5.23208	14.3028	98.8802	75.7434	38.1187	42.658	95.0978	13.561		2.32666	1.08588	1.44316	1.08588	2.13462	3.93466		2.77397	3.17559	4.38461	5.57539	3.30495	5.33643	4.09182	1.18584	5.27767	28.9808	3.20793	5.09848	0.227601	3.84478
	2.81642	4.02838	6.60205	6.09085	3.03395	8.61204	5.19728	2.2868	7.48408	43.9999	5.22945	5.05961	3.28256	6.47425	0.327125	5.66851	1.36634	1.97338	0.798465	4.68	11.6606	101.404	78.464	39.4926	46.179	97.0701	18.2699		2.24319	1.03124	1.54244	1.03124	2.02566	3.55243		2.75154	3.18159	4.39238	5.57059	3.28242	5.30538	4.08065	1.18567	5.26632	29.0559	3.2068	5.07713	0.225778	3.8374
	2.61251	3.76087	10.3647	5.82144	2.82397	8.1534	5.58947	3.13956	8.72903	56.1691	9.85681	4.79115	3.05819	7.57041	0.424536	8.86233	3.34378	22.8023	0.0538078	7.64803	6.57374	105.552	83.2747	6.35904	49.9132	101.252	22.4009		2.17865	1.03028	5.5735	1.03028	1.96719	3.36225		2.73529	3.18733	4.40335	5.55921	3.2613	5.27661	4.07051	1.18316	5.25367	29.0666	3.20582	5.0583	0.224159	3.83232
	2.50386	3.49931	10.8066	5.54345	2.62904	7.65484	5.43951	3.28648	8.72599	60.4188	10.801	4.52138	2.84661	7.12699	0.429172	8.61804	3.76438	28.8052	0.0108035	7.89873	4.9077	107.796	88.1169	4.32563	53.9185	105.213	27.3689		2.01752	1.02207	6.28517	1.02207	1.89234	3.13346		2.71966	3.19199	4.41843	5.54619	3.23975	5.25011	4.06102	1.18122	5.24224	29.0867	3.20393	5.04219	0.222925	3.82909
	4.15276	3.37545	10.4905	5.45221	2.46809	7.09271	5.50529	2.9314	8.4367	53.247	8.59313	4.80248	3.56977	6.68259	0.303619	1.82935	4.53625	24.8527	0.00281835	9.22459	2.5199	76.2759	90.4576	5.73995	55.2667	108.54	33.5664		0.649723	1.42704	5.68806	0.649723	2.33439	2.29023		2.70433	3.19681	4.43131	5.52351	3.21998	5.21987	4.0493	1.17583	5.22513	29.0379	3.2026	5.02273	0.221284	3.82565
	4.81294	3.88503	9.73486	5.53753	2.39923	6.64062	5.5017	2.52711	8.02881	45.9332	6.38629	5.17524	4.11701	6.36485	0.21445	0.474391	2.61362	17.9197	0.00128372	9.62536	1.29713	65.1802	81.024	9.93196	54.0054	109.98	39.0094		0.362295	1.2902	4.55963	0.362295	2.77601	1.46538		2.68903	3.20141	4.44101	5.50251	3.20174	5.17961	4.03589	1.16871	5.20459	28.9578	3.20149	4.99496	0.21881	3.82138
	4.60216	3.74535	9.09072	6.43038	2.32941	6.20308	5.40018	2.37196	7.77214	43.9237	5.62619	5.40262	3.95955	6.37355	0.233618	0.636834	2.73846	13.62	1.0613	9.42966	0.644643	68.628	83.5581	14.4069	41.6798	111.449	44.6663		0.800458	1.65727	3.6881	1.02776	3.07321	0.800458		2.67447	3.20442	4.449	5.48451	3.17942	5.13689	4.02145	1.16262	5.18407	28.9105	3.18567	4.96492	0.218297	3.82671
	4.28963	3.53247	8.61765	6.18694	2.22188	5.72147	5.09501	2.25117	7.34617	44.1838	5.06776	5.00555	3.72176	6.07057	0.239863	0.648628	2.44152	12.409	1.19232	8.25488	0.392459	73.9038	87.4954	18.222	44.8823	113.731	51.3357		0.71592	1.47308	3.61209	1.18139	2.78368	0.71592		2.66134	3.20688	4.46485	5.46753	3.16017	5.09708	4.00964	1.15751	5.16715	28.868	3.17185	4.93902	0.217877	3.83587
	4.00885	3.2405	8.34234	5.8134	2.10021	5.25608	4.79356	2.1968	6.99037	45.8282	4.82595	4.63247	3.43259	5.67407	0.246137	0.615775	2.412	12.5938	1.04007	7.25417	0.213925	78.8103	93.0427	20.6482	50.0268	116.341	58.2212		0.623617	1.39197	3.70987	1.18093	2.53226	0.623617		2.66138	3.20897	4.47968	5.4639	3.13507	5.06139	4.00173	1.15459	5.15632	28.8522	3.15355	4.91597	0.218405	3.84432
	3.79347	2.99481	8.17629	5.94315	2.04499	4.80948	4.62703	2.20855	6.83559	47.7316	4.87771	4.30148	3.19448	5.65974	0.278428	0.694825	2.66414	12.5972	1.73217	6.66696	0.0332883	82.6807	97.8428	22.1848	48.2082	117.535	65.236		0.508006	1.30666	3.87481	1.64168	2.25649	0.508006		2.66947	3.21167	4.49275	5.4727	3.11019	5.02948	3.99771	1.15369	5.1514	28.8587	3.13556	4.89529	0.219122	3.85221
	3.52792	2.81921	7.97238	7.01244	2.69683	4.41008	4.73981	2.23849	6.9783	47.2274	5.01084	3.969	2.99639	6.36185	0.359625	1.46868	3.68869	10.4495	5.16484	4.17375	0.108725	87.5806	101.348	24.1472	34.503	103.827	71.8475		0.441079	1.14978	4.00339	3.04344	1.27216	0.441079		2.67807	3.21425	4.50404	5.47642	3.08541	5.00103	3.9932	1.15213	5.14533	28.8523	3.11762	4.87678	0.22005	3.85915
	3.35583	3.20631	7.66785	8.17277	2.65432	4.07277	4.85498	2.42241	7.27738	49.8953	5.86805	3.7143	3.24369	6.76908	0.352089	2.24744	2.71808	7.91228	11.0077	4.84289	0.611845	90.8311	93.7034	27.2329	22.218	104.695	77.6795		0.35847	0.507986	3.95355	4.45847	1.05998	0.35847		2.68263	3.21619	4.51443	5.45528	3.05332	4.97489	3.98279	1.14692	5.12971	28.7969	3.09404	4.85978	0.221999	3.86531
	3.13863	3.49904	7.27336	8.79272	2.58165	3.80214	4.84792	2.54617	7.3941	52.5209	6.483	3.65059	3.22874	6.40555	0.329741	2.92167	1.81949	5.88273	15.5614	5.13599	1.09367	95.0183	88.1219	31.5058	16.7579	106.187	82.5232		0.511954	0.151548	3.62277	5.14214	1.06894	0.151548		2.68552	3.21744	4.52917	5.44236	3.01958	4.95173	3.9743	1.14575	5.12005	28.8291	3.06904	4.84609	0.224513	3.8733
	2.96757	3.33248	6.86756	9.19793	2.47779	3.59788	4.7402	2.68121	7.42141	56.5631	7.18886	3.46518	3.0588	6.05014	0.328396	3.14221	1.98169	4.52565	19.8714	5.11851	1.3049	98.3824	91.2768	36.226	13.6045	108.338	86.276		0.497604	0.132702	3.40238	5.73275	0.987388	0.132702		2.68836	3.21873	4.55061	5.43093	2.98603	4.92976	3.9674	1.1461	5.1135	28.8879	3.04421	4.83497	0.227279	3.88467
	2.88634	3.28778	6.78389	8.83706	2.35227	3.34967	4.58283	2.60747	7.1903	56.8964	6.79889	3.31872	2.9867	5.92533	0.329737	2.87809	1.67717	4.84464	18.0984	4.97541	1.5207	100	92.1329	37.2402	16.3969	110.967	90.9486		0.432381	0.0309436	3.46517	5.51834	0.966451	0.0309436		2.69029	3.22079	4.56631	5.41909	2.95417	4.90764	3.95972	1.14585	5.10557	28.9377	3.02083	4.82231	0.229689	3.89355
	2.7394	4.45984	6.89569	8.28343	2.33807	3.26295	4.66323	2.41658	7.07981	51.8221	5.83987	3.86139	2.87029	6.28673	0.373095	3.70112	0.0413673	4.98388	13.1058	5.40637	1.96079	102.961	71.0063	35.8882	21.187	111.267	92.6101		1.12199	0.598446	3.0343	4.42203	1.52333	0.598446		2.68834	3.21769	4.5754	5.40334	2.92399	4.88798	3.94946	1.14576	5.09522	29.0107	2.99741	4.80983	0.232146	3.89654
	2.55192	4.26893	6.57776	7.92387	4.01343	3.15788	4.74896	2.07628	6.82524	43.7206	4.31092	4.14118	3.37176	6.00055	0.280484	4.82702	0.230437	3.3445	10.0801	0.541015	2.53156	106.801	74.2603	39.7985	24.6263	78.729	94.6435		1.58926	0.127749	2.43659	3.7827	0.127749	0.983299		2.69201	3.20982	4.5855	5.37246	2.89554	4.86975	3.93751	1.14145	5.07897	28.9891	2.97411	4.79869	0.234738	3.89766
	2.40572	3.91737	6.1596	7.60998	3.97474	2.98251	4.50832	1.98645	6.49477	44.0619	3.94599	3.94606	3.21622	5.61339	0.271492	4.42091	0.349226	2.72674	9.62028	0.284704	2.32811	109.844	80.4429	45.2493	27.8403	79.417	98.0864		1.54033	0.0286882	2.21355	3.66392	0.0286882	0.963548		2.69581	3.18896	4.59357	5.36478	2.86827	4.87629	3.93128	1.14839	5.07967	29.2116	2.94844	4.80561	0.239509	3.89126
	2.31149	3.61594	5.66349	7.13967	3.80502	3.34733	4.31382	1.76048	6.0743	40.8101	3.09928	3.71048	3.41448	5.19887	0.207165	4.00933	0.487049	1.82159	7.98542	0.25888	0.934105	111.828	85.9409	52.17	33.0245	82.4708	90.9931		1.39898	0.0945433	1.95301	3.4292	0.0945433	0.363145		2.69928	3.17169	4.58741	5.3597	2.86068	4.88979	3.92809	1.15157	5.07966	29.3162	2.93844	4.81419	0.241951	3.87955
	2.15465	3.34115	5.2058	7.75002	3.63388	3.16345	4.20816	1.99649	6.20465	47.4434	3.98598	3.48751	3.20788	4.81282	0.2001	4.21692	0.751706	0.995298	12.5448	0.329796	1.09141	115.17	91.1112	58.991	26.3821	85.6085	94.535		1.33287	0.146366	1.71829	4.2625	0.146366	0.32406		2.70109	3.15789	4.5799	5.35469	2.85441	4.93403	3.93033	1.15961	5.08994	29.5041	2.93028	4.8455	0.246306	3.86889
	2.01642	3.06593	4.83182	7.5972	3.39537	2.94959	3.97605	1.99521	5.97126	50.1807	3.98087	3.23065	2.97868	4.4727	0.200503	3.84018	0.82832	0.732329	13.1127	0.337196	1.05362	118.156	96.4409	64.8758	27.9753	90.079	98.7395		1.21423	0.164718	1.60117	4.36655	0.164718	0.281058		2.69899	3.15723	4.57121	5.34475	2.84719	4.98233	3.93362	1.16662	5.10024	29.6577	2.9247	4.87955	0.250485	3.86422
	1.94188	2.84793	4.48299	7.29653	3.14729	2.73708	3.74228	1.92806	5.67034	51.5209	3.71741	2.99761	2.76479	4.14907	0.200217	3.24144	0.799872	0.548652	12.6326	0.354017	1.01043	119.782	100.77	70.6166	31.2463	94.8496	103.008		1.05573	0.149681	1.48538	4.29892	0.149681	0.260528		2.68988	3.15535	4.55547	5.33269	2.83848	5.03034	3.9337	1.17463	5.10833	29.8607	2.9177	4.91162	0.254674	3.85541
	2.90941	2.6522	4.18919	6.95136	2.92406	2.5502	3.69607	1.70045	5.39652	46.0069	2.89152	2.91673	2.7165	3.8729	0.175494	0.618832	1.08967	0.243164	10.5969	0.596005	1.313	99.5396	104.738	75.6409	35.2243	99.2476	106.836		0.00732243	0.264537	1.27245	4.03463	0.00732243	0.366528		2.68389	3.1427	4.536	5.32355	2.84109	5.0748	3.93367	1.18136	5.11503	30.032	2.91649	4.9401	0.257568	3.83935
	3.06584	2.4329	3.9372	6.53062	2.71553	2.45668	3.52313	1.57504	5.09817	44.7056	2.48074	2.89069	2.52139	3.71936	0.191959	0.209112	1.18861	0.171455	9.04502	0.652216	1.13731	96.4427	109.275	80.0876	40.3955	103.446	108.778		0.175156	0.457789	1.04651	3.63994	0.175156	0.434003		2.67781	3.14191	4.5199	5.31621	2.85983	5.1172	3.93881	1.1843	5.12311	30.0675	2.93035	4.96788	0.257972	3.83091
	2.88964	2.255	3.68373	6.16327	2.58747	2.30465	3.31396	1.49019	4.80415	44.9669	2.22065	2.73855	2.37536	3.48521	0.189376	0.180049	1.12141	0.136731	8.11859	0.527789	1.0187	99.9345	113.026	84.6885	45.1999	106.067	111.973		0.151085	0.483559	0.945177	3.42472	0.151085	0.433901		2.67048	3.14187	4.53542	5.32974	2.87969	5.15689	3.95235	1.19489	5.14723	30.2323	2.94523	5.00152	0.258758	3.83864
	2.69534	2.1259	3.41355	5.88725	2.96142	2.64316	3.28777	1.34135	4.62912	40.798	1.79921	2.82838	2.6562	3.30052	0.108166	0.350971	1.34994	0.0158213	6.75727	0.106503	0.415527	103.857	115.788	89.7342	48.9877	98.5045	104.923		0.13304	0.702482	0.58517	3.05886	0.13304	0.185226		2.66473	3.14207	4.55059	5.3378	2.89925	5.20017	3.96577	1.20473	5.1705	30.3782	2.95995	5.03777	0.259801	3.84633
	2.52608	1.99825	3.27459	6.47903	3.8782	3.20226	3.55973	1.57095	5.13069	44.1312	2.4679	3.23842	2.69512	3.7273	0.160714	1.06844	2.43824	0.0813081	8.52227	0.101424	0.127789	107.336	118.551	92.3863	41.054	81.147	93.7819		0.712344	1.24018	0.0361649	3.2406	0.639781	0.0361649		2.65961	3.14371	4.55875	5.34281	2.91681	5.24137	3.97717	1.21296	5.19014	30.4981	2.97353	5.07071	0.260706	3.85123
	2.37083	1.88009	3.55934	8.1097	3.6731	3.13748	3.78842	2.22775	6.01617	58.8041	4.96286	3.34841	2.56249	3.64466	0.174342	2.00956	3.64175	0.0524814	18.6735	0.0132986	0.423731	110.576	121.138	86.9935	22.8165	84.8842	95.0408		0.977572	1.46832	0.210929	4.7613	0.324698	0.210929		2.65311	3.1485	4.56948	5.3421	2.93248	5.27946	3.98752	1.21987	5.20739	30.5921	2.98649	5.10197	0.261543	3.85899
	2.19803	1.75247	3.61793	7.78159	3.42003	2.92064	3.61511	2.16136	5.77648	59.7868	4.67148	3.17033	2.37868	3.56846	0.200059	2.00814	3.46943	7.94924e-06	17.3595	0.0380587	0.482297	114.241	123.964	85.9038	26.0588	89.6115	99.3157		0.972306	1.41786	0.447601	4.61125	0.249695	0.249695		2.64632	3.15279	4.58027	5.32983	2.94654	5.29691	3.99211	1.22039	5.2125	30.57	2.9981	5.11775	0.261173	3.86653
	2.06788	1.6703	3.55087	7.19264	3.18103	3.05425	3.45283	1.96591	5.41874	56.9362	3.8648	3.11764	2.31447	3.45841	0.198158	1.91808	3.1774	0.00961226	13.9862	0.0738721	0.158867	117.04	125.8	87.1515	32.4185	94.1934	96.6705		1.04976	1.44734	0.43323	4.075	0.0633937	0.0633937		2.63299	3.15716	4.58695	5.31726	2.94851	5.32452	3.99456	1.22626	5.22082	30.6982	3.00067	5.13468	0.262313	3.87205
	1.92883	1.66038	3.36672	6.69448	2.95657	3.12578	3.28879	1.80239	5.09118	54.8039	3.2486	3.04117	2.18576	3.30648	0.204055	1.8495	2.65174	0.00607263	11.5987	0.110374	0.0265736	120.068	126.023	90.6236	38.3394	98.6009	95.269		1.11234	1.3808	0.325547	3.65331	0.0846062	0.0846062		2.62028	3.1608	4.58965	5.30577	2.95144	5.36256	3.99842	1.23423	5.23265	30.868	3.00378	5.12674	0.26111	3.87522
	2.50738	1.71451	3.1697	6.17251	2.75755	3.07015	3.23197	1.53164	4.76361	47.3904	2.34593	2.91385	2.56992	3.14481	0.100598	0.525032	2.30267	0.00387751	8.64681	0.225071	0.026184	107.723	124.81	94.4136	45.0758	102.593	96.358		0.406476	1.19934	0.255846	3.25866	0.156301	0.156301		2.60745	3.15973	4.58234	5.29493	2.9512	5.37294	3.99477	1.23661	5.23137	30.9557	3.00333	5.11679	0.260273	3.87103
	2.5237	1.67892	2.96522	5.7444	2.61487	3.00597	3.08885	1.38608	4.47492	44.8736	1.92121	2.79004	2.54649	2.99578	0.0810668	0.319395	1.98789	0.0152844	7.05197	0.224652	0.00686794	107.385	125.607	98.4292	51.0077	105.504	97.6222		0.266348	1.11112	0.175172	2.95436	0.175172	0.215929		2.59555	3.15742	4.57436	5.28176	2.94617	5.3869	3.99036	1.24006	5.23042	31.0763	2.99898	5.10491	0.259866	3.86589
	2.40412	1.60261	2.75178	5.42691	2.508	2.90187	2.93255	1.30258	4.23514	44.4182	1.69673	2.62989	2.43009	2.86435	0.0820215	0.279235	1.76873	0.0326762	6.22181	0.180243	0.000941103	109.877	127.323	102.71	55.6435	107.71	99.6901		0.225769	1.02728	0.121892	2.79701	0.121892	0.27198		2.58372	3.15592	4.56609	5.26093	2.94099	5.48406	3.99862	1.26116	5.25978	31.54	2.99472	5.08722	0.258911	3.861
	2.27764	1.52346	3.47621	5.21964	2.43128	2.77311	2.95022	1.28184	4.23207	43.449	1.64312	2.60219	2.31605	3.30044	0.175268	0.452368	2.03566	0.276667	5.15024	0.269303	0.0313691	112.545	129.116	88.5509	58.7787	109.309	102.278		0.324554	1.07874	0.87402	2.61744	0.170915	0.170915		2.57765	3.15415	4.5735	5.23584	2.9363	5.59215	4.0116	1.28533	5.29693	32.0403	2.99076	5.07025	0.257969	3.86383
	2.13735	1.44157	4.42308	4.93236	2.38128	2.59236	2.98467	1.37693	4.36159	46.1333	1.89592	2.48682	2.19833	3.9654	0.286688	0.717953	2.38114	2.06903	3.79351	0.364075	0.153903	115.541	130.983	71.6272	63.2662	110.357	105.966		0.349476	1.04525	1.93626	2.44554	0.105541	0.105541		2.59169	3.15449	4.57786	5.21276	2.96025	5.68651	4.03059	1.2979	5.32849	32.2012	3.00881	5.05403	0.25366	3.86617
	1.98793	1.40101	4.26623	4.60657	2.28386	3.28806	2.97228	1.2928	4.26508	43.4954	1.67134	2.78596	2.06191	4.02169	0.322141	0.968936	2.46889	1.67431	2.67091	0.473919	0.0997224	118.776	131.913	74.3068	68.555	112.413	92.1274		0.798031	1.38496	1.48027	1.82061	0.502103	0.502103		2.62426	3.18562	4.57991	5.19151	2.98172	5.77365	4.05611	1.30198	5.35809	32.0992	3.03269	5.03861	0.248525	3.88276
	1.85241	1.326	3.98015	4.29843	2.19149	4.16769	2.96936	1.32495	4.29431	44.6206	1.75549	3.08582	1.93718	4.12081	0.360454	1.24757	2.70064	1.0217	1.76642	0.605094	1.436	121.748	133.642	79.3206	73.7526	114.38	76.0152		1.2334	1.75982	0.894334	1.21261	0.894334	1.08187		2.65512	3.28976	4.60025	5.17433	3.00557	5.85116	4.09603	1.29714	5.39317	31.6682	3.07662	5.03081	0.241037	3.945
	1.74834	1.39462	3.71789	3.97725	2.05876	4.06697	2.8273	1.22145	4.04875	43.202	1.49194	2.88832	1.82594	3.91241	0.3636	1.16416	2.05259	0.793136	1.32238	0.590659	1.53677	124.056	132.06	84.061	79.3723	117.237	77.7817		1.13998	1.49371	0.829563	1.08893	0.829563	1.17865		2.69127	3.42686	4.6264	5.174	3.08719	5.88805	4.14896	1.27096	5.41992	30.6332	3.17211	5.0371	0.227184	4.02663
	1.62725	2.89354	3.44923	3.8354	2.01213	3.83133	2.94148	0.94254	3.88402	32.0431	0.888381	3.17138	2.23248	3.7358	0.251885	1.72719	0.00229784	0.257806	0.79909	0.863693	0.79183	126.768	99.8565	89.0596	81.92	118.249	81.9937		1.54413	0.277841	0.277841	0.664013	1.15926	0.659943		2.72478	3.56267	4.65361	5.19232	3.17723	5.89959	4.2017	1.24158	5.44328	29.5494	3.27359	5.05764	0.21414	4.10814
	1.51991	4.19361	3.16918	3.65957	2.65725	3.54978	3.12488	0.938636	4.06352	30.0375	0.881037	3.35948	2.78523	3.63212	0.131969	2.57593	1.14218	0.00196186	0.28589	0.218683	0.180537	129.196	75.5639	94.4238	85.1337	104.635	87.1718		1.83956	0.834135	0.190302	0.300092	0.70223	0.190302		2.75587	3.68852	4.67873	5.20895	3.26197	5.88882	4.24714	1.20938	5.45652	28.4751	3.36861	5.0764	0.202225	4.18362
	1.46046	3.85998	3.11123	3.49305	2.59805	3.34361	2.97773	0.853448	3.83118	28.661	0.728374	3.22742	2.72635	3.45569	0.117978	2.3021	0.778367	0.0178227	0.265552	0.144157	0.133867	130.551	81.4756	95.5532	88.2344	105.849	91.0642		1.76696	0.632562	0.116188	0.265628	0.62937	0.116188		2.77742	3.8023	4.68413	5.22608	3.35341	5.87929	4.28711	1.17986	5.46696	27.5211	3.46563	5.0906	0.189916	4.24321
	1.38766	3.60132	3.39249	3.25297	2.55696	3.1986	2.89833	0.818901	3.71723	28.2542	0.670599	3.22578	2.71737	3.35761	0.10539	2.28214	0.4942	0.244189	0.125768	0.116537	0.0901592	132.22	86.212	90.1337	92.8023	106.697	93.8529		1.83813	0.375542	0.166704	0.027186	0.668827	0.027186		2.79832	3.93517	4.68227	5.26388	3.45596	5.9077	4.34055	1.16194	5.50249	26.7695	3.57576	5.11848	0.177441	4.30872
	1.56613	3.52048	3.224	3.03707	2.47785	3.01891	2.8074	0.696977	3.50438	24.8264	0.485776	3.02799	2.61312	3.17726	0.0974282	1.54077	0.508479	0.173548	0.0527443	0.108604	0.0447324	128.148	87.7198	93.3614	97.0087	108.337	97.3668		1.46186	0.492496	0.196011	0.00908041	0.550131	0.00908041		2.81919	4.16677	4.68638	5.32219	3.5499	5.93502	4.41324	1.14575	5.55899	25.9617	3.70412	5.16324	0.16455	4.42658
	1.6243	3.4453	3.04298	2.92272	2.97336	2.91045	2.81985	0.618494	3.43834	21.9336	0.382535	2.94804	2.91352	3.02557	0.0188678	1.42935	0.391181	0.0497866	0.010583	0.0235652	0.00820787	126.834	89.1338	96.8922	99.2741	98.2677	99.5189		1.32375	0.497253	0.0949376	0.0253179	0.0253179	0.0375943		2.83917	4.39577	4.69334	5.37219	3.76697	5.95756	4.50417	1.11615	5.62032	24.7805	3.92417	5.20248	0.140063	4.54456
	1.54892	3.37978	2.81756	2.75414	2.90746	2.78944	2.69955	0.609079	3.30863	22.5622	0.370978	2.8035	2.76297	2.88499	0.0216046	1.32396	0.462717	0.0139252	0.00297989	0.043228	0.00808082	128.538	90.3751	101.381	102.662	99.5785	101.948		1.25458	0.576284	0.0140558	0.0493609	0.103964	0.0140558		2.85701	4.61652	4.70174	5.39609	3.97598	5.97417	4.58692	1.09171	5.67863	23.8005	4.13611	5.2225	0.116085	4.65913
	1.48737	3.25846	2.60657	2.63103	2.8051	2.66327	2.5753	0.58565	3.16095	22.7411	0.342986	2.64715	2.61268	2.76964	0.0291616	1.18359	0.466711	0.000977653	0.00310601	0.0528067	0.00773898	129.937	92.6965	105.674	105.172	101.632	104.512		1.15978	0.611311	0.0405841	0.01612	0.157946	0.01612		2.87913	4.82982	4.70671	5.41588	4.16571	5.98283	4.66335	1.07406	5.73741	23.032	4.30096	5.26937	0.101189	4.76826
	1.41658	3.02109	2.44499	2.45293	2.76246	2.47536	2.4289	0.545848	2.97475	22.473	0.29795	2.46415	2.44697	2.69069	0.0474367	1.0248	0.350692	0.000258701	0.000577474	0.111262	0.00215828	131.556	97.3236	109.022	108.857	102.493	108.389		1.04757	0.556948	0.0191598	0.0112133	0.298316	0.0112133		2.93422	5.03715	4.69331	5.4428	4.35345	6.13302	4.76566	1.08915	5.85481	22.8541	4.43841	5.34139	0.0923304	4.86523
	1.3142	2.87982	2.3593	2.392	2.61907	2.36058	2.32083	0.533449	2.85428	22.9853	0.284568	2.37629	2.35962	2.5623	0.0411785	1.0133	0.312467	0.0014803	0.00506516	0.0889471	0.00158055	133.915	100.131	110.819	110.132	105.417	110.792		1.06209	0.503524	0.0169884	0.0157069	0.242777	0.0157069		2.99374	5.2274	4.72142	5.4819	4.53993	6.4198	4.89737	1.14463	6.042	23.3724	4.5853	5.41828	0.0832679	4.97441
	1.25603	2.72609	2.31119	2.2544	2.43605	2.44136	2.23752	0.507683	2.7452	22.6895	0.257742	2.37362	2.2686	2.44003	0.036408	0.963332	0.238697	0.00542772	0.000285033	0.0394156	0.0415502	135.265	103.231	111.834	113.039	109.209	109.098		1.1176	0.352463	0.0624303	0.11922	0.0624303	0.0677353		3.07364	5.40243	4.76059	5.51492	4.74019	6.6957	5.03124	1.19435	6.22559	23.7386	4.74529	5.4868	0.0724689	5.08151
	1.172	3.01903	2.7193	2.13025	2.29572	2.30064	2.27282	0.630809	2.90363	27.7544	0.39792	2.29818	2.17162	2.61463	0.0925609	1.2118	0.556827	0.199341	0.0203276	0.000524051	0.000773848	137.226	97.3643	103.369	115.694	112.162	112.058		1.12618	0.720853	0.421121	0.16793	0.00246298	0.00246298		3.1479	5.62152	4.7954	5.53984	4.93141	6.95083	5.16448	1.24884	6.41332	24.1812	4.82941	5.6011	0.0739844	5.23562
	1.75573	4.33564	3.35659	2.87243	2.20161	2.17503	2.78284	0.949801	3.73264	34.1307	0.902122	2.53702	2.18168	3.23555	0.19454	1.05496	2.41119	0.329187	0.00802662	0.337824	0.369425	123.891	73.1149	90.8167	100.279	114.164	114.733		0.781293	1.79862	0.819566	0.335409	0.335409	0.361986		3.28688	5.89849	4.82646	5.56886	5.10299	7.19819	5.31364	1.29214	6.60579	24.3175	4.89559	5.81608	0.0859333	5.33592
	2.12568	4.08181	3.51658	2.66224	2.10024	2.07674	2.76055	0.852484	3.61303	30.881	0.726729	2.39396	2.1066	3.303	0.221162	0.403054	1.74573	0.571585	0.00966452	0.436008	0.467598	115.792	77.5202	87.7929	104.533	116.341	116.848		0.268279	1.68785	1.12262	0.268279	0.293722	0.317225		3.48892	6.19687	4.81698	5.63792	5.26272	7.44091	5.47405	1.32928	6.80334	24.2834	4.92842	6.05714	0.102746	5.45032
	2.01127	3.83458	3.76203	2.44794	1.99067	2.01183	2.67639	0.886166	3.56255	33.1105	0.78529	2.22989	2.01141	3.43351	0.261179	0.442385	1.34142	1.17862	0.0521881	0.470207	0.441632	118.268	81.9347	83.2535	108.961	118.716	118.255		0.21862	1.6047	1.53214	0.218054	0.239216	0.218054		3.68745	6.49785	4.79728	5.70368	5.41795	7.72062	5.63747	1.38858	7.02606	24.6313	4.95245	6.29931	0.119702	5.56082
	1.91309	3.63024	3.51644	2.3208	2.10154	1.90416	2.56438	0.797006	3.36138	31.0799	0.635219	2.21117	1.9602	3.21753	0.242833	0.424173	1.13606	0.906421	0.0593289	0.214221	0.435892	120.413	85.6759	87.7955	111.631	116.312	120.609		0.298078	1.41907	1.30527	0.109632	0.109632	0.307014		3.85636	6.80933	4.77595	5.77243	5.57079	8.06949	5.80906	1.48651	7.29557	25.5895	4.97466	6.55926	0.137386	5.67161
	1.78759	3.39809	3.36017	2.30696	2.21749	3.08274	2.69217	0.676617	3.36879	25.1327	0.45781	2.69485	2.23986	3.29081	0.190022	0.81827	0.498314	0.446217	0.148389	0.225319	0.152541	123.183	90.0274	90.7485	111.924	113.825	96.1111		0.907259	0.703238	0.665319	0.387889	0.477353	0.387889		4.00235	7.11021	4.75556	5.8575	5.71808	8.39604	5.97329	1.58797	7.56127	26.5846	4.99619	6.82598	0.154776	5.78779
	1.72634	3.17287	3.18395	2.30039	2.34853	3.25188	2.66399	0.630213	3.29421	23.6567	0.397168	2.7607	2.31243	3.18118	0.158139	0.879195	0.258954	0.270355	0.132207	0.0995173	0.345612	124.546	94.352	94.1369	112.063	111.046	92.8233		1.03436	0.41217	0.423251	0.460308	0.41217	0.491182		4.14464	7.4159	4.80858	6.10045	5.85346	8.71047	6.17225	1.67731	7.84956	27.1749	5.0698	7.10498	0.167164	5.97696
	1.64958	2.9389	3.87781	2.20668	3.05016	3.16828	2.81523	0.781443	3.59668	27.7576	0.610653	2.99453	2.38973	3.13875	0.135483	1.35874	0.0152936	1.12906	0.370341	0.0551892	0.12464	126.265	98.952	81.1542	114.056	96.751	94.4412		1.34495	0.0556283	0.883276	0.787852	0.0556283	0.173749		4.32212	7.70275	4.93306	6.43643	5.97996	9.11115	6.41425	1.77164	8.18588	27.6204	5.19479	7.38617	0.174182	6.2082
	2.86529	2.71166	3.62887	3.41097	2.89827	3.03899	3.09234	0.35394	3.44628	11.4457	0.125273	2.96863	2.87353	3.31798	0.071783	0.0515536	0.144916	0.28786	0.101526	0.0376647	0.00284641	100.422	103.525	85.7012	89.783	99.7621	96.9708		0.103341	0.256965	0.660239	0.442345	0.070361	0.070361		4.50116	8.07352	5.05673	6.76406	6.09637	9.507	6.66647	1.87951	8.54598	28.1935	5.31664	7.74616	0.185988	6.43021
	3.53943	2.57998	3.3437	4.44104	2.71903	2.89304	3.2527	0.688382	3.94108	21.1634	0.47387	3.11837	2.76253	3.4905	0.116418	0.0822118	0.452555	0.00828031	1.41214	0.284807	0.129357	87.3652	106.222	91.0625	71.3236	103.375	99.8665		0.421059	0.538389	0.225329	1.32267	0.39934	0.225329		4.67354	8.67256	5.16983	7.06397	6.20654	9.8794	6.94431	2.02313	8.96744	29.1337	5.42901	8.27041	0.207411	6.63525
	3.41937	2.55447	3.06713	4.31687	2.61307	2.73914	3.11834	0.670338	3.78868	21.4966	0.449353	2.90313	2.64458	3.33131	0.114916	0.090618	0.31795	0.00262281	1.43648	0.2553	0.143796	89.624	106.748	96.4175	73.4362	105.541	102.966		0.516237	0.348662	0.163996	1.41374	0.290063	0.163996		4.83244	9.29954	5.42203	7.325	6.37464	10.2228	7.24608	2.14458	9.39066	29.5964	5.66018	8.80591	0.217455	6.84982
	3.1895	2.36377	2.93748	4.18575	2.4411	2.56231	2.94665	0.683736	3.63039	23.2038	0.467495	2.7499	2.4714	3.1265	0.117026	0.0589774	0.339751	8.4087e-05	1.53536	0.255586	0.147719	94.0291	110.725	98.9803	75.7008	109.104	106.586		0.439608	0.386126	0.187586	1.43585	0.308799	0.187586		4.98362	9.9115	5.72048	7.55821	6.55195	10.5417	7.54458	2.2564	9.80098	29.9075	5.92835	9.32318	0.22259	7.05508
45°	3.00271	2.22361	3.27886	4.74343	2.28597	2.51171	3.00771	0.945307	3.95302	31.4294	0.893605	2.75721	2.3424	3.20982	0.156229	2.50516e-05	0.614823	0.0735203	3.01272	0.520915	0.246024	97.6867	113.694	92.3041	66.3074	112.368	107.634		0.245502	0.5336	0.521653	1.98623	0.471237	0.245502		5.15341	10.5146	6.00908	7.77009	6.73933	10.8553	7.8403	2.36778	10.2081	30.2001	6.19164	9.84605	0.227864	7.25471
	2.84011	2.13999	3.91977	4.45611	2.11232	2.41047	2.97979	0.986357	3.96615	33.1015	0.972901	2.62529	2.20761	3.64985	0.246223	0.0195123	0.70527	0.883554	2.17952	0.752517	0.324134	100.927	115.485	80.3999	71.0692	116.08	109.744		0.214821	0.485296	1.29448	1.83083	0.51297	0.214821		5.36716	11.0947	6.28318	7.95802	6.91698	11.2075	8.13793	2.48214	10.6201	30.5009	6.44163	10.3555	0.233008	7.4375
	2.71009	2.08266	3.54599	4.11355	1.96547	2.33055	2.79138	0.862664	3.65405	30.9045	0.74419	2.52032	2.14463	3.33701	0.217522	0.00660901	0.502287	0.569426	1.74812	0.682139	0.212368	103.557	116.72	87.2427	76.9623	119.266	111.425		0.189769	0.437657	1.02567	1.59323	0.554852	0.189769		5.60224	11.6265	6.52658	8.12299	7.13227	11.559	8.42827	2.5848	11.0131	30.6682	6.678	10.7764	0.234804	7.62763
	2.61804	1.9673	3.26766	3.80006	1.82013	2.27159	2.62413	0.774478	3.39861	29.5137	0.599817	2.44482	2.04338	3.10526	0.206245	3.70584e-05	0.431422	0.41413	1.3828	0.646411	0.124286	105.438	119.226	92.5195	82.561	122.461	112.673		0.173227	0.477513	0.822844	1.35524	0.624682	0.173227		5.83122	12.1172	6.75861	8.27399	7.48584	11.9147	8.73026	2.67061	11.4009	30.5902	6.94042	11.1186	0.231363	7.87992
	3.34661	1.91119	3.21201	3.88094	1.73647	2.15794	2.70753	0.885323	3.59285	32.6986	0.783796	2.68498	1.97288	3.31296	0.253523	0.408426	0.63415	0.254503	1.3769	0.942958	0.302043	91.0069	120.454	93.5932	81.0977	124.32	115.099		0.661633	0.773785	0.527033	1.19597	0.948509	0.527033		6.04996	12.6082	7.01575	8.40719	7.81733	12.2501	9.02475	2.75567	11.7804	30.5346	7.21614	11.4437	0.226561	8.11226
	3.20585	1.83447	3.04455	6.03179	1.66198	4.46815	3.37447	1.65523	5.0297	49.0517	2.73979	3.1252	2.13699	4.15258	0.320465	0.0284307	2.37158	0.108846	7.06136	2.9326	1.19615	93.7123	122.144	96.8614	46.9852	125.987	70.8663		0.0806521	1.29073	0.0806521	2.90659	1.46322	1.34295		6.37458	13.206	7.2671	8.55813	8.13163	12.6791	9.36942	2.87236	12.2418	30.6568	7.48323	11.8517	0.225936	8.34488
	3.00074	2.00024	2.79275	5.83443	3.403	5.01795	3.67485	1.45454	5.12939	39.5809	2.11569	3.20187	2.84475	4.61421	0.237227	0.454424	2.80432	0.778107	4.66378	0.073904	1.80391	97.7256	118.508	101.881	49.7298	89.9343	61.912		0.201129	1.20163	0.409122	2.63256	0.201129	1.81608		6.76863	13.8309	7.50788	8.86878	8.41671	13.3607	9.79227	3.03809	12.8304	31.0254	7.73509	12.4686	0.234288	8.64275
	2.88383	2.10312	2.52525	5.616	3.32453	8.12962	4.09706	2.3274	6.42445	56.8065	5.41677	3.10418	2.61489	5.04313	0.317084	1.47192	3.9758	2.47059	2.30718	0.596795	16.2616	100.051	116.278	107.353	52.8583	91.4287	22.6266		0.22035	1.00107	0.578936	2.51181	0.22035	5.02544		7.15927	14.455	7.73923	9.17632	8.68168	14.0673	10.2131	3.21604	13.4292	31.4893	7.97484	13.1038	0.243324	8.929
	3.05186	3.19422	2.3132	5.09111	3.15914	8.33288	4.1904	2.22923	6.41964	53.1986	4.96948	3.17668	3.07868	4.61689	0.199882	1.29628	0.992373	3.52389	0.811278	1.06349	17.1601	96.7175	93.9376	111.792	60.766	94.6189	20.7343		0.124824	0.0175397	0.863485	1.91443	0.0175397	5.15619		7.53026	15.0733	7.96926	9.45432	9.03162	14.7468	10.6343	3.38573	14.02	31.8379	8.23485	13.7187	0.249792	9.24297
	2.95746	3.3643	2.14111	4.76583	2.96387	8.15849	4.05851	2.18536	6.24387	53.8465	4.77582	3.16408	2.95906	4.41545	0.19749	1.21232	0.481927	3.67642	0.5003	1.19824	16.8099	98.5832	90.6697	115.46	65.9431	98.4559	22.3528		0.206628	0.200216	1.02297	1.60174	0.200216	4.99441		7.8756	15.6629	8.26186	9.77573	9.40072	15.3737	11.0584	3.5261	14.5845	31.8861	8.54657	14.2949	0.251661	9.58822
	3.18422	3.25322	1.94552	4.68177	3.98742	7.62367	4.11264	1.94751	6.06014	47.3542	3.79278	3.62032	3.20147	4.50818	0.16949	0.861959	0.738594	4.69638	0.323905	0.0156788	12.3274	94.1316	92.7974	119.702	67.3155	79.1912	27.6959		0.436103	0.3671	1.6748	1.06144	0.3671	4.00335		8.23484	16.2114	8.54252	10.1122	9.75033	15.9489	11.4667	3.64359	15.1103	31.7754	8.84447	14.8284	0.252775	9.93127
	3.03926	4.30505	2.06799	4.64122	5.43233	7.20414	4.44833	1.80399	6.25232	40.5544	3.25439	4.47314	3.35571	5.23455	0.218718	1.98548	0.0205285	5.66603	0.0372058	0.96825	7.59447	96.9655	73.6389	117.037	67.9824	55.5627	32.2877		1.43388	0.168083	2.40515	0.168083	0.959192	2.731		8.74514	16.759	8.8135	10.4423	10.0679	16.6561	11.914	3.77332	15.6873	31.6713	9.12711	15.4705	0.257888	10.2551
	2.84646	4.21839	5.13524	7.04276	5.31625	6.78656	5.22428	1.5767	6.80098	30.1801	2.48597	5.22575	4.44761	6.41899	0.181416	5.65403	1.01181	0.0079273	3.30689	0.0084592	2.44073	100.8	75.1337	60.0799	34.1477	57.3066	37.2076		2.37929	1.00735	0.0905046	1.81702	0.0905046	1.56081		9.29017	17.4455	9.07565	10.7548	10.3659	17.4847	12.4028	3.97185	16.3746	32.0239	9.55909	16.1848	0.257371	10.5603
	2.80865	3.93576	4.98045	6.37292	5.05048	7.09439	5.04044	1.56199	6.60244	30.9892	2.43982	5.01547	4.19693	6.04231	0.180226	4.98089	1.22033	0.00359879	1.77549	0.00010077	4.21872	101.56	80.1134	62.5035	42.425	61.4011	33.5469		2.20682	1.07971	0.0350142	1.35745	0.0350142	2.07893		9.80373	18.1537	9.31129	11.0362	10.6461	18.2786	12.8716	4.18438	17.056	32.5086	10.0143	16.8332	0.253984	10.8412
	2.7452	3.90123	4.71754	5.82209	4.6426	6.73605	4.76078	1.40323	6.16402	29.4748	1.96906	4.68007	4.08657	5.54595	0.151506	4.06259	0.738839	0.00186977	1.12636	0.0139683	3.90169	102.843	80.7327	66.7297	49.9041	67.9597	37.8263		1.93487	0.778843	0.0374734	1.14202	0.0374734	2.05598		10.2938	18.8503	9.55597	11.3034	10.8987	18.9973	13.3166	4.38342	17.7	32.917	10.445	17.4669	0.251572	11.101
	2.56673	4.12404	4.78302	5.28621	4.28792	6.32529	4.5622	1.25941	5.82161	27.6053	1.58611	4.53547	4.16501	5.16041	0.106741	3.98191	0.191984	0.0487601	0.524191	0.0752307	3.10848	106.495	76.7783	65.6642	57.7623	73.9333	43.0477		1.96874	0.411427	0.24755	0.750743	0.24755	1.78982		10.7831	19.5147	9.84047	11.7089	11.1413	19.6677	13.776	4.54545	18.3215	32.9954	10.8726	18.0801	0.248938	11.4251
	2.39748	4.03949	4.49123	4.81082	4.05817	6.17473	4.32865	1.22907	5.55773	28.3939	1.51062	4.2747	4.04416	4.73092	0.0782629	3.72944	0.0836152	0.0264328	0.232485	0.0731617	3.40799	110.017	78.2672	70.4782	65.2144	77.9371	45.0461		1.87722	0.235212	0.216533	0.536118	0.216533	1.90002		11.2619	20.1341	10.1215	12.0886	11.3639	20.3079	14.213	4.69651	18.9095	33.0438	11.2874	18.6538	0.246029	11.7262
	2.26524	3.88556	4.00335	4.62559	3.90056	7.60558	4.38098	1.76369	6.14468	40.258	3.11062	3.95195	3.88931	4.47003	0.0694688	4.47635	0.245437	0.142608	0.0598325	0.230803	10.3981	112.808	81.0144	78.908	68.2405	80.7447	27.8867		1.68671	0.066389	0.0513927	0.673634	0.0513927	3.65363		11.7131	20.7039	10.3848	12.4457	11.5649	20.9118	14.6207	4.83839	19.4591	33.0927	11.6019	19.1831	0.246263	12.0794
	2.67108	3.63387	3.5673	4.42502	3.8347	8.43522	4.42787	2.04294	6.47081	46.1383	4.17361	3.73429	3.58394	4.27744	0.0882164	3.0863	0.63043	0.74058	8.09362e-06	0.351839	16.0589	104.352	85.6087	86.8451	71.5944	81.9326	19.8127		1.06321	0.100418	0.166991	0.690733	0.100418	4.70094		12.1326	21.2432	10.6206	12.7789	11.745	21.4678	14.998	4.97469	19.9727	33.169	11.8419	19.6819	0.2487	12.4558
	2.50821	3.3727	3.39323	4.13005	3.56075	7.93167	4.14943	1.92463	6.07407	46.383	3.70421	3.47699	3.37784	3.98772	0.0828024	2.69363	0.603312	0.571843	0.000375945	0.346552	14.3053	107.706	90.5098	90.1196	76.6731	86.9671	24.549		0.968782	0.104287	0.0837581	0.653055	0.0837581	4.45468		12.531	21.7735	10.8568	13.0824	11.9086	21.9727	15.3542	5.10376	20.4579	33.2402	12.0642	20.1687	0.251435	12.8067
	2.30199	3.21931	3.02217	3.73945	3.33007	8.08378	3.94946	2.07978	6.02924	52.66	4.3255	3.27469	3.07145	3.6371	0.0843182	2.71416	0.533123	0.859872	0.0441041	0.383645	17.0926	112.029	93.452	97.3024	83.6661	91.3228	23.0649		0.9727	0.0553812	0.252521	0.464762	0.0553812	4.80909		12.9027	22.3013	11.092	13.3652	12.0579	22.454	15.6955	5.23389	20.9294	33.3464	12.2691	20.6498	0.254588	13.134
	2.14877	3.10731	2.71064	3.48077	3.1055	16.5377	5.18179	5.5816	10.7634	107.716	31.1542	3.1064	2.80936	3.3874	0.0932819	9.19921	4.30346	6.10655	2.89346	4.31095	128.957	115.296	95.63	103.545	88.4653	95.6653	13.3324		0.957639	0.000902295	0.395762	0.374364	0.000902295	13.4313		13.2441	22.8177	11.3257	13.6312	12.1934	22.9093	16.0202	5.36216	21.3824	33.4712	12.456	21.1184	0.258004	13.4376
	2.58279	2.88952	4.34318	3.43569	2.9436	18.3131	5.75132	6.18477	11.9361	107.537	38.2514	3.18965	2.90304	4.11631	0.172846	10.0396	8.18987	1.98286	5.36212	7.8833	157.799	106.164	99.9368	72.986	89.3152	98.8586	29.4498		0.606856	0.300122	1.15353	0.246049	0.246049	15.1235		13.5559	23.3098	11.5326	13.8878	12.318	23.3309	16.3225	5.48635	21.8089	33.6122	12.6275	21.5629	0.261344	13.7218
	4.39283	2.91689	5.16761	3.40277	5.58868	16.9637	6.40542	5.27093	11.6764	82.2886	27.7827	4.78022	3.65028	5.48341	0.2007	4.0505	12.1698	1.53216	9.01593	0.667066	111.478	72.1401	99.3904	59.5791	89.9387	53.2562	16.6249		0.387389	1.86333	0.387389	1.37746	0.808455	12.1835		13.8421	23.7665	11.7193	14.1733	12.4852	23.7205	16.6178	5.59118	22.209	33.6457	12.8244	21.9449	0.262313	14.0077
	6.10709	6.02735	4.78009	3.47039	5.25942	15.618	6.87705	4.38948	11.2665	63.828	19.2676	5.64338	4.89992	6.08715	0.108057	0.592846	0.721995	4.39723	11.6053	2.61674	76.4037	45.9586	47.0461	65.7116	88.6606	58.1703	7.46167		0.463703	0.383965	0.86329	2.17299	0.383965	9.97459		14.114	24.192	11.9038	14.4434	12.7035	24.0684	16.9042	5.67326	22.5775	33.5612	13.0561	22.2774	0.260978	14.2787
	5.80342	14.1994	6.50483	3.74899	5.31585	14.1994	8.2953	4.66213	12.9574	56.202	21.7354	6.15413	5.43774	12.2757	0.386033	6.20946	34.8578	3.20579	20.6689	8.87714	34.858	50.1681	1.72393	40.724	83.4916	57.3127	1.72396		0.350704	8.04523	0.350704	2.40513	0.838277	8.04524		14.3676	24.5978	12.0787	14.6957	12.9377	24.4	17.1796	5.74897	22.9285	33.4639	13.2952	22.5949	0.259116	14.5317
	6.16323	17.7591	6.79875	5.26333	10.9288	14.4473	10.2267	5.05847	15.2852	49.4631	25.5881	8.86378	6.32211	13.5677	0.364286	16.5122	56.7357	11.7512	24.6355	0.492897	17.8131	45.2006	23.7431	37.0591	58.1107	3.83202	2.4365		2.70055	8.89528	2.06503	3.60045	2.06503	5.58352		14.6081	24.9865	12.2438	15.0279	13.172	24.7945	17.4721	5.83246	23.3046	33.3815	13.531	22.9639	0.258472	14.818
	6.01609	17.5161	6.6324	6.80033	11.6922	16.0355	10.7821	5.09046	15.8726	47.212	25.9127	9.24628	6.67438	14.9497	0.38269	22.7151	45.347	17.2202	15.8547	0.828315	27.5984	47.2007	21.4348	39.1121	37.0399	1.42593	9.9173		3.2302	8.26986	2.61388	2.44596	2.44596	6.78926		14.8304	25.3401	12.3956	15.7048	13.4073	25.1922	17.8117	5.8857	23.6974	33.044	13.7631	23.3471	0.258257	15.2676
	5.66616	16.3069	6.15385	6.35744	11.0145	14.7095	10.0347	4.68662	14.7214	46.7039	21.9644	8.686	6.20475	13.7858	0.379231	19.0845	39.3401	15.0613	13.5225	0.960021	21.8536	52.1313	11.7001	45.3268	42.6268	3.50371	3.32392		3.01983	7.62091	2.53214	2.32855	2.32855	6.02353		15.0413	25.665	12.5311	16.6645	13.8702	25.5645	18.2228	5.88521	24.108	32.2959	14.163	23.7291	0.252456	15.8529
	5.42036	15.1447	5.76882	6.07994	11.5025	14.1401	9.67607	4.46047	14.1365	46.098	19.8958	8.79124	5.8466	13.4807	0.39499	18.1111	29.906	15.2666	12.9321	3.33596	19.9273	55.7413	5.10009	50.6595	46.3274	1.915	1.57177		3.37088	6.35347	3.02242	2.71129	2.71129	5.34883		15.2402	25.972	12.6508	17.5656	14.4949	25.9152	18.6398	5.87288	24.5126	31.5072	14.6812	24.0964	0.242799	16.4029
	5.2185	18.2009	5.47251	7.92743	12.4991	16.7355	11.009	5.66418	16.6732	51.4505	32.083	10.2133	6.08624	15.6764	0.440671	33.5297	51.7231	30.6526	9.49601	2.22047	32.793	58.7961	28.2439	54.9653	24.5911	0.149967	14.8159		4.99476	7.98759	4.74076	2.28584	2.28584	6.52224		15.4247	26.2548	12.7538	18.4023	15.091	26.2475	19.029	5.87517	24.9042	30.8748	15.1744	24.4429	0.23395	16.9135
	5.03098	28.0469	6.18435	10.3982	13.6177	15.7244	13.1671	8.37583	21.5429	63.6118	70.1545	12.008	7.23781	15.1977	0.354791	66.1963	221.408	48.7587	7.66667	0.203066	6.5399	61.7071	229.841	44.9171	6.1909	0.534876	8.0545		6.97699	16.0389	5.82362	1.60975	1.60975	3.71644		15.5951	26.5213	12.8466	19.23	15.6273	26.5528	19.3955	5.89175	25.2873	30.3768	15.6031	24.7399	0.226477	17.4287
	4.76951	27.7478	6.03707	11.2719	25.7348	14.9203	15.0802	9.76326	24.8435	64.7421	95.3213	13.0961	7.34578	23.0312	0.516359	106.311	160.467	81.7789	14.5034	113.52	0.0255695	65.8834	220.862	46.9128	2.60648	165.083	4.13704		8.32661	14.6517	7.05905	1.82422	12.6387	1.82422		15.7525	26.7842	12.9863	20.048	16.1165	26.8501	19.7563	5.91456	25.6708	29.9377	15.8435	25.1002	0.226082	18.0822
	4.44856	26.6619	5.95765	10.3646	24.7169	13.9181	14.3446	9.41909	23.7637	65.6629	88.7193	12.1413	7.05938	22.0172	0.514428	97.9321	151.717	70.3413	15.8407	107.584	0.181922	71.1966	189.767	48.0071	6.35937	139.961	1.06447		7.69278	14.5206	6.18369	1.77676	12.5755	1.77676		15.9036	27.0394	13.1253	20.827	16.5885	27.2739	20.1263	5.9788	26.1051	29.7065	16.0748	25.4863	0.22645	18.7077
	4.71441	25.7282	5.57445	9.83363	22.7523	12.6726	13.5459	8.82325	22.3692	65.1358	77.8498	11.2531	6.63924	20.2324	0.505855	77.9958	148.407	63.5445	13.7811	84.7574	0.762726	66.7809	164.912	53.4642	9.31918	97.3367	0.0457022		6.5387	14.4751	5.67866	1.41948	11.4992	1.41948		16.073	27.2769	13.25	21.531	17.0432	27.6965	20.4784	6.04791	26.5263	29.5331	16.3155	25.8404	0.225944	19.2871
	7.89123	24.876	5.69166	9.97664	22.392	26.5732	16.2334	9.37444	25.6079	57.7477	87.8801	16.1843	8.41258	24.255	0.484958	69.5926	74.6931	111.129	39.1477	37.9279	106.91	24.9514	143.751	51.7637	8.46651	90.3573	187.329		8.29309	8.69164	10.4927	6.20769	6.20769	10.3889		16.2367	27.5031	13.3615	22.1714	17.4729	28.1232	20.8114	6.12643	26.9379	29.4378	16.5457	26.1701	0.225312	19.8221
	9.03573	23.033	10.1966	10.7273	22.1799	39.4567	19.1049	11.7474	30.8523	61.4892	138.002	16.4536	10.3293	22.8197	0.376798	101.388	15.4303	79.3578	70.1831	9.45562	414.197	14.8274	102.954	7.23501	4.6614	86.3692	705.983		7.41788	6.57941	6.25703	5.72627	5.72627	23.0031		16.3899	27.7192	13.4699	22.7818	17.8622	28.5528	21.1293	6.21397	27.3433	29.4093	16.758	26.4848	0.224935	20.322
	11.0153	21.5532	11.0739	9.79758	23.3771	37.5848	19.067	10.7918	29.8587	56.5992	116.462	16.3136	11.0299	22.9211	0.350245	64.8303	6.18147	63.8892	85.9217	18.5769	342.911	3.50105	75.1147	3.285	9.54057	110.055	610.014		5.29832	5.23966	5.23966	6.51599	7.0635	21.2713		16.551	27.9264	13.6199	23.3718	18.2199	28.954	21.4405	6.28794	27.7284	29.3274	16.9682	26.7878	0.224416	20.7959
	10.3689	26.0925	10.1939	8.84705	22.2569	34.717	18.746	10.6082	29.3543	56.5893	112.535	16.3129	10.2376	25.1336	0.421131	70.1769	53.9701	73.1387	97.9896	12.3261	255.072	6.33784	174.401	7.24933	16.316	87.8064	476.576		5.94401	9.77959	6.11896	7.46581	5.94401	18.4041		16.88	28.1317	13.7597	23.9252	18.5421	29.3217	21.7601	6.33467	28.0948	29.1114	17.2955	27.0801	0.220494	21.2337
	16.7145	31.725	9.70735	8.9928	20.192	33.3481	20.1133	10.5214	30.6347	52.3106	110.7	18.4533	11.4591	28.8418	0.431321	11.5518	134.833	108.284	123.666	0.00619891	175.159	14.6547	354.896	10.1061	15.1599	53.3728	418.681		1.73876	13.2718	8.74592	9.46047	1.73876	14.8948		17.1994	28.3579	13.8807	24.417	18.8363	29.683	22.0624	6.39138	28.4537	28.9696	17.6086	27.3726	0.217069	21.6266
	22.8163	33.5995	9.41712	12.7276	18.7969	32.425	21.6304	9.97639	31.6068	46.1221	99.5283	20.8066	14.2449	30.0228	0.356419	1.40632	143.26	149.164	79.2597	8.02868	116.522	98.6034	429.035	12.0357	0.0252019	34.9346	381.757		2.00969	12.7929	11.3895	8.07899	2.00969	11.6184		17.4971	28.5696	13.9944	24.867	19.1121	30.0328	22.3455	6.44816	28.7937	28.8567	17.9009	27.6439	0.213922	21.9895
	22.357	33.5971	8.83631	12.1197	18.1522	35.6258	21.7814	11.0064	32.7878	50.5313	121.141	20.2546	13.6278	30.7871	0.38634	0.331314	139.613	167.574	93.3478	13.1705	191.669	89.6921	428.936	16.4029	0.587788	27.7295	517.082		2.10236	13.3425	11.4183	8.13491	2.10236	15.3712		17.7765	28.7765	14.0978	25.2926	19.3671	30.3582	22.6114	6.50529	29.1167	28.7699	18.1741	27.9055	0.211186	22.3298
	21.0431	34.5228	8.3576	12.327	17.7515	41.9801	22.6637	13.054	35.7176	57.5986	170.406	19.3973	13.6831	31.1528	0.389636	2.62632	140.638	204.664	106.847	24.1294	373.124	66.5321	468.134	20.5097	0.312888	23.6696	846.445		1.64579	15.1255	11.0397	7.0703	1.64579	22.5828		18.0492	29.02	14.1894	25.7002	19.6024	30.6713	22.8721	6.57209	29.4442	28.7341	18.4375	28.1901	0.209158	22.6513
	19.4125	33.9739	7.69576	14.0444	17.129	39.2955	21.9252	12.1721	34.0973	55.5165	148.16	18.2708	14.8155	30.3336	0.343706	6.31335	145.171	202.477	62.1068	23.0035	301.729	42.591	444.684	26.9424	1.34103	17.9998	697.444		1.14178	15.7031	10.575	4.22637	1.14178	21.0248		18.3199	29.2705	14.274	26.07	19.8151	31.0124	23.127	6.64885	29.7758	28.7493	18.6937	28.4704	0.20729	22.9425
	18.8313	34.3134	14.393	30.7261	15.8672	37.6458	25.2961	10.1281	35.4242	40.038	102.578	24.7787	16.6082	33.4166	0.336	41.7942	81.3118	118.879	29.4844	88.9045	152.514	35.3422	459.12	2.26987	318.256	8.88549	613.03		5.9474	9.53475	10.3857	5.9474	8.91148	12.8671		18.5889	29.5089	14.4171	26.4099	20.0072	31.474	23.401	6.73675	30.1377	28.7883	18.9435	28.7341	0.205351	23.2085
	22.0373	32.2175	21.0656	39.7849	14.8719	45.7894	29.2944	11.9922	41.2867	40.9369	143.813	27.1274	21.3085	37.893	0.280137	52.666	8.54453	67.714	110.049	208.009	272.084	83.7395	373.694	66.8996	723.529	3.94241	1082.61		5.09012	5.09012	6.06183	12.6574	12.2555	18.662		18.8771	29.7305	14.5412	26.7374	20.2233	32.1468	23.7094	6.8727	30.5821	28.9873	19.2136	28.9822	0.202684	23.4803
	21.9129	40.3182	20.709	38.576	13.7409	44.841	30.0163	12.7777	42.7941	42.5693	163.27	30.2444	21.01	39.8827	0.309934	65.6659	106.129	86.6268	73.2679	264.891	219.772	81.478	752.506	61.1932	659.957	0.730174	1021.1		8.33156	10.0738	9.53546	8.33156	16.5036	14.5966		19.1589	29.9459	14.6728	27.0643	20.4398	32.8089	24.0151	7.00639	31.0215	29.1749	19.4791	29.2255	0.200112	23.7521
	21.0318	62.8985	19.4864	35.9339	13.0621	42.0494	32.4104	18.47	50.8804	56.988	341.142	28.4829	19.8727	40.5205	0.341889	129.47	929.528	167.029	12.4155	374.355	92.9105	66.3489	2501.21	43.5601	531.19	0.0308771	850.48		7.45103	34.4156	8.99651	7.45103	15.4208	13.5665		19.4155	30.1785	14.8307	27.3571	20.7174	33.4184	24.3196	7.11906	31.4387	29.2729	19.741	29.4732	0.197751	24.0373
	19.4178	65.5174	33.1926	33.1157	19.5068	38.7531	34.9172	16.9412	51.8584	48.518	287.003	33.1542	22.909	37.363	0.239812	240.232	936.368	2.97436	3.24556	237.481	14.714	42.6598	2770.02	412.344	409.226	43.8306	669.089		13.7363	32.3632	0.038456	0.038456	13.6473	5.59897		19.6707	30.3993	14.9895	27.625	21.0352	34.005	24.6208	7.21944	31.8402	29.3225	20.0118	29.7057	0.194979	24.3301
	18.473	64.4024	37.5126	31.4941	20.3852	35.9631	34.7051	16.5544	51.2595	47.7003	274.049	33.7286	23.1624	37.1252	0.231603	263.48	881.932	7.88228	10.3101	205.059	1.58257	31.2104	2653.9	606.452	346.249	56.2324	532.534		15.2556	30.6738	3.784	2.23446	13.3434	2.23446		19.9609	30.8104	15.1385	27.8811	21.3338	34.7652	24.9817	7.39596	32.3776	29.6055	20.3042	30.0781	0.193995	24.6074
	20.1183	63.8117	36.1337	29.9806	21.3198	35.1573	34.4202	15.8948	50.315	46.1785	252.643	32.5689	23.485	35.8896	0.208921	204.545	863.861	2.93594	19.7106	171.621	0.543208	52.3013	2593.39	540.438	292.212	71.1232	495.993		12.4506	31.2428	3.56478	2.58835	11.2491	2.58835		20.3409	31.3262	15.6193	28.158	21.6059	35.6998	25.4584	7.54246	33.0008	29.6266	20.6571	30.5342	0.192944	24.8819
	24.3425	61.3377	34.2776	27.9912	20.2424	38.8233	34.5024	14.7501	49.2525	42.7508	217.564	31.1344	25.2547	37.6869	0.19752	103.224	720.132	0.05055	42.3966	203.349	18.6696	131.243	2347.53	457.586	228.155	54.111	672.724		6.79189	30.2033	3.14322	3.14322	10.892	7.68888		20.7508	31.8285	16.1226	28.4611	21.8514	36.6645	25.9465	7.69506	33.6415	29.6574	21.0259	30.9867	0.191507	25.1563
	26.3945	56.467	31.1238	25.334	23.882	38.5011	33.6171	12.3914	46.0085	36.8604	153.546	28.7592	25.5992	36.6568	0.177616	52.1653	522.117	6.21628	68.609	94.7711	23.8537	182.471	1899.27	332.606	154.945	120.905	656.116		2.36466	27.7078	2.36466	3.42515	4.87714	9.74193		21.1541	32.2968	16.5951	28.7744	22.1501	37.6009	26.4286	7.84323	34.2718	29.6771	21.4031	31.4162	0.189572	25.4622
	25.6373	53.5305	30.0984	23.3834	37.6943	38.8312	34.8625	11.062	45.9245	31.7302	122.367	33.8964	26.7526	38.547	0.18062	85.1052	348.494	22.6966	131.769	8.01912	15.7501	162.586	1651.95	296.255	110.189	615.435	673.133		8.2591	19.6341	3.79795	10.5129	3.79795	4.93479		21.5301	32.7257	17.0514	29.064	22.5925	38.4665	26.905	7.95978	34.8648	29.5847	21.7957	31.8103	0.186818	25.8282
	24.4252	53.3723	32.2918	21.2431	37.1624	36.6913	34.1977	11.3985	45.5962	33.3312	129.926	34.4916	26.3919	37.0446	0.167927	95.5007	367.666	3.63229	167.822	8.78935	6.21808	133.146	1639.11	376.572	69.8348	589.325	566.675		10.0663	18.8807	2.19973	13.2485	2.67081	2.19973		21.8838	33.1196	17.9069	29.3361	23.0645	39.2737	27.4308	7.95969	35.3905	29.0174	22.179	32.1737	0.183887	26.2003
	34.8682	63.6923	31.2945	22.7044	35.4051	45.888	38.9754	14.2272	53.2026	36.503	202.413	35.1367	32.1879	43.2673	0.146833	16.8694	610.923	58.996	264.746	12.747	47.7839	483.2	2581.24	338.861	96.3937	507.095	1089.11		0.268476	28.5556	3.84212	12.4323	0.268476	10.7514		22.339	33.4906	18.7801	29.6054	23.5066	40.0232	27.9575	7.93115	35.8886	28.3686	22.6309	32.5193	0.1793	26.556
	41.7166	66.1134	29.7419	38.205	32.3125	71.5005	46.5983	17.7958	64.3942	38.1899	316.692	39.9608	33.7856	60.0142	0.279623	23.8315	380.839	284.14	70.447	204.085	620.119	831.18	2833.12	284.108	641.035	377.374	3435.62		1.75576	26.1526	10.2189	1.75576	7.64832	31.5397		22.891	33.8452	19.5756	30.1865	23.9284	40.7438	28.5284	7.91613	36.4446	27.7482	23.1503	32.9305	0.174394	27.0575
	41.2185	65.7459	28.3407	38.5032	30.1316	73.8306	46.2951	19.0087	65.3038	41.0598	361.329	39.8608	32.2245	59.6141	0.298236	25.7719	378.335	322.36	60.7142	261.258	758.206	802.71	2794.14	238.837	656.221	297.399	3714.2		1.35766	25.8851	11.5201	1.35766	9.72921	33.9698		23.4366	34.1909	20.3123	30.7604	24.4632	41.5701	29.1223	7.93692	37.0592	27.2538	23.6932	33.3333	0.169045	27.6118
	39.1152	64.8947	27.8344	35.3978	38.3888	70.8978	46.0881	17.4619	63.55	37.8881	304.918	38.752	36.1456	58.4498	0.235786	48.622	353.688	333.199	114.282	59.2793	615.52	687.951	2704.87	223.443	506.766	650.375	3365.33		0.36318	26.1427	10.9176	3.35417	0.36318	32.1458		23.9615	34.508	21.0239	31.3007	24.985	42.3853	29.6941	7.96282	37.6569	26.8162	24.2174	33.7061	0.163816	28.1428
	36.4764	61.8067	33.7428	39.4374	40.0573	65.4273	46.158	13.7582	59.9162	29.8068	189.288	39.7473	37.2166	56.3693	0.204653	93.7332	244.881	154.137	45.166	37.2184	371.307	556.489	2393.19	434.991	704.957	738.259	2760.55		3.27097	22.0593	6.00455	0.30994	0.30994	25.68		24.4451	34.7987	21.7152	31.8223	25.4738	43.1431	30.2331	7.98431	38.2174	26.4092	24.7023	34.0546	0.15917	28.6481
	38.8337	57.503	32.2555	40.5982	37.8856	60.0723	44.5247	11.4244	55.9491	25.6585	130.516	39.716	38.1226	53.2768	0.165802	32.3875	168.436	150.535	15.4173	44.0777	241.728	673.265	1990.64	375.162	767.948	624.963	2226.51		0.882257	17.787	7.46052	0.882257	1.83036	20.3563		24.898	35.081	22.3481	32.3971	25.9034	43.8288	30.7427	8.01064	38.7534	26.057	25.1494	34.41	0.155486	29.1503
	54.0958	57.1941	31.0352	39.54	34.4751	73.1689	48.2515	16.1064	64.3579	33.3802	259.417	46.8179	35.7413	56.4195	0.224371	34.1555	79.9705	296.402	75.8907	189.79	620.876	1698.21	1963.18	329.379	710.414	466.073	3633.98		7.2779	10.3762	15.7827	7.2779	12.3428	26.351		25.336	35.3351	22.9072	32.9579	26.2929	44.4458	31.2125	8.03588	39.2484	25.7457	25.5753	34.7408	0.151959	29.6254
	57.3922	70.9081	29.8991	37.414	32.3813	85.1706	52.1942	22.6837	74.8779	43.4601	514.55	47.4031	33.6395	67.5291	0.334982	27.0193	350.208	497.071	218.456	392.551	1087.44	1980.77	3366.52	289.434	601.603	380.053	5225.01		9.98913	23.505	17.504	9.98913	15.0218	37.7675		25.7877	35.5673	23.3838	33.4799	26.6754	45.0105	31.6508	8.05781	39.7086	25.4585	26.0096	35.0454	0.147994	30.0777
	54.0511	72.9448	26.9776	34.0239	30.9896	82.0315	50.1698	23.304	73.4738	46.4503	543.076	44.0375	31.7482	68.2214	0.364843	15.0648	518.704	537.877	260.687	367.879	1015.17	1694.54	3607.02	198.563	446.797	327.727	4781.05		10.0136	28.9073	17.0599	10.0136	13.0479	37.994		26.2535	35.787	23.8284	33.9648	27.045	45.5508	32.0716	8.07644	40.148	25.1826	26.4514	35.3314	0.14373	30.5049
	51.5373	71.6621	27.742	33.1986	29.129	75.0735	48.0571	21.4053	69.4624	44.5415	458.189	42.368	30.1464	66.6309	0.376995	12.112	557.197	412.703	220.774	358.273	729.886	1493.89	3454.58	220.689	412.587	263.822	3867.24		9.16934	29.2941	14.626	9.16934	13.239	32.7055		26.7096	35.9979	24.2481	34.474	27.3883	46.1844	32.5004	8.13815	40.6385	25.0402	26.8792	35.6169	0.139811	30.9311
	51.2947	68.3205	32.0097	48.6602	27.9367	70.1736	49.7326	17.6414	67.374	35.4726	311.22	49.9774	36.1723	64.0641	0.27826	2.4402	345.512	314.1	1.15003	475.061	417.837	1475.2	3072.95	365.703	1279.77	226.512	3281.83		1.31725	18.3431	17.9677	1.31725	22.0408	20.1962		27.1421	36.2039	24.6279	34.9899	27.6979	46.8061	32.9113	8.21347	41.1248	24.9564	27.2811	35.9004	0.136422	31.3439
	50.0825	63.6863	31.725	45.7526	25.6791	66.9391	47.3108	16.5794	63.8902	35.0436	274.877	47.9175	35.2319	60.2853	0.262292	7.68237	268.157	242.915	2.42782	467.93	385.272	1383.55	2580.63	354.896	1080.19	163.654	2921.7		2.16493	15.7687	16.1925	2.16493	22.2385	19.0216		27.5432	36.4203	24.9981	35.4768	27.983	47.3867	33.3013	8.28545	41.5868	24.8802	27.6531	36.1844	0.133641	31.7299
	47.1889	58.6566	29.8719	42.905	23.2782	63.4491	44.225	15.7044	59.9294	35.5103	246.629	45.047	33.1302	55.7897	0.25483	8.78511	208.272	206.01	1.74219	438.768	369.568	1176.67	2094.91	288.509	901.121	107.99	2556.59		2.14194	13.6096	15.1751	2.14194	21.7688	18.4021		27.9285	36.6395	25.3532	35.9192	28.2428	47.9036	33.6645	8.34339	42.0079	24.784	28.0071	36.4594	0.131113	32.081
	43.8797	55.5826	26.956	40.0188	20.9721	58.7233	41.0221	15.0624	56.0844	36.7177	226.875	41.9492	30.2217	52.6569	0.270699	8.16604	212.009	197.854	1.00662	402.003	313.334	960.587	1822.97	197.955	736.168	65.3785	2101.03		1.93047	13.6334	14.9932	1.93047	20.9772	16.7741		28.2968	36.8541	25.6807	36.3479	28.4896	48.3633	34.0054	8.39124	42.3966	24.6762	28.345	36.7276	0.128819	32.4187
	42.3439	54.7466	26.7885	36.517	19.1156	53.5636	38.8459	14.2952	53.1411	36.7999	204.353	39.4304	29.2206	50.7586	0.269295	12.2363	252.834	145.379	5.42381	389.283	216.611	867.746	1752.28	193.27	558.405	38.8035	1654.63		2.91347	15.3162	12.6419	2.91347	20.3148	14.1331		28.6496	37.07	25.9826	36.7955	28.7302	48.8604	34.348	8.46193	42.81	24.6358	28.6697	37.0014	0.12687	32.7629
	39.6972	54.4596	26.481	34.0228	17.5424	51.1305	37.2223	14.2099	51.4321	38.1757	201.92	36.86	28.3665	48.2722	0.259735	6.12538	297.126	115.374	10.2368	387.296	193.44	718.822	1728.33	184.815	446.747	21.6788	1462.62		2.83723	17.5996	10.379	2.83723	19.3176	14.2706		28.9888	37.5685	26.4645	37.2551	28.9571	49.3521	34.7643	8.51867	43.283	24.5041	28.965	37.4901	0.128284	33.1219
	36.5399	53.2471	26.1183	32.0288	16.0565	48.4339	35.4041	13.8664	49.2705	39.1661	192.277	34.2843	27.5959	45.4604	0.24453	1.29009	318.372	86.2249	11.3928	374.329	169.777	559.49	1628.99	175.085	366.431	10.0498	1263.63		2.25557	18.9627	8.16598	2.25557	18.2278	14.1496		29.3085	38.2968	26.9698	37.8696	29.1641	49.7124	35.2202	8.55804	43.7782	24.2987	29.2002	38.19	0.133399	33.5891
	33.4539	50.7257	24.1738	30.8819	14.8975	44.9361	33.1781	13.1665	46.3446	39.6841	173.355	32.1679	25.8508	42.0656	0.238746	0.0760569	307.916	81.078	5.27299	334.184	138.25	423.025	1431.81	127.407	323.838	4.0445	1027.19		1.28604	18.5578	7.99407	1.28604	17.2704	12.7682		29.6054	39.025	27.4075	38.4489	29.3487	50.008	35.6406	8.59718	44.2378	24.1219	29.4129	38.881	0.138637	34.0271
	30.7575	47.1124	23.0857	33.4821	19.1023	41.5546	32.5158	10.6549	43.1707	32.7684	113.527	32.1198	25.0037	39.5365	0.225175	3.09153	213.06	88.9255	0.933792	179.921	81.701	319.377	1171.42	104.027	424.184	38.6378	821.869		1.3623	14.9926	9.03406	1.3623	13.0175	9.43483		29.8873	39.7349	27.7952	38.9755	29.4882	50.2752	36.026	8.64487	44.6709	23.9962	29.5879	39.5451	0.144028	34.4314
	29.1804	43.9565	22.724	31.6107	24.1125	38.0795	31.6106	8.18983	39.8004	25.9085	67.0733	30.3956	25.3794	36.4623	0.179213	5.90588	152.421	78.9711	1.49012e-08	56.2219	41.8463	265.495	965.353	96.7796	350.601	126.025	634.692		1.21516	13.5609	7.67153	1.21516	6.28309	7.68391		30.148	40.3716	28.1691	39.4708	29.6162	50.5198	36.3826	8.6882	45.0708	23.8801	29.7492	40.1464	0.148754	34.8094
	27.2146	41.8999	21.4632	29.5354	25.614	37.3221	30.5082	7.66498	38.1732	25.1243	58.7519	28.375	26.0141	35.3754	0.15249	10.848	129.77	81.8125	0.94627	23.953	46.4297	205.297	841.783	73.5614	277.191	161.993	597.106		1.16043	13.5249	6.91183	1.16043	2.76098	8.94713		30.3963	40.8814	28.5161	39.9526	29.7456	50.7415	36.7056	8.72128	45.4269	23.7601	29.9083	40.6492	0.152229	35.1745
	25.794	40.2727	20.23	37.1938	25.4853	43.5221	32.083	9.46173	41.5447	29.4914	89.5243	31.4939	25.5625	39.503	0.214254	39.5517	67.0721	140.493	26.1207	43.5298	130.854	166.606	750.014	53.9289	590.853	158.733	938.549		5.69993	8.77884	11.2639	5.69993	6.00862	12.0282		30.6185	41.4164	28.8485	40.3949	29.9256	50.9302	37.0223	8.74408	45.7664	23.6184	30.0988	41.161	0.155238	35.5067
	23.8655	38.2448	18.6279	71.5223	25.545	43.5938	36.8999	19.3805	56.2804	52.5219	375.605	31.8949	24.2854	42.2565	0.270073	169.895	1.80887	333.866	1198.71	128.933	44.808	120.542	643.052	32.965	3438.18	160.241	942.944		8.02942	6.34991	13.267	39.6274	6.34991	11.6988		30.8264	42.1841	29.1481	40.779	30.199	51.0809	37.3696	8.77073	46.1403	23.4702	30.3558	41.8329	0.158987	35.8027
	22.6063	36.6885	16.717	99.6308	48.9457	40.7838	44.2287	29.6135	73.8422	66.9554	876.959	38.7361	26.1268	46.9052	0.28451	467.528	56.8538	756.895	3069.4	22.2504	11.8674	94.4767	566.543	14.6734	7524.6	1300.28	778.265		16.1299	2.04762	22.0192	60.8947	10.2096	2.04762		31.1468	43.0182	29.4167	41.2783	30.5207	51.2209	37.7669	8.79745	46.5644	23.2941	30.6772	42.5832	0.162516	36.2125
	21.3452	34.5598	15.0816	93.603	65.0666	38.4152	44.6786	29.5679	74.2465	66.1792	874.263	36.4875	24.6489	58.4037	0.406427	544.445	102.389	875.98	2393.6	415.67	39.2297	71.5524	469.739	4.81915	6515.18	2722.77	651.723		15.1423	1.9277	21.4059	57.1155	28.579	1.9277		32.0461	43.8423	29.6685	41.8983	30.8148	51.3423	38.2687	8.75675	47.0255	22.8823	31.1226	43.3563	0.164257	36.9722
	19.8434	31.88	13.6995	86.9211	62.1654	36.4266	41.8227	27.7477	69.5704	66.3461	769.935	34.1533	22.8525	55.7307	0.418387	483.089	98.8574	790.911	2033.87	413.828	29.118	48.4004	360.757	0.661264	5481.15	2428.43	554.141		14.3099	2.2733	20.4537	52.7679	28.0122	2.2733		32.9907	44.5857	30.1841	42.4417	31.0743	51.4156	38.782	8.64355	47.4256	22.2875	31.5534	44.0497	0.165288	37.7162
	18.6004	30.1744	12.4985	85.8156	56.1131	33.5534	39.4592	27.2372	66.6964	69.0262	741.866	31.8639	21.4939	50.4732	0.402674	435.091	86.2078	726.882	2148.92	277.351	34.8794	32.6501	298.877	0.150459	5318.68	1868.55	427.124		13.2635	1.68947	19.3654	53.9518	24.2492	1.68947		33.8934	45.1597	30.7723	43.039	31.5206	51.4927	39.313	8.47878	47.7917	21.5674	32.1138	44.6295	0.163085	38.4662
	17.3705	29.7357	17.0142	84.7151	51.8914	32.6358	38.8938	25.8207	64.7144	66.3876	666.706	31.1857	20.4618	47.0775	0.394078	463.251	83.8709	478.717	2099.59	168.939	39.1624	20.1075	283.899	17.0389	5159.36	1521.4	390.04		13.8152	1.45006	14.1716	53.5293	20.7057	1.45006		34.7344	45.6971	31.3031	43.5839	32.1753	51.5699	39.8439	8.28983	48.1338	20.8057	32.8151	45.1688	0.158413	39.1592
	16.6533	28.8973	16.7225	80.6544	50.1085	45.1647	39.7001	24.4593	64.1594	61.61	598.255	37.031	19.7662	48.8726	0.424051	531.157	116.701	527.97	1677.25	108.335	29.862	14.1895	256.35	14.7159	4592.5	1385.49	1041.89		20.3777	8.13371	20.3085	43.6233	13.0775	8.13371		35.5341	46.254	31.7856	44.0847	32.8604	51.639	40.3596	8.11027	48.4699	20.095	33.5288	45.7117	0.153745	39.8094
	18.4288	27.0037	15.0736	73.0381	48.2693	44.9251	37.7898	21.9563	59.746	58.1011	482.078	35.9644	20.5725	47.4332	0.394977	374.848	116.339	516.025	1242.45	109.82	50.9136	30.7184	199.3	4.78385	3618.23	1251.95	1026.48		17.5356	8.9607	20.8909	37.0737	12.3048	8.9607		36.2942	46.8626	32.255	44.5527	33.5028	51.7014	40.8615	7.95265	48.8141	19.4625	34.2007	46.2851	0.150144	40.4235
	17.7867	25.6408	13.5911	66.4906	45.7327	45.1469	35.7315	20.2427	55.9742	56.6522	409.766	35.3939	19.7503	45.5863	0.39543	322.014	101.822	490.196	946.125	100.024	88.6507	24.0137	162.675	0.496669	2873.42	1078.88	1040.74		17.6071	9.75308	21.8027	31.0968	10.3388	9.75308		36.9859	47.4666	32.7914	44.9754	34.0803	51.6949	41.3324	7.78097	49.1134	18.8253	34.8067	46.8438	0.147423	40.9807
	16.6396	24.4932	13.2044	63.4262	41.552	45.3226	34.1063	19.3664	53.4727	56.7824	375.057	33.0226	18.603	44.38	0.409268	305.086	92.4122	436.892	859.652	55.4387	125.805	14.087	134.719	0.101121	2554.27	821.721	1052.11		16.383	8.52942	19.8183	30.4035	8.52942	12.3		37.6317	48.0549	33.2874	45.3622	34.728	51.5737	41.773	7.57872	49.3517	18.1426	35.454	47.3817	0.143993	41.497
	17.3635	23.4478	17.3064	61.264	38.2088	42.559	33.3583	17.3126	50.6708	51.8989	299.725	30.8283	18.8846	41.4715	0.374227	255.832	98.2162	257.663	778.73	23.5275	84.6545	20.0448	111.545	19.5365	2340.4	641.225	880.468		13.4648	7.38046	13.5219	30.4357	7.38046	11.7307		38.2312	48.6067	33.7266	45.7185	35.4886	51.4497	42.2035	7.36986	49.5734	17.4626	36.1743	47.8846	0.139311	41.9748
	34.0713	23.5504	16.7045	57.4686	34.5148	39.0744	34.2306	14.0343	48.2649	40.9991	196.961	34.2931	26.1806	37.9345	0.183325	0.0253896	114.068	307.167	540.001	0.0807509	23.4615	448.802	113.721	14.5779	1987.57	467.79	685.811		0.221754	10.7427	17.5886	23.1755	0.221754	4.7813		38.7922	49.0544	34.1258	46.0533	36.237	51.3415	42.6007	7.16655	49.7673	16.8226	36.8758	48.3041	0.134167	42.4228
	33.6917	26.9483	15.4512	52.0494	31.6171	38.307	33.0108	12.1492	45.16	36.8038	147.603	32.6544	28.1155	37.1531	0.138468	0.463647	36.7536	308.338	362.469	1.94237	28.0495	432.862	197.738	6.57853	1533.74	350.84	646.207		1.0373	5.70609	17.2032	19.395	1.0373	5.65256		39.231	49.4182	34.6202	46.3735	36.9268	51.2382	42.968	6.95334	49.9213	16.1826	37.5029	48.657	0.129459	42.8023
	31.9038	25.2532	14.8912	47.6611	29.6793	37.0539	31.0737	11.0389	42.1127	35.525	121.858	30.7915	26.3597	35.7664	0.151412	0.688938	33.8787	261.876	275.141	1.94451	35.7623	361.662	152.939	4.01927	1209.28	282.002	584.07		1.11224	5.53833	15.9004	16.8696	1.11224	6.26238		39.5447	49.7505	35.3834	46.6487	37.5858	51.1348	43.3413	6.68767	50.029	15.4302	38.0755	48.9751	0.12521	43.0967
	29.9442	24.5252	14.0982	45.0052	27.494	34.5531	29.27	10.3132	39.5832	35.2348	106.363	28.7191	25.2674	33.4009	0.138635	0.454497	22.513	230.183	247.597	3.154	27.9113	290.968	135.463	1.46859	1031.62	213.384	469.448		1.22506	4.19389	14.6209	16.2861	1.22506	5.83401		39.8068	50.0552	36.2919	46.9214	38.2178	50.9907	43.714	6.38764	50.1016	14.6124	38.6151	49.2717	0.121254	43.3641
	29.1881	27.986	12.6832	43.0834	25.632	33.2097	28.6304	9.93871	38.5691	34.7138	98.778	28.587	26.2205	32.2043	0.102419	0.31105	0.41531	254.313	208.89	8.99038	20.9699	265.747	227.998	0.0412743	911.864	162.451	413.038		0.601082	0.601082	15.9038	14.4964	2.95503	4.62265		40.042	50.2979	37.2028	47.2015	38.8276	50.7729	44.0575	6.07268	50.1301	13.7835	39.1312	49.5238	0.117225	43.6218
	28.8581	28.4484	11.8143	39.2839	23.4883	37.1935	28.1811	9.9491	38.1302	35.3042	98.9846	28.6532	24.7283	35.1097	0.173492	0.458399	0.0714348	267.873	123.273	22.0224	81.2243	255.097	242.175	1.14942	696.832	112.4	590.838		0.204889	0.204889	16.839	10.6307	5.16497	8.54029		40.2749	50.4932	38.0984	47.4878	39.4214	50.5693	44.3908	5.76599	50.1568	12.9891	39.6348	49.7418	0.113083	43.8814
	28.6201	27.0051	17.4908	36.2902	21.561	49.4175	30.0641	11.4468	41.511	38.0748	131.03	27.8126	22.922	34.3727	0.199856	2.0853	9.35733	158.088	38.7647	72.3035	374.552	247.549	199.34	21.2009	547.742	75.2488	1334.52		0.80746	0.80746	10.3218	8.47764	6.25163	21.6049		40.4939	50.637	38.8864	47.5938	40.0059	50.6124	44.7049	5.51545	50.2203	12.3375	40.1279	49.8577	0.108127	44.0439
	30.4713	25.0994	16.2975	34.9559	24.6588	70.4406	33.6539	19.081	52.7349	56.6978	364.085	27.7853	24.7689	33.8348	0.154698	10.1292	73.18	301.246	1.69528	80.9127	1353.26	309.229	149.158	11.6357	487.066	138.589	3312.49		2.68594	2.68594	11.4878	7.17062	3.12656	42.6553		40.6409	50.7609	39.5525	47.5878	40.5756	50.5529	44.9451	5.2717	50.2168	11.7292	40.5919	49.8116	0.101984	44.1144
	31.0487	24.2581	16.7808	36.1081	24.5478	69.2499	33.6656	18.6322	52.2978	55.3449	347.158	27.7982	24.3305	34.8432	0.177658	6.84815	88.5006	285.095	5.96591	83.1334	1266.25	329.87	129.316	15.1666	539.249	135.99	3176.85		3.25043	3.54015	11.0174	8.30985	3.25043	41.4517		40.7652	50.7661	40.1909	47.5762	41.1282	50.473	45.1499	5.01507	50.165	11.1076	40.8559	49.7488	0.09815	44.3522
	29.2013	25.8421	19.1405	33.7214	30.4816	63.8417	33.7048	15.5746	49.2794	46.209	242.569	29.8415	26.6819	32.9114	0.104534	20.2808	61.8218	212.119	0.000276246	10.3886	908.234	266.178	167.85	39.1136	434.098	309.593	2596.44		0.640141	3.99941	10.701	3.8799	0.640141	34.0002		40.9158	50.5277	40.8286	47.5706	41.6577	50.4148	45.3192	4.71432	50.0335	10.4025	41.1013	49.7037	0.0947352	44.6141
	28.9365	24.6322	18.9455	31.1072	34.3926	61.4039	33.2363	14.8056	48.0419	44.5465	219.206	30.0218	25.7083	33.5713	0.132642	18.4883	74.0306	204.228	4.53316	1.33705	793.411	257.607	137.965	36.7127	331.998	462.519	2353.95		1.08534	5.38964	11.0764	1.08534	4.37077	31.382		41.0621	50.3149	41.403	47.5762	42.0874	50.4254	45.4782	4.46938	49.9475	9.82753	41.5741	49.6302	0.0883309	44.8318
	32.2134	43.4743	17.8362	29.7879	32.3018	78.583	39.0328	21.0263	60.059	53.8682	442.103	32.2576	30.3943	40.6812	0.144732	46.5032	19.7271	449.294	85.4675	45.3064	1564.22	373.536	935.621	24.5011	285.662	376.958	4316.04		0.0441608	11.2167	14.4214	2.4697	0.0441608	46.3254		41.2858	50.123	41.997	47.6751	42.471	50.4916	45.6739	4.24365	49.9176	9.29119	42.1155	49.511	0.0807138	45.0731
	40.9963	53.8052	51.3602	32.4374	29.4925	95.9674	50.6765	24.2349	74.9114	47.8228	587.331	46.1783	34.5771	53.1939	0.212106	93.7064	9.78859	0.467449	332.664	448.762	2051.27	790.169	1674.35	1480.24	382.244	275.764	6902.46		5.18195	7.62692	5.18195	13.7408	16.6857	49.7892		41.6623	49.9174	42.5985	47.9779	42.8186	50.5336	45.9181	4.00696	49.925	8.72632	42.6535	49.4326	0.0736161	45.3983
	43.8278	52.3706	54.2526	34.7672	26.663	98.8782	51.7932	25.3308	77.124	48.9075	641.648	48.0992	37.0324	53.7821	0.184439	63.4485	0.333363	6.04849	289.885	631.529	2216.99	957.371	1559.01	1711.17	478.772	189.795	7394.59		4.27142	4.27142	6.15341	13.332	21.4362	50.779		41.9882	49.708	43.1937	48.3589	43.1596	50.5238	46.1554	3.78606	49.9414	8.20286	43.1681	49.3707	0.0670267	45.7763
	43.0486	48.9077	50.7946	35.4406	31.8348	95.9748	51.0002	23.2369	74.2371	45.5625	539.955	45.9782	37.3426	50.3229	0.148066	63.2277	4.37848	0.0422791	242.1	367.311	2022.72	909.761	1297.54	1437.03	508.694	359.044	6903.69		2.92955	2.92955	4.81641	10.5375	14.1433	49.9967		42.266	49.6755	43.778	48.7637	43.4485	50.5756	46.4179	3.6449	50.0628	7.85235	43.5309	49.4476	0.0636352	46.2709
	40.2173	44.8597	48.8925	32.7656	46.0564	88.8293	50.2701	19.714	69.9841	39.2161	388.641	45.4581	41.3779	48.1834	0.075987	101.059	29.2724	1.89797	306.41	17.7557	1486.81	746.982	1022.3	1296.44	395.182	1100.25	5767.33		5.24072	0.598324	3.4344	12.6925	0.598324	43.3712		42.5255	49.9605	44.3197	49.1782	43.5793	50.6251	46.6981	3.60582	50.3039	7.72157	43.7644	49.7649	0.064157	46.749
	38.7091	41.298	88.7679	31.0879	48.9441	82.8765	55.2806	24.407	79.6876	44.1511	595.701	45.121	39.3563	74.3934	0.308019	274.614	195.513	1121.4	585.288	40.1507	761.536	666.813	807.219	5758.01	331.294	1300.16	4898.62		6.41196	3.82307	43.6469	14.0332	3.82307	37.7555		42.861	50.3873	44.7983	49.5904	43.6869	50.6646	46.9981	3.59357	50.5917	7.64622	43.9647	50.1881	0.0660986	47.1944
	48.7252	38.938	90.3587	32.9643	45.8682	79.4236	56.0463	23.2659	79.3122	41.5119	541.301	47.2967	40.6705	71.749	0.276451	53.599	292.696	1177.34	532.779	103.595	546.497	1284.42	678.685	6001.96	403.123	1087.8	4427.2		1.42851	8.35871	43.062	14.3324	1.42851	32.1269		43.0725	50.6916	45.2535	49.9541	43.7925	50.587	47.2252	3.56875	50.7939	7.55687	44.1578	50.4287	0.0662988	47.6038
	58.2039	37.4601	82.3488	63.9426	45.5845	77.0755	60.7692	17.4477	78.217	28.7114	304.423	61.0733	48.7394	73.7922	0.204461	6.5808	543.317	465.679	10.0702	230.576	265.893	2053.68	603.867	4825.03	2606.74	1069.17	4120.24		2.86933	23.6132	21.2756	2.86933	15.4887	16.0022		43.1754	50.906	45.6973	50.127	43.9176	50.2252	47.3414	3.48033	50.8218	7.35155	44.3625	50.2006	0.0617381	47.9122
	57.4435	36.6728	76.1939	63.0055	56.7974	90.7638	63.4794	18.4716	81.951	29.0985	341.199	60.2245	56.9589	72.8968	0.122735	36.4332	718.599	161.656	0.224661	44.6499	744.434	1985.33	565.792	4007.84	2511.92	1928.18	6064.89		2.78101	23.5517	15.9694	2.78101	3.42707	30.5393		43.2508	51.0821	46.1353	50.2729	44.0597	49.8159	47.4361	3.3945	50.8306	7.15594	44.5786	50.1587	0.0589004	47.9756
	55.5429	34.8987	73.4714	59.121	55.3429	89.855	61.372	18.6221	79.994	30.3429	346.781	57.3319	55.3929	69.8838	0.115671	33.9783	700.832	146.395	5.06693	36.3499	811.281	1819.58	484.545	3670.54	2137.64	1802.56	5924.17		1.78905	22.4332	16.1394	1.78905	1.98905	32.523		43.3305	51.3404	46.5564	50.4415	44.1142	49.4096	47.5321	3.36986	50.902	7.08966	44.7248	50.1835	0.057516	47.983
	51.3208	32.4423	71.2688	56.9296	51.8442	83.9364	57.957	17.8078	75.7649	30.7259	317.119	54.3869	51.4517	67.684	0.136251	44.0393	650.999	177.204	1.05569	37.367	674.93	1477.21	382.436	3408.51	1939.8	1517.71	5048.11		3.06605	21.9445	16.882	2.54269	2.54269	29.5496		43.3974	51.6283	46.8942	50.7238	44.1394	49.0436	47.6378	3.41168	51.0495	7.16171	44.8281	50.3038	0.0575592	47.9689
	48.4732	31.4778	65.2344	62.1616	46.952	76.1893	55.0814	15.91	70.9914	28.8846	253.129	55.3174	47.3323	64.4662	0.153256	43.6684	557.13	103.083	50.129	66.0861	445.546	1266.42	345.641	2740.31	2428.04	1160.47	4007.27		6.8442	23.8396	9.917	6.8442	8.36532	20.872		43.4159	51.9301	47.22	50.9919	44.1652	48.7231	47.741	3.48844	51.2295	7.30701	44.9289	50.4247	0.0576364	47.9716
	46.8414	29.7148	57.9796	60.7222	44.3801	68.9096	51.4246	13.9791	65.4038	27.1838	195.417	52.4105	44.9954	60.0365	0.143205	21.0057	471.315	42.9677	86.4452	49.6255	305.724	1152.94	283.197	2033.4	2288.27	991.853	3138.6		5.56909	22.6957	5.56909	8.3117	8.03043	16.4991		43.2701	52.1791	47.5288	51.2655	44.204	48.2547	47.7837	3.60323	51.3869	7.54071	45.0352	50.5128	0.0573279	47.8918
	48.0149	27.4354	52.7931	59.2429	43.5627	63.2569	49.051	12.7915	61.8425	26.078	163.623	50.404	44.6757	57.6305	0.126627	1.07342	467.232	14.0036	103.876	30.1217	201.806	1234.02	211.676	1592.55	2148.93	941.036	2537.19		2.3891	22.9686	2.3891	8.8389	6.84137	12.8528		43.0631	52.2248	47.8156	51.5485	44.2641	47.648	47.7607	3.70364	51.4643	7.75459	45.1101	50.6153	0.0575102	47.7318
	49.3857	25.9072	49.4388	54.8623	42.0131	61.1181	47.1209	12.1858	59.3067	25.8606	148.493	49.4123	43.8563	53.5064	0.0991156	5.12949	450.02	5.3728	59.9296	26.0893	195.923	1332.2	169.543	1336.08	1761.98	848.368	2326.3		0.0265465	23.5051	0.0265465	5.45004	7.39915	11.7059		42.8765	52.2163	48.0954	51.8411	44.5346	47.098	47.777	3.77663	51.5536	7.90471	45.1754	50.9046	0.0596296	47.5967
	48.3532	24.995	46.6959	56.7367	38.9683	70.0991	47.6414	15.3399	62.9812	32.1986	235.311	47.5246	40.9002	54.6409	0.143819	0.506713	512.859	0.893898	82.7253	75.2217	504.349	1257.9	146.619	1143.09	1922.85	680.27	3273.3		0.82865	22.5296	0.82865	9.21216	8.55623	22.5745		42.6934	52.1959	48.3355	52.1063	44.9031	46.6299	47.8107	3.8469	51.6576	8.0461	45.3348	51.1636	0.0604032	47.4827
	45.8219	24.7268	42.7555	56.8759	35.2509	68.4939	45.6542	15.5061	61.1603	33.9642	240.439	44.2887	37.1271	54.1124	0.186162	0.0281505	437.954	8.40207	125.927	108.228	521.655	1084.75	140.196	892.167	1935.08	500.172	3092.2		1.53321	19.5619	1.53321	12.5871	9.03784	24.2052		42.4886	52.1647	48.505	52.1939	45.2797	46.196	47.8047	3.89846	51.7031	8.15497	45.5088	51.2498	0.0593329	47.3505
	42.5	25.6738	41.5133	53.5032	32.569	64.2358	43.3325	13.9433	57.2758	32.1774	194.415	42.0066	34.8051	50.7524	0.186393	0.693116	311.829	3.30964	103.443	115.853	436.947	876.966	163.519	819.5	1649.73	387.406	2636.76		0.493353	16.3328	0.493353	11.4966	9.43763	22.2292		42.2692	52.1265	48.6551	52.3001	45.6651	45.7768	47.7988	3.97345	51.7722	8.31286	45.693	51.2586	0.0574057	47.2159
	40.801	25.8104	39.5168	48.8644	29.8759	59.2959	40.6941	12.2698	52.9638	30.1513	150.547	40.1589	32.2861	46.8485	0.184021	0.0114464	221.523	1.38603	66.754	117.033	346.029	779.23	167.031	709.178	1294.42	288.643	2153.85		0.642143	14.3485	0.642143	8.70547	10.283	19.137		42.0573	52.0901	48.8043	52.4313	46.0476	45.482	47.8188	4.05666	51.8754	8.4834	45.6234	51.2686	0.058263	47.426
	39.4975	25.0947	36.3131	47.2915	28.5168	54.4003	38.519	11.0928	49.6118	28.7983	123.051	37.9053	30.4658	45.343	0.196246	0.957479	180.211	4.86594	76.9571	100.044	252.217	708.152	149.043	548.811	1183.71	244.309	1723.41		1.5922	12.8106	1.5922	9.38621	9.38853	16.495		41.857	52.0421	48.9625	52.6755	46.4186	45.4319	47.8979	4.14477	52.0427	8.65335	45.6786	51.2722	0.057696	47.6905
	37.7864	24.9598	33.5859	48.8959	27.6237	57.6465	38.4163	12.6563	51.0726	32.9451	160.182	35.6861	29.1142	46.1185	0.226023	0.396848	181.079	23.3334	109.821	116.482	369.798	620.011	145.767	428.469	1296.69	217.188	2003.47		2.10025	10.7264	2.10025	13.2098	8.06247	21.9603		41.6481	51.9763	49.1018	52.9565	46.7925	45.4402	47.9859	4.24144	52.2273	8.83892	45.7782	51.2577	0.0564685	47.9471
	36.2223	53.0679	51.2077	49.693	26.0154	57.2491	45.5759	11.9261	57.502	26.1677	142.233	50.4503	39.59	52.6029	0.141149	87.4901	56.1306	31.7169	16.9506	382.613	136.263	544.565	1614.56	1468.52	1354.73	172.371	1968.05		14.2281	2.61759	0.757334	0.757334	24.4349	6.79874		41.4471	51.8862	49.223	53.2482	47.1749	45.4365	48.0693	4.34293	52.4123	9.03472	45.8711	51.2204	0.0550955	48.199
	34.1276	75.9371	53.2493	64.9334	23.8089	52.5697	50.771	19.2211	69.9921	37.8583	369.449	52.9095	38.7382	62.0124	0.231008	277.002	633.334	6.14186	200.574	726.958	3.23542	451.192	3975.4	1629.17	2708.9	119.301	1574.77		18.7819	23.0276	0.339775	12.0239	29.1007	0.339775		41.2689	51.7707	49.3256	53.5313	47.5688	45.4189	48.1474	4.44064	52.588	9.22301	45.9564	51.1594	0.0535759	48.4472
	32.2697	75.709	48.1097	61.3651	21.4068	47.8735	47.789	19.4978	67.2868	40.7997	380.163	47.9916	36.1707	58.0513	0.232224	240.848	779.53	0.102854	184.312	696.018	0.00713939	375.714	3946.69	1240.68	2350.19	72.5982	1224.1		15.7219	27.7175	0.118107	13.3736	26.5848	0.118107		41.1067	51.6483	49.4258	53.7975	47.9694	45.4168	48.2274	4.53508	52.7625	9.40353	46.055	51.0926	0.051856	48.6976
	32.5762	73.9088	43.932	56.0639	19.5333	43.682	44.9494	18.7824	63.7318	41.7858	352.78	43.807	35.3526	53.0309	0.200018	153.096	838.65	1.03508	123.533	645.978	1.60614	387.689	3723.74	963.829	1864.3	44.1812	948.372		11.2308	30.1018	0.124973	12.2569	24.2737	0.124973		40.9675	51.5368	49.5155	54.0277	48.3172	45.4411	48.301	4.61953	52.9205	9.56404	46.1602	51.0315	0.0501209	48.9163
	32.1808	69.6956	42.177	53.0046	18.0654	40.0766	42.5333	17.6604	60.1938	41.5214	311.891	41.1268	34.1547	50.2977	0.191149	107.175	737.789	0.12699	109.648	598.68	6.03546	372.274	3227.29	857.939	1609.47	26.8223	739.309		8.94602	28.5688	1.05018	11.8778	23.0614	1.05018		40.9665	51.4347	49.5899	54.2846	48.5975	45.6267	48.4166	4.65272	53.0694	9.60976	46.3694	50.9735	0.0472978	49.0937
	30.634	65.1777	41.2016	51.9306	18.2545	36.3744	40.5955	16.4275	57.0229	40.4662	269.861	38.788	32.0691	49.2484	0.211262	99.2314	604.286	0.367375	128.486	499.119	17.8173	314.978	2734.38	801.752	1524.46	28.8169	551.689		8.15402	26.3897	2.41358	13.1426	20.5335	2.41358		40.9874	51.3342	49.6625	54.5719	48.8359	45.8124	48.5341	4.69085	53.2249	9.66507	46.5683	50.9163	0.0446014	49.2492
	28.3858	71.2637	40.0371	49.4855	28.9255	33.3151	41.9021	16.419	58.3211	39.1841	269.582	36.6761	30.0229	47.1234	0.221663	182.691	862.104	3.4783	57.5073	168.392	73.7375	240.233	3407.92	737.162	1339.49	257.255	417.332		8.29027	34.5876	3.36102	12.8094	7.75054	3.36102		41.0027	51.2224	49.7338	54.792	49.0469	45.8967	48.6158	4.72712	53.3429	9.72343	46.6842	50.8502	0.0427133	49.3904
	26.8075	94.2889	36.5994	45.2178	39.0288	31.1117	45.509	24.7304	70.2394	54.3418	611.593	37.8141	32.4836	43.6705	0.146898	349.746	2379.48	79.3814	0.0848274	41.9933	207.282	193.798	6626.37	562.307	1045.32	683.426	332.163		11.0066	56.4748	1.2147	7.40367	1.2147	6.70238		41.0198	51.1061	49.8062	54.668	49.2365	45.9401	48.6295	4.67956	53.309	9.62289	46.7642	50.7811	0.0411801	49.5214
	37.7006	99.7157	33.0108	56.2807	43.1897	28.7056	49.7672	26.2698	76.037	52.7854	690.101	40.4451	34.1833	53.0079	0.215901	145.602	2494.85	280.776	42.4261	43.2637	443.589	615.746	7539.33	404.993	1883.07	918.29	250.249		2.74454	59.2705	7.43432	15.8356	2.74454	11.7395		41.0771	50.9835	49.8819	54.2456	49.1818	45.9877	48.5596	4.53747	53.0971	9.34413	46.7862	50.7081	0.0402268	49.5319
	95.3485	97.5514	30.9442	68.0878	40.9125	26.2772	59.8536	31.8456	91.6992	53.2058	1014.14	54.5002	33.4363	88.5333	0.451728	1259.89	1421.12	835.753	67.8023	358.767	1127.37	6800	7168.17	326.086	3047.2	785.463	179.316		40.8484	43.0513	23.5559	13.5877	13.5877	28.2229		41.1679	50.8615	49.9586	53.8592	48.9581	46.044	48.4749	4.39144	52.8663	9.05921	46.7725	50.6358	0.0396609	49.4584
	99.6787	92.5383	57.0349	62.2616	38.4494	24.0641	62.3378	29.5638	91.9016	47.4251	874.016	59.6482	43.0958	84.9691	0.32697	1394.34	912.071	28.1211	0.0058164	570.657	1464.88	7532.91	6344.44	1949.09	2437.91	653.469	124.941		40.0305	32.8901	2.61333	2.61333	21.1988	35.5842		41.2812	50.749	50.0348	53.5477	48.7518	46.1026	48.4112	4.26069	52.6719	8.80104	46.7649	50.5705	0.0390977	49.3933
	95.3086	85.4511	65.0066	70.1266	58.2512	23.4387	66.2638	25.0058	91.2696	37.7368	625.291	67.5666	59.94	81.62	0.153151	843.603	368.153	1.58061	14.9215	64.2024	1833.99	6793.43	5265.64	2716.52	3276.45	2057.96	111.351		27.742	17.8845	2.56003	2.56003	9.31545	44.1279		41.4166	50.6415	50.1114	53.3859	48.5889	46.1645	48.3848	4.16203	52.5468	8.60194	46.7706	50.509	0.0384293	49.3502
	88.8662	81.4826	59.1123	65.7678	91.2043	22.6394	68.1788	25.6787	93.8575	37.6639	659.398	73.6252	60.7761	87.0203	0.17757	427.969	176.993	82.2015	5.81277	530.177	2073.84	5772.93	4705.45	2136.83	2796.44	6133.7	95.121		15.241	7.85743	14.513	7.85743	17.5791	50.9858		41.5428	50.5257	50.1325	53.2334	48.4476	46.2049	48.3478	4.06713	52.4149	8.41223	46.7656	50.4274	0.0376756	49.29
	84.4173	82.3587	54.2098	60.4414	93.2257	20.8272	65.9133	26.6776	92.591	40.4738	711.697	71.4	55.7677	83.9026	0.201438	342.396	270.449	136.973	29.9424	745.965	2032.76	5116.67	4826.4	1707.63	2261.48	6454.41	63.0567		13.0173	10.9587	17.1902	10.9587	21.8257	50.5728		41.6506	50.4041	50.146	53.1124	48.3009	46.0873	48.2835	4.00257	52.2861	8.28972	46.6407	50.3396	0.038141	49.2234
	80.7294	86.5859	52.5178	56.6334	86.9888	18.9126	63.728	26.5971	90.3251	41.7353	707.405	68.6814	53.5467	85.1218	0.227702	289.049	522.485	125.668	50.3332	541.066	2008.42	4602.68	5431.62	1570.65	1913.8	5491.17	36.3153		12.048	17.9045	16.1636	12.048	18.3074	49.7688		41.7318	50.2863	50.1657	53.0525	48.1544	45.9456	48.2227	3.96692	52.1897	8.22625	46.4978	50.2561	0.038844	49.16
	77.0593	85.2771	59.3256	52.2485	80.14	25.9289	63.3299	22.3178	85.6477	35.2405	498.084	68.1924	54.0178	79.3698	0.190063	188.496	481.681	16.0345	122.798	282.579	1398.83	4118.16	5240.42	2156.6	1549.38	4523.05	170.108		8.86684	17.0847	8.86684	15.9439	11.9476	42.2635		41.8151	50.1682	50.1916	53.0358	48.0173	45.7799	48.168	3.94653	52.1145	8.19326	46.3393	50.1857	0.0398491	49.0928
	73.6164	81.8623	59.7991	49.4035	86.9579	27.3305	63.1616	22.4042	85.5658	35.4713	501.949	66.7078	52.0024	79.8008	0.210908	109.303	349.714	11.3062	189.286	566.265	1283.87	3688.14	4757.67	2200.81	1333.5	5486.6	208.632		6.90864	15.1545	6.90864	17.3043	20.2502	39.3773		41.9022	50.0506	50.2136	53.0167	47.9075	45.5877	48.113	3.92954	52.0426	8.16732	46.1676	50.1729	0.0415741	48.979
	70.9631	76.7272	54.9971	45.4275	99.4356	25.1873	62.123	25.9901	88.1131	41.8365	675.486	62.9801	47.8199	75.2862	0.223111	78.1481	213.284	50.7779	278.74	1392.23	1364.25	3372.91	4075.66	1773.32	1058.93	7490.78	151.313		7.983	13.7471	7.983	17.5526	36.4555	37.7928		41.9666	49.9341	50.1871	52.9874	47.8161	45.3988	48.0483	3.91371	51.962	8.14535	46.0031	50.1238	0.0428669	48.8751
	66.4664	70.8616	50.1143	42.332	97.0936	23.8996	58.4613	25.4348	83.896	43.5071	646.929	58.2904	44.2776	69.7628	0.223476	64.082	153.769	69.6713	260.153	1492.46	1194.51	2870.82	3361.13	1385.92	867.045	7090.86	121.292		8.17603	12.5713	8.17603	15.9584	38.8033	34.3907		41.8413	49.8068	50.1587	52.9792	47.7479	45.2238	47.9596	3.95998	51.9196	8.25691	45.8548	50.0707	0.0439496	48.7773
90°	60.5994	68.1076	59.1467	41.0134	89.1751	23.0149	56.8428	22.7446	79.5875	40.0132	517.318	59.873	45.5467	66.2306	0.185045	14.112	126.895	5.30753	250.573	1045.37	1144.33	2276.54	3049.38	2140.01	791.128	5819.97	102.588		0.726391	8.23455	0.726391	18.8597	29.3021	36.8581		41.7054	49.6379	50.1363	53.0204	47.6933	45.0374	47.8718	4.02108	51.8929	8.39969	45.7014	50.0117	0.0450342	48.6656
	54.1854	66.8356	85.7327	40.2455	84.6893	22.0816	58.9617	25.1946	84.1563	42.7305	634.768	60.5105	43.7305	80.2258	0.294421	22.8124	61.9987	716.687	350.297	661.908	1360.14	1705.61	2910.52	5306.59	748.52	5155.65	84.5526		6.32508	6.32508	25.2222	20.2651	24.1787	38.4289		41.5711	49.4797	50.1139	53.1046	47.6446	44.8458	47.7933	4.09547	51.8888	8.56913	45.5455	49.9554	0.0461766	48.5622
	48.5654	64.0602	99.6914	39.3877	81.3579	21.2187	59.0469	28.6433	87.6902	48.5095	820.441	56.3128	41.6821	77.0335	0.297782	109.86	25.1335	1651.97	386.484	497.782	1430.97	1273	2618.76	7535.11	702.32	4688.35	69.4272		7.74738	7.74738	43.3785	16.9251	25.0451	35.0942		41.4422	49.3209	50.0935	53.2136	47.6033	44.6647	47.723	4.17458	51.8976	8.74751	45.3993	49.9003	0.0472298	48.4621
	44.5649	58.7954	99.4496	40.3362	78.7269	20.2051	57.013	28.5076	85.5206	50.002	812.686	51.6801	41.3933	73.744	0.280974	154.956	3.17698	1800.87	278.117	471.491	1354.82	1003.53	2107.64	7493.2	753.492	4334.97	53.5642		7.11528	7.11528	47.7695	11.344	27.0467	31.475		41.3043	49.1202	50.0815	53.3363	47.5662	44.4879	47.6494	4.25868	51.9081	8.93753	45.2575	49.8412	0.0481997	48.3432
	42.7046	53.5009	97.256	42.6721	76.5154	18.9348	55.264	27.7639	83.0278	50.2386	770.832	48.1027	42.6802	70.7618	0.247541	157.737	3.10842	1763.33	158.556	451.624	1319.8	889.127	1649.54	7118.23	887.187	4048.65	36.584		5.39814	5.39814	49.1532	5.43069	28.4127	29.1679		41.1554	48.9092	50.0729	53.4834	47.5374	44.259	47.5695	4.36204	51.9316	9.16982	45.0786	49.782	0.0495816	48.2233
	40.7291	48.6934	93.1923	41.3309	74.3118	41.948	56.7009	21.9766	78.6776	38.7589	482.973	45.3207	41.4852	67.9072	0.241534	255.099	64.1198	1331.62	236.237	310.142	217.648	775.218	1282.15	6449.04	809.092	3773.08	844.581		4.59163	3.3727	47.8715	3.98983	28.9911	3.3727		40.9963	48.709	50.0028	53.6382	47.5169	43.8982	47.4602	4.48699	51.9472	9.4542	44.8028	49.6793	0.0516129	48.1129
	36.7356	44.6126	87.6726	39.1891	71.8405	39.8404	53.3151	21.2384	74.5535	39.8356	451.07	42.2265	39.3519	65.0335	0.246027	274.879	75.7345	1180.43	199.546	343.188	181.567	568.788	1006.55	5592.98	691.832	3475.58	726.521		5.49085	2.38607	45.4461	3.03744	29.614	2.38607		40.8071	48.5233	49.9396	53.7769	47.4554	43.3195	47.3036	4.65704	51.9607	9.845	44.3535	49.5855	0.0556961	47.9894
	34.3376	40.8352	84.5505	37.4081	69.0064	36.851	50.4981	21.044	71.5421	41.6728	442.85	39.1217	36.9903	61.9636	0.252373	261.164	93.3718	1159.56	171.349	342.555	186.244	460.154	781.138	5135.75	601.315	3149.45	574.303		4.78409	1.71356	45.4289	1.71356	29.8847	2.27067		40.6042	48.3408	49.8657	53.8863	47.3849	42.7455	47.1379	4.82642	51.9643	10.2389	43.9053	49.4845	0.0597407	47.8628
	36.0991	39.0607	83.2544	35.3726	66.0083	36.2298	49.3375	20.3763	69.7138	41.2999	415.194	37.6452	36.1317	59.2714	0.242546	175.255	105.612	1150.36	195.017	277.916	171.812	538.829	685.096	4951.66	505.631	2821.94	544.914		1.54617	1.41548	45.6091	2.27263	28.363	1.41548		40.4101	48.1392	49.7631	54.0062	47.2448	42.2228	46.9644	4.98639	51.9508	10.6174	43.4783	49.3571	0.0633248	47.692
	34.0472	44.2373	90.6296	33.679	62.4769	39.814	50.814	22.1824	72.9964	43.6541	492.059	42.0256	35.4889	57.917	0.240114	281.125	43.2528	1585.28	293.609	136.023	121	447.781	982.881	6044.01	432.332	2459.22	725.096		7.97843	2.21167	48.604	8.34667	20.4513	2.21167		40.2092	47.9456	49.6607	54.1434	47.0552	41.7205	46.7891	5.15219	51.9413	11.0115	43.0542	49.2319	0.0669407	47.5004
	40.8448	45.2146	96.9182	41.3856	58.7487	42.5869	54.2831	21.9256	76.2088	40.3912	480.733	43.9008	41.6859	55.3652	0.140949	180.589	82.2382	1817.75	166.346	19.9411	136.802	781.674	1045.12	7061.35	812.207	2103.35	882.121		3.05595	1.31386	53.0175	2.51514	14.8479	1.31386		39.967	47.5605	49.5742	54.2879	46.8782	41.0369	46.5508	5.36434	51.9151	11.5236	42.4972	49.0708	0.0717889	47.2194
	57.7623	43.2535	96.2817	60.2588	56.0824	39.3535	58.832	20.1758	79.0079	34.294	407.064	56.9223	46.4608	59.6347	0.12417	1.14442	242.69	1402.48	2.03567	7.56027	379.414	2013.85	922.164	6954.78	2244.15	1865.9	700.508		0.839911	13.6688	39.3594	3.33645	0.839911	17.5689		39.6295	47.069	49.1574	54.4043	46.7228	40.1723	46.1926	5.59624	51.7888	12.115	41.8099	48.6353	0.0754643	46.8959
	56.9335	40.3886	93.7994	66.0901	54.3361	37.8467	58.2324	20.3843	78.6167	35.0051	415.521	55.6348	43.8755	63.8009	0.18505	1.68707	318.402	1265.01	61.7429	15.1809	415.577	1940.15	756.372	6546.92	2830.64	1718.08	623.018		1.2987	15.2463	38.1646	10.4552	1.2987	17.7881		39.2578	46.5898	48.7105	54.4961	46.5873	39.2738	45.8192	5.84341	51.6626	12.7532	41.1022	48.1803	0.079278	46.5885
	54.1711	53.225	89.5553	65.8182	52.7732	43.6778	59.8701	16.1603	76.0304	26.9923	261.157	53.698	52.8861	62.9064	0.0865367	32.4791	44.1577	881.21	35.3804	50.366	262.189	1704.43	1627.2	5878.12	2801.78	1590.96	948.115		0.473042	0.473042	35.8573	12.1202	0.924816	10.0202		38.9607	46.1439	48.2954	54.5757	46.3923	38.4009	45.4615	6.07528	51.5368	13.3636	40.7565	47.8196	0.079741	46.2681
	51.5948	82.0287	84.2661	64.8321	50.7725	43.782	62.8794	17.1262	80.0055	27.2366	293.306	58.2134	50.9781	77.7295	0.207847	127.341	366.698	457.393	3.8131	146.576	364.71	1498.34	4780.66	5095.07	2698.36	1435.36	954.538		6.61864	23.8153	26.0527	6.61864	7.44094	14.4315		38.6885	45.736	47.8955	54.6701	46.0474	37.5947	45.1054	6.29507	51.4004	13.9564	40.4504	47.4335	0.0794584	45.8917
	57.9699	96.0534	80.1548	62.4618	47.9209	40.6389	64.1999	20.6454	84.8453	32.158	426.232	60.2158	50.4332	75.7315	0.200519	38.8139	1014.64	254.557	3.02117	265.006	555.122	2032.52	6916.75	4525.04	2457.72	1227.42	770.203		2.24597	35.8375	19.939	2.24597	12.2949	19.5769		38.4187	45.3768	47.0937	54.7593	45.6662	36.845	44.6933	6.4725	51.1658	14.482	40.1583	46.7368	0.0757071	45.5215
	56.0198	94.1177	76.8146	59.0721	45.9703	38.1275	61.687	20.5991	82.2861	33.3929	424.323	57.5459	48.4827	72.379	0.197716	32.1176	1051.75	228.844	6.83771	247.015	555.049	1860.49	6598.54	4086.82	2133.12	1094.55	637.117		1.52617	36.5718	19.2687	1.52617	11.5756	19.4184		38.0416	45.0438	46.2868	54.8136	45.3094	36.124	44.2699	6.66432	50.9342	15.0539	39.7922	46.0424	0.0728175	45.1766
	52.0112	87.5572	74.117	55.5029	44.8192	35.3225	58.2217	19.3039	77.5255	33.1558	372.639	53.7571	46.6172	69.4635	0.196814	38.5696	860.573	252.662	7.39155	179.627	524.373	1530.76	5575.74	3749.19	1816.17	1019.71	503.38		1.74585	33.8001	20.3599	1.74585	8.93791	18.4346		37.5807	44.7215	45.5703	54.5523	44.9502	35.4206	43.7993	6.77955	50.5788	15.4787	39.3659	45.4153	0.0713527	44.8359
	48.7527	83.35	72.1416	53.0894	44.3429	32.901	55.7629	18.6477	74.4106	33.441	347.737	50.9211	45.4453	67.3785	0.194402	49.143	761.048	268.26	7.14778	130.418	522.668	1286.4	4965.13	3511.18	1616.28	989.511	400.586		2.16834	32.429	21.2205	2.16834	6.57821	18.0201		37.1264	44.4041	44.9109	54.2974	44.4734	34.5754	43.2979	6.93346	50.2314	16.0134	38.9458	44.8015	0.0699205	44.4388
	47.0873	90.728	69.9437	52.2591	43.8451	30.2663	55.6883	21.4629	77.1512	38.5411	460.656	49.6732	44.6557	65.5226	0.189393	73.9771	1227.79	203.219	11.7589	140.26	646.278	1169.7	6059.33	3255.54	1550.22	958.444	302.061		2.58594	41.0548	20.2705	2.58594	5.82809	19.4069		36.6845	44.1008	44.2733	54.0815	44.0067	33.7359	42.8138	7.10135	49.9152	16.5866	38.5151	44.2302	0.069069	44.0538
	43.162	90.6014	67.5191	67.6666	42.5675	28.8329	56.7249	22.5664	79.2913	39.7821	509.241	55.3406	42.7162	67.6297	0.225777	183.953	1147.62	116.515	119.721	200.432	777.967	916.614	6039.63	2984.74	3000.88	880.972	254.291		12.1786	35.2609	12.1786	12.3261	12.773	26.5077		36.2843	43.8203	43.6539	53.8856	43.571	32.9508	42.361	7.26031	49.6213	17.1392	38.1059	43.7787	0.0692773	43.6124
	40.686	87.676	64.843	67.4081	40.4659	28.0218	54.8501	22.1918	77.042	40.459	492.478	52.7645	40.5209	66.7668	0.244631	200.622	1077.54	99.8568	157.703	206.908	719.759	772.822	5593.5	2699.49	2972.62	760.629	229.082		12.0785	34.9115	12.0785	14.6436	12.2986	24.7427		35.9263	43.5463	43.0926	53.6288	43.1808	32.2391	41.9357	7.38036	49.316	17.5993	37.7179	43.4549	0.0706763	43.1367
	39.5163	82.1014	61.9148	66.8983	38.3627	26.3265	52.52	21.0983	73.6182	40.1719	445.136	50.7156	38.6511	65.6524	0.258873	169.095	875.06	88.262	206.735	200.43	686.1	709.156	4790.72	2403.78	2917.29	649.041	180.637		11.1992	31.3858	11.1992	16.1827	12.3529	24.3891		35.5773	43.2866	42.6002	53.3708	42.8125	31.6239	41.5452	7.47857	49.0238	18.001	37.333	43.1681	0.0724845	42.7064
	36.697	75.4779	58.5713	65.7168	38.3927	24.4982	49.8923	19.6549	69.5472	39.3947	386.316	48.482	37.1209	63.9304	0.265305	174.116	654.62	75.3246	250.414	132.24	644.863	566.947	3917.7	2087.11	2791.05	650.576	134.834		11.785	26.9958	10.0893	17.2348	10.0893	23.9839		35.2058	43.0476	42.1548	53.1089	42.4479	31.0695	41.1724	7.56648	48.7389	18.3775	36.9431	42.8977	0.0745814	42.3014
	35.3829	72.0868	54.9631	63.2771	58.032	27.0344	51.7961	17.1754	68.9715	33.1597	294.995	56.4976	40.2779	61.9658	0.212119	269.391	411.714	10.03	131.814	38.8876	613.139	506.094	3504.69	1770.45	2539.22	2038.13	200.167		21.1147	15.5892	1.53449	6.77952	1.53449	29.4631		34.8121	42.8241	41.7394	52.8706	42.095	30.5328	40.8123	7.66323	48.4756	18.7767	36.5439	42.6419	0.0770084	41.9172
	33.2348	69.6307	51.7494	59.7261	65.9814	28.2677	51.4317	17.2017	68.6334	33.4458	295.899	55.7377	37.8635	64.4176	0.259619	331.125	331.205	0.100922	68.7968	211.695	536.572	414.061	3219.92	1510.33	2193.96	2819.09	236.585		22.5029	13.893	3.98835	3.98835	10.2437	27.4701		34.4202	42.659	41.3488	52.5974	41.7685	29.9026	40.4494	7.77937	48.2288	19.2323	36.1523	42.4364	0.0799616	41.5587
	30.8087	65.1953	48.9626	57.4195	65.602	26.7794	49.1279	16.9315	66.0594	34.4642	286.677	53.191	35.3472	63.2514	0.283008	335.593	258.161	0.0273242	68.7499	271.395	499.457	321.211	2736.23	1301.5	1983.2	2778.94	193.016		22.3823	12.0043	4.22843	4.22843	12.4109	26.4117		34.0442	42.5294	40.9961	52.3103	41.4761	29.2968	40.1088	7.8876	47.9964	19.6655	35.7822	42.266	0.0830751	41.2361
	28.1438	59.8626	46.7319	56.372	64.2163	25.0193	46.7243	16.6614	63.3857	35.6589	277.601	51.5519	32.7908	58.9899	0.285453	345.235	172.614	5.76319e-05	93.0772	305.97	471.108	232.79	2206.77	1145.52	1891	2634.76	147.208		23.4081	8.31065	4.82003	4.82003	12.6644	26.5327		33.6946	42.3882	40.654	52.0491	41.2079	28.7293	39.7872	7.99106	47.7782	20.0845	35.4344	42.0931	0.0858876	40.931
	26.0003	55.0159	44.7914	56.0202	61.5295	33.9667	46.2207	13.9199	60.1405	30.1161	193.763	49.9037	36.6729	55.7691	0.206575	408.865	77.3569	2.0428	96.0307	234.359	150.159	171.974	1774.9	1017.93	1860.53	2366.15	444.382		23.9034	5.11227	5.11227	6.11652	11.6258	15.9369		33.3603	42.2372	40.3289	51.8277	40.9637	28.2049	39.4871	8.09404	47.5812	20.4979	35.1024	41.9189	0.0885007	40.6463
	23.8486	50.792	42.7744	64.4413	58.0698	53.7119	48.9397	14.2649	63.2046	29.148	203.488	52.252	44.7788	56.9803	0.119906	629.563	3.43103	38.0105	240.302	83.3589	22.7745	120.17	1436.84	893.295	2657.92	2041.54	1666.73		28.4034	1.45998	9.47754	12.1894	5.81783	1.45998		33.0352	42.1399	40.0347	51.6162	40.73	27.7268	39.2138	8.19121	47.405	20.8886	34.7851	41.7874	0.0914472	40.3824
	21.4518	48.1669	40.724	64.6164	56.5015	54.3936	47.6424	15.1411	62.7835	31.7808	229.253	51.2803	42.5847	55.9745	0.135856	685.946	0.275164	47.8642	288.116	78.4845	45.5796	73.3667	1244.72	774.933	2675.99	1902.28	1722.85		29.8285	3.11335	10.5563	13.3361	5.22124	3.11335		32.7382	42.0481	39.7649	51.3803	40.5028	27.2148	38.9415	8.28837	47.2299	21.2842	34.4948	41.6618	0.094108	40.1338
	19.6059	45.4416	38.6027	63.1949	55.7874	50.7611	45.5656	15.2622	60.8278	33.495	232.935	48.1014	40.3124	54.5308	0.149915	673.904	0.0153708	48.4826	310.792	104.485	26.9932	45.1527	1059.85	661.328	2530.95	1840.5	1434.5		28.4954	2.65974	9.4987	15.0935	7.68603	2.65974		32.4616	41.6622	39.3354	51.1225	40.2896	26.7029	38.5957	8.35232	46.948	21.6406	34.1801	41.3191	0.0945574	39.8125
	18.7134	41.6987	36.3758	60.3372	55.447	46.6727	43.2075	14.8604	58.0678	34.393	220.83	44.1857	37.7065	53.2535	0.170921	599.959	2.2765	46.6718	293.429	149.807	12.0076	33.9546	830.149	551.754	2251.59	1811.41	1141.51		25.4722	2.487	7.80987	16.1516	11.2614	2.487		32.202	41.0343	38.8982	50.698	40.0967	26.244	38.1955	8.33352	46.529	21.8181	33.876	40.7999	0.0927183	39.4974
	17.2384	38.4839	34.1914	57.5066	54.9566	44.7309	41.1846	14.8207	56.0054	35.986	219.654	41.6074	35.2645	52.4002	0.195468	573.42	7.29401	48.9056	266.406	189.667	12.5763	18.9406	655.233	453.904	1990.96	1769.9	1014.08		24.369	3.12352	7.41604	15.8992	13.3492	3.12352		31.963	40.3968	38.5107	50.2954	39.9551	25.8464	37.8279	8.30641	46.1343	21.9584	33.5999	40.2864	0.0904966	39.2329
	16.8316	35.9682	32.0547	56.4956	53.8825	43.9871	39.8699	14.8107	54.6806	37.1475	219.356	39.9776	33.0331	51.4086	0.217612	530.766	15.2235	61.0773	276.412	196.351	16.9507	15.5647	532.771	367.427	1901.76	1680.68	967.253		23.146	4.00943	7.92289	16.5179	13.9048	4.00943		31.7206	39.7671	38.1604	49.9328	39.8394	25.4872	37.4846	8.28648	45.7711	22.1064	33.3306	39.8214	0.0887304	38.9638
	29.0828	33.7422	30.1677	57.3019	52.1401	56.6347	43.1782	13.5489	56.7271	31.379	183.573	42.9412	31.0613	55.511	0.282419	198.681	89.0381	169.274	199.479	80.3148	181.075	262.324	434.968	298.645	1972.74	1540.85	1913.91		13.8584	9.19893	12.7735	14.3608	9.19893	13.6935		31.4762	39.1716	37.8244	49.5887	39.7364	25.1575	37.1591	8.26997	45.4291	22.2556	33.0633	39.5952	0.0898997	38.498
	29.3018	31.8493	28.7241	58.2654	49.458	55.8982	42.2495	13.8094	56.0589	32.6854	190.7	40.6536	29.9387	54.2881	0.289094	167.642	108.164	182.935	256.509	51.9636	186.287	269.467	359.591	250.834	2059.25	1337.49	1850.02		11.3518	8.80439	11.9295	17.6117	8.80439	15.2445		31.2802	38.6153	37.5113	49.2457	39.6282	24.8583	36.8565	8.24314	45.0996	22.3655	32.838	39.3749	0.090523	38.0633
	27.3297	29.0918	27.3629	59.2066	46.583	51.9431	40.2528	14.0975	54.3504	35.0225	198.741	37.8374	27.7951	50.6031	0.290924	167.007	124.57	166.15	359.243	40.071	136.662	208.611	262.615	209.571	2145.56	1135.46	1525.43		10.5077	8.74563	10.4744	21.3692	8.74563	14.1057		31.1	37.9954	37.2075	48.9217	39.4106	24.5843	36.5366	8.20541	44.742	22.4581	32.6268	39.0568	0.0896995	37.6014
	25.5687	26.6179	25.8682	59.1214	44.505	47.9387	38.27	14.2691	52.5391	37.2854	203.608	35.5614	26.0556	47.0803	0.287474	161.323	135.772	153.804	434.783	38.8749	93.4845	160.841	188.554	168.528	2137.68	999.735	1228.67		9.99273	8.94354	9.6932	23.56	8.94354	12.3773		30.9258	37.1435	36.9339	48.6355	39.0883	24.3278	36.1758	8.16302	44.3388	22.5649	32.4278	38.6021	0.0869246	37.0387
	28.3448	24.4296	24.2851	57.389	43.4771	45.5429	37.2447	13.6006	50.8453	36.5168	184.976	35.9109	25.4084	45.0264	0.278528	79.2082	164.229	167.952	405.79	38.8417	68.8597	238.965	133.246	129.931	1980.48	935.79	1066.45		7.5661	11.4814	11.6258	21.478	7.5661	9.63197		30.6402	36.2303	36.6912	48.2337	38.7214	24.0916	35.7681	8.09711	43.8652	22.6378	32.0377	38.2138	0.0879144	36.4608
	30.4167	22.3638	22.7509	54.9618	42.6973	44.043	36.2056	13.1263	49.3319	36.2549	172.299	36.557	24.6674	43.7066	0.278458	33.5116	191.594	181.028	351.795	42.1421	61.4258	307.311	89.8221	97.3094	1770.34	888.691	970.739		6.14031	14.1932	13.8061	18.4048	6.14031	7.48607		29.7718	35.3323	36.4638	47.7074	38.3829	23.8759	35.2557	8.07294	43.3286	22.8983	31.1619	37.9031	0.0976061	35.898
	31.1807	20.6243	21.3215	55.7724	41.5316	42.2849	35.4526	13.67	49.1226	38.5585	186.869	36.3562	23.7863	42.0966	0.277921	18.2486	219.878	199.687	412.894	36.9545	46.6812	334.684	59.8757	71.1518	1839.21	820.549	864.276		5.17543	15.7319	15.0347	19.4162	5.17543	5.92877		28.8522	34.4784	35.9706	47.2301	38.082	23.7005	34.719	8.06582	42.7848	23.2317	30.2588	37.5541	0.107581	35.2245
	32.1356	19.4248	20.1568	69.637	39.8281	39.7449	36.8212	18.4215	55.2427	50.0296	339.352	35.9402	23.1515	39.8073	0.264551	21.9554	302.634	277.701	1076.88	9.04157	8.54775	370.531	42.7516	52.8599	3220.64	725.859	721.379		3.80466	16.5154	15.7834	33.6968	3.88792	3.80466		27.97	33.691	35.3944	46.6664	37.5831	23.5345	34.1399	8.01356	42.1535	23.4727	29.4002	37.036	0.114933	34.5427
	29.9891	18.1567	19.1195	69.4639	37.7565	36.6819	35.1946	18.7561	53.9507	53.2925	351.791	33.3355	21.8369	37.4878	0.263818	27.0972	290.291	258.408	1174.38	6.56329	2.21206	292.504	27.7762	38.8522	3201.02	618.523	566.227		3.3464	15.1788	14.216	36.1284	4.42099	3.3464		27.1484	32.9666	34.874	46.1398	36.7529	23.3727	33.5424	7.94246	41.4849	23.6789	28.6029	36.2832	0.118365	33.9203
	27.4385	16.7355	18.0771	68.5531	35.4348	33.3966	33.2726	18.9094	52.182	56.8317	357.565	30.4175	20.4174	34.9252	0.262145	34.0368	273.477	230.903	1244.72	4.67513	0.0153755	211.764	14.8155	26.9435	3098.79	508.431	420.669		2.97905	13.6821	12.3404	38.1356	5.01726	2.97905		26.3712	32.2303	34.3986	45.6635	35.8981	23.225	32.9644	7.8841	40.8485	23.917	27.836	35.5232	0.121327	33.3145
	26.5478	15.2235	17.0411	67.055	33.622	30.7643	31.7089	18.8013	50.5103	59.2934	353.49	28.6561	19.4177	32.9076	0.257807	26.6374	271.77	215.147	1249.34	3.65983	0.892287	186.635	5.46224	17.2615	2934.24	429.967	319.622		2.10827	13.4326	11.615	38.3989	4.96595	2.10827		25.6254	31.4456	33.9376	45.2225	35.1033	23.0915	32.4043	7.84274	40.2471	24.2028	27.0805	34.8119	0.124918	32.6916
	26.1195	13.8373	16.1768	64.8147	32.0275	28.577	30.2588	18.3585	48.6173	60.6715	337.034	27.3483	18.6625	31.1649	0.250914	17.1336	269.666	198.303	1194.11	3.12842	2.82859	175.117	0.904246	10.827	2696.55	366.385	246.195		1.22871	13.511	11.1714	37.4665	4.67929	1.22871		24.9109	30.6683	33.407	44.82	34.3746	22.8866	31.8446	7.83463	39.6792	24.6027	26.3503	34.1327	0.128671	32.0376
	25.3475	12.7315	15.4109	61.5162	30.5645	26.094	28.6108	17.4926	46.1034	61.1399	305.991	25.7208	17.895	29.4469	0.244009	10.649	252.15	174.238	1082.77	3.81711	6.33406	155.28	0.0239692	6.37319	2364.86	312.518	174.443		0.373262	12.9892	10.3099	35.7955	4.84376	0.373262		24.2279	29.9204	32.8689	44.4384	33.5737	22.6885	31.2863	7.82716	39.1135	25.0178	25.6511	33.3975	0.131187	31.3947
	23.8013	11.7911	14.6497	58.3314	29.0742	23.6755	26.8872	16.6794	43.5666	62.0346	278.201	23.7384	16.9062	27.756	0.24293	9.52293	227.891	149.756	988.738	4.78288	10.3151	119.135	1.19954	3.10943	2065.25	262.045	116.405		0.0628939	11.9473	9.08866	34.593	5.3358	0.0628939		23.5694	29.2242	32.375	44.0884	32.6429	22.511	30.7352	7.82185	38.557	25.4492	24.9831	32.5759	0.131914	30.7996
	21.5438	10.8216	13.8694	56.6544	27.6899	21.5749	25.359	16.4746	41.8336	64.9654	271.412	21.5593	15.788	26.1612	0.24728	14.556	211.336	132.011	979.404	5.43321	14.3196	74.9508	4.2632	0.966365	1915.64	219.146	75.4903		0.0155497	10.7377	7.68993	35.0951	6.1306	0.0155497		22.9741	28.5876	31.9266	43.7661	31.7303	22.3459	30.2218	7.82124	38.043	25.8795	24.3775	31.8775	0.133323	30.1589
	20.0994	10.058	13.2153	56.1657	26.1647	19.6617	24.2275	16.6357	40.8632	68.6646	276.746	19.8805	14.8269	24.6484	0.248801	17.041	200.773	121.268	1020.05	3.75291	20.8463	52.0279	7.99952	0.108207	1873.1	176.315	45.9051		0.218854	9.82253	6.66524	36.2851	6.28417	0.218854		22.4341	27.976	31.3855	43.4532	30.8932	22.188	29.7217	7.81803	37.5397	26.3041	23.8196	31.2624	0.135122	29.4346
	18.4779	9.4376	12.6491	56.0787	24.8081	17.8913	23.2238	16.9399	40.1637	72.9419	286.96	18.1846	13.9597	23.2255	0.249182	22.5231	190.059	111.824	1079.45	2.50995	28.4357	31.2658	11.894	0.0562834	1865.58	142.127	25.0492		0.293331	8.74702	5.53549	37.8941	6.62346	0.293331		21.9552	27.3732	30.5864	43.1448	30.0985	22.0366	29.1991	7.80161	37.0007	26.7187	23.3707	30.4644	0.131766	28.7358
	17.047	8.64264	12.0528	55.9086	23.36	16.4478	22.2431	17.228	39.4711	77.4529	296.803	16.7474	13.1516	21.7817	0.247046	27	184.974	103.842	1133.36	1.2473	33.5861	17.3108	18.0092	0.694766	1850.91	109.696	12.6837		0.299602	8.10475	4.69455	39.1612	6.61258	0.299602		21.5282	26.796	29.6453	42.842	29.3351	21.9122	28.6765	7.77719	36.4537	27.1205	23.1332	29.5678	0.122097	28.0656
	15.4025	7.91426	11.4907	55.3569	21.9214	15.5306	21.2694	17.342	38.6114	81.5349	300.744	15.4666	12.4686	20.3237	0.23954	34.4202	178.359	95.6236	1161.96	0.425124	32.9336	6.33103	24.7218	1.94799	1803.74	81.632	6.99204		0.0640464	7.5523	3.9759	39.8903	6.45484	0.0640464		21.1373	26.268	28.7043	42.5239	28.5955	21.7945	28.1706	7.74887	35.9195	27.507	22.9129	28.6771	0.111731	27.4317
	13.968	7.34701	10.9485	53.9943	20.6061	14.3067	20.1951	17.1265	37.3215	84.8051	293.316	14.1373	11.7033	19.0312	0.238425	38.7765	165.073	85.5001	1142.39	0.168928	34.6736	1.16996	30.6844	3.75549	1689.86	59.5942	2.01723		0.169323	6.79032	3.18888	39.8569	6.46876	0.169323		20.7624	25.7899	27.8114	42.1754	27.8752	21.6862	27.6834	7.71395	35.3974	27.8649	22.7121	27.8592	0.101779	26.8006
	12.7077	6.98724	10.4813	51.7646	19.5154	13.3288	19.1308	16.5064	35.6372	86.2818	272.462	13.0182	11.0379	17.9687	0.238938	41.2566	147.467	74.8139	1064.96	0.147863	33.6638	0.0319234	34.7997	5.78423	1511.51	43.9435	0.195727		0.310541	6.031	2.53691	38.7463	6.49712	0.310541		20.4058	25.3583	26.9577	41.8362	27.1823	21.3445	27.1808	7.72158	34.9024	28.4082	22.348	27.182	0.0975973	26.158
	11.5485	6.53027	9.98046	48.8244	18.5129	12.5782	17.9958	15.6031	33.5989	86.7044	243.458	12.0633	10.3725	17.0293	0.242934	41.5681	131.458	64.2455	950.402	0.267446	29.3499	1.79	40.4	8.44426	1291.54	31.6584	0.0949433		0.51489	5.53308	2.08288	36.761	6.4496	0.51489		20.0863	24.9809	26.1553	41.5154	26.5185	21.0218	26.713	7.72997	34.443	28.9371	22.0116	26.6644	0.0955872	25.5681
	10.7676	6.00651	9.39104	47.0511	17.4895	11.8437	17.0916	15.1489	32.2404	88.6336	229.488	11.3056	9.73517	16.0781	0.245722	39.993	122.878	59.298	897.572	0.15838	27.5405	4.48933	47.3324	12.2173	1167.23	21.1891	1.08725		0.538046	5.2991	1.91457	35.7455	6.18392	0.538046		19.788	24.6467	25.3797	41.2164	25.8831	20.7276	26.2736	7.74217	34.0157	29.4675	21.7074	26.176	0.0933223	25.0132
	9.78514	5.68545	8.87455	45.7155	16.4755	11.5774	16.3523	14.8178	31.1701	90.6163	219.568	10.6813	9.1022	15.251	0.252484	43.1271	113.781	55.9161	862.2	0.0151933	22.7992	9.61761	51.8531	16.0946	1077.75	12.8821	1.71336		0.896137	4.99582	1.80672	35.0342	5.79425	0.896137		19.4696	24.3247	24.6126	40.9702	25.2751	20.4348	25.8478	7.78257	33.6304	30.1092	21.4073	25.7047	0.0912157	24.4686
	8.84735	5.27253	8.70731	44.8224	15.4352	11.1765	15.7102	14.6508	30.3611	93.2569	214.647	10.0119	8.74232	14.3705	0.243508	47.0988	108.945	49.0405	847.522	0.0756557	20.5549	16.3136	57.9705	17.4645	1019.91	6.49631	2.92377		1.16456	4.73938	1.30459	34.8105	5.42325	1.16456		19.1692	23.9457	23.8199	40.7565	24.7011	20.1045	25.4161	7.84583	33.262	30.8695	21.0333	25.2374	0.0908576	23.8828
	7.99198	4.96638	9.18637	44.2426	14.5983	10.2168	15.2004	14.5706	29.771	95.8566	212.302	9.70158	8.29058	13.503	0.239171	51.9614	104.735	36.1686	843.447	0.362474	24.8365	23.955	62.7262	13.69	983.212	2.93088	7.12666		1.7096	4.7352	0.515208	34.541	4.89677	0.515208		18.7983	23.5519	22.9992	40.4616	24.1608	19.7439	24.9526	7.89862	32.8512	31.6545	20.5577	24.7547	0.0926218	23.2755
	7.24833	4.65659	9.68092	44.0717	13.9543	9.508	14.8533	14.6401	29.4934	98.5644	214.332	9.59446	7.81324	12.886	0.245068	57.8358	103.973	26.7536	853.715	0.808193	28.5724	31.7875	67.7291	10.2749	972.526	1.14052	11.4134		2.34613	4.93787	0.0864625	34.4773	4.35986	0.0864625		18.2556	23.174	22.1795	39.9692	23.6452	19.4122	24.4393	7.89969	32.339	32.3237	20.104	24.2408	0.0932857	22.6767
	6.6531	4.44516	9.55939	43.9517	13.1106	9.02802	14.458	14.7401	29.198	101.951	217.269	9.2937	7.24683	12.2228	0.255575	60.9162	100.257	23.9962	869.878	1.81553	29.4846	38.8536	71.2539	11.0688	965.053	0.0502673	14.8868		2.6406	4.84854	0.265687	34.658	3.81686	0.265687		17.7209	22.8243	21.376	39.4436	23.1453	19.0917	23.9336	7.88666	31.8203	32.9522	19.6627	23.7365	0.0938677	22.1001
	13.342	4.32083	9.29228	43.4031	12.3337	8.68557	15.2296	14.1617	29.3913	92.9884	200.555	10.813	8.83725	13.0899	0.193944	3.56301	119.001	35.2514	793.749	8.38632	42.8239	0.207584	73.3685	12.9174	931.272	0.305485	17.6466		2.52901	6.49214	1.52069	32.5901	1.52069	2.1274		17.2401	22.3466	20.6124	38.9886	22.672	18.7103	23.4283	7.90375	31.3321	33.7359	19.1859	23.2392	0.0955422	21.4795
	12.9987	4.0664	8.90094	42.1982	11.5652	8.21196	14.6569	13.8395	28.4964	94.4231	191.532	10.2331	8.3842	12.6403	0.202436	2.74953	112.159	33.1311	758.524	9.55884	41.5373	0.0126257	77.7918	15.8836	859.184	1.74558	21.8501		2.76568	6.16665	1.33211	31.9652	1.33211	2.02109		16.8163	21.5785	19.9066	38.5381	22.2849	18.3247	22.9082	7.91934	30.8275	34.57	18.7202	22.7523	0.0972248	20.7425
	11.7335	5.3811	8.58812	40.0155	10.8281	7.90741	14.0756	12.9048	26.9804	91.6816	166.533	9.70813	8.07759	11.5072	0.175114	5.48559	75.595	30.1128	672.878	10.5463	38.0469	1.3291	56.329	18.4749	735.992	4.23631	24.79		2.02537	4.32703	1.12001	30.3074	1.12001	1.80072		16.3258	20.6669	19.2394	38.098	21.9186	17.9675	22.3694	7.95224	30.3216	35.5497	18.2854	22.2567	0.0979533	19.9531
	11.0113	5.63669	9.66119	38.3946	10.1895	7.31642	13.7016	12.2593	25.9609	89.4737	150.291	9.92532	7.90261	10.8058	0.155181	7.23795	65.0429	16.325	609.745	12.3352	40.7706	3.516	52.5578	10.4017	650.672	7.27333	31.0243		1.08594	4.28863	0.26413	28.4693	0.26413	2.6089		15.8495	19.7783	18.5989	37.6783	21.5636	17.6323	21.8502	7.99091	29.8411	36.5714	17.874	21.7785	0.0984697	19.1886
	12.1145	5.22988	10.7042	37.8097	9.66266	6.74326	13.7107	12.0765	25.7872	88.0805	145.841	10.1835	7.47311	11.7619	0.222969	2.54788	71.9245	9.03887	580.763	16.3867	48.5454	0.595764	58.6217	4.76166	621.174	10.3923	37.7377		1.93105	4.95357	0.520791	27.6263	0.520791	3.44019		15.4115	18.9757	17.9792	37.2826	21.2144	17.3244	21.3646	8.02914	29.3938	37.5815	17.4881	21.3271	0.0989032	18.4775
	12.0167	4.9279	10.2486	37.513	9.12255	6.24204	13.3451	12.1208	25.466	90.826	146.915	9.68558	6.96217	11.5747	0.248829	1.76479	70.8499	9.58848	584.087	17.8302	50.454	0.75635	63.3372	6.95777	606.473	14.1663	44.1471		2.3311	4.75768	0.563028	27.8275	0.563028	3.44354		15.0018	18.2131	17.3716	36.9046	20.8656	17.049	20.9009	8.06768	28.9686	38.5996	17.1296	20.8921	0.0989562	17.7923
	11.3497	4.57225	9.71862	37.5306	8.67075	5.90748	12.9582	12.2907	25.2489	94.8483	151.06	9.19468	6.59829	10.9419	0.247639	2.5873	70.3247	10.495	603.799	18.3825	49.7131	2.36128	69.1245	10.0346	607.336	17.7714	48.7049		2.15504	4.62244	0.523938	28.3359	0.523938	3.28721		14.6035	17.3728	16.7789	36.5302	20.5163	16.7984	20.4334	8.11219	28.5456	39.7007	16.7838	20.4955	0.0995659	17.0856
	11.2963	4.39393	9.32257	37.3397	8.27152	5.41699	12.6735	12.3461	25.0196	97.4167	152.426	8.79705	6.13063	10.8029	0.275919	1.89657	68.5515	11.2288	608.421	19.3775	52.657	2.52815	72.1215	12.7006	597.966	21.2968	55.7915		2.4993	4.40312	0.525523	28.5427	0.525523	3.38005		14.2718	16.5319	16.2362	35.9945	20.1753	16.5605	19.9617	8.0831	28.0448	40.4931	16.3101	20.1219	0.104627	16.5462
	12.6798	4.07227	9.11122	36.4827	7.935	5.02009	12.5502	12.1201	24.6703	96.5732	146.897	8.52311	5.74882	11.7876	0.344358	0.0167935	71.8748	11.8263	572.765	21.2998	56.7021	0.0426866	77.6883	14.2517	556.786	24.516	61.8783		4.15665	4.45084	0.588113	27.9596	0.588113	3.50302		13.9772	15.7179	15.7498	35.4533	19.8491	16.3328	19.5134	8.04397	27.5573	41.2229	15.7259	19.7652	0.113813	16.0413
	11.9334	3.75113	8.74074	34.9245	7.54408	7.39675	12.3818	11.3523	23.7341	91.6857	128.875	8.14241	7.43358	11.1352	0.199347	0.201057	74.4879	13.2571	508.176	23.4032	24.8504	0.908194	83.4525	17.1862	485.68	28.54	30.1359		3.79096	4.39128	0.598329	26.7821	0.598329	0.745659		13.6913	14.9898	15.2917	34.9095	19.5379	16.1228	19.0905	7.99559	27.0861	41.8825	15.0652	19.4261	0.126433	15.7072
	10.8693	3.53422	8.25335	33.0552	7.10996	7.81572	11.773	10.6904	22.4633	90.8043	114.284	8.03454	7.2864	10.2153	0.16735	0.816599	67.8768	12.3876	452.934	21.7436	15.6598	4.06854	87.4626	21.4648	406.782	33.3669	25.7115		2.83477	4.50032	0.218818	25.0207	0.924578	0.218818		13.4265	14.366	14.8623	34.3679	19.2205	15.9282	18.6952	7.93419	26.6294	42.4396	14.4901	19.0892	0.136963	15.3953
	10.0123	3.55986	7.89264	31.0241	6.72344	7.44629	11.1098	9.97794	21.0877	89.8123	99.5593	7.66947	6.90415	9.48241	0.15734	1.20438	57.0013	10.35	396.58	19.2399	13.4211	8.26007	86.9838	24.9373	328.977	37.9816	29.5944		2.34286	4.10961	0.223172	23.3546	0.946026	0.223172		13.1693	13.7705	14.4614	33.8414	18.7017	15.7058	18.275	7.87399	26.149	43.0861	13.9432	18.5951	0.142966	15.0836
	9.16233	8.4839	7.64	29.4225	6.31795	7.07927	11.351	8.91	20.261	78.4954	79.3882	8.06195	7.21946	8.99273	0.109379	4.79024	8.22026	13.7715	326.58	25.3315	18.2476	13.8684	19.3817	27.5243	273.444	43.1441	33.7223		1.10038	0.421947	0.421947	21.3606	1.744	0.982676		12.9291	13.1914	14.0893	33.3424	18.1002	15.4688	17.8535	7.8206	25.6741	43.8042	13.4159	18.0385	0.146964	14.779
	8.22625	11.7595	7.4879	28.1628	6.01151	7.91537	11.5939	8.33607	19.93	71.9006	69.4901	8.07081	7.59476	10.8762	0.177652	11.341	0.027422	16.8591	274.529	31.1629	13.5315	21.7167	1.26987	29.1435	233.369	47.2636	24.7108		0.155438	3.68867	0.582912	20.092	2.0593	0.155438		12.7079	12.653	13.7556	32.8585	17.5056	15.2632	17.4573	7.76345	25.2207	44.4712	12.9698	17.4935	0.148497	14.5094
	7.53897	11.555	7.30028	27.383	5.74462	7.48704	11.1682	8.17519	19.3433	73.2009	66.8338	7.513	7.34697	10.551	0.179015	13.171	0.149633	14.9604	262.922	29.4147	13.5506	28.5947	1.77259	31.2043	210.154	51.0046	29.1527		0.025964	4.04197	0.212723	19.87	1.76839	0.025964		12.5103	12.1623	13.4418	32.3778	16.9241	15.1281	17.0907	7.69622	24.787	45.0316	12.7432	17.0491	0.144531	14.285
	7.36806	10.7181	7.00628	26.7221	5.45572	6.85646	10.6878	8.04645	18.7342	75.2865	64.7453	7.18717	6.89391	9.88055	0.178047	11.0205	0.000916914	13.5534	257.098	27.3743	14.679	30.4517	4.70158	34.5754	191.426	55.2144	36.3598		0.180889	3.53088	0.180889	19.5349	1.73145	0.330715		12.3317	11.7116	13.1424	31.8944	16.3689	14.9035	16.7254	7.62662	24.352	45.599	12.5344	16.6363	0.140617	14.0229
	6.99323	15.3626	6.8943	26.1449	5.14627	6.59139	11.1888	8.18289	19.3717	73.1348	66.9596	6.94377	6.66712	13.2702	0.331194	17.6026	17.4207	18.4425	223.685	36.5119	21.1359	34.729	6.13164	35.9048	175.788	59.9091	39.6267		0.0494635	8.41881	0.0494635	19.2011	1.7975	0.35238		12.1709	11.298	12.8557	31.3228	15.8447	14.4772	16.3282	7.52519	23.8534	46.087	12.3421	16.2073	0.135386	13.6665
	8.08229	15.7804	6.60011	25.3041	4.9045	6.44647	11.1863	7.91219	19.0985	70.731	62.6028	7.3412	6.48488	13.8559	0.362376	9.63498	21.1057	21.0333	199.312	39.4613	22.4662	23.0792	8.37552	39.517	154.201	63.7103	41.4723		0.74109	8.43921	0.74109	17.9629	2.4367	0.894734		12.0289	10.9038	12.5812	30.7469	15.3479	14.0385	15.9412	7.41822	23.3594	46.5349	12.1669	15.7929	0.129684	13.3099
	8.56665	14.4749	8.25897	23.9168	4.69975	6.05582	10.9955	7.16229	18.1578	65.1385	51.2984	8.41281	6.60661	12.9978	0.326009	5.89925	12.1063	7.48853	166.961	39.6363	24.4003	18.6599	2.52344	21.4128	121.671	67.0207	46.6563		0.153841	6.06209	0.153841	15.504	3.71306	2.35699		11.9002	10.5313	12.3229	30.1822	14.8719	13.7137	15.587	7.30543	22.8925	46.8686	12.0059	15.4083	0.124111	13.0183
	8.16603	13.144	9.52911	22.477	4.51453	6.68132	10.752	6.43206	17.1841	59.822	41.3714	8.84757	7.05249	12.2402	0.268897	6.68724	5.72148	1.49545	137.477	38.906	16.5704	22.2816	0.0663535	11.2712	91.9809	70.0876	38.5026		0.681542	4.29639	0.681542	13.6295	4.33304	2.16625		11.7773	10.1934	12.0833	29.643	14.3981	13.4418	15.2561	7.19458	22.4507	47.1587	11.8538	15.0416	0.118528	12.7625
	8.36638	11.9623	9.36269	21.1097	7.2424	8.11319	11.0261	5.19994	16.226	47.1603	27.0394	8.86454	8.17649	11.3124	0.160907	7.07409	0.876425	2.76691	101.678	14.3164	8.48506	20.4302	0.853946	12.4163	67.6225	31.8544	22.7832		0.498156	3.09774	0.498156	12.2451	1.62214	0.751352		11.6677	9.8851	11.8613	29.1311	13.9256	13.1761	14.9412	7.08896	22.0301	47.4458	11.7161	14.6873	0.112531	12.5187
	8.34094	10.9411	8.89945	19.8012	7.97082	7.76395	10.6196	4.64172	15.2613	43.709	21.5455	8.62019	8.06335	10.4307	0.128006	5.19222	0.103383	2.95887	84.3027	7.01595	8.15465	20.6609	3.784	15.8955	47.8154	24.1626	26.2392		0.279253	2.32092	0.279253	11.181	0.649373	0.856245		11.56	9.59805	11.6556	28.6279	13.4581	12.9048	14.6341	6.98405	21.6181	47.7246	11.5839	14.3401	0.106319	12.2802
	7.74044	10.1452	8.57855	18.5938	7.76578	7.10637	9.98835	4.34429	14.3326	43.4936	18.8729	8.17216	7.74678	9.75353	0.114669	5.05309	0.0245968	1.98755	74.0535	4.93983	8.30581	26.4805	7.51406	18.5573	32.5746	26.2204	33.4083		0.43172	1.97302	0.406385	10.4216	0.406385	1.06579		11.3272	9.33054	11.462	28.1134	13.0023	12.4949	14.2884	6.88968	21.1781	48.2187	11.3609	13.9669	0.10289	11.9784
	11.0371	9.54996	9.89568	17.6289	7.42594	6.45221	10.3316	3.95075	14.2824	38.2394	15.6085	9.72282	7.95694	10.7517	0.149385	0.497682	0.611019	0.190057	53.2505	8.44308	15.05	3.41977	11.1316	8.94418	22.4919	29.8162	41.3984		1.31428	0.172861	0.172861	7.90611	2.29688	3.27061		11.0908	9.08035	11.2788	27.5857	12.5746	12.0811	13.9486	6.78735	20.7359	48.6598	11.1378	13.6051	0.0997156	11.68
	10.3581	9.26944	9.64836	17.0908	7.17406	5.91292	9.90895	3.89116	13.8001	39.2691	15.1411	9.4589	7.69791	10.1807	0.138869	0.201753	0.408969	0.0679092	51.579	7.47963	15.9683	6.39203	13.0821	10.4847	17.6773	32.6304	48.629		0.899219	0.189456	0.189456	7.63191	2.28484	3.54598		10.8761	8.8537	11.1053	27.0471	12.2104	11.6985	13.6319	6.67135	20.3032	48.9394	10.9334	13.2765	0.0967826	11.4019
	9.39172	9.1008	9.24139	16.5989	6.79064	5.46512	9.43142	3.85292	13.2843	40.8519	14.845	9.1711	7.36818	9.35414	0.118761	0.0015764	0.109312	0.0361123	51.3724	6.97375	15.7316	12.2125	14.3305	13.2858	13.7828	37.1579	55.0749		0.220624	0.0702958	0.0702958	7.42778	2.38046	3.70598		10.6925	8.64697	10.9425	26.5077	11.8624	11.3483	13.3334	6.54705	19.8804	49.1027	10.755	12.9656	0.0931953	11.1454
	9.13954	8.39399	8.74658	16.1038	6.50211	5.08192	8.99466	3.80803	12.8027	42.3366	14.5011	8.57029	6.97508	9.0413	0.129007	0.0209918	0.360798	0.0615407	50.5398	6.2128	15.3095	14.0387	20.1814	17.1378	10.3518	40.7588	60.9094		0.569255	0.176295	0.176295	7.5335	2.06818	3.48836		10.4871	8.45816	10.7912	25.9829	11.5189	11.018	13.0427	6.42632	19.469	49.2714	10.5631	12.6617	0.090361	10.9046
	8.5115	7.74942	8.20348	15.4503	7.06114	4.70464	8.61341	3.6154	12.2288	41.9741	13.0712	7.97645	7.23321	8.4345	0.0766726	0.0103856	0.746487	0.16804	46.7428	2.40953	15.2785	19.1394	26.3883	21.9294	6.57366	33.9332	66.9407		0.535051	0.227034	0.227034	7.47383	0.915306	3.27181		10.256	8.28595	10.65	25.4812	11.1776	10.7021	12.7588	6.31358	19.0724	49.4841	10.3545	12.3635	0.0884331	10.6761
	7.71912	7.14918	7.70774	14.5347	8.3604	6.53009	8.66686	2.9398	11.6067	33.92	8.64244	7.71343	7.28882	8.20008	0.058833	0.898216	2.30337	0.919911	34.431	0.0939223	4.56581	26.7004	32.9153	26.8181	2.71686	20.4844	40.4023		0.00568867	0.564255	0.00568867	6.82122	0.646964	1.18334		10.0128	8.12855	10.5218	24.9693	10.8438	10.4025	12.4798	6.19406	18.6738	49.6328	10.1102	12.0708	0.0883902	10.4621
	7.0832	6.70875	7.39307	13.7516	8.36791	6.83638	8.35682	2.7086	11.0654	32.4119	7.33653	7.23813	6.89808	8.1242	0.0816201	1.62211	2.71614	0.928814	29.1037	0.000123114	2.31174	33.6768	38.163	30.1763	0.748636	20.4164	36.6024		0.154934	0.529387	0.154934	6.51347	1.12978	0.401757		9.75535	7.98154	10.4054	24.3169	10.5228	10.1222	12.184	6.01567	18.1997	49.3734	9.84706	11.7687	0.0889006	10.2638
	6.70908	9.04202	7.07176	13.1155	8.18105	6.45968	8.42986	2.49317	10.923	29.5755	6.21589	7.62641	6.79975	8.82678	0.129717	2.96108	0.374745	1.84441	21.9557	0.0619059	3.88159	38.1589	14.779	33.8096	0.0525243	22.14	41.3023		0.917328	1.41561	0.554641	5.48914	0.554641	1.16673		9.51825	7.8448	10.298	23.6756	10.2179	9.86529	11.9033	5.8364	17.7397	49.0318	9.60501	11.502	0.0898735	10.0416
	6.7005	8.73366	6.67132	12.8041	7.74089	6.05203	8.11708	2.48398	10.6011	30.6019	6.17017	7.22069	6.67862	8.48546	0.119153	2.0067	0.380169	2.09021	21.9679	0.141517	4.26441	38.265	17.245	38.6268	0.00677307	26.4759	46.7081		0.520196	1.51296	0.549372	5.58337	0.520196	1.16866		9.319	7.72412	10.1968	23.0482	9.93056	9.63562	11.6424	5.65492	17.2973	48.5718	9.39815	11.281	0.09105	9.78309
	6.14681	8.11341	6.4154	12.5388	7.51522	5.56581	7.7159	2.53907	10.255	32.907	6.44688	6.96531	6.21396	7.96386	0.123425	2.46204	0.158015	1.6913	23.2599	0.0402742	4.62288	45.4216	22.7811	41.8734	0.120836	28.8492	53.5905		0.818498	1.1481	0.549907	5.57344	0.549907	1.3995		9.12848	7.6669	10.1012	22.4435	9.65644	9.42623	11.4038	5.47134	16.8751	47.9782	9.20292	11.0782	0.0924628	9.54134
135°	5.6115	7.55123	6.26298	11.9972	7.26737	5.44296	7.35554	2.42836	9.7839	33.014	5.89693	6.76517	5.77437	7.48026	0.128702	3.0417	0.0382934	1.1937	21.5452	0.0077745	3.65798	52.9237	28.4637	43.8693	0.790574	31.5731	55.4043		1.15368	0.786056	0.502195	5.23205	0.502195	1.32222		8.93707	7.62168	10.0104	21.8565	9.3947	9.24168	11.177	5.29135	16.4683	47.3414	9.01322	10.8853	0.094083	9.31819
	5.31575	7.07464	5.98906	11.2432	6.86669	7.5213	7.33511	2.07292	9.40803	28.2602	4.29699	6.97066	6.20847	7.40963	0.0882035	4.07781	0.0678471	1.81185	15.2734	0.219416	0.0346659	57.3142	33.7762	47.5728	2.69991	36.2365	28.7839		1.65491	0.103972	0.981603	4.27256	0.103972	0.550634		8.75012	7.58125	9.92424	21.3005	9.14521	9.09525	10.9661	5.11995	16.086	46.6889	8.8364	10.7056	0.0956518	9.12023
	5.10735	7.10703	5.6096	10.4319	6.35693	7.43452	7.00789	1.89245	8.90034	27.0046	3.58137	6.73198	5.79643	7.35265	0.118352	3.61206	0.00982769	1.95522	11.724	0.423754	0.182015	60.5131	33.4008	52.9513	6.0243	42.6336	29.7226		1.62463	0.375049	1.12238	3.69994	0.375049	0.702547		8.57736	7.54328	9.84113	20.7903	8.907	8.97189	10.7718	4.96372	15.7356	46.0806	8.65977	10.5392	0.09789	8.93944
	6.93794	7.19326	5.27391	10.0948	5.83433	7.38808	7.12039	1.67457	8.79496	23.5179	2.80418	7.0656	6.11023	7.33937	0.0913886	0.0332887	0.0053106	3.40947	8.8472	1.65394	0.0716564	35.3838	32.4114	57.9494	7.79276	49.7312	30.2312		0.127663	0.127663	1.79169	3.02921	1.23127	0.322476		8.4259	7.51269	9.76235	20.2993	8.67862	8.86312	10.5903	4.81133	15.4017	45.4313	8.48908	10.3833	0.100372	8.77087
	6.60278	6.95045	5.03318	9.73132	5.46279	7.2299	6.83507	1.65779	8.49286	24.2542	2.74827	6.77661	5.74779	7.16003	0.10941	0.0539574	0.0133118	3.24679	8.38826	1.88315	0.155888	39.4834	35.2351	61.6725	9.95432	55.1094	31.9957		0.173832	0.173832	1.74343	2.9547	1.31382	0.453281		8.28603	7.48734	9.6867	19.8105	8.46182	8.76792	10.4167	4.65696	15.0737	44.7067	8.32998	10.2342	0.102576	8.61487
	6.29193	6.557	5.82315	9.4004	5.21772	6.93488	6.70418	1.44915	8.15333	21.6157	2.10005	6.42446	5.94034	6.84041	0.0704234	0.169949	0.0216623	0.776217	7.26963	2.20957	0.0532215	43.4866	40.0609	49.889	12.1519	58.8082	35.4202		0.132534	0.132534	0.601317	2.97594	1.20675	0.510413		8.15952	7.46456	9.6235	19.317	8.26329	8.69567	10.2539	4.49656	14.7505	43.8521	8.18546	10.0963	0.104523	8.47948
	5.86525	6.34107	5.58814	9.10541	5.02517	8.78036	6.78424	1.72848	8.51272	25.4779	2.98765	6.10316	5.65742	8.17054	0.181742	0.844534	0.196391	1.43064	5.38787	3.0943	3.98451	49.2961	42.8408	53.2641	14.2956	61.7983	16.8593		0.237913	0.237913	0.515021	3.00225	1.07799	2.6772		8.04526	7.4455	9.61742	18.8219	8.08716	8.65553	10.1121	4.3292	14.4413	42.812	8.05573	9.98845	0.10711	8.37135
	5.47206	5.99336	5.34497	8.53035	4.76171	8.43938	6.42364	1.64424	8.06788	25.5967	2.70352	5.73271	5.37674	7.82788	0.185627	0.905503	0.185141	1.16352	4.43822	2.762	4.06322	54.9719	47.5135	56.8726	18.9749	66.01	19.7757		0.26065	0.26065	0.387737	2.79764	0.970996	2.70667		7.94715	7.43037	9.61279	18.3678	7.92599	8.62277	9.98449	4.17576	14.1602	41.8225	7.93128	9.89156	0.109987	8.28496
	5.21825	5.69497	7.96281	7.82506	4.48243	8.09784	6.54689	1.59982	8.14671	24.4363	2.55941	6.76001	5.33743	7.92837	0.19531	1.7653	0.725776	2.00483	1.63371	4.26199	2.40543	58.8001	51.7162	24.2414	25.6168	70.6261	22.93		1.54177	1.06505	1.2028	1.06505	2.27758	1.33782		7.86932	7.4167	9.60757	17.9654	7.77735	8.5958	9.87202	4.04051	13.9125	40.9289	7.80034	9.80591	0.113912	8.23256
	5.07457	5.52955	7.82997	7.40623	5.02959	7.78431	6.44237	1.36787	7.81024	21.2324	1.87106	6.46789	5.18832	7.68979	0.194242	1.87086	0.833239	1.92543	0.929024	1.99596	1.8008	61.0241	54.1227	25.5672	30.0319	61.729	26.031		1.39331	0.938339	1.36208	0.938339	1.4383	1.31642		7.80331	7.40292	9.60268	17.5832	7.67082	8.57392	9.77282	3.90852	13.6813	39.9938	7.70394	9.73028	0.116228	8.18862
	4.77948	6.87629	7.4271	7.10787	5.46069	7.5713	6.53712	1.14458	7.68171	17.509	1.31007	6.99208	5.81459	7.34729	0.11645	3.0893	0.115035	0.792055	0.325755	1.1587	1.06952	65.7215	36.121	29.8036	33.391	55.1406	28.2499		2.2126	0.115791	0.435016	0.115791	1.53139	0.579218		7.74489	7.39248	9.60038	17.2235	7.57044	8.55176	9.68057	3.78446	13.465	39.0934	7.61405	9.66052	0.118467	8.14833
	4.50664	7.41452	6.98883	7.50614	5.46568	7.42712	6.55149	1.2629	7.81438	19.2765	1.59491	7.20167	5.84647	7.42397	0.118873	4.18141	0.74482	0.191266	0.911362	1.17897	0.766726	70.2198	29.9411	34.781	28.9468	55.0665	29.8034		2.69503	0.212845	0.212845	0.304468	1.73599	0.225445		7.6911	7.385	9.60255	16.8713	7.47352	8.53146	9.59249	3.66293	13.2554	38.1854	7.52792	9.60003	0.120978	8.11128
	4.26097	6.86124	6.54561	10.7563	5.20746	6.95355	6.76419	2.2235	8.98769	32.8716	4.94395	6.70342	5.542	6.93047	0.111323	6.2661	0.00941747	0.04778	15.9372	2.42342	0.0358548	74.3974	36.3022	40.2052	4.53703	58.9656	35.1983		2.44245	0.157815	0.157815	4.05291	1.49596	0.250125		7.64637	7.37825	9.60541	16.5269	7.38182	8.50975	9.50809	3.54383	13.0519	37.2717	7.44796	9.58108	0.125264	8.07806
	4.00575	6.33372	11.3621	12.3043	5.07153	6.77582	7.64219	3.40197	11.0442	44.5157	11.5734	6.55477	5.38708	10.2155	0.309464	13.2237	1.7121	13.8376	21.7348	6.60833	0.750604	78.8652	42.9372	2.32341	0.338856	61.0717	37.3388		2.54902	0.22105	4.80732	5.74948	1.48324	0.22105		7.65221	7.37477	9.60382	16.1918	7.29802	8.49524	9.43598	3.42216	12.8581	36.2671	7.44413	9.56186	0.124528	8.07372
	3.75437	5.83614	14.8454	11.904	4.72064	6.53472	7.93255	4.42002	12.3526	55.72	19.5366	6.18543	4.99951	10.5617	0.357438	17.4572	4.39493	47.788	15.7724	10.3164	1.95392	83.3933	49.7056	3.83797	0.965054	66.6791	40.3433		2.43106	0.349291	8.66	5.71856	1.4648	0.349291		7.67075	7.37356	9.59229	15.8826	7.21933	8.49141	9.37166	3.30861	12.6803	35.3044	7.44786	9.53714	0.123007	8.08108
	3.4937	5.4628	14.3102	11.0131	4.52701	6.18225	7.49818	4.23077	11.729	56.4239	17.8994	5.82252	4.76096	9.8054	0.346308	16.0359	4.1428	46.404	12.3548	8.82787	1.73169	88.2222	55.1094	2.02739	3.50905	69.8788	44.9452		2.32882	0.359725	8.48771	5.1906	1.29551	0.359725		7.69068	7.37317	9.57204	15.6239	7.14277	8.48911	9.31528	3.21491	12.5302	34.5122	7.45255	9.50785	0.121183	8.08989
	3.46171	5.41438	13.4514	13.5345	4.34095	5.79073	7.66562	4.58758	12.2532	59.8462	21.0459	5.60255	4.60931	11.5363	0.429031	17.6729	5.06811	33.4757	34.4442	11.0535	3.51524	88.8242	55.8306	0.319309	0.420133	73.0242	50.3481		2.14085	0.188174	7.84889	7.93199	1.2616	0.188174		7.71121	7.37169	9.5481	15.3573	7.07044	8.48783	9.25776	3.11816	12.3759	33.6816	7.45657	9.47552	0.119238	8.09952
	6.09105	5.45473	13.1989	20.3106	5.44523	5.54481	9.34089	6.17201	15.5129	66.0752	38.0937	5.81793	5.47725	11.422	0.351775	10.5614	15.1023	14.8845	120.334	15.1761	14.4102	46.1762	55.2293	0.0976971	55.119	55.3705	53.8985		0.273124	0.363205	7.381	14.4926	0.3727	0.273124		7.65897	7.36858	9.52257	15.0865	7.00343	8.48548	9.18759	3.02717	12.2148	32.9484	7.44118	9.43883	0.118344	8.07223
	9.21308	5.22046	13.6802	19.7853	12.0581	5.22002	10.8629	5.57453	16.4374	51.3173	31.0753	10.6356	6.21861	13.2747	0.361974	2.72181	31.8367	7.93741	79.6105	1.42856	31.8417	13.4931	58.7661	0.630182	47.5958	0.686041	58.7728		1.42251	5.41512	3.04462	9.14976	1.42251	5.41556		7.60427	7.36531	9.49905	14.8245	6.94116	8.48379	9.11968	2.93984	12.0595	32.2363	7.42505	9.40421	0.117602	8.04403
	8.92146	4.89442	13.4385	18.4554	11.2982	4.91343	10.3202	5.24385	15.5641	50.8114	27.4979	10.1098	5.91544	12.9034	0.371328	1.95654	29.4393	9.72354	66.1805	0.956404	29.2334	15.7205	63.8711	0.304835	31.0137	2.52232	63.5676		1.18836	5.2154	3.32866	8.34554	1.18836	5.19639		7.55754	7.3476	9.47829	14.5807	6.89692	8.48352	9.05743	2.85845	11.9159	31.5592	7.40008	9.37308	0.117628	8.02053
	8.39476	5.26347	12.7701	17.1018	10.4676	4.61178	9.76826	4.73392	14.5022	48.4622	22.41	9.4312	6.04629	12.1945	0.337058	1.8865	20.2932	9.01118	53.7806	0.489135	26.5893	20.1745	58.1086	0.0135122	17.7698	5.85022	68.4687		1.03644	4.16773	3.33892	7.67058	1.03644	4.81942		7.51364	7.32473	9.4446	14.348	6.85703	8.48683	8.99581	2.78102	11.7768	30.9146	7.37196	9.3324	0.117361	8.00023
	8.20609	7.29733	12.1443	15.9317	9.89671	4.53522	9.66856	3.988	13.6566	41.2471	15.9042	9.0514	7.52452	11.5824	0.212378	2.13882	5.62271	6.12938	39.2267	0.0520537	26.3512	21.905	31.2373	0.550639	9.27393	8.93804	69.7417		0.845311	1.75407	3.09292	6.88028	0.845311	4.51618		7.45444	7.30325	9.39784	14.1134	6.8188	8.49486	8.93044	2.70395	11.6344	30.278	7.34105	9.28099	0.116709	7.97465
	7.79012	7.08176	11.3784	15.2907	9.46105	5.35339	9.39257	3.54849	12.9411	37.7798	12.5918	8.62559	7.25885	10.8991	0.200476	2.56786	5.33988	3.94351	34.7881	0.00468983	16.315	25.9717	33.6935	2.27396	5.7809	11.7328	56.7457		0.835468	1.54383	2.75281	6.66513	0.835468	3.2722		7.39274	7.28373	9.3531	13.8709	6.78987	8.50417	8.86576	2.62305	11.4888	29.5863	7.31098	9.23126	0.116083	7.94846
	7.25374	6.70491	10.678	14.821	8.91609	5.21072	8.93075	3.4454	12.3762	38.5791	11.8708	8.08492	6.84212	10.2375	0.198799	2.81236	4.95437	3.05297	34.6954	0.000215082	13.8387	31.7264	38.2104	4.87675	3.74294	15.7631	58.9156		0.831172	1.38	2.59311	6.73612	0.831172	2.8742		7.33371	7.26836	9.31148	13.6232	6.79511	8.51187	8.80729	2.53469	11.342	28.7794	7.2847	9.18543	0.115405	7.92279
	9.99258	6.50861	13.2447	14.0928	8.46886	5.03815	9.55762	3.61273	13.1703	37.7995	13.0518	9.23072	6.99867	12.4317	0.279615	0.189193	9.29646	13.5947	20.5678	1.18539	20.4256	8.374	40.6758	0.128414	1.45546	19.5144	61.5945		0.76186	2.72211	4.014	4.86207	0.76186	4.19257		7.2717	7.26305	9.27242	13.3703	6.80057	8.52167	8.74995	2.44414	11.1941	27.9332	7.26522	9.1418	0.114377	7.89668
	11.2267	6.27184	16.2079	13.2834	7.84874	5.25882	10.0162	4.28552	14.3018	42.7857	18.3657	9.53771	6.66606	12.7693	0.314026	1.46516	14.0205	38.3369	10.6746	4.69807	22.633	2.75456	43.752	11.0327	0.157674	25.3777	58.1795		1.68897	3.26587	6.67021	3.74574	1.68897	4.27889		7.19275	7.2627	9.23432	13.1199	6.80507	8.54122	8.69266	2.35686	11.0495	27.1133	7.21024	9.0989	0.115804	7.90196
	10.9287	9.29364	16.0975	12.525	7.24424	5.32307	10.2353	3.84842	14.0838	37.5993	14.8103	10.1112	7.75659	12.1259	0.219756	0.480724	0.886816	34.3647	5.24229	8.94668	24.1305	3.8325	12.9077	10.3113	0.130621	31.8335	57.2035		0.817526	0.817526	5.98632	2.41379	2.86692	4.7881		7.12362	7.26415	9.19747	12.8786	6.80744	8.53741	8.63479	2.27322	10.908	26.3263	7.15875	9.0568	0.117051	7.90078
	10.208	13.1025	15.6399	11.5504	6.65362	5.03604	10.3651	3.97293	14.338	38.33	15.7842	10.8792	7.54221	12.7145	0.255336	0.0246803	7.49343	27.8242	1.40498	13.7749	28.3987	7.17374	0.0467117	7.58222	1.7848	38.8471	61.6276		0.671209	2.2233	4.76076	0.671209	4.22557	5.84315		7.08081	7.26509	9.16215	12.6518	6.80816	8.52649	8.58242	2.19259	10.775	25.5474	7.12688	9.01721	0.117091	7.89579
	9.67163	12.5298	14.868	10.6325	6.15243	4.79668	9.77518	3.79948	13.5747	38.8686	14.436	10.1521	7.03223	12.0555	0.263166	0.0107213	7.58782	25.9368	0.735077	13.1243	24.7854	10.3345	0.127157	3.92686	5.07972	45.3459	65.443		0.480455	2.37769	4.71591	0.480455	3.99966	5.35541		7.04406	7.26408	9.12824	12.4413	6.80744	8.51594	8.53351	2.11822	10.6517	24.8224	7.09906	8.97956	0.116956	7.89001
	9.21336	11.7257	14.5347	9.82827	5.82669	4.56818	9.28283	3.68851	12.9713	39.7347	13.6051	9.52081	6.67336	11.2514	0.255402	0.00482637	5.96782	27.5825	0.297506	11.9449	22.2279	13.491	1.34705	2.71712	9.35194	49.839	69.1922		0.307456	2.20493	5.01392	0.307456	3.69412	4.95263		7.01143	7.2316	9.09489	12.2423	6.80612	8.50626	8.4821	2.05186	10.534	24.1904	7.06648	8.94773	0.117474	7.86893
	8.68313	11.35	15.5933	9.0295	6.13738	6.21988	9.50219	3.56387	13.0661	37.5058	12.7012	8.85631	6.83569	10.7698	0.223461	0.670871	3.41422	37.1018	0.22344	11.322	10.7735	17.6672	2.36056	7.32759	14.8754	45.5488	44.442		0.173186	2.49364	6.73701	0.173186	2.71894	2.63643		6.98547	7.16725	9.06914	12.0576	6.80312	8.48667	8.4282	1.99493	10.4231	23.6697	7.03091	8.92352	0.118626	7.82696
	8.38416	10.7947	15.3597	8.30023	6.06625	11.5117	10.0695	3.24309	13.3125	32.2072	10.5177	9.58945	8.32122	11.3325	0.153215	2.84022	0.526036	27.9862	3.13015	16.0256	2.08007	20.2699	4.3749	6.11714	21.0326	46.514	1.88971		1.20529	1.20529	5.7702	1.28922	3.5232	1.92225		6.96495	7.10119	9.05233	11.9029	6.79877	8.47106	8.38187	1.94983	10.3317	23.2624	6.99901	8.90702	0.119955	7.78613
	8.14575	9.95102	14.8468	7.68268	6.01548	11.4997	9.69025	3.15761	12.8479	32.5854	9.97048	9.04839	7.79845	11.1125	0.175247	2.38548	0.0680026	26.5905	4.03032	13.5039	3.27417	22.4734	8.61623	3.84349	27.0783	47.2091	1.92279		0.902637	0.902637	5.79846	1.3657	3.03291	2.45133		6.94498	7.0408	9.03704	11.7491	6.79334	8.45732	8.33709	1.90512	10.2422	22.8512	6.96893	8.89211	0.121252	7.74906
	7.76975	9.434	14.1072	7.27986	5.64583	11.0852	9.22029	3.03483	12.2551	32.9147	9.2102	8.60187	7.40233	10.6724	0.180918	2.10408	0.0456719	23.8814	3.76527	12.7768	3.47773	26.1798	11.9188	1.49033	31.4329	52.4254	3.24434		0.832128	0.832128	5.50528	1.32201	2.95605	2.48328		6.92671	6.93079	9.02036	11.5914	6.78843	8.44243	8.28336	1.86637	10.1497	22.5315	6.92773	8.87587	0.123272	7.68661
	7.24365	8.74708	13.2736	7.0189	6.82738	10.5297	8.94004	2.54462	11.4847	28.4632	6.47511	7.99536	7.07509	10.084	0.175356	2.87777	0.0372336	18.7794	3.69079	4.46337	2.52699	31.8403	17.1337	0.149922	34.4271	36.7114	5.5539		0.751719	0.751719	5.2782	0.976463	1.16799	2.53433		6.89598	6.81728	9.00394	11.5089	6.78329	8.42795	8.23956	1.8578	10.0974	22.5474	6.83695	8.85995	0.128878	7.66197
	6.73869	8.18875	12.768	6.72728	8.18629	18.2815	10.1484	4.56134	14.7098	44.9464	20.8059	8.18752	7.10059	11.6232	0.241542	11.6262	3.84029	6.86215	11.7041	3.84992	66.1467	37.7939	22.0676	0.0140147	37.9343	22.0907	29.1072		1.44883	0.00122738	4.58046	1.46023	0.00122738	10.094		6.85741	6.71676	8.96971	11.4696	6.77862	8.41497	8.20118	1.8629	10.0641	22.715	6.79832	8.83103	0.130057	7.63619
	6.42022	7.90458	12.4146	6.41525	8.06713	19.473	10.1158	5.08488	15.2007	50.2667	25.856	7.98586	6.79131	11.3277	0.250368	13.6573	4.88949	5.2845	13.6941	4.19706	87.5577	41.8111	24.8182	0.222559	41.8754	23.225	43.3841		1.56564	0.0812736	4.42875	1.57061	0.0812736	11.4872		6.8203	6.6271	8.92118	11.4301	6.77279	8.39717	8.16144	1.86536	10.0268	22.8558	6.78467	8.79018	0.128766	7.60874
	6.28204	7.65689	11.9922	6.32267	7.7068	18.1684	9.68817	4.65195	14.3401	48.0168	21.6406	7.68185	6.65623	10.9209	0.242625	11.6017	4.1261	5.30866	11.3266	3.92582	71.9141	43.617	27.3474	0.799491	43.0821	26.8279	27.8998		1.3998	0.0249565	4.31038	1.35917	0.0249565	10.4865		6.78045	6.54767	8.87251	11.3904	6.73678	8.39529	8.12052	1.87178	9.9923	23.0499	6.7477	8.75321	0.12938	7.58787
	6.05987	7.26277	11.4835	6.17864	7.13094	16.8561	9.16196	4.26248	13.4244	46.5236	18.1687	7.19686	6.41672	10.4283	0.238146	9.62294	3.60689	5.38937	8.90017	4.12501	59.1991	46.601	31.6248	1.96815	44.9936	33.1249	15.7584		1.13699	0.0659156	4.2866	1.01822	0.0659156	9.65919		6.74039	6.47745	8.83374	11.351	6.69188	8.4082	8.08377	1.8796	9.96337	23.2516	6.70401	8.72735	0.131119	7.57429
	5.80488	6.99119	10.8113	5.84412	6.56025	15.6414	8.60886	3.91478	12.5236	45.4738	15.3255	6.77572	6.02315	9.85628	0.241389	7.86234	2.61685	4.85074	7.64379	4.1968	49.457	50.1475	34.753	4.30589	49.5932	40.0197	7.59038		0.970847	0.21547	4.03558	0.931602	0.21547	8.86571		6.70474	6.41446	8.81652	11.3109	6.64794	8.42329	8.05297	1.88737	9.94034	23.4369	6.66214	8.71821	0.133682	7.56401
	5.66696	6.83004	10.4084	5.50064	6.69016	14.5215	8.26961	3.54029	11.8099	42.8108	12.5336	6.7601	5.92276	9.5138	0.232632	6.77378	2.07237	4.57436	7.6672	2.49465	39.0858	52.1198	36.6791	6.14039	54.5489	38.3929	2.67357		1.09314	0.0699379	3.64828	1.25946	0.0699379	7.76137		6.63347	6.36505	8.78353	11.271	6.60651	8.44144	8.01683	1.89676	9.91359	23.6598	6.61325	8.69801	0.136158	7.53745
	5.85384	6.42715	10.0137	5.34045	10.1603	13.6859	8.58023	3.26143	11.8417	38.011	10.6369	8.22044	5.99717	10.1236	0.255971	7.43316	4.63574	2.05493	10.4962	2.49652	26.0682	49.4564	41.7215	8.25205	56.9409	7.43163	0.639293		2.3666	1.79329	1.79329	2.87999	1.93982	5.46549		6.56666	6.3178	8.74966	11.2276	6.56623	8.46342	7.9819	1.90433	9.88624	23.8582	6.56633	8.6781	0.138527	7.51504
	7.21103	5.94481	9.57989	5.18182	9.7069	12.9143	8.42313	2.87313	11.2963	34.11	8.25487	8.39546	6.26137	9.67515	0.214211	1.46918	6.14207	1.3381	10.5061	1.64806	20.1708	32.2094	48.1852	10.9328	59.36	10.109	0.000781782		1.18443	2.45065	1.18443	3.21364	1.31143	4.51886		6.50731	6.26943	8.71633	11.1796	6.52772	8.49093	7.94855	1.90991	9.85846	24.0284	6.51241	8.65998	0.141545	7.50932
	7.80327	5.54842	9.15976	4.91078	9.12096	12.5119	8.17585	2.77003	10.9459	33.8807	7.67309	8.46211	6.11213	9.15006	0.199049	0.138817	6.90336	0.968086	10.6607	0.893237	18.8013	25.8379	53.8454	13.8876	63.6099	14.1783	0.140228		0.658847	2.91369	0.697648	3.55133	0.658847	4.04978		6.44874	6.24382	8.68453	11.1476	6.50959	8.52178	7.92601	1.91454	9.84055	24.1551	6.46395	8.64384	0.144289	7.51568
	7.30559	5.14285	8.63147	4.79213	8.57139	12.4587	7.81703	2.80502	10.622	35.8835	7.86814	7.93849	5.68354	8.61645	0.205099	0.261571	7.1512	0.663312	9.15004	0.569066	21.5455	31.1451	59.962	18.1042	65.5167	18.619	0.182863		0.632902	2.79564	0.692977	3.14637	0.632902	4.52025		6.39547	6.2277	8.65476	11.1245	6.48278	8.55559	7.90679	1.92172	9.82851	24.3047	6.4173	8.62997	0.147048	7.51918
	6.86203	4.88407	8.49911	4.58121	8.15427	12.3165	7.54953	2.84183	10.3914	37.6424	8.07599	7.50815	5.37856	8.4129	0.220016	0.472664	7.10473	0.90169	8.81094	0.365699	22.7242	36.2926	64.0368	19.248	68.9756	22.3928	0.324714		0.646118	2.62408	0.990961	2.92694	0.646118	4.80838		6.35695	6.21559	8.62677	11.1025	6.44006	8.56673	7.88476	1.92753	9.81229	24.4462	6.37773	8.61176	0.14904	7.50339
	6.39136	4.72408	8.51463	4.40377	7.72372	11.7185	7.24602	2.72066	9.96668	37.547	7.402	7.05754	5.1409	8.31691	0.235997	0.730444	6.36015	1.60938	8.07837	0.228203	20.0034	42.1851	66.6228	19.112	71.9544	26.6529	1.36382		0.666183	2.33346	1.45709	2.65377	0.666183	4.661		6.35029	6.20354	8.60038	11.0802	6.39559	8.57198	7.86699	1.9283	9.79529	24.5113	6.36162	8.59328	0.149226	7.48379
	6.27877	4.48271	8.37983	5.3281	7.26915	10.9908	7.12156	2.34378	9.46534	32.911	5.49329	6.77396	5.56577	8.10216	0.185572	0.710299	6.96355	1.58324	3.21651	0.0217824	14.9711	43.6603	70.6214	20.3088	57.1273	31.5531	3.59311		0.49519	2.29125	1.60587	1.44586	0.49519	4.21685		6.34689	6.16486	8.57546	11.0587	6.38128	8.58472	7.85198	1.92965	9.78164	24.5754	6.35549	8.5824	0.149079	7.47837
	7.51336	4.6674	7.96163	5.81475	6.69917	10.4299	7.18104	1.98455	9.16559	27.636	3.93844	7.10627	6.03585	7.84956	0.13062	0.110443	6.31837	0.609329	1.86673	0.232198	10.5551	28.8691	67.5514	24.253	50.0077	38.2814	6.03421		0.407099	2.43887	0.855366	1.29151	0.407099	3.32364		6.34164	6.12628	8.5519	11.0338	6.37359	8.60513	7.83872	1.93001	9.76873	24.6215	6.34963	8.59182	0.150065	7.46275
	7.49591	9.50156	7.48311	6.5888	6.21061	9.82461	7.85077	1.49432	9.34509	19.0341	2.233	7.48951	6.81238	9.00015	0.138357	0.125924	2.72512	0.135172	1.59256	2.69012	3.89607	29.057	11.4569	29.1952	39.6593	44.5657	9.37432		0.00639987	2.01205	0.00639987	0.90071	1.2789	2.3351		6.3389	6.09054	8.52929	11.0197	6.36585	8.62823	7.82876	1.93357	9.76233	24.6983	6.34564	8.60349	0.151036	7.44757
	6.97867	9.31495	7.09057	6.10828	5.85355	10.1225	7.5781	1.74484	9.32293	23.0247	3.04445	7.03462	6.32588	8.75886	0.161287	0.359308	3.01666	0.23768	2.16035	2.97405	6.47422	34.9008	12.755	33.5912	45.9424	49.4604	7.6387		0.0559494	2.28033	0.0559494	0.926339	1.18107	3.08792		6.3389	6.05727	8.5062	11.063	6.35992	8.64837	7.82895	1.95481	9.78376	24.969	6.34416	8.61283	0.15168	7.43306
	6.6525	8.68889	6.79801	5.92107	5.61491	11.451	7.52107	2.2036	9.72467	29.299	4.85584	6.72525	6.10392	8.21617	0.147502	0.754419	1.36381	0.522817	2.56002	3.63344	15.4447	38.8611	17.6188	37.0681	48.5154	52.874	2.06014		0.0727563	1.96364	0.0727563	0.804189	1.11034	4.72579		6.33831	6.02646	8.48364	11.1378	6.35526	8.64272	7.83069	1.98403	9.81473	25.3366	6.34255	8.60295	0.151243	7.41945
	6.52553	7.99441	6.33883	7.31045	5.2531	11.3391	7.46024	2.11452	9.57476	28.3439	4.47121	6.91799	6.3855	7.82342	0.101198	0.87368	0.285337	1.25756	0.0224352	4.87145	15.0456	40.4602	23.9313	42.8702	31.0908	58.2667	2.39402		0.392462	1.07642	0.579162	0.392462	1.66489	4.42111		6.33634	6.0272	8.46593	11.2164	6.35144	8.63336	7.83845	2.0092	9.84765	25.6327	6.34011	8.5915	0.15078	7.40868
	6.39796	7.76257	5.99155	7.55401	4.85217	10.6982	7.20941	2.01469	9.2241	27.9452	4.05896	6.97599	6.09315	7.71043	0.117164	0.65845	0.305982	1.4832	0.118743	5.55659	12.1718	42.0993	26.2533	47.5385	28.4341	64.5483	4.78795		0.578021	0.786585	0.98444	0.578021	2.12381	3.72224		6.31362	6.02297	8.45211	11.3108	6.34927	8.62099	7.84496	2.04375	9.88871	26.0518	6.32253	8.57877	0.151412	7.40069
	6.11163	7.52243	5.65031	7.28091	4.48527	10.1413	6.86531	1.95169	8.817	28.4283	3.80909	6.69627	5.76564	7.46205	0.128247	0.568023	0.431809	1.47622	0.172727	5.6646	10.7321	45.897	28.7718	52.3605	31.4211	70.5785	7.53542		0.584639	0.826156	1.04596	0.584639	2.21101	3.44502		6.29346	6.01648	8.43832	11.4404	6.34811	8.608	7.85747	2.09054	9.94801	26.6058	6.30712	8.56558	0.151853	7.39322
	5.82703	7.1602	6.32942	6.73733	4.955	10.6665	6.94591	1.97624	8.92215	28.4518	3.90552	6.53338	5.95263	7.05449	0.0847117	1.25189	0.0459215	0.380056	0.0435048	3.96371	13.8425	49.8342	32.7889	42.9935	37.8106	62.9065	4.92795		0.706345	0.626825	0.203954	0.203954	1.57838	4.13309		6.2772	6.01179	8.41462	11.5804	6.34673	8.59486	7.87093	2.14006	10.011	27.1895	6.29458	8.5498	0.151924	7.38067
	5.62096	6.73615	11.4442	6.3947	5.74646	12.434	8.06275	3.0467	11.1094	37.7873	9.28237	6.56543	5.90852	10.2672	0.269458	5.9623	1.75986	11.4344	2.78237	5.36519	19.1077	52.7861	37.8252	2.07977	42.1417	50.9783	0.20465		0.944462	0.170723	4.8788	0.170723	0.818967	5.86856		6.27089	6.00846	8.39177	11.7198	6.34546	8.55971	7.88268	2.18699	10.0697	27.7442	6.28953	8.51772	0.150479	7.36861
	5.59187	6.40142	11.0281	9.95087	5.80475	12.2543	8.50523	2.92291	11.4281	34.366	8.5434	8.17614	5.95392	10.7588	0.287499	8.48765	4.42601	6.365	2.08987	7.2926	14.0559	53.2096	42.0545	3.45306	8.61715	50.1493	0.399452		2.58427	1.77472	2.85198	1.77472	2.3714	4.0782		6.26891	6.00636	8.36963	11.8523	6.34536	8.5355	7.89634	2.23195	10.1283	28.2656	6.28802	8.49403	0.149236	7.3575
	6.18478	5.97966	10.4257	13.7511	5.74168	11.6099	8.94881	3.43704	12.3858	38.4078	11.8132	8.30525	6.03094	11.3139	0.304582	7.63988	8.81585	2.1813	23.062	10.2857	7.08143	44.9113	47.7026	6.05472	0.74777	51.0465	1.62935		2.12048	2.32559	2.12048	5.44585	2.56357	3.30465		6.26768	6.00448	8.3191	11.9842	6.34583	8.52887	7.90835	2.27702	10.1854	28.7926	6.28722	8.47643	0.148284	7.33246
	6.10672	5.6098	9.99297	13.5471	8.86206	11.141	9.20995	3.02871	12.2387	32.8852	9.17309	9.42751	6.79555	10.854	0.229945	9.63001	12.9611	0.613129	18.8113	0.121027	3.72892	45.9636	52.9485	8.37172	0.436631	16.1951	3.04634		3.32079	3.81772	0.565458	4.11963	0.565458	1.71347		6.29199	6.00117	8.26825	12.1128	6.36395	8.52262	7.92679	2.3159	10.2427	29.2162	6.30998	8.45902	0.145511	7.3161
	5.70632	5.48566	9.75022	12.8457	8.47512	10.3622	8.77086	2.84138	11.6122	32.3956	8.07342	9.11267	6.39852	10.2092	0.229452	9.39145	10.7926	0.959131	16.6042	0.0874619	2.53229	51.5531	54.7705	9.83544	0.00165481	19.4591	6.37151		3.40635	3.62701	0.637546	3.73302	0.637546	1.24951		6.33823	6.00111	8.22037	12.2285	6.37607	8.52163	7.94766	2.34857	10.2962	29.5505	6.34769	8.44631	0.141857	7.29822
	5.38875	5.25944	9.6077	11.8356	7.79834	9.81302	8.2838	2.62564	10.9094	31.6961	6.89401	8.70302	5.99115	9.76169	0.239356	8.38132	9.14679	1.7527	12.6151	0.235676	2.3385	56.2142	58.17	10.7497	1.10417	25.888	9.44546		3.31427	3.44358	0.90468	3.13255	0.90468	1.11		6.38471	5.99346	8.17564	12.3252	6.38404	8.54374	7.9678	2.37799	10.3458	29.845	6.38421	8.45172	0.139359	7.28018
	5.31239	5.01047	9.16073	11.2798	7.30514	9.4067	7.91255	2.47713	10.3897	31.3063	6.13617	8.23294	5.81058	9.34521	0.23322	6.76079	8.42202	1.55796	11.3386	0.36894	2.2325	57.365	62.0297	13.8804	2.58094	31.1501	12.1081		2.92054	3.22246	0.927794	3.0469	0.927794	1.17377		6.43032	5.98673	8.13382	12.3751	6.39179	8.56829	7.98101	2.39098	10.372	29.9583	6.40142	8.45967	0.138499	7.28207
	9.4315	4.9245	8.54864	11.3112	7.05516	9.72496	8.49932	2.24254	10.7419	26.3849	5.02898	8.99007	7.42853	9.65159	0.130155	0.868969	12.7793	0.00243248	7.9064	2.08559	1.50219	11.9361	63.3913	18.8159	2.4813	34.0029	9.99451		0.441432	4.06557	0.441432	2.32108	1.93491	0.734885		6.47644	5.9814	8.04216	12.3971	6.39741	8.58895	7.98058	2.39355	10.3741	29.9922	6.41717	8.45225	0.136864	7.2593
	9.84538	4.84534	8.03356	13.3235	6.72962	9.83418	8.7686	2.93707	11.7057	33.4953	8.62637	8.93387	7.0556	9.84258	0.164928	1.15947	15.3919	0.540287	20.7473	4.15745	1.13546	9.24756	64.658	23.5497	0.191101	37.9056	9.31584		0.911517	4.08852	0.900311	4.38965	2.20425	0.900311		6.52148	5.97869	7.91443	12.4158	6.40392	8.60822	7.97375	2.39547	10.3692	30.0419	6.43331	8.44961	0.135477	7.21796
	9.24147	4.61712	7.65595	18.1987	6.29822	9.2779	9.21489	4.74952	13.9644	51.5418	22.558	8.44871	6.63765	9.26879	0.165413	0.000706607	21.1395	2.43029	80.7084	8.50695	0.00397033	13.2852	68.3805	27.3572	28.2207	43.4036	13.021		0.792761	3.83159	0.792761	9.74997	2.15049	0.829189		6.56471	5.97695	7.79089	12.438	6.42759	8.6282	7.97106	2.3981	10.3692	30.0851	6.46187	8.46392	0.134133	7.1778
	8.70632	4.29756	7.16524	17.2877	5.87709	8.89994	8.70565	4.5496	13.2553	52.2604	20.6989	7.93578	6.19912	8.85154	0.176232	4.59876e-07	19.4312	2.37285	73.652	8.00075	0.0377502	17.4727	73.7675	32.7313	19.3719	49.13	15.8916		0.770542	3.63822	0.770542	9.35194	2.0587	0.964158		6.61109	5.98183	7.67559	12.4273	6.4516	8.6502	7.96627	2.3884	10.3547	29.9814	6.49147	8.47922	0.132776	7.14334
	8.11825	4.00976	6.73959	16.3295	5.63241	8.45052	8.21333	4.29977	12.5131	52.3511	18.4881	7.42892	5.9092	8.36745	0.172187	0.00904182	17.67	2.17193	65.8718	6.66119	0.0562585	22.735	78.7941	37.7829	11.855	52.6199	19.6767		0.689329	3.41915	0.689329	8.90056	1.79651	1.02161		6.63313	5.98744	7.57164	12.3431	6.46065	8.67308	7.94484	2.35665	10.3015	29.6627	6.50377	8.49102	0.132529	7.10239
	7.52795	3.73956	6.54865	15.9943	5.33888	8.04332	7.86544	4.27466	12.1401	54.3473	18.2727	7.0383	5.64133	7.91448	0.167688	0.113896	17.0228	1.73392	66.0776	6.38348	0.0316414	28.7126	83.664	40.1666	9.65897	56.9645	23.4551		0.489649	3.29874	0.489649	8.95595	1.69942	1.00501		6.6218	5.99131	7.47189	12.256	6.40049	8.69534	7.90613	2.33733	10.2435	29.5635	6.45582	8.49804	0.136568	7.04685
	7.06125	3.60937	6.51218	15.6344	6.40359	7.88081	7.85027	4.07639	11.9267	51.9267	16.6169	6.78671	6.43074	7.67592	0.0882691	0.622553	17.9852	1.79046	60.5926	2.09287	0.000933113	33.932	86.0626	40.6302	7.55164	42.0264	25.0556		0.274531	3.17734	0.274531	8.84768	0.383124	1.0941		6.60941	5.9947	7.37276	12.1737	6.34383	8.71638	7.86846	2.32035	10.1888	29.4893	6.41022	8.5044	0.140411	6.99109
	6.62129	3.34972	6.29159	15.1277	6.20028	7.64662	7.53953	3.98346	11.523	52.8344	15.868	6.45644	6.22311	7.39029	0.0857375	0.843165	17.5545	1.55736	57.5799	1.79358	0.0114689	39.2512	90.9475	43.4911	5.02345	44.7037	27.4549		0.16485	3.10672	0.16485	8.67123	0.256155	1.19018		6.5969	5.99534	7.27935	12.1002	6.29407	8.73672	7.83377	2.30677	10.1405	29.4464	6.36978	8.51099	0.143891	6.93812
	6.19445	3.08257	6.02886	14.3506	5.83978	7.54658	7.1738	3.80612	10.9799	53.0558	14.4866	6.11166	5.88705	7.20855	0.100912	0.959123	16.7382	1.31089	51.506	1.77962	0.138967	44.7817	96.1145	47.0254	2.14389	49.6544	28.5133		0.0827963	3.02909	0.0827963	8.23891	0.27188	1.43493		6.58155	5.97461	7.19732	12.032	6.24741	8.75559	7.79809	2.29843	10.0965	29.4742	6.33095	8.51621	0.147184	6.88943
	5.84657	2.97546	5.77438	13.2642	6.22962	7.17293	6.87719	3.42936	10.3066	49.8656	11.7605	6.0381	5.79243	6.93711	0.0899229	1.06219	15.2235	1.21619	40.7937	0.419348	0.0874625	49.5587	98.226	50.5803	0.142752	44.3122	32.6433		0.191527	3.06263	0.263712	7.22609	0.191527	1.13484		6.56666	5.95376	7.13157	11.9653	6.20149	8.76319	7.76366	2.28916	10.0528	29.4855	6.29278	8.5133	0.149974	6.84911
	5.44681	3.03513	5.55667	12.7589	9.19547	6.67757	7.11176	3.41261	10.5244	47.9855	11.6459	6.11712	5.47428	8.566	0.220204	2.77204	16.6189	2.41829	31.89	4.34187	0.188514	55.347	97.0468	53.7244	0.0162533	13.6227	38.5491		0.670311	3.08199	0.560451	6.64175	3.07835	0.560451		6.55387	5.93336	7.07174	11.9	6.15775	8.7692	7.73099	2.27972	10.0107	29.488	6.25678	8.50965	0.152567	6.8128
	5.09509	3.86346	5.41618	12.0497	8.81658	6.39697	6.93966	3.00388	9.94355	43.2857	9.0233	5.90657	5.17536	8.21167	0.22681	3.40247	9.46305	2.32101	26.1127	3.5228	0.294522	60.704	81.4129	55.8037	0.699974	16.5632	42.1123		0.811486	2.04312	0.490393	6.14315	2.91	0.490393		6.5133	5.91126	6.98435	11.8385	6.13061	8.77301	7.69184	2.27426	9.9661	29.5671	6.22628	8.50272	0.154554	6.74883
	4.78527	4.03718	5.30112	11.4381	8.38547	6.97551	6.82044	2.75656	9.577	40.4161	7.59861	6.13832	4.91423	8.03298	0.240881	4.14193	7.74656	2.30833	21.3229	2.4493	0.0240443	65.6277	78.3081	57.5359	2.09743	20.2581	34.9383		1.35304	2.10114	0.837191	5.2998	2.24715	0.837191		6.47234	5.88819	6.86545	11.7934	6.10816	8.78315	7.65178	2.27752	9.9293	29.7645	6.19921	8.5003	0.156542	6.66889
	5.01973	3.89624	5.05602	10.7997	7.78131	7.01542	6.59474	2.50587	9.1006	37.998	6.27937	6.03572	5.0288	7.58984	0.202956	2.48065	7.28188	2.36765	17.6817	1.40795	0.176975	61.8839	80.8223	61.3143	4.35416	26.0616	34.468		1.01599	2.13948	0.979701	4.76398	1.74559	0.979701		6.43441	5.83216	6.74563	11.7685	6.08803	8.79178	7.61008	2.29328	9.90336	30.1348	6.17462	8.49635	0.158253	6.59002
	6.58883	3.62799	4.72112	10.3725	7.1822	6.72341	6.536	2.32053	8.85653	35.5038	5.38486	6.65612	5.18805	7.0675	0.153355	0.00279091	8.45653	3.29381	14.7185	0.41757	0.0351199	39.6589	85.7175	66.6713	6.31966	32.5375	37.9821		0.067287	3.02813	1.935	3.71635	0.52608	0.067287		6.40149	5.73696	6.62884	11.7486	6.07086	8.80144	7.56471	2.31672	9.88142	30.6254	6.15352	8.49226	0.159687	6.51517
	6.33669	3.4584	4.50208	9.97676	6.65089	6.39146	6.21938	2.23247	8.45185	35.8954	4.98392	6.36408	4.96073	6.58603	0.140758	0.0137622	7.62302	2.94912	14.1179	0.186197	0.0296133	42.8982	88.8866	70.2963	8.46582	38.8812	42.1837		0.0273864	2.90568	1.862	3.61268	0.286807	0.0273864		6.37042	5.64502	6.51896	11.7324	6.0563	8.81111	7.52237	2.34064	9.86301	31.1157	6.13483	8.48892	0.160977	6.44469
	5.90008	5.23579	4.30442	9.51877	6.18631	6.11165	6.2095	1.76831	7.97781	28.4775	3.12691	6.00586	5.40186	6.16764	0.06619	0.095744	0.948119	3.62934	10.9512	0.000537796	0.0095756	48.8082	58.5313	73.6498	11.3407	44.8907	45.8968		0.105785	0.770074	1.70144	3.51291	0.18045	0.105785		6.34651	5.55904	6.42316	11.7204	6.04326	8.81907	7.48524	2.36347	9.84871	31.5751	6.11907	8.48561	0.16204	6.38483
	5.62949	5.32441	4.91322	9.68973	5.71142	5.95606	6.20406	1.74495	7.94901	28.126	3.04486	5.67045	5.40068	5.8949	0.0437536	0.330132	0.773772	1.66626	12.1499	0.242686	0.0615008	52.6623	57.1831	63.571	10.2185	51.4798	48.0291		0.0409698	0.346042	0.757235	4.01928	0.0409698	0.285608		6.33706	5.47564	6.32514	11.7149	6.02638	8.80679	7.44765	2.38573	9.83338	32.0334	6.10107	8.467	0.162406	6.3311
	5.48748	4.94956	5.61992	11.9171	5.30928	5.92594	6.53489	2.65666	9.19154	40.6534	7.05782	5.5537	5.35383	5.84944	0.0442375	1.09706	2.51326	0.83717	28.9687	1.50211	0.370816	54.7435	62.9929	52.8013	0.93939	57.4122	48.4475		0.0662177	0.604139	0.0662177	6.36344	0.24442	0.372241		6.32611	5.40899	6.23129	11.7147	6.00901	8.73841	7.40476	2.40108	9.80584	32.4262	6.06458	8.405	0.161747	6.2787
	5.37039	4.67908	5.47634	11.3389	4.9133	5.48301	6.21018	2.53389	8.74407	40.8022	6.4206	5.42336	5.02757	5.48134	0.0431799	0.705241	2.34426	0.538524	26.3043	1.6819	0.528769	56.4899	67.3595	54.9085	2.3945	63.5698	54.8096		0.0529721	0.744282	0.0529721	5.91559	0.510067	0.0596492		6.31377	5.34985	6.14443	11.7188	6.00062	8.66761	7.36585	2.41536	9.78121	32.7913	6.03657	8.34217	0.160348	6.2291
	5.16685	4.36182	5.22628	10.3831	4.65492	5.10194	5.81582	2.26276	8.07858	38.9069	5.12006	5.1344	4.76668	5.21143	0.0445725	0.421163	2.11412	0.347556	20.8602	1.34769	0.509628	59.5909	72.6678	58.6768	6.26626	67.7566	60.5973		0.0324559	0.772573	0.091888	5.24872	0.479474	0.0324559		6.30255	5.29495	6.06154	11.7259	5.99403	8.59855	7.32959	2.42998	9.75957	33.1531	6.01091	8.28131	0.158856	6.18205
	5.00918	4.42891	4.95901	17.0499	4.39076	4.99892	6.80611	5.02647	11.8326	73.8522	25.2654	4.97897	4.56143	5.00661	0.0465277	3.22898	5.6511	3.4118	104.935	5.83392	3.26594	62.0501	71.5285	62.843	17.335	72.1752	62.2117		0.0302107	0.550056	0.0199573	12.0709	0.588203	0.0199573		6.29229	5.25207	5.98798	11.7412	5.97968	8.53313	7.29773	2.44618	9.7439	33.5197	5.98175	8.22428	0.157857	6.14014
	4.70925	4.42328	4.8355	19.9879	4.23264	4.75756	7.15768	6.28958	13.4473	87.8717	39.5588	4.73341	4.49477	4.81602	0.0345023	5.99482	7.47695	5.39252	164.613	8.55585	5.76059	66.8652	71.6238	64.8164	50.4312	74.8869	66.0775		0.0241551	0.310124	0.102098	15.2545	0.500761	0.0241551		6.28347	5.21297	5.92751	11.7543	5.9653	8.38918	7.25546	2.45233	9.70778	33.7998	5.93695	8.10575	0.154443	6.12438
	4.45557	4.17775	4.67622	18.5221	3.93163	4.90158	6.77748	5.76401	12.5415	85.0466	33.2238	4.56589	4.2472	4.84524	0.0657731	5.39126	6.75857	4.41527	137.936	8.09883	3.51897	71.0784	75.84	67.4065	31.7615	80.1873	63.7568		0.110327	0.388145	0.110327	13.9562	0.634264	0.335688		6.27473	5.17385	5.86859	11.7932	5.94977	8.23154	7.21527	2.46807	9.68335	34.2062	5.88888	7.97747	0.150623	6.11225
	4.38075	4.01956	4.49594	17.1467	3.64145	7.92503	6.93491	5.23603	12.1709	75.5025	27.416	4.43834	4.10986	7.06776	0.264627	6.52374	8.49923	5.94857	104.281	10.8469	0.980351	72.3456	78.6202	70.3992	18.1506	85.4685	24.6148		0.0575969	0.418779	0.0575969	12.7084	0.796897	3.48669		6.26386	5.13469	5.81137	11.8914	5.93371	8.0847	7.18663	2.50858	9.69521	34.9062	5.84195	7.86018	0.147293	6.09879
	4.33488	3.91847	5.02177	15.854	3.48066	9.05423	6.944	4.80607	11.7501	69.2119	23.0983	4.67833	4.02257	8.04612	0.333387	6.80749	9.15382	3.69496	79.3876	11.9947	4.4531	73.1279	80.4232	61.8519	8.80667	88.4673	14.6852		0.343444	0.759857	0.343444	11.1756	1.19767	4.37591		6.25258	5.09769	5.78219	11.993	5.91876	7.94903	7.16554	2.54935	9.71489	35.5779	5.81633	7.75316	0.142734	6.08567
	4.17593	3.84595	6.85724	14.5861	3.37115	8.61563	6.90867	4.27134	11.18	61.8258	18.2443	5.51658	3.92844	8.17603	0.350911	7.46787	9.38024	0.00264499	58.9432	12.5141	2.91372	75.8717	81.7291	36.3504	2.88915	90.5394	18.2392		1.34066	1.67063	1.34066	9.06953	2.14544	3.09905		6.24165	5.06333	5.77632	12.0881	5.93279	7.84813	7.15838	2.58532	9.74369	36.1159	5.81544	7.67569	0.137887	6.08722
	3.90983	4.60908	6.596	13.6358	3.28378	8.26758	6.717	3.85743	10.5744	57.4278	14.8797	5.60254	4.08464	7.84969	0.31548	7.88023	4.44333	0.0146431	47.8691	11.787	2.40429	80.5782	68.5134	39.5687	0.561589	92.2097	21.3332		1.69271	0.993456	0.993456	8.03322	2.31876	2.66504		6.23024	5.04487	5.76721	12.174	5.98852	7.78683	7.16528	2.6147	9.77998	36.4913	5.82254	7.63144	0.134451	6.10938
	3.67735	4.54458	6.26165	12.76	3.1453	8.11059	6.41658	3.60117	10.0178	56.1228	12.9684	5.40312	3.89416	7.64836	0.32525	7.50341	3.50439	0.024004	40.2393	10.7013	2.86966	84.806	69.5854	43.8868	0.0159612	94.8883	22.808		1.72577	0.858535	0.858535	7.35691	2.25781	2.70748		6.21462	5.03153	5.75536	12.2507	6.00259	7.73674	7.16526	2.64517	9.81043	36.9166	5.81717	7.59387	0.13248	6.10861
	3.45637	4.26357	5.90842	11.795	2.94023	8.21575	6.09656	3.38502	9.48158	55.5234	11.4584	5.08599	3.65817	7.63892	0.352369	6.97061	3.35987	0.035398	32.4726	9.96243	4.49097	88.9248	74.3526	48.6917	1.19101	98.9256	21.8146		1.62962	0.822426	0.822426	6.70904	2.14576	3.12976		6.18338	5.02895	5.74461	12.3301	6.05401	7.6911	7.17202	2.6733	9.84532	37.274	5.82196	7.56133	0.129966	6.11869
	3.28335	5.83334	5.56691	12.9032	4.68845	8.16744	6.74044	3.41695	10.1574	50.6932	11.6755	5.70013	4.90806	7.58392	0.214206	11.9515	0.822829	1.37718	37.9791	4.21069	2.03633	92.2179	49.7451	53.5744	0.000282224	67.2058	22.2682		2.41678	0.133217	0.133217	7.20304	1.01168	2.46732		6.161	5.02598	5.77507	12.4233	6.10568	7.7342	7.2042	2.70561	9.90981	37.556	5.85772	7.6017	0.129573	6.13334
	3.18406	6.13763	5.22612	13.1358	4.38011	8.08597	6.69161	3.56572	10.2573	53.2864	12.7144	5.68187	4.59161	7.59889	0.24669	12.3029	0.306893	2.14767	41.5271	5.34301	1.94425	94.1347	45.5454	58.6794	0.0621978	72.3563	23.0438		2.49781	0.455757	0.455757	7.45389	1.30176	2.4041		6.17665	5.02408	5.80894	12.5097	6.15305	7.82095	7.2489	2.73413	9.98303	37.7179	5.89497	7.67793	0.131362	6.16485
	3.86699	5.93765	4.90926	12.3354	4.08852	7.64333	6.46353	3.19205	9.65557	49.3855	10.1892	5.42346	4.29371	7.21691	0.253957	6.74198	0.27655	2.41573	34.479	5.64066	1.39194	81.349	48.2847	63.6341	0.303557	77.4021	27.4894		1.55646	0.514191	0.514191	6.91195	1.33494	2.21988		6.21448	5.02145	5.84074	12.592	6.19408	7.90236	7.29419	2.76009	10.0543	37.8396	5.92908	7.75031	0.133137	6.20428
	6.41741	5.50384	4.75317	11.521	3.92163	7.36186	6.57983	2.70606	9.28589	41.1267	7.32278	5.96063	4.94084	7.12575	0.181071	0.0263774	1.15773	3.33666	24.4155	7.06602	0.611578	41.8473	54.5016	66.1488	1.86413	80.3665	30.5202		0.456785	0.456785	1.20746	5.5604	2.039	1.40123		6.25049	5.01948	5.86567	12.6695	6.23153	7.97915	7.33597	2.78518	10.1211	37.9661	5.95713	7.81835	0.135111	6.24101
	6.36867	5.17448	4.58013	10.967	6.74982	7.73348	6.92893	2.27572	9.20465	32.8437	5.1789	6.55925	5.47303	7.48756	0.155435	0.313897	3.07811	5.51689	16.3062	0.0320817	0.647287	42.4804	59.4732	68.9936	3.68384	37.6572	26.5523		0.190576	1.38476	1.97912	4.40779	0.190576	1.17423		6.28478	5.01751	5.88883	12.7398	6.26965	8.05455	7.37585	2.80783	10.1837	38.0679	5.98404	7.88487	0.137057	6.27722
	6.17615	4.87532	4.31572	10.3134	6.97157	8.09326	6.7909	2.20501	8.99591	32.4701	4.86209	6.57386	5.20053	7.81284	0.20074	0.377919	3.66943	6.12649	12.4078	0.0326402	1.69615	45.027	64.1768	73.4559	6.62029	34.9849	22.9739		0.397708	1.69853	2.25813	3.73952	0.397708	1.5194		6.34168	5.0105	5.91547	12.8066	6.31246	8.12709	7.41897	2.82751	10.2465	38.1119	6.01472	7.95006	0.138587	6.32707
	5.87269	4.53943	4.15404	11.1368	6.74158	7.8754	6.71998	2.56516	9.28514	38.1721	6.58004	6.30714	4.87275	7.59195	0.218152	0.717909	4.75481	6.58408	19.5079	0.000466464	1.33498	49.1917	69.6713	76.2535	3.0611	37.7584	25.1098		0.434447	1.7677	2.1531	4.82963	0.434447	1.56826		6.4056	4.95284	5.94545	12.8561	6.35728	8.19873	7.45266	2.84852	10.3012	38.2215	6.04841	8.01221	0.139667	6.38144
	5.61126	4.22429	3.95365	16.3244	6.6745	7.45722	7.37422	4.58983	11.9641	62.2416	21.0666	6.14288	4.57103	7.26154	0.227382	3.10805	9.92206	11.7003	80.1059	0.489605	0.00688894	52.9272	75.0315	79.7934	11.8201	38.5872	29.4756		0.531624	1.91859	2.18923	10.1815	0.531624	1.31434		6.467	4.89418	5.97458	12.9036	6.39894	8.2609	7.4832	2.86959	10.3528	38.3471	6.08067	8.06647	0.140368	6.43297
	5.25671	3.99364	3.73323	18.7192	6.39985	6.95634	7.50983	5.63722	13.147	75.0646	31.7783	5.82828	4.30941	6.81722	0.225388	5.07654	12.3636	14.2627	125.65	1.23206	0.306352	58.2116	79.0806	83.7798	34.022	42.0749	35.1652		0.571568	1.83464	2.09504	12.8909	0.571568	1.12806		6.52281	4.8399	6.00252	12.9496	6.45749	8.30378	7.51268	2.88803	10.4007	38.442	6.11626	8.10601	0.139903	6.49015
	4.91054	7.181	3.83882	18.2968	5.97493	6.49872	7.78347	5.28448	13.068	67.8936	27.9257	6.23682	5.17663	7.01043	0.150471	8.25374	0.362964	15.5602	110.53	3.27083	1.65058	63.6138	32.5511	81.858	29.2729	47.768	40.802		1.32629	0.944182	2.398	12.06	0.261897	0.261897		6.57128	4.79079	6.03346	12.975	6.51654	8.33974	7.5378	2.89801	10.4358	38.4463	6.15423	8.13925	0.138876	6.54391
	4.66606	6.77075	3.89169	19.5313	5.61758	6.15062	7.77134	5.85248	13.6238	75.3086	34.2516	5.8841	4.90394	6.61572	0.148596	9.64274	1.00117	15.0516	138.297	4.63866	2.62671	67.5734	37.4007	80.9041	44.1552	52.8352	45.3703		1.21804	0.886652	1.99241	13.6472	0.26652	0.26652		6.61357	4.74246	6.06281	12.9934	6.57238	8.37342	7.55967	2.90635	10.466	38.4455	6.1902	8.16998	0.137866	6.59297
	4.58648	6.30059	3.65477	22.6948	5.34677	5.93095	8.08572	7.2199	15.3056	89.2919	52.1269	5.63886	4.77655	6.20818	0.130329	12.2447	3.18671	19.6334	213.425	7.50188	4.64305	68.8881	43.3725	85.2224	96.2052	56.8455	48.3778		1.05238	0.661727	1.98409	17.0559	0.292091	0.292091		6.65092	4.69975	6.09114	13.0116	6.62437	8.40496	7.58045	2.91449	10.4949	38.4475	6.22445	8.19883	0.136888	6.63765
	4.66563	6.08821	3.45244	23.3966	5.07974	5.62078	8.05057	7.57208	15.6227	94.0565	57.3364	5.35026	4.76916	5.97135	0.111931	11.4578	3.85085	21.1428	235.501	8.82585	5.90387	67.5805	46.2149	88.9989	110.465	60.9435	52.7887		0.684629	0.737953	1.89781	18.0464	0.270522	0.270522		6.68383	4.66369	6.10701	13.0313	6.66688	8.43501	7.59795	2.92428	10.5222	38.4878	6.24698	8.22574	0.136724	6.67535
	5.23497	6.00818	3.30298	23.0464	4.89806	5.26514	7.95929	7.44527	15.4046	93.5419	55.4321	5.25006	4.98229	5.82242	0.0777565	7.4219	3.80681	21.6812	227.621	9.37113	7.25843	58.5438	47.3094	91.8413	103.226	63.813	58.0831		0.0150843	0.758129	1.94708	17.7963	0.351997	0.0150843		6.71229	4.62954	6.06722	13.0481	6.69684	8.45053	7.60075	2.93878	10.5395	38.6643	6.22462	8.23808	0.139217	6.70457
	5.27335	5.78398	3.13184	21.7764	4.75224	6.01846	7.78938	6.92881	14.7182	88.952	48.0084	5.52866	4.88252	5.95984	0.0993624	6.33043	4.02164	21.6927	195.637	9.22419	3.13614	57.9581	50.4439	95.1507	79.0329	66.1639	47.1681		0.255316	0.255316	2.39682	16.2477	0.776417	0.489803		6.73913	4.6309	6.02645	13.0255	6.71958	8.45944	7.60017	2.932	10.5322	38.578	6.19973	8.24463	0.141571	6.72935
	5.09609	5.5066	2.90902	21.0162	4.52882	7.43511	7.74863	6.66299	14.4116	85.9892	44.3954	5.30135	4.67064	6.95298	0.196354	7.03595	5.02672	23.4218	176.027	10.3672	0.0982964	60.6883	54.461	99.5474	66.0934	69.8486	29.7162		0.205251	0.205251	2.39233	15.7148	0.772531	2.13376		6.75743	4.64693	5.98833	12.9629	6.73877	8.46961	7.59399	2.90814	10.5021	38.2953	6.17594	8.2507	0.143815	6.7481
	7.50465	5.19859	2.74513	20.2656	6.84182	7.15903	8.28581	6.12718	14.413	73.9478	37.5423	7.00043	5.6094	7.41825	0.138847	0.610214	9.53092	30.6992	143.516	2.0851	1.26964	28.9628	59.1018	102.845	54.4538	36.5365	32.8024		0.504224	1.80183	4.2553	13.2652	0.158603	0.158603		6.77208	4.66625	5.96889	12.9002	6.72246	8.48377	7.58562	2.88428	10.4699	38.023	6.15729	8.25923	0.145801	6.74727
	9.40344	6.86987	2.63929	18.6852	6.67271	7.47269	8.62387	5.40116	14.025	62.6303	29.1725	7.17128	6.722	8.92075	0.140561	0.60773	3.07652	35.8152	101.231	3.80704	1.32522	12.1308	36.1982	105.003	33.6268	38.6096	29.3079		2.23216	0.301409	4.53199	11.5139	0.498573	0.301409		6.78545	4.68305	5.95445	12.8407	6.70491	8.51005	7.57976	2.86256	10.4423	37.7659	6.14207	8.27748	0.148092	6.74518
	9.15543	6.6495	2.51608	17.1708	6.26261	9.63862	8.5655	4.92179	13.4873	57.4607	24.2241	7.90247	6.35933	9.51782	0.198933	0.348015	3.67107	36.5956	74.0508	5.30332	1.15158	13.9199	38.8985	107.543	18.3562	43.8741	10.5478		1.25297	1.25297	5.38639	9.26831	1.63986	1.73616		6.79735	4.70619	5.93703	12.788	6.68912	8.62518	7.59048	2.84885	10.4393	37.5318	6.12506	8.36651	0.154673	6.74323
	8.82215	6.18851	2.36316	15.7501	5.98281	9.40803	8.0858	4.51228	12.5981	55.805	20.3607	7.50533	6.03423	9.26156	0.210994	0.542212	3.59971	32.7485	58.742	4.42257	1.74829	16.5179	44.8613	110.738	8.20117	47.6591	12.0988		1.31682	1.31682	5.14216	8.24481	1.52252	1.9027		6.80549	4.76948	5.97507	12.737	6.67571	8.73551	7.61637	2.82185	10.4382	37.0497	6.15023	8.45572	0.157846	6.7406
	8.61692	5.80028	2.19625	14.504	5.63348	8.84153	7.59874	4.16045	11.7592	54.7519	17.3094	7.2086	5.67518	8.78538	0.215081	1.03669	3.23443	29.1869	47.682	3.86222	1.54453	18.2282	50.2125	114.279	2.61659	52.6043	16.3607		1.40832	1.40832	5.01235	7.29535	1.57512	1.63293		6.76836	4.83146	6.02373	12.6842	6.66168	8.83171	7.63352	2.79574	10.4293	36.6246	6.18321	8.53217	0.159626	6.71502
	8.25872	5.56586	2.07256	13.7686	5.37177	8.46244	7.24999	3.95347	11.2035	54.5307	15.6299	6.91229	5.42029	8.41151	0.216257	1.01754	2.83631	26.8058	42.4923	3.52772	1.47003	21.4151	53.5899	116.938	0.778335	56.4692	19.5711		1.34643	1.34643	4.83973	6.85631	1.54052	1.55015		6.72406	4.89039	6.07159	12.6085	6.65601	8.92132	7.64531	2.76242	10.4077	36.1322	6.2177	8.60232	0.160905	6.69004
	7.81709	5.28867	1.95649	13.2357	6.89361	8.18019	7.22863	3.71505	10.9437	51.3936	13.8016	7.35535	5.6899	8.08941	0.174138	0.346291	3.76344	27.7955	36.0852	0.112239	0.905463	25.6975	57.725	119.462	0.122052	35.9131	22.1481		0.461743	2.06668	5.39886	5.88037	0.461743	0.824836		6.68234	4.94602	6.12072	12.4801	6.6594	9.00929	7.64964	2.71091	10.3605	35.4384	6.25539	8.66938	0.161744	6.67087
	8.09909	5.90196	1.92092	12.47	6.74192	7.98998	7.18732	3.43418	10.6215	47.7812	11.7936	7.36595	6.11195	8.07181	0.138177	0.831329	1.65215	27.7349	27.907	0.198374	0.644272	22.918	48.782	120.241	0.173338	37.7542	23.9746		0.733136	1.464	5.44503	5.10407	0.624029	0.624029		6.64222	5.00094	6.16814	12.3576	6.66366	9.09066	7.65386	2.66228	10.3161	34.7834	6.28666	8.73146	0.16279	6.65294
	8.29574	6.01556	2.80452	11.8859	6.35097	7.83322	7.19765	3.00009	10.1977	41.6816	9.00057	7.0921	6.09942	8.18011	0.145712	1.20581	1.39732	19.2996	21.9793	0.716854	0.403956	21.0738	47.2079	101.644	1.00101	42.7113	25.5343		1.20364	1.07653	4.28758	4.79376	0.741124	0.741124		6.60477	5.05702	6.21814	12.2444	6.66772	9.16517	7.65954	2.61667	10.2762	34.1623	6.3148	8.78877	0.1638	6.63625
	8.08002	5.60758	3.70485	11.0733	6.04117	7.4459	6.99213	2.51685	9.50898	35.9955	6.33454	6.74354	5.71598	7.92149	0.161724	1.1835	1.91698	10.8062	16.6557	0.904327	0.205902	23.1009	52.9807	84.3002	3.28729	46.8567	29.5987		1.33649	1.13595	3.03869	4.32974	0.702363	0.702363		6.57131	5.11356	6.2831	12.1357	6.67386	9.23542	7.66883	2.57105	10.2399	33.5259	6.35515	8.84377	0.163737	6.62258
	7.682	5.23332	3.52587	10.2232	5.6326	7.01713	6.55235	2.31139	8.86374	35.2757	5.34252	6.32487	5.33314	7.51578	0.16987	1.2761	1.73985	9.1596	13.4751	0.845939	0.216017	27.0854	58.5691	87.6189	7.09247	52.6171	34.4479		1.35713	1.09155	2.799	3.89833	0.692263	0.692263		6.54053	5.16599	6.34327	12.0314	6.68	9.30064	7.67697	2.52848	10.2054	32.936	6.39259	8.89472	0.163674	6.61027
	7.14337	5.32747	3.42875	9.76019	5.49148	6.64663	6.29965	2.12828	8.42793	33.7842	4.5296	6.06905	5.36847	7.01918	0.133255	0.711865	0.945129	8.24207	11.9754	0.653141	0.120397	32.982	57.1369	89.4466	9.77295	54.6844	38.9343		1.07432	0.741583	2.64031	3.69114	0.577577	0.577577		6.51141	5.21663	6.39883	11.9311	6.68695	9.36443	7.68489	2.48879	10.1737	32.3855	6.42697	8.94454	0.163782	6.59918
	6.67149	5.22431	3.94113	9.11248	5.23108	6.42138	6.10031	1.7713	7.87161	29.0362	3.13751	5.82623	5.226	6.60896	0.116854	0.326244	0.767375	4.66208	9.07317	0.755569	0.103086	38.6247	58.707	80.0173	14.2422	58.6034	41.796		0.84526	0.601917	1.8851	3.28625	0.595153	0.595153		6.48427	5.26613	6.45355	11.8481	6.69392	9.4256	7.69527	2.45569	10.151	31.9117	6.46123	8.99302	0.163825	6.5891
	6.30122	4.99726	4.80322	8.6147	4.86888	6.11338	5.94978	1.45892	7.4087	24.5207	2.12846	5.55532	4.90098	6.25426	0.121314	0.12351	0.907286	1.31459	7.10182	1.16833	0.0267658	43.3642	62.238	65.3372	18.2471	64.2801	45.8734		0.745896	0.558059	0.7521	3.05938	0.686438	0.558059		6.45842	5.31269	6.5067	11.775	6.69446	9.4825	7.70496	2.42729	10.1323	31.503	6.47049	9.03812	0.165561	6.60058
	5.97496	4.66476	4.6949	8.2947	4.54166	5.81237	5.66389	1.43085	7.09474	25.2626	2.04732	5.25363	4.6723	5.93431	0.118984	0.0967626	0.998259	0.93895	6.92117	1.25941	0.0220464	47.7676	67.5948	67.1002	21.0834	69.6342	50.0414		0.721324	0.588872	0.558737	3.04107	0.711979	0.558737		6.43683	5.35468	6.55622	11.7033	6.66619	9.53936	7.70942	2.40341	10.1128	31.175	6.46668	9.08188	0.168196	6.61121
	5.93563	4.29918	4.50649	7.94147	5.75549	5.41868	5.64282	1.30607	6.94889	23.1456	1.70581	5.58709	4.73454	5.89059	0.108803	0.0857331	1.80537	1.29125	5.28376	0.0126935	0.0502389	48.3128	73.7397	70.2223	24.452	50.8494	55.7663		0.34854	1.2879	1.08059	2.35438	0.168403	0.168403		6.41844	5.38386	6.60135	11.6346	6.64405	9.61449	7.71612	2.38635	10.1025	30.9269	6.46417	9.1399	0.171477	6.6227
	7.13002	3.96414	4.31751	8.77179	5.60387	6.27273	6.01001	1.79811	7.80812	29.9186	3.2332	5.9383	4.6391	6.9157	0.197027	1.25443	4.18558	2.86456	7.62745	0.164953	0.0690199	33.1355	79.6061	73.4253	16.9297	53.0348	43.7402		1.19173	1.97416	1.62079	2.8335	0.33443	0.33443		6.40115	5.40744	6.64092	11.5706	6.62391	9.67954	7.72059	2.37149	10.0921	30.7164	6.45684	9.1898	0.174667	6.63242
	7.13564	3.69081	4.11557	10.0313	5.23075	6.18614	6.06503	2.32487	8.3899	38.3324	5.40503	5.70844	4.39436	6.89827	0.221729	1.14622	5.63691	3.80038	15.731	0.696021	0.0146681	33.0708	84.5583	76.9269	8.15167	58.6085	44.893		1.4272	2.01764	1.59287	4.32281	0.477695	0.477695		6.38222	5.429	6.67676	11.5114	6.60542	9.73507	7.72331	2.35813	10.0814	30.5327	6.43802	9.23213	0.178307	6.64109
	6.91658	3.58254	3.96111	9.56806	4.9368	6.00246	5.82793	2.21473	8.04265	38.002	4.90501	5.46963	4.20504	6.68805	0.227944	1.18518	5.04175	3.48499	13.9886	0.79411	0.0304623	35.6383	86.5611	79.6601	11.0112	63.1956	47.3881		1.44695	1.88709	1.50852	4.09843	0.532831	0.532831		6.35106	5.44967	6.71075	11.4786	6.5896	9.78789	7.72792	2.35488	10.0828	30.4724	6.41069	9.2729	0.182497	6.65018
	6.5647	3.33609	3.87975	9.00985	4.69624	5.76307	5.54162	2.07196	7.61358	37.3892	4.29303	5.22965	4.08387	6.36429	0.21826	1.04669	4.86433	2.76179	12.0287	0.714667	0.0490414	39.9635	91.2077	81.1191	15.0274	67.0782	50.7413		1.33504	1.89356	1.3499	3.7802	0.533416	0.533416		6.32271	5.46902	6.74283	11.4472	6.57682	9.83926	7.73298	2.35217	10.0852	30.4174	6.38624	9.31269	0.186411	6.65982
	6.82209	3.12771	4.95446	8.62795	4.5227	5.36478	5.56995	1.91841	7.48836	34.4421	3.68029	5.15962	4.63064	6.45776	0.164778	1.56786	5.96455	0.378823	9.35139	1.09673	0.0420943	36.7754	95.2314	62.9151	18.1341	69.9509	56.5742		1.66247	2.03192	0.205158	3.46833	0.636921	0.205158		6.29799	5.46783	6.77448	11.4195	6.56618	9.88778	7.73563	2.35388	10.0895	30.4291	6.36504	9.34974	0.18993	6.67033
	7.73806	3.01017	5.79192	8.47471	4.4493	4.99187	5.74267	2.05675	7.79942	35.8152	4.23022	5.3919	4.58494	7.25153	0.225286	3.98158	7.46657	0.00242559	7.46403	1.67281	0.563704	26.505	97.5392	50.3311	19.4627	71.1841	62.3231		2.34617	2.38173	0.400026	3.08281	0.942597	0.400026		6.2756	5.46237	6.79741	11.4168	6.55725	9.93193	7.74023	2.36401	10.1042	30.5419	6.34601	9.38401	0.193133	6.67733
	7.2896	4.12968	5.97482	8.28585	4.32996	4.67365	5.78059	1.71151	7.4921	29.6079	2.92927	5.32423	4.41588	6.9609	0.223704	2.2771	2.72552	0.037726	6.27633	2.10435	1.22533	31.3238	76.6796	47.7694	21.1647	73.2121	67.4488		1.96536	1.19456	0.650589	2.96162	0.994279	0.650589		6.25323	5.45751	6.80878	11.4054	6.54902	9.96954	7.74059	2.37117	10.1118	30.6329	6.32718	9.4123	0.196012	6.6789
	6.91147	4.03656	6.16006	8.09402	5.1756	4.41986	5.7996	1.55125	7.35085	26.7476	2.40638	5.66783	4.60879	6.72362	0.186617	1.23627	3.10828	0.129935	5.26438	0.389375	1.90367	35.6994	78.319	45.2432	22.9666	59.456	71.6817		1.24364	1.63126	0.492232	2.42619	0.492232	1.24797		6.23036	5.45241	6.81793	11.3955	6.54223	10.0053	7.74063	2.37871	10.1193	30.7302	6.30833	9.43911	0.198812	6.68008
	6.64813	3.94375	5.81821	7.98774	4.98749	4.17892	5.59404	1.54823	7.14227	27.6764	2.39701	5.40285	4.38106	6.44065	0.19032	1.11111	2.72346	0.0502516	5.7298	0.367905	2.00255	38.9156	79.9704	49.9589	23.9966	62.3923	75.8196		1.24528	1.4591	0.41536	2.58489	0.41536	1.22392		6.20772	5.44832	6.83771	11.3909	6.53585	10.0432	7.74395	2.38736	10.1313	30.8288	6.28975	9.46837	0.201713	6.68678
	6.21765	4.45918	5.91835	8.54823	5.39181	3.98743	5.75378	1.6111	7.36488	28.0008	2.59565	5.65508	4.69234	6.14283	0.133869	0.215182	1.67597	0.0270848	7.80899	0.13102	3.11999	44.4717	71.0174	48.5532	18.8194	56.1684	79.1911		0.562573	1.1959	0.263271	2.89315	0.263271	1.66765		6.18514	5.44209	6.86434	11.3187	6.53004	10.0814	7.73695	2.37562	10.1126	30.7048	6.27137	9.49526	0.204476	6.69719
	5.85649	4.27939	6.72009	8.03922	6.74822	3.88656	5.92166	1.59045	7.51211	26.8582	2.52954	6.28829	4.67366	6.74119	0.181126	0.00424753	2.69707	0.637487	4.48406	0.6832	4.14162	49.4192	74.0801	38.023	23.4948	37.6768	80.9964		0.431801	2.0089	0.431801	1.75093	0.459932	2.40172		6.17405	5.43474	6.88857	11.2157	6.52327	10.1208	7.72619	2.35455	10.0807	30.4749	6.26135	9.52214	0.206595	6.70592
	5.54606	3.99229	6.52281	10.2993	6.51418	3.70934	6.09733	2.38533	8.48267	39.121	5.68982	6.03012	4.38073	6.52065	0.196298	0.303901	4.4312	0.181031	17.6567	0.173764	5.70254	53.8801	79.1046	40.4948	6.69281	40.6047	84.2179		0.484061	2.03783	0.492689	4.2692	0.484061	2.32079		6.16658	5.42814	6.91007	11.1254	6.51732	10.1558	7.71723	2.33659	10.0538	30.2776	6.25426	9.54619	0.208344	6.7137
	5.19542	3.74063	6.27014	16.151	6.1013	3.48457	6.82384	4.71451	11.5384	69.0888	22.2266	5.64836	4.10433	6.22793	0.205531	2.65177	9.50618	0.306583	86.9958	0.522067	11.1508	59.1507	83.6444	43.7744	10.6578	46.0371	88.3938		0.452942	1.90773	0.621784	10.5026	0.452942	2.16379		6.15753	5.42129	6.92993	11.0432	6.513	10.1562	7.70353	2.31447	10.018	30.0443	6.24639	9.54305	0.208789	6.72146
	4.93172	3.56322	8.56561	16.3352	5.63543	3.28924	7.0534	4.92546	11.9789	69.831	24.2602	5.28357	3.90535	7.83306	0.334604	4.50154	12.1813	2.28677	86.1516	2.01064	14.1689	63.2764	86.921	18.6689	11.8944	52.5761	92.1048		0.351856	1.72035	3.28203	11.0516	0.351856	1.99433		6.1499	5.41487	6.94064	10.9718	6.50841	10.1421	7.68796	2.29299	9.98095	29.8258	6.23953	9.52856	0.208588	6.72452
	4.71106	3.55477	10.2243	15.3494	7.96374	5.55061	7.89231	4.36965	12.262	55.366	19.0939	6.75717	4.92095	9.65915	0.324977	10.1203	18.8143	5.43814	55.6079	0.0051024	5.48355	66.8355	87.0788	7.08665	6.06645	24.2322	53.8133		2.04611	3.20241	3.46711	8.59221	1.20656	1.20656		6.15957	5.40869	6.93023	10.9111	6.50422	10.1532	7.67784	2.27912	9.95697	29.6844	6.24573	9.53437	0.208404	6.71723
	4.52622	4.98399	9.49805	14.0935	12.2632	8.39171	8.95945	3.82998	12.7894	42.7479	14.6687	8.94488	5.83592	11.5719	0.329508	19.6535	15.8043	0.290088	26.3584	10.915	0.322332	69.892	62.4476	11.4807	1.45715	0.388289	20.202		4.41865	3.96089	0.553171	5.14861	3.31836	0.553171		6.16914	5.39357	6.94527	10.8699	6.49983	10.1857	7.67723	2.27583	9.95306	29.6439	6.25181	9.55862	0.209154	6.72255
	4.29246	5.09306	8.82873	13.0128	11.5669	8.67662	8.57841	3.44046	12.0189	40.106	11.8367	8.75267	5.98895	10.8823	0.290042	18.3694	12.1477	0.0626561	19.6634	8.93086	0.00964472	73.8552	60.7357	16.4644	0.0159742	1.74107	17.7219		4.46022	3.65962	0.0760522	4.26008	2.8142	0.0760522		6.17793	5.37907	6.97469	10.8305	6.49542	10.2171	7.67913	2.27218	9.95131	29.5891	6.2573	9.58264	0.209934	6.73505
	4.08675	5.68681	8.50488	13.1184	14.8487	8.35064	9.09936	4.16877	13.2681	45.8139	17.3787	8.42776	6.35277	11.965	0.306381	25.1262	11.6455	0.353413	16.1523	33.0553	0.560583	77.4332	51.8336	19.1975	0.0538182	3.85088	20.5728		4.341	2.74095	0.0771179	4.6906	6.42097	0.0771179		6.18629	5.38048	7.00359	10.7953	6.49157	10.2422	7.68325	2.26535	9.9486	29.4843	6.26261	9.6025	0.210518	6.74758
	5.56474	5.25127	12.2056	14.229	14.2882	16.8222	11.3935	4.86315	16.2567	42.6836	23.6503	13.2173	7.22495	14.2734	0.32786	33.9745	37.727	0.659438	8.04016	8.37926	29.471	53.6062	58.2946	0.463495	1.80272	1.96514	15.491		7.65255	7.96602	1.01173	1.01173	1.07091	3.60493		6.19394	5.36399	7.03102	10.7443	6.46881	10.2615	7.67726	2.25896	9.93622	29.424	6.26266	9.61544	0.211157	6.74991
	8.8708	4.95334	12.0182	13.4376	13.3082	21.1332	12.2869	5.40643	17.6933	44.0017	29.2295	12.6632	9.65765	13.4052	0.162494	11.6696	53.7808	0.0721981	1.32409	1.043	78.258	16.1248	62.9329	0.753739	0.30383	0.177905	68.0108		3.79237	7.70983	0.644985	0.774405	0.644985	8.47007		6.20059	5.34375	7.05708	10.6868	6.45456	10.2744	7.66953	2.24978	9.91931	29.334	6.26408	9.6232	0.211435	6.75582
	10.6457	4.6213	11.6795	12.8103	12.2576	20.4575	12.0786	5.07143	17.1501	41.9867	25.7194	11.9686	10.9041	12.6721	0.0749919	2.05345	55.612	0.159313	0.535359	0.0320286	70.2047	5.02078	68.3113	1.45652	0.00578204	0.395335	57.3216		1.3229	7.34726	0.289053	0.84177	0.289053	8.48891		6.19881	5.32397	7.08146	10.6327	6.46464	10.2881	7.66495	2.24052	9.90547	29.2307	6.26527	9.63231	0.211796	6.77305
	9.99194	4.52624	11.0069	12.1518	11.4683	19.3978	11.4238	4.77319	16.197	41.7827	22.7833	11.2376	10.2457	11.9809	0.078071	2.0503	47.5767	0.173818	0.529987	0.00197466	63.5838	8.37767	69.8916	3.53233	0.539538	2.011	42.3985		1.24565	6.71135	0.230676	0.914241	0.230676	8.16019		6.16906	5.30619	7.10332	10.583	6.47338	10.301	7.65598	2.23605	9.89203	29.2066	6.24514	9.63972	0.213699	6.78835
	9.70771	4.28574	10.6964	12.3592	11.0817	18.5308	11.1102	4.58993	15.7002	41.3126	21.0674	10.889	9.95488	12.0398	0.0947924	1.96711	46.5738	0.171281	1.55985	0.000816141	55.0643	10.1039	73.9708	4.79603	0.277924	3.25691	31.8593		1.18132	6.60329	0.192647	1.47015	0.192647	7.64175		6.13839	5.28997	7.12541	10.5565	6.45148	10.3117	7.64557	2.24046	9.88603	29.3041	6.21666	9.64515	0.216147	6.78844
	13.2035	3.96729	10.6252	12.4949	10.9804	17.684	11.4925	4.47014	15.9627	38.896	19.9821	11.7376	10.714	13.0264	0.0974043	2.92746	56.6295	0.752352	1.00474	0.262329	38.3343	0.100589	79.55	5.11305	0.153237	3.63285	23.0174		1.46589	7.77035	1.11248	0.757274	0.757274	5.94638		6.10837	5.27536	7.14994	10.5568	6.42582	10.319	7.63922	2.25108	9.8903	29.4674	6.18773	9.64906	0.218562	6.78788
	13.8877	3.73515	10.4816	11.5352	10.6924	16.9882	11.2201	4.41214	15.6322	39.3237	19.467	11.1138	10.5343	13.2996	0.116025	7.11645	56.0238	0.545364	0.099346	0.278394	33.2717	1.00271	83.7448	5.78308	1.82553	4.8134	16.8252		2.77389	7.37868	0.632268	0.421411	0.421411	5.87438		6.07965	5.26222	7.17576	10.5434	6.43031	10.3288	7.63669	2.25507	9.89175	29.5294	6.16731	9.65579	0.220467	6.80303
	13.119	3.44892	10.003	10.862	10.0197	16.3397	10.632	4.27042	14.9025	40.1657	18.2365	10.4408	10.0071	12.5547	0.112915	6.18481	51.5971	0.395736	0.0528663	0.374927	32.5772	0.0540982	89.0654	8.31407	4.09824	8.21768	11.9253		2.67812	6.99192	0.437882	0.42112	0.42112	5.89884		6.05179	5.2502	7.2027	10.48	6.43389	10.3395	7.62636	2.2464	9.87275	29.4557	6.14732	9.66124	0.22228	6.8183
	12.233	3.26109	9.59258	10.521	11.4702	15.7393	10.4695	4.11376	14.5833	39.2927	16.923	10.9956	9.82468	12.0423	0.101413	3.1098	51.9615	0.769023	0.00264797	1.00128	27.7709	0.426909	92.6459	10.849	5.59505	2.00563	8.13941		1.23741	7.73448	1.40299	0.474592	0.474592	4.74376		6.02626	5.23873	7.22935	10.3943	6.438	10.3499	7.61275	2.23198	9.84473	29.319	6.1292	9.66559	0.223896	6.83368
	11.373	3.08349	9.43224	9.84779	11.1572	14.9349	9.97144	3.89247	13.8639	39.0362	15.1513	10.5025	9.53613	11.3191	0.0854915	1.96447	47.4438	0.290737	0.0152908	1.40592	24.6363	2.29016	96.0963	11.931	9.23296	2.99016	4.19664		0.870568	7.41898	1.07023	0.654685	0.654685	4.43247		6.01219	5.19409	7.25194	10.3101	6.44223	10.3717	7.59704	2.22701	9.82405	29.3142	6.1197	9.63183	0.222971	6.84709
	10.6269	2.92972	8.92656	9.39314	10.4365	14.0667	9.39658	3.64543	13.042	38.7953	13.2892	9.91483	9.04321	10.5793	0.0782807	1.51358	41.8202	0.220912	1.18376e-05	1.08149	21.8097	5.10541	99.1347	15.68	12.2027	6.00174	1.3931		0.712022	6.9851	0.988265	0.521693	0.521693	4.15183		6.00483	5.15403	7.27162	10.2101	6.44669	10.4385	7.58764	2.22865	9.81629	29.3722	6.1153	9.55451	0.21948	6.85915
	9.84671	3.25072	8.48397	9.10092	9.6844	13.2946	8.94355	3.25392	12.1975	36.3829	10.588	9.39266	8.63821	9.80614	0.0633218	0.815709	32.4083	0.211212	0.0247674	0.54887	18.9313	9.23949	92.8457	19.3811	14.3296	10.2526	0.166619		0.454049	6.14195	0.908695	0.29174	0.29174	3.90189		5.9963	5.13027	7.29182	10.0729	6.45294	10.5522	7.58273	2.23208	9.81481	29.4363	6.11046	9.45034	0.214634	6.87238
	9.11788	3.55404	7.91652	8.70915	9.20552	13.6718	8.69582	3.23245	11.9283	37.1724	10.4487	8.91352	8.11468	9.18361	0.0617943	0.178141	26.4379	0.607298	0.000177705	0.259803	24.7602	14.2015	87.0923	24.6993	17.4492	13.5486	0.616876		0.204369	5.35948	0.996993	0.204369	0.292009	4.75826		5.98439	5.1069	7.34849	9.92582	6.4612	10.6626	7.58156	2.23484	9.8164	29.4773	6.10359	9.33975	0.209551	6.90485
	8.46707	3.32128	7.4645	8.0768	8.74296	13.9859	8.34308	3.40815	11.7512	40.85	11.6155	8.27193	7.61758	8.67399	0.0648441	0.0153735	25.2185	0.771893	0.0709027	0.159909	31.8409	19.5302	91.4909	29.3966	23.1319	17.1678	1.20887		0.195133	4.95066	0.807432	0.195133	0.471029	5.71392		5.96438	5.08246	7.41543	9.78992	6.46884	10.766	7.58118	2.24251	9.82368	29.5799	6.09049	9.23773	0.205323	6.94214
	8.27595	6.53751	6.95132	7.69477	8.07825	13.146	8.44731	2.39564	10.8429	28.3598	5.73907	7.88651	7.13718	8.22652	0.0709036	0.0293635	3.64733	2.23798	0.566307	0.136205	22.0782	21.2559	40.308	35.2248	26.9526	23.118	0.0674339		0.389439	1.349	0.935193	0.191737	0.191737	5.25954		5.96544	5.0587	7.48127	9.69543	6.47543	10.8534	7.58828	2.25315	9.84143	29.6925	6.09294	9.16864	0.201532	6.97835
	8.015	7.58276	6.61359	7.48646	7.66106	12.6262	8.33084	2.15498	10.4858	25.8675	4.64395	7.62191	7.51054	7.92651	0.0269467	0.099754	0.559628	2.94894	0.71297	0.448608	18.4498	23.7302	28.1283	39.3477	29.1589	27.3039	0.0677035		0.393094	0.0391502	1.00832	0.135443	0.0391502	5.00426		5.96811	5.03632	7.54478	9.60565	6.48261	10.9199	7.5929	2.25971	9.85261	29.7608	6.09673	9.10246	0.197756	7.01369
	7.57119	7.5415	8.04971	7.28264	7.23097	12.5571	8.37218	2.07067	10.4428	24.7327	4.28766	7.55634	7.34736	7.93008	0.0381427	0.641585	0.690031	0.103986	1.18709	1.30236	17.5133	28.2511	28.5676	23.3932	31.4017	31.9835	0.108439		0.0148456	0.0148456	0.493367	0.2737	0.325375	5.00072		5.94498	5.01573	7.60459	9.51577	6.46465	10.9845	7.58836	2.2729	9.86127	29.9525	6.0749	9.03797	0.196063	7.03462
	7.04335	7.16645	8.30597	6.8867	6.72011	12.9908	8.18557	2.42004	10.6056	29.5647	5.85659	7.1049	6.92587	8.02109	0.0732738	1.30466	1.0386	0.0144953	1.68705	2.14758	23.0906	34.1408	32.7174	20.9801	35.9959	38.0227	0.0109135		0.0615489	0.0615489	1.20106	0.218198	0.384795	5.88593		5.9004	4.9768	7.66284	9.43739	6.44636	11.0418	7.5776	2.29451	9.87211	30.2801	6.03689	8.99375	0.196722	7.0546
180°	6.57876	7.57333	7.86597	6.57217	6.2194	21.326	9.35595	5.89883	15.2548	63.049	34.7962	7.07605	6.57382	7.79281	0.084849	7.71278	3.17771	2.22003	7.7494	9.83795	143.283	39.7859	28.2283	25.2044	39.869	44.4485	71.2282		0.497288	0.497288	0.789926	0.503874	0.85665	14.25		5.85484	4.93823	7.74653	9.37087	6.42956	11.0714	7.56857	2.31096	9.87954	30.5337	5.99852	8.96478	0.198236	7.08805
	6.12617	11.3388	12.9639	6.17437	5.96471	20.4388	10.5011	5.72651	16.2276	54.5323	32.7929	8.75658	6.13822	12.5577	0.343361	19.1403	0.701694	6.06546	18.7209	20.5791	98.757	45.7003	2.39495	0.00601851	45.0509	47.9093	57.039		2.63042	2.58222	4.20736	2.58222	2.79187	11.6822		5.81033	4.90278	7.83007	9.312	6.41233	11.0953	7.56046	2.32722	9.88769	30.7815	5.96083	8.94152	0.200015	7.1212
	5.71911	11.1232	13.4147	6.03352	5.65163	19.3459	10.2147	5.53096	15.7456	54.1473	30.5915	8.57834	5.79771	12.8418	0.377912	20.21	0.825371	10.2401	17.482	20.8213	83.379	51.3695	3.10889	0.279115	46.9615	52.3414	41.7252		2.85923	2.54482	4.83634	2.54482	2.92671	10.7675		5.76707	4.87005	7.90933	9.25775	6.3964	11.1175	7.55302	2.34369	9.89671	31.0299	5.9244	8.92064	0.201835	7.15287
	5.41551	10.7384	12.8203	5.75243	6.16301	18.7951	9.94746	5.28428	15.2317	53.1219	27.9236	8.45072	5.85508	12.2998	0.354986	20.5385	0.625635	8.25308	17.5982	14.322	78.2804	55.8137	4.61364	0.00436827	50.893	45.2035	34.9129		3.03521	2.28771	4.36955	2.69828	2.28771	10.3444		5.72648	4.83915	7.9836	9.20365	6.38126	11.1387	7.54547	2.35971	9.90519	31.2732	5.89017	8.89864	0.203429	7.18243
	5.06883	10.1794	12.5685	5.35724	6.63675	18.0749	9.64761	5.06501	14.7126	52.5002	25.6543	8.40806	5.67712	11.9712	0.356641	20.9652	0.282773	8.53186	18.4073	9.06523	71.0193	61.1138	7.32782	0.101012	56.6877	39.0576	26.9209		3.33923	1.77131	4.16048	3.05082	1.77131	9.66684		5.68898	4.80968	8.05681	9.14892	6.34879	11.1573	7.53509	2.37658	9.91166	31.5401	5.85393	8.87589	0.205159	7.2028
	4.69403	9.78987	11.9076	5.03753	6.30312	17.037	9.1282	4.79768	13.9259	52.5589	23.0177	8.0465	5.35393	11.3782	0.360042	19.6618	0.437812	7.72526	16.7335	7.98108	62.5492	67.1143	9.58826	0.957914	61.6042	43.3391	17.2278		3.35246	1.74338	3.86114	3.00896	1.74338	8.99051		5.64701	4.77277	8.12561	9.09872	6.31628	11.1717	7.52201	2.39576	9.91777	31.8499	5.81433	8.85544	0.207305	7.22095
	4.37389	9.61797	11.7392	5.01258	6.03863	15.9016	8.78064	4.50109	13.2817	51.2614	20.2598	7.8283	5.26909	11.2089	0.360469	19.4195	0.701115	8.753	14.1983	7.51867	50.7082	72.4623	10.6824	1.31601	61.9965	46.8915	9.09173		3.45441	1.78967	3.91089	2.81572	1.78967	8.07332		5.60066	4.73382	8.17997	9.04836	6.28615	11.1813	7.50504	2.41429	9.91933	32.1689	5.77203	8.83126	0.209489	7.23306
	4.18133	9.3936	13.0449	5.12565	5.95318	15.0682	8.79447	4.48551	13.28	51.0037	20.1198	7.67339	5.33253	12.132	0.389332	21.281	0.358951	18.0658	13.4603	8.07292	39.3598	75.7776	12.1994	0.0251202	60.2288	48.069	4.76044		3.49205	1.72021	5.37147	2.54774	1.72021	7.39482		5.55484	4.69828	8.22081	9.00152	6.25736	11.1885	7.48689	2.43128	9.91816	32.4738	5.73047	8.80634	0.211592	7.23908
	3.98372	8.85275	12.5294	5.19831	7.01725	14.4028	8.66403	4.11189	12.7759	47.4593	16.9076	7.935	5.65304	11.6102	0.345078	21.9053	0.0356148	14.9408	12.0112	2.71187	32.9332	79.2571	16.2701	0.127448	59.1062	34.4465	2.2995		3.95128	0.917747	4.59437	2.73669	0.917747	6.46777		5.512	4.66636	8.25857	8.95893	6.23069	11.1941	7.47011	2.44696	9.91707	32.7566	5.69167	8.78384	0.213614	7.24463
	3.70936	8.41322	11.8469	5.1038	6.89513	14.0252	8.33227	3.96556	12.2978	47.5928	15.7256	7.65418	5.55163	10.9885	0.328708	21.3713	0.00655333	12.3528	10.423	2.06536	32.4092	84.2174	20.009	1.08042	60.5683	35.8948	1.29689		3.94482	0.759045	4.19275	2.55038	0.759045	6.371		5.47489	4.63388	8.29306	8.9214	6.20335	11.1984	7.45416	2.46218	9.91633	33.0309	5.65701	8.76431	0.215466	7.2482
	3.48079	8.0326	11.501	6.0518	6.53681	13.664	8.21116	3.75316	11.9643	45.708	14.0862	7.2847	6.17305	10.6339	0.265417	22.3764	0.0318858	10.823	4.66286	2.80347	29.7333	88.4648	23.5591	1.91925	46.7113	40.3169	0.604703		3.80391	0.747895	4.21629	1.23291	0.747895	6.37929		5.44096	4.60181	8.3186	8.89768	6.17703	11.2011	7.43953	2.47747	9.917	33.3014	5.62497	8.75291	0.217552	7.24782
	3.26095	7.63173	11.0897	5.95306	6.28324	12.8626	7.84688	3.5435	11.3904	45.1581	12.5564	6.95748	6.03561	10.2252	0.25765	21.0308	0.0462916	10.5159	3.58656	2.44499	25.1576	92.6485	27.6112	3.228	48.0707	43.6013	0.000563825		3.69653	0.674245	4.13222	1.00442	0.674245	5.90514		5.40833	4.57114	8.33205	8.87624	6.15341	11.2051	7.42439	2.49185	9.91624	33.5631	5.5946	8.7402	0.219438	7.24273
	3.28777	7.23372	10.5089	5.58307	6.36882	12.3639	7.5577	3.33045	10.8882	44.0669	11.0919	6.80127	5.7795	9.69012	0.252793	18.2323	0.104967	8.70972	3.8992	1.41345	23.0998	92.133	31.9524	5.65221	53.3382	42.4784	0.272945		3.5135	0.43245	3.70766	1.2182	0.43245	5.56266		5.37731	4.54289	8.34311	8.85585	6.13281	11.2096	7.41026	2.50526	9.91552	33.808	5.56618	8.72767	0.221178	7.23796
	3.25648	6.78147	9.9285	5.17987	6.60241	13.9099	7.60977	3.78483	11.3946	49.7364	14.3249	6.69194	5.53551	9.14174	0.245702	18.9512	0.686084	5.37649	5.90441	1.01478	39.6916	92.7347	37.2697	8.74897	59.39	39.4881	1.04763		3.43546	0.0895302	3.23656	1.51207	0.0895302	7.21796		5.34977	4.51742	8.35255	8.84273	6.09865	11.2143	7.3959	2.51967	9.91557	34.0685	5.53699	8.72018	0.22327	7.2256
	3.05647	6.39554	9.25815	5.04031	6.37207	13.4798	7.26705	3.65542	10.9225	50.3013	13.3621	6.3838	5.37325	8.54249	0.227746	17.729	0.759541	3.96445	4.9584	0.800998	38.5981	96.6268	42.1309	13.164	61.5607	42.4361	0.35215		3.32733	0.0117342	2.87434	1.3435	0.0117342	7.09599		5.31504	4.49452	8.36223	8.81882	6.06458	11.2082	7.37723	2.53023	9.90746	34.2978	5.50242	8.70467	0.225398	7.21341
	3.1268	6.05176	8.6401	4.87945	5.93243	12.5687	6.86654	3.32058	10.1871	48.3588	11.0262	5.99209	5.14269	7.99302	0.216991	13.9857	0.663876	3.1455	3.94857	0.872574	32.515	95.2491	46.7118	18.0308	64.1108	48.3572	0.100888		2.86529	0.0596657	2.64801	1.11265	0.0596657	6.57664		5.27842	4.47367	8.37318	8.77829	6.03285	11.2093	7.35762	2.54087	9.89849	34.5339	5.46703	8.67701	0.22695	7.20301
	3.47199	5.695	8.12068	7.091	5.59973	12.0058	6.99736	2.91316	9.91052	41.6322	8.48647	6.393	5.62355	7.86326	0.166067	12.4282	1.69613	1.26185	0.00876879	1.95338	25.084	88.6304	51.7157	22.7117	33.5862	53.0951	0.775472		2.92101	0.697999	1.72768	0.697999	0.793275	5.61275		5.2423	4.45339	8.39977	8.74072	6.0026	11.211	7.34164	2.5531	9.89474	34.7756	5.43237	8.65549	0.228787	7.20119
	3.50234	5.39401	7.70981	6.84503	5.3727	11.5279	6.7253	2.75818	9.48347	41.012	7.60755	6.11952	5.37803	7.49361	0.16436	10.3874	1.77233	0.96927	0.014336	1.82951	23.0649	88.0599	56.1354	26.7967	36.4978	56.4552	1.84547		2.61718	0.725511	1.59029	0.725511	0.746816	5.40837		5.20768	4.44493	8.43321	8.7067	5.97373	11.2131	7.3299	2.56353	9.89344	34.9736	5.3992	8.63833	0.230748	7.20347
	3.42748	5.11658	7.46905	6.74375	5.12271	10.9642	6.47396	2.61437	9.08834	40.3829	6.83496	5.93323	5.11811	7.28773	0.174887	9.28108	1.84249	0.990203	0.0727868	1.8259	20.1623	89.4705	60.3695	29.3473	37.7317	60.2744	3.69467		2.50575	0.81665	1.53582	0.810524	0.810524	5.03098		5.17511	4.44112	8.4547	8.6733	5.94558	11.2167	7.31775	2.57219	9.88994	35.15	5.36772	8.61865	0.232435	7.20014
	3.39087	4.77784	7.20674	9.41927	4.81829	10.3712	6.66403	2.80381	9.46784	42.0738	7.86134	6.01251	4.78795	8.86614	0.298679	10.7135	3.5577	0.294538	7.59138	3.40675	13.7428	90.1644	65.7482	32.2581	12.0207	65.0939	6.3263		2.62164	1.23467	1.19423	3.40676	1.19423	4.35864		5.13522	4.43906	8.46396	8.63732	5.91758	11.2212	7.30239	2.58076	9.88316	35.3413	5.33081	8.59398	0.234343	7.19077
	3.2502	4.46411	6.75627	10.7821	4.48631	9.68643	6.5709	3.07526	9.64616	46.8011	9.4572	5.62129	4.46966	8.95389	0.334056	11.027	4.43856	0.0343599	17.7341	4.3455	9.70649	92.8556	70.9343	37.5781	4.428	70.5609	10.2396		2.37109	1.15718	1.13498	5.16079	1.13498	4.06514		5.09794	4.42423	8.46902	8.59976	5.8899	11.2267	7.2846	2.59158	9.87617	35.5761	5.29593	8.56707	0.235962	7.17946
	3.08388	4.16902	6.39191	10.3487	4.23453	9.0569	6.21416	2.93625	9.15041	47.2509	8.62155	5.31322	4.1854	8.39065	0.334386	9.7987	4.18261	0.0315934	17.0947	3.91894	8.08116	96.0888	75.9921	42.178	6.43952	74.8542	14.6648		2.22935	1.1442	1.07869	5.03552	1.07869	3.74368		5.06238	4.40896	8.47116	8.56111	5.85278	11.2315	7.26465	2.60273	9.86738	35.8273	5.25998	8.53862	0.237607	7.16197
	2.90271	3.95247	7.20391	9.9209	4.01654	8.89178	6.14805	2.92484	9.07289	47.5734	8.55469	5.61022	3.96848	8.46981	0.361893	10.5322	4.8206	1.11484	14.2344	4.54335	7.52803	99.6733	79.8146	32.2903	8.79396	78.6738	15.9567		2.70751	1.65776	1.59369	4.31068	1.59369	3.28155		5.0277	4.39418	8.4802	8.52241	5.81673	11.2353	7.24608	2.61394	9.86002	36.0738	5.22496	8.51186	0.239277	7.14846
	2.75117	3.80612	7.62235	9.82756	3.81002	8.8182	6.1059	3.01069	9.11659	49.3078	9.06424	5.71618	3.80709	8.51923	0.382283	11.2542	5.289	2.2996	13.8508	5.27109	7.35655	102.722	82.4509	27.7099	9.35628	82.3801	16.55		2.96501	1.91006	1.90617	4.11138	1.90617	3.10202		4.99522	4.37829	8.48782	8.4791	5.77602	11.2382	7.22577	2.62481	9.85058	36.3257	5.19042	8.48564	0.240948	7.12756
	3.5998	3.68834	7.25839	9.69061	3.55559	8.69931	6.08201	2.81176	8.89377	46.2308	7.90599	5.47337	3.62193	8.33908	0.394377	6.16137	5.72963	1.38388	13.022	6.38278	6.85026	86.2404	84.6036	31.6741	10.2128	87.0634	17.5315		1.87357	1.78503	1.78503	4.21724	1.91778	3.22594		4.96503	4.37061	8.4857	8.44301	5.72106	11.2402	7.20427	2.63473	9.83901	36.5718	5.15404	8.47503	0.24367	7.08204
	3.7088	3.51818	6.82616	9.4926	3.33686	8.40779	5.88173	2.72381	8.60554	46.3097	7.41915	5.26748	3.56583	8.01239	0.384045	4.72164	5.5864	0.891946	13.0384	6.47638	6.381	84.2277	87.763	36.7261	11.5176	91.1931	20.0576		1.55868	1.7493	1.55868	4.22512	1.93062	3.14032		4.93656	4.36469	8.4821	8.38114	5.66779	11.2426	7.17914	2.64154	9.82068	36.7946	5.11937	8.45686	0.245834	7.02447
	3.47546	3.33414	6.48176	8.92786	3.20894	7.96281	5.56516	2.56096	8.12613	46.0178	6.55854	4.97861	3.36947	7.59255	0.385247	4.36683	4.97748	0.840145	11.3078	5.55178	5.74872	88.5651	91.2451	41.019	15.6698	93.6526	24.2414		1.50315	1.64447	1.50315	3.94925	1.76967	2.9842		4.91016	4.35939	8.47717	8.25816	5.61806	11.245	7.14465	2.64233	9.78698	36.9833	5.08713	8.42242	0.246884	6.93811
	3.57238	3.27616	6.09258	8.71452	3.02185	7.64115	5.38644	2.44924	7.83568	45.4705	5.99877	4.83248	3.35022	7.25401	0.368135	3.29081	4.45327	0.498634	11.0761	5.59131	5.0837	86.7503	92.356	46.1555	17.4043	97.3088	27.5123		1.2601	1.55632	1.2601	3.88204	1.81064	2.80867		4.8932	4.35418	8.44559	8.13099	5.57568	11.2467	7.10773	2.63824	9.74597	37.118	5.06382	8.36694	0.245937	6.85333
	5.14293	3.22851	5.8169	8.51357	2.95247	9.72769	5.89701	2.7527	8.64971	46.6796	7.57735	5.47991	3.70711	7.8394	0.357882	0.568642	7.12092	0.00641756	6.84639	8.67031	14.6741	59.9608	93.2742	49.9773	19.1213	98.6822	9.97725		0.336987	2.25141	0.336987	3.03366	2.52744	4.24777		4.88182	4.34751	8.39499	8.01129	5.51652	11.2246	7.06279	2.62738	9.69017	37.2002	5.04049	8.29907	0.244279	6.7639
	4.86636	3.09675	8.09999	9.50952	2.84439	11.5204	6.65624	3.5858	10.242	53.8713	12.858	6.48318	3.53915	9.15714	0.442491	3.20367	12.67	2.0844	8.14121	14.5302	23.6604	64.3204	95.8366	22.9094	11.4031	100.841	1.86574		1.61681	3.38643	1.61681	3.02635	3.63879	5.03727		4.87047	4.32482	8.34963	7.90156	5.41351	11.1723	7.00538	2.61727	9.62265	37.3609	5.00623	8.23761	0.243991	6.65754
	4.55652	3.09509	9.20357	8.82741	2.70401	11.2502	6.60613	3.60563	10.2118	54.5801	13.0006	6.69196	3.46045	9.10953	0.449411	4.20093	12.3274	6.74669	4.93407	15.2266	21.5673	69.3864	95.869	13.563	16.4751	103.68	2.67706		2.13545	3.59687	2.51161	2.13545	3.98795	4.55823		4.85932	4.29926	8.30882	7.8003	5.31631	11.1162	6.95003	2.60741	9.55745	37.5165	4.97356	8.18169	0.243867	6.55831
	4.29222	4.40431	8.79854	8.27362	2.55508	10.7267	6.5084	3.19756	9.70596	49.1296	10.2244	6.33897	4.32024	8.66731	0.33471	4.91147	4.42721	5.2447	3.11599	15.6288	17.7937	73.8593	71.9453	16.7104	21.2774	106.735	4.66434		2.04674	1.93466	2.45957	1.93466	3.78388	4.38769		4.84828	4.26642	8.26856	7.69651	5.18528	11.0615	6.88776	2.60423	9.49199	37.8096	4.93253	8.12554	0.244524	6.44089
	4.04909	4.18395	8.30919	7.80208	2.41321	10.0921	6.14161	3.0058	9.14741	48.9416	9.03486	5.99301	4.08281	8.18241	0.334246	4.37864	3.83244	4.69839	2.75716	13.9009	15.6067	78.0974	75.7321	20.9506	25.85	109.687	7.80767		1.94392	1.80907	2.31617	1.80907	3.5798	4.09913		4.82063	4.23692	8.18917	7.5806	5.05883	10.9206	6.80112	2.5705	9.37162	37.7952	4.88018	8.03703	0.244391	6.31972
	3.84832	4.11429	7.83291	7.38388	2.95443	9.37884	5.91878	2.612	8.53078	44.1308	6.82255	5.74908	3.91482	7.72065	0.327089	4.28678	3.25618	3.66389	2.14652	8.78737	11.972	81.6862	76.9493	25.5375	30.2773	98.6434	12.3028		1.90076	1.6348	2.08382	1.6348	2.79466	3.62975		4.75926	4.21022	8.10992	7.47169	4.94124	10.7355	6.70463	2.52693	9.23156	37.6893	4.80476	7.95036	0.246615	6.20646
	3.68971	3.95963	7.347	6.93047	5.09723	9.01076	6.0058	2.10048	8.10628	34.9742	4.41203	6.01385	4.24403	7.24287	0.261065	5.36428	4.1868	1.79881	0.855019	0.825494	9.02976	84.5785	79.6865	30.6846	35.4726	60.6706	15.0203		2.32414	2.05422	1.33314	0.91662	0.91662	2.9969		4.67941	4.18649	8.03227	7.38676	4.83732	10.5559	6.61303	2.48754	9.10057	37.6158	4.71889	7.87089	0.250362	6.11204
	3.44255	3.7257	6.93889	6.54492	4.79531	8.64861	5.68267	2.03733	7.72	35.8517	4.15072	5.67012	3.99311	6.84039	0.262822	5.0181	3.82969	1.57809	0.743488	0.787392	8.79682	89.1856	83.9177	35.3725	40.2139	65.4651	17.9586		2.22756	1.94441	1.26877	0.874804	0.874804	2.97849		4.60438	4.17056	7.9601	7.30746	4.74456	10.3855	6.52875	2.44855	8.9773	37.5041	4.63942	7.79694	0.253894	6.02601
	3.30094	3.55219	6.78906	8.31744	4.56	8.80497	5.88743	2.41393	8.30136	41.0014	5.82705	5.67453	3.80415	7.93534	0.351906	6.68995	5.45335	0.812925	5.90493	1.76208	8.51202	91.8804	87.1268	37.1772	20.8751	69.3283	16.6578		2.37359	2.12234	1.11453	2.64291	1.11453	3.13044		4.53101	4.15587	7.88943	7.22493	4.65535	10.2221	6.44644	2.41111	8.85755	37.4021	4.56209	7.72331	0.257315	5.94014
	3.17404	3.41401	6.76897	10.3501	4.4053	8.82537	6.15629	2.98554	9.14183	48.4957	8.91343	5.58713	3.66183	8.31127	0.388324	8.89386	7.52012	0.375368	17.5878	3.06598	7.12397	94.3294	89.7255	37.4226	6.43275	71.9285	16.4917		2.4131	2.17312	1.18183	4.76295	1.18183	3.23824		4.42229	4.14291	7.81703	7.1384	4.56671	10.0659	6.35887	2.38112	8.74	37.4457	4.4584	7.64737	0.263426	5.85255
	3.00077	3.22588	6.73565	9.78809	7.19041	8.85802	6.46647	2.82353	9.29	43.6642	7.97233	6.96303	4.10332	8.44111	0.345794	12.0111	10.5014	0.0724579	11.0331	0.524089	5.7195	97.7251	93.3249	37.8313	9.59934	32.4439	16.2276		3.96226	3.73714	0.22738	2.82506	0.22738	1.89499		4.30541	4.1309	7.74411	7.05945	4.47979	9.91575	6.27257	2.3549	8.62747	37.5429	4.349	7.57294	0.270421	5.76962
	2.82572	3.02261	6.64793	9.99041	7.03318	8.52741	6.34121	2.89968	9.24089	45.7276	8.40817	6.84055	3.92894	8.15385	0.349664	12.3587	11.0131	0.0940772	13.3167	0.478819	4.77948	101.217	97.2937	38.9181	8.38656	34.2598	19.0005		4.01484	3.81794	0.192624	3.14986	0.192624	1.68686		4.19537	4.12116	7.67685	6.98663	4.39833	9.77083	6.19153	2.32965	8.52118	37.6265	4.24611	7.5043	0.277283	5.69248
	2.70389	2.84612	6.3988	10.1446	6.81079	7.99073	6.14916	2.9201	9.06926	47.4879	8.52701	6.6048	3.73429	7.69575	0.346583	11.8699	10.9101	0.0623228	15.9636	0.437759	3.39141	103.683	100.807	42.0885	7.51725	36.9126	23.9672		3.90091	3.75868	0.205994	3.53981	0.205994	1.38594		4.09413	4.11235	7.61257	6.91563	4.30151	9.63145	6.11127	2.30791	8.41919	37.7648	4.15964	7.43833	0.282695	5.60857
	3.50345	2.71741	6.09785	9.87906	6.39729	8.68033	6.21257	2.79771	9.01027	45.033	7.82716	6.24757	4.15205	8.10957	0.322757	7.33932	12.2161	0.0131591	13.4432	0.034124	6.08986	88.0391	103.408	46.0839	9.04387	42.1081	17.6907		2.74412	3.53017	0.14972	3.63149	0.14972	2.43276		4.00073	4.10568	7.54888	6.84994	4.2069	9.49972	6.03531	2.28748	8.32279	37.9016	4.13099	7.37415	0.281888	5.52842
	3.93002	2.7647	5.85871	9.53553	6.06339	12.8355	6.83132	3.73776	10.5691	54.715	13.9708	5.96105	4.4122	8.66749	0.325336	8.4175	16.5374	0.945955	7.31277	0.589714	36.0508	80.2161	102.448	49.3879	11.2281	46.553	0.00258265		2.03103	3.19635	0.102337	3.57448	0.102337	6.8745		3.91373	4.10041	7.48936	6.78679	4.12067	9.37702	5.96466	2.26834	8.233	38.0297	4.10547	7.31372	0.280952	5.45373
	3.73309	3.92472	5.67552	8.96843	5.97224	17.2952	7.59487	5.11241	12.7073	67.314	26.1368	5.82388	4.36242	8.21939	0.306551	14.9134	13.47	3.68392	1.88668	2.63293	94.097	83.7825	80.3111	51.9963	15.3502	47.8051	19.4381		2.09079	1.89916	0.148363	3.14456	0.148363	11.4714		3.8343	4.09089	7.43251	6.72535	4.04179	9.27014	5.89916	2.25302	8.15219	38.1923	4.05406	7.25572	0.283087	5.40812
	3.47441	3.75057	9.11916	8.691	5.90588	16.6584	7.93324	4.89072	12.824	61.6484	23.9191	7.29844	4.2894	9.01212	0.355051	19.8812	17.4948	1.4064	0.574191	4.1102	76.129	88.5849	83.4627	14.1918	17.6011	48.7271	14.2285		3.82403	3.54787	1.82072	1.39256	1.39256	9.36		3.77056	4.07706	7.37958	6.66661	3.96714	9.17106	5.83867	2.2382	8.07687	38.3341	3.99462	7.20134	0.286418	5.37184
	3.23416	3.56428	9.99706	9.45625	5.66232	15.6119	7.921	4.73004	12.651	59.7152	22.3732	7.55929	4.08879	9.86186	0.413821	21.9664	18.981	4.31003	2.35702	5.10163	59.1501	93.165	86.9013	8.3481	11.7657	52.1868	7.42859		4.32512	3.99501	2.43777	1.89697	1.89697	8.05262		3.71419	4.06441	7.32967	6.61251	3.89679	9.07004	5.78127	2.22154	8.00281	38.4265	3.9387	7.15038	0.289626	5.33846
	5.37989	3.40846	9.71557	12.3274	5.41077	14.7582	8.50004	4.48316	12.9832	52.7428	20.0987	7.56317	5.38761	11.6745	0.368469	9.73538	25.9242	1.4775	14.6488	9.54364	39.164	56.3472	89.8306	10.0539	0.312422	55.8846	3.50361		2.18328	4.15471	2.1524	4.76425	2.1524	7.19499		3.65897	4.01867	7.2836	6.56168	3.83252	8.97519	5.72177	2.21154	7.93331	38.6512	3.87906	7.10312	0.293572	5.29018
	5.36247	3.26837	9.25985	12.0389	5.24685	14.0864	8.21047	4.28026	12.4907	52.1318	18.3207	7.31116	5.27575	11.3441	0.365127	8.11114	24.4244	1.1012	14.6566	8.78307	34.5269	56.609	92.5058	13.1516	0.718257	58.3622	1.44016		1.94869	4.04279	1.94869	4.72771	2.06431	6.77527		3.61023	3.96173	7.23971	6.51251	3.77163	8.8846	5.6634	2.20327	7.86667	38.9036	3.81915	7.05791	0.29776	5.23712
	5.19194	3.13906	8.72613	11.2773	5.04628	13.6105	7.83187	4.06975	11.9016	51.964	16.5629	6.95903	5.08269	10.6395	0.353438	6.96925	22.0224	0.799699	11.8712	7.75952	33.3924	59.2042	95.0099	17.3076	2.589	61.467	0.524347		1.7671	3.81997	1.7671	4.3183	1.91275	6.65145		3.56491	3.9044	7.18024	6.47723	3.71422	8.79345	5.60574	2.1926	7.79834	39.1134	3.76176	7.00449	0.301194	5.19081
	4.94567	2.97698	8.4646	10.8468	4.84288	13.2102	7.54785	3.96904	11.5169	52.585	15.7533	6.70514	4.86858	10.2513	0.356001	6.77136	20.8929	0.840422	10.8832	7.31686	32.0618	63.0546	98.1959	19.552	4.15976	64.6976	0.104849		1.75946	3.72815	1.75946	4.14168	1.86225	6.50503		3.52332	3.85017	7.11698	6.44635	3.66149	8.69697	5.54922	2.17833	7.72755	39.2548	3.70866	6.94932	0.30406	5.14826
	4.59965	2.79248	10.8853	10.5191	4.58341	12.5971	7.66284	4.13464	11.7975	53.957	17.0952	7.55936	4.58747	10.7937	0.403498	9.38318	23.7204	10.3843	8.15806	9.48293	24.3473	68.6697	101.886	4.00423	5.60407	68.9391	0.0836517		2.95971	4.76688	3.32595	2.95971	2.97595	5.03778		3.48528	3.80124	7.05787	6.41654	3.61331	8.51579	5.48167	2.13843	7.6201	39.0106	3.66029	6.89754	0.30662	5.10889
	4.37081	2.64412	10.7172	9.86351	4.25934	11.7938	7.2748	3.94822	11.223	54.2726	15.5885	7.11716	4.28721	10.5038	0.420294	8.43313	21.4432	11.8501	6.70143	9.09298	20.4215	72.5146	104.904	4.70531	9.13766	74.4255	1.19367		2.74635	4.47304	3.60003	2.74635	2.85782	4.67665		3.45014	3.71566	6.94775	6.38878	3.56709	8.34164	5.40184	2.09881	7.50065	38.8536	3.60423	6.80801	0.307693	5.05222
	4.29032	2.52741	10.1225	9.0784	4.04029	11.0672	6.85435	3.6494	10.5038	53.2421	13.3181	6.68436	4.1028	9.86144	0.412385	6.57422	18.7224	10.6805	4.94641	7.91894	17.7482	73.8919	107.308	7.6392	14.5006	78.2531	3.30932		2.39404	4.15695	3.43809	2.39404	2.64408	4.38285		3.41745	3.63076	6.83307	6.36331	3.53227	8.17714	5.32567	2.05962	7.38528	38.6734	3.55689	6.71563	0.307493	4.99703
	4.19976	2.47534	9.49952	8.35903	3.85769	10.5811	6.49541	3.39351	9.88892	52.2447	11.5159	6.27939	3.9432	9.2144	0.40062	5.27004	16.161	9.02469	3.47309	6.95759	16.6931	75.4572	108.39	11.4707	20.4967	81.517	5.31409		2.07964	3.80406	3.22013	2.07964	2.42171	4.30174		3.38651	3.54833	6.72428	6.34031	3.49209	8.0182	5.25162	2.02404	7.27566	38.5413	3.50615	6.62829	0.308072	4.94432
	4.06736	2.34223	9.27716	7.76275	3.64678	10.0426	6.18981	3.24424	9.43405	52.4126	10.5251	5.91505	3.75192	8.89855	0.406833	4.50479	14.8039	9.5317	2.47413	6.46701	14.8439	77.7749	111.179	13.0264	26.2515	85.37	8.08706		1.84769	3.57282	3.3621	1.84769	2.26828	4.12754		3.35837	3.47041	6.61767	6.31935	3.44675	7.86582	5.17973	1.99117	7.1709	38.4416	3.45267	6.54309	0.309173	4.89488
	3.90186	2.21093	8.80115	7.44959	3.49126	9.42527	5.88001	3.0544	8.93441	51.9455	9.32938	5.67573	3.59391	8.46326	0.403855	3.91306	13.4622	8.53307	2.46358	5.70614	12.5689	80.7213	113.965	16.689	29.5586	88.2681	11.9792		1.77386	3.4648	3.12543	1.77386	2.18447	3.74954		3.33322	3.39497	6.51681	6.30424	3.40351	7.72259	5.11255	1.9617	7.07425	38.3702	3.3971	6.46366	0.310986	4.85387
	3.66112	2.12011	8.24001	6.84982	3.33751	8.79052	5.49985	2.81562	8.31547	51.1945	7.92772	5.25547	3.41841	7.89246	0.395552	3.3809	11.4226	7.50846	1.82241	4.6757	10.8285	85.1051	115.912	21.5887	36.4399	91.1806	16.776		1.59435	3.13536	2.98454	1.59435	1.91796	3.53505		3.30976	3.32014	6.41683	6.29343	3.36184	7.58936	5.04856	1.93563	6.98419	38.3403	3.33056	6.38598	0.314455	4.82763
	3.49849	2.0538	7.78872	6.38931	3.16237	8.17043	5.17719	2.60315	7.78033	50.2811	6.77638	4.9439	3.2464	7.43887	0.39236	2.81801	9.75555	6.82009	1.46926	4.05949	8.95949	88.1321	117.345	25.986	42.2117	94.5561	22.2401		1.44541	2.89011	2.84481	1.44541	1.78154	3.22652		3.28701	3.24688	6.30326	6.27893	3.32027	7.46342	4.9833	1.90946	6.89276	38.3172	3.29533	6.29718	0.312937	4.7996
	3.39755	2.0407	7.30224	5.96468	2.96553	7.5789	4.87494	2.37706	7.252	48.7609	5.65043	4.68112	3.07354	6.96785	0.387826	2.18266	8.03289	5.8918	1.18755	3.64581	7.31144	90.0376	117.628	31.1825	47.9097	98.4229	28.1692		1.28356	2.64042	2.62112	1.28356	1.71558	2.89779		3.26567	3.17821	6.19436	6.26162	3.27217	7.34328	4.91922	1.88585	6.80507	38.3364	3.2673	6.24481	0.313023	4.73327
	3.4328	2.07941	6.87731	6.00694	2.75747	7.06983	4.70396	2.20506	6.90902	46.8767	4.86229	4.71987	2.92631	6.65971	0.389464	1.61585	6.88825	4.72344	1.69775	3.7888	5.59735	89.37	116.79	36.1088	47.3266	102.594	33.8321		1.28707	2.64045	2.15744	1.28707	1.96239	2.34997		3.24573	3.11307	6.10033	6.24478	3.22962	7.22584	4.8599	1.86381	6.72371	38.3509	3.23365	6.20867	0.315073	4.67303
	3.27767	2.01774	6.49574	6.74085	2.59921	6.69547	4.63778	2.23514	6.87292	48.1942	4.99586	4.88671	2.76882	6.64554	0.411787	1.84989	6.86461	3.45202	4.4229	4.15579	4.23409	92.3269	118.127	40.84	37.7673	105.826	38.3271		1.60903	2.86897	1.60903	1.85414	2.2875	1.80876		3.22679	3.05189	6.0132	6.22065	3.18967	7.11353	4.80262	1.84209	6.64471	38.356	3.19895	6.16878	0.317028	4.61999
	3.03881	1.9307	6.1485	6.47088	2.50645	6.51739	4.43545	2.16136	6.59681	48.7292	4.67148	4.59365	2.63954	6.39028	0.415373	1.95061	6.27381	2.93453	4.14295	3.72106	4.33445	96.9744	120.027	45.3988	41.1585	107.743	40.5639		1.55485	2.66296	1.55485	1.87722	2.08721	1.92373		3.20934	2.99657	5.93153	6.1964	3.15063	7.02629	4.75179	1.82624	6.57803	38.4326	3.16531	6.13018	0.318958	4.57043
	2.87225	1.83892	5.80047	6.25538	2.48164	6.25888	4.25126	2.06396	6.31522	48.5495	4.25994	4.33636	2.57929	6.14165	0.408484	1.90167	5.81936	2.40006	4.01651	3.13155	4.03056	100.283	122.046	50.2099	43.97	108.258	43.9235		1.46411	2.49744	1.46411	1.91902	1.85472	1.92252		3.19418	2.94643	5.85663	6.17346	3.10949	6.94633	4.70442	1.81257	6.51699	38.529	3.13066	6.09425	0.32126	4.52541
	3.18186	1.75255	5.45004	6.62942	2.33984	5.88728	4.20683	2.03952	6.24635	48.4811	4.15964	4.31595	2.55034	5.77797	0.387549	1.05057	6.02351	1.54558	5.86894	3.48567	2.82392	94.1775	123.962	55.2989	39.1493	111.229	48.9872		1.13409	2.5634	1.13409	2.31347	1.97611	1.57133		3.18086	2.89982	5.7858	6.15231	3.06559	6.84829	4.65545	1.79506	6.4505	38.5582	3.09441	6.06068	0.324003	4.48333
	3.65696	1.67374	5.28575	6.38092	2.19721	5.66134	4.14266	1.93593	6.07858	46.7316	3.74782	4.47136	2.56215	5.56744	0.369673	0.235899	6.09553	1.30667	5.00984	3.78475	2.3064	85.1819	125.723	57.7693	42.3208	114.258	52.201		0.814396	2.79761	0.814396	1.90956	2.27414	1.18998		3.16869	2.85631	5.72183	6.13049	3.03304	6.75312	4.61058	1.77655	6.38713	38.532	3.06695	6.02832	0.325595	4.44526
	3.4742	1.60678	5.21072	5.97821	2.05729	6.29683	4.104	2.0183	6.12231	49.1789	4.07355	4.34246	2.41152	5.78633	0.411671	0.396649	6.23612	1.22482	3.51263	4.18905	4.80848	88.5888	127.229	58.9156	47.7227	117.269	43.422		0.868258	2.73568	0.868258	1.63575	2.28517	1.95437		3.16058	2.82266	5.67996	6.10817	3.00976	6.66647	4.5746	1.75881	6.33341	38.4473	3.04747	6.00112	0.326421	4.42027
	3.30393	1.55436	6.62062	5.81127	1.91193	6.17822	4.23005	2.25394	6.48399	53.2839	5.08023	4.5576	2.25993	6.08648	0.458467	0.857705	7.15935	5.7148	2.50024	5.37371	3.79536	91.8231	128.414	39.2596	50.057	120.438	44.9992		1.25367	3.00324	2.06302	1.25367	2.64567	1.62062		3.14824	2.79299	5.64384	6.06308	2.9883	6.60829	4.54079	1.7443	6.28509	38.414	3.02828	5.95827	0.326041	4.39604
	3.10356	2.49004	7.22345	5.60763	1.80945	5.97381	4.36799	2.18818	6.55617	50.0958	4.78813	4.3556	2.64342	5.88227	0.379893	1.59879	3.5267	8.15364	1.53672	6.54614	2.57867	95.7033	108.084	32.0686	52.9799	122.698	47.7834		1.25204	1.86556	2.86785	1.25204	2.54615	1.61822		3.13434	2.76475	5.6106	6.02731	2.96744	6.56252	4.51116	1.7346	6.24576	38.4513	3.00917	5.92313	0.326228	4.37247
	3.56429	2.74606	7.10336	5.28754	1.70767	5.71965	4.35476	2.02522	6.37999	46.506	4.10153	4.42591	2.95062	5.61162	0.310784	0.624848	2.58793	7.55482	0.870076	7.00708	1.86291	86.9011	102.826	33.4431	57.7421	124.963	51.3619		0.861626	1.67986	2.67745	0.861626	2.71824	1.29373		3.1201	2.74057	5.57751	5.99105	2.94814	6.5187	4.48268	1.72428	6.20695	38.4653	2.99113	5.88766	0.326231	4.34881
	3.74893	2.8042	6.71802	4.877	1.64897	5.44603	4.20719	1.84448	6.05167	43.8411	3.4021	4.31297	3.04038	5.30378	0.271255	0.210002	1.96839	6.30426	0.448642	6.5445	1.53473	83.4927	101.65	38.0485	64.1499	126.279	55.3585		0.564034	1.50877	2.40505	0.564034	2.664	1.13307		3.10487	2.72196	5.545	5.92682	2.93036	6.47706	4.45101	1.70844	6.15945	38.3832	2.97398	5.83136	0.324505	4.32493
	3.56172	2.64715	6.48033	4.5293	1.56206	5.22401	4.00076	1.78305	5.78381	44.5677	3.17925	4.04551	2.87579	5.05033	0.274351	0.192758	1.83227	6.14828	0.279351	5.94726	1.49634	86.949	104.842	41.0372	69.8406	128.24	58.7117		0.48379	1.39836	2.43483	0.48379	2.48345	1.1785		3.09023	2.70717	5.51451	5.84839	2.91399	6.4439	4.4197	1.69142	6.11112	38.2701	2.95805	5.76492	0.321779	4.30237
	3.3554	2.50903	6.37476	4.22908	1.46352	4.89952	3.80522	1.7519	5.55711	46.0393	3.06914	3.79224	2.72062	4.73191	0.269879	0.202332	1.68011	6.60256	0.179656	5.48355	1.19749	90.8392	107.689	42.401	74.9487	130.481	63.7898		0.436836	1.28321	2.58252	0.436836	2.32872	1.10727		3.07756	2.6945	5.48681	5.77812	2.89995	6.42505	4.39367	1.67861	6.07228	38.2053	2.94435	5.70529	0.319197	4.28218
	3.18063	2.46569	6.72155	4.11835	1.38254	4.55284	3.73693	1.85406	5.591	49.6146	3.43756	3.64949	2.64443	4.44422	0.253897	0.309469	1.61606	8.90791	0.14548	5.54316	0.665698	94.2012	108.59	38.005	76.878	132.338	69.4477		0.468859	1.1838	3.07205	0.468859	2.26695	0.903344		3.06731	2.68263	5.45026	5.71037	2.89183	6.40667	4.36818	1.66377	6.03195	38.0885	2.9357	5.64534	0.31577	4.25879
	2.96976	2.87028	6.68083	4.21659	1.3206	4.27678	3.72247	1.80915	5.53162	48.6008	3.27302	3.59317	2.89515	4.26174	0.190947	0.566583	0.726235	8.7519	0.244147	5.769	0.307261	98.3391	100.322	38.5086	75.1651	133.767	74.1249		0.623414	0.722892	3.08766	0.623414	2.27257	0.683614		3.05726	2.67106	5.40913	5.64244	2.88524	6.38567	4.3418	1.6475	5.9893	37.945	2.92825	5.58411	0.312001	4.2332
	2.83721	3.51172	6.5083	4.43103	1.25243	4.09057	3.77188	1.75003	5.5219	46.3967	3.06259	3.80114	3.00584	4.34592	0.182281	0.873602	0.0676843	7.48802	0.434487	6.34762	0.101567	100.986	87.8841	40.6797	71.4926	135.348	77.3659		0.963934	0.289429	2.70716	0.62989	2.54871	0.289429		3.03777	2.65986	5.37282	5.59841	2.87947	6.36249	4.31847	1.63645	5.95492	37.8942	2.91905	5.54201	0.310004	4.20529
	2.69906	3.39996	6.16199	4.1124	1.18715	3.94675	3.58455	1.65038	5.23493	46.0414	2.72374	3.67336	2.87428	4.07099	0.172305	0.784101	0.0340722	6.64317	0.278623	5.74754	0.13119	103.781	89.9918	45.2173	76.9825	136.872	79.9167		0.974302	0.273394	2.48863	0.43904	2.48621	0.273394		3.01675	2.6498	5.33863	5.56685	2.87412	6.33816	4.29738	1.62731	5.9247	37.8676	2.90977	5.50979	0.308807	4.17769
	2.55518	3.2107	5.77786	3.85255	1.12845	3.72489	3.37494	1.5408	4.91574	45.6541	2.37406	3.46779	2.71906	3.82064	0.168445	0.672003	0.0269738	5.77403	0.228116	5.04672	0.122464	106.733	93.6185	50.5309	81.6098	138.249	83.9327		0.912614	0.257093	2.31007	0.384759	2.33935	0.257093		2.99713	2.64025	5.30677	5.53886	2.86889	6.31515	4.27784	1.61905	5.89689	37.8473	2.90095	5.48084	0.307797	4.15195
	3.23634	3.04218	5.40701	3.61804	1.39708	3.46388	3.36075	1.28351	4.64426	38.1911	1.64739	3.35011	3.09072	3.5795	0.0732778	0.015479	0.10149	4.18715	0.066194	3.85602	0.0106357	93.123	96.908	55.9408	85.9019	132.004	88.7832		0.113772	0.307933	2.05689	0.267924	1.95303	0.113772		2.97585	2.63034	5.27794	5.5089	2.86377	6.29187	4.25811	1.61113	5.86925	37.8368	2.89179	5.45116	0.306771	4.1269
	3.57284	2.88836	5.16495	3.37951	2.0478	3.33839	3.39864	1.02365	4.42229	30.1195	1.04787	3.35895	3.00087	3.5245	0.0802465	0.0303447	0.260388	3.11984	0.000366112	1.82476	0.00363004	86.7418	99.9601	59.6203	90.3804	117.474	91.1638		0.213889	0.47059	1.806	0.0205579	1.31115	0.0205579		2.93834	2.62601	5.25125	5.47666	2.85761	6.24444	4.23239	1.59873	5.83111	37.7737	2.8778	5.42031	0.306397	4.0948
	3.39088	2.71484	4.96145	3.12046	1.96306	3.15987	3.21843	0.991002	4.20943	30.7915	0.982086	3.14016	2.81625	3.33313	0.0840544	0.0297412	0.253598	3.03812	0.00959759	1.57594	0.00342945	90.1642	103.46	62.8043	95.3729	119.319	94.6048		0.250721	0.42532	1.82129	0.0197029	1.1771	0.0197029		2.90327	2.62784	5.20022	5.43169	2.8533	6.17696	4.19888	1.57434	5.77322	37.4942	2.86579	5.37382	0.304387	4.05174
	3.17733	2.53662	4.74847	2.88684	1.84647	3.06703	3.04379	0.963301	4.00709	31.6481	0.927948	2.97693	2.62417	3.14975	0.0910266	0.0178326	0.257224	2.90593	0.0246352	1.43358	0.000539828	94.2654	107.117	66.2254	99.9906	121.879	96.4194		0.2004	0.440311	1.77154	0.0900952	1.13046	0.0900952		2.8709	2.62826	5.13648	5.39019	2.85254	6.10948	4.16464	1.5482	5.71285	37.175	2.85713	5.32676	0.301767	4.00369
	2.98364	2.40287	4.47794	2.73908	1.74535	2.88032	2.87153	0.905392	3.77692	31.5299	0.819735	2.8097	2.48692	2.95781	0.0864849	0.0125682	0.219643	2.58055	0.0175442	1.2683	7.71994e-05	98.064	109.904	70.7016	102.967	124.122	100.121		0.173942	0.406827	1.66824	0.0706204	1.06435	0.0706204		2.84567	2.61394	5.07618	5.35246	2.85175	6.04434	4.13073	1.52553	5.65626	36.9313	2.84719	5.28339	0.299634	3.96397
	2.79903	2.30163	4.26709	2.63804	1.64389	2.73214	2.7303	0.864756	3.59506	31.6725	0.747802	2.68509	2.38573	2.7823	0.0767356	0.00472276	0.183763	2.36172	0.00851191	1.18029	3.36456e-06	101.754	112.037	74.2919	105.028	126.393	103.108		0.113935	0.383463	1.582	0.0470471	1.0412	0.0470471		2.82286	2.60088	5.02027	5.31873	2.85161	5.9839	4.09971	1.50454	5.60425	36.6987	2.83005	5.24412	0.298987	3.93594
	2.73423	2.28365	4.09277	2.54699	1.54838	2.61942	2.63757	0.830308	3.46788	31.48	0.689411	2.5832	2.34949	2.70553	0.0704332	0.00934298	0.125259	2.11758	0.00820575	1.18633	0.000329629	103.066	112.417	77.3274	106.903	128.55	105.41		0.15103	0.299549	1.50956	0.0362149	1.03482	0.0362149		2.80232	2.58771	4.96863	5.30419	2.85108	5.92867	4.07377	1.48831	5.56207	36.5339	2.81451	5.2203	0.299421	3.90986
	2.66078	2.24802	3.91479	4.31714	1.86579	2.50272	2.91821	0.974249	3.89246	33.3852	0.94916	2.58175	2.3117	3.60129	0.218095	0.0662705	0.449151	0.993179	1.957	1.10757	0.172625	104.563	113.174	80.4892	73.4317	121.453	107.82		0.0790257	0.333731	1.33304	1.73539	0.715957	0.0790257		2.78538	2.57526	4.92061	5.29418	2.82814	5.87486	4.04641	1.47669	5.5231	36.4939	2.79607	5.20079	0.300708	3.87437
	2.48839	2.93287	3.78955	4.2221	2.19239	2.35336	2.99645	0.83108	3.82753	27.7355	0.690694	2.71063	2.38712	3.57538	0.199289	0.258122	0.00404195	0.629019	1.50224	0.646498	0.413554	108.118	99.0721	82.752	75.0694	114.361	110.944		0.22224	0.22224	1.07892	1.51147	0.518234	0.357265		2.78437	2.56342	4.8753	5.28435	2.80699	5.82382	4.02304	1.46312	5.48616	36.3685	2.79003	5.18209	0.300053	3.84115
	2.37091	2.81723	3.63007	4.10545	2.16059	2.19056	2.87913	0.814903	3.69404	28.3037	0.664066	2.59407	2.23565	3.42686	0.210368	0.258289	0.00383247	0.563899	1.50386	0.516309	0.474139	110.575	101.388	85.6791	77.1044	115.042	114.4		0.223157	0.223157	1.036	1.51138	0.433482	0.403514		2.78345	2.5521	4.83478	5.25322	2.79917	5.77029	3.99883	1.44359	5.44242	36.1003	2.78738	5.14861	0.297535	3.81698
	2.33162	2.67081	3.38449	3.8421	2.11672	2.06901	2.73579	0.726658	3.46245	26.5612	0.528032	2.50121	2.17045	3.20607	0.192619	0.163355	0.0042226	0.420808	1.22393	0.383245	0.444605	111.403	104.358	90.2857	81.7987	115.985	117.015		0.169595	0.169595	0.883274	1.34089	0.384491	0.43221		2.78189	2.54492	4.79442	5.1992	2.80657	5.71574	3.97379	1.41663	5.39042	35.6493	2.78806	5.09801	0.292916	3.8005
	2.19918	2.53477	3.18994	3.64048	2.00055	1.97179	2.58945	0.685399	3.27485	26.4689	0.469772	2.36698	2.05021	3.02615	0.192252	0.152311	0.00299042	0.36059	1.10466	0.346807	0.381504	114.216	107.156	94.0206	85.4864	118.501	119.128		0.167793	0.167793	0.822969	1.2735	0.366426	0.395183		2.78804	2.53952	4.75421	5.14852	2.78317	5.66017	3.94561	1.39348	5.33908	35.3171	2.78439	5.04994	0.289183	3.77113
	2.11528	2.47447	3.27718	3.57956	1.87309	1.84825	2.52797	0.739083	3.26706	29.2362	0.546243	2.29488	1.93364	3.0765	0.22811	0.170317	0.00286237	0.56131	1.10584	0.428868	0.462019	116.016	108.408	92.3364	86.6166	121.292	121.84		0.179597	0.179597	0.982304	1.28469	0.421782	0.446622		2.81343	2.53591	4.71353	5.09257	2.75919	5.60607	3.92012	1.36639	5.28651	34.8559	2.77275	4.99781	0.286344	3.76348
	2.10909	2.38022	3.16411	3.42101	1.78886	1.80109	2.44406	0.697407	3.14147	28.5347	0.486376	2.24465	1.87809	2.96814	0.224927	0.11221	0.00407585	0.518465	0.954429	0.429287	0.413416	116.15	110.379	94.5223	89.5929	123.155	122.883		0.135567	0.135567	0.919455	1.17636	0.45579	0.443564		2.83825	2.53271	4.67408	5.03237	2.73682	5.5575	3.89529	1.34003	5.23532	34.4013	2.76218	4.9428	0.283014	3.75617
	2.03274	2.41672	3.06357	3.27901	1.69618	1.76222	2.37507	0.670305	3.04538	28.2225	0.449308	2.22473	1.82985	2.90185	0.226558	0.117189	0.00173449	0.474023	0.817105	0.460901	0.375589	117.801	109.613	96.4874	92.3013	125.22	123.747		0.191988	0.191988	0.838834	1.05428	0.528557	0.462513		2.8527	2.52933	4.63659	4.97225	2.71836	5.51711	3.87106	1.31713	5.18818	34.025	2.75195	4.88833	0.279621	3.74464
	1.92732	2.40244	2.97467	3.07784	1.81306	1.79634	2.33194	0.58211	2.91405	24.9624	0.338852	2.16488	1.84163	2.83161	0.211841	0.163719	0.00496995	0.41309	0.556362	0.269241	0.286877	120.101	109.913	98.2418	96.2071	122.618	122.989		0.23756	0.23756	0.809783	0.912959	0.351822	0.368546		2.85939	2.52473	4.60063	4.91275	2.70304	5.43906	3.83993	1.28612	5.12606	33.4934	2.74213	4.83472	0.276182	3.73001
	1.90394	2.29828	2.79841	2.9577	1.79615	2.60676	2.39354	0.476093	2.86963	19.8908	0.226665	2.45252	2.00252	2.7505	0.157368	0.239708	0.00907501	0.163921	0.318276	0.356878	0.0454649	120.614	112.108	101.767	98.5784	122.993	105.67		0.548581	0.154244	0.345891	0.505178	0.656374	0.154244		2.86525	2.50779	4.56586	4.86627	2.68727	5.31564	3.80135	1.24919	5.05054	32.8618	2.73177	4.79117	0.27375	3.71555
	2.74375	2.17179	2.62385	2.83502	1.74044	3.76328	2.64636	0.68396	3.33032	25.8453	0.467801	2.6838	2.28481	2.81221	0.103472	0.00948539	0.22521	0.000506438	0.0355958	0.820688	1.24752	102.873	114.802	105.319	101.029	124.232	83.2307		0.0599486	0.512007	0.0599486	0.151224	0.943363	1.07948		2.872	2.49162	4.49618	4.82344	2.66965	5.19708	3.75833	1.21031	4.96863	32.2034	2.72024	4.74162	0.270896	3.68409
	2.82977	2.05584	2.47357	2.66648	1.70845	3.88429	2.60307	0.750134	3.3532	28.8173	0.562701	2.57003	2.16027	2.78895	0.127025	0.0513931	0.299458	0.0167697	0.00402191	0.800335	1.64153	101.135	117.3	108.426	104.446	124.946	81.0374		0.25974	0.514188	0.0964582	0.0964582	0.861575	1.31426		2.87938	2.47653	4.41739	4.7713	2.65217	5.08632	3.71385	1.17058	4.88443	31.5194	2.70897	4.68282	0.267033	3.64838
	2.75376	1.96367	2.3446	2.61238	1.65138	3.66046	2.49771	0.700802	3.19851	28.0578	0.491123	2.47849	2.0589	2.71841	0.13805	0.0655613	0.285196	0.0234423	0.0131501	0.716273	1.35199	102.67	119.305	111.129	105.555	126.225	85.1173		0.275267	0.51482	0.133891	0.133891	0.827112	1.18197		2.86276	2.46255	4.35424	4.68743	2.6364	4.98189	3.66421	1.13156	4.79577	30.8813	2.69299	4.60413	0.261903	3.6085
	3.14099	1.88841	2.22443	2.56901	1.57159	3.56768	2.49369	0.757267	3.25095	30.3674	0.573453	2.39672	1.97241	2.99799	0.206337	0.419001	0.366361	0.0724987	0.00567395	0.850256	1.15347	94.9724	120.955	113.677	106.448	128.024	86.8378		0.744268	0.508313	0.172291	0.172291	0.825128	1.17096		2.84453	2.44977	4.2938	4.60495	2.62112	4.88168	3.61598	1.09402	4.71	30.2552	2.67697	4.52716	0.256823	3.56916
	3.03992	1.80879	2.10284	3.75462	1.48987	3.44199	2.60634	0.931766	3.5381	35.75	0.868189	2.57138	1.8823	3.34147	0.279331	0.187991	0.636077	0.253508	1.31855	1.24651	0.698309	96.9526	122.713	116.284	83.3888	129.88	89.1963		0.468537	0.762586	0.468537	1.18324	1.08151	0.870607		2.82548	2.43757	4.23674	4.52923	2.6066	4.78365	3.56988	1.05853	4.62841	29.6518	2.66132	4.45611	0.252168	3.53111
	2.88433	1.74368	1.9799	3.7988	1.44736	3.34317	2.53287	0.947588	3.48046	37.4116	0.897923	2.43212	1.80274	3.22846	0.283376	0.123521	0.622823	0.305776	1.60258	1.17834	0.656574	100.041	124.159	118.951	82.5838	130.851	91.0726		0.452213	0.688434	0.452213	1.36669	0.984758	0.91105		2.80629	2.42669	4.18123	4.46064	2.59725	4.6877	3.52663	1.02387	4.5505	29.0324	2.64951	4.39079	0.247331	3.49376
	2.77455	2.68043	1.95446	3.59125	1.40163	3.20781	2.60169	0.805202	3.40689	30.9492	0.64835	2.72749	2.13595	3.0995	0.184043	0.0298805	0.00619995	0.418906	0.979236	1.44014	0.367387	102.249	104.161	119.507	86.3991	131.899	93.6744		0.04706	0.04706	0.773029	0.863764	1.32586	0.480325		2.78858	2.41687	4.10073	4.39331	2.59465	4.6103	3.48407	0.988847	4.47292	28.3819	2.64313	4.32017	0.240839	3.44466
	2.61182	2.78023	1.95233	3.39869	1.34279	3.02365	2.51825	0.749662	3.26791	29.7692	0.561993	2.69602	2.1172	2.96279	0.166456	0.00875502	0.0686313	0.32027	0.775175	1.3817	0.255428	105.566	102.134	119.553	90.016	133.254	97.2732		0.0842037	0.0842037	0.743696	0.702668	1.35323	0.327627		2.77167	2.40764	4.02157	4.32964	2.59494	4.56121	3.44778	0.96052	4.4083	27.8591	2.63912	4.25262	0.23412	3.39662
	2.45034	2.63311	1.94628	3.48592	2.16977	2.89545	2.59681	0.549184	3.146	21.1484	0.301603	2.54172	2.23991	2.82986	0.116366	0.0214553	0.00131779	0.423188	0.790511	0.182362	0.089183	108.911	105.129	119.685	88.3684	114.845	99.8185		0.0913888	0.0913888	0.595441	0.944194	0.371951	0.353723		2.75421	2.39871	3.96131	4.27169	2.5962	4.51825	3.41673	0.936956	4.35368	27.4226	2.6357	4.19409	0.228176	3.35776
	2.32168	2.49538	1.94142	3.45243	2.14481	2.90123	2.54282	0.552646	3.09547	21.7336	0.305418	2.40853	2.18903	2.79976	0.122421	0.0489064	0.00225133	0.361684	0.827382	0.158413	0.128453	111.613	107.973	119.792	88.9991	115.381	99.703		0.0868499	0.0868499	0.467104	1.0439	0.263713	0.492701		2.73687	2.38939	3.90647	4.21882	2.59762	4.47631	3.38758	0.915357	4.30294	27.0209	2.63244	4.14074	0.222687	3.32167
	2.2546	2.38763	1.90731	3.26086	2.10269	2.83695	2.45834	0.502797	2.96114	20.4527	0.252804	2.32112	2.14067	2.72462	0.120024	0.0415093	0.00500034	0.303636	0.644043	0.126487	0.143346	113.034	110.223	120.54	92.6503	116.288	100.991		0.0665126	0.0665126	0.413806	0.939749	0.218425	0.515836		2.72218	2.38058	3.85241	4.16966	2.60043	4.43644	3.36028	0.8944	4.25468	26.6168	2.63086	4.09035	0.217146	3.28729
	2.17884	2.24555	1.82156	3.52726	1.97869	2.71434	2.41104	0.625083	3.03612	25.9259	0.390729	2.21219	2.02873	2.59714	0.122876	0.0539171	0.0273864	0.34749	1.24594	0.186921	0.0919895	114.651	113.227	122.43	87.5929	118.977	103.47		0.0333561	0.0333561	0.390638	1.31506	0.233499	0.502142		2.72616	2.3724	3.80116	4.12269	2.60396	4.39987	3.33771	0.872165	4.20987	26.1307	2.63451	4.04231	0.210848	3.26366
	2.02799	2.13519	1.74152	3.931	1.87194	2.57821	2.38097	0.811729	3.1927	34.0923	0.658903	2.08159	1.91095	2.46746	0.127103	0.1246	0.0604089	0.408905	2.40258	0.259119	0.0389024	117.904	115.588	124.208	80.1986	121.318	106.258		0.0536022	0.0536022	0.340072	1.84941	0.209653	0.496621		2.73287	2.36468	3.75295	4.07978	2.60793	4.3681	3.31772	0.851775	4.16949	25.6735	2.63916	3.99807	0.20474	3.24291
	1.90683	2.06792	1.68842	3.6761	1.79638	2.47445	2.26835	0.742184	3.01054	32.7191	0.550837	1.98738	1.82399	2.37282	0.130772	0.130696	0.0401721	0.336319	1.98176	0.222757	0.0424769	120.55	117.039	125.394	84.8289	122.988	108.408		0.0805444	0.0805444	0.298956	1.68873	0.190998	0.487073		2.7385	2.35733	3.70765	4.03962	2.61437	4.34378	3.30021	0.833869	4.13408	25.2672	2.6454	3.95663	0.19861	3.22307
	1.84937	1.98549	1.63932	3.46729	2.2075	2.3888	2.2563	0.649005	2.9053	28.7642	0.421207	2.0965	1.8834	2.34348	0.108845	0.165588	0.073337	0.38066	1.46651	0.00238059	0.0175571	121.815	118.829	126.496	88.7189	114.038	110.199		0.247125	0.111008	0.457176	1.3708	0.111008	0.292303		2.74333	2.34957	3.67415	4.00319	2.62655	4.32424	3.28684	0.818442	4.10528	24.9006	2.65574	3.92093	0.192375	3.20874
	1.71524	1.89903	2.44378	3.41937	2.64	2.28143	2.39981	0.605401	3.00521	25.2271	0.36651	2.3626	1.99463	2.59094	0.130042	0.468628	0.250782	0.001934	1.0395	0.0576913	0.014014	124.794	120.722	109.048	89.6241	104.988	112.465		0.647363	0.463579	0.081179	1.05676	0.277392	0.081179		2.74657	2.34072	3.66257	3.96471	2.63838	4.30662	3.2766	0.805921	4.08252	24.5963	2.66543	3.88917	0.1867	3.20457
	1.58695	1.91476	2.78756	3.63864	2.54142	2.43262	2.48366	0.715544	3.1992	28.8101	0.512003	2.48702	2.04422	2.72602	0.142928	0.804081	0.323651	0.0923559	1.33399	0.00333639	0.00260485	127.677	120.376	101.986	85.5204	107.018	109.281		0.900067	0.572265	0.300539	1.15162	0.0543996	0.0543996		2.7497	2.33577	3.65301	3.91748	2.64901	4.28982	3.2658	0.791831	4.05763	24.2462	2.67418	3.85136	0.180396	3.20135
	1.51601	2.09977	2.9226	3.52858	2.37941	4.13879	2.76419	0.963991	3.72818	34.8742	0.929278	2.651	2.16968	3.37709	0.217678	1.55797	0.44146	0.0250919	0.584296	0.148057	1.88951	129.285	116.351	99.2767	87.5681	110.396	76.5201		1.135	0.551236	0.271593	0.877581	0.271593	1.48778		2.75357	2.33161	3.64555	3.8719	2.6588	4.27222	3.25561	0.77812	4.03373	23.9009	2.68249	3.81531	0.174339	3.19956
	1.77176	2.22028	3.01931	3.28911	2.25453	4.36809	2.82051	0.941765	3.76228	33.3898	0.886921	2.63692	2.22884	3.22166	0.182152	1.09989	0.360281	0.0395195	0.219587	0.320334	2.39499	123.535	113.765	97.3588	92.1072	113.036	72.561		0.865165	0.416641	0.382388	0.652194	0.382388	1.73117		2.75767	2.32829	3.63908	3.84273	2.66678	4.25434	3.24815	0.767265	4.01541	23.6216	2.6895	3.79182	0.170075	3.19837
	1.92432	2.12002	2.84564	3.06482	2.21253	4.10584	2.7122	0.81308	3.52528	29.9786	0.661098	2.52909	2.14315	3.01003	0.168222	0.620749	0.350674	0.0178076	0.124345	0.249664	1.94225	120.166	115.914	100.816	96.4627	113.931	77.0976		0.604767	0.409068	0.316555	0.535736	0.316555	1.57676		2.75645	2.3258	3.6327	3.80877	2.67531	4.23718	3.23937	0.756375	3.99574	23.3495	2.6956	3.76475	0.165495	3.19457
	1.83918	2.04473	2.86144	2.85807	3.11696	3.96262	2.7805	0.768196	3.5487	27.628	0.590125	2.85975	2.24807	3.05308	0.151856	0.886088	0.541351	0.00655046	0.00601715	0.113206	1.39741	122.04	117.541	100.499	100.567	95.4412	79.6332		1.02058	0.815018	0.00168228	0.00168228	0.257209	1.10287		2.74883	2.32342	3.63478	3.77532	2.68461	4.21989	3.23114	0.747256	3.9784	23.1267	2.70067	3.74019	0.161395	3.19181
	2.31632	2.68686	4.45285	2.64772	3.60479	3.9041	3.26877	0.842625	4.1114	25.778	0.710017	3.14583	2.6575	3.82928	0.18064	0.907165	0.338625	1.40203	0.385711	0.112909	0.403646	111.726	104.03	71.1243	104.83	86.1476	80.681		0.829504	0.458967	1.30702	0.498109	0.458967	0.758279		2.74788	2.32106	3.63808	3.74447	2.69469	4.19457	3.22346	0.735733	3.95919	22.8244	2.70798	3.71788	0.157161	3.19298
	2.2379	2.72781	4.5081	2.58199	3.4532	6.18778	3.61613	1.49624	5.11237	41.3768	2.23873	3.0905	2.61845	4.24437	0.236918	1.89952	0.789121	0.795609	1.06944	0.0265468	6.6134	113.39	103.196	70.1953	106.18	88.9846	44.871		0.852602	0.362696	1.4176	0.508508	0.362696	3.09728		2.75398	2.31902	3.62562	3.71433	2.71031	4.16971	3.2155	0.721033	3.93653	22.4237	2.72123	3.69215	0.15139	3.1898
	2.11261	2.5697	4.38605	3.26828	3.28746	6.95038	3.76241	1.74162	5.50404	46.29	3.03325	3.27787	2.74435	4.1114	0.199403	2.72184	1.42257	0.388923	0.244168	0.225584	10.1631	116.074	106.434	72.2553	92.5076	92.139	35.2359		1.16526	0.708168	1.10818	0.00958836	0.00958836	3.67251		2.76068	2.3091	3.60454	3.68573	2.72572	4.14489	3.20511	0.707655	3.91277	22.079	2.73446	3.66543	0.145467	3.18261
	2.00291	2.69837	4.16058	3.11702	3.19185	6.58261	3.62556	1.61058	5.23613	44.4229	2.59396	3.15443	2.80303	3.9184	0.165942	2.63298	0.859673	0.286254	0.258613	0.188105	8.74417	118.45	103.795	76.1392	95.4402	93.9837	39.7373		1.15152	0.45606	1.00615	0.0374146	0.0374146	3.42818		2.76084	2.31168	3.58168	3.65949	2.74031	4.12092	3.19582	0.692547	3.88837	21.6704	2.74544	3.64004	0.140099	3.17126
	1.86774	2.91732	3.95503	2.99639	3.04043	6.2071	3.49734	1.48351	4.98084	42.4182	2.2008	3.01841	2.93709	3.72638	0.118451	2.65557	0.336421	0.209486	0.250942	0.208764	7.3428	121.41	99.3819	79.7687	97.8115	96.9425	44.6126		1.15067	0.101094	0.936621	0.0220166	0.0220166	3.18869		2.75696	2.31902	3.55936	3.63587	2.7542	4.0977	3.18719	0.677519	3.8647	21.2576	2.75489	3.61674	0.135264	3.15816
	1.78628	2.98508	3.70789	2.93915	2.84977	6.3698	3.43966	1.56182	5.00148	45.4063	2.43929	2.96211	2.87212	3.52719	0.102366	2.73368	0.206648	0.0719485	0.250513	0.347969	8.58571	123.212	98.0355	84.2444	98.9471	100.733	42.4656		1.17583	0.0229636	0.745781	0.0229636	0.112341	3.40769		2.75264	2.33954	3.53642	3.6142	2.76806	4.07488	3.18095	0.659557	3.84051	20.7346	2.75649	3.59475	0.131984	3.15224
	1.81684	2.90194	3.62166	3.32218	2.83032	7.17257	3.61092	1.8493	5.46022	51.2142	3.41992	3.11206	2.84823	3.54679	0.109236	3.21873	0.502652	0.000115445	0.083371	0.609331	12.6854	122.534	99.6888	85.8347	91.4737	101.124	32.6474		1.29522	0.210119	0.509604	0.210119	0.281737	4.06051		2.7484	2.35971	3.51539	3.59851	2.78163	4.05373	3.17623	0.643244	3.81947	20.2518	2.75671	3.57773	0.129612	3.14851
	1.87792	2.76595	3.54926	3.14554	3.20489	7.05305	3.59943	1.78605	5.38549	49.6204	3.18999	3.17522	2.86085	3.46317	0.0952425	2.96363	0.694691	0.00251762	0.206017	0.155666	11.9274	121.186	102.423	87.1816	94.8836	93.731	34.0276		1.2973	0.409263	0.374042	0.0296729	0.0296729	3.87783		2.74441	2.37765	3.49442	3.58238	2.79462	4.03472	3.17137	0.628157	3.79952	19.8071	2.75696	3.56039	0.127179	3.14452
	1.74649	2.64834	3.5093	3.03427	3.15101	6.71894	3.46806	1.70261	5.17066	49.094	2.89887	3.09264	2.74482	3.41972	0.109482	2.96378	0.671941	0.00170077	0.188172	0.100521	10.5682	124.097	104.817	87.9294	97.0638	94.7772	38.0372		1.34615	0.444301	0.41666	0.0583692	0.0583692	3.6263		2.7412	2.38992	3.47232	3.5805	2.80737	4.01692	3.16804	0.616611	3.78465	19.4635	2.75775	3.55346	0.126079	3.13985
	1.65026	2.56841	3.62686	5.28807	2.97873	6.38112	3.74891	1.7722	5.52111	47.2726	3.14071	3.30279	2.67099	4.87277	0.291868	4.40432	1.39357	0.014896	2.36902	0.593179	6.92855	126.25	106.46	85.7385	57.7341	98.1613	42.3182		1.65253	0.734382	0.324066	1.98528	0.324066	3.07833		2.7485	2.39441	3.44976	3.57976	2.81983	3.99946	3.16529	0.605947	3.77124	19.1435	2.76633	3.54726	0.12369	3.1348
	1.60664	2.51299	3.40712	6.33665	2.80102	5.97508	3.77325	1.93808	5.71134	51.3637	3.75616	3.10407	2.585	5.33309	0.347065	4.6942	1.58825	0.134051	6.57102	0.945235	4.84806	127.232	107.607	89.856	42.8987	101.714	47.7658		1.49743	0.591078	0.303051	3.23258	0.303051	2.87101		2.76542	2.39897	3.42816	3.57894	2.83135	3.98296	3.1643	0.594551	3.75885	18.7893	2.7819	3.54125	0.12009	3.12976
	1.51432	2.37829	3.29545	6.12893	2.68639	5.66133	3.61078	1.86622	5.47701	51.6847	3.48279	2.99092	2.45531	5.06986	0.34744	4.39517	1.51904	0.0994371	6.34106	0.854501	4.20473	129.323	110.42	91.9857	45.6629	104.039	52.2012		1.4766	0.61263	0.304528	3.13801	0.304528	2.67041		2.78206	2.40878	3.40884	3.57745	2.8421	3.96759	3.16447	0.582492	3.74696	18.4072	2.79707	3.53529	0.11658	3.12547
	1.44368	2.28545	3.21043	5.7187	2.50965	5.31352	3.41357	1.72829	5.14186	50.6299	2.98697	2.86004	2.3415	4.78774	0.343128	3.88047	1.27266	0.0412664	5.31362	0.817069	3.60979	130.935	112.379	93.6237	51.3754	107.676	57.348		1.41636	0.574592	0.350389	2.85866	0.350389	2.45348		2.78879	2.42038	3.39212	3.57612	2.84897	3.95392	3.16338	0.572511	3.73589	18.098	2.80384	3.53012	0.114665	3.12055
	1.39235	2.79562	3.14772	5.28962	2.337	4.98412	3.3244	1.52547	4.84988	45.8871	2.32707	2.97167	2.45165	4.52502	0.297185	3.73282	0.279608	0.0312184	3.86207	0.974973	2.75464	132.112	101.823	94.8413	57.7105	111.289	62.4455		1.57932	0.176046	0.176046	2.31795	0.634673	2.01244		2.78929	2.43254	3.37626	3.57465	2.84816	3.94138	3.16038	0.564467	3.72485	17.8607	2.80401	3.52505	0.113925	3.11221
	1.35897	3.27981	2.99641	5.01221	2.41261	4.7732	3.30553	1.39638	4.70192	42.2438	1.94989	3.13811	2.55856	4.39985	0.264613	3.78913	0.000661776	0.0955548	2.91274	0.797315	2.15403	132.881	92.2859	97.8111	62.0023	109.7	65.8235		1.77915	0.141697	0.141697	1.8741	0.725503	1.63508		2.7894	2.44447	3.36135	3.57375	2.85096	3.93134	3.15854	0.55705	3.71559	17.6363	2.80479	3.52065	0.113172	3.10615
	1.31991	3.13708	2.82963	4.67736	2.62858	4.50202	3.18243	1.25526	4.43769	39.4434	1.57568	2.98335	2.67884	4.16078	0.216671	3.46897	0.00205653	0.12447	2.23481	0.306751	1.74132	133.783	95.0486	101.138	67.3878	105.222	70.2972		1.66344	0.153727	0.153727	1.69401	0.354775	1.51867		2.79059	2.45599	3.34797	3.57444	2.85502	3.92098	3.1575	0.549772	3.70727	17.4116	2.8067	3.51782	0.112439	3.10149
	1.76927	2.9723	2.76917	4.50104	2.47603	4.21231	3.11669	1.04732	4.16401	33.6036	1.09688	2.87074	2.54932	3.90231	0.209713	1.81552	0.0208476	0.120765	1.91643	0.410443	1.20038	123.59	98.2887	102.358	70.3137	108.375	75.2393		1.10146	0.101563	0.101563	1.6303	0.394709	1.34157		2.79378	2.46726	3.33649	3.57603	2.85893	3.91165	3.15736	0.542921	3.70028	17.1954	2.81007	3.51615	0.111612	3.09771
	1.76811	2.87831	2.71798	4.4287	2.39862	4.04777	3.03991	1.01025	4.05016	33.2328	1.0206	2.79814	2.47846	3.75541	0.204841	1.61749	0.0261153	0.103644	1.92872	0.41126	1.01578	123.616	100.161	103.396	71.5322	109.993	78.1207		1.03004	0.0801675	0.0801675	1.63055	0.399526	1.24963		2.79745	2.4787	3.32571	3.57714	2.87241	3.90285	3.15904	0.53509	3.69413	16.9383	2.81619	3.51428	0.110275	3.09906
	1.79396	2.79725	2.66913	5.93025	2.9019	3.85584	3.32472	1.43533	4.76005	43.1715	2.06018	2.84957	2.70116	3.61736	0.145001	2.34324	0.278229	0.429794	6.78877	0.178777	0.282088	123.042	101.79	104.392	48.3876	99.6895	81.5504		1.05562	0.0523272	0.180439	3.08067	0.0523272	1.00627		2.80143	2.48903	3.31465	3.57874	2.88624	3.89451	3.16077	0.527725	3.68849	16.6961	2.82263	3.51271	0.108925	3.10045
	1.99561	2.71425	2.54427	5.92955	2.80324	3.63053	3.26957	1.40575	4.67532	42.9949	1.97613	2.75874	2.58677	3.42371	0.139247	1.623	0.308389	0.526061	7.07545	0.217467	0.130291	118.609	103.472	106.959	48.3973	101.669	85.6704		0.763138	0.0444975	0.21447	3.1708	0.0444975	0.871789		2.80548	2.49782	3.30444	3.56204	2.89559	3.88671	3.15868	0.51859	3.67727	16.4179	2.82801	3.49764	0.10586	3.10002
	3.34199	2.54186	2.40877	5.56107	2.68033	3.54384	3.34631	1.17591	4.52222	35.1406	1.38277	3.01116	2.57647	3.49337	0.151058	1.86681e-05	0.647143	0.878972	4.90518	0.443532	0.0390167	91.0951	107.009	109.78	53.6599	104.163	87.2829		0.330831	0.469301	0.602384	2.54991	0.330831	0.532678		2.80931	2.49827	3.30296	3.54774	2.90024	3.87932	3.15631	0.51312	3.66943	16.257	2.83204	3.48655	0.103583	3.1016
	3.20831	2.41963	2.73694	5.20491	3.77792	3.4522	3.46665	0.981236	4.44789	28.305	0.962824	3.33026	2.85478	3.69649	0.12848	0.0667386	1.09625	0.532484	3.02155	0.096886	0.000208807	93.6647	109.553	103.011	59.0047	82.9639	89.0035		0.121944	0.910628	0.593321	1.87465	0.447659	0.121944		2.81335	2.50412	3.31435	3.54567	2.90503	3.87252	3.15917	0.509039	3.66821	16.1131	2.83627	3.48784	0.10303	3.10969
	3.01808	2.69684	2.73308	4.94831	5.14561	3.371	3.65215	1.10895	4.7611	30.3642	1.22977	3.19454	2.80433	4.55398	0.237779	0.402054	0.912621	0.844685	1.68003	2.2304	0.0790476	97.3831	103.826	103.089	63.0127	59.9194	90.5422		0.176462	0.497696	0.461452	1.75377	1.95107	0.176462		2.81672	2.51132	3.32582	3.54751	2.90936	3.86652	3.16287	0.505615	3.66849	15.9859	2.83988	3.49209	0.103003	3.11759
	3.61617	2.68527	2.71426	4.71993	4.85041	3.30039	3.64774	0.950307	4.59805	26.0519	0.903082	3.45828	2.86079	4.44399	0.216735	0.000996818	0.92635	0.871389	1.1496	1.44643	0.120648	85.9366	104.062	103.472	66.6906	64.5765	91.8908		0.157886	0.773012	0.744023	1.26165	1.39213	0.157886		2.81991	2.51799	3.33651	3.55057	2.91304	3.87203	3.16834	0.505787	3.67413	15.9638	2.84319	3.49706	0.103129	3.12477
	5.36512	2.66155	2.58023	4.39478	4.63499	3.11781	3.79241	1.16185	4.95427	30.6363	1.3499	3.75629	2.77561	4.57494	0.244788	2.47341	1.27886	1.46938	0.36285	0.709933	0.455095	56.5691	104.547	106.216	72.107	68.0852	95.4248		1.60882	1.09475	1.17606	0.638489	0.878694	0.638489		2.82295	2.53589	3.34377	3.55138	2.91692	3.88458	3.17592	0.504512	3.68043	15.8855	2.84644	3.49948	0.102907	3.13035
	5.18558	2.52673	2.4537	4.12514	4.5739	3.13354	3.66643	1.13096	4.79739	30.8463	1.27907	3.62934	2.67843	4.46171	0.249754	2.3078	1.29892	1.47072	0.210415	0.823508	0.283974	59.3022	107.322	108.841	76.759	69.097	95.1176		1.55624	1.10261	1.17564	0.495801	0.944565	0.495801		2.82483	2.55427	3.34987	3.55083	2.93658	3.89625	3.18544	0.501228	3.68667	15.735	2.85277	3.50059	0.101966	3.14322
	4.94803	2.37941	2.34845	3.86663	4.55161	4.64106	3.7892	1.15923	4.94843	30.5931	1.34382	4.20912	2.75121	4.6187	0.253393	1.34289	1.98751	2.07574	0.00599524	0.581269	0.725671	63.0172	110.396	111.048	81.3557	69.4682	67.9851		0.738913	1.82971	1.86066	0.34249	0.34249	0.431944		2.826	2.57135	3.35512	3.55091	2.97365	3.90658	3.19727	0.496532	3.6938	15.5299	2.86292	3.50196	0.100402	3.16438
	4.59963	2.30442	2.26326	3.58574	4.53091	5.03118	3.71919	1.20785	4.92704	32.4762	1.4589	4.05832	2.62475	4.58245	0.271631	0.775171	2.00157	2.11973	0.0178094	0.658885	1.72133	68.67	111.978	112.85	86.5017	69.8137	61.7039		0.541305	1.7539	1.79506	0.472585	0.472585	0.972863		2.82661	2.58639	3.35983	3.56746	3.00764	3.91519	3.21052	0.494842	3.70536	15.4132	2.87186	3.51555	0.100774	3.18373
	4.3187	2.23082	2.19805	4.32111	4.3954	4.95315	3.73621	1.20241	4.93862	32.1828	1.4458	4.31991	2.75279	4.37683	0.227787	0.339305	2.26617	2.36593	0.342108	0.434543	1.48095	73.4048	113.541	114.24	73.3637	72.0964	62.936		0.00120044	2.08908	2.12186	0.00120044	0.0754993	0.633242		2.826	2.60131	3.36434	3.59023	3.03828	3.91765	3.22297	0.493074	3.71604	15.2987	2.87907	3.53376	0.10209	3.20131
	4.14997	2.13304	2.15089	4.40746	4.14373	4.80166	3.63112	1.17815	4.80927	32.4459	1.38804	4.14685	2.6491	4.34309	0.242269	0.269203	2.24427	2.1911	0.602701	0.262766	1.37014	76.3246	115.634	115.251	71.8918	76.4337	65.3625		0.00312042	2.01381	1.99596	0.260611	0.00312042	0.654805		2.81572	2.61639	3.36873	3.61221	3.06639	3.90767	3.23119	0.48979	3.72098	15.1582	2.87839	3.55134	0.104662	3.21756
	3.97137	2.05563	2.11825	4.24259	3.9146	4.53598	3.47307	1.09634	4.56941	31.567	1.20197	3.94298	2.56734	4.17478	0.238418	0.248298	2.00913	1.83553	0.592161	0.194948	1.12978	79.4772	117.305	115.952	74.7149	80.4926	69.7289		0.028383	1.88735	1.82473	0.299608	0.028383	0.592997		2.80344	2.63189	3.37266	3.63502	3.09257	3.89559	3.23853	0.486936	3.72546	15.0357	2.87573	3.56943	0.107632	3.23261
	3.71826	2.01085	3.40058	3.94005	3.83363	4.31594	3.53655	0.804708	4.34126	22.754	0.647556	3.77594	3.48	3.91344	0.0586254	0.0330166	2.32776	0.0184876	0.16281	0.0882575	0.607444	84.0542	118.277	89.9801	80.0366	81.952	73.4522		0.0576885	1.76509	0.375362	0.164104	0.0576885	0.539994		2.79142	2.64705	3.37591	3.65624	3.11726	3.88759	3.24591	0.485546	3.73146	14.9587	2.87288	3.58616	0.110432	3.24658
	3.53982	1.99016	3.2156	3.79109	3.7187	4.06503	3.38673	0.739855	4.12659	21.8457	0.547386	3.62926	3.29665	3.77299	0.0673785	0.0234355	1.95041	0.0292879	0.163506	0.110202	0.460085	87.3579	118.727	93.5238	82.724	84.0461	77.816		0.0894402	1.6391	0.413664	0.161832	0.0894402	0.435769		2.77475	2.66446	3.3835	3.67447	3.14079	3.89042	3.25473	0.487574	3.74231	14.9805	2.86626	3.60173	0.113709	3.26215
	3.28641	1.91899	3.0208	3.70539	3.59472	3.80711	3.22224	0.701057	3.92329	21.7568	0.491481	3.44056	3.0872	3.67772	0.0872918	0.00411841	1.69845	0.0405781	0.233438	0.138741	0.342081	92.1591	120.283	97.3294	84.2903	86.3347	82.4328		0.154153	1.52157	0.419768	0.264827	0.154153	0.366549		2.75971	2.68918	3.39758	3.70032	3.16318	3.89377	3.26729	0.489826	3.75712	14.9918	2.86058	3.62464	0.117815	3.28038
	3.02686	1.88866	2.91378	3.98807	3.90707	3.61598	3.2234	0.790226	4.01363	24.5153	0.624458	3.32142	2.94205	3.8343	0.131671	0.0386283	1.78155	0.0958684	0.584721	0.4674	0.154118	97.2098	120.95	99.4525	79.1796	80.6277	85.94		0.29456	1.43277	0.407645	0.666651	0.585647	0.29456		2.74539	2.71245	3.41114	3.73427	3.18451	3.89705	3.2808	0.494237	3.77504	15.0645	2.85517	3.65348	0.122655	3.29782
	2.82907	1.81024	2.83469	3.78576	4.32357	4.8572	3.40676	1.1223	4.52906	32.9435	1.25956	3.31023	2.83048	4.18912	0.19355	0.333721	2.54886	0.327254	0.14364	0.84055	2.1038	101.149	122.681	101.036	82.8211	73.3214	64.4674		0.481155	1.49998	0.47553	0.47553	1.01335	1.54698		2.73561	2.72542	3.42303	3.7697	3.20471	3.90065	3.29319	0.500803	3.79399	15.2073	2.85288	3.68303	0.127013	3.31387
	2.6798	1.72133	2.80115	3.49615	4.28843	6.8847	3.64526	1.80422	5.44948	49.4949	3.25521	3.14865	2.71014	4.09036	0.202959	0.932112	3.70151	0.712529	0.0222326	0.413669	10.494	104.174	124.658	101.712	88.1761	73.9245	36.02		0.468849	1.42732	0.347504	0.347504	1.13978	3.73605		2.73105	2.73601	3.43603	3.80363	3.22356	3.91048	3.30679	0.508367	3.81516	15.3734	2.8579	3.71173	0.129966	3.32979
	2.54421	1.63487	4.09699	3.2833	4.16593	6.77084	3.74936	1.76433	5.51369	47.057	3.11288	3.69015	2.72898	4.14869	0.206423	1.45239	4.47105	0.120851	0.217206	0.17353	9.12937	106.96	126.596	77.2531	92.2188	76.0461	37.3996		1.14594	2.05528	0.406845	0.406845	0.475778	3.08069		2.73135	2.74585	3.45078	3.83174	3.23257	3.9247	3.3195	0.515449	3.83495	15.5279	2.86753	3.7365	0.131582	3.34167
	2.4659	1.54296	4.01552	3.0728	4.00049	6.38733	3.58083	1.66707	5.2479	46.5553	2.77912	3.53665	2.61762	4.01176	0.210297	1.24308	4.15294	0.188952	0.258096	0.176114	7.87642	108.586	128.673	78.6919	96.306	78.9587	42.2375		1.07075	1.99369	0.478873	0.463845	0.463845	2.85068		2.73321	2.75477	3.4645	3.85792	3.23996	3.94211	3.33208	0.522799	3.85488	15.6899	2.87606	3.75956	0.133145	3.35223
	2.5979	1.46189	3.87035	2.84651	3.92712	6.05546	3.45987	1.56429	5.02416	45.2124	2.44701	3.35843	2.66005	3.91292	0.190609	0.742988	3.99194	0.168494	0.376213	0.218319	6.73708	105.852	130.519	81.2885	100.799	80.2682	46.6613		0.760527	1.89654	0.511921	0.511921	0.568687	2.69703		2.73471	2.76306	3.47694	3.89376	3.24727	3.98007	3.3493	0.537103	3.8864	16.0363	2.88411	3.78955	0.135674	3.3621
	4.29983	1.3922	3.67632	2.7526	3.84501	5.76789	3.62231	1.47274	5.09505	40.6576	2.16897	3.76066	2.98353	4.18613	0.167734	0.45904	4.9734	0.00291742	0.756392	0.0495952	4.60352	73.7285	132.116	84.8249	102.693	81.7462	50.6727		0.539169	2.36847	0.0843433	1.00806	0.0843433	2.00723		2.73621	2.77214	3.48911	3.93723	3.25524	4.02293	3.36881	0.553993	3.9228	16.4448	2.89291	3.8252	0.138772	3.37217
	4.33258	1.3485	3.41919	2.55875	3.73377	5.6142	3.50116	1.46555	4.96671	41.8588	2.14782	3.57648	2.77386	4.18288	0.20254	0.691252	4.63396	0.00672025	0.888149	0.0541041	4.46494	73.1673	133.122	89.6275	106.66	83.7701	52.8843		0.756103	2.22798	0.15729	1.01773	0.15729	2.03773		2.73776	2.78216	3.50075	3.97212	3.26274	4.06863	3.38736	0.569686	3.95705	16.818	2.90231	3.85428	0.140895	3.38175
	4.0606	1.31914	3.25922	2.37295	3.80647	5.73789	3.42605	1.51446	4.94051	44.2042	2.29358	3.53285	2.59452	3.99707	0.212779	0.402662	4.43906	0.0278301	1.10901	0.144722	5.34463	77.8941	133.801	92.6819	110.532	82.4445	51.1007		0.527757	2.21371	0.273624	1.15989	0.273624	2.20505		2.77134	2.79307	3.51219	4.00535	3.27666	4.11364	3.41204	0.577277	3.98932	16.9188	2.91396	3.88206	0.14245	3.39442
	3.88052	1.26426	3.95205	2.32227	4.18392	5.62509	3.53802	1.53035	5.06836	43.2543	2.34196	3.91628	2.71183	4.12595	0.20681	0.117305	5.16996	0.171424	1.47804	0.417189	4.35586	81.1053	135.073	79.822	111.6	75.7326	52.7262		0.0357677	2.65202	0.0357677	1.59401	0.267636	1.7088		2.80463	2.80869	3.52317	4.03798	3.30475	4.15655	3.43929	0.582833	4.02213	16.9463	2.9327	3.90927	0.142733	3.41396
	3.75751	1.19465	5.71942	2.15843	3.94032	5.30822	3.67976	1.75364	5.4334	47.6564	3.07526	3.84891	2.5582	4.96625	0.32003	0.00604574	6.17577	4.16022	2.31445	0.0678915	2.6519	83.336	136.696	51.3651	115.089	80.0318	57.4282		0.0914028	2.65427	1.8705	1.69049	0.0914028	1.45931		2.8363	2.83322	3.5244	4.07458	3.35161	4.2326	3.47545	0.595138	4.07059	17.124	2.96513	3.93703	0.140812	3.43801
	3.59073	1.52239	5.539	2.01827	3.66191	5.01515	3.55791	1.58581	5.14372	44.5714	2.5148	3.62632	2.41139	4.67684	0.319607	0.0010774	4.14335	3.92472	2.37048	0.010817	2.12354	86.4088	129.14	53.9838	118.115	85.0905	61.9561		0.0355905	2.10394	1.91268	1.60805	0.0355905	1.38882		2.86629	2.86349	3.52061	4.11427	3.40722	4.38452	3.52607	0.627916	4.15398	17.8078	3.00152	3.96722	0.138576	3.46392
	3.42586	1.51487	5.40277	1.91208	3.48545	4.75725	3.41638	1.52494	4.94132	44.6361	2.32544	3.45566	2.29053	4.4393	0.319291	8.98983e-05	3.61575	3.94573	2.26292	0.00477091	1.79794	89.5011	129.311	56.0042	120.435	88.3772	66.0825		0.0297952	1.94079	1.94711	1.54358	0.0297952	1.3016		2.89485	2.89084	3.51419	4.15521	3.46059	4.59513	3.58514	0.681785	4.26692	19.017	3.03629	4.01269	0.138516	3.48739
	3.28143	1.50694	5.15338	3.33895	3.28039	4.47127	3.50539	1.24668	4.75208	35.5648	1.55422	3.31019	3.28065	4.18819	0.121511	0.0501616	3.99382	2.71587	0.0277025	0.0506288	0.932926	92.2549	129.491	59.799	91.1531	92.2748	70.8137		0.0287635	1.80325	1.84319	0.0287635	0.0298042	1.16109		2.91807	2.91401	3.51127	4.19704	3.51149	4.80884	3.64345	0.742663	4.38612	20.3835	3.06637	4.05864	0.139266	3.51138
	3.06045	1.50349	4.8118	3.23292	3.19235	4.17058	3.3286	1.12601	4.45461	33.8283	1.26789	3.21264	3.09343	3.93617	0.119884	0.0719018	3.33104	2.19988	0.00915481	0.0185628	0.708938	96.5485	129.57	65.1986	93.189	93.9738	75.9648		0.152182	1.70915	1.59916	0.0202823	0.0202823	0.957948		2.93709	2.9359	3.51878	4.23756	3.57342	5.01598	3.70312	0.804421	4.50754	21.7228	3.08251	4.10395	0.142134	3.5461
	2.89524	1.43557	5.49406	3.03675	3.12712	3.93252	3.32021	1.33796	4.65817	40.2974	1.79013	3.08194	2.93061	3.73117	0.120171	0.180601	3.55188	4.72564	0.0803501	0.0372819	0.374921	99.8227	131.121	54.6462	97.015	95.2428	80.1714		0.186699	1.64637	2.41213	0.045188	0.045188	0.850581		2.95426	2.96079	3.5241	4.27709	3.625	5.21463	3.75931	0.865464	4.62477	23.0219	3.10162	4.14764	0.144294	3.57455
	3.37841	1.37105	5.54108	2.89327	3.06512	3.76454	3.33558	1.35486	4.69044	40.6185	1.83565	3.22176	2.93623	3.66801	0.110803	0.00183488	3.85938	4.86423	0.195632	0.0731494	0.184006	90.4012	132.603	53.9533	99.8619	96.4569	83.2078		0.156649	1.85072	2.31931	0.32849	0.156649	0.542772		2.96405	3.00114	3.51118	4.43132	3.6675	5.40334	3.82976	0.938287	4.76804	24.4999	3.12865	4.28093	0.155512	3.58934
	3.91458	1.34996	5.37449	2.79708	3.47439	3.6925	3.43383	1.32769	4.76152	38.665	1.76276	3.58344	2.96641	3.85906	0.130783	0.23112	4.34253	3.76615	0.405457	0.00164502	0.0669067	80.4929	133.089	56.4283	101.794	88.5853	84.5272		0.331139	2.23349	1.79105	0.786366	0.109052	0.109052		2.97325	3.04334	3.49649	4.61589	3.70817	5.55638	3.89892	1.00483	4.90376	25.7721	3.15663	4.43665	0.168573	3.60233
	3.77367	1.49867	5.11512	2.74736	3.35015	3.49187	3.32948	1.19192	4.52139	35.7989	1.42067	3.42101	2.89806	3.70322	0.12197	0.197308	3.35183	3.18854	0.338853	0.00042731	0.0263736	83.0412	129.68	60.3922	102.799	90.9395	88.2565		0.352658	1.92234	1.69411	0.673646	0.0708641	0.0708641		2.98471	3.08552	3.48553	4.78992	3.74586	5.68722	3.96313	1.06385	5.02698	26.8437	3.18552	4.58322	0.179913	3.61569
	3.57948	3.00323	4.81752	2.66362	3.16685	3.32313	3.42564	0.74801	4.17365	21.8356	0.559519	3.24499	3.04413	3.51539	0.0718433	0.0236674	0.178428	1.93735	0.580673	0.0669728	0.0105083	86.6181	97.6764	65.1062	104.505	94.469	91.4555		0.334493	0.241757	1.57254	0.581368	0.0781405	0.0781405		2.99711	3.1239	3.47583	4.95779	3.77971	5.81162	4.02433	1.12182	5.14615	27.8759	3.21188	4.72442	0.190585	3.62777
	3.36138	3.5382	4.48635	2.51503	3.03824	3.12367	3.34381	0.659121	4.00293	19.7117	0.434441	3.24253	3.0596	3.494	0.0662847	0.000308653	0.0377883	1.30539	0.68688	0.0933768	0.0484609	90.7253	87.3881	70.5603	107.565	96.9857	95.3102		0.118853	0.295677	1.24382	0.727497	0.204291	0.118853		3.00946	3.17377	3.46606	5.11283	3.81033	5.9396	4.08534	1.17827	5.26362	28.8415	3.24684	4.85596	0.198588	3.6382
	3.12954	4.69917	4.18609	2.362	2.9476	2.94166	3.37768	0.879558	4.25724	26.0403	0.773623	3.03857	2.94315	3.92195	0.142577	0.0615709	1.74634	0.653528	1.0316	0.184969	0.190107	95.1956	67.0302	75.6948	110.762	98.7791	98.8971		0.0909725	1.6606	1.14752	0.676568	0.0909725	0.0969051		3.03427	3.22113	3.459	5.26187	3.83889	6.15839	4.16226	1.26102	5.42328	30.2966	3.2806	4.98697	0.206393	3.64894
	2.93137	4.5267	4.27176	2.65978	2.82052	2.78531	3.33257	0.834667	4.16724	25.0457	0.696668	2.87594	2.79411	3.93667	0.169751	0.160966	1.42595	0.882078	0.452647	0.262201	0.299503	99.102	69.8839	74.2114	104.583	101.321	102.031		0.0554252	1.65076	1.39582	0.21616	0.0554252	0.0906377		3.08424	3.26632	3.45314	5.4018	3.8656	6.42932	4.25007	1.35539	5.60546	31.8911	3.31303	5.11387	0.213702	3.65937
	2.78148	4.25946	4.62447	2.50612	2.68131	2.65184	3.25078	0.934048	4.18483	28.733	0.872446	2.7314	2.65921	3.88996	0.187925	0.220243	1.01743	1.88702	0.554515	0.32429	0.358732	102.109	74.4236	68.2589	107.749	104.143	104.746		0.0500822	1.52806	1.89307	0.225276	0.0500822	0.0795596		3.14099	3.33342	3.44728	5.53784	3.88941	6.69359	4.34042	1.44395	5.78437	33.2676	3.36188	5.23848	0.2182	3.66835
	2.64947	4.09735	4.47105	4.0286	2.5961	2.49588	3.38974	0.900547	4.29029	26.5668	0.810984	3.33903	2.60944	4.08016	0.219851	0.548007	0.500706	1.16922	0.408144	0.629863	0.798982	104.794	77.2468	70.8176	78.46	105.89	107.962		0.689568	0.758313	1.13201	0.689568	0.742932	0.843151		3.19561	3.42975	3.44073	5.67352	3.94787	6.95229	4.43996	1.52597	5.96593	34.3691	3.4325	5.36513	0.219676	3.6943
	3.56688	3.9607	4.25261	4.35684	2.49862	2.34501	3.49678	0.877954	4.37473	25.1075	0.770804	3.76379	2.76569	4.17964	0.203583	0.00491401	0.215227	0.571285	0.73971	0.996314	1.32657	86.8528	79.6674	74.5417	72.7527	107.905	111.12		0.196913	0.196913	0.488821	0.593052	1.26517	1.41878		3.24656	3.54354	3.44207	5.81306	4.04655	7.21035	4.55036	1.6041	6.15445	35.2522	3.46744	5.49739	0.226435	3.79505
	4.39066	3.85608	4.00165	4.03069	2.3388	2.29701	3.48582	0.921706	4.40752	26.4416	0.849543	3.92886	2.71812	4.02343	0.193622	0.818749	0.137092	0.266088	0.296887	1.31564	1.41326	72.177	81.5461	78.9381	78.423	111.251	112.134		0.461799	0.0727885	0.0727885	0.101825	1.59006	1.63185		3.29315	3.65647	3.46444	5.94055	4.15049	7.46855	4.66228	1.67881	6.34109	36.0085	3.51245	5.62098	0.230859	3.90348
	4.21947	4.19199	3.84571	3.70276	2.20387	2.18753	3.39189	0.947576	4.33946	27.9365	0.897901	3.77424	2.57859	4.10542	0.228429	0.684886	0.640157	0.205957	0.0966427	1.41138	1.45048	75.1151	75.5922	81.7334	84.3386	114.116	114.465		0.445229	0.417749	0.0714753	0.0714753	1.57037	1.58671		3.3383	3.76511	3.48721	6.06222	4.24898	7.7193	4.77019	1.75184	6.52203	36.7248	3.55669	5.73921	0.234784	4.00705
	3.90986	4.20143	3.73557	3.4852	2.08401	2.09653	3.2521	0.929703	4.1818	28.5878	0.864347	3.61038	2.44369	3.86628	0.225451	0.432646	0.901234	0.233742	0.0543353	1.36443	1.33535	80.5777	75.4281	83.7371	88.382	116.691	116.421		0.299474	0.591049	0.125185	0.125185	1.52637	1.51386		3.38198	3.86767	3.50849	6.17698	4.35541	7.95354	4.87401	1.81954	6.69355	37.3315	3.59829	5.85124	0.238419	4.11154
	3.62259	4.10436	3.57798	3.23239	1.96688	2.08449	3.09812	0.876704	3.97482	28.298	0.768609	3.40518	2.37147	3.61144	0.207253	0.275076	1.01254	0.230271	0.0180289	1.2797	1.02743	85.8175	77.1235	86.646	93.1993	119.235	116.68		0.217408	0.69918	0.172797	0.172797	1.43831	1.32069		3.42245	3.9613	3.52798	6.28607	4.49882	8.17816	4.97913	1.88349	6.86262	37.8277	3.63631	5.95934	0.242092	4.23006
	3.40138	3.90793	3.47079	3.03094	2.24257	2.1563	3.03499	0.705156	3.74014	23.2342	0.497246	3.21616	2.43966	3.45344	0.172028	0.134243	0.762035	0.189928	1.63743e-05	0.627923	0.772082	89.965	80.6122	88.653	97.1294	113.29	115.134		0.185219	0.691774	0.254635	0.185219	0.973589	1.05985		3.47207	4.05251	3.54664	6.39297	4.65989	8.4048	5.08815	1.94662	7.03477	38.2579	3.67311	6.06677	0.245759	4.3562
	3.29656	3.68886	3.41026	2.95522	2.25221	2.03078	2.93898	0.664685	3.60367	22.6162	0.441807	3.12589	2.42796	3.38183	0.164183	0.12786	0.56232	0.222102	0.000263831	0.471652	0.824836	91.9645	84.5941	89.7966	98.6276	113.085	117.844		0.170666	0.562971	0.284368	0.170666	0.873678	1.09511		3.54769	4.18667	3.56395	6.55132	4.82398	8.79636	5.245	2.06508	7.31008	39.3724	3.71963	6.22474	0.251913	4.50532
	3.30268	3.52936	3.33063	2.89863	2.1371	1.94733	2.85762	0.666709	3.52433	23.3309	0.444502	3.10065	2.32748	3.32364	0.176277	0.198078	0.451233	0.223737	0.00168142	0.519155	0.828624	91.847	87.5536	91.3121	99.7549	115.547	119.662		0.202027	0.428706	0.229977	0.202027	0.963556	1.15332		3.65545	4.40103	3.5799	6.78695	4.98736	9.38445	5.46585	2.24935	7.71521	41.1528	3.84184	6.45667	0.253904	4.6942
	3.16653	3.44648	3.18863	2.74922	2.99114	1.85263	2.8991	0.562319	3.46142	19.3963	0.316203	3.07883	2.8097	3.1831	0.0623089	0.0715157	0.299621	0.0838257	0.022465	0.00847013	1.09511	94.4752	89.1114	94.0461	102.762	97.9155	121.743		0.0876955	0.367648	0.109798	0.329612	0.0876955	1.22621		3.78122	4.65282	3.59436	7.07427	5.14118	10.03	5.71231	2.45606	8.16837	42.9959	3.99912	6.73378	0.254792	4.897
	3.13178	3.31596	2.98676	2.70628	2.93216	1.7847	2.80961	0.541795	3.3514	19.2837	0.293542	2.95946	2.76275	3.09553	0.0568038	0.103794	0.256397	0.0313834	0.0106762	0.0150197	1.05044	95.1519	91.5926	98.0021	103.634	99.0861	123.247		0.172317	0.356502	0.0272994	0.25318	0.0272994	1.17476		3.90397	4.91323	3.6078	7.33816	5.29987	10.6666	5.95494	2.65868	8.61362	44.6467	4.15628	6.99235	0.254387	5.10655
	3.06602	3.1273	2.89421	2.64779	2.80065	1.72329	2.70988	0.513908	3.22379	18.9643	0.264102	2.84743	2.68601	3.02307	0.0590399	0.126841	0.174241	0.0339785	0.00385432	0.00823911	0.973355	96.4391	95.2394	99.8432	104.828	101.722	124.614		0.218596	0.279871	0.0467815	0.199634	0.0467815	1.12414		4.01889	5.16585	3.62199	7.57874	5.58091	11.2838	6.20837	2.84963	9.058	45.8999	4.30563	7.23615	0.253905	5.37338
	2.87153	2.97794	3.64148	2.79199	2.65696	1.61416	2.75901	0.657498	3.41651	23.8309	0.432303	2.83176	2.69072	2.95134	0.0461925	0.0126607	0.0479313	0.778748	0.00108741	0.0104137	1.31068	100.297	98.1768	85.4679	101.896	104.641	127.063		0.039772	0.146184	0.809719	0.039772	0.174796	1.2176		4.11189	5.40545	3.64041	7.80358	5.91455	11.8624	6.45638	3.02866	9.48504	46.9097	4.43528	7.46678	0.254704	5.66
	2.77428	3.4019	4.76918	3.89797	2.63964	1.51072	3.16561	1.12535	4.29097	35.5493	1.26642	3.08809	2.6733	3.77396	0.170718	0.153144	0.0558322	2.57142	0.536351	0.276653	2.73869	102.254	89.955	65.8887	80.7912	104.995	129.405		0.313812	0.313812	1.68109	0.809884	0.448454	1.57737		4.19998	5.63626	3.6584	8.02115	6.23188	12.4072	6.69248	3.19904	9.89152	47.8005	4.55905	7.68898	0.255545	5.93407
	2.66881	3.39085	4.53103	4.02657	2.54937	1.46859	3.10587	1.10828	4.21415	35.6833	1.22828	3.02983	2.57923	3.86764	0.199851	0.191021	0.0812155	2.03107	0.847693	0.309693	2.68069	104.398	90.1648	69.8117	78.4959	106.854	130.366		0.361022	0.361022	1.50119	0.996741	0.480463	1.56124		4.31113	5.85956	3.67405	8.232	6.51691	12.9352	6.92148	3.36254	10.284	48.5813	4.69824	7.90437	0.254402	6.18824
	2.51832	3.20228	4.25908	3.94682	2.36887	2.5234	3.13646	0.808508	3.94497	25.7777	0.653685	2.86284	2.51959	3.76068	0.197618	0.382097	0.00433269	1.26027	0.656676	0.589201	0.375846	107.496	93.7814	74.4301	79.9155	110.618	107.391		0.34452	0.339443	1.39624	1.08398	0.493974	0.339443		4.42083	6.07796	3.68788	8.43472	6.78923	13.4585	7.14485	3.52594	10.6708	49.3493	4.83511	8.11225	0.253113	6.4336
	2.41902	4.26387	4.0035	3.66062	2.26134	3.10293	3.28521	0.830239	4.11545	25.272	0.689297	3.38178	2.58999	3.91778	0.204031	0.750295	0.957763	0.515943	0.140933	1.04832	0.0332278	109.565	74.3475	78.9052	85.1143	112.891	95.7157		0.962759	0.882091	0.621729	0.278848	1.12044	0.278848		4.52199	6.29219	3.70074	8.62875	7.05709	14.0114	7.36869	3.70208	11.0708	50.2406	4.96454	8.31374	0.252231	6.67464
	2.29715	4.21874	3.77381	3.3657	3.75442	2.96817	3.39633	0.684037	4.08037	20.1405	0.467907	3.56006	3.06755	3.76897	0.102598	1.2082	0.676359	0.142492	0.000938447	0.128225	0.183324	112.131	75.1277	83.0386	90.6431	83.3925	98.3706		1.26291	0.658685	0.213756	0.19436	0.19436	0.59189		4.62498	6.50597	3.71226	8.81199	7.32082	14.5758	7.59197	3.88254	11.4745	51.14	5.09523	8.50698	0.250824	6.9134
	2.15028	4.1247	3.5882	3.28652	5.40364	2.79553	3.55815	1.12829	4.68643	31.71	1.27303	3.43736	2.91828	3.99057	0.155205	1.98207	0.32098	0.000903213	0.0737793	3.40584	0.581577	115.263	76.7668	86.4559	92.157	55.9912	101.825		1.28708	0.687336	0.150838	0.150838	1.96628	0.641827		4.72678	6.76368	3.72296	8.98363	7.57479	15.1105	7.81372	4.05055	11.8643	51.8389	5.236	8.69116	0.248087	7.16923
	1.98763	3.90588	3.44624	4.7327	5.21169	2.6565	3.65677	1.22216	4.87893	33.4217	1.49367	3.67606	2.85394	4.52599	0.226569	2.78604	0.0620541	0.0443241	1.15761	2.41777	1.00055	118.782	80.6491	89.1159	66.4823	58.9006	104.65		1.68843	0.22982	0.22982	1.05664	1.53563	1.01956		4.82458	7.06325	3.7385	9.14918	7.8136	15.614	8.03385	4.20578	12.2396	52.3507	5.38425	8.87035	0.24456	7.43842
	1.8432	3.79055	3.24901	5.23513	4.86015	2.8535	3.63859	1.26932	4.90791	34.8848	1.61116	3.51978	2.95238	4.59275	0.217408	3.22343	0.0230924	0.151775	2.54894	1.49221	0.616364	121.951	82.7338	92.8787	58.5414	64.4201	100.658		1.67658	0.270772	0.270772	1.71535	1.34037	0.666278		4.9167	7.35986	3.75446	9.30393	8.03768	16.084	8.24277	4.35063	12.5934	52.7812	5.52749	9.03864	0.241049	7.69877
	1.71594	3.67971	3.06318	5.03302	4.55173	2.76503	3.4681	1.21625	4.68435	35.0696	1.47927	3.37145	2.83957	4.33373	0.208295	3.07007	0.0447793	0.163964	2.44897	1.17425	0.494309	124.778	84.7624	96.495	61.675	69.4661	102.441		1.6555	0.308268	0.308268	1.66157	1.18029	0.606414		5.00819	7.64356	3.76987	9.44889	8.24861	16.5326	8.44195	4.48924	12.9312	53.1778	5.66703	9.19716	0.237492	7.94608
	1.60201	3.60612	2.86613	4.94773	4.32624	2.67591	3.33736	1.2095	4.54686	36.2412	1.46289	3.23612	2.72346	4.14621	0.207105	3.01143	0.072232	0.222058	2.59331	0.977899	0.437511	127.337	86.123	100.405	63.0219	73.2757	104.253		1.63411	0.369995	0.369995	1.71161	1.09012	0.560211		5.10001	7.91049	3.78445	9.58637	8.44668	16.9692	8.63287	4.62491	13.2578	53.5732	5.80263	9.348	0.234008	8.17858
	1.55112	3.47958	2.67006	4.73437	4.12016	2.86093	3.23604	1.13013	4.36617	34.9233	1.2772	3.17025	2.71778	3.96002	0.186025	2.83895	0.0593113	0.320326	2.24501	0.781676	0.140705	128.488	88.4877	104.373	66.455	76.8463	100.509		1.61913	0.309323	0.50019	1.56412	0.949908	0.309323		5.19038	8.16823	3.78765	9.7157	8.63117	17.3916	8.81411	4.75884	13.573	53.9912	5.93484	9.4903	0.230498	8.3997
	1.47375	3.62956	2.98362	4.39177	3.92541	3.85011	3.3757	1.03877	4.41447	30.772	1.07904	3.73984	3.1451	3.90659	0.107986	3.61741	0.064441	0.153732	1.03239	0.302181	0.225065	130.248	85.6885	98.0644	72.1582	80.2986	81.6538		2.26608	0.110279	0.756218	0.651933	0.185578	0.110279		5.27833	8.42237	3.79065	9.84093	8.80426	17.7961	8.98877	4.88749	13.8763	54.3732	6.06434	9.62789	0.22709	8.61331
	1.53639	4.28069	3.51034	6.33972	3.72837	3.777	3.86208	1.54088	5.40297	39.8977	2.37432	3.75268	3.56485	4.15476	0.0764174	5.40886	0.175226	0.123722	6.13868	0.0178794	0.00723977	128.822	74.0577	87.9098	42.8585	83.8689	82.9806		2.2163	0.528001	0.242341	2.58704	0.0243134	0.0243134		5.36524	8.67503	3.80146	10.1285	8.97702	18.1759	9.18719	5.01203	14.1992	54.5545	6.19269	9.8932	0.230047	8.82602
	1.45191	4.07058	3.33556	7.19341	3.58067	3.67193	3.88401	1.86225	5.74625	47.9465	3.46796	3.6263	3.39684	3.97092	0.0779174	5.91509	0.0348083	0.300793	10.9521	0.0920162	0.0449795	130.747	77.7181	91.2178	32.4098	86.596	84.9059		2.17438	0.444283	0.290733	3.56711	0.045629	0.045629		5.4516	8.95014	3.85704	10.4404	9.149	18.5299	9.39635	5.11892	14.5153	54.4777	6.32624	10.1794	0.233446	9.04957
	1.79672	3.97703	3.14394	7.13445	3.42168	3.56744	3.84021	1.77657	5.61678	46.2623	3.15619	3.49456	3.21338	3.87463	0.0932919	4.17586	0.0187191	0.484786	10.852	0.175169	0.074402	122.98	79.3763	94.9148	33.0846	89.5803	86.8424		1.69784	0.482467	0.350617	3.63989	0.0728821	0.0728821		5.53437	9.24127	3.94179	10.7466	9.30998	18.8485	9.60374	5.2078	14.8115	54.2268	6.4611	10.4608	0.236365	9.27563
	2.15589	3.83994	3.25214	6.79188	3.22734	4.00644	3.87894	1.56776	5.4467	40.4172	2.45787	3.54604	3.23354	3.96482	0.101589	2.9689	0.00152086	0.39288	8.48523	0.424577	0.0162569	115.143	81.8378	92.8183	37.1427	93.2967	78.853		1.39015	0.293901	0.293901	3.24584	0.318696	0.460402		5.6107	9.53968	4.02574	11.0456	9.46059	19.1295	9.80197	5.2852	15.0872	53.9198	6.57317	10.7347	0.240441	9.50013
	2.48086	3.61673	3.42126	6.29674	3.07099	4.31785	3.86741	1.33591	5.20331	34.5428	1.78465	3.519	3.15856	4.14257	0.134775	1.92251	0.0628392	0.199041	5.90168	0.634277	0.202898	108.275	85.9262	89.5881	43.4231	96.3416	73.4195		1.03814	0.0977316	0.0977316	2.77775	0.448006	0.798851		5.64167	9.61952	4.02502	11.124	9.51407	19.2543	9.8631	5.32673	15.1898	54.0066	6.60977	10.8088	0.241065	9.5668
	2.5073	3.38718	3.31355	6.07015	2.88349	4.64185	3.80059	1.32517	5.12576	34.8676	1.75608	3.35036	2.99101	4.32818	0.182694	1.6726	0.170909	0.237205	5.15092	0.841058	0.707727	107.725	90.2346	91.6388	46.4608	100.057	67.972		0.843065	0.0368125	0.0368125	2.71979	0.466868	1.29149		5.67408	9.7341	4.02512	11.2061	9.57033	19.3856	9.93257	5.37003	15.3026	54.0648	6.64814	10.8877	0.241768	9.65222
	2.40488	3.21683	3.15172	6.84476	2.83344	6.63272	4.18073	2.0033	6.18403	47.9176	4.01322	3.18428	2.91301	5.77875	0.329707	3.15362	0.929093	1.05886	7.09709	1.81517	6.01228	109.861	93.4999	94.7634	36.5009	101.061	39.1081		0.779391	0.0325572	0.0325572	3.66049	0.350832	3.44845		5.70579	9.77971	4.02671	11.2923	9.62851	19.5231	9.99269	5.41601	15.4087	54.1997	6.68647	10.9674	0.242493	9.70411
	2.32816	3.15342	3.03817	7.87444	2.77608	7.00051	4.3618	2.41511	6.77691	55.3696	5.83275	3.0958	2.8416	6.03874	0.360024	4.13568	1.46017	1.75198	12.3386	2.5145	6.9628	111.476	94.7302	96.9869	25.1194	102.218	34.6433		0.767639	0.0576233	0.0576233	4.77864	0.319717	3.90471		5.72044	9.8653	4.03036	11.3813	9.68875	19.6664	10.0587	5.46611	15.5249	54.3419	6.71251	11.0506	0.244221	9.77702
	2.18316	3.13783	2.9058	7.42048	2.62213	7.14853	4.23632	2.38403	6.62035	56.2759	5.68359	3.02182	2.69305	6.14586	0.390638	4.21549	1.20669	1.77028	10.1389	2.60562	8.48097	114.559	95.034	99.6116	29.8759	105.355	32.9227		0.838658	0.116011	0.116011	4.39867	0.399688	4.12672		5.73504	9.9531	4.0368	11.4741	9.75143	19.8143	10.1275	5.51741	15.6449	54.4797	6.73914	11.1375	0.246038	9.85227
	5.26509	3.15822	2.8323	6.99904	3.18802	6.9756	4.73638	1.9456	6.68198	41.0778	3.78536	4.22656	3.16567	6.54798	0.348201	0.279535	2.49059	3.62551	5.11964	2.39742	5.01412	58.0838	94.6368	101.084	34.6605	94.0579	34.9371		1.03854	1.06833	1.39425	2.77249	1.03854	2.74905		5.76333	9.98692	4.48313	11.4647	9.72517	19.7589	10.197	5.39648	15.5935	52.9221	6.75379	11.1477	0.245451	9.85604
	5.17849	3.54737	2.73682	6.72988	5.01655	6.67925	4.98139	1.61707	6.59846	32.4621	2.6149	5.09752	3.91467	6.30406	0.233824	0.0388455	2.05641	5.0381	3.0572	0.00123617	2.88271	59.4114	87.2168	103.013	37.9023	61.9339	38.5283		0.0809667	1.55015	2.3607	1.63236	0.0809667	1.58173		6.06754	10.2865	4.90771	11.4539	9.7013	19.7044	10.3536	5.23653	15.5901	50.5771	6.97598	11.1788	0.2315	9.9939
	4.88166	4.35246	2.56689	7.07932	7.32665	9.88729	6.01571	2.59945	8.61516	43.211	6.75715	5.98049	4.48476	7.26482	0.236609	1.28607	2.7664	11.8944	1.13125	1.71856	14.9891	64.0753	72.8275	106.491	33.7218	30.9104	8.99446		1.09883	1.62803	3.4136	1.09883	1.34616	3.9068		6.3562	10.5427	5.43039	11.4484	9.67451	19.6531	10.5175	5.06421	15.5818	48.1502	7.18578	11.222	0.219265	10.1086
	4.58596	4.94178	2.40863	7.60793	8.10228	17.624	7.54509	5.36311	12.9082	71.0808	28.7629	6.27485	4.67492	7.97869	0.261093	8.75642	6.77721	26.3832	0.00394865	0.310457	101.583	68.8967	63.1164	109.783	27.8619	22.8875	22.4447		1.68889	1.33307	3.86622	1.33307	1.82742	11.3491		6.40112	10.5974	5.82279	11.4394	9.6417	19.606	10.5847	4.96351	15.5482	46.8931	7.21126	11.2289	0.217873	10.1195
	4.37286	4.83459	2.28039	7.62217	7.71637	25.2003	8.67112	8.35777	17.0289	96.3863	69.8523	6.22838	4.48829	7.69282	0.263074	18.475	14.7189	40.8414	1.10029	0.911534	273.214	72.4797	64.8311	112.487	27.7118	26.7288	151.633		1.85552	1.39379	3.94799	1.39379	1.488	18.9719		6.43617	10.6214	6.23974	11.438	9.61494	19.5615	10.6519	4.86444	15.5164	45.6671	7.23086	11.2415	0.217114	10.1182
	4.09379	4.5371	2.728	7.47269	7.34379	25.7388	8.65237	8.57747	17.2298	99.1344	73.5731	5.94045	4.20462	7.44047	0.277873	20.7807	16.9354	35.0981	1.39164	1.71237	291.947	77.3094	69.7102	103.192	29.3079	30.7201	165.186		1.84666	1.40335	3.21245	1.53224	1.40335	19.7984		6.46973	10.7163	6.2513	11.5241	9.68232	19.722	10.7276	4.91514	15.6428	45.8175	7.27288	11.325	0.217881	10.1993
	3.8254	4.30928	3.59663	7.11641	8.40617	24.8199	8.67897	8.14283	16.8218	93.8226	66.3057	5.71285	3.94637	8.08373	0.343918	23.5572	19.0942	25.8302	2.44159	0.0744222	260.531	82.1012	73.5664	86.2993	33.2923	20.0722	142.41		1.88745	1.40357	2.11622	1.40357	2.69332	19.1071		6.50639	10.8133	6.26678	11.6133	9.75211	19.8892	10.8068	4.96706	15.7739	45.9621	7.31782	11.4133	0.218645	10.2827
	3.55653	4.53417	3.39268	6.81095	8.27438	23.8271	8.3993	7.7976	16.1969	92.8363	60.8026	5.67256	3.80094	7.90852	0.350792	23.4524	14.9392	25.0662	2.52286	0.0156047	238.017	87.0458	69.7592	90.1301	36.9107	21.2704	119.699		2.11603	1.13839	2.27988	1.13839	2.60182	18.1545		6.54564	10.9131	6.27518	11.7065	9.82412	20.0626	10.8879	5.02217	15.91	46.1263	7.36526	11.5082	0.219509	10.3686
	3.29579	6.72109	3.16172	18.0708	7.85552	22.7756	10.3134	8.18318	18.4966	79.345	66.9645	7.28831	4.15211	15.517	0.577803	49.2471	12.9048	51.1467	60.1767	6.04123	155.306	91.9792	38.0106	94.5687	26.8782	25.3094	97.7967		3.99252	0.567217	4.12659	10.7825	0.567217	15.4873		6.58045	11.0157	6.28324	11.8034	9.89839	20.2417	10.9705	5.08024	16.0507	46.3082	7.40993	11.6064	0.220679	10.457
	3.15766	6.9484	3.03883	21.0398	7.51942	21.4921	10.5327	8.52037	19.0531	80.8945	72.5967	7.23391	4.10534	17.6597	0.622758	54.3912	12.8472	56.1581	110.399	9.07981	120.108	94.6478	35.2594	96.974	66.4783	28.8041	74.0584		4.07626	0.285511	4.19508	13.8059	0.285511	14.2582		6.61007	11.1208	6.29334	11.9034	9.96977	20.4256	11.0538	5.14084	16.1947	46.5073	7.44999	11.7078	0.222248	10.5453
	3.25865	6.78752	3.29	20.6708	7.05662	20.0341	10.183	8.04739	18.2303	79.0281	64.7605	6.92207	4.16438	16.7897	0.602524	47.946	11.529	47.5128	109.995	9.77397	97.0454	92.693	37.1959	92.0902	60.5977	33.9859	51.0903		3.66342	0.134548	3.63207	13.7487	0.134548	13.112		6.64194	11.2265	6.30658	12.0063	10.0441	20.6159	11.1402	5.20281	16.343	46.7029	7.49249	11.8113	0.223731	10.6353
	3.2429	6.53641	3.19069	19.9037	6.57699	19.0225	9.74553	7.67904	17.4246	78.7956	58.9677	6.5567	4.06628	15.9111	0.592912	42.2842	10.2984	42.966	103.188	10.0396	86.062	92.9964	40.3219	94.0062	49.2429	39.8082	37.652		3.3138	0.0202913	3.36601	13.347	0.0202913	12.4658		6.67674	11.3179	6.3235	12.1125	10.1223	20.8124	11.2275	5.26577	16.4933	46.9005	7.53813	11.9138	0.224949	10.7201
	3.10235	7.90427	2.97791	18.5009	6.10282	19.0054	9.59896	7.33302	16.932	76.394	53.7733	7.00355	3.85247	15.8518	0.608971	42.2058	2.87195	43.8382	79.2453	12.223	88.4819	95.7269	24.8212	98.1775	31.5235	46.0165	37.4431		3.90119	0.900727	4.02564	11.4974	0.900727	12.0019		6.71485	11.4053	6.34462	12.2228	10.2037	21.0157	11.3178	5.32986	16.6477	47.0926	7.58707	12.0184	0.226026	10.8045
	4.26778	7.72143	3.00135	17.8427	5.70511	28.2488	11.1312	9.92297	21.0542	89.1456	98.4654	6.71327	4.62711	15.3124	0.535886	47.1066	11.6265	66.0945	45.0448	29.4424	293.012	74.2801	26.6765	97.7136	24.5657	51.5704	236.004		2.4455	1.00816	3.71193	11.1295	1.00816	21.5355		6.75653	11.4815	6.36972	12.3374	10.2881	21.2259	11.4099	5.39508	16.8049	47.2844	7.63943	12.1235	0.226891	10.8848
	6.81342	7.42067	3.03661	17.3154	5.50205	34.2654	12.3923	11.7772	24.1695	95.037	138.703	7.11704	5.82989	14.8417	0.435953	31.1236	24.7168	87.5284	24.2375	47.4752	478.436	36.8807	29.8739	97.0177	19.6166	54.5282	457.065		0.303624	0.303624	4.08043	10.1984	1.615	27.1484		6.80154	11.5614	6.3944	12.4513	10.376	21.4428	11.5046	5.46214	16.9667	47.478	7.69514	12.2288	0.227549	10.9687
	7.55291	9.47579	2.96284	16.7492	5.58597	33.4795	12.6344	11.2292	23.8635	88.8778	126.094	8.51435	6.07771	14.9309	0.421407	25.8214	9.9767	93.5388	16.9321	49.6801	434.521	28.4457	11.632	98.4764	14.9218	53.2957	424.079		0.96144	0.96144	5.55152	8.23489	2.92838	24.9652		6.84939	11.6463	6.41547	12.5697	10.4676	21.6665	11.6025	5.53186	17.1344	47.6782	7.75394	12.3389	0.228187	11.0569
	7.20893	12.2817	2.85403	16.6023	8.99617	32.5888	13.422	10.4752	23.8972	78.0453	109.73	10.6389	7.65574	15.5222	0.339393	38.6021	1.3002	111.682	10.1144	19.5878	367.365	32.2333	0.365597	100.648	13.8081	15.1336	388.184		3.43002	1.64277	7.78492	5.96335	1.64277	21.9498		6.9	11.7351	6.4389	12.6726	10.5624	21.8975	11.7011	5.60267	17.3038	47.8816	7.8156	12.4382	0.228235	11.1488
	6.74509	13.9473	3.76103	19.2426	12.847	32.1873	14.7884	10.1325	24.9209	68.5165	102.667	13.3972	8.27057	17.9188	0.368402	64.695	0.707403	121.603	19.84	3.76897	302.723	37.7153	1.12566	83.2717	40.402	0.00154767	372.528		6.65209	0.550155	9.63615	5.84544	0.550155	18.7902		6.94064	11.8277	6.46556	12.774	10.6607	22.136	11.8008	5.67713	17.4779	48.1081	7.87067	12.5374	0.228672	11.2442
	6.26547	13.806	5.64407	19.0856	13.195	31.7956	14.9653	9.66733	24.6326	64.5984	93.4573	13.5005	7.99785	17.7657	0.379134	75.6868	1.34404	86.885	16.9772	3.13394	283.26	43.8362	0.845649	52.4508	38.4307	0.0952493	357.559		7.235	0.305483	7.8564	5.58515	0.305483	18.2951		6.97213	11.9237	6.49598	12.882	10.7635	22.3809	11.903	5.75487	17.6579	48.348	7.91996	12.6424	0.229664	11.3436
	6.02935	13.2422	5.57262	18.2956	12.536	30.736	14.402	9.32574	23.7277	64.7532	86.9694	12.8891	7.65601	17.0322	0.379785	70.1007	1.3451	77.9573	15.1603	3.48178	266.802	47.0187	0.126603	53.4909	29.2597	0.122749	318.611		6.85975	0.353085	7.31647	5.4065	0.353085	17.8469		7.00653	12.018	6.5291	12.9967	10.8705	22.6333	12.009	5.83441	17.8434	48.5835	7.97252	12.752	0.230621	11.4442
	5.81193	12.5411	5.33875	17.1947	13.1525	28.7371	13.796	8.62608	22.4221	62.5259	74.4093	12.8468	7.49424	16.1841	0.366997	63.7455	1.5747	71.5253	11.551	0.41415	223.236	50.0476	0.11918	56.9665	18.5617	0.0708095	251.245		7.03487	0.305663	7.50806	4.34789	0.305663	15.8903		7.04573	12.1145	6.56447	13.1171	10.9817	22.8933	12.1195	5.91549	18.0349	48.8099	8.02972	12.8677	0.23151	11.5481
	5.43884	12.1585	5.09649	16.199	16.678	27.4461	13.8361	8.34987	22.186	60.3482	69.7203	14.1787	7.11875	16.5582	0.398677	70.5149	2.81453	76.3817	5.58301	8.07595	185.231	55.4657	0.529798	60.6822	10.9735	14.3763	211.986		8.73991	2.02025	9.08225	2.02025	2.49923	13.2674		7.08962	12.2147	6.60275	13.2438	11.0973	23.16	12.2347	5.99777	18.2325	49.0226	8.09153	12.9915	0.232414	11.656
	6.32082	12.4009	4.86229	15.7023	18.5198	27.4373	14.2072	8.3505	22.5577	58.7765	69.7309	14.0516	7.84083	17.8154	0.388778	62.1955	3.2629	87.3278	2.23514	18.5984	175.035	43.1064	0.235697	64.3858	7.9293	31.7357	211.73		7.73076	1.65069	9.18928	1.65069	4.46824	13.3857		7.13752	12.3198	6.64343	13.3765	11.2123	23.4328	12.3537	6.08132	18.435	49.2267	8.1562	13.1208	0.23333	11.766
	8.88228	16.5529	4.56027	20.512	19.0375	43.6588	18.8673	13.6169	32.4842	72.172	185.42	17.7952	10.7999	20.1434	0.301954	99.7007	5.3564	204.691	2.70515	0.028975	614.618	16.0327	13.4436	69.3239	58.1509	37.8368	946.943		8.91294	1.2423	13.235	2.71682	1.2423	25.8636		7.18806	12.4305	6.68597	13.5136	11.3302	23.7144	12.4771	6.16734	18.6444	49.4292	8.22358	13.2545	0.234233	11.8803
	12.5451	24.4087	4.36408	28.0635	18.8137	63.0208	25.2027	20.3681	45.5708	80.8173	414.86	21.6112	14.1123	27.1498	0.315968	160.213	0.630363	434.246	8.18454	40.8183	1430.21	0.116429	132.764	72.6293	230.346	35.1338	2513.46		9.06607	2.79748	17.2471	6.4523	2.79748	41.4095		7.23986	12.5461	6.73071	13.6551	11.4527	24.0046	12.6048	6.25584	18.8607	49.6304	8.29308	13.3925	0.235154	11.9994
	14.345	28.0576	4.16388	33.1609	17.7804	68.6057	27.6856	22.5119	50.1975	81.3126	506.785	22.919	15.2039	31.8851	0.354249	177.97	0.138419	553.27	29.979	98.1128	1674.45	2.12773	230.167	76.0817	411.056	23.9515	3104.64		8.57397	5.13862	18.7551	10.2419	5.13862	45.6867		7.29491	12.6658	6.77857	13.8025	11.5671	24.304	12.7355	6.34702	19.0825	49.8374	8.36295	13.5357	0.236214	12.1164
	14.069	28.8382	4.0132	32.3192	18.7706	67.5141	27.5874	22.065	49.6524	79.9822	486.864	23.8044	15.2444	31.4489	0.347042	182.747	1.56467	555.742	22.39	77.7363	1594.14	1.39861	254.462	78.7331	377.634	34.6237	2984.19		9.73541	5.03384	19.7912	8.51478	5.03384	43.7097		7.35194	12.7904	6.83052	13.9545	11.6854	24.6125	12.8709	6.44043	19.3113	50.0388	8.43529	13.6836	0.237277	12.2379
	13.4877	27.9755	3.96405	29.9878	30.9081	65.3538	28.6128	20.9466	49.5594	73.207	438.759	28.9817	17.1096	30.678	0.283931	228.77	0.406177	607.562	1.89063	5.26824	1349.9	0.361578	227.682	79.6078	292.46	324.782	2752.83		15.494	1.00616	25.0176	1.00616	1.92642	36.3721		7.41146	12.921	6.88519	14.1115	11.8088	24.9304	13.0114	6.53631	19.5477	50.2353	8.51079	13.8365	0.238316	12.3649
	12.6421	26.5028	4.25035	28.0454	36.0438	61.3967	28.1468	19.9101	48.057	70.7367	396.414	27.2741	16.1073	34.0442	0.357655	240.397	2.70302	571.042	0.0102923	62.3613	1105.55	0.0596729	185.406	74.5808	229.796	536.265	2353.25		14.632	0.771318	23.0237	0.771318	8.76969	34.1226		7.4754	13.0572	6.93087	14.271	11.9377	25.2588	13.1552	6.6368	19.792	50.4502	8.59097	13.992	0.239164	12.4974
	12.0178	25.5007	4.53575	26.9615	35.5108	57.9346	27.0769	18.7654	45.8423	69.3042	352.141	26.2311	15.3886	33.3735	0.368831	226.774	2.48436	508.102	0.0132986	71.1312	952.198	0.754327	159.121	69.7327	198.111	511.865	2029.34		14.2133	0.730433	21.6954	0.730433	9.27968	31.7035		7.54256	13.1913	6.96175	14.4191	12.0705	25.598	13.2972	6.74298	20.0402	50.7097	8.67454	14.1387	0.239515	12.6309
	14.1326	25.0267	4.29804	26.0334	33.6486	56.1722	26.5519	17.7752	44.3271	66.9451	315.959	25.53	16.8561	31.7448	0.306346	154.239	2.32629	495.235	0.2689	50.3634	877.36	1.55312	147.388	73.7593	172.844	431.072	1873.66		11.3974	0.503331	21.232	0.503331	8.11861	30.6421		7.6132	13.3294	6.99698	14.5698	12.2085	25.9477	13.4443	6.85146	20.2957	50.962	8.76202	14.2884	0.239751	12.7689
	14.5862	24.5252	4.09749	24.9924	32.0827	55.6258	25.985	17.4807	43.4657	67.2723	305.574	24.7588	17.071	30.3101	0.279419	129.931	2.13091	479.062	0.985302	37.1828	878.58	2.88954	135.463	77.2443	146.555	368.501	1826.66		10.1726	0.233569	20.6613	0.233569	7.32396	30.867		7.68812	13.474	7.03725	14.726	12.3532	26.2922	13.5951	6.9563	20.5514	51.1676	8.85439	14.4433	0.23989	12.9136
	15.4811	24.0842	3.8662	23.7976	31.4214	58.4116	26.177	18.3782	44.5552	70.2074	337.758	23.9409	17.5602	29.5871	0.255091	114.403	4.37998	497.772	5.66158	27.5034	1039.07	6.73257	125.391	81.3633	119.055	343.547	2072.55		8.45981	0.143284	20.0747	0.143284	7.4805	34.4707		7.76677	13.6075	7.08253	14.8911	12.5038	26.6383	13.7483	7.06029	20.8086	51.3538	8.95102	14.6054	0.240036	13.0557
	15.4843	23.905	3.60627	22.4489	30.9463	59.574	25.9941	18.8719	44.866	72.6005	356.148	23.1769	17.2255	29.1859	0.257706	110.456	4.3643	501.216	12.5689	24.5235	1127.61	6.74943	121.411	86.1203	91.4413	326.159	2179.74		7.69262	0.728088	19.5707	0.728088	7.7693	36.3971		7.84964	13.7456	7.13266	15.0658	12.6364	26.997	13.9045	7.16818	21.0727	51.5529	9.04632	14.7754	0.240499	13.191
	15.1282	28.1502	3.41825	21.031	29.9485	58.1106	25.9645	18.4614	44.4259	71.1027	340.824	24.5906	16.6039	29.4989	0.279702	117.425	4.77744	508.331	24.3387	15.8726	1033.37	5.02565	232.984	89.6451	66.3356	291.116	2045.23		9.46245	3.55958	21.1724	3.55958	5.35788	33.52		7.93732	13.8892	7.18719	15.247	12.7476	27.3693	14.0629	7.28039	21.3433	51.7701	9.1399	14.951	0.241214	13.3184
	14.3799	32.2611	3.81703	20.14	28.4122	55.3837	25.7323	17.7169	43.4492	68.8508	313.889	24.2761	15.8199	31.2989	0.32851	128.878	42.6257	480.279	31.2744	7.18159	879.204	2.23055	375.382	82.2528	52.6145	241.05	1806.02		9.89619	7.98509	20.459	4.1361	4.1361	31.1076		8.03029	14.0405	7.24564	15.4113	12.8654	27.7554	14.2247	7.39525	21.62	51.9886	9.23906	15.1146	0.24126	13.4529
	13.5303	31.8919	3.79424	19.7969	26.8032	51.9488	24.6276	16.6401	41.2677	67.567	276.893	23.3001	15.097	30.6197	0.339542	123.148	52.7705	434.028	23.3351	4.73344	746.449	0.414706	361.21	82.6668	47.7558	193.679	1525.87		9.76972	8.59183	19.5058	3.50315	3.50315	28.6487		8.12849	14.1981	7.30908	15.5728	12.9925	28.1507	14.3919	7.51121	21.9032	52.1904	9.34448	15.2776	0.240967	13.5953
	13.2988	30.503	3.69177	18.9033	25.2369	49.6643	23.5497	15.8378	39.3875	67.2526	250.835	22.0701	14.6999	29.1865	0.330092	105.08	48.3489	394.337	21.5891	2.84664	681.974	0.170133	310.346	84.5406	36.2032	152.535	1352.62		8.77124	8.43295	18.3783	3.1668	3.1668	27.5942		8.23192	14.3625	7.37756	15.7428	13.1286	28.5601	14.5673	7.6305	22.1977	52.3812	9.45609	15.4489	0.240627	13.7455
	13.154	28.749	3.57628	17.9905	23.7215	48.1986	22.565	15.2756	37.8406	67.6962	233.345	20.856	14.3631	27.4921	0.313676	88.5668	38.2415	360.571	20.9256	1.33764	657.082	0.0716218	251.622	86.6776	26.0525	117.401	1246.95		7.70205	7.89291	17.2798	2.86551	2.86551	27.3426		8.34061	14.5332	7.45152	15.9198	13.2729	28.9845	14.7504	7.75326	22.5037	52.563	9.57368	15.6274	0.240217	13.9031
	12.7547	27.7848	3.72052	16.8727	22.2823	46.5493	21.6607	14.7066	36.3674	67.8954	216.285	19.5775	13.7842	26.4092	0.314107	79.3176	37.5047	321.851	22.9252	0.386398	619.441	0.0173389	221.965	84.0128	15.8909	88.2844	1133.19		6.82284	8.20732	15.857	2.70482	2.70482	26.9718		8.45377	14.7115	7.53121	16.1062	13.4254	29.4199	14.9413	7.87825	22.8196	52.7279	9.69669	15.815	0.239823	14.0685
	12.3349	27.4037	3.51529	16.3146	21.028	44.5161	20.8521	14.1183	34.9704	67.707	199.327	18.6713	13.3298	25.8098	0.318857	72.5427	42.9238	300.565	20.5888	0.0309356	559.985	0.3041	210.754	87.8171	11.7529	66.2862	1000.44		6.3364	8.73243	15.156	2.35669	2.35669	25.8448		8.57207	14.8932	7.60829	16.3047	13.5865	29.8533	15.1363	8.00219	23.1385	52.8674	9.82567	16.0126	0.239449	14.2398
	11.9775	27.1854	4.10239	32.466	20.8708	41.7855	23.0646	13.7342	36.7988	59.5467	188.629	24.0281	14.2008	31.1459	0.373678	122.924	16.9812	359.566	88.3865	4.81299	350.473	0.825993	204.464	77.1582	383.363	63.7506	835.162		12.0506	3.15734	19.9257	8.43792	3.15734	17.7574		8.69338	15.0701	7.67894	16.4765	13.7564	30.3028	15.3297	8.13176	23.4615	53.0458	9.95914	16.1898	0.238277	14.4132
	11.6633	29.3993	8.47162	35.1786	21.1055	39.0177	24.1393	12.4998	36.6392	51.782	156.246	25.2524	14.0239	33.7338	0.412706	155.651	27.6672	245.477	121.865	9.20404	221.365	1.49583	272.677	19.49	496.943	67.5545	682.846		13.5891	4.14689	16.7808	9.92617	4.14689	13.7653		8.82042	15.2565	7.75514	16.6394	13.9349	30.7701	15.5294	8.2653	23.7947	53.2235	10.0991	16.3619	0.236683	14.5957
	11.1062	30.9232	11.3094	34.3967	20.4217	36.715	24.1454	11.4688	35.6142	47.4992	131.534	25.6725	13.5875	33.5284	0.423231	170.02	45.9388	164.762	105.091	13.8655	157.995	3.169	325.327	2.48683	462.696	56.7817	567.803		14.5663	5.25073	14.3631	8.72428	5.25073	11.0425		8.94584	15.451	7.83748	16.8091	14.1227	31.2558	15.737	8.40468	24.1417	53.4072	10.2401	16.5411	0.235279	14.7868
360°	10.3119	31.5624	11.1962	33.3987	19.3486	34.9904	23.468	11.292	34.7601	48.1167	127.51	25.4555	13.2343	32.9397	0.426763	173.083	65.5188	150.597	98.6187	16.9698	132.764	6.62774	348.795	2.85654	420.757	41.7605	488.586		15.1436	6.1069	14.2593	7.94324	6.1069	9.53485		9.0693	15.6547	7.92085	16.9913	14.3208	31.7513	15.9514	8.54771	24.4991	53.5861	10.3822	16.7313	0.234168	14.9877
									mean CV =	45.7811	82.6669										413335						1.70475e+06		2565.69	4064.63	4200.52	6271.72	3045.13	5652.15
	X =	12.8864				noemer CV	12.8993			teller CV	9.09214									teller VR	82.6669					noemer VR	284.172
	median	5.97665						CV (Burden)	0.704858														VR =	0.290905							2565.69
							MD =	6.1106														(Xij-X)² trail 1 1	(Xij-X)² trail 1 2	(Xij-X)² trail 2 1	(Xij-X)² trail 2 2	(Xij-X)² trail 3 1	(Xij-X)² trail 3 2
	X	median	mean CV	CV (Burden)	MD	VR															0°	618.029	420.931	26.8619	56.959	188.965	405.054
entry	6.74752	4.59967	45.6606	1.47084	1.31099	0.479877											teller entry	34.7693	noemer entry	72.4546		561.669	356.759	28.0428	111.941	178.03	333.721
pull	32.7805	30.3228	44.2875	1.30122	1.91697	0.446484											teller pull	252.894	noemer pull	566.413		470.091	287.624	25.2123	107.244	153.431	275.635
push	31.1808	26.0471	55.3742	1.63333	1.3944	0.429559											teller push	243.609	noemer push	567.115		413.21	250.045	25.5972	98.0088	122.227	226.545
exit	7.85762	6.82473	42.8172	1.16264	0.545469	0.546537											teller exit	13.4003	noemer exit	24.5185		371.91	219.126	26.502	83.8846	106.709	191.444
recovery	6.75577	3.84702	45.0128	1.77903	0.94277	0.523241											teller recovery	36.4074	noemer recovery	69.5807		313.418	192.188	26.8323	67.6979	103.54	426.043
																						251.665	165.315	25.3569	53.2334	98.6089	384.649
																						204.147	134.348	16.7567	52.5275	85.843	321.446
																						251.372	102.21	18.0441	461.018	72.4705	263.257
																						387.015	77.9499	18.6183	1667.66	150.694	208.218
																						378.652	58.5897	7.01164	3631.29	267.634	165.474
																						354.407	42.8928	1.78985	3491.48	255.636	146.453
																						296.119	29.8511	2.11757	3140.78	226.477	139.005
																						261.804	21.2869	3.30678	2683.66	192.173	135.592
																						250.736	14.7416	4.4882	2515.12	158.061	126.115
																						237.302	9.08493	4.77243	2454.62	143.674	110.929
																						239.226	5.61934	5.90656	2587.62	136.434	85.291
																						242.088	3.12092	7.42533	4100.39	123.154	258.779
																						214.027	1.72594	9.19942	3934.31	102.898	353.209
																						170.619	0.735464	10.559	3509.28	86.3097	488.129
																						140.366	0.0971736	11.4134	3056.39	68.5954	542.7
																						118.164	0.0171151	12.9999	2845.53	53.2613	483.923
																						105.754	0.33492	13.3839	2669.56	41.5088	404.621
																						93.9148	0.964799	13.744	2458.84	32.8357	360.045
																						80.5689	2.05605	3.61193	2259.07	24.5249	789.067
																						65.7158	3.27442	4.67494	2032.72	18.7432	1096.55
																						51.7545	4.72423	0.898131	1764.98	17.8657	1024.59
																						38.4345	5.3677	0.798152	1514.25	17.2356	883.336
																						28.6582	6.31605	1.33771	1270.66	15.6315	719.911
																						24.2576	7.77699	2.14155	1083.62	12.6777	588.171
																						22.9877	9.28858	3.24877	966.433	8.37462	509.483
																						19.0926	10.902	0.786479	892.467	6.89838	451.439
																						14.1656	12.3405	1.0824	825.666	11.487	399.697
																						10.1182	13.3439	1.99003	718.786	16.7192	347.434
																						7.8556	14.5218	2.91027	601.594	12.7388	289.28
																						6.38196	16.2128	3.8793	490.222	9.68267	229.461
																						4.80518	17.8597	4.32983	392.627	11.4069	177.934
																						2.87002	19.0287	5.09934	319.17	12.2491	138.103
																						1.44089	16.7639	1.04189	262.545	10.9474	109.558
																						0.416137	18.0744	1.39009	219.45	7.73919	86.5951
																						0.021642	18.8003	2.12102	199.568	4.60487	66.3541
																						0.043149	19.3847	2.60353	178.1	3.22945	51.154
																						0.319783	20.6519	3.96283	149.234	41.6507	42.5693
																						0.941118	21.7732	5.63586	119.569	58.4798	38.6955
																						0.0725835	22.4112	0.746299	101.281	50.9196	30.7571
																						6.19206	23.5271	0.472094	87.9254	41.5549	24.0838
																						9.68511	24.4277	0.757145	74.2529	31.2526	20.5271
																						7.02856	24.9236	1.14343	63.1408	30.5863	16.1017
																						4.03503	25.3073	2.18694	51.9615	56.8956	12.0014
																						2.52668	26.0389	3.27657	39.2409	50.5002	10.8095
																						1.44457	26.3866	0.218008	29.1202	39.1275	10.1219
																						0.903369	25.3162	0.608479	24.1902	29.2962	8.09412
																						0.510628	17.1599	0.236041	22.8689	20.6077	4.88231
																						0.16859	18.0406	0.0231022	19.8249	14.4788	2.50741
																						0.00178401	19.4273	0.0225906	18.5257	10.1917	1.33507
																						0.308192	20.9059	0.375529	16.5774	7.46107	0.377026
																						1.05321	21.0486	0.797463	12.0161	5.7663	0.00741794
																						2.07677	11.4152	1.08511	56.2947	4.12049	0.0370992
																						3.1782	2.78187	1.48549	126.596	9.25597	0.326075
																						4.37177	3.18374	2.32991	105.838	82.8769	1.11068
																						4.55204	4.10331	3.03665	80.9475	159.559	1.85263
																						3.73659	4.50651	3.78509	63.7787	144.252	2.29131
																						0.43738	5.48759	4.82674	50.8513	120.329	3.51658
																						0.846939	6.02905	5.77138	37.9883	93.7662	4.00259
																						1.72809	7.04332	7.26547	27.4562	73.656	0.0719416
																						2.68582	8.6745	5.8621	18.716	61.7013	0.0272408
																						3.48316	9.52593	0.130831	12.1074	55.8662	0.00474661
																						2.78314	10.268	0.0077761	9.14583	52.1554	0.159703
																						1.33906	11.2194	0.072304	5.83536	47.4525	2.11112
																						2.03962	12.8032	0.599563	3.79613	39.8668	1.93642
																						2.47681	10.9022	1.54916	2.20464	31.2847	1.4598
																						3.17802	2.96763	2.59773	0.813548	23.1913	0.698661
																						4.53813	3.4799	3.27185	0.137518	16.8342	0.0894983
																						5.75607	3.9186	3.8426	0.0133557	11.9491	0.000795614
																						6.68345	3.38558	4.56489	0.222002	9.18632	0.0692136
																						8.25995	3.90811	5.12285	0.0480187	6.66527	0.172105
																						9.91665	5.09961	0.307166	0.00151526	4.39729	0.496598
																						11.5001	6.53021	13.191	0.0213611	2.51022	1.32373
																						12.5814	8.18502	12.3228	0.0297501	1.13534	2.13738
																						13.0302	9.88752	9.76752	61.518	0.32406	3.35972
																						14.3706	11.4122	5.7708	97.9043	0.0157074	4.18998
																						13.2043	12.5627	2.94205	94.9613	0.0957773	5.5555
																						0.726025	8.79174	1.67686	78.5411	0.484031	7.00886
																						3.05433	0.345199	1.36291	63.4839	1.11065	6.67732
																						3.1808	0.226156	2.13065	54.4098	1.26378	3.6318
																						1.83012	0.335479	1.68081	48.0647	1.77209	4.39743
																						1.14855	1.13331	0.749478	44.6987	2.60553	5.97928
																						1.60737	1.80606	0.12003	41.0802	3.81211	7.10972
																						15.2092	2.33216	0.00330918	33.912	4.78161	8.25664
																						23.6152	3.47903	0.204378	23.9415	5.86661	8.13274
																						18.7464	4.77277	0.332739	18.4942	7.42769	1.87395
																						11.9015	4.62066	0.0589558	12.8075	8.70843	2.30847
																						7.32514	5.00095	0.0126616	7.78255	10.1038	3.0238
																						6.35247	5.84869	0.268453	4.19386	10.7403	3.57659
																						23.8458	6.61372	0.718058	1.82929	11.8416	1.64076
																						21.5016	7.65351	0.0800438	1.02888	10.6671	5.09866
																						15.2106	5.66492	0.179263	1.72522	3.74729	6.22884
																						10.7549	4.39914	0.692479	9.52929	2.65783	4.21301
																						7.23571	3.32819	2.33691	6.35464	3.26122	13.7952
																						4.43076	2.43516	48.2114	3.43697	0.00147023	45.0317
																						2.4527	3.45283	57.7642	1.80188	1.11488	41.9883
																						0.890697	5.02197	44.6441	1.21695	0.639789	31.3676
																						0.133907	6.16637	35.0217	0.983286	0.11559	22.8165
																						0.00101689	4.7853	28.4712	0.373626	0.0168701	19.9756
																						0.028029	0.000518414	22.6188	0.070077	3.33459e-06	16.4968
																						0.243986	0.0298519	24.0846	0.000869869	0.0943799	11.1439
																						0.764555	0.420635	32.1941	0.186663	0.454896	8.042
																						1.01795	0.827036	28.133	0.745579	1.14031	5.1268
																						1.09513	1.0197	19.849	1.43095	2.10597	2.4247
																						1.36276	1.67884	17.8608	2.18623	3.15036	1.05525
																						1.96416	2.69395	18.08	2.99118	3.63634	0.378275
																						2.85454	3.65093	14.1821	4.3877	3.71562	0.00393949
																						4.12148	5.15436	8.87508	5.42228	4.35115	0.223347
																						5.28628	5.71999	4.8551	2.24367	5.26829	0.980702
																						6.33361	5.8699	2.14023	0.407489	6.24057	1.87773
																						7.71295	6.10845	0.730808	0.880526	6.82129	2.70391
																						8.33713	7.27467	0.0616088	1.15393	7.49649	3.71813
																						9.1744	8.8787	0.0252585	2.07755	8.41077	5.28755
																						10.5644	9.9277	0.0906532	2.60009	9.87816	6.44035
																						10.7398	10.0248	0.157876	1.45426	10.5721	7.69149
																						11.305	10.6318	0.639099	1.68885	10.9635	8.84366
																						12.5686	12.0169	0.0521881	2.1848	11.7879	9.45928
																						12.8937	12.2739	1.77554	3.12344	12.5384	3.45568
																						6.94932	12.9366	1.05867	3.61391	9.74379	4.69646
																						2.89174	13.2525	0.6519	2.29422	10.801	4.23338
																						2.0507	14.2386	0.225625	2.51982	11.2111	4.13063
																						3.13249	14.9994	0.00815423	2.80427	11.5583	5.53482
																						4.60586	15.1736	0.00191294	3.69486	12.2695	7.01709
																						5.93133	16.5267	1.9054	5.12029	13.8377	8.57608
																						7.59989	17.3953	1.57929	6.23616	14.5936	10.0795
																						7.98449	0.032487	0.725627	7.70517	16.0857	11.6978
																						4.72309	0.0512551	0.0949414	6.73365	17.812	4.58402
																						5.06795	0.401467	6.96935e-05	4.67798	18.9523	0.467189
																						5.7477	1.18396	0.0149331	5.31068	20.0681	0.82904
																						6.77724	1.99869	0.0642967	5.75243	20.4898	1.39315
																						7.75186	2.93448	0.0372791	6.26714	20.7447	1.96959
																						8.3032	4.48231	0.383344	6.54719	21.9006	0.838836
																						9.02117	5.89989	1.03651	0.000908748	20.723	1.12507
																						9.35514	7.04928	1.8294	0.00825738	9.67306	2.1725
																						10.1867	8.71808	2.26275	0.0143965	3.91881	3.45002
																						11.5944	9.04095	3.33424	0.202321	4.45343	4.63749
																						12.8265	9.54051	4.71147	0.457037	5.83119	5.30189
																						14.4533	10.3804	5.92053	0.760982	7.17807	5.82867
																						16.0286	11.3269	7.27052	1.20147	7.96039	6.68963
																						17.0831	3.73016	8.92235	0.136068	9.00133	8.28436
																						17.8705	2.61533	10.012	0.281161	9.28112	9.6899
[truncated: 855 more rows]
[truncated: 3 more columns]

## Sheet: 2
							mean	SD	mean + 1 SD	CV	SD²	median	Q1	Q3	CQV (unsmoothed)	(Xij-Xi)² trail 1 1	(Xij-Xi)² trail 1 2	(Xij-Xi)² trail 2 1	(Xij-Xi)² trail 2 2	(Xij-Xi)² trail 3 1	(Xij-Xi)² trail 3 2	(Xij-X)² trail 1 1	(Xij-X)² trail 1 2	(Xij-X)² trail 2 1	(Xij-X)² trail 2 2	(Xij-X)² trail 3 1	(Xij-X)² trail 3 2		abs P50-trail 1 1	abs P50-trail 1 2	abs P50-trail 2 1	abs P50-trail 2 2	abs P50-trail 3 1	abs P50-trail 3 2								mean	SD	mean + 1 SD	CV	Q1	Q3	CQV	SL P50
[truncated: 2,006 more rows]
[truncated: 3 more columns]

[truncated: 13 more sheets: 3, 4, 5, 6, 7, 8, 9, 10, 11, 12, 13, 14, 15]
