# Supplementary material for: Intra-Individual Variability of Surface Electromyography in Front Crawl Swimming
Source: PLoS One. 2015 Dec 16;10(12):e0144998. doi: 10.1371/journal.pone.0144998 (PMC4682934; doi:10.1371/journal.pone.0144998)
Supplement: S2 File — (ZIP) [file pone.0144998.s002.zip › right RA dyn peak non event synch.xls]

## Sheet: summary table intra
Intrasubject variability right rectus abdominis non event synchronized dynamic maximum
	mean	median	mean CV	CV (Burden)	MD	VR		average	mean	median	mean CV	CV (Burden)	MD	VR
1	13.4911	6.13421	45.9505	0.748772	6.64469	0.340956		entry	15.5035	10.5461	55.3375	1.26675	2.98344	0.556668
2	11.1019	2.57433	69.3249	1.08637	7.67651	0.436739		pull	25.5144	20.9239	57.61	1.65399	1.77335	0.64396
3	18.0131	13.0667	43.1251	0.5294	7.54797	0.333901		push	26.755	22.9005	57.7405	1.98033	1.41837	0.826106
4	13.9042	6.13542	55.3756	0.84114	8.07159	0.459904		exit	9.31911	7.34226	47.851	1.52539	0.764659	0.548464
5	19.664	14.218	61.7885	0.726227	12.0387	0.742587		recovery	13.2224	8.90447	53.6569	1.52343	1.74067	0.610475
6	22.3893	17.1968	43.488	0.517893	9.68197	0.46576
7	13.7778	6.71285	74.5664	0.964328	10.2593	0.668299		SD	mean	median	mean CV	CV (Burden)	MD	VR
8	21.3813	14.0919	46.3615	0.571301	9.73435	0.409908		entry	6.34918	6.1251	9.98014	0.417891	1.14785	0.180113
9	16.696	10.3211	70.285	0.8266	11.5224	0.651775		pull	10.1851	11.3733	19.6809	0.497516	0.609208	0.16966
10	13.3007	5.82047	65.5494	0.936155	8.87214	0.509656		push	12.131	12.6124	17.1098	0.632721	0.644214	0.209166
11	18.9565	12.069	45.7794	0.566326	8.47959	0.365283		exit	7.14167	5.77257	14.6314	0.566373	0.628447	0.33317
12	9.17731	2.81401	51.5957	0.904876	4.41718	0.238173		recovery	6.63286	5.34165	12.5553	0.48131	0.711545	0.236475
13	16.2729	6.1034	49.4081	0.658574	7.34731	0.261522
14	22.3614	17.9105	42.128	0.530545	9.96661	0.661357
15	15.5283	9.7991	49.1804	0.630591	7.34795	0.360948
average	16.401	9.66452	54.2604	0.73594	8.64055	0.460451
SD	4.03811	4.93646	11.1114	0.182928	1.96763	0.156654

## Sheet: 1
							mean	SD	mean + 1 SD	CV	SD²	median	Q1	Q3	CQV (unsmoothed)	(Xij-Xi)² trail 1 1	(Xij-Xi)² trail 1 2	(Xij-Xi)² trail 2 1	(Xij-Xi)² trail 2 2	(Xij-Xi)² trail 3 1	(Xij-Xi)² trail 3 2	(Xij-X)² trail 1 1	(Xij-X)² trail 1 2	(Xij-X)² trail 2 1	(Xij-X)² trail 2 2	(Xij-X)² trail 3 1	(Xij-X)² trail 3 2		abs P50-trail 1 1	abs P50-trail 1 2	abs P50-trail 2 1	abs P50-trail 2 2	abs P50-trail 3 1	abs P50-trail 3 2								mean	SD	mean + 1 SD	CV	Q1	Q3	CQV	SL P50
0°	31.6077	27.2641	1.56467	14.2946	20.494	26.8735	20.3498	11.0152	31.365	54.1294	121.335	23.6837	15.8445	27.1665	0.263235	126.741	47.8084	352.88	36.6645	0.0207929	42.5588	328.212	189.697	142.239	0.645712	49.0403	179.088		7.92399	3.58041	22.119	9.38907	3.18976	3.18976		15.9203	8.5498	4.2612	34.9113	14.2718	22.4269	16.7236	10.8821	27.6057	65.0705	9.9803	21.0011	0.355722	15.096
	30.4069	25.7255	1.45531	17.3235	20.0683	25.0626	20.007	10.1763	30.1834	50.8638	103.558	22.5655	18.0097	25.5598	0.173288	108.158	32.7011	344.166	7.2013	0.00375531	25.5588	286.146	149.681	144.86	14.6875	43.2599	133.9		7.84147	3.16006	21.1101	5.24195	2.49714	2.49714		15.757	8.41734	4.29769	34.4548	14.1996	22.1881	16.5524	10.7218	27.2742	64.7747	9.8629	20.7792	0.356252	14.9783
	28.3478	23.8528	1.7149	17.0745	19.0173	23.444	18.9085	9.30713	28.2157	49.2218	86.6226	21.2306	17.5602	23.7506	0.149849	89.1001	24.4453	295.622	3.36376	0.0118206	20.5705	220.723	107.365	138.679	12.8408	30.5388	99.061		7.11719	2.62212	19.5157	4.15615	2.21338	2.21338		15.5935	8.28941	4.361	34.0131	14.1183	21.9541	16.3882	10.5607	26.949	64.4409	9.74663	20.5626	0.356854	14.8559
	27.0215	22.7026	1.68998	16.5623	17.671	21.9479	17.9325	8.8006	26.7331	49.0761	77.4505	19.8095	16.8394	22.5139	0.144193	82.6089	22.7533	263.821	1.87767	0.0684091	16.1235	183.072	84.8517	139.266	9.43211	17.4716	71.5185		7.21202	2.89312	18.1195	3.24721	2.13848	2.13848		15.427	8.16522	4.41672	33.5817	14.0314	21.72	16.2237	10.4048	26.6284	64.1331	9.63177	20.3459	0.357404	14.7292
	25.915	21.7402	1.60118	15.7601	17.024	20.6095	17.1083	8.40913	25.5175	49.1523	70.7134	18.8167	16.0761	21.4575	0.143378	77.5581	21.4545	240.472	1.81776	0.007116	12.258	154.355	68.0483	141.37	5.14836	12.4813	50.6715		7.09831	2.9235	17.2155	3.05664	1.79275	1.79275		15.257	8.05581	4.46456	33.1559	13.9419	21.4817	16.0595	10.2501	26.3095	63.8255	9.52734	20.1261	0.357422	14.5995
	24.2559	20.8115	1.57467	14.7891	16.8878	26.0253	17.3907	8.83807	26.2288	50.8206	78.1115	18.8497	15.3137	23.3948	0.208767	47.1306	11.7021	250.147	6.76856	0.25293	74.5563	115.881	53.5892	142.001	1.68475	11.5376	157.107		5.40621	1.96188	17.275	4.0606	1.96188	7.17564		15.085	7.95788	4.50575	32.8546	13.8476	21.2429	15.9156	10.1369	26.0525	63.6916	9.43032	19.9111	0.357201	14.4663
	22.366	19.8977	1.64655	13.8184	16.5784	26.5951	16.8171	8.66124	25.4783	51.5027	75.0171	18.2381	14.5084	21.749	0.199699	30.7913	9.49068	230.144	8.99189	0.0569361	95.6108	78.7649	41.0454	140.293	0.10714	9.53178	171.716		4.12795	1.65965	16.5915	4.41969	1.65965	8.35704		14.912	7.86072	4.53932	32.5899	13.7941	21.0055	15.7836	10.0364	25.82	63.5873	9.34407	19.7	0.35656	14.3531
	20.9321	18.7467	2.66794	16.8781	15.6784	25.003	16.651	7.60262	24.2537	45.6585	57.7998	17.8124	15.9783	20.3858	0.121204	18.3275	4.39195	195.527	0.0515641	0.946105	69.755	55.3687	27.622	117.14	11.472	4.7842	132.524		3.11967	0.934311	15.1445	0.934311	2.13407	7.19056		14.7387	7.76447	4.56424	32.3141	13.867	20.7662	15.6691	9.92926	25.5984	63.3683	9.29009	19.4919	0.354452	14.3028
	23.4673	17.3897	2.54922	33.8807	15.6693	23.3744	19.3884	10.4301	29.8186	53.7956	108.788	20.3821	16.0994	23.4441	0.185737	16.6369	3.99486	283.559	210.027	13.8322	15.8879	99.5244	15.1994	119.724	415.738	4.74451	97.68		3.08521	2.99234	17.8328	13.4987	4.71279	2.99234		14.5667	7.66907	4.5855	32.026	13.9577	20.5282	15.5555	9.81909	25.3746	63.1228	9.24123	19.285	0.35209	14.2622
	26.3887	16.1032	2.39099	57.3715	21.2105	21.6268	24.1819	18.2312	42.4132	75.3919	332.377	21.4187	17.38	25.1982	0.18362	4.86971	65.2665	474.845	1101.55	8.82962	6.52862	166.348	6.82302	123.212	1925.49	59.5891	66.1904		4.97003	5.31548	19.0277	35.9529	0.208176	0.208176		14.4035	7.57828	4.60349	31.7313	14.0321	20.2935	15.4404	9.70833	25.1487	62.8762	9.19174	19.0803	0.349764	14.2178
	26.1489	14.8954	3.3791	66.7838	23.0017	20.0129	25.7036	21.6456	47.3493	84.2123	468.533	21.5073	16.1748	25.3621	0.221186	0.198301	116.818	498.385	1687.58	7.30041	32.3849	160.222	1.97208	102.252	2840.11	90.452	42.5336		4.64166	6.61189	18.1282	45.2765	1.49442	1.49442		14.2594	7.51599	4.6173	31.4315	14.0835	20.0598	15.3279	9.59324	24.9211	62.5868	9.15786	18.8768	0.346676	14.1714
	25.2027	13.8783	5.41124	64.7632	22.3545	19.0159	25.1043	20.6461	45.7504	82.2412	426.261	20.6852	15.1627	24.4907	0.235236	0.00968304	126.022	387.817	1572.82	7.56164	37.0682	137.162	0.149969	65.2839	2628.83	78.5596	30.5241		4.51751	6.80687	15.274	44.078	1.66926	1.66926		14.1264	7.47658	4.62587	31.1244	14.1126	19.8264	15.2154	9.47403	24.6894	62.2662	9.13559	18.6736	0.342982	14.1195
	23.5337	12.7848	5.38856	60.4932	21.2567	18.5686	23.6709	19.186	42.8569	81.0531	368.103	19.9126	14.2307	22.9645	0.234809	0.0188198	118.508	334.244	1355.88	5.82857	26.0338	100.855	0.498899	65.6508	2209.2	60.3043	25.7809		3.6211	7.12787	14.5241	40.5806	1.34405	1.34405		13.9921	7.43604	4.63127	30.8126	14.1255	19.5965	15.099	9.35534	24.4543	61.96	9.07504	18.4721	0.341127	14.0588
	22.7622	11.8368	5.06578	57.4453	19.8475	18.4636	22.5702	18.2329	40.8031	80.7832	332.44	19.1555	13.4935	22.0335	0.240381	0.0368746	115.206	306.405	1216.27	7.41322	16.8641	85.9542	2.73663	70.9857	1931.97	40.4038	24.726		3.60669	7.31874	14.0898	38.2898	0.691935	0.691935		13.8557	7.3935	4.63314	30.4958	14.1291	19.3713	14.9798	9.23716	24.2169	61.6642	9.00905	18.2734	0.339571	13.9924
	22.4666	11.1071	4.71188	56.4415	18.8972	18.1568	21.9635	18.0464	40.0099	82.1653	325.672	18.527	12.8695	21.5742	0.252722	0.253045	117.861	297.619	1188.73	9.40205	14.4913	80.5591	5.68328	77.0744	1844.74	29.2266	21.7687		3.93955	7.41989	13.8151	37.9145	0.370234	0.370234		13.7193	7.35077	4.63139	30.1791	14.1283	19.1474	14.8594	9.12038	23.9798	61.378	8.94289	18.0754	0.338012	13.9238
	22.0418	10.3182	4.59732	56.1885	18.5669	17.6595	21.562	18.0978	39.6598	83.9336	327.53	18.1132	12.1535	21.1731	0.270642	0.230144	126.425	287.801	1198.99	8.97061	15.2299	73.1142	10.0674	79.099	1823.07	25.7643	17.3756		3.92856	7.79504	13.5159	38.0753	0.453728	0.453728		13.5847	7.30613	4.62644	29.8641	14.1232	18.9359	14.7401	9.00674	23.7468	61.1037	8.87576	17.8869	0.336707	13.854
	22.428	9.59941	4.45208	66.8987	18.1107	16.6293	23.0197	22.4299	45.4497	97.438	503.103	17.37	11.3569	21.3487	0.305508	0.350057	180.104	344.757	1925.37	24.0986	40.8369	79.8694	15.1451	81.7036	2852.37	21.3406	9.84859		5.05805	7.7706	12.9179	49.5287	0.740673	0.740673		13.4664	7.26127	4.61724	29.5497	14.1107	18.7514	14.6261	8.89675	23.5229	60.8278	8.81256	17.7201	0.335719	13.7886
	22.0746	8.97778	4.18516	70.0276	17.1922	15.8837	23.0568	23.8639	46.9207	103.5	569.485	16.5379	10.7043	20.854	0.32162	0.964721	198.22	356.14	2206.25	34.3941	51.4545	73.6773	20.3699	86.6002	3196.37	13.6982	5.72439		5.53671	7.56013	12.3528	53.4897	0.654266	0.654266		13.3485	7.21493	4.61459	29.2385	14.088	18.5771	14.5136	8.78788	23.3015	60.5492	8.74833	17.5613	0.33497	13.7183
	20.689	8.42394	3.87483	67.1481	16.2567	24.8122	23.5341	22.7142	46.2483	96.5161	515.935	18.4728	10.3821	23.7814	0.39221	8.09455	228.318	386.488	1902.18	52.9616	1.63339	51.8106	25.6759	92.4724	2879.08	7.64841	128.167		2.21619	10.0489	14.598	48.6753	2.21619	6.33932		13.2309	7.16602	4.64267	28.927	14.0543	18.4044	14.4042	8.67285	23.0771	60.2105	8.68223	17.4044	0.334353	13.6426
	19.2507	8.0124	3.59045	62.5293	15.2801	26.7636	22.5711	21.2162	43.7873	93.9973	450.129	17.2654	9.82932	24.8854	0.433709	11.0248	211.956	360.265	1596.66	53.1595	17.5773	33.1738	30.0159	98.0224	2404.75	3.20041	176.161		1.98535	9.253	13.6749	45.2639	1.98535	9.49824		13.1144	7.11605	4.67385	28.6167	14.0106	18.2454	14.2962	8.55915	22.8553	59.8702	8.61563	17.2581	0.334025	13.5625
	18.1143	7.56419	3.45204	60.3887	14.2309	30.2721	22.337	20.8294	43.1664	93.2504	433.863	16.1726	9.23088	27.2326	0.493692	17.8313	218.237	356.644	1447.93	65.709	62.9643	21.3745	35.128	100.782	2199.39	0.547389	281.601		1.9417	8.60845	12.7206	44.2161	1.9417	14.0994		12.9967	7.06593	4.6992	28.3078	13.9586	18.1039	14.1887	8.44911	22.6378	59.5481	8.54862	17.1251	0.334057	13.4777
	17.3608	7.04368	3.26606	58.64	13.302	29.619	21.5386	20.3523	41.8909	94.4925	414.218	15.3314	8.60826	26.5544	0.510375	17.4542	210.102	333.885	1376.52	67.8412	65.2926	14.9743	41.569	104.551	2038.42	0.0357525	260.108		2.02938	8.28769	12.0653	43.3086	2.02938	14.2876		12.8776	7.01572	4.71699	28.002	13.9014	17.9655	14.0799	8.34226	22.4221	59.2495	8.48118	16.9941	0.334164	13.3895
	16.7144	6.62266	3.10586	56.519	12.5604	28.2245	20.6245	19.6441	40.2685	95.2464	385.889	14.6374	8.10709	25.3469	0.51533	15.2884	196.05	306.901	1288.42	65.0293	57.76	10.3899	47.1752	107.853	1851.4	0.8662	217.072		2.07702	8.01474	11.5315	41.8816	2.07702	13.5871		12.7593	6.96413	4.72809	27.7139	13.8394	17.8285	13.9722	8.2433	22.2155	58.9978	8.41292	16.8644	0.334351	13.2994
	16.096	6.19629	3.0686	54.382	11.7621	26.2405	19.6242	18.8708	38.495	96.1606	356.107	13.9291	7.58774	23.7044	0.515038	12.4485	180.31	274.089	1208.1	61.813	43.7746	6.78558	53.214	108.628	1672.06	2.98934	162.547		2.16694	7.73277	10.8605	40.4529	2.16694	12.3114		12.6406	6.91286	4.73388	27.431	13.7723	17.6906	13.8635	8.14727	22.0108	58.7675	8.34479	16.7338	0.334509	13.2065
	15.2755	5.8095	3.48295	51.8541	11.0909	27.1174	19.1051	18.091	37.196	94.6919	327.283	13.1832	7.12984	24.157	0.544227	14.6653	176.772	244.051	1072.5	64.2275	64.1983	3.18428	59.0067	100.163	1471.72	5.76107	185.678		2.09234	7.3737	9.70025	38.6709	2.09234	13.9342		12.5212	6.8852	4.73677	27.1532	13.6999	17.5492	13.7576	8.0493	21.8069	58.5081	8.29419	16.6013	0.333678	13.1106
	14.3338	5.37546	4.77214	48.6501	10.9739	38.3022	20.4013	18.5158	38.917	90.758	342.834	12.6539	6.77506	32.3101	0.653318	36.8136	225.775	244.269	797.995	88.8756	320.443	0.710244	65.8634	76.0199	1236.15	6.33632	615.591		1.67998	7.2784	7.88172	35.9962	1.67998	25.6483		12.4015	6.8601	4.73764	26.8845	13.6223	17.4071	13.6522	7.95438	21.6066	58.2644	8.24546	16.4684	0.332726	13.0119
	13.3582	5.0195	4.57629	45.4443	10.893	39.743	19.8391	18.0355	37.8746	90.9092	325.281	12.1256	6.48788	33.1468	0.672616	42.0015	219.62	232.952	655.63	80.0317	396.168	0.0176557	71.7678	79.4735	1021.01	6.74991	689.165		1.23259	7.10612	7.54932	33.3187	1.23259	27.6174		12.2824	6.83317	4.73644	26.7339	13.5401	17.2657	13.5653	7.89965	21.4649	58.2344	8.19547	16.3406	0.331966	12.9112
	12.3903	4.6494	5.80981	42.0297	10.675	38.2834	18.9729	16.7041	35.677	88.0415	279.025	11.5327	7.02611	31.8101	0.638167	43.331	205.164	173.268	531.614	68.8559	372.894	1.21169	78.1753	59.0019	814.453	7.93035	614.66		0.857659	6.88325	5.72284	30.4971	0.857659	26.7508		12.1654	6.80671	4.73332	26.6045	13.4541	17.1258	13.4816	7.85253	21.3342	58.2461	8.14638	16.2148	0.3312	12.8097
	11.786	4.45378	5.81314	39.3291	10.2276	35.8953	17.9175	15.5317	33.4492	86.6848	241.235	11.0068	6.91676	29.868	0.623933	37.595	181.271	146.515	458.457	59.1343	323.201	2.90725	81.6728	58.9507	667.604	10.6503	501.948		0.779203	6.55303	5.19367	28.3223	0.779203	24.8885		12.0491	6.78218	4.75518	26.4749	13.3646	16.9866	13.4021	7.79965	21.2017	58.1972	8.0989	16.0905	0.330375	12.7068
	11.5958	4.29979	5.54382	37.5515	9.56489	33.0575	16.9356	14.5411	31.4766	85.861	211.442	10.5803	6.54909	27.6921	0.617473	28.513	159.663	129.772	425.019	54.3268	259.918	3.59207	84.4799	63.1589	578.906	15.415	382.846		1.01546	6.28056	5.03652	26.9712	1.01546	22.4772		11.9353	6.75594	4.82564	26.3355	13.2723	16.8455	13.3283	7.73295	21.0613	58.0188	8.05077	15.9662	0.329576	12.6038
	11.2851	4.06499	5.22744	36.3791	9.36601	30.6884	16.1685	13.8248	29.9933	85.5042	191.124	10.3255	6.26209	25.8376	0.609835	23.848	146.495	119.707	408.468	46.2739	210.828	4.86649	88.8511	68.2877	523.861	17.0162	295.749		0.959527	6.26055	5.0981	26.0536	0.959527	20.3629		11.852	6.72679	4.89358	26.1897	13.1785	16.7037	13.2574	7.66425	20.9216	57.8112	8.0081	15.8421	0.328467	12.5153
	10.6999	3.81619	4.91197	35.0068	10.5351	29.1351	15.6842	13.1342	28.8184	83.7418	172.507	10.6175	6.31775	24.5263	0.590342	24.8433	140.849	116.04	373.365	26.5128	180.926	7.79093	93.6036	73.6012	462.927	8.73779	244.734		0.082375	6.8013	5.70552	24.3893	0.082375	18.5176		11.8087	6.69477	4.95589	26.0404	13.0859	16.5614	13.1912	7.59481	20.786	57.575	7.97324	15.7188	0.326928	12.4473
	10.0628	3.54589	5.85544	32.8422	10.7268	27.8835	15.1528	12.179	27.3318	80.375	148.329	10.3948	6.90729	23.5944	0.547088	25.9076	134.72	86.4403	312.914	19.5895	162.073	11.753	98.9069	58.303	374.464	7.64142	207.143		0.331978	6.84891	4.53935	22.4474	0.331978	17.4888		11.7694	6.66003	5.00918	25.8899	12.9924	16.4193	13.1234	7.52746	20.6508	57.3592	7.93737	15.5953	0.325417	12.3809
	9.60943	3.384	5.68586	30.4176	10.0781	26.6605	14.3059	11.3644	25.6703	79.4385	129.15	9.84375	6.66675	22.5149	0.543086	22.057	119.288	74.3053	259.588	17.8747	152.636	15.0672	102.153	60.9215	286.509	11.6487	173.434		0.234318	6.45975	4.15788	20.5739	0.234318	16.8168		11.7262	6.62308	5.05321	25.7406	12.8977	16.2773	13.053	7.46319	20.5162	57.176	7.89885	15.4713	0.324021	12.3119
	9.34404	3.15459	5.32571	27.901	9.80705	25.3373	13.4783	10.5096	23.9879	77.9747	110.453	9.57555	6.33029	21.4547	0.544338	17.0919	106.579	66.4643	208.014	13.4779	140.637	17.1979	106.843	66.6732	207.645	13.5721	140.333		0.231504	6.42096	4.24983	18.3254	0.231504	15.7618		11.6805	6.58452	5.09007	25.59	12.8012	16.1355	12.9803	7.40059	20.3809	57.0141	7.85851	15.3467	0.322694	12.2408
	9.01058	3.0542	5.04073	25.6618	10.2712	23.7495	12.798	9.60477	22.4028	75.049	92.2516	9.6409	6.03319	20.3799	0.543167	14.3446	94.9416	60.1753	165.477	6.38461	119.935	20.0749	108.928	71.4085	148.126	10.3675	105.235		0.630323	6.5867	4.60017	16.0209	0.630323	14.1086		11.6374	6.54506	5.12311	25.433	12.7043	15.9941	12.9062	7.33685	20.243	56.8477	7.81813	15.2221	0.32135	12.1709
	8.57332	2.85491	4.78191	23.7704	10.2143	21.9428	12.0229	8.8098	20.8327	73.275	77.6125	9.3938	5.72976	19.0107	0.53681	11.8998	84.0527	52.4324	138.003	3.27125	98.4035	24.1844	113.128	75.8497	105.664	10.7375	71.4313		0.820475	6.53889	4.61189	14.3766	0.820475	12.549		11.6242	6.5143	5.15638	25.2705	12.6064	15.8639	12.8393	7.26976	20.109	56.6212	7.79178	15.1078	0.319482	12.1153
	8.0165	2.66565	4.67076	22.1697	9.81872	20.1671	11.2514	8.10229	19.3537	72.0114	65.647	8.91761	5.5072	17.58	0.522921	10.4646	73.715	43.3048	119.209	2.05258	79.4891	29.971	117.19	77.798	75.3184	13.4863	44.5687		0.901107	6.25196	4.24685	13.2521	0.901107	11.2495		11.6242	6.51021	5.19052	25.1044	12.5075	15.7378	12.7791	7.19666	19.9757	56.3159	7.7887	14.9981	0.316386	12.0658
	7.47042	2.46785	4.47816	21.1498	9.19507	18.6238	10.5642	7.62954	18.1937	72.2208	58.2099	8.33275	5.22623	16.2666	0.513678	9.5714	65.5507	37.0397	112.055	1.87449	64.9577	36.2483	121.512	81.2327	58.6562	18.4557	26.345		0.862324	5.86489	3.85458	12.8171	0.862324	10.2911		11.618	6.50757	5.22042	24.9326	12.4082	15.6113	12.7164	7.1226	19.839	56.0113	7.78518	14.8876	0.313257	12.0131
	6.95101	2.51092	5.72923	20.4478	8.60205	17.3453	10.2644	7.04652	17.3109	68.6502	49.6534	7.77653	6.03468	15.1595	0.430533	10.9784	60.1162	20.5676	103.703	2.76336	50.1389	42.7725	120.564	60.2463	48.3965	23.9026	14.8548		0.825519	5.26561	2.0473	12.6713	0.825519	9.56874		11.602	6.50396	5.24417	24.756	12.3095	15.4843	12.65	7.04871	19.6987	55.7211	7.77848	14.7757	0.310241	11.9558
	6.57058	2.63175	5.61834	19.3963	11.5246	16.2504	10.332	6.54633	16.8783	63.3598	42.8544	9.04757	5.8564	15.069	0.440258	14.1482	59.2936	22.2185	82.1615	1.42224	35.0278	47.8934	117.925	61.9801	34.8715	3.86719	7.61393		2.47699	6.41582	3.42924	10.3487	2.47699	7.20285		11.5782	6.49575	5.26224	24.575	12.2111	15.3581	12.5801	6.97575	19.5558	55.4508	7.76636	14.6636	0.307501	11.8947
	6.21094	2.47477	5.31314	18.0658	14.4305	15.0711	10.261	6.37096	16.632	62.0889	40.5892	10.3207	5.53759	14.911	0.458388	16.4033	60.6259	24.4817	60.9139	17.3842	23.137	53.0004	121.359	66.8786	20.9278	0.882457	2.49657		4.10976	7.84593	5.00756	7.74507	4.10976	4.75043		11.5563	6.48392	5.27656	24.3929	12.1149	15.2322	12.5095	6.90386	19.4133	55.1891	7.75202	14.5515	0.304861	11.8356
	5.79514	2.40779	5.19592	17.0071	14.0847	14.0451	9.75595	6.00319	15.7591	61.5336	36.0383	9.9201	5.34573	14.0748	0.449476	15.688	53.9955	20.7939	52.5798	18.7377	18.3964	59.2274	122.839	68.8097	12.3627	0.352342	0.306892		4.12496	7.51231	4.72418	7.08704	4.16456	4.12496		11.557	6.47119	5.28693	24.2122	12.0319	15.117	12.446	6.83358	19.2796	54.9057	7.74265	14.4493	0.30221	11.7945
	6.94324	2.34342	4.83904	16.2739	13.3868	13.394	9.53006	5.57905	15.1091	58.5416	31.1258	10.165	5.36509	13.3922	0.427946	6.69166	51.6479	22.0057	45.4796	14.874	14.9301	42.8742	124.27	74.8578	7.74418	0.0108844	0.00942164		3.22176	7.82158	5.32596	6.10892	3.22176	3.22902		11.5547	6.45531	5.30281	24.0597	11.9589	15.013	12.3907	6.77338	19.1641	54.6649	7.73016	14.3574	0.300046	11.7568
	9.22785	2.20545	4.47232	15.4992	12.5485	13.0588	9.50202	5.22515	14.7272	54.9899	27.3022	10.8882	5.6612	12.9312	0.39102	0.0751713	53.2399	25.2979	35.9663	9.28118	12.6504	18.1752	127.365	81.3381	4.0326	0.888415	0.186895		1.66034	8.68273	6.41587	4.61103	1.66034	2.17058		11.5442	6.43646	5.31949	23.9048	11.8852	14.9091	12.3332	6.71304	19.0462	54.4306	7.7134	14.2652	0.298098	11.7147
	9.85466	2.09283	5.48103	14.7905	12.1708	12.5217	9.48525	4.80408	14.2893	50.6479	23.0792	11.0127	6.57444	12.434	0.308261	0.136461	54.6479	16.0338	28.1454	7.21199	9.22031	13.2236	129.92	64.1609	1.68844	1.74323	0.939604		1.15805	8.91988	5.53169	3.77777	1.15805	1.50904		11.5274	6.41633	5.33198	23.7459	11.8267	14.8056	12.2756	6.65244	18.9281	54.1922	7.69409	14.1731	0.296288	11.677
	9.36636	2.02972	6.08778	14.0343	14.3277	11.8114	9.60954	4.82915	14.4387	50.2537	23.3207	10.5889	6.90743	13.4786	0.322336	0.059135	57.4538	12.4028	19.5786	22.2608	4.84812	17.0133	131.363	54.8088	0.295104	0.6999	2.82138		1.22251	8.55916	4.50109	3.44544	3.73881	1.22251		11.5048	6.39734	5.33995	23.5846	11.7853	14.7025	12.2191	6.59176	18.8109	53.9464	7.67421	14.0817	0.294516	11.6451
	8.72493	1.91209	5.93576	13.0685	13.917	11.4046	9.16047	4.60566	13.7661	50.2776	21.2121	10.0647	6.63305	12.6525	0.312124	0.189695	52.5391	10.3988	15.273	22.6242	5.03593	22.7162	134.073	57.083	0.178542	0.181372	4.35357		1.33981	8.15266	4.12899	3.00379	3.85221	1.33981		11.4766	6.37704	5.34523	23.4241	11.7425	14.6172	12.1638	6.53363	18.6974	53.7139	7.65192	14.0038	0.293313	11.6095
	8.29745	1.83043	5.77396	12.1553	13.058	10.9749	8.68168	4.28998	12.9717	49.4141	18.4039	9.63617	6.40483	11.8602	0.298679	0.147632	46.9396	8.45485	12.0662	19.1524	5.25879	26.9738	135.971	59.554	1.78425	0.187531	6.33123		1.33872	7.80574	3.86221	2.51915	3.42186	1.33872		11.4432	6.35567	5.35634	23.2655	11.6957	14.5618	12.113	6.47762	18.5907	53.4764	7.62756	13.9496	0.292998	11.5694
	7.91842	1.75768	5.44867	11.6587	12.1811	10.3397	8.21738	4.03834	12.2557	49.1439	16.3082	9.12906	6.06611	11.3289	0.302548	0.0893766	41.7277	7.66573	11.8426	15.7112	4.50424	31.0546	137.673	64.6804	3.35769	1.71601	9.93123		1.21064	7.37138	3.68039	2.52962	3.05206	1.21064		11.4042	6.33305	5.36526	23.106	11.6475	14.5083	12.0607	6.42224	18.483	53.2493	7.60084	13.8964	0.292853	11.5258
	7.6686	1.73225	5.0453	11.5221	11.2744	10.0838	7.88774	3.88635	11.7741	49.2707	15.1037	8.87618	5.70113	10.9767	0.316324	0.0480255	37.8901	8.07947	13.2089	11.4694	4.82252	33.9013	138.27	71.3312	3.87671	4.91368	11.6098		1.20759	7.14393	3.83088	2.64596	2.39822	1.20759		11.1578	6.09929	5.40828	23.0329	11.5099	14.3263	11.9224	6.42369	18.3461	53.8791	7.36392	13.7253	0.301642	11.3339
	7.43253	1.66169	6.15911	11.1733	10.5171	10.012	7.82597	3.58211	11.4081	45.7721	12.8315	8.72228	6.47746	10.3909	0.231997	0.154793	37.9983	2.77842	11.2045	7.24246	4.77893	36.7061	139.935	53.7578	5.3722	8.84429	12.1037		1.28976	7.0606	2.56318	2.451	1.79486	1.28976		10.9202	5.88697	5.48763	22.927	11.3734	14.1891	11.7974	6.40755	18.2049	54.3133	7.14529	13.5912	0.310847	11.1468
	7.08982	1.63743	7.65286	11.0448	9.88974	9.78225	7.84949	3.38567	11.2352	43.1324	11.4628	8.71755	7.23058	9.86287	0.153994	0.577104	38.5897	0.038663	10.2103	4.16264	3.73555	40.9762	140.509	34.0848	5.98409	12.9696	13.7555		1.62774	7.08012	1.06469	2.32729	1.17219	1.06469		10.702	5.69569	5.60979	22.8184	11.2436	14.0892	11.6931	6.38237	18.0755	54.5823	6.94727	13.4902	0.320143	10.9728
	6.60023	1.58265	7.37007	10.716	9.42943	9.31352	7.50198	3.26176	10.7637	43.4787	10.6391	8.34179	6.79269	9.40045	0.161041	0.813144	35.0384	0.0174008	10.3297	3.71506	3.28168	47.4838	141.811	37.4668	7.70124	16.497	17.452		1.74156	6.75914	0.971726	2.37418	1.08764	0.971726		10.4927	5.5187	5.73586	22.7107	11.1231	14.0014	11.5971	6.35669	17.9538	54.8129	6.92507	13.4003	0.318579	10.8079
	6.07819	2.14773	7.04801	10.1632	9.10825	8.61393	7.19322	2.87151	10.0647	39.9197	8.24559	7.83097	6.32064	8.98467	0.174059	1.2433	25.457	0.0210858	8.82084	3.66733	2.01842	54.951	128.672	41.5132	11.0747	19.2092	23.7866		1.75278	5.68324	0.782961	2.33224	1.27728	0.782961		10.2915	5.35268	5.85372	22.6076	11.0051	13.9183	11.5048	6.33409	17.8389	55.0559	6.96316	13.315	0.313234	10.6483
	5.62636	2.57197	6.77119	16.2808	8.66065	8.1089	8.00332	4.59627	12.5996	57.4295	21.1257	7.44004	5.91257	8.52271	0.180817	5.64995	29.4996	1.51814	68.5175	0.432086	0.0111467	61.8539	119.227	45.1569	7.7828	23.3331	28.9679		1.81369	4.86808	0.668853	8.8408	1.22061	0.668853		10.1061	5.19282	5.96453	22.5117	10.8854	13.7732	11.4056	6.31054	17.7162	55.3283	6.99992	13.1813	0.306295	10.4957
	5.22511	2.41943	6.41922	17.7689	10.7994	7.71212	8.39069	5.36239	13.7531	63.9088	28.7552	7.06567	5.52364	10.0276	0.28962	10.0209	35.656	3.8867	87.9501	5.80192	0.460462	68.3263	122.582	50.0112	18.2994	7.2451	33.3964		1.84056	4.64624	0.646449	10.7032	3.73374	0.646449		9.93909	5.03858	6.06899	22.4225	10.768	13.6195	11.3094	6.28957	17.599	55.6135	7.03651	13.042	0.2991	10.3535
	4.8586	2.27835	5.9847	16.5917	18.0166	7.12571	9.14261	6.53831	15.6809	71.5147	42.7496	6.55521	5.14013	14.2252	0.46914	18.3527	47.1181	9.97237	55.4883	78.7483	4.06788	74.5197	125.725	56.3457	9.61358	20.4806	40.5179		1.6966	4.27686	0.570503	10.0365	11.4614	0.570503		9.7847	4.89362	6.15755	22.299	10.659	13.4778	11.2119	6.25888	17.4708	55.8233	7.06434	12.9113	0.292705	10.2219
	4.5935	2.1363	5.8182	15.3169	19.2201	6.72401	8.96817	6.72576	15.6939	74.9959	45.2359	6.2711	4.89968	13.1687	0.457652	19.1377	46.6745	9.92232	40.3068	105.102	5.03627	79.1669	128.931	58.8731	3.33376	32.8214	45.7933		1.6776	4.1348	0.452904	9.04584	12.949	0.452904		9.60214	4.76562	6.24737	22.0041	10.5482	13.3453	11.0855	6.16703	17.2525	55.6317	7.08607	12.7804	0.286629	10.0752
	4.77448	2.22153	5.66489	14.3466	18.4242	6.44866	8.64674	6.29426	14.941	72.7935	39.6177	6.05678	4.99708	12.3721	0.424605	14.9944	41.2833	8.8914	32.4887	95.5994	4.83152	75.9791	127.003	61.2493	0.731949	24.3359	49.5957		1.2823	3.83525	0.391886	8.28984	12.3675	0.391886		9.38731	4.67231	6.34773	21.4926	10.3798	13.2253	10.9175	5.99456	16.9121	54.9078	7.10762	12.6483	0.280458	9.88355
	5.60802	3.77857	5.44603	13.4427	17.1633	6.03369	8.57872	5.39464	13.9734	62.884	29.1021	5.82086	5.48653	11.5904	0.357434	8.82503	23.0414	9.8137	23.6579	73.6955	6.47714	62.1427	94.3328	64.7228	0.00234543	13.4854	55.6127		0.212836	2.04228	0.374823	7.6218	11.3425	0.212836		9.17146	4.58944	6.43519	20.8839	10.1918	13.1161	10.7313	5.79077	16.5221	53.9615	7.11926	12.5199	0.274993	9.68161
	6.01374	5.07243	5.14866	12.3872	15.8914	5.5906	8.35067	4.63109	12.9818	55.4577	21.447	5.80217	5.25915	10.7939	0.344778	5.46128	10.7469	10.2529	16.2939	56.862	7.61799	55.9107	70.8737	69.5959	1.21845	5.76137	62.4175		0.211566	0.729741	0.653507	6.58508	10.0892	0.211566		8.96284	4.51218	6.49425	20.2937	10.009	13.01	10.547	5.59833	16.1453	53.0799	7.1114	12.3942	0.270837	9.48592
	5.66481	4.92278	4.96577	11.483	14.9273	5.34408	7.88462	4.27134	12.156	54.1731	18.2444	5.50444	5.06035	10.0284	0.329257	4.92757	8.77253	8.51968	12.9481	49.5996	6.45436	61.2506	73.4159	72.6809	4.03251	2.06279	66.3737		0.160365	0.581668	0.538672	5.97853	9.42288	0.160365		8.76843	4.44301	6.54933	19.7433	9.83576	12.9028	10.3738	5.41943	15.7932	52.2417	7.10411	12.2705	0.266659	9.3021
	5.26545	4.71322	4.75111	10.5406	14.3554	5.17903	7.46746	4.04816	11.5156	54.2106	16.3876	5.22224	4.85809	9.2218	0.309925	4.84888	7.58587	7.37861	9.44402	47.4437	5.23692	67.6611	77.0509	76.3872	8.70547	0.747057	69.0901		0.0432067	0.509022	0.471135	5.31834	9.13317	0.0432067		8.57961	4.38236	6.60922	19.2202	9.6743	12.7927	10.2097	5.24835	15.4581	51.4054	7.10182	12.1469	0.262101	9.12695
	4.98788	4.61583	4.51928	9.90844	14.0751	4.81993	7.15442	3.97525	11.1297	55.5636	15.8026	4.9039	4.66686	8.6783	0.300592	4.69388	6.44441	6.94394	7.58463	47.8964	5.44982	72.3045	78.7701	80.4932	12.8353	0.341121	75.1889		0.0839736	0.288074	0.384625	5.00453	9.17123	0.0839736		8.39295	4.3268	6.66871	18.7113	9.52065	12.6807	10.0502	5.08239	15.1326	50.5701	7.09977	12.0231	0.257457	8.9568
	4.83637	4.40456	4.30468	9.38965	13.7938	5.18915	6.98637	3.84257	10.8289	55.001	14.7654	5.01276	4.51251	8.33953	0.297775	4.62251	6.66576	7.19149	5.77577	46.3413	3.22999	74.904	82.5649	84.3901	16.8217	0.091648	68.922		0.176393	0.608204	0.708086	4.37689	8.78105	0.176393		8.20827	4.27552	6.72209	18.2042	9.36968	12.5683	9.89134	4.91846	14.8098	49.7249	7.09363	11.899	0.253013	8.78897
	5.66254	4.30084	4.00997	8.79836	13.2812	6.5747	7.10459	3.4876	10.5922	49.0894	12.1634	6.11862	4.64126	8.24245	0.279515	2.07952	7.86107	9.57673	2.86885	38.15	0.280786	61.286	84.4606	89.8916	22.0216	0.0440668	47.8363		0.45608	1.81779	2.10866	2.67974	7.16254	0.45608		8.0187	4.22901	6.76939	17.5885	9.22208	12.4609	9.71477	4.72071	14.4355	48.5931	7.08171	11.7744	0.248868	8.62039
	5.44945	4.10982	4.43713	8.38551	12.5675	6.90136	6.97513	3.17013	10.1453	45.449	10.0497	6.1754	4.69021	8.01447	0.261656	2.32771	8.21	6.44143	1.98917	31.2748	0.00544261	64.6679	88.008	81.9739	26.0668	0.852974	43.4245		0.725955	2.06558	1.73827	2.21011	6.39211	0.725955		7.83225	4.18519	6.81186	16.9385	9.0826	12.3569	9.53455	4.51474	14.0493	47.3514	7.06696	11.6513	0.244914	8.45742
	5.22888	3.84063	6.55219	7.74835	11.7632	6.65809	6.96523	2.70839	9.67362	38.8845	7.33539	6.60514	5.5597	7.47578	0.146989	3.01491	9.76307	0.170602	0.613278	23.0208	0.0943326	68.264	93.1311	48.1483	32.979	2.9855	46.6898		1.37626	2.7645	0.0529518	1.14321	5.15808	0.0529518		7.65805	4.14472	6.85125	16.3155	8.95683	12.1608	9.34787	4.30756	13.6554	46.0807	7.05295	11.4576	0.237953	8.30744
	5.07822	3.66754	6.82509	7.2031	10.9984	7.27705	6.84156	2.48127	9.32284	36.2676	6.15672	7.01409	5.51494	7.25856	0.136503	3.10937	10.0744	0.00027133	0.130708	17.2791	0.189651	70.7762	96.502	44.4354	39.5387	6.21356	38.6142		1.93587	3.34656	0.189004	0.189004	3.98429	0.262957		7.49679	4.10799	6.88756	15.7426	8.8389	11.9424	9.16938	4.11408	13.2835	44.8676	7.03987	11.2491	0.230153	8.16784
	4.75855	3.55757	6.47376	6.68819	10.318	8.19925	6.66589	2.40941	9.07531	36.1454	5.80526	6.58098	5.18736	7.82148	0.202488	3.63795	9.66166	0.036915	0.000497249	13.3381	2.35117	76.257	98.6746	49.2428	46.2793	10.0682	28.0035		1.82242	3.0234	0.107216	0.107216	3.73706	1.61827		7.35412	4.07547	6.92033	15.1904	8.73063	11.6858	8.99279	3.92152	12.9143	43.6074	7.02877	11.0126	0.220814	8.04238
	4.41876	3.45115	5.98062	6.28586	9.83966	8.13935	6.35257	2.35172	8.70429	37.0201	5.53061	6.13324	4.80922	7.67597	0.229612	3.73962	8.4182	0.138341	0.00445006	12.1598	3.19258	82.3071	100.8	56.407	51.9153	13.3329	28.6411		1.71449	2.68209	0.152617	0.152617	3.70642	2.0061		7.22867	4.04711	6.95239	14.6547	8.6311	11.4325	8.82441	3.73377	12.5582	42.3118	7.02146	10.7805	0.211157	7.92989
	4.24359	3.24978	5.52675	6.97108	9.37638	7.96143	6.2215	2.3138	8.5353	37.1904	5.35368	6.24891	4.56438	7.71384	0.256508	3.91212	8.83113	0.48268	0.561862	9.95326	3.02735	85.516	104.884	63.4306	42.5105	16.9308	30.577		2.00532	2.99913	0.722163	0.722163	3.12747	1.71252		7.11499	4.02006	6.98552	14.1376	8.5381	11.1912	8.66458	3.55376	12.2183	41.0148	7.01789	10.5595	0.201489	7.82655
	3.97559	3.16978	5.15684	6.78372	8.87478	7.62154	5.93037	2.20446	8.13483	37.1723	4.85963	5.97028	4.2709	7.41208	0.268868	3.82118	7.62086	0.598359	0.728195	8.66952	2.86003	90.5446	106.529	69.4597	44.9888	21.3103	34.4516		1.99469	2.80049	0.81344	0.81344	2.9045	1.65126		7.00463	3.99504	7.01652	13.6384	8.45085	10.9674	8.51214	3.38303	11.8952	39.7436	7.0076	10.3535	0.192726	7.73368
	3.68347	4.83823	4.95062	6.59517	8.34185	7.08531	5.91578	1.71994	7.63572	29.0738	2.95821	5.7729	4.86633	6.96278	0.177228	4.98319	1.1611	0.931523	0.461578	5.88582	1.36782	96.1892	74.8718	72.9394	47.5536	26.5146	41.0338		2.08943	0.934665	0.822275	0.822275	2.56895	1.31242		6.8985	3.97261	7.04202	13.1621	8.36923	10.7333	8.36297	3.21917	11.5821	38.4931	6.93438	10.1423	0.187855	7.70562
	3.42877	4.97791	4.80294	6.73167	7.80329	6.75388	5.74974	1.6167	7.36645	28.1178	2.61372	5.85479	4.84669	6.74833	0.164005	5.38693	0.595727	0.896432	0.964183	4.21705	1.00829	101.25	72.4741	75.4837	45.6896	32.351	45.3899		2.42602	0.876881	1.05185	0.876881	1.9485	0.899089		6.7988	3.95512	7.07596	12.7148	8.28678	10.3871	8.2031	3.04698	11.2501	37.1442	6.86809	9.86202	0.178954	7.68137
	3.22492	4.78647	4.64508	15.2893	7.28696	6.51747	6.95836	4.32928	11.2876	62.2169	18.7427	5.65197	4.68043	7.09458	0.205023	13.9386	4.71711	5.35125	69.404	0.107974	0.194383	105.394	75.7703	78.2517	3.23347	38.4912	48.6312		2.42705	0.865502	1.00689	9.6373	1.63498	0.865502		6.70556	3.93924	7.10972	12.3031	8.20296	10.0376	8.0497	2.88627	10.936	35.8556	6.8066	9.57896	0.169195	7.65634
	3.15797	4.76909	4.49295	16.6384	6.83097	6.35731	7.04113	4.88579	11.9269	69.3893	23.8709	5.5632	4.56199	6.71256	0.190746	15.0789	5.16212	6.4932	92.1086	0.0441632	0.467599	106.773	76.0731	80.9664	9.90592	44.357	50.8907		2.40523	0.794109	1.07026	11.0752	1.26777	0.794109		6.6209	3.9255	7.12863	11.9282	8.11993	9.69965	7.90381	2.74013	10.6439	34.6684	6.74783	9.30472	0.159282	7.62428
	2.97649	4.8689	6.46018	16.3688	6.38588	6.12405	7.19738	4.68417	11.8816	65.0815	21.9414	6.25496	5.18269	6.4416	0.108301	17.816	5.42186	0.543474	84.1152	0.658546	1.15204	110.557	74.3421	49.4336	8.28136	50.484	54.2731		3.27848	1.38607	0.205213	10.1139	0.130911	0.130911		6.54883	3.91324	7.14496	11.5791	8.04024	9.38892	7.76921	2.60613	10.3753	33.5443	6.69786	9.05175	0.149457	7.5926
	2.94449	4.68312	10.3922	15.3192	5.97964	5.69722	7.50265	4.55531	12.058	60.716	20.7508	5.83843	4.93665	9.28905	0.305953	20.7768	7.94973	8.34941	61.099	2.31955	3.25957	111.231	77.5801	9.60317	3.34214	56.4217	60.7443		2.89394	1.15531	4.55375	9.4808	0.14121	0.14121		6.47792	3.90174	7.1603	11.2468	7.96673	9.10466	7.64303	2.48259	10.1256	32.4817	6.64852	8.82018	0.140391	7.56352
	5.19527	4.39457	10.329	14.5225	5.67667	5.36166	7.57994	4.00332	11.5833	52.8146	16.0266	5.51917	5.23687	9.16591	0.272797	5.68666	10.1466	7.55723	48.1991	3.62243	4.92079	68.8205	82.7465	9.99886	1.06382	61.065	66.0875		0.323894	1.1246	4.80982	9.00333	0.157508	0.157508		6.40865	3.89215	7.17573	10.9242	7.89475	8.84075	7.5227	2.36594	9.88864	31.4506	6.60042	8.60425	0.131791	7.53524
	8.29383	4.10128	10.0027	13.9483	5.58185	5.03658	7.82742	3.71834	11.5458	47.504	13.826	6.93784	5.1729	9.57545	0.298511	0.217541	13.8841	4.73162	37.4655	5.04257	7.7888	27.0114	88.1684	12.1691	0.209076	62.5559	71.4786		1.35599	2.83657	3.06481	7.01049	1.35599	1.90127		6.34314	3.88381	7.20062	10.6349	7.80977	8.5897	7.41033	2.26132	9.67165	30.5157	6.55751	8.39472	0.122872	7.50519
	8.54989	3.81109	9.3796	13.5544	5.33255	4.76463	7.56537	3.66208	11.2274	48.4058	13.4108	6.94122	4.90661	9.17218	0.302978	0.969285	14.0946	3.29145	35.869	4.98549	7.84414	24.4154	93.7022	16.9042	0.00401498	66.5617	76.151		1.60867	3.13013	2.43838	6.61323	1.60867	2.17659		6.28215	3.87713	7.22342	10.3745	7.7271	8.34848	7.30546	2.16757	9.47303	29.6706	6.51747	8.19313	0.113909	7.47526
	8.13973	3.55644	8.7069	13.3437	5.03431	4.49698	7.21301	3.63786	10.8509	50.4347	13.234	6.58702	4.63131	8.5651	0.298096	0.8588	13.3705	2.2317	37.5856	4.74676	7.37683	28.637	98.6972	22.8884	0.0217147	71.5171	80.8939		1.55271	3.03058	2.11988	6.75671	1.55271	2.09004		6.22468	3.87186	7.24605	10.1379	7.66922	8.11693	7.21111	2.0843	9.29541	28.904	6.48003	8.005	0.10528	7.45764
	7.84096	3.3459	8.18663	12.9432	4.6911	4.21943	6.8712	3.57076	10.442	51.9671	12.7504	6.26603	4.33735	8.10022	0.302541	0.940438	12.4277	1.73037	36.8686	4.75281	7.03187	31.9239	102.925	28.1372	0.300227	77.4396	85.9635		1.57493	2.92013	1.9206	6.67712	1.57493	2.0466		6.16865	3.86753	7.26753	9.92305	7.61856	7.89662	7.12366	2.01068	9.13433	28.2253	6.44337	7.8271	0.0969651	7.44304
	7.97298	3.1905	7.93182	12.0856	4.4753	3.97591	6.60535	3.36973	9.97509	51.0152	11.3551	6.20356	4.10076	7.96269	0.320135	1.8704	11.6613	1.7595	30.0333	4.53714	6.91394	30.4494	106.102	30.9054	1.97534	81.2844	90.5384		1.76942	3.01306	1.72826	5.88206	1.72826	2.22764		6.11537	3.86281	7.28703	9.72804	7.56109	7.71092	7.04421	1.94718	8.99139	27.6423	6.40828	7.67346	0.089845	7.42406
	10.4953	3.86895	8.01747	11.2977	4.18034	4.6702	7.08834	3.31235	10.4007	46.7296	10.9717	6.34384	4.30281	9.87588	0.39306	11.6077	10.3645	0.863278	17.7191	8.45646	5.8474	8.97442	92.5854	29.9604	4.81073	86.6898	77.8079		4.15151	2.47489	1.67363	4.95391	2.16349	1.67363		6.06502	3.89997	7.30637	9.54996	7.50078	7.55192	6.979	1.87794	8.85694	26.9084	6.37536	7.53913	0.0836373	7.40358
	11.6169	6.15497	8.16016	10.649	3.90475	4.76497	7.54179	3.14661	10.6884	41.7223	9.90114	7.15757	5.11247	10.0268	0.324608	16.6064	1.92327	0.382383	9.65484	13.2281	7.71074	3.51261	53.8185	28.4187	8.07733	91.8978	76.145		4.45932	1.0026	1.0026	3.49145	3.25282	2.3926		6.01805	3.93885	7.32637	9.3854	7.44253	7.40833	6.91992	1.81415	8.73407	26.2163	6.34513	7.43398	0.0790215	7.36735
	11.0772	6.27513	7.85234	9.81986	3.6713	4.48109	7.19616	2.93331	10.1295	40.7622	8.60432	7.06374	4.9296	9.32798	0.308494	15.0627	0.848293	0.430573	6.88379	12.4246	7.37159	5.82666	52.0699	31.7954	13.4779	96.428	81.1799		4.0135	0.788604	0.788604	2.75612	3.39243	2.58264		5.97481	3.97731	7.35156	9.23534	7.38874	7.27755	6.86755	1.75675	8.6243	25.5805	6.30049	7.37945	0.0788712	7.31455
	10.1789	6.18265	7.35787	9.03211	3.52533	4.17524	6.74201	2.63378	9.37579	39.0652	6.93679	6.77026	4.67709	8.61355	0.296183	11.8119	0.312882	0.379283	5.24457	10.347	6.58831	10.9709	53.4132	37.6163	19.8824	99.3162	86.7849		3.40859	0.587609	0.587609	2.26185	3.24493	2.59502		5.93441	4.0103	7.35957	9.10487	7.33993	7.15748	6.81776	1.70732	8.52508	25.0422	6.24018	7.35466	0.0819784	7.24871
	9.43323	5.7569	6.88827	8.29007	3.3585	4.00498	6.28866	2.38064	8.6693	37.8561	5.66746	6.32258	4.44296	7.93962	0.282385	9.88831	0.282764	0.359533	4.00566	8.58584	5.21518	16.4662	59.8175	43.5972	27.0505	102.669	89.9861		3.11064	0.565683	0.565683	1.96749	2.96409	2.31761		5.89602	4.03871	7.3646	8.98065	7.26103	7.05329	6.76572	1.66045	8.42617	24.5422	6.18534	7.33871	0.0852829	7.15716
	9.56711	5.40738	6.57963	7.82506	3.35826	3.77083	6.08471	2.39363	8.47834	39.3384	5.72945	5.9935	4.17996	7.5137	0.285089	12.1271	0.458779	0.244942	3.02882	7.43355	5.35405	15.3975	65.3463	47.7682	32.1038	102.674	94.4833		3.57361	0.586124	0.586124	1.83156	2.63525	2.22267		5.85977	4.06591	7.36879	8.86716	7.1519	6.95947	6.71216	1.6161	8.32827	24.0772	6.13469	7.31457	0.0877277	7.05569
	11.6212	5.2995	6.24113	7.57919	4.39777	4.5209	6.60995	2.7263	9.33625	41.2454	7.43271	5.77032	4.71555	7.24467	0.211461	25.1129	1.7173	0.136028	0.939409	4.89374	4.36415	3.49632	67.1021	52.5617	34.9505	82.6883	80.4641		5.85092	0.470819	0.470819	1.80887	1.37254	1.24942		5.82681	4.09038	7.37089	8.76146	7.04437	6.87193	6.66098	1.57552	8.23649	23.653	6.08809	7.28926	0.0897914	6.95815
	11.3385	4.97881	6.77975	9.87741	5.16605	5.3429	7.24724	2.71951	9.96675	37.5248	7.39574	6.06133	5.21026	9.103	0.271967	16.7387	5.14581	0.218548	6.91778	4.33135	3.62652	4.63345	72.4588	45.0419	13.0586	69.3061	66.3929		5.27721	1.08252	0.718426	3.81608	0.895273	0.718426		5.78109	4.11177	7.37506	8.66135	6.94139	6.7871	6.60963	1.54031	8.14994	23.3041	6.03259	7.26665	0.0927912	6.86425
	10.557	4.66487	6.88679	9.34961	4.9539	5.14403	6.92603	2.49947	9.4255	36.088	6.24734	6.01541	5.00143	8.7339	0.271742	13.1838	5.11283	0.00153988	5.87372	3.8893	3.17551	8.60897	77.902	43.6167	17.1518	72.8835	69.6732		4.54157	1.35054	0.871377	3.33419	1.06151	0.871377		5.71144	4.13251	7.37992	8.56764	6.84499	6.70261	6.55652	1.5111	8.06762	23.0473	5.95924	7.24619	0.0974565	6.7738
	9.93012	4.50337	6.51945	8.64984	6.27022	4.96584	6.80647	2.10795	8.91443	30.9698	4.44347	6.39483	5.29194	8.11724	0.2107	9.75717	5.30429	0.0823801	3.398	0.287573	3.38793	12.6804	80.779	48.6036	23.4376	52.1409	72.6797		3.53529	1.89147	0.124619	2.25501	0.124619	1.42899		5.63428	4.15143	7.37117	8.47697	6.75032	6.622	6.50103	1.48392	7.98495	22.826	5.88121	7.21596	0.101911	6.68616
	9.33861	4.57493	6.1047	8.10072	7.81494	4.81325	6.79119	1.92601	8.7172	28.3604	3.70952	6.95982	5.13611	8.02927	0.219755	6.48933	4.91181	0.471273	1.71486	1.04806	3.91224	17.243	79.4977	54.5587	29.056	32.2186	75.3047		2.37879	2.38489	0.855121	1.1409	0.855121	2.14657		5.56107	4.16878	7.35395	8.39224	6.63259	6.54735	6.44266	1.45781	7.90048	22.6275	5.80764	7.17361	0.105226	6.58997
	8.73876	4.40709	5.8569	7.84942	7.58638	6.33895	6.79625	1.56885	8.3651	23.084	2.46128	6.96267	5.97742	7.78366	0.131257	3.77333	5.7081	0.882369	1.10917	0.624303	0.209119	22.5846	82.519	58.2806	31.8283	34.8655	51.1529		1.77609	2.55558	1.10576	0.886753	0.623712	0.623712		5.49342	4.18694	7.33547	8.3157	6.51802	6.47536	6.38748	1.4341	7.82158	22.4517	5.7389	7.1311	0.108174	6.49669
	8.17255	4.26179	6.44593	7.73135	7.10836	9.13544	7.14257	1.68312	8.82569	23.5646	2.83288	7.41986	6.61153	8.06225	0.0988645	1.06086	8.29888	0.485312	0.346662	0.00117027	3.97152	28.2868	85.1798	49.6342	33.1745	40.7391	18.9716		0.752696	3.15806	0.973929	0.311495	0.311495	1.71558		5.43172	4.20503	7.3159	8.2444	6.41452	6.40474	6.33605	1.41222	7.74827	22.2886	5.67498	7.09056	0.110891	6.40963
	7.54236	4.09398	6.24754	7.31217	6.87854	9.20455	6.87986	1.68469	8.56455	24.4873	2.83819	7.09535	6.40529	7.48481	0.0777191	0.438915	7.76111	0.399825	0.186894	1.74168e-06	5.40421	35.3873	88.3055	52.4689	38.179	43.7258	18.3743		0.447011	3.00137	0.847814	0.216816	0.216816	2.1092		5.37526	4.22242	7.29784	8.17464	6.33223	6.3383	6.29012	1.39165	7.68176	22.1243	5.6145	7.05795	0.113905	6.33526
	6.96749	3.88774	5.86656	6.98274	6.74001	8.67795	6.52042	1.57958	8.09999	24.2251	2.49506	6.85375	6.08493	6.97893	0.0684334	0.199877	6.93099	0.427523	0.213745	0.048221	4.65495	42.5572	92.2242	58.1333	42.3585	45.577	23.1662		0.113742	2.96601	0.987187	0.128991	0.113742	1.8242		5.3197	4.24083	7.28143	8.1045	6.26288	6.27209	6.2469	1.37156	7.61846	21.9558	5.55549	7.0291	0.117096	6.26748
	6.65104	4.49411	9.39036	6.73396	6.41083	11.3413	7.5036	2.44369	9.94728	32.5669	5.97161	6.6925	6.47088	8.72626	0.148408	0.726848	9.05701	3.55987	0.59234	1.19414	14.7278	46.7861	80.9455	16.8159	45.6587	50.13	4.62163		0.0414586	2.19839	2.69786	0.0414586	0.281674	4.64878		5.26587	4.2726	7.25325	8.03725	6.19906	6.2049	6.20549	1.347	7.55249	21.7067	5.49917	6.99131	0.119463	6.20198
	6.5238	4.72407	13.9316	6.2148	6.03864	13.4528	8.48095	4.08593	12.5669	48.1777	16.6948	6.3693	6.08268	11.7206	0.316677	3.83046	14.1142	29.7097	5.13547	5.96491	24.7194	48.5431	76.8605	0.194065	52.9443	55.5389	0.00146468		0.1545	1.64523	7.56231	0.1545	0.330661	7.08351		5.21492	4.30754	7.22231	7.97181	6.1385	6.13783	6.16549	1.32187	7.48736	21.4398	5.44565	6.9581	0.121935	6.13817
	6.09312	5.00355	14.2962	5.79081	5.6208	13.1701	8.3291	4.21612	12.5452	50.6192	17.7757	5.94197	5.66331	11.4008	0.336233	4.99962	11.0593	35.6067	6.44289	7.33486	23.4351	54.7299	72.0383	0.648274	59.2941	61.9413	0.103042		0.151151	0.93842	8.35427	0.151151	0.321161	7.22812		5.17651	4.34012	7.19214	7.93292	6.08022	6.07422	6.13269	1.30361	7.4363	21.2568	5.40094	6.92727	0.123809	6.07722
	5.79021	5.13819	13.3877	5.45553	5.2239	12.3025	7.88302	3.86552	11.7485	49.0361	14.9423	5.62287	5.28181	10.6745	0.337964	4.37985	7.53405	30.3018	5.89267	7.07088	19.5322	59.3035	69.7707	0.0106838	64.57	68.3462	1.41263		0.167336	0.484676	7.76485	0.167336	0.398966	6.67967		5.14787	4.36337	7.16203	7.89441	6.0232	6.01742	6.10138	1.28708	7.38847	21.095	5.36526	6.89687	0.124905	6.02031
	5.71734	4.82604	12.6555	5.19669	4.92044	11.5173	7.47223	3.60558	11.0778	48.253	13.0002	5.45702	4.9895	10.0673	0.337244	3.07962	7.00228	26.8666	5.17807	6.51161	16.3627	60.431	75.0829	0.698154	68.797	73.4559	3.89575		0.260327	0.630972	7.19851	0.260327	0.536574	6.0603		5.12139	4.37912	7.1325	7.79189	5.96887	5.97467	6.06141	1.25472	7.31613	20.7002	5.33326	6.86473	0.125551	5.97177
	5.66578	4.47329	12.0923	4.89731	4.83491	11.2206	7.19735	3.48666	10.684	48.4436	12.1568	5.28155	4.85051	9.83187	0.339275	2.34572	7.42049	23.9601	5.29018	5.58115	16.1862	61.2353	81.3205	1.95671	73.8529	74.9293	5.15524		0.384233	0.808252	6.81071	0.384233	0.446638	5.93902		5.09727	4.3934	7.10413	7.67254	5.89161	5.93612	6.01585	1.21876	7.23461	20.2592	5.29586	6.83206	0.126667	5.91387
	5.49287	4.25085	11.5245	4.52956	4.78358	10.8303	6.90195	3.34454	10.2465	48.4579	11.186	5.13823	4.59306	9.49595	0.347994	1.9855	7.02832	21.3682	5.62825	4.48748	15.432	63.9714	85.3819	3.86733	80.3089	75.8205	7.07973		0.354645	0.887376	6.3863	0.608671	0.354645	5.69208		5.08411	4.4061	7.08157	7.57907	5.74083	5.90151	5.96553	1.19267	7.15821	19.9928	5.24829	6.80256	0.128976	5.82117
	5.21196	4.5894	11.5313	4.39355	4.58476	10.1287	6.73995	3.21094	9.95089	47.6405	10.3101	4.90068	4.58592	8.89954	0.319872	2.33475	4.62483	22.9569	5.50557	4.64484	11.4839	68.5439	79.2398	3.84082	82.7651	79.3226	11.3054		0.311277	0.311277	6.6306	0.50713	0.315924	5.22805		5.07296	4.41781	7.06755	7.51206	5.57719	5.8688	5.9194	1.17862	7.09802	19.9112	5.19901	6.78051	0.132017	5.72299
	4.90484	6.77263	12.4264	6.2146	4.3731	9.62381	7.38589	3.07881	10.4647	41.685	9.47906	6.49361	5.23228	8.91102	0.260105	6.15561	0.376094	25.4064	1.37193	9.07693	5.0083	73.7235	45.1376	1.13361	52.9472	83.1376	14.9558		1.58877	0.279015	5.93276	0.279015	2.12051	3.1302		5.05877	4.42727	7.05276	7.45248	5.42017	5.8372	5.87477	1.17013	7.0449	19.9178	5.14912	6.75826	0.135138	5.62868
	4.56442	6.60805	12.1252	5.9137	4.19718	9.09023	7.08313	3.02379	10.1069	42.6901	9.14332	6.26087	4.90174	8.46968	0.266833	6.34386	0.2257	25.4223	1.36757	8.32868	4.02845	79.6852	47.3761	1.86568	57.4168	86.3766	19.3675		1.69645	0.347176	5.86431	0.347176	2.06369	2.82936		5.03482	4.42458	7.03736	7.3973	5.27979	5.80808	5.83032	1.16832	6.99864	20.0387	5.09606	6.7356	0.138572	5.54393
	4.34107	6.1529	11.3171	5.74179	4.07947	8.40955	6.67365	2.75264	9.42629	41.2465	7.57704	5.94734	4.69125	7.84539	0.251594	5.44092	0.271177	21.5616	0.86836	6.72973	3.01336	83.7228	53.8489	4.72621	60.0516	88.5784	25.822		1.60628	0.205556	5.36975	0.205556	1.86787	2.46221		5.00558	4.41284	7.02248	7.34868	5.15632	5.78295	5.78814	1.17149	6.95963	20.2395	5.04326	6.7139	0.142095	5.46963
	4.09268	5.86727	10.8971	5.4594	3.93216	7.84582	6.34907	2.64126	8.99033	41.6007	6.97624	5.66334	4.43436	7.35118	0.247492	5.09132	0.232135	20.6845	0.791506	5.84146	2.24026	88.33	58.1226	6.72877	64.5078	91.373	31.869		1.57066	0.203931	5.23376	0.203931	1.73118	2.18249		4.97744	4.40035	7.00767	7.31035	5.03984	5.75896	5.7491	1.17807	6.92717	20.4913	4.99304	6.69549	0.145652	5.3994
	3.87962	5.77231	11.0547	5.13233	3.70104	7.45428	6.16571	2.75992	8.92562	44.7623	7.61713	5.45232	4.1928	7.03379	0.253059	5.22618	0.154759	23.9018	1.06788	6.07458	1.66043	92.3801	59.5794	5.93616	69.8688	95.8449	36.4429		1.5727	0.319994	5.60234	0.319994	1.75128	2.00196		4.95168	4.38861	7.00226	7.29	4.92714	5.7357	5.7159	1.1917	6.9076	20.8489	4.93328	6.68562	0.150818	5.34369
	3.80037	5.5505	10.661	5.55497	3.5323	6.95935	6.00975	2.60663	8.61637	43.3734	6.79451	5.55273	4.2379	6.60826	0.218543	4.88133	0.210908	21.634	0.206824	6.13773	0.901753	93.9098	63.0529	8.00946	62.9819	99.1773	42.6635		1.75236	0.00223422	5.10825	0.00223422	2.02043	1.40662		4.92669	4.37691	6.99867	7.27384	4.81592	5.71582	5.68464	1.20769	6.89233	21.2447	4.84361	6.67796	0.159209	5.32126
	3.57394	5.19098	9.935	5.47927	3.47036	6.4151	5.67744	2.37667	8.05411	41.8616	5.64856	5.33512	3.9782	6.18114	0.216839	4.42471	0.236646	18.1268	0.0392737	4.8712	0.544134	98.3497	68.8917	12.6457	64.1892	100.415	50.0696		1.76118	0.144143	4.59988	0.144143	1.86476	1.07997		4.90175	4.3671	6.99514	7.25937	4.70684	5.69184	5.65368	1.22445	6.87813	21.6576	4.75557	6.66932	0.167507	5.2968
	3.47127	4.9479	9.18188	5.32633	3.35099	5.8967	5.36251	2.12928	7.4918	39.7068	4.53384	5.13712	3.84043	5.75411	0.199456	3.57681	0.171901	14.5876	0.00130897	4.04623	0.285358	100.397	72.9859	18.5692	66.6631	102.821	57.6746		1.66585	0.189215	4.04476	0.189215	1.78613	0.759583		4.86807	4.35973	6.99201	7.24489	4.60258	5.65231	5.61993	1.24198	6.86191	22.0995	4.66895	6.65709	0.175537	5.26019
	3.42953	4.59601	8.4326	5.02271	3.24367	5.48178	5.03438	1.88269	6.91707	37.3966	3.54452	4.80936	3.72115	5.36701	0.1811	2.57557	0.192174	11.5479	0.000136164	3.20666	0.200162	101.235	79.1223	25.5882	71.7132	105.009	64.1489		1.37984	0.213354	3.62324	0.213354	1.56569	0.672418		4.83547	4.35294	6.98252	7.22934	4.50512	5.60798	5.58556	1.25725	6.84281	22.5089	4.58771	6.63889	0.182707	5.22173
	3.26966	4.37685	7.814	4.85572	3.68006	5.20348	4.86663	1.61237	6.479	33.1312	2.59974	4.61628	3.85425	5.11654	0.140711	2.55029	0.239884	8.68699	0.00011907	1.40795	0.113473	104.477	83.0693	32.2293	74.5695	96.2562	68.6843		1.34662	0.239434	3.19772	0.239434	0.936224	0.587203		4.80393	4.34773	6.94939	7.21805	4.41493	5.56465	5.54978	1.26739	6.81717	22.8367	4.51218	6.60321	0.18812	5.18429
	3.12415	4.33964	7.22164	5.23702	3.48669	4.92101	4.72169	1.46822	6.18991	31.0952	2.15567	4.63032	3.69993	5.15802	0.164608	2.55214	0.145962	6.24973	0.265564	1.52522	0.0397259	107.473	83.7488	39.3059	68.1295	100.088	73.4462		1.50617	0.290682	2.59132	0.606697	1.14363	0.290682		4.78612	4.34226	6.9265	7.21045	4.3309	5.51438	5.51844	1.27871	6.79714	23.1716	4.45323	6.57449	0.192357	5.15025
	3.84723	4.31148	6.72816	5.16415	3.4043	4.61303	4.67806	1.17393	5.85199	25.0943	1.37811	4.46225	3.9633	5.02637	0.118255	0.690272	0.134378	4.20291	0.236287	1.62246	0.00422947	93.0038	84.265	45.7371	69.3377	101.743	78.8199		0.615021	0.150771	2.2659	0.701899	1.05795	0.150771		4.7712	4.33713	6.92185	7.20402	4.25371	5.45739	5.49088	1.29331	6.7842	23.5539	4.44565	6.56411	0.192416	5.1143
	4.81645	4.20805	6.47304	5.07322	3.34862	4.28554	4.70082	1.05229	5.75311	22.3851	1.10731	4.551	4.22742	5.00903	0.0846217	0.0133703	0.242823	3.14076	0.138681	1.82844	0.172456	75.2492	86.1746	49.2529	70.8604	102.869	84.7419		0.265454	0.342947	1.92204	0.522223	1.20237	0.265454		4.77005	4.3318	6.92061	7.19717	4.18257	5.42108	5.47055	1.30635	6.77689	23.8796	4.44136	6.5581	0.19244	5.09556
	5.3464	3.91798	6.41805	4.81175	3.26092	4.09688	4.642	1.13209	5.77408	24.3879	1.28162	4.45431	3.9627	5.21274	0.136237	0.496182	0.524201	3.15437	0.0288165	1.90737	0.297154	66.3359	91.6443	50.0278	75.3308	104.656	88.2511		0.892084	0.536335	1.96374	0.357436	1.19339	0.357436		4.76977	4.32635	6.91991	7.18007	4.11782	5.38554	5.44991	1.3159	6.76581	24.1454	4.4372	6.55241	0.192473	5.07765
	5.05981	3.69401	6.1687	4.46417	3.03659	3.85553	4.3798	1.11526	5.49506	25.4638	1.24382	4.15985	3.73439	4.9109	0.136087	0.462412	0.470309	3.20015	0.00711827	1.80422	0.27486	71.0864	95.9826	53.6173	81.4851	109.296	92.8439		0.89996	0.46584	2.00885	0.304321	1.12326	0.304321		4.76946	4.31972	6.92084	7.17345	4.05829	5.35197	5.43229	1.32807	6.76036	24.4477	4.43216	6.5487	0.192748	5.06072
	4.66222	3.56669	6.03332	4.21852	2.92847	3.71665	4.18764	1.07941	5.26706	25.7761	1.16513	3.96758	3.60418	4.55129	0.116132	0.22522	0.385586	3.40652	0.000953178	1.58552	0.221835	77.9488	98.4936	55.6182	85.9804	111.569	95.5395		0.694634	0.400896	2.06574	0.250933	1.03912	0.250933		4.76932	4.29478	6.93644	7.1662	4.00258	5.32223	5.41526	1.34587	6.76113	24.8533	4.41342	6.55614	0.195334	5.04578
	4.36396	3.62593	8.1663	3.92297	2.72906	3.67768	4.41432	1.91445	6.32877	43.3691	3.66512	3.80033	3.63887	4.25371	0.0779011	0.00253635	0.621549	14.0774	0.241418	2.84008	0.542638	83.3044	97.3211	28.3533	91.5487	115.821	96.3029		0.563629	0.174393	4.36597	0.122648	1.07126	0.122648		4.76939	4.26704	6.95379	7.15496	3.95265	5.29311	5.39849	1.36247	6.76096	25.238	4.39263	6.56496	0.198249	5.03125
	4.03458	3.43224	7.95183	4.26963	2.51167	4.79612	4.49935	1.86365	6.363	41.4206	3.47321	4.15211	3.58283	4.6645	0.131154	0.216007	1.13871	11.9196	0.0527681	3.95086	0.0880769	89.4254	101.18	30.6833	85.0351	120.547	75.6023		0.117526	0.719863	3.79972	0.117526	1.64044	0.644017		4.76924	4.23999	6.96786	7.07492	3.9061	5.26376	5.37031	1.3603	6.73061	25.3299	4.3723	6.56847	0.200732	5.0165
	3.92431	3.27511	7.70054	4.54596	2.37156	4.48487	4.38372	1.81806	6.20178	41.473	3.30534	4.20459	3.43741	4.53069	0.137207	0.21106	1.22903	11.0012	0.026321	4.04881	0.0102302	91.5231	104.366	33.5304	80.0152	123.644	81.1119		0.280278	0.929484	3.49595	0.341371	1.83303	0.280278		4.76753	4.21245	6.97931	7.0173	3.86577	5.23457	5.34615	1.36265	6.7088	25.4883	4.35122	6.57102	0.203237	5.00105
	4.57843	3.22732	7.44618	4.41184	2.25864	4.82311	4.45759	1.75675	6.21434	39.4104	3.08618	4.49513	3.52345	4.76194	0.149479	0.0146032	1.51355	8.93168	0.00209314	4.83538	0.133611	79.4354	105.345	36.5408	82.4327	126.168	75.1337		0.0832973	1.26781	2.95105	0.0832973	2.2365	0.327981		4.76553	4.18296	6.96685	6.96268	3.83953	5.20543	5.3205	1.35763	6.67812	25.5169	4.32861	6.55213	0.204355	4.98548
	4.5051	3.15031	7.07865	4.32822	2.21416	4.63159	4.31801	1.64586	5.96387	38.1162	2.70886	4.41666	3.44479	4.59997	0.143594	0.0350058	1.36352	7.62114	0.000104401	4.42617	0.098336	80.7478	106.932	41.1193	83.958	127.169	78.4906		0.0884404	1.26635	2.66198	0.0884404	2.20251	0.214928		4.76259	4.15412	6.91277	6.91105	3.81634	5.17842	5.28922	1.34266	6.63188	25.3849	4.30624	6.50559	0.203421	4.9705
	4.35781	3.10629	6.76956	4.11624	2.16743	4.29695	4.13571	1.54575	5.68146	37.3756	2.38934	4.2066	3.35878	4.34259	0.127746	0.0493265	1.05972	6.93713	0.000379061	3.87412	0.0259972	83.4167	107.844	45.1789	87.8876	128.225	84.5321		0.151212	1.10031	2.56296	0.090353	2.03916	0.090353		4.75637	4.12711	6.85781	6.86031	3.79352	5.16353	5.25978	1.32747	6.58725	25.2382	4.28443	6.4583	0.202358	4.95995
	4.1492	2.98217	7.40121	6.08062	2.03734	4.03014	4.44678	1.98044	6.42722	44.5366	3.92215	4.08967	3.24416	5.59776	0.266187	0.0885523	2.1451	8.72868	2.66943	5.80542	0.173586	87.2707	110.437	37.0865	54.915	131.188	89.5094		0.0595298	1.10751	3.31154	1.99095	2.05234	0.0595298		4.72714	4.10991	6.80375	6.81044	3.76919	5.17052	5.23182	1.31297	6.54479	25.0958	4.26421	6.41077	0.201083	4.94883
	3.96377	2.8772	8.13594	6.79466	2.45958	3.76159	4.66545	2.2782	6.94365	48.8311	5.19017	3.86268	3.0983	6.08694	0.325374	0.492368	3.19786	12.0443	4.53351	4.8659	0.816967	90.7697	112.655	28.6776	44.8421	121.694	94.663		0.101087	0.985481	4.27326	2.93198	1.4031	0.101087		4.70025	4.10839	6.75245	6.7609	3.74639	5.18483	5.20887	1.2962	6.50506	24.8844	4.25635	6.36656	0.198647	4.94254
	3.86276	2.85726	7.9488	6.76374	4.29022	3.50578	4.87143	2.01634	6.88777	41.3911	4.06563	4.07649	3.59503	6.14536	0.261831	1.0174	4.05686	9.47023	3.58084	0.337804	1.86499	92.7045	113.078	30.7168	45.2571	84.6558	99.7062		0.213728	1.21923	3.87231	2.68725	0.213728	0.570711		4.67471	4.10789	6.70572	6.71286	3.7246	5.19889	5.18744	1.28066	6.4681	24.6877	4.24959	6.32902	0.196569	4.9368
	3.7401	2.72183	7.47323	6.41327	4.74105	3.30571	4.73253	1.86548	6.59801	39.4182	3.48001	4.24057	3.4143	5.99521	0.274287	0.984926	4.04291	7.51143	2.82488	7.26047e-05	2.03583	95.0817	115.977	36.2145	50.0954	76.563	103.742		0.500478	1.51874	3.23266	2.1727	0.500478	0.934867		4.64997	4.10785	6.66172	6.68336	3.71092	5.21314	5.17116	1.26845	6.43961	24.5294	4.24338	6.29958	0.195031	4.93155
	3.68296	2.58219	6.9911	6.16083	4.52455	5.17925	4.85348	1.6138	6.46728	33.2504	2.60436	4.8519	3.89336	5.91544	0.20615	1.37011	5.15878	4.56942	1.70918	0.108195	0.106125	96.1992	119.004	42.2498	53.7325	80.3987	69.0866		1.16894	2.26971	2.1392	1.30894	0.327349	0.327349		4.6217	4.11794	6.61814	6.66337	3.69879	5.22917	5.15818	1.25713	6.41531	24.3716	4.24388	6.2709	0.192778	4.92544
	3.53884	6.5709	6.71616	5.96196	4.18324	6.04295	5.50234	1.32016	6.8225	23.9927	1.74282	6.00246	4.62792	6.43891	0.163642	3.85536	1.14182	1.47335	0.211254	1.74004	0.292261	99.0472	47.8889	45.8996	56.6876	86.636	55.4746		2.46362	0.568442	0.7137	0.0404942	1.81922	0.0404942		4.56588	4.11945	6.57134	6.6455	3.69351	5.23663	5.13872	1.24804	6.38676	24.2871	4.23106	6.23766	0.191676	4.90125
	3.31918	6.55297	6.67022	5.7144	3.99322	5.80815	5.34302	1.37823	6.72125	25.7949	1.89952	5.76128	4.42352	6.36676	0.180092	4.09593	1.46396	1.76145	0.137922	1.82197	0.216342	103.467	48.1374	46.5241	60.4767	90.2094	59.0274		2.44209	0.791691	0.908946	0.046874	1.76806	0.046874		4.4971	4.0951	6.52159	6.62779	3.70811	5.24047	5.11503	1.23969	6.35472	24.2362	4.1956	6.20131	0.192914	4.86878
	3.14595	6.31406	6.9972	6.14325	3.81648	5.54572	5.32711	1.51767	6.84478	28.4896	2.30332	5.84448	4.24879	6.27136	0.192257	4.75748	0.974076	2.7892	0.666087	2.28199	0.0477893	107.022	51.5096	42.1705	53.9906	93.5978	63.1288		2.69854	0.469579	1.15271	0.298767	2.028	0.298767		4.43111	4.06692	6.48533	6.61427	3.73226	5.24326	5.09553	1.23434	6.32986	24.2239	4.15797	6.17481	0.195189	4.83718
	2.91145	5.81052	6.53059	7.40153	3.72129	5.3388	5.2857	1.69642	6.98211	32.0945	2.87783	5.57466	4.12567	6.35057	0.212376	5.63703	0.275436	1.54975	4.47677	2.44737	0.00282015	111.929	58.9911	48.4485	37.0826	95.4489	66.4597		2.6632	0.235857	0.955927	1.82687	1.85337	0.235857		4.37118	4.03703	6.45457	6.60696	3.76276	5.2459	5.07973	1.23077	6.3105	24.229	4.12056	6.15241	0.197785	4.80854
	2.73143	5.47254	6.12106	6.97374	3.63432	5.83136	5.12741	1.61127	6.73868	31.4247	2.59619	5.65195	4.09388	6.04863	0.192729	5.74073	0.119115	0.98734	3.40894	2.2293	0.495546	115.77	64.297	54.3173	42.4757	97.1557	58.6714		2.92052	0.17941	0.469109	1.32179	2.01762	0.17941		4.31713	4.00901	6.42616	6.60618	3.79351	5.24695	5.06649	1.229	6.29549	24.2575	4.08604	6.13136	0.200181	4.78204
	2.58567	5.19419	5.73197	6.71684	3.51716	5.6893	4.90585	1.5473	6.45316	31.5399	2.39415	5.44174	3.93642	5.7213	0.184814	5.38324	0.0831348	0.682462	3.27965	1.92846	0.613793	118.928	68.8385	60.2038	45.8904	99.479	60.8677		2.85607	0.247559	0.290223	1.27509	1.92458	0.247559		4.25927	3.98266	6.39777	6.60785	3.82404	5.2481	5.05328	1.22882	6.2821	24.3173	4.05181	6.11035	0.202569	4.75368
	2.49954	4.85568	5.4066	6.43736	3.33169	5.29099	4.63698	1.45476	6.09174	31.3731	2.11634	5.07333	3.71269	5.3777	0.183162	4.56865	0.0478335	0.592327	3.24138	1.70378	0.427728	120.814	74.5701	65.3588	49.755	103.213	67.2416		2.5738	0.21765	0.333269	1.36402	1.74165	0.21765		4.17781	3.9554	6.37169	6.60773	3.84112	5.23981	5.03226	1.23514	6.2674	24.5444	4.011	6.08872	0.205721	4.70881
	2.37144	4.48171	5.25606	6.26283	3.08911	4.91079	4.39533	1.43554	5.83087	32.6607	2.06078	4.69625	3.43726	5.16974	0.201287	4.09611	0.00746304	0.740864	3.48758	1.70619	0.265704	123.646	81.1687	67.8156	52.2476	108.201	73.6214		2.32481	0.214538	0.559808	1.56658	1.60714	0.214538		4.09643	3.92939	6.33807	6.58079	3.85266	5.22092	5.00304	1.23427	6.23731	24.6704	3.97115	6.05878	0.20814	4.65867
	2.263	4.28011	4.95827	6.128	2.90839	4.60989	4.19127	1.40615	5.59743	33.5496	1.97727	4.445	3.25132	4.87117	0.199428	3.71825	0.00789208	0.588278	3.75089	1.6458	0.175237	126.07	84.842	72.8089	54.215	111.993	78.8756		2.182	0.164888	0.513267	1.683	1.53661	0.164888		4.02116	3.90559	6.30121	6.55457	3.93318	5.20687	4.9871	1.2203	6.20739	24.4691	3.95518	6.02763	0.207602	4.61402
	2.13819	3.9844	4.60569	5.72327	2.70404	4.46046	3.93601	1.31682	5.25283	33.4557	1.73401	4.22243	3.02413	4.56938	0.203497	3.23215	0.00234231	0.448473	3.1943	1.51775	0.275047	128.888	90.3769	78.9502	60.3389	116.36	81.5522		2.08424	0.238026	0.383258	1.50084	1.51839	0.238026		3.95022	3.88299	6.26624	6.53101	4.02499	5.20817	4.97727	1.20731	6.18458	24.2565	3.96892	6.00172	0.203879	4.61658
	2.04559	3.76453	4.36599	5.56207	2.55402	4.34652	3.77312	1.29238	5.0655	34.2523	1.67025	4.05553	2.85665	4.36112	0.208441	2.98435	7.37475e-05	0.351493	3.20033	1.48621	0.328791	130.999	94.6057	83.2673	62.8693	119.619	83.6229		2.00993	0.290995	0.310461	1.50654	1.50151	0.290995		3.8832	3.85948	6.23431	6.51	4.12054	5.20948	4.9695	1.19695	6.16645	24.0859	3.94253	5.9781	0.205185	4.66501
	1.95947	3.72866	4.08698	5.41419	2.46049	4.20551	3.64255	1.25623	4.89878	34.4877	1.57812	3.90782	2.77754	4.17588	0.201102	2.83276	0.00741527	0.197516	3.1387	1.39726	0.316925	132.978	95.3048	88.4371	65.2361	121.674	86.2218		1.94835	0.179158	0.179158	1.50637	1.44733	0.297691		3.82049	3.83826	6.203	6.48885	4.21538	5.19301	4.95983	1.18726	6.1471	23.9376	3.93254	5.9505	0.204185	4.70419
	2.12791	3.63951	3.81784	5.02487	2.70756	3.9129	3.53843	1.01172	4.55016	28.5924	1.02358	3.72868	2.94055	3.88914	0.138892	1.98956	0.0102175	0.0780675	2.20949	0.690352	0.140229	129.122	97.0534	93.5716	71.6768	116.284	91.7415		1.60076	0.0891621	0.0891621	1.29619	1.02112	0.184228		3.76258	3.82028	6.17747	6.46652	4.3067	5.15084	4.9474	1.17872	6.12611	23.825	3.94189	5.92081	0.200647	4.72877
	2.27245	3.49584	3.64226	4.68341	3.95241	3.69576	3.62369	0.784703	4.40839	21.6548	0.615759	3.66901	3.53245	3.88825	0.0479472	1.82584	0.0163454	0.000344973	1.12301	0.108057	0.00519433	125.858	99.9049	96.9992	77.5751	90.9863	95.9483		1.39656	0.173172	0.0267491	1.0144	0.283397	0.0267491		3.70944	3.80382	6.1833	6.48173	4.39179	5.11153	4.94693	1.18807	6.13501	24.0164	3.95081	5.91536	0.19912	4.75166
	2.11249	3.57335	3.40478	4.50762	4.33901	3.46253	3.56663	0.852481	4.41911	23.9016	0.726724	3.51794	3.41922	4.14759	0.0962592	2.11452	4.51769e-05	0.0261955	0.885456	0.596567	0.0108361	129.472	98.3614	101.734	80.7027	83.7605	100.572		1.40545	0.055409	0.113163	0.989674	0.821065	0.055409		3.66055	3.78811	6.19371	6.50343	4.47389	5.07708	4.94946	1.20129	6.15075	24.2711	3.95955	5.91455	0.197993	4.77548
	2.04913	4.83936	3.34068	4.44803	4.13564	3.29342	3.68438	1.00656	4.69094	27.3197	1.01316	3.73816	3.30524	4.36994	0.13872	2.67404	1.33399	0.118132	0.583168	0.203642	0.152846	130.918	74.8522	103.031	81.7767	87.5242	103.992		1.68903	1.1012	0.397485	0.709872	0.397485	0.444737		3.61331	3.76818	6.16797	6.52608	4.55707	5.02056	4.9422	1.20913	6.15132	24.4654	3.96541	5.88112	0.194557	4.78882
	1.99554	5.1311	4.5585	4.50141	3.83386	3.07543	3.84931	1.1495	4.99881	29.8625	1.32135	4.16764	3.26504	4.54423	0.163803	3.43645	1.643	0.502955	0.425231	0.000238493	0.598881	132.147	69.8893	79.791	80.8143	93.2618	108.486		2.17209	0.963467	0.390866	0.33377	0.33377	1.0922		3.56705	3.76758	6.09358	6.55116	4.64177	4.94385	4.9275	1.20617	6.13366	24.4783	3.98612	5.80615	0.185863	4.79281
	2.75857	4.841	4.35308	6.82712	3.60083	2.9523	4.22215	1.5051	5.72725	35.6477	2.26532	3.97696	3.11443	4.71902	0.204837	2.14207	0.38297	0.0171422	6.78588	0.386034	1.61252	115.187	74.824	83.5031	44.4084	97.817	111.066		1.21839	0.86404	0.376122	2.85017	0.376122	1.02465		3.53412	3.77385	6.01368	6.57477	4.7273	4.86808	4.9153	1.2007	6.116	24.4278	4.01222	5.73908	0.177091	4.79769
	3.21464	4.47273	4.03695	6.3122	3.40677	2.93399	4.06288	1.23713	5.30001	30.4496	1.5305	3.72186	3.26267	4.36379	0.144381	0.719512	0.167977	0.000672355	5.05945	0.430479	1.2744	105.605	81.3306	89.3806	51.5363	101.693	111.452		0.507221	0.75087	0.315089	2.59034	0.315089	0.787874		3.50898	3.7793	5.94556	6.59901	4.81245	4.79859	4.90732	1.19903	6.10635	24.4335	4.03413	5.686	0.169943	4.80552
	2.97863	4.14661	3.81887	6.02898	3.22706	3.83403	4.0057	1.08065	5.08635	26.9779	1.16781	3.82645	3.37501	4.06847	0.0931628	1.05487	0.0198567	0.0349039	4.09366	0.606278	0.0294677	110.512	87.3191	93.5517	55.683	105.35	93.2586		0.847824	0.320158	0.00758207	2.20252	0.599395	0.00758207		3.48276	3.78616	5.89404	6.6298	4.89234	4.7497	4.9058	1.20432	6.11013	24.549	4.02705	5.64698	0.167452	4.82102
	2.81298	3.8473	3.58236	5.833	3.07398	3.85679	3.8344	1.06585	4.90025	27.7969	1.13603	3.71483	3.20107	3.85442	0.0926009	1.04329	0.000166248	0.063526	3.99441	0.578244	0.00050133	114.022	93.0026	98.1828	58.6462	108.516	92.8195		0.901843	0.132469	0.132469	2.11818	0.640848	0.141965		3.45524	3.79398	5.84496	6.66301	4.96657	4.7364	4.91003	1.21181	6.12183	24.6802	4.02958	5.62536	0.165281	4.85148
	3.5426	3.54828	3.72809	7.24514	2.93821	3.66434	4.11111	1.56103	5.67214	37.971	2.43682	3.60631	3.54402	3.71215	0.0231708	0.323201	0.316778	0.146704	9.82211	1.37569	0.199601	98.9722	98.8593	95.316	39.0118	111.363	96.5648		0.0637095	0.0580316	0.121778	3.63882	0.668102	0.0580316		3.42832	3.80117	5.79708	6.69889	5.03574	4.74262	4.9173	1.2211	6.1384	24.8327	4.03653	5.60674	0.16283	4.88918
	3.47795	3.30786	4.41672	8.61615	2.85603	3.45326	4.35466	2.14881	6.50348	49.3451	4.6174	3.4656	3.34421	4.18203	0.111319	0.768631	1.09579	0.00385133	18.1603	2.2459	0.812528	100.263	103.698	82.344	23.7649	113.104	100.758		0.0123436	0.157739	0.951119	5.15055	0.609572	0.0123436		3.40284	3.80363	5.74664	6.73418	5.10035	4.75522	4.92381	1.23144	6.15525	25.0099	4.04152	5.58507	0.160342	4.92779
	3.35561	3.16748	4.18555	8.38807	2.72227	3.28882	4.18463	2.11338	6.29801	50.5033	4.46636	3.32221	3.19781	3.97807	0.108733	0.687284	1.03461	8.43364e-07	17.6689	2.13849	0.80249	102.728	106.577	86.5929	26.0407	115.967	104.086		0.0333959	0.154735	0.86334	5.06586	0.599937	0.0333959		3.37919	3.78971	5.68539	6.74644	5.15978	4.76792	4.9214	1.23725	6.15866	25.1403	4.03426	5.55399	0.158499	4.96385
	3.21286	3.5093	3.90578	7.92495	3.12532	3.12136	4.13326	1.88176	6.01502	45.5271	3.541	3.36108	3.14721	3.80666	0.0948316	0.847137	0.389335	0.0517502	14.3769	1.01594	1.02394	105.642	99.6361	91.8781	30.9818	107.449	107.531		0.148217	0.148217	0.544697	4.56387	0.235754	0.239715		3.35759	3.77664	5.62437	6.75651	5.21548	4.77912	4.91828	1.24294	6.16122	25.2717	4.02726	5.52215	0.156543	4.9973
	3.08988	3.89801	3.66128	7.52522	3.54449	3.07802	4.13282	1.69306	5.82588	40.9663	2.86646	3.60288	3.20353	3.83883	0.0902104	1.08772	0.0551346	0.222348	11.5084	0.346128	1.11259	108.185	92.0271	96.625	35.5915	98.9347	108.432		0.513004	0.295124	0.0583942	3.92233	0.0583942	0.524862		3.33689	3.76636	5.56848	6.7648	5.26708	4.79964	4.91721	1.24867	6.16587	25.3938	4.02468	5.49313	0.154284	5.03336
	2.85049	3.67461	3.484	7.65031	3.27961	2.94507	3.98068	1.82471	5.80539	45.8392	3.32958	3.3818	3.0287	3.62696	0.0898865	1.27734	0.0936786	0.246695	13.4662	0.4915	1.07249	113.222	96.3631	100.142	34.1146	104.274	111.218		0.531317	0.292808	0.102194	4.26851	0.102194	0.436736		3.31771	3.75752	5.51905	6.77457	5.31387	4.83323	4.91932	1.25536	6.17468	25.5189	4.02645	5.46776	0.151809	5.07355
	2.68994	3.53881	4.21009	8.50535	3.08538	2.85333	4.14715	2.20421	6.35136	53.15	4.85855	3.3121	2.91134	4.04227	0.162639	2.12345	0.370073	0.00396081	18.9939	1.12736	1.67398	116.665	99.0476	86.1369	24.8575	108.279	113.162		0.622153	0.226717	0.897988	5.19325	0.226717	0.45877		3.29932	3.74739	5.48803	6.79545	5.35724	4.86644	4.92564	1.26771	6.19335	25.7369	4.02715	5.45533	0.150612	5.11184
	2.48859	3.44541	4.1605	8.29228	2.95336	2.83182	4.02866	2.16779	6.19645	53.8091	4.6993	3.19939	2.86221	3.98173	0.163579	2.37182	0.340176	0.0173819	18.1784	1.15628	1.43242	121.055	100.915	87.0597	27.0276	111.044	113.62		0.710796	0.246029	0.961115	5.09289	0.246029	0.367561		3.2804	3.73661	5.45953	6.811	5.39678	4.90314	4.93124	1.27926	6.2105	25.9419	4.02824	5.44384	0.149449	5.14996
	2.343	3.4242	3.95196	7.94317	2.88561	2.79106	3.88983	2.06197	5.95181	53.0093	4.25173	3.15491	2.8147	3.82002	0.151524	2.39269	0.216813	0.00385923	16.4295	1.00846	1.2073	124.28	101.342	90.9949	30.7793	112.476	114.49		0.811905	0.269295	0.79705	4.78826	0.269295	0.363847		3.26271	3.7269	5.4358	6.82377	5.43266	4.94121	4.93717	1.29011	6.22729	26.1306	4.03048	5.43501	0.148385	5.18693
	2.29364	3.56364	3.69734	7.34976	2.8555	2.62176	3.73027	1.85405	5.58432	49.7028	3.4375	3.20957	2.68019	3.66391	0.15506	2.06391	0.0277674	0.00108469	13.1007	0.765226	1.2288	125.383	98.5542	95.9174	37.7158	113.116	118.142		0.915929	0.354068	0.487769	4.14019	0.354068	0.587811		3.24537	3.71718	5.41479	6.83279	5.46521	4.97718	4.94209	1.30018	6.24227	26.3083	4.03218	5.45261	0.149759	5.19598
	2.19022	3.43045	3.48815	6.83113	2.82137	2.46838	3.53828	1.6931	5.23138	47.8508	2.86658	3.12591	2.55663	3.47372	0.15208	1.81726	0.0116279	0.00251365	10.8428	0.51397	1.14469	127.709	101.216	100.059	44.355	113.843	121.5		0.935683	0.304542	0.362238	3.70522	0.304542	0.657528		3.2302	3.7085	5.3978	6.84282	5.49595	5.0125	4.94796	1.31029	6.25825	26.4814	4.0345	5.47141	0.15116	5.20515
	2.0744	3.32024	3.2392	6.61923	2.74373	2.32481	3.38693	1.65762	5.04456	48.9417	2.74771	2.99146	2.42954	3.29998	0.151922	1.72275	0.00444821	0.0218254	10.4477	0.413715	1.1281	130.341	103.446	105.101	47.2224	115.506	124.686		0.917066	0.328776	0.247736	3.62777	0.247736	0.666651		3.22604	3.6995	5.38486	6.8521	5.51931	5.0469	4.95478	1.31729	6.27207	26.5862	4.03635	5.4857	0.15221	5.21588
	3.2977	3.12035	4.53607	6.44254	2.59605	2.24961	3.70706	1.5518	5.25886	41.8607	2.40809	3.20903	2.72712	4.22648	0.215623	0.16757	0.344221	0.687273	7.48289	1.23434	2.12414	103.905	107.552	80.1922	49.6819	118.702	126.371		0.0886754	0.0886754	1.32705	3.23352	0.61298	0.959414		3.22217	3.68845	5.37417	6.85583	5.54063	5.07839	4.95994	1.32316	6.2831	26.6769	4.03593	5.49901	0.153444	5.22628
	3.26648	3.04436	6.0079	6.04567	2.59823	2.50073	3.91056	1.66328	5.57384	42.533	2.7665	3.15542	2.70976	5.32255	0.325284	0.414837	0.750301	4.39883	4.55868	1.72222	1.98763	104.542	109.134	55.998	55.4342	118.654	120.788		0.11106	0.11106	2.85248	2.89024	0.557195	0.654694		3.21197	3.67557	5.36385	6.85727	5.55894	5.10697	4.96243	1.33029	6.29272	26.8072	4.03342	5.51016	0.154737	5.23541
	4.30351	2.91851	5.85727	5.60106	2.72571	4.50813	4.31903	1.30736	5.62639	30.2697	1.70918	4.40582	3.26476	5.32783	0.240098	0.000240952	1.96146	2.36618	1.64359	2.53867	0.0357587	84.4115	111.779	58.2751	62.2525	115.893	80.6934		0.102311	1.48731	1.45145	1.19524	1.68011	0.102311		3.21971	3.66227	5.35217	6.85645	5.57575	5.1354	4.96696	1.33212	6.29907	26.8196	4.03055	5.51986	0.155942	5.24378
	4.21518	2.70435	5.45661	5.26086	2.90126	4.40735	4.1576	1.15418	5.31178	27.7607	1.33213	4.31126	3.22974	5.04748	0.219608	0.00331506	2.11193	1.68742	1.21718	1.5784	0.0623748	86.0424	116.354	64.5527	67.7365	112.144	82.5141		0.0960865	1.60691	1.14535	0.949596	1.41001	0.0960865		3.22166	3.65096	5.33708	6.85502	5.60008	5.1626	4.97123	1.33557	6.3068	26.8659	4.02887	5.53433	0.157422	5.24984
	3.94478	2.5071	5.24936	6.12133	2.92247	4.26528	4.16839	1.36778	5.53616	32.8131	1.87081	4.10503	3.17805	5.00334	0.223103	0.05	2.75987	1.1685	3.814	1.55231	0.00938827	91.1319	120.648	67.926	54.3132	111.696	85.1154		0.16025	1.59793	1.14433	2.0163	1.18256	0.16025		3.22354	3.6413	5.32086	6.85411	5.62947	5.18862	4.97632	1.33948	6.31579	26.9171	4.02813	5.55232	0.159094	5.25474
	3.6701	2.3444	6.5108	5.87076	2.77064	4.11107	4.21296	1.66765	5.88061	39.5837	2.78105	3.89059	2.99551	5.43084	0.289014	0.294698	3.49153	5.28006	2.7483	2.08029	0.0103828	96.4516	124.248	48.7243	58.0692	114.928	87.9847		0.220482	1.54618	2.62022	1.98018	1.11994	0.220482		3.22658	3.63147	5.30288	6.85353	5.65813	5.21116	4.98062	1.34318	6.3238	26.9681	4.0264	5.56931	0.160793	5.25702
	3.43523	2.20387	6.53788	5.60737	2.81067	3.8416	4.07277	1.67197	5.74474	41.0523	2.79547	3.63842	2.96681	5.16593	0.270403	0.40646	3.49281	6.07677	2.355	1.59289	0.0534387	101.12	127.401	48.347	62.1528	114.071	93.1124		0.203187	1.43455	2.89946	1.96896	0.827742	0.203187		3.22934	3.61981	5.2611	6.85346	5.68535	5.2302	4.97988	1.3464	6.32628	27.0367	4.02241	5.57929	0.162146	5.24565
	3.21005	2.0812	6.05211	7.28521	2.63173	3.58226	4.14043	2.06097	6.20139	49.7767	4.24758	3.39615	2.77631	5.43464	0.323755	0.865597	4.2404	3.65453	9.88966	2.27617	0.311553	105.7	130.185	55.3383	38.5129	117.926	98.1848		0.186103	1.31495	2.65595	3.88905	0.764426	0.186103		3.23241	3.60878	5.21899	6.84869	5.71129	5.25065	4.97847	1.34844	6.32691	27.0854	4.01133	5.59613	0.164955	5.23482
	2.98656	2.01478	5.63822	10.8763	2.79763	3.43901	4.62542	3.29694	7.92235	71.2787	10.8698	3.21278	2.84486	5.08842	0.282803	2.68585	6.81543	1.02578	39.0736	3.3408	1.40757	110.345	131.706	61.6674	6.83708	114.35	101.044		0.226223	1.198	2.42544	7.66352	0.415152	0.226223		3.23375	3.59851	5.18104	6.83874	5.73766	5.27505	4.97746	1.35013	6.32759	27.1249	3.99414	5.62201	0.169284	5.22805
	2.77736	1.92046	5.21434	10.9069	3.7616	3.20914	4.63163	3.26459	7.89623	70.4847	10.6576	3.48537	2.8853	4.85116	0.254103	3.43834	7.35049	0.339547	39.3791	0.756951	2.0235	114.784	133.879	68.5044	6.67795	94.6627	105.718		0.708013	1.56491	1.72897	7.42154	0.276234	0.276234		3.2285	3.58717	5.15263	6.82915	5.76595	5.29374	4.97619	1.35447	6.33066	27.219	3.97853	5.6479	0.173415	5.22318
	2.64991	1.79891	4.98432	10.156	3.66154	2.99673	4.37458	3.02696	7.40153	69.1943	9.16247	3.32914	2.73662	4.65363	0.259397	2.97446	6.63403	0.371791	33.4252	0.508415	1.89845	117.531	136.707	72.365	11.1226	96.6198	110.131		0.679226	1.53022	1.65518	6.82689	0.332405	0.332405		3.22566	3.57594	5.1264	6.81892	5.79459	5.3096	4.97519	1.35825	6.33344	27.3005	3.96356	5.67334	0.177421	5.218
	4.5733	1.69387	4.83302	9.44843	3.39398	3.8729	4.63592	2.60704	7.24296	56.2357	6.79665	4.2231	3.51371	4.76809	0.151462	0.00392057	8.65562	0.0388487	23.1603	1.54241	0.58219	79.5268	139.174	74.9621	16.3431	101.951	92.5093		0.3502	2.52923	0.609915	5.22532	0.829124	0.3502		3.22135	3.57402	5.10153	6.81068	5.82145	5.32443	4.97558	1.36105	6.33663	27.3547	3.9559	5.6972	0.180387	5.21298
	5.37065	2.38049	4.59589	8.96203	3.14924	5.73493	5.0322	2.31601	7.34821	46.0237	5.36388	4.98327	3.5109	5.64386	0.232989	0.114543	7.03161	0.190369	15.4435	3.54555	0.49383	65.9415	123.445	79.1244	20.5123	106.954	60.1578		0.387377	2.60278	0.387377	3.97876	1.83403	0.751666		3.21712	3.57748	5.06736	6.78461	5.84787	5.33744	4.97198	1.35791	6.32989	27.3113	3.94995	5.72026	0.183068	5.2024
	5.86125	3.65918	4.25032	8.59965	3.0527	6.19561	5.26978	2.04175	7.31154	38.7445	4.16875	5.05578	3.80696	6.11202	0.232388	0.349829	2.59405	1.03931	11.088	4.91545	0.857154	58.2144	96.6663	85.3916	23.9261	108.96	53.2239		0.805464	1.39661	0.805464	3.54386	2.00308	1.13983		3.21243	3.58012	5.02383	6.75082	5.86892	5.34915	4.96421	1.35253	6.31674	27.2456	3.94105	5.73898	0.185737	5.18649
	5.58528	3.5063	4.03383	8.53993	2.85458	5.90365	5.07059	2.07016	7.14075	40.8268	4.28556	4.80956	3.63818	5.82406	0.231011	0.264907	2.44702	1.07488	12.0363	4.91074	0.693981	62.5016	99.6959	89.4396	24.5139	113.135	57.5691		0.775728	1.30326	0.775728	3.73037	1.95498	1.09409		3.20652	3.5819	4.98767	6.7189	5.86957	5.36102	4.95426	1.34583	6.30009	27.1651	3.93334	5.74243	0.186971	5.17434
	5.36699	3.34209	3.78687	9.993	3.32336	5.64444	5.24279	2.53605	7.77885	48.3722	6.43157	4.57693	3.45328	5.57508	0.235014	0.0154239	3.61267	2.11972	22.5645	3.6842	0.161322	66.0009	103.002	94.1718	12.2365	103.382	61.5698		0.790059	1.23484	0.790059	5.41608	1.25356	1.06751		3.20063	3.58362	4.96907	6.6923	5.86402	5.37569	4.94756	1.34014	6.2877	27.0869	3.92998	5.74194	0.187342	5.17238
	5.14599	4.19941	3.57323	10.0873	3.26226	5.57901	5.30787	2.50461	7.81248	47.1867	6.27306	4.6727	3.72977	5.47076	0.189226	0.0262068	1.22869	3.009	22.8433	4.18455	0.073517	69.6406	86.3351	98.3638	11.5854	104.629	62.6008		0.473288	0.473288	1.09947	5.41464	1.41044	0.906314		3.19566	3.58541	4.95344	6.67684	5.8599	5.38512	4.94273	1.33707	6.27979	27.0512	3.92742	5.74121	0.187595	5.16928
	4.91359	4.02036	3.33801	9.51008	3.6522	5.41541	5.14161	2.27767	7.41928	44.2989	5.1878	4.46698	3.74424	5.28996	0.171096	0.0519928	1.25719	3.25297	19.0835	2.21834	0.0749685	73.5734	89.6945	103.085	15.8484	96.8036	65.2165		0.446613	0.446613	1.12897	5.0431	0.814778	0.948436		3.20106	3.54569	4.93688	6.66208	5.85859	5.38392	4.93137	1.3397	6.27107	27.1669	3.89349	5.73992	0.191669	5.1604
	4.73863	3.71992	3.18496	8.87864	5.36467	5.14941	5.17271	2.00107	7.17378	38.6853	4.0043	4.94402	3.9746	5.31085	0.143908	0.188421	2.11058	3.95113	13.734	0.0368497	0.000542855	76.6054	95.4755	106.216	21.2746	66.0386	69.5835		0.205388	1.2241	1.75906	3.93463	0.42065	0.205388		3.20697	3.50543	4.91786	6.6465	5.85975	5.38272	4.91987	1.34265	6.26252	27.2903	3.85854	5.74049	0.196057	5.15029
	4.47843	3.4575	4.22595	8.46788	6.08686	4.75959	5.24604	1.79736	7.0434	34.2614	3.23051	4.61901	4.28907	5.75504	0.145954	0.589225	3.19886	1.04057	10.3803	0.706991	0.236629	81.228	100.673	85.8426	25.2325	54.8225	76.2389		0.140582	1.16151	0.393055	3.84887	1.46786	0.140582		3.21218	3.46724	4.89407	6.6244	5.86931	5.38131	4.90809	1.34506	6.25315	27.405	3.82395	5.74731	0.200952	5.13769
	4.18553	3.19281	4.28248	8.30028	6.5751	4.44003	5.1627	1.89587	7.05857	36.7224	3.59432	4.36125	4.20977	6.04133	0.17867	0.954861	3.88048	0.7748	9.84437	1.99485	0.52226	86.5932	106.054	84.7984	26.9445	47.8309	81.9216		0.175719	1.16844	0.0787759	3.93902	2.21384	0.0787759		3.21836	3.43263	4.87287	6.58827	5.8862	5.37875	4.89618	1.34416	6.24033	27.4532	3.79269	5.75933	0.205888	5.12581
	4.02834	2.95493	4.0472	8.21267	6.43371	4.10981	4.96444	1.95938	6.92382	39.4683	3.83917	4.07851	4.03306	5.85273	0.18407	0.876285	4.03815	0.841334	10.551	2.15874	0.730394	89.5434	111.01	89.1869	27.8616	49.8065	88.0082		0.0501637	1.12358	0.0313058	4.13416	2.3552	0.0313058		3.22482	3.39987	4.85303	6.55427	5.90323	5.37037	4.88427	1.34325	6.22752	27.5016	3.76316	5.77001	0.210512	5.1117
	3.78157	2.7726	3.74052	7.99184	6.41105	3.88556	4.76386	1.99408	6.75794	41.8585	3.97636	3.83357	3.75078	5.77968	0.212886	0.964886	3.96512	1.04723	10.4199	2.71326	0.771399	94.2746	114.886	95.0735	30.2416	50.1268	92.266		0.0519962	1.06097	0.0930514	4.15827	2.57749	0.0519962		3.23168	3.36892	4.83597	6.52619	5.91889	5.36197	4.87394	1.3434	6.21734	27.5629	3.73568	5.77966	0.214809	5.09897
	3.47476	2.57363	3.63334	7.56768	6.10608	3.69243	4.50799	1.90552	6.41351	42.2699	3.63101	3.66288	3.5144	5.50267	0.2205	1.06756	3.74174	0.765013	9.36174	2.55389	0.665126	100.327	119.191	97.1751	35.0867	54.5383	96.0135		0.188125	1.08926	0.0295488	3.9048	2.44319	0.0295488		3.23727	3.34078	4.82061	6.52482	5.93964	5.3551	4.8697	1.3509	6.2206	27.7409	3.71074	5.7935	0.219141	5.08786
	3.20057	2.37808	3.41715	7.18291	6.31936	3.45344	4.32525	1.93823	6.26349	44.8121	3.75675	3.43529	3.25471	5.60288	0.265102	1.26492	3.79146	0.824656	8.16623	3.97645	0.760048	105.895	123.499	101.484	39.793	51.4337	100.754		0.234729	1.05721	0.0181493	3.74762	2.88406	0.0181493		3.24263	3.31599	4.80566	6.5224	5.96564	5.34861	4.86682	1.35847	6.22529	27.913	3.68841	5.81138	0.223476	5.07713
	3.02992	2.28468	3.20104	6.72801	13.0068	3.73955	5.33166	4.06235	9.39401	76.1929	16.5027	3.47029	3.0727	5.9809	0.32122	5.29799	9.2841	4.53954	1.9498	58.9071	2.53482	109.436	125.584	105.885	45.7391	0.234573	95.0924		0.440369	1.18562	0.269254	3.25772	9.53646	0.269254		3.24798	3.29248	4.79136	6.51681	5.99164	5.34241	4.86378	1.36519	6.22897	28.0684	3.6672	5.82933	0.227676	5.06688
	2.837	2.24323	3.02261	6.29389	15.451	5.09542	5.82386	4.9603	10.7842	85.172	24.6046	4.05902	2.8834	5.99427	0.350415	8.92136	12.8209	7.847	0.220926	92.6821	0.530623	113.51	126.514	109.589	51.7996	3.84135	70.4871		1.22202	1.81579	1.03641	2.23487	11.392	1.03641		3.25287	3.2711	4.77814	6.5123	6.01658	5.33772	4.86145	1.37187	6.23332	28.2194	3.64786	5.84687	0.231604	5.05793
	2.63605	2.22389	2.91141	5.99963	17.3693	4.94439	6.01411	5.75307	11.7672	95.6594	33.0978	3.9279	2.70489	5.73582	0.359085	11.4113	14.3658	9.62678	0.000209743	128.94	1.1443	117.832	126.95	111.93	56.1219	15.0406	73.0459		1.29185	1.70401	1.01649	2.07173	13.4414	1.01649		3.25799	3.25088	4.76568	6.51125	6.03969	5.33795	4.86057	1.37923	6.2398	28.3758	3.63491	5.86425	0.234688	5.05181
	2.46796	2.28519	2.72622	5.73415	17.0706	4.69134	5.82925	5.67733	11.5066	97.3938	32.2321	3.70878	2.53253	5.47345	0.367341	11.2983	12.5604	9.62881	0.00904329	126.369	1.29485	121.509	125.572	115.882	60.1699	12.8133	77.4355		1.24082	1.42359	0.982559	2.02538	13.3619	0.982559		3.26616	3.23134	4.75398	6.5267	6.06102	5.3477	4.86448	1.39012	6.25461	28.5769	3.63812	5.88269	0.235755	5.05084
	2.38146	2.46405	3.89245	5.49819	16.2406	4.9186	5.89922	5.2205	11.1197	88.4948	27.2536	4.40552	2.82115	5.3533	0.309763	12.3746	11.8004	4.02715	0.160824	106.944	0.961614	123.424	121.595	92.1338	63.8862	7.55973	73.4874		2.02406	1.94147	0.513079	1.09267	11.8351	0.513079		3.2709	3.22986	4.7431	6.54336	6.07785	5.36408	4.87152	1.3976	6.26912	28.6892	3.63895	5.89941	0.236986	5.05359
	2.22824	2.4475	6.83111	8.83338	15.3873	5.27335	6.83348	4.89992	11.7334	71.7047	24.0093	6.05223	3.15396	8.33282	0.450853	21.2082	19.2368	5.59206e-06	3.99961	73.1677	2.43402	126.852	121.961	44.3552	21.6942	3.5956	67.5312		3.82399	3.60473	0.778884	2.78115	9.33506	0.778884		3.27351	3.23456	4.73255	6.55891	6.07987	5.38023	4.8766	1.40133	6.27793	28.7358	3.63827	5.90496	0.237519	5.05639
	2.0784	2.31669	6.90701	9.15277	14.95	5.23355	6.77307	4.83348	11.6065	71.3632	23.3625	6.07028	3.0459	8.59133	0.476524	22.0399	19.8593	0.0179397	5.66296	66.8622	2.37012	130.249	124.867	43.35	18.821	2.12845	68.1868		3.99188	3.75359	0.83673	3.08249	8.87972	0.83673		3.27716	3.23717	4.72285	6.57486	6.07589	5.39539	4.88055	1.40435	6.2849	28.7744	3.63858	5.90576	0.237541	5.05912
	1.9271	2.50183	6.81655	8.99916	14.7295	5.68889	6.77718	4.71519	11.4924	69.5745	22.233	6.25272	3.29859	8.4535	0.438638	23.5232	18.2786	0.0015502	4.93718	63.2401	1.18438	133.726	120.764	44.5494	20.1774	1.53379	60.8742		4.32562	3.75089	0.563831	2.74644	8.47682	0.563831		3.28691	3.2325	4.71222	6.59115	6.07332	5.40951	4.88427	1.40802	6.29229	28.8277	3.64324	5.90737	0.237067	5.06087
	1.89813	4.66344	6.49307	8.72255	14.5079	5.78156	7.0111	4.30267	11.3138	61.3693	18.513	6.13731	4.94297	8.16518	0.245817	26.1425	5.51153	0.268363	2.92904	56.2016	1.51178	134.396	77.9273	48.9722	22.7389	1.03387	59.4367		4.23918	1.47387	0.355753	2.58523	8.37056	0.355753		3.29565	3.22393	4.68884	6.60446	6.0732	5.42627	4.88539	1.41315	6.29854	28.9261	3.64395	5.91147	0.237302	5.05755
	2.79978	5.63118	6.30557	8.15175	14.1744	5.59399	7.10945	3.86528	10.9747	54.3681	14.9404	5.96838	5.60329	7.69021	0.156988	18.5732	2.18529	0.64623	1.08639	49.9141	2.29664	114.304	61.778	51.6316	28.5084	0.466983	62.3641		3.16859	0.337194	0.337194	2.18338	8.20607	0.374388		3.29504	3.21514	4.66817	6.5907	6.0742	5.46332	4.88443	1.41573	6.30016	28.9846	3.63833	5.92148	0.238828	5.06574
	3.27664	5.68318	6.5755	7.87993	13.7382	5.3535	7.08449	3.59508	10.6796	50.7458	12.9246	6.12934	5.43592	7.55382	0.163044	14.4997	1.96366	0.25907	0.632723	44.2716	2.99632	104.335	60.9633	47.8253	31.485	0.0610578	66.2202		2.8527	0.446158	0.446158	1.75059	7.60884	0.77584		3.28854	3.20679	4.65171	6.58185	6.07524	5.50973	4.88564	1.42167	6.30732	29.099	3.62933	5.93386	0.240979	5.08072
	3.09529	5.51168	7.504	8.27539	12.9101	6.62829	7.32079	3.28001	10.6008	44.804	10.7585	7.06614	5.79083	8.08254	0.165188	17.8548	3.27288	0.0335643	0.911266	31.2402	0.479554	108.072	63.6709	35.8452	27.2034	0.337556	47.0979		3.97085	1.55446	0.437852	1.20925	5.84394	0.437852		3.2902	3.20003	4.63682	6.57771	6.07559	5.54411	4.88741	1.42557	6.31298	29.1682	3.62686	5.94272	0.242003	5.09046
	2.91335	5.25509	7.18415	8.21837	12.258	9.88982	7.61979	3.31531	10.9351	43.5092	10.9913	7.70126	5.73735	9.47196	0.245547	22.1507	5.59183	0.189788	0.358298	21.5129	5.153	111.888	67.8316	39.7774	27.8014	1.52051	12.9691		4.78791	2.44617	0.517114	0.517114	4.55673	2.18856		3.2996	3.19476	4.62278	6.57392	6.07512	5.57307	4.88987	1.42698	6.31685	29.1823	3.63039	5.94961	0.242089	5.09792
	2.80131	4.96956	6.73653	8.11719	11.7002	11.4524	7.62953	3.53856	11.1681	46.3797	12.5214	7.42686	5.4113	10.6186	0.324848	23.3117	7.07542	0.797449	0.237815	16.5703	14.6142	114.271	72.6163	45.624	28.8787	3.20728	4.15631		4.62555	2.4573	0.690331	0.690331	4.27334	4.02552		3.30237	3.19041	4.60634	6.55344	6.07409	5.59888	4.88759	1.42556	6.31315	29.167	3.62837	5.95529	0.242801	5.10261
	2.66391	4.83545	6.48746	7.92316	11.046	11.389	7.39083	3.44438	10.8352	46.6034	11.8638	7.20531	5.24846	10.2653	0.323381	22.3438	6.52995	0.816075	0.283374	13.3606	15.985	117.228	74.9199	49.0507	31.0017	5.97821	4.41891		4.5414	2.36986	0.717849	0.717849	3.84073	4.18365		3.30412	3.18656	4.58179	6.5278	6.07232	5.62172	4.88239	1.42317	6.30556	29.1491	3.62354	5.95967	0.243773	5.10176
	2.53941	5.38067	6.30138	7.44008	10.3156	10.8936	7.14513	3.13777	10.2829	43.9148	9.84561	6.87073	5.61085	9.59673	0.262098	21.2126	3.11331	0.71192	0.0869969	10.0519	14.0513	119.939	65.7787	51.6919	36.6146	10.0836	6.74675		4.33132	1.49006	0.569353	0.569353	3.44488	4.0229		3.30648	3.18356	4.55901	6.50362	6.0744	5.64186	4.87816	1.42127	6.29943	29.1354	3.61961	5.96627	0.244804	5.10043
	2.40423	5.30161	6.02322	6.92086	9.7677	10.2101	6.77129	2.9195	9.69079	43.1158	8.52346	6.47204	5.48201	9.05599	0.245837	19.0712	2.15996	0.559619	0.02237	8.97845	11.8257	122.918	67.0674	55.769	43.1678	13.8636	10.7646		4.06781	1.17043	0.448821	0.448821	3.29566	3.7381		3.30845	3.17536	4.53839	6.48095	6.07965	5.66025	4.87384	1.42148	6.29532	29.1655	3.61594	5.9748	0.245952	5.09932
	2.27107	5.1249	5.72763	6.5709	9.23885	10.4617	6.56584	2.95116	9.517	44.9471	8.70933	6.14926	5.27559	8.57186	0.238042	18.4451	2.0763	0.702599	2.55955e-05	7.14497	15.1777	125.889	69.9929	60.2712	47.8889	18.0815	9.17718		3.8782	1.02436	0.421635	0.421635	3.08958	4.31243		3.31018	3.16146	4.51963	6.45858	6.07832	5.67628	4.86741	1.42187	6.28928	29.2121	3.61254	5.97781	0.246631	5.09796
	2.17484	4.98337	5.95458	6.43603	8.61117	11.2048	6.56079	3.09447	9.65526	47.1661	9.57573	6.1953	5.22617	8.06738	0.213729	19.2366	2.48828	0.367495	0.0155673	4.20403	21.5667	128.057	72.3812	56.7988	49.7738	23.8136	5.22714		4.02047	1.21194	0.240722	0.240722	2.41586	5.00948		3.31388	3.14796	4.50277	6.43289	6.0841	5.69238	4.86233	1.42228	6.28461	29.251	3.6111	5.98617	0.247473	5.09757
	2.04077	4.75948	7.95261	7.22068	8.03806	10.7751	6.79779	3.02172	9.81951	44.4515	9.1308	7.58665	5.37478	8.0167	0.197284	22.6292	4.15473	1.33362	0.178833	1.53828	15.8193	131.11	76.2409	30.6746	39.318	29.7354	7.37634		5.54588	2.82717	0.365968	0.365968	0.45142	3.18849		3.31779	3.13563	4.48417	6.40086	6.09044	5.70788	4.85613	1.42128	6.27741	29.2677	3.60939	5.9948	0.248372	5.09603
	1.90806	4.4723	7.81034	7.10978	7.48668	10.6299	6.56951	3.00955	9.57907	45.8109	9.05741	7.29823	5.13167	7.72942	0.201985	21.7291	4.39831	1.53964	0.29189	0.841198	16.4869	134.166	81.3384	32.2709	40.721	36.0528	8.18624		5.39017	2.82593	0.512104	0.18845	0.18845	3.33169		3.32882	3.12303	4.46537	6.37768	6.09587	5.72047	4.85187	1.42043	6.2723	29.2758	3.61296	6.00202	0.248473	5.09292
	1.8055	4.21966	7.56231	6.75581	7.05783	10.2215	6.27044	2.90781	9.17826	46.3734	8.45538	6.90682	4.8537	7.43619	0.210131	19.9357	4.20569	1.66893	0.235587	0.619979	15.6111	136.553	85.9592	35.1503	45.3638	41.3867	10.69		5.10132	2.68716	0.655491	0.151007	0.151007	3.3147		3.3448	3.11	4.44711	6.35545	6.09959	5.7317	4.84811	1.4185	6.26661	29.2589	3.62038	6.00762	0.247947	5.08941
	1.73727	3.97576	7.08122	6.22909	6.60687	9.49376	5.85399	2.68092	8.53491	45.7964	7.18733	6.41798	4.53909	6.96263	0.210711	16.9474	3.52777	1.50609	0.140695	0.566823	13.2479	138.152	90.5414	41.0863	52.7366	47.3924	15.9786		4.68071	2.44222	0.663243	0.188892	0.188892	3.07578		3.35965	3.09468	4.43697	6.3379	6.10237	5.74235	4.84565	1.41784	6.26349	29.26	3.62898	6.01237	0.247205	5.08966
	1.91192	3.72837	6.73333	6.02591	6.31718	9.01364	5.62172	2.47932	8.10105	44.1026	6.14705	6.17155	4.30275	6.62929	0.212819	13.7627	3.58481	1.23567	0.163366	0.483666	11.5051	134.077	95.3106	45.6672	55.7288	51.4648	20.0475		4.25963	2.44318	0.561782	0.145638	0.145638	2.84209		3.37247	3.07953	4.43593	6.32425	6.104	5.7551	4.84521	1.41804	6.26325	29.2667	3.63834	6.01678	0.24634	5.09551
	2.85361	3.47682	6.52055	5.78297	6.01638	8.64383	5.54903	2.11443	7.66346	38.1045	4.47082	5.89968	4.05336	6.39451	0.22408	7.26526	4.29406	0.943863	0.0547305	0.218421	9.57778	113.156	100.285	48.5882	59.4149	55.8711	23.4959		3.04606	2.42286	0.620875	0.116705	0.116705	2.74415		3.38492	3.06542	4.43582	6.31072	6.10447	5.76827	4.84494	1.41797	6.26291	29.2671	3.64764	6.02042	0.245424	5.10205
	2.73782	3.23441	6.15242	5.60994	5.61831	8.06998	5.23715	1.97	7.20715	37.6159	3.8809	5.61413	3.82829	6.0189	0.22246	6.24663	4.01096	0.837728	0.138974	0.145287	8.02493	115.633	105.199	53.8559	62.1124	61.9805	29.3883		2.8763	2.37972	0.538296	0.00418615	0.00418615	2.45585		3.38368	3.0583	4.42261	6.2957	6.10549	5.78014	4.84099	1.41943	6.26042	29.3211	3.64341	6.02415	0.246261	5.10138
	2.82754	3.024	5.69568	5.30873	5.23516	7.47113	4.92704	1.75119	6.67823	35.5424	3.06666	5.27195	3.57679	5.59894	0.220381	4.40791	3.62156	0.590807	0.145688	0.094937	6.47241	113.711	109.56	60.7683	66.9508	68.1602	36.2398		2.44441	2.24795	0.423735	0.0367861	0.0367861	2.19919		3.38063	3.06296	4.40244	6.28174	6.10515	5.78833	4.83688	1.41828	6.25516	29.3223	3.63608	6.02595	0.247346	5.09539
	5.58948	2.8774	5.30482	4.99087	5.0303	7.12904	5.15365	1.3666	6.52025	26.5172	1.8676	5.16756	5.00073	5.51831	0.0492048	0.189946	5.18133	0.0228518	0.0264981	0.0152154	3.90217	62.4354	112.65	67.0149	72.2536	71.5848	40.4756		0.421919	2.29016	0.137259	0.176691	0.137259	1.96148		3.36603	3.07206	4.38194	6.26867	6.10162	5.77422	4.82742	1.4151	6.24253	29.3138	3.62001	6.01977	0.248943	5.07808
	5.54157	2.78746	4.90923	4.66867	5.69379	6.81606	5.06946	1.34589	6.41535	26.549	1.81142	5.2254	4.72881	5.65573	0.0892598	0.22288	5.20753	0.0256736	0.160634	0.389784	3.0506	63.1948	114.567	73.6481	77.8349	60.7977	44.5559		0.316166	2.43794	0.316166	0.556728	0.46839	1.59066		3.35068	3.08123	4.36382	6.25746	6.09507	5.7592	4.81791	1.4117	6.22961	29.3011	3.60397	6.0111	0.25035	5.06151
	5.2478	2.72766	4.54715	4.37319	5.97505	6.45774	4.8881	1.32842	6.21652	27.1766	1.7647	4.89747	4.41668	5.79324	0.134825	0.129383	4.66748	0.116247	0.265129	1.18146	2.46378	67.9517	115.851	79.9939	83.1359	56.4908	49.4678		0.350325	2.16981	0.350325	0.524281	1.07757	1.56027		3.33657	3.08981	4.34677	6.24569	6.10809	5.74457	4.81192	1.41169	6.22361	29.3373	3.58912	6.01721	0.25276	5.04567
	4.96627	2.58425	4.23537	4.16038	5.79426	5.97066	4.61853	1.25112	5.86965	27.0892	1.56531	4.60082	4.17913	5.58726	0.144181	0.12092	4.13831	0.146814	0.209899	1.38233	1.82826	72.6725	118.959	85.6683	87.0619	59.2411	56.5567		0.365449	2.01657	0.365449	0.440433	1.19344	1.36984		3.32655	3.10041	4.31731	6.25566	6.12056	5.73084	4.80855	1.41573	6.22429	29.4419	3.57424	6.02313	0.255162	5.02407
	4.64034	2.45945	3.98842	3.91643	5.4516	5.58232	4.33976	1.15834	5.4981	26.6913	1.34174	4.31438	3.93443	5.24878	0.143126	0.0903476	3.53558	0.123438	0.179206	1.23619	1.54396	78.3356	121.697	90.3005	91.6739	64.6333	62.5485		0.325958	1.85494	0.325958	0.397948	1.13722	1.26794		3.3175	3.11572	4.2909	6.27905	6.13059	5.7184	4.80869	1.4209	6.2296	29.5486	3.56085	6.02754	0.257258	5.00465
	4.34155	2.32962	3.74023	3.79279	5.10567	6.84049	4.35839	1.51904	5.87743	34.8533	2.30749	4.06717	3.75337	4.91464	0.133972	0.000283659	4.11591	0.382125	0.319901	0.558422	6.1608	83.714	124.578	95.0792	94.0568	70.3152	44.2304		0.274378	1.73755	0.326943	0.274378	1.0385	2.77332		3.31782	3.13985	4.26696	6.28263	6.14192	5.70747	4.80944	1.41838	6.22782	29.4916	3.5551	6.03331	0.258458	4.98721
	4.05875	2.24784	3.90606	3.55098	5.0084	6.92487	4.28282	1.57326	5.85608	36.7343	2.47516	3.9824	3.63975	4.77099	0.134499	0.0502076	4.14112	0.141946	0.535583	0.526473	6.98045	88.9689	126.41	91.8726	98.8056	71.9558	43.1151		0.0763435	1.73456	0.0763435	0.431422	1.026	2.94247		3.3185	3.16328	4.2445	6.24434	6.14993	5.71927	4.80664	1.40965	6.21628	29.3271	3.55	6.04227	0.25982	4.98188
	4.05298	2.09294	4.6045	3.45272	5.08752	6.69202	4.33045	1.55429	5.88474	35.8922	2.41583	4.32874	3.60278	4.96677	0.159166	0.0769879	5.00642	0.0751047	0.770411	0.57316	5.57704	89.0777	129.918	78.9713	100.769	70.6198	46.2272		0.27576	2.2358	0.27576	0.876024	0.75878	2.36328		3.31972	3.18563	4.22567	6.20189	6.14728	5.73532	4.80259	1.39875	6.20134	29.1249	3.54621	6.04429	0.260475	4.9805
	4.22119	2.02781	4.4558	3.30513	5.07842	6.21826	4.21777	1.44417	5.66194	34.2403	2.08564	4.3385	3.53414	4.92276	0.1642	1.16896e-05	4.79592	0.0566622	0.832913	0.740717	4.00198	85.931	131.407	81.6362	103.754	70.7729	52.8939		0.11731	2.31069	0.11731	1.03337	0.739921	1.87977		3.32036	3.2065	4.20911	6.16449	6.14366	5.7525	4.79944	1.38941	6.18884	28.9494	3.54254	6.04587	0.261078	4.98081
	3.92667	2.9145	4.28276	3.29244	4.85351	5.77991	4.17497	1.04663	5.22159	25.0692	1.09543	4.10471	3.451	4.71082	0.154356	0.0616487	1.58877	0.0116189	0.778856	0.46043	2.57584	91.4779	111.864	84.7933	104.012	74.6076	59.4622		0.178041	1.19021	0.178041	0.812278	0.7488	1.67519		3.30065	3.22674	4.20196	6.13228	6.14065	5.78258	4.79748	1.38698	6.18446	28.9106	3.52598	6.04485	0.263182	4.99227
	3.72602	3.32799	3.98431	3.47293	4.67878	5.33041	4.08674	0.773344	4.86008	18.9232	0.598061	3.85517	3.5362	4.50516	0.120497	0.13012	0.575706	0.010491	0.376761	0.350509	1.54672	95.3565	103.288	90.3786	100.363	77.6567	66.5965		0.129148	0.527179	0.129148	0.382234	0.823612	1.47524		3.27146	3.23938	4.19414	6.10183	6.13882	5.7921	4.78962	1.38635	6.17598	28.9449	3.50213	6.0244	0.264763	4.99312
	3.4947	3.14083	3.78247	3.41586	4.5654	4.93311	3.88873	0.706842	4.59557	18.1767	0.499626	3.63859	3.43557	4.36967	0.119676	0.155258	0.559357	0.01129	0.223606	0.457883	1.09074	99.9276	107.128	94.2571	101.51	79.6678	73.2389		0.143887	0.497761	0.143887	0.222729	0.926812	1.29452		3.23881	3.23889	4.18704	6.07226	6.1358	5.79823	4.77851	1.38902	6.16752	29.068	3.47593	6.00376	0.266657	4.99263
	3.2722	3.03535	4.33347	3.57238	4.35444	4.69232	3.87669	0.673499	4.55019	17.373	0.453601	3.95292	3.34724	4.3492	0.130184	0.365415	0.707854	0.208644	0.0926064	0.228246	0.665242	104.426	109.322	83.8619	98.3806	83.4781	77.4182		0.680727	0.917572	0.380544	0.380544	0.40152	0.739393		3.21344	3.23842	4.18197	6.0416	6.13294	5.81405	4.7704	1.39133	6.16173	29.1659	3.4743	5.98472	0.265399	4.99801
	3.15088	2.89344	5.613	3.75295	4.18647	4.77348	4.06171	1.02161	5.08332	25.1523	1.04369	3.96971	3.3014	4.62673	0.167168	0.829597	1.36484	2.40651	0.0953272	0.0155667	0.506628	106.92	112.31	62.0642	94.8311	86.5757	75.9965		0.81883	1.07627	1.64329	0.216759	0.216759	0.803771		3.18954	3.23779	4.19103	5.99591	6.12407	5.83312	4.76191	1.38902	6.15093	29.1694	3.4761	5.95521	0.262859	5.01208
	3.18616	2.76164	5.42839	4.6145	4.11258	6.12157	4.37081	1.28861	5.65941	29.4821	1.6605	4.36354	3.41776	5.22492	0.209096	1.40339	2.58941	1.11848	0.0593858	0.0666798	3.06517	106.191	115.121	65.007	78.7937	87.9563	54.3097		1.17738	1.6019	1.06485	0.250958	0.250958	1.75803		3.16703	3.2297	4.20128	5.95747	6.11513	5.84696	4.75293	1.38874	6.14167	29.2187	3.47259	5.92984	0.261342	5.02412
	4.07898	2.59918	5.06004	4.48657	4.05194	5.92287	4.36659	1.11559	5.48219	25.5484	1.24455	4.28277	4.0587	4.91667	0.095592	0.0827226	3.12376	0.480863	0.0143931	0.0990101	2.42199	88.5877	118.634	71.0825	81.0813	89.0975	57.2778		0.203793	1.68359	0.777265	0.203793	0.230837	1.6401		3.14507	3.22429	4.21284	5.92462	6.10135	5.85774	4.74432	1.38744	6.13176	29.2442	3.47143	5.9079	0.25977	5.03529
	3.9094	2.52683	4.76755	4.15577	4.10896	5.68851	4.19284	1.04227	5.23511	24.8584	1.08633	4.13237	3.95929	4.61461	0.0764311	0.0803348	2.7756	0.330296	0.00137391	0.00703477	2.23704	91.8085	120.215	76.1	87.148	88.0241	60.8801		0.222964	1.60554	0.635183	0.0234036	0.0234036	1.55614		3.12308	3.22017	4.22329	5.89429	6.06927	5.90768	4.73963	1.38954	6.12917	29.3175	3.47095	5.90433	0.259553	5.05879
	3.66708	2.49512	4.61842	3.93368	4.77303	5.40504	4.14873	1.01994	5.16866	24.5843	1.04027	4.27605	3.73373	4.73438	0.118167	0.231987	2.73442	0.22061	0.0462468	0.389752	1.57833	96.511	120.911	78.7241	91.344	76.0044	65.384		0.608971	1.78093	0.342371	0.342371	0.496981	1.12899		3.10365	3.21675	4.22062	5.86684	6.02859	6.00322	4.73995	1.39955	6.13949	29.5266	3.46772	5.96913	0.265068	5.04373
	3.52943	2.34931	4.41066	3.78816	5.40978	5.08209	4.0949	1.11929	5.2142	27.3338	1.25282	4.09941	3.59411	4.91423	0.155155	0.31976	3.04711	0.0996999	0.0940893	1.72889	0.974534	99.2345	124.139	82.4541	94.1466	65.3075	70.7111		0.569979	1.7501	0.311246	0.311246	1.31037	0.982678		3.1107	3.21412	4.2148	5.85376	5.98988	6.1168	4.75001	1.41113	6.16114	29.7079	3.46429	5.95585	0.264493	5.03428
	3.37812	2.19692	4.13705	3.57417	5.33775	4.99321	3.9362	1.148	5.08421	29.1653	1.31791	3.85561	3.42713	4.77917	0.164757	0.31146	3.0251	0.040342	0.131069	1.96433	1.11726	102.272	127.558	87.4978	98.3452	66.4769	72.2139		0.477495	1.65869	0.281444	0.281444	1.48213	1.1376		3.11739	3.2131	4.21798	5.85309	5.95227	6.22885	4.76378	1.42539	6.18917	29.9213	3.46432	5.92747	0.262266	5.03553
	3.27139	2.09887	4.0266	3.90896	5.08352	4.84984	3.8732	1.09123	4.96443	28.1739	1.19079	3.96778	3.43078	4.64403	0.150251	0.36217	3.14823	0.0235324	0.00127866	1.46489	0.953832	104.442	129.782	89.5764	91.8171	70.687	74.671		0.696386	1.86891	0.0588222	0.0588222	1.11575	0.882063		3.12357	3.22211	4.23579	5.86144	5.9142	6.33197	4.78151	1.43746	6.21897	30.0629	3.47553	5.90101	0.258676	5.04861
	3.05873	2.04125	3.87067	6.30004	5.40612	4.60357	4.2134	1.5555	5.76889	36.9179	2.41957	4.23712	3.26171	5.20548	0.229564	1.33326	4.71822	0.117459	4.35409	1.42258	0.152234	108.834	131.099	92.5522	51.711	65.3667	78.9879		1.17839	2.19587	0.366447	2.06292	1.16899	0.366447		3.13002	3.23576	4.25815	5.87766	5.87819	6.42684	4.8011	1.44912	6.25022	30.183	3.49136	5.87806	0.254733	5.0679
	2.90766	2.00298	3.76065	6.02048	5.68937	4.26166	4.10714	1.56042	5.66755	37.9928	2.4349	4.01116	3.12091	5.33244	0.261616	1.43874	4.42746	0.120053	3.6609	2.50347	0.0238791	112.009	131.976	94.6813	55.8098	60.8667	85.1821		1.1035	2.00817	0.250507	2.00933	1.67821	0.250507		3.13666	3.25209	4.2787	5.89357	5.83878	6.51981	4.81993	1.46046	6.2804	30.3005	3.50874	5.87987	0.252554	5.05874
	2.79763	1.92957	3.52799	5.56938	5.50816	3.99013	3.88714	1.45714	5.34429	37.4862	2.12327	3.75906	2.98022	5.12865	0.264948	1.18703	3.83209	0.128993	2.82994	2.62769	0.0106056	114.35	133.669	99.2633	62.7533	63.7271	90.2681		0.961422	1.82949	0.23107	1.81033	1.7491	0.23107		3.14252	3.26742	4.29841	5.90853	5.73196	6.60665	4.82592	1.46321	6.28913	30.3199	3.52517	5.86439	0.24913	5.01519
	2.62742	1.84557	3.28366	5.27231	5.19869	3.99156	3.7032	1.38317	5.08638	37.3507	1.91317	3.63761	2.79148	4.89691	0.273845	1.15731	3.45079	0.176015	2.4621	2.23648	0.083151	118.019	135.618	104.191	67.5482	68.7637	90.2409		1.01019	1.79204	0.353951	1.6347	1.56108	0.353951		3.14826	3.28187	4.31914	5.92424	5.61719	6.67502	4.82762	1.46335	6.29098	30.3121	3.54119	5.84748	0.245646	4.96817
	2.55721	1.74271	3.11984	5.45688	4.86427	4.36961	3.68508	1.43963	5.12472	39.0665	2.07254	3.74472	2.69787	4.7406	0.274618	1.2721	3.77281	0.319506	3.13926	1.39047	0.468568	119.55	138.024	107.563	64.5484	74.4219	83.2013		1.18751	2.00201	0.624885	1.71216	1.11955	0.624885		3.15395	3.30301	4.34995	5.93926	5.48339	6.74302	4.82876	1.46207	6.29084	30.2784	3.56475	5.82529	0.240739	4.91667
	2.77681	1.77494	2.91704	6.95957	4.59404	5.18094	4.03389	1.90366	5.93754	47.1916	3.62391	3.75554	2.81187	5.03421	0.283243	1.58024	5.10284	1.24736	8.5596	0.313765	1.31572	114.796	137.268	111.81	42.6607	79.1574	69.0585		0.978723	1.98059	0.8385	3.20403	0.8385	1.4254		3.15924	3.32923	4.3971	5.95421	5.35079	6.80754	4.83302	1.46129	6.29431	30.2355	3.59619	5.80335	0.234815	4.87395
	2.60143	3.49117	2.72977	6.69043	4.39027	5.5507	4.2423	1.62921	5.8715	38.4039	2.65432	3.94072	2.92012	5.2606	0.286096	2.69246	0.564187	2.28773	5.99338	0.0218967	1.71193	118.585	99.9982	115.806	46.2488	82.8247	63.0496		1.3393	0.44955	1.21095	2.74971	0.44955	1.60998		3.16453	3.35337	4.431	5.97665	5.22472	6.86192	4.83536	1.46373	6.2991	30.2714	3.62278	5.78867	0.230133	4.82786
	2.53342	3.96617	2.5872	6.23807	4.15493	5.3102	4.13166	1.46926	5.60092	35.5609	2.15872	4.06055	2.93194	5.02138	0.262713	2.55438	0.0273894	2.38537	4.43695	0.000541249	1.38894	120.07	90.724	118.895	52.6061	87.1637	66.9269		1.52713	0.0943811	1.47335	2.17752	0.0943811	1.24965		3.16999	3.37709	4.43221	5.96355	5.10469	6.90521	4.82546	1.4623	6.28776	30.3038	3.64087	5.74884	0.224497	4.76845
	2.47793	3.83452	2.43554	6.10321	3.94044	4.97858	3.9617	1.42601	5.38771	35.9948	2.0335	3.88748	2.81708	4.71904	0.25238	2.20158	0.016176	2.32918	4.58607	0.00045219	1.03403	121.289	93.2492	122.225	54.5806	91.2148	72.4627		1.40955	0.05296	1.45194	2.21574	0.05296	1.0911		3.17496	3.39938	4.42924	5.94358	4.98645	6.94154	4.81253	1.46067	6.2732	30.3514	3.65685	5.7043	0.218718	4.70785
	3.02369	4.37248	2.27778	6.07652	3.87875	4.70563	4.05581	1.33145	5.38726	32.8283	1.77277	4.12561	3.23745	4.62234	0.176199	1.06527	0.100283	3.16139	4.08329	0.0313509	0.422265	109.566	83.1489	125.738	54.9757	92.397	77.1842		1.10192	0.246868	1.84784	1.95091	0.246868	0.580013		3.17999	3.41805	4.44264	5.92138	4.86816	6.96873	4.79983	1.4579	6.25773	30.3741	3.6742	5.65808	0.212582	4.6554
	2.86974	4.27349	2.21985	5.83255	3.82191	4.75158	3.96152	1.30132	5.26284	32.849	1.69343	4.0477	3.10779	4.63206	0.196939	1.19198	0.0973246	3.03341	3.50075	0.0194919	0.624197	112.813	84.964	127.041	58.6531	93.4929	76.3788		1.17795	0.225791	1.82785	1.78485	0.225791	0.703883		3.18429	3.41268	4.48649	5.89761	4.74996	6.99045	4.78691	1.45861	6.24553	30.4708	3.68114	5.61994	0.208449	4.61823
	2.69797	3.9621	2.28645	5.45136	3.70068	6.65713	4.12595	1.66097	5.78692	40.2567	2.75883	3.83139	2.94865	5.07905	0.265381	2.03912	0.0268461	3.38376	1.75672	0.180851	6.40685	116.491	90.8014	125.544	64.637	95.8519	46.7029		1.13342	0.130709	1.54494	1.61997	0.130709	2.82573		3.17804	3.39639	4.53078	5.87556	4.63394	7.00888	4.7706	1.46504	6.23564	30.7098	3.67999	5.59932	0.20684	4.58236
	2.56388	3.63761	2.39039	5.42757	3.5105	7.57536	4.18422	1.98201	6.16623	47.3686	3.92835	3.57406	2.80053	4.98008	0.280125	2.6255	0.298777	3.21783	1.54592	0.453897	11.4998	119.404	97.0908	123.225	65.0202	99.612	34.9957		1.01018	0.063557	1.18367	1.85351	0.063557	4.0013		3.16558	3.38	4.56734	5.85549	4.53095	7.02447	4.75397	1.47403	6.228	31.0064	3.66774	5.58011	0.206791	4.54914
	3.14509	3.4709	2.33029	5.6145	3.26244	7.27155	4.18246	1.8683	6.05076	44.6698	3.49053	3.36667	3.17443	5.0786	0.230724	1.07614	0.506323	3.43055	2.05075	0.846443	9.54245	107.04	100.404	124.563	62.0405	104.625	38.6826		0.221576	0.10423	1.03638	2.24784	0.10423	3.90488		3.15405	3.36676	4.58696	5.84911	4.44017	7.02335	4.73673	1.48041	6.21715	31.2539	3.63511	5.57102	0.210285	4.51356
	3.75256	3.32065	2.17793	5.45412	3.02693	6.75317	4.08089	1.69969	5.78058	41.6499	2.88893	3.53661	3.10036	5.02873	0.237218	0.107804	0.57797	3.62126	1.88575	1.11084	7.14105	94.8388	103.438	127.987	64.5927	109.498	45.3995		0.215954	0.215954	1.35867	1.91752	0.509675	3.21656		3.1535	3.35473	4.60441	5.8466	4.35345	6.98501	4.71628	1.47411	6.1904	31.2558	3.60441	5.56402	0.213735	4.47893
	3.82035	3.11348	2.08474	5.19674	2.83487	6.24569	3.88265	1.56439	5.44704	40.2919	2.44732	3.46692	2.90452	4.85264	0.251138	0.00388054	0.591612	3.23246	1.72684	1.09784	5.58398	93.523	107.695	130.105	68.7961	113.555	52.4957		0.353435	0.353435	1.38218	1.72982	0.632049	2.77877		3.15618	3.34307	4.62237	5.83925	4.26967	6.92642	4.69283	1.46085	6.15367	31.1294	3.57472	5.55265	0.216703	4.44602
	3.65305	2.922	1.96134	6.05258	2.67986	5.73701	3.83431	1.68801	5.52232	44.0239	2.84938	3.28752	2.74039	5.21602	0.311148	0.0328552	0.832306	3.50799	4.92075	1.33275	3.62027	96.7869	111.706	132.935	55.3312	116.883	60.1257		0.365524	0.365524	1.32618	2.76506	0.607662	2.44948		3.15844	3.33017	4.64034	5.82836	4.19013	6.86397	4.66857	1.44681	6.11538	30.9905	3.54516	5.53841	0.219435	4.41523
	3.59073	2.86815	1.90734	5.97014	2.93031	5.30295	3.7616	1.5627	5.32431	41.5436	2.44204	3.26052	2.88369	4.8749	0.256646	0.0291979	0.798257	3.4383	4.87764	0.691056	2.37576	98.017	112.847	134.183	56.5645	111.53	67.0454		0.330212	0.392367	1.35318	2.70962	0.330212	2.04244		3.15998	3.31032	4.65861	5.81687	4.11557	6.80219	4.64392	1.43484	6.07877	30.8973	3.51164	5.5273	0.222998	4.38709
	3.41075	2.68855	1.84379	5.6583	3.65029	4.95964	3.70189	1.41253	5.11442	38.1572	1.99525	3.53052	2.8691	4.6323	0.235049	0.0847612	1.02684	3.45252	3.82754	0.00266239	1.58194	101.613	116.695	135.659	61.3525	96.8412	72.7855		0.11977	0.841963	1.68673	2.12778	0.11977	1.42912		3.16115	3.29455	4.6776	5.80597	4.04472	6.74351	4.62125	1.42374	6.04499	30.8085	3.48209	5.52388	0.226715	4.36116
	3.26192	2.50889	1.78552	5.28801	3.41125	4.68171	3.48955	1.30989	4.79944	37.5375	1.71581	3.33659	2.69714	4.3641	0.236071	0.0518135	0.961702	2.90371	3.23445	0.00613138	1.42126	104.636	120.609	137.02	67.2904	101.603	77.605		0.0746614	0.8277	1.55106	1.95142	0.0746614	1.34513		3.16201	3.28122	4.69639	5.79503	3.97788	6.67916	4.59861	1.41098	6.00959	30.6826	3.45539	5.52037	0.230062	4.33714
	3.22089	2.32373	1.79803	5.08104	3.85704	4.55462	3.47256	1.27225	4.74481	36.6372	1.61862	3.53896	2.54802	4.38023	0.264454	0.0633382	1.3198	2.80405	2.58722	0.147823	1.17086	105.477	124.71	136.727	70.7288	92.8148	79.8603		0.318074	1.21523	1.74093	1.54208	0.318074	1.01566		3.16215	3.26781	4.70902	5.78306	3.91638	6.60481	4.57387	1.39543	5.96931	30.5088	3.42995	5.51455	0.233059	4.3127
	3.08125	2.30609	2.35043	5.3025	3.72017	4.40356	3.52733	1.18589	4.71323	33.6201	1.40634	3.40071	2.53313	4.23271	0.251199	0.198991	1.49144	1.3851	3.15124	0.0371856	0.767769	108.365	125.104	124.114	67.0528	95.4708	82.5831		0.31946	1.09462	1.05028	1.9018	0.31946	1.00285		3.16224	3.25385	4.6978	5.76044	3.85998	6.53285	4.54453	1.37844	5.92297	30.3319	3.40538	5.49478	0.234759	4.27889
	3.59122	2.18584	2.28031	5.97388	3.49626	4.09051	3.603	1.38767	4.99067	38.5142	1.92563	3.54374	2.58429	3.96569	0.210901	0.000138783	2.00834	1.74953	5.62106	0.011395	0.237664	98.0072	127.808	125.681	56.5083	99.8965	88.3707		0.0474834	1.3579	1.26343	2.43014	0.0474834	0.546772		3.16236	3.24016	4.68752	5.73549	3.80838	6.45991	4.51564	1.3606	5.87624	30.1309	3.38221	5.4735	0.236151	4.24795
	3.94124	2.12128	2.12605	5.72004	3.25696	3.91451	3.51335	1.35216	4.86551	38.4864	1.82834	3.58574	2.40878	3.93456	0.240532	0.183091	1.93785	1.92459	4.8695	0.0657331	0.16093	91.1995	129.272	129.164	60.389	104.737	91.7107		0.355504	1.46445	1.45968	2.13431	0.328773	0.328773		3.16918	3.22698	4.68073	5.71088	3.75996	6.39029	4.48967	1.34244	5.83211	29.9007	3.36023	5.45335	0.237488	4.22035
	3.7781	2.0314	2.68338	5.59489	3.13408	3.6862	3.48467	1.22121	4.70588	35.0451	1.49134	3.41014	2.79605	3.75513	0.146397	0.0860988	2.11201	0.642079	4.45301	0.122914	0.0406126	94.342	131.324	116.806	62.3498	107.267	96.1357		0.367959	1.37874	0.726766	2.18475	0.276059	0.276059		3.17708	3.21508	4.67563	5.68825	3.71478	6.3269	4.46629	1.32599	5.79228	29.6888	3.34001	5.4351	0.238754	4.19521
	3.47281	1.91532	3.38347	5.46671	2.98433	3.74389	3.49442	1.15919	4.65362	33.1727	1.34373	3.42814	3.08412	3.67612	0.0875708	0.000467122	2.49355	0.0123095	3.88991	0.260191	0.0622325	100.366	133.998	102.164	64.3906	110.392	95.0078		0.0446676	1.51282	0.0446676	2.03857	0.443808	0.315745		3.18159	3.21244	4.66995	5.66624	3.67173	6.2666	4.44476	1.30947	5.75423	29.461	3.32726	5.41717	0.238998	4.17084
	3.31925	1.9093	3.22846	5.26595	2.79094	3.64196	3.35931	1.10991	4.46921	33.0397	1.23189	3.27386	2.90032	3.56128	0.102291	0.00160465	2.10253	0.0171217	3.63526	0.323043	0.0798906	103.466	134.138	105.321	67.6529	114.493	97.0052		0.0453959	1.36456	0.0453959	1.99209	0.482914	0.368103		3.17556	3.21208	4.66156	5.64469	3.63821	6.21368	4.4243	1.29571	5.72	29.2861	3.31861	5.39891	0.238634	4.14989
	3.17332	2.4088	3.21542	4.94029	2.69713	3.43657	3.31192	0.881957	4.19388	26.6298	0.777848	3.19437	2.81618	3.38128	0.0911827	0.0192099	0.815634	0.00931224	2.65158	0.377965	0.0155365	106.456	122.817	105.589	73.1161	116.509	101.093		0.0210499	0.785575	0.0210499	1.74592	0.497239	0.242195		3.16914	3.2125	4.65238	5.62316	3.60803	6.16472	4.40499	1.28267	5.68766	29.1187	3.31139	5.38046	0.238048	4.13021
	2.96164	3.50982	3.991	4.64981	2.56515	3.31987	3.49955	0.742895	4.24244	21.2283	0.551893	3.41484	3.05119	3.8707	0.118394	0.289347	0.000105502	0.241524	1.3231	0.8731	0.032284	110.869	99.6256	90.2516	78.1681	119.376	103.454		0.453207	0.0949745	0.576154	1.23497	0.849695	0.0949745		3.1604	3.21616	4.64406	5.6021	3.58132	6.11968	4.38729	1.27037	5.65766	28.9558	3.30745	5.36259	0.237039	4.11269
	2.84414	3.8287	3.80742	4.29372	2.37262	3.09642	3.37384	0.721257	4.09509	21.3779	0.520211	3.45192	2.90721	3.82338	0.136121	0.280582	0.2069	0.187994	0.846192	1.00243	0.0769613	113.357	93.3616	93.7733	84.5914	123.62	108.049		0.607781	0.376781	0.355501	0.841805	1.0793	0.355501		3.12263	3.23165	4.63624	5.58221	3.55581	6.07602	4.36742	1.26218	5.6296	28.8998	3.31269	5.34571	0.234804	4.09603
	2.68008	3.62127	3.64421	4.14009	2.24625	2.9053	3.2062	0.710654	3.91685	22.165	0.505029	3.26328	2.73639	3.63847	0.141507	0.276801	0.17228	0.191854	0.872158	0.921511	0.0905408	116.878	97.4133	96.9609	87.441	126.446	112.059		0.583202	0.357983	0.380929	0.876811	1.01704	0.357983		3.08425	3.24592	4.62945	5.56431	3.52862	6.03363	4.3477	1.25563	5.60332	28.8803	3.31659	5.3306	0.232908	4.07904
	2.53359	3.36503	3.54449	4.94451	4.22463	2.80309	3.56922	0.896969	4.46619	25.1306	0.804553	3.45476	2.94358	4.05459	0.158758	1.07254	0.041696	0.000611846	1.89141	0.429559	0.586952	120.067	102.537	98.9347	73.0439	85.8671	114.233		0.921167	0.0897303	0.0897303	1.48975	0.769874	0.651662		3.04772	3.25744	4.62388	5.54783	3.49793	5.99384	4.32811	1.25098	5.57909	28.9037	3.31756	5.31684	0.231548	4.06091
	2.66802	3.40458	3.56471	6.86818	4.01669	2.73724	3.87657	1.55229	5.42886	40.0429	2.40961	3.48464	2.90407	3.90369	0.146835	1.46058	0.222772	0.0972579	8.94972	0.0196333	1.29808	117.139	101.737	98.5329	43.8629	89.7641	115.645		0.816622	0.0800625	0.0800625	3.38353	0.532043	0.747407		3.01292	3.26756	4.61898	5.53172	3.46801	5.95737	4.30943	1.24739	5.55682	28.9456	3.31768	5.30353	0.230345	4.0435
	2.53067	3.73474	3.89714	7.94581	3.81433	2.59766	4.08673	1.98822	6.07495	48.6508	3.95304	3.77453	2.88193	3.87644	0.147153	2.4213	0.123896	0.0359414	14.8925	0.0741985	2.21732	120.131	95.1863	92.0436	30.75	93.6395	118.667		1.24386	0.0397974	0.122609	4.17128	0.0397974	1.17687		2.9809	3.27632	4.61372	5.51679	3.441	5.9235	4.29204	1.2442	5.53624	28.9886	3.31749	5.29102	0.229253	4.02736
	3.24167	4.49414	3.65743	7.64347	3.76469	2.48908	4.21508	1.804	6.01909	42.7988	3.25443	3.71106	3.34561	4.31178	0.126175	0.947537	0.0778745	0.310972	11.7539	0.202849	2.97907	105.05	80.9449	96.7006	34.1945	94.6026	121.044		0.469397	0.783078	0.0536305	3.93241	0.0536305	1.22198		2.95098	3.28375	4.60928	5.50226	3.41592	5.88723	4.2749	1.24023	5.51513	29.0118	3.31679	5.27901	0.228276	4.0126
	3.05477	4.35749	3.39214	7.0474	3.59853	4.61943	4.34496	1.44971	5.79467	33.3654	2.10166	3.97801	3.44373	4.55394	0.138817	1.66458	0.000157112	0.907875	7.3032	0.557165	0.0753328	108.917	83.4224	101.989	41.521	97.8627	78.7062		0.923237	0.379485	0.585875	3.06939	0.379485	0.641418		2.92666	3.28988	4.60436	5.4884	3.38991	5.84969	4.25815	1.23537	5.49352	29.0118	3.31489	5.26739	0.227504	3.99714
	2.89914	4.15555	3.33224	6.6612	3.49683	4.81435	4.22655	1.36912	5.59567	32.3932	1.87448	3.82619	3.37338	4.64965	0.159075	1.76202	0.00504182	0.799801	5.92752	0.532493	0.345513	112.189	87.1522	103.202	46.6473	99.8851	75.2856		0.927047	0.329358	0.493953	2.83501	0.329358	0.988167		2.90216	3.29572	4.59386	5.48142	3.36183	5.81273	4.24128	1.23227	5.47355	29.0542	3.31225	5.25953	0.227174	3.97784
	2.71334	3.88613	3.32813	6.41625	3.29963	4.71497	4.05974	1.33704	5.39678	32.9342	1.78769	3.60713	3.30675	4.50776	0.153689	1.8128	0.0301413	0.535249	5.55315	0.577772	0.42932	116.16	92.2551	103.286	50.0532	103.866	77.0202		0.893795	0.278997	0.278997	2.80912	0.307503	1.10783		2.87527	3.30012	4.58525	5.47586	3.33273	5.77911	4.22472	1.2315	5.45623	29.15	3.30827	5.2532	0.227173	3.95899
	2.60326	3.71815	4.11755	6.22725	3.09254	6.8809	4.43994	1.73012	6.17006	38.9672	2.99332	3.91785	3.24894	5.69983	0.27388	3.37341	0.520986	0.103934	3.19448	1.8155	5.95827	118.545	95.5103	87.863	52.7632	108.13	43.6945		1.31459	0.199703	0.199703	2.3094	0.825313	2.96305		2.85058	3.29385	4.57691	5.46819	3.30479	5.75273	4.20784	1.23324	5.44108	29.3081	3.29659	5.24537	0.228143	3.94085
	2.45086	3.64447	3.81382	5.91762	2.96666	6.68699	4.24674	1.68289	5.92963	39.6279	2.83212	3.72914	3.13611	5.39167	0.264496	3.22518	0.362724	0.187416	2.79186	1.6386	5.95483	121.887	96.9558	93.6494	57.3573	110.764	46.2957		1.27829	0.084675	0.084675	2.18848	0.762487	2.95784		2.82695	3.2821	4.56956	5.45673	3.27776	5.73037	4.19058	1.23578	5.42636	29.4895	3.27885	5.23494	0.229756	3.92583
	2.59617	3.61022	3.54016	5.64291	2.7505	6.80821	4.15803	1.69297	5.851	40.7157	2.86615	3.57519	2.94792	5.13474	0.270558	2.4394	0.300092	0.381768	2.20488	1.98114	7.02347	118.699	97.6313	99.0209	61.5937	115.36	44.6607		0.979018	0.0350335	0.0350335	2.06772	0.824689	3.23302		2.80476	3.27101	4.5622	5.44567	3.25466	5.71142	4.17495	1.2383	5.41325	29.6601	3.25874	5.2248	0.231749	3.9166
	3.04913	3.45866	3.52744	5.47395	2.56813	7.48558	4.26048	1.8647	6.12518	43.7672	3.47709	3.49305	3.15151	4.98733	0.225562	1.46737	0.64292	0.537351	1.47251	2.86405	10.4012	109.034	100.649	99.2742	64.2743	119.311	36.0661		0.44392	0.0343901	0.0343901	1.9809	0.924917	3.99253		2.78419	3.26002	4.54721	5.43296	3.23286	5.69356	4.15847	1.23972	5.39819	29.812	3.23965	5.21152	0.233325	3.90362
	2.97614	3.27982	4.69291	5.42331	2.43664	7.55161	4.3934	1.908	6.3014	43.4288	3.64047	3.98636	3.05206	5.24071	0.263923	2.00864	1.24007	0.0897025	1.06071	3.82894	9.97426	110.564	104.27	77.4079	65.0889	122.201	35.2773		1.01023	0.706545	0.706545	1.43695	1.54973	3.56525		2.76429	3.24907	4.518	5.41787	3.21815	5.67415	4.14025	1.23819	5.37844	29.9061	3.22588	5.1929	0.233646	3.88353
	2.89564	3.39003	4.59803	6.24381	2.36787	6.96264	4.40967	1.86645	6.27612	42.3262	3.48363	3.99403	3.01924	5.83237	0.31781	2.29229	1.03967	0.0354794	3.36408	4.16896	6.51766	112.263	102.031	79.0864	52.5229	123.726	42.6205		1.09839	0.604	0.604	2.24978	1.62616	2.96861		2.75431	3.23848	4.50548	5.40008	3.2071	5.63971	4.12419	1.23062	5.35482	29.8392	3.21494	5.17643	0.23375	3.87198
	2.71722	3.47974	4.49447	6.22465	2.27479	6.49368	4.28076	1.77942	6.06018	41.5678	3.16633	3.9871	2.90785	5.79211	0.331525	2.44465	0.641632	0.0456708	3.77872	4.02392	4.89704	116.076	100.227	80.9391	52.801	125.805	48.9636		1.26988	0.507363	0.507363	2.23755	1.71231	2.50658		2.73389	3.22869	4.49857	5.3998	3.19448	5.60698	4.1104	1.22996	5.34037	29.9232	3.20303	5.17449	0.235327	3.86363
	2.53948	3.30743	4.22935	5.84585	2.15619	10.1432	4.70359	2.97459	7.67818	63.2409	8.8482	3.76839	2.73147	5.44173	0.331603	4.68334	1.94925	0.224895	1.30478	6.48924	29.5895	119.938	103.707	85.7796	58.4495	128.48	11.2083		1.22891	0.460963	0.460963	2.07746	1.61221	6.37482		2.71431	3.22067	4.49251	5.40152	3.17997	5.59204	4.10017	1.23402	5.33419	30.0968	3.19014	5.17427	0.23721	3.85659
	2.53578	3.11586	3.95913	5.72323	2.01934	14.3142	5.27793	4.61312	9.89105	87.404	21.2809	3.5375	2.6808	5.2822	0.326686	7.51937	4.67452	1.73924	0.198291	10.6184	81.6547	120.019	107.645	90.8581	60.3395	131.601	0.677569		1.00171	0.421632	0.421632	2.18573	1.51815	10.7767		2.69594	3.21274	4.48485	5.40404	3.15742	5.57935	4.08906	1.23963	5.32869	30.3159	3.17125	5.17424	0.240009	3.8488
	4.89046	2.93008	3.70078	6.99217	2.7044	15.7977	6.16927	4.97213	11.1414	80.5952	24.7221	4.29562	3.12276	6.46674	0.348713	1.63534	10.4923	6.09344	0.677164	12.0053	92.7069	73.9707	111.535	95.85	42.2359	116.352	5.32054		0.594842	1.36554	0.594842	2.69655	1.59122	11.5021		2.67799	3.20585	4.47695	5.41359	3.1267	5.56865	4.07829	1.24825	5.32654	30.6072	3.14649	5.17943	0.24417	3.8414
	4.69691	2.85276	4.36505	8.14497	2.67206	15.3151	6.34113	4.81714	11.1583	75.9666	23.2049	4.53098	3.23083	7.28296	0.38541	2.70349	12.1687	3.90492	3.25384	13.4621	80.5313	77.3375	113.174	83.2845	28.5809	117.051	3.32688		0.16593	1.67821	0.16593	3.614	1.85891	10.7841		2.66103	3.19962	4.46914	5.42306	3.09508	5.55595	4.06731	1.25629	5.3236	30.8875	3.12122	5.18458	0.248425	3.83438
	4.39954	3.67285	5.52132	8.82724	2.60403	14.1972	6.53704	4.31732	10.8544	66.044	18.6393	4.96043	3.85452	8.00076	0.349738	4.5689	8.20355	1.03167	5.24506	15.4686	58.6786	82.6562	96.3976	63.5171	21.7514	118.528	0.498648		0.560892	1.28758	0.560892	3.86681	2.3564	9.2368		2.65009	3.19365	4.45982	5.42595	3.06506	5.54227	4.05614	1.26104	5.31718	31.0896	3.0972	5.18442	0.25203	3.82673
	4.12037	3.93913	5.86924	9.18977	2.50532	13.1789	6.46712	4.01029	10.4774	62.0104	16.0824	4.9948	3.98444	8.35964	0.354437	5.50724	6.39075	0.357463	7.41284	15.6958	45.0479	87.8103	91.2398	58.0925	18.5013	120.687	0.0974621		0.874435	1.05568	0.874435	4.19497	2.48948	8.18409		2.65506	3.18744	4.45321	5.40294	3.03056	5.52918	4.04307	1.25776	5.30083	31.1092	3.06978	5.16551	0.254482	3.82032
	3.86453	4.01094	5.4719	8.77399	2.37782	12.7506	6.20829	3.87093	10.0792	62.351	14.9841	4.74142	3.90113	7.94847	0.341559	5.49321	4.82834	0.542274	6.58282	14.6725	42.8013	92.6705	89.873	64.3073	22.2509	123.505	0.548371		0.876889	0.730478	0.730478	4.03257	2.3636	8.00914		2.66045	3.18139	4.44924	5.38007	2.99208	5.51829	4.03025	1.25591	5.28616	31.1621	3.0394	5.14736	0.257484	3.81531
	3.61542	3.8181	5.17254	8.22424	2.32523	12.4239	5.92991	3.7635	9.69341	63.4665	14.164	4.49532	3.66609	7.46132	0.341071	5.35686	4.45971	0.573597	5.26398	12.9937	42.1719	97.5288	93.5665	69.1981	27.7396	124.676	1.13888		0.879907	0.677221	0.677221	3.72892	2.17009	7.92858		2.66479	3.1752	4.44587	5.36272	2.9548	5.50813	4.01859	1.25569	5.27427	31.2469	3.0099	5.13351	0.260777	3.81053
	3.41137	3.68782	5.09582	7.86448	3.97405	11.9327	5.99437	3.33593	9.33031	55.6511	11.1285	4.53494	3.75937	7.17231	0.312206	6.67191	5.32021	0.807396	3.49729	4.0817	35.2638	101.601	96.104	70.4804	31.6587	90.5738	2.42854		1.12357	0.847121	0.560885	3.32954	0.560885	7.39777		2.66883	3.17315	4.443	5.37033	2.91976	5.49716	4.01204	1.25994	5.27198	31.4041	2.9831	5.13849	0.26539	3.80807
	3.20504	4.33823	5.99223	7.50196	3.98905	11.7439	6.1284	3.15488	9.28328	51.4796	9.95325	5.16523	4.07634	7.12453	0.272138	8.54601	3.2047	0.0185407	1.88669	4.57681	31.5335	105.803	83.7747	56.2327	35.8695	90.2886	3.05276		1.96019	0.827002	0.827002	2.33673	1.17618	6.57864		2.67192	3.18466	4.43968	5.37506	2.88772	5.48117	4.0067	1.26043	5.26713	31.4581	2.96196	5.14121	0.268939	3.81217
	2.99727	4.90646	7.44126	7.22846	3.81118	11.1431	6.25462	2.98838	9.243	47.7787	8.93039	6.06746	4.085	7.38806	0.287897	10.6103	1.81755	1.40811	0.948362	5.97039	23.8972	110.12	73.6958	36.6004	39.2204	93.7004	5.51302		3.07019	1.161	1.3738	1.161	2.25627	5.07564		2.67152	3.20882	4.43626	5.36334	2.87146	5.45568	4.00118	1.2516	5.25278	31.2807	2.9558	5.13157	0.269034	3.82254
	2.90986	4.8789	7.28226	7.74251	3.63299	10.3572	6.13396	2.82725	8.96121	46.0918	7.99335	6.08058	3.94447	7.62745	0.318269	10.3948	1.57517	1.31861	2.58744	6.25482	17.8359	111.962	74.1697	38.5494	33.0461	97.182	9.82112		3.17072	1.20168	1.20168	1.66193	2.44759	4.27664		2.67191	3.21262	4.43324	5.35231	2.86134	5.4248	3.9927	1.2431	5.2358	31.1343	2.94916	5.12254	0.269259	3.82293
	2.77452	4.81958	6.95206	7.5237	3.38506	9.60195	5.84281	2.63397	8.47678	45.0804	6.93777	5.88582	3.74369	7.38079	0.326946	9.41441	1.047	1.23044	2.82538	6.04055	14.1311	114.845	75.1949	42.7587	35.6096	102.132	15.1254		3.1113	1.06624	1.06624	1.63788	2.50076	3.71612		2.68042	3.20906	4.43091	5.34172	2.85282	5.39545	3.98506	1.23408	5.21914	30.9676	2.94188	5.11402	0.269634	3.81998
	2.57555	4.54543	6.61023	7.15585	3.12595	8.86714	5.48003	2.46615	7.94618	45.0025	6.08189	5.57783	3.48082	7.01945	0.337004	8.43596	0.873467	1.27736	2.8084	5.54169	11.4726	119.149	80.0246	47.3461	40.1351	107.436	21.3808		3.00228	1.0324	1.0324	1.57802	2.45188	3.28931		2.68848	3.206	4.42965	5.32949	2.84517	5.37006	3.97814	1.2256	5.20375	30.8085	2.93537	5.10453	0.269799	3.81782
	2.43027	4.36875	8.15666	6.77891	2.89994	8.40746	5.507	2.63096	8.13796	47.7749	6.92196	5.57383	3.26714	7.81222	0.410229	9.46628	1.2956	7.02071	1.61776	6.79677	8.41269	122.342	83.2168	28.4561	45.0533	112.172	25.8432		3.14357	1.20508	2.58283	1.20508	2.6739	2.83363		2.6889	3.19695	4.43427	5.31605	2.83654	5.346	3.96979	1.22019	5.18998	30.7369	2.92664	5.09561	0.270368	3.81561
	2.32776	4.12663	10.8781	6.34548	2.68789	7.9535	5.71989	3.32341	9.0433	58.1027	11.0451	5.23606	3.04758	7.5515	0.424935	11.5066	2.53847	26.6068	0.39137	9.19301	4.98903	124.62	87.6929	6.82783	51.0596	116.709	30.6648		2.9083	1.10943	5.64201	1.10943	2.54817	2.71744		2.6896	3.18808	4.44564	5.30443	2.82716	5.32024	3.96252	1.21545	5.17798	30.6737	2.91739	5.08973	0.271301	3.81686
	2.17477	4.00175	10.7346	5.94662	2.57264	7.43726	5.47794	3.26258	8.74053	59.5585	10.6444	4.97419	2.92992	7.0646	0.413695	10.911	2.17915	27.6327	0.219661	8.44081	3.83893	128.059	90.0474	7.59805	56.9188	119.212	36.6487		2.79942	0.972437	5.76044	0.972437	2.40155	2.46307		2.69169	3.18156	4.45762	5.29633	2.83236	5.27446	3.95567	1.20393	5.1596	30.4355	2.91966	5.07025	0.269163	3.81959
	2.03102	4.04411	10.2309	5.87309	3.43883	6.91265	5.42176	2.92852	8.35028	54.0141	8.57622	4.9586	3.59015	6.65276	0.298998	11.4971	1.89793	23.1276	0.203696	3.93202	2.22274	131.333	89.2453	10.6289	58.0338	101.048	43.2758		2.92758	0.91449	5.27228	0.91449	1.51977	1.95405		2.696	3.17613	4.47152	5.31304	2.85162	5.21885	3.95453	1.19311	5.14763	30.1707	2.93275	5.03202	0.263569	3.82382
	1.94224	4.18742	9.46635	7.63731	3.83228	6.51612	5.59695	2.77265	8.3696	49.5386	7.68759	5.35177	3.92106	7.35701	0.304657	13.3569	1.98679	14.9723	4.16305	3.11406	0.844865	133.376	86.5582	16.1984	34.2667	93.2924	48.6501		3.40953	1.16435	4.11459	2.28554	1.51949	1.16435		2.69637	3.17061	4.48357	5.32362	2.873	5.16533	3.95209	1.18216	5.13424	29.9123	2.9474	4.99489	0.257795	3.82709
	2.85799	4.05224	8.92887	7.96746	3.58565	6.05609	5.57472	2.48444	8.05916	44.5662	6.17245	5.05417	3.7023	7.48962	0.338398	7.38063	2.31794	11.2504	5.72521	3.95638	0.231723	113.063	89.0917	20.8137	30.5104	98.1175	55.279		2.19618	1.00193	3.87471	2.91329	1.46851	1.00193		2.69035	3.16535	4.49555	5.33158	2.89527	5.12536	3.95058	1.17496	5.12554	29.7416	2.96279	4.96791	0.25283	3.83045
	3.06928	3.804	8.53263	7.38255	3.32219	5.59271	5.28389	2.28021	7.56411	43.1541	5.19938	4.69835	3.44264	6.93509	0.336533	4.90451	2.19007	10.5543	4.40437	3.84829	0.0953664	108.614	93.8395	24.5863	37.3141	103.406	62.3843		1.62908	0.894351	3.83427	2.6842	1.37617	0.894351		2.68188	3.16107	4.50665	5.33757	2.91727	5.09578	3.95004	1.17005	5.12009	29.6212	2.97822	4.94849	0.248561	3.83386
	2.89048	3.54563	8.28435	6.83379	3.09248	5.14393	4.96511	2.20758	7.17269	44.4618	4.8734	4.34478	3.20577	6.41132	0.333319	4.30408	2.01492	11.0173	3.49195	3.50675	0.031978	112.373	98.912	27.1101	44.3196	108.131	69.6749		1.4543	0.799151	3.93956	2.489	1.2523	0.799151		2.67357	3.17103	4.52626	5.33074	2.93798	5.07013	3.95162	1.16219	5.11381	29.4105	2.99625	4.93416	0.244366	3.84864
	2.69258	3.39578	8.12849	6.29079	2.85934	4.71644	4.68057	2.16342	6.84399	46.2213	4.68038	4.05611	2.99345	5.8972	0.326607	3.95211	1.65069	11.8882	2.5928	3.31687	0.0012866	116.608	101.915	28.7574	51.8442	113.034	76.9943		1.36353	0.66033	4.07238	2.23468	1.19677	0.66033		2.66568	3.18479	4.54402	5.32074	2.95282	5.04791	3.95266	1.15469	5.10735	29.213	3.01081	4.92194	0.240916	3.86441
	2.52137	3.72394	7.92233	5.83152	2.68318	4.34196	4.50405	2.06534	6.56939	45.8552	4.26564	4.03295	2.94337	5.45913	0.299406	3.93102	0.608574	11.6846	1.76217	3.31556	0.0262725	120.335	95.3971	31.011	58.6689	116.811	83.7064		1.51158	0.309012	3.88938	1.79857	1.34977	0.309012		2.65888	3.19741	4.55968	5.31144	2.95857	5.02743	3.95223	1.14912	5.10135	29.0752	3.01828	4.91049	0.238651	3.87854
	2.35774	3.79221	7.60656	5.47615	2.5549	4.02593	4.30225	1.97319	6.27544	45.8641	3.89347	3.90907	2.86422	5.11359	0.281953	3.7811	0.260139	10.9185	1.37805	3.05324	0.076354	123.951	94.0681	34.6276	64.2391	119.6	89.5892		1.55132	0.116858	3.69749	1.56708	1.35417	0.116858		2.65173	3.20994	4.5732	5.30437	2.96506	5.00858	3.95215	1.14425	5.0964	28.9527	3.02628	4.89973	0.236368	3.89157
	2.18847	3.64233	7.21801	5.23941	2.46122	3.77053	4.08666	1.88025	5.96691	46.0095	3.53535	3.70643	2.7565	4.87219	0.277334	3.60314	0.197435	9.80534	1.32883	2.64205	0.0999369	127.749	96.998	39.3514	68.09	121.658	94.489		1.51796	0.0641042	3.51158	1.53298	1.24521	0.0641042		2.6434	3.22229	4.58489	5.29784	2.96579	4.9891	3.95055	1.14061	5.09116	28.8721	3.02991	4.88805	0.234673	3.90359
	2.05006	3.36374	6.82974	4.95834	2.39738	3.57883	3.86301	1.77573	5.63875	45.9676	3.15323	3.47128	2.63897	4.61346	0.272252	3.2868	0.249275	8.80149	1.19973	2.14809	0.0807624	130.897	102.563	44.3734	72.8077	123.07	98.2528		1.42122	0.107544	3.35846	1.48705	1.0739	0.107544		2.63523	3.23263	4.59016	5.28733	2.96733	4.97032	3.94717	1.13562	5.08278	28.7704	3.03365	4.87528	0.232854	3.91139
	1.92023	3.10294	6.78316	4.61529	2.32705	3.33601	3.68078	1.7823	5.46308	48.4218	3.17659	3.21947	2.52102	4.29547	0.260316	3.09953	0.333902	9.62478	0.873309	1.83258	0.118868	133.885	107.914	44.9962	78.7796	124.636	103.125		1.29924	0.116535	3.56369	1.39582	0.89242	0.116535		2.62604	3.2419	4.60638	5.2669	2.97049	4.95404	3.94429	1.13019	5.07448	28.6539	3.03834	4.86713	0.231332	3.92414
	2.48752	2.90166	6.88313	4.29496	2.21623	3.25913	3.67377	1.73122	5.40499	47.1237	2.99711	3.08039	2.59105	4.036	0.218037	1.40719	0.596163	10.3	0.38587	2.12442	0.171928	121.078	112.136	43.665	84.5687	127.122	104.693		0.592871	0.178737	3.80274	1.21456	0.864159	0.178737		2.61189	3.24965	4.62362	5.24619	2.97382	4.93844	3.9406	1.12644	5.06704	28.5854	3.04278	4.85973	0.229921	3.93663
	2.52661	2.78602	6.57149	3.96605	2.08846	3.15467	3.51555	1.62596	5.14151	46.2505	2.64375	2.97035	2.59147	3.76321	0.18439	0.977999	0.53221	9.33875	0.202951	2.03658	0.130238	120.22	114.598	47.8808	90.7262	130.02	106.841		0.443732	0.184321	3.60114	0.995707	0.881881	0.184321		2.5974	3.25621	4.63251	5.22499	2.97632	4.92479	3.93537	1.12243	5.0578	28.5217	3.04629	4.85172	0.228593	3.94436
	2.36355	3.46428	6.16504	3.82499	2.01255	2.98385	3.46904	1.48149	4.95053	42.7059	2.1948	3.22406	2.51862	3.73481	0.194484	1.22212	2.27169e-05	7.2684	0.1267	2.12136	0.235415	123.822	100.537	53.6709	93.4333	131.757	110.402		0.860516	0.240215	2.94098	0.600931	1.21151	0.240215		2.58424	3.26285	4.63217	5.20476	2.97895	4.91004	3.92883	1.11707	5.0459	28.4325	3.04992	4.84057	0.226938	3.94751
	2.25064	3.44031	5.68181	3.6278	2.66446	3.35163	3.50278	1.18838	4.69115	33.9267	1.41224	3.39597	2.83625	3.58093	0.116044	1.56784	0.00390213	4.7482	0.0156315	0.702774	0.0228445	126.348	101.018	60.9847	97.2843	117.216	102.808		1.14533	0.0443385	2.28584	0.231832	0.731511	0.0443385		2.57415	3.26929	4.6324	5.18625	2.98188	4.8952	3.92319	1.11145	5.03465	28.3304	3.05373	4.8295	0.225259	3.95084
	2.0954	3.27722	5.23434	3.45632	2.60018	3.17399	3.30624	1.06987	4.37611	32.3591	1.14462	3.22561	2.74363	3.41154	0.108513	1.46614	0.000842185	3.71758	0.022523	0.498529	0.0174899	129.862	104.323	68.1737	100.696	118.612	106.442		1.13021	0.0516144	2.00874	0.230711	0.625431	0.0516144		2.58492	3.26885	4.63233	5.1708	2.98437	4.90347	3.92413	1.10642	5.03055	28.1954	3.05549	4.83569	0.225593	3.95059
	1.95346	3.38989	4.86381	3.20343	2.56395	2.96712	3.15694	0.980395	4.13734	31.0552	0.961174	3.08527	2.66474	3.34327	0.112938	1.44838	0.054265	2.9134	0.00216083	0.351641	0.0360328	133.117	102.034	74.4298	105.836	119.402	110.754		1.13182	0.304618	1.77854	0.118154	0.521324	0.118154		2.61674	3.25604	4.62327	5.15938	3.00264	4.92148	3.92993	1.09671	5.02664	27.9067	3.06599	4.84693	0.225067	3.93966
	1.81255	4.42579	4.52239	3.00119	2.47925	2.76297	3.16736	1.08811	4.25546	34.3538	1.18398	2.88208	2.55018	4.06964	0.229532	1.83551	1.58365	1.83611	0.0276092	0.473493	0.163528	136.388	82.1796	80.4375	110.038	121.26	115.092		1.06954	1.5437	1.64031	0.119113	0.402835	0.119113		2.64673	3.23922	4.61448	5.15416	3.0341	4.93876	3.93791	1.08728	5.02519	27.6106	3.08538	4.85769	0.223127	3.92685
	1.70321	4.21438	4.23049	2.87905	2.97477	2.5771	3.0965	0.980687	4.07719	31.6708	0.961747	2.92691	2.65259	3.90448	0.190922	1.94127	1.24966	1.28594	0.0472852	0.0148184	0.269773	138.954	86.0572	85.7586	112.615	110.593	119.115		1.2237	1.28747	1.30358	0.0478604	0.0478604	0.349805		2.68054	3.224	4.6058	5.15256	3.06394	4.99354	3.9534	1.08525	5.03865	27.4511	3.10395	4.8966	0.224066	3.9149
	1.59488	3.87972	3.99035	2.72483	2.90612	2.47952	2.92924	0.900496	3.82973	30.7416	0.810893	2.81548	2.54085	3.63632	0.177342	1.78052	0.903424	1.12596	0.0417817	0.000534391	0.202246	141.52	92.3782	90.2639	115.912	112.041	121.254		1.2206	1.06425	1.17487	0.0906444	0.0906444	0.335956		2.71638	3.21019	4.59615	5.1728	3.07327	5.04852	3.96955	1.09133	5.06088	27.4926	3.1075	4.93543	0.227272	3.90317
	1.48685	3.59706	3.7447	2.54962	2.80241	2.32367	2.75072	0.839897	3.59062	30.5337	0.705426	2.67602	2.38016	3.3984	0.17621	1.59736	0.716297	0.987991	0.0404396	0.00267191	0.182368	144.102	97.8916	94.992	119.716	114.248	124.711		1.18917	0.921046	1.06868	0.126393	0.126393	0.352343		2.74831	3.1954	4.58477	5.17122	3.11522	5.10253	3.98624	1.08858	5.07483	27.3085	3.13526	4.97309	0.226659	3.89009
	1.43764	3.33528	3.46231	2.42311	2.75054	2.19465	2.60059	0.755453	3.35604	29.0493	0.57071	2.58683	2.25176	3.18909	0.172276	1.35245	0.539768	0.742561	0.0314989	0.0224868	0.164784	145.286	103.14	100.576	122.5	115.359	127.609		1.14919	0.748451	0.875481	0.163718	0.163718	0.392175		2.77861	3.17695	4.56872	5.15533	3.19472	5.15342	4.00462	1.0776	5.08223	26.909	3.18139	5.00724	0.222974	3.88172
	1.34965	3.07268	3.29703	2.3398	2.59726	3.21423	2.64511	0.735586	3.3807	27.8093	0.541087	2.83497	2.40417	3.17884	0.138756	1.67822	0.182816	0.425003	0.0932135	0.0022892	0.323899	147.414	108.543	103.919	124.351	118.675	105.614		1.48532	0.237708	0.46206	0.495171	0.237708	0.379259		2.79941	3.14981	4.55379	5.13913	3.27399	5.2012	4.01955	1.07109	5.09065	26.6471	3.18086	4.99279	0.22168	3.91389
	1.62658	2.86071	3.41375	2.16576	2.4077	3.17022	2.60745	0.667541	3.27499	25.6012	0.445611	2.6342	2.22625	3.09284	0.162922	0.962106	0.0641391	0.65011	0.195091	0.0399024	0.316705	140.766	113.005	101.553	128.263	122.841	106.52		1.00762	0.226506	0.779543	0.468441	0.226506	0.536015		2.82048	3.12788	4.5404	5.13181	3.35047	5.22445	4.03258	1.06204	5.09463	26.3366	3.18353	4.98396	0.220438	3.94544
	1.60369	2.67639	3.55396	2.75392	2.27942	2.99591	2.64388	0.660329	3.30421	24.9757	0.436034	2.71516	2.37866	2.93541	0.104768	1.082	0.00105711	0.828249	0.0121076	0.132831	0.123921	141.31	116.957	98.7463	115.287	125.701	110.149		1.11147	0.0387607	0.838808	0.0387607	0.435734	0.280751		2.84113	3.10908	4.52598	5.15644	3.4222	5.2445	4.04989	1.06004	5.10993	26.1745	3.18736	4.99882	0.221283	3.97409
	1.53165	2.46766	3.59469	2.74927	2.16826	2.85673	2.56137	0.694829	3.2562	27.1272	0.482788	2.60846	2.24311	2.82986	0.115662	1.06034	0.00878279	1.06774	0.0353037	0.154538	0.0872324	143.028	121.516	97.9386	115.387	128.206	113.09		1.07682	0.140805	0.986226	0.140805	0.440201	0.248263		2.86098	3.10426	4.5113	5.19857	3.51222	5.26801	4.07589	1.05915	5.13503	25.9856	3.20625	5.02675	0.221122	4.01176
	1.45791	2.28782	3.44943	2.52582	2.06018	3.14204	2.4872	0.726324	3.21352	29.2024	0.527546	2.40682	2.11709	2.98799	0.170594	1.05944	0.0397517	0.925885	0.00149172	0.182348	0.428814	144.797	125.513	100.835	120.237	130.666	107.103		0.948913	0.119001	1.04261	0.119001	0.346644	0.735217		2.87888	3.1001	4.51593	5.24979	3.60646	5.26587	4.10284	1.05724	5.16008	25.7684	3.22669	5.06633	0.22183	4.0612
	1.36271	2.15298	3.24949	2.32702	1.97565	3.09401	2.36031	0.709395	3.0697	30.0552	0.503242	2.24	2.01998	2.90226	0.179244	0.995199	0.042986	0.790639	0.00110797	0.147965	0.538311	147.097	128.553	104.89	124.636	132.605	108.099		0.877288	0.0870222	1.00949	0.0870222	0.264354	0.854005		2.90499	3.10009	4.52951	5.29796	3.70235	5.26226	4.13286	1.05356	5.18642	25.4923	3.25066	5.07908	0.219505	4.11593
	1.27613	2.03187	3.04577	2.30977	2.2547	3.03813	2.32606	0.666227	2.99229	28.6418	0.443859	2.28224	2.08758	2.85604	0.155445	1.10237	0.0865469	0.517982	0.00026534	0.00509261	0.50704	149.205	131.313	109.104	125.022	126.256	109.264		1.00611	0.250363	0.763536	0.0275366	0.0275366	0.755893		2.95906	3.10699	4.54384	5.34166	3.87468	5.25566	4.18032	1.03674	5.21706	24.8005	3.29891	5.07771	0.212352	4.20926
	1.2149	1.9367	2.83478	2.30161	2.17482	2.90638	2.2282	0.624156	2.85236	28.0117	0.389571	2.23821	1.99623	2.70149	0.150127	1.02677	0.0849694	0.367943	0.00538924	0.00284983	0.459932	150.705	133.504	113.557	125.204	128.058	112.036		1.02331	0.301509	0.596569	0.0633976	0.0633976	0.668169		3.0206	3.11439	4.55608	5.38501	4.10567	5.2516	4.23889	1.02042	5.25931	24.0727	3.36221	5.07772	0.203262	4.33088
	1.1608	1.7981	2.69197	2.24332	2.71587	2.83239	2.24041	0.654463	2.89487	29.2117	0.428322	2.46765	1.90941	2.7099	0.173293	1.16555	0.195636	0.203909	8.46936e-06	0.226066	0.350436	152.036	136.726	116.621	126.512	116.105	113.608		1.30684	0.669544	0.224326	0.224326	0.248228	0.36474		3.101	3.12084	4.55729	5.42989	4.33087	5.26049	4.30006	1.00939	5.30946	23.4739	3.42335	5.08469	0.195268	4.44408
	2.18889	1.70278	4.17598	2.83597	3.00685	2.67793	2.76474	0.839308	3.60404	30.3576	0.704438	2.75695	2.31115	2.96413	0.123781	0.331599	1.12774	1.99162	0.00507502	0.05862	0.00753481	127.74	138.964	86.7711	113.531	109.919	116.924		0.568064	1.05417	1.41903	0.0790212	0.249898	0.0790212		3.17614	3.12583	4.559	5.47662	4.54015	5.27415	4.35865	1.00789	5.36654	23.124	3.51714	5.09536	0.183248	4.54958
	2.03666	1.62039	4.36992	4.45857	2.79021	2.64931	2.98751	1.18334	4.17085	39.6097	1.4003	2.71976	2.18982	3.97499	0.289574	0.904119	1.86902	1.91106	2.16402	0.0389264	0.114379	131.204	140.913	83.1956	81.5863	114.509	117.544		0.683103	1.09937	1.65016	1.73881	0.0704507	0.0704507		3.29824	3.13228	4.55999	5.5167	4.74314	5.28735	4.42295	0.999561	5.42251	22.5994	3.61368	5.1513	0.175428	4.65157
	1.95076	1.7243	4.16114	4.32768	2.65782	4.19516	3.16948	1.20104	4.37052	37.8939	1.4425	3.40948	2.12752	4.18666	0.326112	1.48527	2.08854	0.983394	1.34144	0.261794	1.05203	133.179	138.457	87.0478	83.9679	117.36	86.4141		1.45872	1.68518	0.75166	0.918206	0.75166	0.785684		3.5012	3.13983	4.56013	5.55342	4.94541	5.27486	4.49581	0.975672	5.47148	21.7018	3.76593	5.1925	0.159243	4.75277
	1.83105	1.70237	3.8527	4.18582	2.51798	4.13559	3.03758	1.15732	4.19491	38.1002	1.3394	3.18534	2.00278	4.06487	0.33985	1.45574	1.7828	0.664415	1.31845	0.269993	1.20562	135.956	138.974	92.8984	86.5878	120.409	87.5252		1.35429	1.48297	0.667362	1.00048	0.667362	0.950251		3.70106	3.14783	4.5599	5.58398	5.14728	5.29421	4.57238	0.965773	5.53815	21.1219	3.91577	5.25748	0.146263	4.85359
	1.73437	1.65995	3.62002	4.743	2.3385	4.01211	3.01799	1.28686	4.30485	42.6396	1.65601	2.97926	1.8854	3.91408	0.349803	1.64768	1.84428	0.362437	2.97567	0.461708	0.988262	138.22	139.976	97.4379	76.5289	124.38	89.851		1.24489	1.31931	0.640759	1.76374	0.640759	1.03285		3.86635	3.15574	4.55917	5.59818	5.35145	5.32084	4.64196	0.969113	5.61107	20.8772	4.03955	5.3438	0.138996	4.94001
	1.6817	1.57384	3.35681	4.52116	2.17565	3.72338	2.83876	1.20498	4.04374	42.4475	1.45198	2.76623	1.80519	3.63174	0.335952	1.33877	1.60001	0.268377	2.83047	0.439713	0.782565	139.461	142.021	102.703	80.4595	128.039	95.4079		1.08452	1.19239	0.59058	1.75493	0.59058	0.957156		4.01754	3.16169	4.55031	5.64112	5.5565	5.3433	4.71174	0.988622	5.70036	20.9821	4.15073	5.5032	0.140095	4.9468
	2.17698	1.5019	3.09394	4.19819	2.08086	3.48217	2.75567	1.00849	3.76416	36.5969	1.01706	2.63546	2.10489	3.38511	0.233192	0.334888	1.57194	0.114424	2.08085	0.455372	0.527802	128.009	143.74	108.101	86.3579	130.193	100.178		0.458481	1.13356	0.458481	1.56273	0.554598	0.846715		4.16266	3.15768	4.52826	5.67852	5.75284	5.36451	4.77408	1.01702	5.79109	21.3029	4.25406	5.60002	0.136589	4.94638
	3.55637	1.42061	3.20974	3.99903	1.95627	3.29442	2.90607	0.996913	3.90299	34.3045	0.993836	3.25208	2.26964	3.49088	0.212003	0.422882	2.20659	0.0922124	1.19455	0.90213	0.150816	98.6986	145.696	105.706	90.0991	133.052	103.972		0.304286	1.83147	0.0423428	0.746947	1.29581	0.0423428		4.33924	3.14996	4.50002	5.70688	5.93503	5.38456	4.83595	1.0459	5.88185	21.6277	4.37943	5.6263	0.124615	4.94229
	3.44642	1.39771	3.36365	3.73346	1.84118	3.17248	2.82582	0.962019	3.78784	34.0439	0.925481	3.26807	2.17401	3.42573	0.223532	0.385151	2.0395	0.289262	0.823816	0.969506	0.120176	100.895	146.25	102.565	95.2111	135.72	106.473		0.178358	1.87036	0.0955832	0.465396	1.42688	0.0955832		4.52087	3.13995	4.47322	5.7409	6.10491	5.39736	4.8962	1.0798	5.976	22.0539	4.48513	5.65502	0.115371	4.95911
	3.23211	1.31048	3.19139	3.83441	1.78024	2.97443	2.72051	0.965507	3.68602	35.4899	0.932203	3.08291	2.07879	3.22193	0.215659	0.261738	1.98819	0.221731	1.24077	0.884114	0.0644759	105.246	148.367	106.084	93.2514	137.144	110.6		0.149201	1.77243	0.108481	0.751495	1.30268	0.108481		4.70041	3.12976	4.44931	5.80092	6.26802	5.41744	4.96098	1.12297	6.08394	22.636	4.51209	5.70505	0.116761	5.05893
	3.03046	1.64079	2.99623	6.03277	1.69464	2.89428	3.0482	1.5967	4.6449	52.3819	2.54946	2.94525	1.99455	3.0219	0.204796	0.000314571	1.98078	0.0027007	8.90771	1.8321	0.0236915	109.425	140.429	110.142	55.6263	139.156	112.292		0.0852082	1.30446	0.050976	3.08752	1.25061	0.050976		4.86944	3.12143	4.44228	5.86055	6.41009	5.46004	5.0273	1.1656	6.19291	23.1855	4.54907	5.76042	0.117499	5.16474
	2.86632	2.89349	2.78766	5.92997	1.66088	2.77021	3.15142	1.43996	4.59138	45.6926	2.0735	2.82699	2.77457	2.88669	0.0198047	0.0812843	0.06653	0.132321	7.72032	2.22171	0.14532	112.886	112.309	114.563	57.1705	139.954	114.937		0.039328	0.0664979	0.039328	3.10298	1.16611	0.0567762		5.02647	3.15564	4.43506	6.15216	6.54878	5.49347	5.13526	1.23138	6.36664	23.9789	4.58291	5.98749	0.132879	5.25997
	2.73695	4.19111	2.57579	5.78807	2.9674	2.63257	3.48198	1.27933	4.76131	36.7415	1.63669	2.85218	2.65867	3.88518	0.18743	0.555075	0.502859	0.821187	5.31803	0.26479	0.721492	115.651	86.4895	119.144	59.3364	110.748	117.907		0.115228	1.33893	0.276388	2.93589	0.115228	0.219602		5.17997	3.26949	4.41017	6.47743	6.68655	5.52472	5.25805	1.2867	6.54475	24.471	4.60262	6.23925	0.150955	5.35234
	2.64072	3.87147	2.42772	5.5869	3.37906	2.46204	3.39465	1.2171	4.61175	35.8535	1.48134	3.00989	2.50671	3.74837	0.198504	0.568411	0.227354	0.934964	4.80596	0.000243009	0.869765	117.73	92.537	122.398	62.4761	102.253	121.64		0.369171	0.861576	0.582176	2.57701	0.369171	0.547852		5.35996	3.39826	4.38507	6.789	6.8201	5.57505	5.3879	1.34271	6.73062	24.9209	4.62879	6.48551	0.167057	5.4675
	3.38438	3.60965	2.3541	5.17953	3.30227	2.37527	3.36753	1.03519	4.40273	30.7404	1.07163	3.34333	2.60702	3.55333	0.153613	0.000283874	0.058619	1.02705	3.28334	0.00425933	0.984583	102.145	97.6427	124.032	69.0818	103.812	123.561		0.041056	0.266321	0.989229	1.83621	0.041056	0.968054		5.58909	3.52459	4.37288	7.08642	6.94662	5.64542	5.5275	1.40047	6.92798	25.3365	4.67693	6.62132	0.172097	5.61726
	3.28364	3.52857	2.30961	4.88035	3.17541	2.44014	3.26962	0.92523	4.19485	28.2978	0.856051	3.22952	2.62395	3.46734	0.138458	0.000196513	0.0670567	0.921617	2.59446	0.00887609	0.688043	104.192	99.2516	125.025	74.1446	106.413	122.123		0.0541157	0.29905	0.919911	1.65083	0.0541157	0.789386		5.82716	3.64221	4.37487	7.36039	7.06731	5.71283	5.66413	1.45777	7.1219	25.737	4.70936	6.72869	0.176545	5.76999
	3.06631	3.46762	2.73953	4.73254	3.01631	2.29922	3.22025	0.835808	4.05606	25.9547	0.698575	3.04131	2.80872	3.36729	0.0904414	0.0236979	0.0611878	0.2311	2.287	0.0415923	0.8483	108.676	100.47	115.596	76.7121	109.721	125.258		0.0250005	0.426303	0.301787	1.69122	0.0250005	0.74209		6.05598	3.75056	4.36125	7.62111	7.18428	5.77834	5.79192	1.52108	7.313	26.2622	4.71552	6.83619	0.18358	5.91716
	2.93897	3.38695	3.35689	4.66987	2.88385	2.17567	3.23537	0.828241	4.06361	25.5996	0.685984	3.14793	2.89763	3.37943	0.0767562	0.0878507	0.0229763	0.0147682	2.0578	0.123565	1.12295	111.347	102.094	102.702	77.8137	112.513	128.038		0.20896	0.239015	0.20896	1.52194	0.264082	0.972259		6.27678	3.88235	4.31939	7.87372	7.29355	5.84071	5.91442	1.58436	7.49878	26.7882	4.69972	6.94877	0.193077	6.05875
45°	2.90786	3.30994	3.48409	4.64159	4.22045	2.07955	3.44058	0.917145	4.35772	26.6567	0.841154	3.39701	3.00838	4.03636	0.145922	0.283791	0.017067	0.00189302	1.44243	0.608196	1.8524	112.005	103.656	100.14	78.3135	85.9447	130.223		0.489154	0.0870749	0.0870749	1.24458	0.823435	1.31746		6.61228	4.12284	4.2758	8.11774	7.39896	5.89746	6.07085	1.63057	7.70142	26.859	4.68122	7.06693	0.203072	6.25487
	2.99458	3.09465	3.78022	7.09848	5.43683	2.01416	4.06982	1.8686	5.93842	45.9135	3.49165	3.43743	3.0196	5.02268	0.249069	1.15614	0.950965	0.08387	9.17281	1.86872	4.22574	110.177	108.086	94.3009	40.8653	64.8709	131.72		0.44285	0.342785	0.342785	3.66105	1.9994	1.42327		7.00993	4.36175	4.23394	8.35035	7.53587	5.958	6.24164	1.69454	7.93618	27.1489	4.76081	7.21231	0.20475	6.48397
	3.1824	2.91839	3.53609	6.67296	5.40046	1.91937	3.93828	1.75873	5.69701	44.6574	3.09314	3.35925	2.9844	4.93437	0.246247	0.571345	1.04017	0.161759	7.47846	2.13798	4.07599	106.269	111.782	99.1019	46.4868	65.4581	133.904		0.17684	0.440853	0.17684	3.31371	2.04122	1.43987		7.40276	4.59019	4.1972	8.54734	7.69261	6.25425	6.44739	1.7563	8.20369	27.2405	5.0062	7.3813	0.191734	6.8285
	3.14986	2.79502	3.37582	6.24948	5.25395	2.75659	3.93012	1.46381	5.39393	37.2458	2.14273	3.26284	2.88373	4.78442	0.247867	0.608807	1.28844	0.307247	5.37944	1.75252	1.37718	106.941	114.406	102.318	52.4408	67.8503	115.229		0.112981	0.467816	0.112981	2.98664	1.99111	0.506254		7.76693	4.81032	4.16336	8.72026	7.86134	6.58746	6.65161	1.82058	8.47219	27.3705	5.2546	7.55891	0.179834	7.1772
	2.97391	2.68549	3.19461	5.7964	5.03459	3.28692	3.82865	1.26958	5.09824	33.16	1.61184	3.24076	3.02909	4.59767	0.205669	0.730582	1.30681	0.402015	3.87203	1.45428	0.293477	110.611	116.761	106.017	59.2081	71.5123	104.125		0.26685	0.555269	0.0461557	2.55564	1.79382	0.0461557		8.10258	5.02529	4.1349	8.88342	8.04247	6.90738	6.84934	1.8884	8.73775	27.5706	5.49581	7.7587	0.170726	7.47493
	2.82207	3.91813	3.92192	5.36927	4.75113	3.1728	3.99255	0.95114	4.94369	23.8228	0.904666	3.92003	3.35913	4.54383	0.149906	1.37003	0.00553856	0.00498865	1.89534	0.575441	0.672	113.828	91.6414	91.5688	65.9639	76.3867	106.467		1.09796	0.00189555	0.00189555	1.44924	0.831104	0.74723		8.44031	5.23152	4.11387	9.03573	8.22042	7.20615	7.04133	1.95947	9.0008	27.8281	5.72518	7.96685	0.163721	7.71329
	2.80116	4.24417	3.68386	4.97057	4.4139	3.08088	3.86576	0.830273	4.69603	21.4776	0.689354	3.96402	3.23163	4.37147	0.149918	1.13338	0.143198	0.0330873	1.22061	0.300465	0.616027	114.275	85.5053	96.1816	72.5991	82.3951	108.372		1.16286	0.280157	0.280157	1.00656	0.449889	0.883132		8.92913	5.42013	4.09337	9.18083	8.39005	7.4959	7.25157	2.06012	9.31169	28.4093	5.93907	8.16651	0.157912	7.94297
	2.73069	3.95007	3.40914	4.72778	4.22538	2.91114	3.65903	0.778627	4.43766	21.2796	0.606259	3.67961	3.03564	4.15655	0.155852	0.861825	0.0847026	0.062445	1.14223	0.320748	0.559351	115.786	91.0309	101.645	76.7954	85.8532	111.935		0.948919	0.270464	0.270464	1.04818	0.545772	0.768471		9.48036	5.59914	4.07408	9.36593	8.592	7.7805	7.482	2.19193	9.67393	29.2961	6.14448	8.38912	0.154445	8.18625
	2.5468	3.76188	3.13814	4.58131	4.05979	2.79672	3.48077	0.78525	4.26602	22.5596	0.616618	3.45001	2.88207	3.98531	0.160649	0.872302	0.0790222	0.117398	1.21118	0.335259	0.46793	119.777	94.6573	107.183	79.3841	88.9493	114.369		0.903208	0.311872	0.311872	1.1313	0.609779	0.653291		10.0104	5.84564	4.05727	9.68139	8.94401	8.06292	7.76694	2.35051	10.1174	30.263	6.39996	8.72373	0.153651	8.50346
	2.38804	3.55912	2.96735	4.42788	3.93013	2.60638	3.31315	0.794822	4.10797	23.9899	0.631742	3.26324	2.69662	3.83738	0.174587	0.855827	0.0605025	0.119576	1.24262	0.380662	0.499525	123.278	98.6438	110.749	82.1417	91.4119	118.477		0.875197	0.295885	0.295885	1.16464	0.66689	0.656858		10.5071	6.13998	4.04233	10.0223	9.29505	8.4062	8.06882	2.50246	10.5713	31.014	6.70653	9.07284	0.149962	8.85062
	2.265	3.34003	2.87674	4.25123	3.87395	2.52553	3.18874	0.776115	3.96486	24.3392	0.602354	3.10838	2.61333	3.74047	0.177396	0.853308	0.0228872	0.0973498	1.12887	0.469504	0.439854	126.025	103.044	112.664	85.3749	92.4893	120.243		0.843385	0.231647	0.231647	1.14284	0.765566	0.582853		11.0007	6.44177	4.02746	10.3385	9.64055	8.78963	8.37309	2.65184	11.0249	31.671	7.02873	9.42782	0.145783	9.21509
	2.67221	3.1126	3.90215	3.93096	3.81248	2.46324	3.31561	0.655938	3.97154	19.7834	0.430255	3.46254	2.78231	3.87973	0.164728	0.413955	0.0412129	0.344038	0.378658	0.246881	0.726529	117.048	107.713	91.9475	91.396	93.6754	121.613		0.790324	0.34994	0.439617	0.468421	0.34994	0.999297		11.4895	6.74875	4.02519	10.6431	9.97412	9.15241	8.67218	2.79434	11.4665	32.2219	7.34966	9.76869	0.141312	9.56326
	2.52558	2.89654	3.85023	3.64901	3.59019	2.35371	3.14421	0.635788	3.78	20.2209	0.404226	3.24337	2.61832	3.63431	0.16249	0.382704	0.0613392	0.498459	0.254827	0.198901	0.624898	120.242	112.244	92.9461	96.8663	98.0276	124.041		0.717789	0.346825	0.606858	0.405646	0.346825	0.889663		11.953	7.0648	4.04469	10.9963	10.2885	9.49678	8.97402	2.92946	11.9035	32.6438	7.6728	10.0906	0.13611	9.89263
	2.32963	2.68749	3.57238	3.47558	3.38361	2.32127	2.96166	0.583074	3.54473	19.6874	0.339975	3.03555	2.41909	3.45259	0.176014	0.399464	0.0751703	0.372983	0.264116	0.178041	0.4101	124.578	116.718	98.3806	100.31	102.161	124.765		0.70592	0.34806	0.536835	0.440034	0.34806	0.714279		12.3812	7.37683	4.09093	11.3635	10.5795	9.92443	9.28607	3.05322	12.3393	32.8796	8.01373	10.4157	0.130334	10.252
	2.1564	2.57954	3.35003	3.44325	3.24737	2.26912	2.84095	0.574638	3.41559	20.227	0.330209	2.91346	2.34673	3.32436	0.17239	0.468617	0.068335	0.259158	0.362765	0.165179	0.326991	128.475	119.062	102.841	100.959	104.934	125.932		0.757062	0.333916	0.436569	0.529794	0.333916	0.644337		12.7891	7.68647	4.13871	11.7263	10.8629	10.3492	9.5921	3.17283	12.7649	33.0775	8.35215	10.7345	0.124816	10.606
	2.31038	2.55259	3.2507	3.41449	3.08429	2.15849	2.79516	0.524193	3.31935	18.7536	0.274779	2.81844	2.37093	3.2091	0.150209	0.235011	0.0588397	0.20752	0.383574	0.0836014	0.405348	125.008	119.651	104.865	101.538	108.301	128.428		0.508064	0.265854	0.432259	0.596049	0.265854	0.659954		13.1814	7.97612	4.18429	12.0801	11.2063	10.7568	9.89752	3.29643	13.1939	33.3056	8.67129	11.0939	0.122571	10.9816
	4.25068	2.36503	3.20903	3.39594	2.94636	4.26363	3.40511	0.746027	4.15114	21.909	0.556556	3.30248	3.01203	4.03699	0.145405	0.714979	1.08177	0.0384466	8.41905e-05	0.21045	0.737052	85.3851	123.789	105.721	101.912	111.191	85.1459		0.948191	0.937453	0.0934513	0.0934513	0.356122	0.961144		13.5475	8.28616	4.23036	12.4163	11.5838	11.1407	10.2008	3.41224	13.613	33.4507	8.99979	11.473	0.120807	11.3623
	6.14323	2.22907	3.08517	3.50743	4.392	5.12078	4.07961	1.42695	5.50656	34.9775	2.03618	3.94972	3.19074	4.93858	0.215005	4.2585	3.4245	0.988917	0.327391	0.0975875	1.08402	53.991	126.833	108.283	99.6732	82.7932	70.062		2.19351	1.72065	0.864548	0.442285	0.442285	1.17106		13.8846	8.83276	4.27782	12.7286	11.9542	11.4985	10.5294	3.49355	14.023	33.1789	9.4992	11.8403	0.109708	11.7264
	5.84324	2.14639	2.92839	3.77145	5.5182	4.82421	4.17198	1.47247	5.64445	35.2942	2.16816	4.29783	3.13916	5.3447	0.25997	2.79312	4.10302	1.54652	0.160423	1.8123	0.425405	58.4894	128.702	111.57	94.4712	63.5669	75.1146		1.54541	2.15144	1.36944	0.52638	1.22036	0.52638		14.1944	9.44664	4.32671	13.0197	12.3076	11.8329	10.8547	3.56387	14.4185	32.8327	10.0432	12.1889	0.0965135	12.0702
	6.06091	2.09941	2.77591	3.98056	5.23052	8.38293	4.75504	2.3092	7.06424	48.5632	5.3324	4.60554	3.07708	5.85331	0.310875	1.70528	7.05235	3.91694	0.599818	0.226083	13.1615	55.2075	129.77	114.815	90.45	68.2368	26.0933		1.45536	2.50613	1.82963	0.624981	0.624981	3.77738		14.4816	10.0536	4.37412	13.4047	12.631	12.1596	11.1841	3.64702	14.8311	32.6089	10.5801	12.5132	0.0837066	12.3953
	6.11724	1.98406	2.57915	6.96881	5.15743	8.30117	5.18464	2.48189	7.66653	47.8699	6.15975	5.63733	3.22372	6.75592	0.35394	0.869729	10.2437	6.78859	3.18327	0.000740537	9.71272	54.3736	132.412	119.07	42.54	69.4497	26.9352		0.479903	3.65327	3.05818	1.33148	0.479903	2.66383		14.7556	10.6559	4.4212	13.8624	12.9334	12.5041	11.5221	3.7433	15.2654	32.488	11.1179	12.8261	0.071341	12.7188
	5.86178	1.92615	2.42684	6.70933	8.21164	8.13893	5.54578	2.76096	8.30674	49.7849	7.62289	6.28556	3.28558	7.78153	0.406245	0.099859	13.1017	9.72777	1.35385	7.10682	6.72443	58.2062	133.748	122.417	45.9921	27.8725	28.6455		0.423773	4.35941	3.85872	0.423773	1.92608	1.85337		15.0115	11.2521	4.46634	14.2945	13.2262	12.8681	11.8531	3.84128	15.6944	32.4073	11.6561	13.1367	0.0597171	13.0472
	5.5608	1.8891	2.29202	6.35744	11.7645	7.68566	5.92492	3.66076	9.58568	61.7859	13.4012	5.95912	3.10922	7.35361	0.405664	0.132577	16.2878	13.1979	0.187081	34.1003	3.10023	62.8893	134.606	125.419	50.8888	2.98122	33.7029		0.39832	4.07002	3.6671	0.39832	5.80534	1.72654		15.2547	11.814	4.50893	14.7039	13.5092	13.2307	12.1702	3.9414	16.1116	32.3856	12.1681	13.4396	0.0496506	13.3699
	5.32103	1.78054	2.16438	6.02322	11.6918	7.26778	5.70812	3.64609	9.35422	63.8755	13.294	5.67212	2.95355	6.95664	0.403937	0.149843	15.4259	12.5581	0.0992851	35.8043	2.43252	66.7498	137.137	128.294	55.769	3.23743	38.7295		0.351095	3.89159	3.50774	0.351095	6.01967	1.59565		15.4801	12.3365	4.57372	15.0966	13.7802	13.5863	12.4756	4.03216	16.5077	32.3204	12.649	13.7317	0.0410428	13.6833
	5.16193	2.16462	2.0538	6.31568	11.2469	6.9443	5.64787	3.42819	9.07606	60.6988	11.7525	5.73881	2.91395	6.78714	0.399253	0.236139	12.133	12.9174	0.44597	31.3492	1.68072	69.3747	128.289	130.811	51.4863	5.03633	42.8604		0.576876	3.57418	3.68501	0.576876	5.5081	1.20549		15.6904	12.8387	4.69951	15.4617	14.0423	13.9233	12.776	4.09537	16.8713	32.0552	13.1098	14.0125	0.0332815	13.9828
	4.96402	2.27538	1.88984	9.12356	10.6695	6.81934	5.95694	3.5794	9.53634	60.0879	12.8121	5.89168	2.94754	8.5475	0.487163	0.985885	13.5539	16.5413	10.0275	22.2082	0.74374	72.7107	125.792	134.589	19.0753	7.96133	44.5121		0.92766	3.6163	4.00185	3.23187	4.77781	0.92766		15.8899	13.354	4.87492	15.7964	14.2963	14.2908	13.0837	4.13807	17.2218	31.6276	13.5882	14.2949	0.0253457	14.2936
	4.69831	3.4039	1.86002	10.6293	12.3014	7.06629	6.65987	4.12882	10.7887	61.9955	17.0472	5.8823	3.72751	9.73858	0.446386	3.84771	10.6013	23.0386	15.7567	31.8263	0.165175	77.3128	101.751	135.282	8.18952	1.41545	41.278		1.18399	2.4784	4.02228	4.74705	6.41905	1.18399		16.075	13.9716	5.04809	16.1121	14.5341	14.9386	13.4466	4.20077	17.6474	31.2405	14.1123	14.8375	0.0250519	14.7364
	4.39315	3.30174	4.58089	11.3496	12.5172	6.66665	7.13487	3.89064	11.0255	54.53	15.1371	5.62377	4.44009	10.1789	0.392557	7.51704	14.6929	6.52282	17.7638	28.9697	0.219234	82.7723	103.823	79.3915	4.586	0.948394	46.5729		1.23062	2.32203	1.04288	5.72581	6.89346	1.04288		16.249	14.6098	5.21907	16.4133	14.7545	15.6485	13.8157	4.27649	18.0922	30.9538	14.646	15.425	0.0259066	15.2015
	5.06163	3.64396	5.17173	10.7349	12.5555	6.32635	7.24901	3.5569	10.8059	49.0674	12.6516	5.74904	5.08915	9.63273	0.308628	4.78465	12.9964	4.3151	12.1511	28.1592	0.851307	71.0557	96.9657	69.2116	7.59675	0.875241	51.3334		0.687412	2.10507	0.57731	4.98582	6.8065	0.57731		16.4121	15.2458	5.38253	16.7042	14.9593	16.3483	14.1754	4.36335	18.5387	30.7812	15.0309	16.0727	0.0334924	15.7971
	8.0039	4.30041	4.9731	10.0128	19.9831	6.14797	8.90354	5.81422	14.7178	65.3024	33.8052	7.07593	5.26682	9.51057	0.287179	0.809355	21.1888	15.4483	1.23046	122.756	7.59316	30.1092	84.4685	72.5559	12.0984	42.1457	53.9213		0.927964	2.77553	2.10283	2.93687	12.9071	0.927964		16.5675	15.8756	5.58613	16.9889	15.1442	17.0194	14.5303	4.44017	18.9705	30.558	15.327	16.7106	0.0431847	16.2215
	9.20334	4.19819	4.75182	9.80877	25.6674	7.07975	10.1182	7.94714	18.0654	78.543	63.1571	8.14155	5.3338	9.65741	0.288409	0.836979	35.0465	28.7981	0.0957507	241.776	9.2322	18.3847	86.3577	76.3746	13.5594	148.262	41.1052		1.06179	3.94335	3.38972	1.66722	17.5258	1.06179		16.7329	16.4812	5.93904	17.2993	15.3161	17.6447	14.9022	4.46366	19.3659	29.9531	15.6073	17.0948	0.0454849	16.607
	11.0153	3.92486	4.81313	9.91173	24.9564	8.44001	10.5102	7.6081	18.1183	72.3875	57.8832	9.17587	5.71985	10.7394	0.304967	0.255042	43.3672	32.457	0.358209	208.693	4.28584	6.12971	91.5125	75.3068	12.8117	131.454	25.5133		1.83938	5.25101	4.36274	0.735861	15.7806	0.735861		16.9047	17.0452	6.28703	17.6002	15.4721	18.2223	15.2553	4.48783	19.7431	29.4182	15.8303	17.4615	0.0489977	16.975
	10.4098	3.88906	4.76932	10.9162	23.2963	8.32886	10.2683	6.99805	17.2663	68.1522	48.9727	9.36935	5.65921	10.7896	0.311902	0.0200413	40.6943	30.2384	0.419845	169.73	3.76129	9.49409	92.1988	76.0691	6.62991	96.1423	26.6485		1.04049	5.48029	4.60003	1.54687	13.9269	1.04049		17.0534	17.5904	6.61075	17.8738	15.6124	18.8483	15.5982	4.52996	20.1281	29.0416	15.9727	17.803	0.0541899	17.3219
	14.9272	4.12444	4.59358	10.2334	22.5737	7.81382	10.711	7.0417	17.7527	65.7425	49.5855	9.02362	5.39864	13.7538	0.436244	17.7762	43.3831	37.4232	0.228114	140.723	8.39384	2.06247	87.7339	79.1655	10.6124	82.4941	32.2313		5.90359	4.89917	4.43003	1.2098	13.5501	1.2098		17.1964	18.2261	6.92255	18.1216	15.7446	19.6762	15.9813	4.62312	20.6044	28.9284	16.1075	18.2	0.0609913	17.659
	22.8358	4.06285	4.24352	9.51767	22.3833	8.89405	11.9895	8.5346	20.5241	71.1838	72.8394	9.20586	5.40616	19.1669	0.559993	117.642	62.8323	60.0006	6.11012	108.03	9.58198	87.3238	88.8916	85.5173	15.788	79.0715	21.1327		13.6299	5.14301	4.96234	0.311806	13.1774	0.311806		17.3971	18.9321	7.22057	18.47	15.8688	20.4801	16.3948	4.75146	21.1462	28.9815	16.2509	18.8166	0.0731639	17.9335
	22.5221	3.91553	3.93548	8.77904	22.2058	16.2492	12.9345	8.5844	21.5189	66.3681	73.692	12.5141	5.14637	20.7167	0.602029	91.9221	81.3426	80.9831	17.2682	85.9566	10.9872	81.5601	91.6913	91.3095	22.2033	75.9467	7.60744		10.008	8.59861	8.57866	3.7351	9.69168	3.7351		17.7185	19.6411	7.49772	19.0748	15.9914	21.2451	16.8614	4.9196	21.781	29.1767	16.4232	19.4995	0.0856388	18.3966
	21.4185	3.7215	3.62832	8.41196	23.1217	18.4611	13.1272	8.92206	22.0492	67.9663	79.6031	13.4365	4.89412	20.6792	0.617248	68.7466	88.4668	90.2283	22.2334	99.8895	28.4509	62.8446	95.4446	97.274	25.7975	92.748	24.7013		7.982	9.71503	9.80821	5.02458	9.68512	5.02458		18.0335	20.3287	7.76586	19.9916	16.1866	21.9506	17.3762	5.1125	22.4887	29.4225	16.6484	20.2445	0.0974744	19.0126
	19.8159	3.44763	3.47889	12.4392	23.1768	17.5603	13.3198	8.39549	21.7153	63.0301	70.4843	14.9998	5.71897	19.252	0.541951	42.1996	97.4598	96.8435	0.775444	97.1611	17.982	40.0037	100.871	100.244	1.10643	93.8139	16.5587		4.81616	11.5521	11.5209	2.56056	8.17707	2.56056		18.3284	20.9789	8.0383	20.9292	16.4061	22.6177	17.8831	5.30243	23.1855	29.6505	16.8866	20.9665	0.10778	19.6288
	18.9118	3.27198	3.31623	12.5675	22.2382	16.3181	12.7706	7.99481	20.7654	62.6031	63.9169	14.4428	5.62904	18.2634	0.528801	37.7144	90.2243	89.3857	0.0412664	89.6346	12.5843	29.3845	104.43	103.528	0.853025	76.5118	7.99181		4.46906	11.1708	11.1265	1.87529	7.79541	1.87529		18.6029	21.5841	8.33101	21.8066	16.6404	23.2592	18.3707	5.47489	23.8456	29.8023	17.1311	21.751	0.118819	20.0935
	21.7781	3.16739	3.04563	12.0249	20.7242	15.1847	12.6542	8.21577	20.8699	64.9254	67.4989	13.6048	5.38178	19.3393	0.5646	83.2469	89.9987	92.3239	0.395917	65.1254	6.40351	68.6753	106.579	109.108	2.14957	52.3179	2.86826		8.17333	10.4374	10.5592	1.57987	7.11938	1.57987		18.8588	22.1454	8.61722	22.6365	16.8769	23.875	18.835	5.64002	24.475	29.9444	17.3724	22.5137	0.128901	20.5021
	22.0274	3.00963	2.79198	12.1769	19.3661	14.0302	12.2337	8.05293	20.2866	65.8258	64.8497	13.1035	5.30145	18.0321	0.545595	95.9169	85.0836	89.1462	0.0032249	50.8714	3.22723	72.8691	109.861	114.471	1.72703	34.5161	0.2906		8.92389	10.0939	10.3116	0.926619	6.26259	0.926619		19.1121	22.6848	8.89306	23.4592	17.1109	24.4581	19.2864	5.80504	25.0914	30.0992	17.6112	23.2656	0.138328	20.8984
	21.5701	2.79948	2.78116	14.2257	18.636	14.4324	12.4075	7.93895	20.3464	63.9852	63.0269	14.329	5.65602	17.5851	0.513274	83.9542	92.3135	92.6659	3.30582	38.7944	4.10042	65.2709	114.31	114.703	0.539609	26.47	0.886116		7.24108	11.5296	11.5479	0.103378	4.30695	0.103378		19.3662	23.2189	9.15937	24.277	17.3358	24.9978	19.7258	5.96992	25.6958	30.2645	17.8434	24.0125	0.147389	21.2926
	20.3139	2.85468	4.39276	13.8272	18.1811	16.1921	12.627	7.31284	19.9398	57.9145	53.4776	15.0097	6.75136	17.6838	0.447407	59.0894	95.4974	67.802	1.4405	30.8483	12.7105	46.5512	113.133	82.7795	0.112953	21.9961	7.29572		5.30427	12.155	10.6169	1.18249	3.17143	1.18249		19.6421	23.7468	9.4189	25.0558	17.6795	25.4993	20.1738	6.11774	26.2915	30.3252	18.1702	24.7286	0.152881	21.6945
	18.9084	7.75868	5.27023	36.6639	17.8582	15.0873	16.9244	11.1145	28.0389	65.6712	123.532	16.4728	9.59085	18.6458	0.320681	3.93589	84.0112	135.821	389.644	0.871918	3.37495	29.3468	32.8604	67.5825	536.978	19.0718	2.54805		2.43558	8.71409	11.2026	20.1911	1.38543	1.38543		19.9237	24.2504	9.66392	25.7991	18.272	25.9828	20.6487	6.24165	26.8903	30.2279	18.6849	25.4119	0.15255	22.0871
	18.3472	16.2918	4.95246	39.7549	17.5878	14.2674	18.5336	11.48	30.0136	61.9414	131.79	16.9398	14.7735	18.1574	0.102758	0.0347378	5.02567	184.447	450.345	0.894478	18.2008	23.5821	7.84403	72.908	689.79	16.7834	0.602605		1.4074	0.648016	11.9874	22.8151	0.648016	2.67246		20.1886	24.718	9.91721	26.4854	18.8919	26.4452	21.1077	6.34705	27.4548	30.0698	19.2161	26.0134	0.150285	22.4533
	20.9087	17.7557	4.77172	38.8992	16.9879	15.3903	19.1189	11.141	30.2599	58.272	124.121	17.3718	15.7897	20.1204	0.120598	3.20312	1.85836	205.843	391.26	4.54114	13.9024	55.0204	18.1871	76.0273	645.573	12.228	3.6072		3.53683	0.38389	12.6001	21.5274	0.38389	1.98148		20.4517	25.1559	10.2329	27.1147	19.4871	26.8816	21.554	6.41768	27.9717	29.7749	19.7283	26.4502	0.145564	22.8038
	25.688	17.4529	5.73311	37.2659	16.0379	16.6392	19.8028	10.6513	30.4542	53.787	113.451	17.046	16.1882	23.6292	0.186878	34.6349	5.52203	197.956	304.958	14.1748	10.0087	148.764	15.6961	60.1861	565.241	6.48609	9.91039		8.64192	0.406877	11.3129	20.2198	1.00817	0.406877		20.73	25.5643	10.5422	27.7122	20.0415	27.2883	21.9798	6.48116	28.4609	29.4869	20.2136	26.8573	0.141142	23.1471
	26.3821	16.3069	6.80975	34.5533	15.1941	15.6079	19.1423	9.77879	28.9211	51.0846	95.6247	15.9574	15.2976	23.8633	0.218731	52.4141	8.03972	152.093	237.496	15.5883	12.4922	166.178	7.92886	44.6402	443.615	2.90043	4.48096		10.4247	0.349498	9.14765	18.5958	0.763261	0.349498		21.0978	25.9528	10.8397	28.2953	20.5533	27.6669	22.401	6.54009	28.9411	29.1956	20.6894	27.2384	0.136642	23.5253
	25.3124	15.2041	6.79464	32.8503	14.5975	14.9588	18.2863	9.24896	27.5352	50.5787	85.5432	15.0814	14.6878	22.7853	0.216089	49.3665	9.49999	132.058	212.112	13.6073	11.0724	139.744	2.93437	44.8423	374.781	1.22411	2.15408		10.231	0.122662	8.28678	17.7689	0.483944	0.122662		21.5041	26.3266	11.1241	28.8625	21.0407	28.0196	22.8129	6.59599	29.4089	28.9134	21.1566	27.5963	0.13209	23.9154
	24.4082	17.3055	6.69181	31.6068	13.6151	14.1902	17.9696	8.81256	26.7822	49.0415	77.6612	15.7478	13.7589	22.6326	0.24384	41.4561	0.441095	127.189	185.974	18.9617	14.2841	119.185	14.5495	46.23	328.181	0.0153822	0.488737		8.66043	1.55764	9.05601	15.859	2.13271	1.55764		21.908	26.6825	11.3974	29.404	21.5164	28.3741	23.2137	6.65118	29.8649	28.6519	21.6143	27.9512	0.127848	24.2952
	35.7247	28.0508	6.37583	30.3484	13.1129	13.1125	21.1209	11.7654	32.8863	55.705	138.424	20.5819	13.1126	29.774	0.388498	213.273	48.0237	217.416	85.1478	64.1273	64.1336	494.335	211.985	50.6268	284.17	0.14301	0.143306		15.1429	7.46894	14.206	9.76658	7.46894	7.46933		22.2921	27.0233	11.6569	29.9076	21.9668	28.787	23.6056	6.71452	30.3201	28.4446	22.0481	28.346	0.124973	24.6577
	41.7957	27.9352	6.04497	29.1345	17.1303	12.9668	22.5012	12.9334	35.4346	57.4787	167.273	22.5327	14.0077	28.8347	0.346083	372.276	29.5278	270.808	44.0002	28.8473	90.9055	801.15	208.632	55.4446	244.716	13.2436	0.274884		19.263	5.40246	16.4877	6.60177	5.40246	9.56593		22.6515	27.3504	11.8917	30.3442	22.3896	29.2066	23.9723	6.77642	30.7487	28.2677	22.4551	28.7425	0.122807	25.0009
	41.2247	27.0312	5.79242	27.3364	19.5059	36.141	26.1719	12.5525	38.7244	47.9616	157.565	27.1838	21.3872	33.9398	0.22688	226.586	0.738381	415.325	1.35592	44.4359	99.382	769.155	183.336	59.2694	191.693	36.1783	513.019		14.0409	0.152575	21.3914	0.152575	7.67789	8.95719		23.0417	27.656	12.1186	30.7528	22.7935	29.6054	24.328	6.83058	31.1586	28.077	22.8556	29.1181	0.120494	25.3489
	39.2753	26.0652	5.54436	25.2593	20.459	39.3773	25.9968	12.6876	38.6844	48.8045	160.975	25.6623	21.6591	35.9728	0.248364	176.319	0.0046884	418.301	0.543801	30.6665	179.04	664.824	158.109	63.1503	138.492	48.5523	670.099		13.613	0.40295	20.1179	0.40295	5.20325	13.7151		23.5711	27.9374	12.3877	31.1442	23.168	29.974	24.6971	6.8562	31.5533	27.7612	23.2688	29.4648	0.117496	25.7542
	36.6343	25.3015	5.68705	23.6985	21.4354	37.5848	25.0569	11.6722	36.7291	46.5826	136.239	24.5	22.0012	33.8011	0.21146	134.036	0.0598034	375.192	1.84521	13.1156	156.948	535.609	139.485	60.903	104.192	63.1119	580.509		12.1343	0.801466	18.813	0.801466	3.06463	13.0848		24.1213	28.211	12.676	31.5247	23.5193	30.3192	25.0619	6.8702	31.9321	27.4129	23.6698	29.7921	0.114517	26.1661
	36.6639	24.1688	6.18151	22.0642	20.8875	35.0204	24.1644	11.0691	35.2335	45.8075	122.525	23.1165	21.1816	32.3075	0.208003	156.238	1.9442e-05	323.383	4.41085	10.7382	117.854	536.979	114.013	53.4298	73.4978	54.7063	463.513		13.5474	1.05231	16.935	1.05231	2.22902	11.904		24.6603	28.4676	12.9553	31.8901	23.8469	30.6478	25.4113	6.88332	32.2947	27.0876	24.0502	30.1028	0.111768	26.564
	51.5745	22.2567	6.07782	20.8014	19.8218	33.6911	25.7039	15.4194	41.1233	59.9884	237.757	21.5291	20.0667	30.8325	0.211512	669.29	11.883	385.183	24.0341	34.5994	63.7955	1450.35	76.8367	54.9564	53.4414	40.0779	408.042		30.0455	0.727646	15.4513	0.727646	1.7073	12.162		25.1729	28.7123	13.2329	32.2282	24.1507	30.9524	25.7416	6.89022	32.6318	26.7669	24.4063	30.3924	0.109239	26.9426
	57.6438	21.6243	5.99371	24.3408	22.8781	32.8022	27.5471	17.118	44.6652	62.1409	293.027	23.6095	21.9377	30.6868	0.166255	905.809	35.0804	464.551	10.2806	21.8	27.6154	1949.46	66.1489	56.2106	117.717	88.1162	372.919		34.0343	1.98518	17.6157	0.731352	0.731352	9.19273		25.6469	28.9407	13.4967	32.5456	24.4343	31.2499	26.0524	6.8985	32.9509	26.4793	24.7375	30.6726	0.107113	27.2938
	55.364	28.4423	5.92576	37.0229	37.7559	32.268	32.7965	16.0812	48.8777	49.0333	258.605	34.6455	29.3987	37.5727	0.122051	509.293	18.9592	722.036	17.8627	24.5959	0.279243	1753.34	223.538	57.2341	553.747	588.782	352.574		20.7185	6.20321	28.7197	2.37743	3.11043	2.37743		26.0999	29.1593	13.7415	32.8513	24.6999	31.6566	26.3681	6.92931	33.2974	26.2792	25.0499	31.0323	0.106671	27.6296
	51.8519	33.0762	5.72346	39.3308	37.5658	38.0983	34.2744	15.34	49.6144	44.7565	235.316	37.832	34.1986	39.0227	0.0658834	308.967	1.43567	815.157	25.5673	10.8334	14.622	1471.55	383.577	60.336	667.692	579.593	605.514		14.0198	4.75584	32.1086	1.49877	0.266226	0.266226		26.5422	29.3692	13.9778	33.1696	24.956	32.0821	26.6828	6.96945	33.6522	26.1196	25.3525	31.4039	0.10662	27.9557
	51.4106	33.5433	5.34296	36.5749	36.9475	41.9218	34.2902	15.5057	49.7958	45.219	240.426	36.7612	34.3012	40.6782	0.0850506	293.108	0.557839	837.941	5.21999	7.0614	58.242	1437.89	402.091	66.3919	532.862	550.203	808.306		14.6494	3.21792	31.4182	0.1863	0.1863	5.16061		27.012	29.5713	14.2183	33.4843	25.1957	32.5061	26.9979	7.00859	34.0065	25.9597	25.6498	31.7724	0.106625	28.2916
	50.8035	33.8006	6.55668	35.0813	35.6837	39.6139	33.59	14.629	48.219	43.5518	214.009	35.3825	34.1208	38.6314	0.0619992	296.306	0.0443766	730.798	2.22421	4.38372	36.2882	1392.22	412.477	48.0859	466.139	492.512	682.403		15.421	1.5819	28.8258	0.301178	0.301178	4.23141		27.4778	29.7706	14.4459	33.7817	25.4209	32.9362	27.3055	7.05227	34.3578	25.8273	25.9351	32.1448	0.106916	28.6242
	48.8413	34.507	8.83306	39.614	33.6528	37.6968	33.8575	13.4095	47.267	39.6058	179.816	36.1019	33.8664	39.1347	0.0721681	224.513	0.421879	626.223	33.1377	0.0418908	14.7404	1249.64	441.67	21.6972	682.409	406.496	585.918		12.7393	1.5949	27.2689	3.51211	2.44909	1.5949		27.9341	30.0123	14.6693	34.0615	25.6343	33.3646	27.6127	7.09898	34.7117	25.7091	26.2092	32.5265	0.107554	28.9732
	45.345	33.9891	11.1952	40.6838	31.1889	45.9195	34.7202	12.9638	47.6841	37.338	168.061	37.3364	31.889	44.1797	0.161574	112.885	0.534517	553.43	35.5634	12.4703	125.424	1014.67	420.17	5.27125	739.441	313.213	1051.6		8.00854	3.34731	26.1413	3.34731	6.14753	8.58308		28.3664	30.2425	14.8936	34.3278	25.8345	33.7699	27.9058	7.14017	35.0459	25.5867	26.4675	32.8881	0.108172	29.3044
	43.1496	34.4281	10.9428	40.1002	30.3529	45.4612	34.0725	12.6283	46.7008	37.0631	159.475	37.2641	31.3717	42.3872	0.149345	82.3938	0.126493	534.98	36.333	13.8354	129.704	879.626	438.36	6.49357	708.043	284.32	1022.09		5.88543	2.83602	26.3213	2.83602	6.91127	8.1971		28.7692	30.4637	15.1048	34.59	26.0223	34.1423	28.182	7.18076	35.3628	25.4799	26.709	33.2226	0.108684	29.6165
	41.4871	32.4047	10.2397	39.0173	37.0045	44.1127	34.0443	12.3257	46.37	36.2047	151.922	38.0109	33.5547	40.8697	0.0982881	55.3953	2.6884	566.662	24.7306	8.76261	101.372	783.78	357.725	10.5716	651.589	552.882	937.683		3.47622	5.60621	27.7712	1.00641	1.00641	6.10177		29.1545	30.7076	15.3053	34.8802	26.1995	34.5064	28.4589	7.23143	35.6903	25.4101	26.9382	33.5567	0.109405	29.931
	38.6992	34.282	9.84196	37.0715	40.3554	41.5585	33.6347	11.9325	45.5673	35.4768	142.386	37.8853	34.9794	39.9413	0.0662297	25.6486	0.418913	566.097	11.8112	45.1669	62.7857	635.449	432.262	13.3161	556.035	721.69	787.779		0.813852	3.60335	28.0434	0.813852	2.47004	3.67315		29.5082	30.9661	15.5035	35.1858	26.4247	34.8418	28.7384	7.2786	36.017	25.3271	27.1955	33.8729	0.109342	30.2371
	35.6691	58.0494	9.60986	34.4349	39.6038	38.7531	36.02	15.5289	51.549	43.112	241.148	37.2111	34.7435	39.3911	0.0626923	0.123175	485.295	697.498	2.51259	12.8433	7.46978	491.863	1985.45	15.0639	438.644	681.874	638.171		1.54203	20.8383	27.6012	2.77618	2.3927	1.54203		29.8266	31.2247	15.7004	35.5072	26.6263	35.1547	29.0066	7.32625	36.3329	25.2571	27.4264	34.1722	0.109512	30.5257
	32.7934	65.8134	9.41123	32.1075	37.8112	36.1983	35.6892	18.0221	53.7113	50.4973	324.795	34.4959	32.279	37.408	0.0736002	8.38551	907.47	690.531	12.8282	4.50302	0.259188	372.58	2737.63	16.6452	346.573	591.469	515.618		1.70244	31.3176	25.0846	2.38831	3.31537	1.70244		30.1335	31.4663	15.8918	35.816	26.8338	35.4474	29.2648	7.36872	36.6335	25.1794	27.6588	34.4521	0.109375	30.7999
	30.4181	64.9136	8.97104	41.3816	35.3231	35.2547	36.0437	18.0426	54.0863	50.0577	325.537	35.2889	31.6272	39.867	0.115251	31.6476	833.474	732.928	28.4934	0.519305	0.622502	286.522	2644.28	20.4307	777.881	476.635	473.655		4.87082	29.6248	26.3178	6.09273	0.0341797	0.0341797		30.4192	31.6925	16.071	36.097	27.1298	35.6957	29.5175	7.39612	36.9137	25.0567	27.9521	34.6949	0.10763	31.0558
	28.9912	64.1026	8.699	48.4913	33.1458	36.9278	36.7263	18.6874	55.4137	50.8829	349.219	35.0368	30.0299	45.6004	0.205877	59.8308	749.462	785.528	138.415	12.8199	0.0405986	240.255	2561.52	22.964	1225.01	386.308	549.278		6.04554	29.0658	26.3378	13.4545	1.89099	1.89099		30.6842	31.9209	16.2474	36.3382	27.4197	35.9678	29.763	7.42161	37.1847	24.9356	28.2358	34.9561	0.106347	31.3026
	27.0854	63.2242	8.25851	45.7648	32.0782	38.7221	35.8555	18.4837	54.3392	51.5504	341.647	35.4001	28.3336	44.0041	0.21663	76.9148	749.044	761.595	98.1929	14.2685	8.21734	184.806	2473.38	27.3798	1041.59	345.48	636.605		8.31472	27.8241	27.1416	10.3646	3.32198	3.32198		30.9465	32.1589	16.4153	36.5895	27.6627	36.3545	30.0212	7.47481	37.496	24.8984	28.4836	35.3056	0.106945	31.5527
	25.7516	59.5186	7.72078	43.3604	31.0515	38.4482	34.3085	17.4663	51.7748	50.9095	305.071	34.7498	27.0766	42.1323	0.21754	73.2198	635.547	706.907	81.9364	10.6084	17.1371	150.321	2118.53	33.2964	892.175	308.367	622.858		8.99818	24.7687	27.029	8.61055	3.69837	3.69837		31.2159	32.386	16.5704	37.0778	27.8493	36.894	30.3322	7.6041	37.9363	25.0694	28.691	35.767	0.109778	31.8009
	23.8938	55.3295	9.77684	41.6146	29.6941	38.7821	33.1818	15.7431	48.9249	47.4449	247.844	34.2381	25.3438	40.9065	0.234907	86.268	490.52	547.793	71.1125	12.1645	31.3633	108.216	1750.45	13.7956	790.935	262.536	639.636		10.3443	21.0914	24.4612	7.37656	4.54403	4.54403		31.4772	32.8131	16.7143	37.657	28.0159	37.5293	30.7011	7.78345	38.4846	25.3523	28.8812	36.3502	0.1145	32.1452
	22.6556	53.0773	15.9918	38.6736	28.6158	36.8661	32.6467	13.1529	45.7996	40.2885	172.998	32.741	24.1457	38.2218	0.225696	99.8223	417.408	277.385	36.3237	16.2482	17.8034	83.9886	1567.07	6.25381	634.161	228.758	546.393		10.0854	20.3363	16.7491	5.93266	4.12516	4.12516		31.7192	33.3298	16.8485	38.2215	28.1669	38.1412	31.0712	7.96682	39.038	25.6405	29.055	36.9383	0.119457	32.5245
	21.5533	54.2054	21.0951	36.222	27.6807	39.7505	33.4178	12.6935	46.1113	37.9841	161.124	31.9513	23.0852	38.8684	0.254758	140.766	432.123	151.85	7.86304	32.9144	40.1027	65.0002	1657.66	57.8209	516.693	201.346	689.558		10.398	22.2541	10.8563	4.27061	4.27061	7.79917		31.9452	33.8331	16.9741	38.7277	28.3596	38.7084	31.4247	8.13231	39.557	25.8787	29.256	37.4896	0.123358	32.8892
	20.0369	64.2337	20.9118	34.3163	25.9484	67.6372	38.8474	21.6137	60.4611	55.6374	467.151	30.1323	22.171	56.7543	0.438178	353.834	644.464	321.685	20.5311	166.383	828.855	42.8478	2574.81	55.0674	433.688	155.185	2931.81		10.0954	34.1013	9.22052	4.18392	4.18392	37.5049		32.1658	34.2945	17.0896	39.1838	28.6855	39.252	31.7785	8.27649	40.055	26.0443	29.5556	37.9615	0.1245	33.2302
	18.8593	66.1047	20.5475	32.6512	24.1012	74.131	39.3992	24.398	63.7972	61.9252	595.264	28.3762	21.436	57.7413	0.458533	421.885	713.187	355.385	45.5351	234.027	1206.3	28.8181	2768.2	49.7935	367.11	112.575	3677.2		9.51689	37.7285	7.82869	4.27498	4.27498	45.7548		32.6989	34.7187	17.1694	39.6977	29.0333	39.9016	32.2033	8.46249	40.6658	26.2784	29.9497	38.4529	0.124312	33.7088
	17.6738	65.7555	19.596	31.4188	22.4584	73.0702	38.3288	24.6428	62.9716	64.2933	607.27	26.9386	20.3116	57.1713	0.475714	426.628	752.224	350.916	47.748	251.868	1206.96	17.4951	2731.57	37.2702	321.402	80.4132	3549.67		9.2648	38.8169	7.34258	4.48018	4.48018	46.1316		33.6415	35.1052	17.2567	40.2091	29.3966	40.7638	32.7288	8.6889	41.4177	26.5482	30.4579	38.9331	0.122138	34.3734
	16.8156	65.0058	23.4056	30.7776	20.744	70.1531	37.8169	23.5569	61.3739	62.292	554.929	27.0916	21.4094	56.4487	0.45004	441.056	739.233	207.688	49.553	291.484	1045.63	11.0525	2653.76	98.2968	298.822	52.6053	3210.59		10.276	37.9142	3.686	3.686	6.34752	43.0616		34.5511	35.4589	17.3861	40.7166	29.6646	41.7	33.2462	8.92461	42.1708	26.844	30.8862	39.4022	0.121158	35.005
	17.7548	62.4945	38.1257	33.3441	19.3614	65.4273	39.418	20.587	60.005	52.2276	423.826	35.7349	22.8571	56.4023	0.423234	469.292	532.525	1.66998	36.8913	402.267	676.486	18.1793	2401.33	606.863	394.144	34.4603	2697.37		17.9801	26.7596	2.39077	2.39077	16.3735	29.6924		35.3942	35.7963	17.5067	41.2144	29.8504	42.6117	33.7289	9.1672	42.8962	27.179	31.2364	39.8599	0.121293	35.5953
	18.347	58.2053	37.491	32.3319	18.3188	60.5932	37.5479	18.5659	56.1137	49.4459	344.692	34.9115	21.8432	53.0267	0.416503	368.674	426.729	0.00322915	27.2068	369.756	531.089	23.5797	1999.36	575.998	354.975	23.3071	2218.61		16.5645	23.2938	2.57959	2.57959	16.5926	25.6818		36.1627	36.1276	17.6155	41.6867	30.0963	43.4794	34.1947	9.398	43.5927	27.4838	31.6041	40.2969	0.1209	36.1451
	17.055	56.2188	36.5475	30.1949	17.0383	65.282	37.0561	20.0599	57.116	54.1339	402.4	33.3712	20.34	51.301	0.432168	400.042	367.209	0.258671	47.0765	400.71	796.703	12.7018	1825.66	531.598	279.016	12.5831	2682.3		16.3161	22.8476	3.17632	3.17632	16.3328	31.9108		36.8977	36.4507	17.7132	42.1171	30.4312	44.2837	34.6489	9.60743	44.2564	27.7279	31.9361	40.7005	0.120661	36.6742
	16.3412	65.194	35.55	29.2379	16.0051	85.4401	41.2947	28.1446	69.4393	68.1555	792.12	32.3939	19.5654	57.783	0.494098	622.677	571.177	33.0019	145.368	639.563	1948.81	8.1232	2673.19	486.595	247.961	6.32046	5176.65		16.0527	32.8001	3.15606	3.15606	16.3888	53.0461		37.5516	36.7472	17.803	42.5897	30.765	45.0412	35.0829	9.8145	44.8974	27.9751	32.2605	41.129	0.120842	37.1494
	22.0135	72.3207	33.9638	39.162	15.0832	84.5884	44.5219	27.8983	72.4202	62.6619	778.313	36.5629	25.001	64.0311	0.438381	506.63	772.774	111.475	28.7287	866.639	1605.32	72.6312	3460.93	419.131	658.997	2.53481	5054.82		14.5494	35.7578	2.59912	2.59912	21.4797	48.0255		38.0914	37.0273	17.8935	43.0662	31.0797	45.7566	35.4858	10.0102	45.496	28.209	32.5666	41.5565	0.121283	37.5594
	33.9696	72.6047	31.5676	64.6712	14.7751	80.6267	49.7025	26.462	76.1645	53.2409	700.24	49.3204	32.1681	70.6213	0.374097	247.524	524.512	328.873	224.062	1219.92	956.306	419.37	3494.42	326.762	2619.4	1.64875	4507.19		15.3508	23.2843	17.7528	15.3508	34.5453	31.3063		38.602	37.2998	18.0238	43.5282	31.3664	46.372	35.8654	10.1707	46.0361	28.3581	32.8497	41.9711	0.121909	37.9509
	33.2396	70.4235	30.4342	96.4252	21.864	74.5635	54.4917	30.0337	84.5253	55.116	902.02	51.8316	31.1355	73.5285	0.405039	451.65	253.824	578.764	1758.42	1064.56	402.878	390.005	3241.3	287.069	6878.07	70.1063	3729.84		18.5919	18.5919	21.3974	44.5937	29.9676	22.7319		39.0986	37.5552	18.1602	43.9597	31.6075	46.9846	36.2276	10.3274	46.5551	28.5071	33.0944	42.3586	0.122781	38.3269
	31.1695	66.5865	30.6003	98.2768	24.1165	70.4367	53.531	29.4941	83.0251	55.0972	869.901	48.878	30.7426	69.4741	0.386478	500.04	170.444	525.819	2002.19	865.217	285.801	312.525	2819.12	292.725	7188.62	112.899	3242.8		17.7085	17.7085	18.2777	49.3989	24.7615	21.5587		39.5697	37.7925	18.294	44.318	31.824	47.7254	36.5873	10.5024	47.0897	28.7051	33.3161	42.6866	0.123291	38.6811
	29.6311	62.0258	32.3646	91.9369	25.5181	67.6324	51.5182	26.5543	78.0725	51.5436	705.133	47.1952	30.3145	66.2308	0.372015	479.042	110.411	366.86	1633.68	676.004	259.67	260.502	2355.62	356.208	6153.75	144.649	2931.29		17.5641	14.8306	14.8306	44.7417	21.6771	20.4372		39.9968	38.0182	18.4215	44.6654	32.0416	48.4566	36.9333	10.6747	47.6081	28.9027	33.5357	43.0036	0.1237	39.0075
	29.1383	57.5463	31.831	86.992	25.6027	64.8734	49.3306	24.513	73.8436	49.6912	600.887	44.6887	29.8115	63.0416	0.357879	407.729	67.498	306.237	1418.38	563.016	241.578	244.836	1940.87	336.353	5402.39	146.691	2640.14		15.5504	12.8577	12.8577	42.3033	19.086	20.1847		40.3445	38.2365	18.5438	45.0369	32.2682	49.149	37.2631	10.8398	48.103	29.09	33.7602	43.3368	0.124215	39.2905
	28.7798	55.3397	30.9483	86.005	25.2426	61.4801	47.9659	23.9083	71.8742	49.8444	571.608	43.144	29.3219	59.945	0.343051	368.108	54.3727	289.6	1446.97	516.351	182.635	233.744	1751.31	304.753	5258.27	138.097	2302.95		14.3642	12.1957	12.1957	42.8611	17.9014	18.3362		40.6447	38.4533	18.6652	45.3888	32.4972	49.7871	37.5727	10.9886	48.5614	29.2463	33.9862	43.6549	0.124531	39.549
	28.6467	54.7201	29.8217	85.6113	24.2656	56.9462	46.6686	23.6537	70.3223	50.6844	559.498	42.2709	28.9405	56.3897	0.321683	324.789	64.8268	283.819	1516.53	501.893	105.629	229.693	1699.83	266.688	5201.33	116.091	1888.35		13.6242	12.4492	12.4492	43.3404	18.0053	14.6753		40.91	38.6826	18.7831	45.8001	32.7142	50.3587	37.8748	11.1324	49.0072	29.3926	34.2063	44.0207	0.125461	39.7963
	30.621	54.4368	28.9493	83.9168	36.0718	53.0445	47.84	20.8037	68.6438	43.4861	432.796	44.5582	31.9837	54.0887	0.256819	296.497	43.5173	356.858	1301.53	138.49	27.0865	293.432	1676.55	238.958	4959.78	509.891	1564.47		13.9372	9.87863	15.6088	39.3586	8.48633	8.48633		41.1574	38.911	18.8765	46.3101	32.9094	50.8543	38.1698	11.2831	49.4529	29.5603	34.4098	44.4604	0.127432	40.0342
	31.0244	53.2526	27.2898	80.2527	60.9079	51.1192	50.6411	19.5929	70.234	38.6896	383.88	52.1859	36.0481	58.9941	0.24143	384.816	6.81997	545.282	876.846	105.408	0.228565	307.417	1580.98	190.406	4457.11	2248.36	1415.88		21.1615	1.06671	24.8961	28.0668	8.72202	1.06671		41.3987	39.0888	18.9513	46.5665	33.0812	51.3264	38.4022	11.3999	49.8021	29.6857	34.5831	44.6971	0.127573	40.2437
	29.2251	50.9494	27.9046	74.4234	64.9615	48.8788	49.3905	18.6552	68.0457	37.7708	348.016	49.9141	34.1385	61.4585	0.285783	406.642	2.4303	461.641	626.647	242.457	0.26182	247.56	1403.13	207.751	3712.75	2649.21	1252.29		20.689	1.03531	22.0095	24.5093	15.0474	1.03531		41.6384	39.1673	19.02	46.7475	33.2362	51.794	38.6005	11.5079	50.1085	29.8128	34.719	44.8524	0.127351	40.4028
	28.9527	47.6636	33.9983	68.5201	62.8967	46.0977	48.0215	15.5278	63.5493	32.3351	241.113	46.8806	37.0231	59.0884	0.22958	363.62	0.128129	196.651	420.193	221.272	3.70115	239.062	1167.76	420.545	3028.2	2440.92	1063.19		17.9279	0.782944	12.8824	21.6395	16.0161	0.782944		41.8321	39.3716	19.12	46.9032	33.3766	52.341	38.8241	11.6211	50.4452	29.9327	34.8754	45.0203	0.126977	40.6019
	31.2091	44.445	33.2834	64.9266	58.7436	43.0466	45.9424	13.5072	59.4496	29.4003	182.444	43.7458	35.7242	55.1689	0.21393	217.07	2.24219	160.251	360.402	163.871	8.38552	313.928	958.144	391.734	2645.62	2047.79	873.529		12.5367	0.69919	10.4624	21.1808	14.9978	0.69919		41.9475	39.8831	19.2373	47.0585	33.5102	52.8635	39.0834	11.724	50.8074	29.9975	35.1034	45.2647	0.126434	40.9153
	40.0705	42.3826	32.0589	63.1892	54.3486	40.2957	45.3909	11.2967	56.6876	24.8877	127.616	41.3391	40.1268	51.3571	0.122758	28.3072	9.04967	177.743	316.778	80.241	25.9615	706.463	834.722	344.762	2469.9	1669.34	718.486		1.26869	1.04349	9.28029	21.85	13.0095	1.04349		42.0318	40.4792	19.3338	47.2334	33.6432	53.3659	39.3479	11.8345	51.1824	30.0766	35.3522	45.5448	0.125995	41.2555
	43.6949	40.8441	31.1773	61.456	51.7594	37.5688	44.4168	10.7677	55.1844	24.2423	115.942	42.2695	38.3876	49.7432	0.12885	0.521031	12.7639	175.282	290.336	53.9138	46.8946	912.272	748.187	312.804	2300.63	1464.46	579.736		1.42542	1.42542	11.0922	19.1865	9.48985	4.70072		42.1347	41.0791	19.4282	47.4092	33.7764	53.8302	39.6096	11.9408	51.5504	30.1462	35.6021	45.8266	0.125565	41.6069
	43.3286	38.9725	30.6923	58.8119	50.4542	37.6264	43.3143	10.0167	53.331	23.1256	100.334	41.1506	37.963	48.6728	0.12362	0.000204236	18.8514	159.315	240.173	50.9783	32.3522	890.279	649.304	295.883	2053.97	1366.28	582.516		2.17805	2.17805	10.4583	17.6613	9.30367	3.52413		42.2509	41.633	19.529	47.5663	33.9091	54.2627	39.8585	12.037	51.8955	30.1993	35.8401	46.0829	0.12503	41.942
	41.3117	37.3959	29.432	55.0015	49.2616	43.3686	42.6285	8.95432	51.5829	21.0054	80.1798	42.3401	38.3749	47.7883	0.109252	1.73407	27.3804	174.149	153.09	43.9976	0.547612	773.987	571.441	254.112	1723.11	1279.53	892.663		1.02843	4.94421	12.9081	12.6614	6.92148	1.02843		42.2383	42.0351	19.6412	47.7106	34.0346	54.6681	40.0546	12.1145	52.1691	30.2449	36.0347	46.2917	0.12459	42.1367
	38.9344	35.7982	27.2624	50.7594	47.7183	43.9771	40.7416	8.58945	49.3311	21.0827	73.7786	41.4557	36.5822	46.783	0.122363	3.26624	24.4379	181.69	100.356	48.6741	10.4685	647.36	497.606	189.649	1388.93	1171.5	929.399		2.52139	5.65758	14.1934	9.30369	6.26257	2.52139		42.1524	42.4015	19.7766	47.9935	34.1028	55.1223	40.2582	12.2176	52.4757	30.348	36.1152	46.5955	0.12671	42.277
	42.211	33.4844	26.2194	47.5361	45.7901	41.8017	39.5071	8.11609	47.6232	20.5434	65.871	42.0064	35.5637	44.8954	0.11598	7.31104	36.2736	176.564	64.4645	39.4764	5.26524	824.834	399.731	162.009	1159.06	1043.23	801.493		0.204641	8.52201	15.787	5.52973	3.78377	0.204641		42.2471	42.8968	19.905	48.4077	34.1292	55.3349	40.4868	12.2975	52.7843	30.3741	36.1587	47.03	0.130682	42.572
	56.0855	30.9294	30.2892	45.3937	42.7059	39.6123	40.836	9.6715	50.5075	23.6838	93.5379	41.1591	33.1001	44.7217	0.149335	232.548	98.14	111.236	20.7723	3.49647	1.49737	1814.28	304.096	282.176	1017.77	853.504	682.319		14.9264	10.2297	10.8699	4.23456	1.54678	1.54678		42.4311	43.5904	20.028	48.8015	34.1312	55.4788	40.7435	12.3763	53.1198	30.3761	36.2062	47.4987	0.134908	43.0107
	57.9932	30.0473	32.0228	43.8393	40.1614	37.8072	40.3119	10.0542	50.3661	24.9412	101.088	38.9843	33.4689	42.9198	0.123721	312.63	105.362	68.7084	12.4426	0.0226286	6.27352	1980.44	274.108	343.425	921.013	711.308	591.272		19.0089	8.93703	6.96149	4.85498	1.17714	1.17714		42.635	44.3343	20.3848	49.1778	34.1091	55.5988	41.04	12.3795	53.4194	30.1644	36.2405	47.967	0.139256	43.4846
	56.7194	29.585	31.8553	41.912	37.5078	36.0395	38.9365	9.72741	48.6639	24.9828	94.6226	36.7736	32.9013	40.8109	0.107304	316.231	87.4505	50.1435	8.8536	2.04116	8.3926	1868.69	259.014	337.243	807.747	576.802	508.43		19.9457	7.18865	4.91837	5.13834	0.734154	0.734154		42.8249	45.0697	20.8709	49.6553	34.0819	55.708	41.3685	12.356	53.7245	29.8682	36.2677	48.5089	0.144394	43.9473
	54.0659	28.7074	31.4428	38.7801	34.7962	33.54	36.8887	9.06439	45.9531	24.5722	82.1632	34.1681	31.9671	37.7841	0.0833971	295.054	66.9337	29.6586	3.57732	4.37874	11.2137	1646.31	231.537	322.263	639.535	453.908	401.961		19.8977	5.46069	2.72536	4.612	0.628073	0.628073		42.83	45.7791	21.3533	50.1114	34.0614	55.797	41.6554	12.3265	53.9819	29.5917	36.2535	49.0283	0.149795	44.3046
	50.1261	26.7909	29.7918	36.4731	32.5877	32.6615	34.7385	8.20198	42.9405	23.6106	67.2725	32.6246	30.4907	35.5202	0.0761912	236.779	63.1646	24.4704	3.00869	4.62609	4.31382	1342.13	176.885	265.712	528.172	364.68	367.506		17.5015	5.83371	2.83285	3.84846	0.0369301	0.0369301		42.7803	46.4298	21.8166	50.4844	34.0443	55.8634	41.9031	12.2883	54.1915	29.3256	36.2283	49.4707	0.154523	44.6051
	47.8541	25.6196	27.6165	35.1509	30.6195	43.466	35.0545	8.92865	43.9831	25.4708	79.7208	32.8852	28.3673	41.3873	0.186654	163.832	89.0171	55.3225	0.00930147	19.6685	70.7548	1180.82	147.1	199.529	469.147	293.384	898.498		14.9689	7.26565	5.26867	2.26568	2.26568	10.5808		42.8069	46.9646	22.2493	50.703	33.9649	55.904	42.0988	12.2389	54.3377	29.0719	36.1754	49.7684	0.158161	44.8858
	46.6115	24.5524	26.5939	36.2492	29.5362	45.1542	34.7829	9.47501	44.2579	27.2404	89.7757	32.8927	27.3295	42.928	0.222018	139.915	104.663	67.0596	2.14997	27.5276	107.564	1096.96	122.354	171.685	517.932	257.447	1002.55		13.7188	8.34028	6.2988	3.35647	3.35647	12.2615		42.858	47.4394	22.6915	50.8634	33.9645	55.8596	42.2794	12.1482	54.4276	28.7331	36.1879	50.0074	0.160328	45.1487
	49.2443	23.5479	26.9307	35.728	27.8471	44.9242	34.7037	10.4768	45.1806	30.1894	109.764	31.7876	27.1598	42.6251	0.221614	211.43	124.452	60.4193	1.04912	47.0127	104.458	1278.3	101.14	180.624	494.48	206.096	988.041		17.4568	8.23965	4.85683	3.94042	3.94042	13.1366		42.8921	47.971	23.4518	51.0197	34.0277	55.7578	42.52	11.9419	54.462	28.0855	36.2438	50.2576	0.162006	45.4315
	49.2529	23.0461	26.6622	33.6698	26.331	45.4732	34.0725	10.9271	44.9996	32.0701	119.402	30.166	26.4138	42.5224	0.233673	230.443	121.583	54.913	0.162206	59.931	129.976	1278.91	91.2976	173.478	407.18	164.864	1022.86		19.0869	7.11993	3.50379	3.50379	3.83498	15.3072		42.8972	48.4948	24.3046	51.1715	34.1002	55.6603	42.7714	11.7104	54.4819	27.3791	36.2994	50.5024	0.163625	45.696
	48.1608	27.0627	26.1895	31.624	24.929	45.1964	33.8604	10.2257	44.0861	30.1997	104.566	29.3434	26.4078	41.8033	0.225704	204.501	46.2082	58.843	5.00174	79.7693	128.505	1201.99	184.19	161.25	328.801	130.827	1005.23		18.8175	2.2806	3.15386	2.2806	4.41431	15.8531		42.8985	48.9873	25.1133	51.2467	34.1719	55.5594	42.9962	11.4845	54.4807	26.7106	36.3536	50.6819	0.164626	45.9429
	45.5563	25.7102	25.9996	30.1051	23.4058	42.8539	32.2718	9.5305	41.8023	29.5319	90.8304	28.0524	25.7826	39.6667	0.212136	176.476	43.0545	39.3407	4.69452	78.6059	111.98	1028.18	149.308	156.463	276.027	98.3022	862.174		17.5039	2.34214	2.05277	2.05277	4.64655	14.8015		42.9194	49.4463	25.8454	51.2811	34.2463	55.3584	43.1828	11.2568	54.4396	26.0677	36.4146	50.8224	0.165158	46.1828
	42.4421	24.6974	24.4689	29.6678	22.0253	39.5031	30.4674	8.55827	39.0257	28.0899	73.244	27.1826	24.526	37.0443	0.203317	143.392	33.2929	35.9829	0.639429	71.2691	81.6435	838.159	125.582	120.511	261.686	72.8332	676.625		15.2595	2.48518	2.71375	2.48518	5.15728	12.3205		42.9479	49.8472	26.5205	51.3014	34.4097	55.1424	43.3615	11.0256	54.3871	25.4272	36.5442	50.9378	0.164532	46.3975
	40.8313	26.9494	23.3038	32.4341	20.8026	38.5665	30.4813	8.17282	38.6541	26.8126	66.7949	29.6918	24.2152	37.0334	0.209282	107.123	12.474	51.5168	3.81333	93.6765	65.3714	747.487	181.127	96.2889	358.837	53.4587	628.779		11.1395	2.74232	6.38798	2.74232	8.88912	8.8748		42.9576	50.2179	27.1743	51.3214	34.6988	54.9357	43.551	10.7828	54.3338	24.7591	36.7635	51.0456	0.162649	46.5878
	39.6213	28.2143	23.0333	33.9525	25.4659	37.8105	31.3496	6.79041	38.14	21.6602	46.1096	31.0834	26.153	36.846	0.169734	68.4203	9.83044	69.1608	6.77516	34.6188	41.7427	682.788	216.773	91.0546	418.672	143.395	591.434		8.53788	2.86913	8.05008	2.86913	5.61756	6.72708		42.9781	50.5544	27.8135	51.35	35.2028	54.7492	43.7747	10.5134	54.2881	24.0172	37.1466	51.1511	0.158605	46.7663
	37.992	28.083	22.7692	35.647	24.5561	36.4063	30.9089	6.59455	37.5035	21.3354	43.4881	31.865	25.4378	36.2165	0.174824	50.1698	7.98575	66.2559	22.4495	40.3585	30.2209	600.294	212.925	86.0826	490.886	122.434	525.106		6.12697	3.782	9.09587	3.782	7.30893	4.54126		43.0222	50.6412	28.44	51.3982	35.7458	54.577	43.9708	10.2167	54.1875	23.2353	37.5649	51.209	0.153694	46.8317
	36.5287	26.3043	22.0733	34.6548	26.2719	34.1001	29.9889	5.85645	35.8453	19.5288	34.298	30.2022	26.28	34.5161	0.135471	42.7694	13.576	62.6555	21.7713	13.8157	16.9022	530.731	164.178	73.655	447.904	163.35	424.731		6.3265	3.89789	8.12885	4.45264	3.93028	3.89789		43.0742	50.6273	29.0491	51.5039	36.2824	54.4139	44.1585	9.92447	54.0829	22.4747	37.9804	51.2847	0.149043	46.8507
	34.6327	24.7199	20.695	32.0862	34.8252	33.2062	30.0276	5.89633	35.9239	19.6364	34.7667	32.6462	26.5615	34.2761	0.126806	21.2076	28.1707	87.0959	4.23817	23.0177	10.1035	446.969	126.087	51.8969	345.78	455.146	388.684		1.98653	7.92624	11.9512	0.559958	2.17904	0.559958		43.1357	50.5778	29.6154	51.496	36.7846	54.2466	44.3094	9.62915	53.9385	21.7316	38.3724	51.2665	0.143845	46.8568
	32.6117	24.8329	20.216	31.0883	34.1508	35.5134	29.7355	5.9605	35.696	20.045	35.5276	31.85	26.3968	33.766	0.122489	8.27217	24.0354	90.6212	1.82994	19.4949	33.3842	365.597	128.638	45.2247	309.661	426.825	484.984		0.761692	7.01703	11.634	0.761692	2.30086	3.66346		43.2009	50.4903	30.1317	51.3905	37.2573	54.1449	44.4359	9.34831	53.7842	21.0377	38.7432	51.1655	0.138165	46.8456
	32.0961	25.7223	19.2123	31.8368	32.5077	46.81	31.3642	9.16666	40.5308	29.2265	84.0277	31.9664	27.2509	32.4048	0.0863935	0.535647	31.831	147.668	0.22336	1.30758	238.572	346.145	149.602	32.7323	336.565	361.631	1110.15		0.129635	6.24414	12.7541	0.129635	0.541252	14.8435		43.2695	50.3673	30.6093	51.2863	37.7345	54.0307	44.5496	9.07234	53.6219	20.3646	39.1182	51.0566	0.132391	46.8184
	32.4951	24.5986	17.8063	55.1873	30.4279	61.6369	37.0254	17.4552	54.4806	47.144	304.686	31.4615	26.0559	49.5142	0.310418	20.5232	154.424	369.371	329.855	43.526	605.728	361.153	123.377	18.6214	1738.57	286.857	2318.02		1.03358	6.86292	13.6552	23.7258	1.03358	30.1754		43.3364	50.2438	31.0587	51.1885	38.3583	53.9003	44.681	8.78225	53.4633	19.6554	39.6028	50.9523	0.125332	46.7901
	31.453	44.4943	16.5599	63.9379	28.3513	70.7907	42.5979	21.2555	63.8534	49.8981	451.796	37.9736	29.1267	59.077	0.339558	124.208	3.59634	677.977	455.399	202.964	794.839	322.631	961.197	9.41746	2544.88	220.827	3283.25		6.52063	6.52063	21.4138	25.9643	9.62231	32.8171		43.3996	50.1275	31.4629	51.3155	39.0608	53.7548	44.8535	8.52978	53.3833	19.017	40.1455	51.0185	0.119269	46.7636
	29.3608	53.826	15.4731	62.7656	26.3485	68.1382	42.652	21.7261	64.3781	50.938	472.023	41.5934	27.1015	60.5307	0.381471	176.658	124.858	738.692	404.555	265.806	649.546	251.847	1626.91	3.92859	2427.98	165.312	2986.31		12.2326	12.2326	26.1202	21.1722	15.2449	26.5448		43.4558	50.0019	31.7861	51.5897	39.7553	53.6196	45.0347	8.33344	53.3682	18.5045	40.6804	51.1927	0.114422	46.7288
	27.5654	52.6144	14.4457	59.7489	29.9336	63.5372	41.3075	20.0093	61.3168	48.4398	400.372	41.274	28.1574	57.9653	0.346109	188.847	127.844	721.558	340.086	129.365	494.157	198.085	1530.63	0.911285	2139.79	270.358	2504.61		13.7086	11.3404	26.8283	18.4749	11.3404	22.2632		43.508	49.8505	32.0386	51.883	40.4032	53.4491	45.1887	8.16616	53.3549	18.0712	41.1794	51.3749	0.110157	46.6792
	26.76	49.5426	13.4089	56.2358	44.8958	61.4243	42.0446	18.4116	60.4561	43.7907	338.987	47.2192	31.294	54.5625	0.271017	233.617	56.2204	820.001	201.391	8.12946	375.574	176.065	1299.71	0.00675421	1827.11	986.255	2297.59		20.4592	2.3234	33.8103	9.0166	2.3234	14.2051		43.558	49.6421	32.264	52.1729	41.0031	52.9901	45.2717	7.95811	53.2298	17.5786	41.6418	51.5402	0.106226	46.6001
	57.7091	45.7205	12.5641	62.741	47.2927	71.6284	49.6093	20.5705	70.1798	41.465	423.145	52.5009	46.1135	61.483	0.142843	65.6067	15.1228	1372.35	172.441	5.36668	484.843	1955.23	1038.73	0.859283	2425.55	1142.55	3379.95		5.2082	6.78041	39.9368	10.2401	5.2082	19.1276		43.6036	49.4348	32.4761	52.4348	41.5777	52.4603	45.3312	7.75182	53.0831	17.1004	42.0842	51.6848	0.102386	46.5192
	99.3144	42.296	13.8981	61.8728	48.8929	92.5459	59.8034	32.1569	91.9602	53.771	1034.06	55.3828	43.9452	84.8776	0.317742	1561.13	306.508	2107.29	4.28254	119.038	1072.08	7365.65	829.722	0.165674	2340.79	1253.29	6249.67		43.9316	13.0869	41.4847	6.48994	6.48994	37.1631		43.6427	49.2226	32.6935	52.665	42.1355	51.9309	45.3817	7.55308	52.9348	16.6434	42.5123	51.2538	0.0932273	46.4327
	98.9697	39.6658	17.9137	60.7674	46.775	99.7671	60.6431	33.0388	93.6819	54.4807	1091.56	53.7712	41.4431	89.4191	0.366615	1468.93	440.047	1825.81	0.0154478	192.323	1530.68	7306.59	685.116	19.5591	2235.05	1107.82	7443.55		45.1985	14.1054	35.8576	6.99618	6.99618	45.9959		43.6754	48.9912	32.8578	52.8799	42.6829	51.4186	45.4176	7.38553	52.8032	16.2614	42.9311	50.8117	0.0840668	46.3333
	93.5149	37.9353	16.8087	59.5862	44.2514	98.2558	58.392	32.1614	90.5534	55.0784	1034.35	51.9188	39.5143	85.0327	0.365472	1233.61	418.479	1729.17	1.426	199.958	1589.12	6403.81	597.518	11.0066	2124.76	946.196	7185.05		41.5961	13.9835	35.1101	7.6674	7.6674	46.337		43.6893	48.7677	32.8556	53.2229	43.2143	51.1859	45.4893	7.36253	52.8518	16.1852	43.3331	50.5814	0.0771795	46.2285
	87.8561	37.0584	15.6981	57.1394	49.541	95.2121	57.0842	30.2371	87.3212	52.9692	914.279	53.3402	40.179	80.177	0.33233	946.914	401.033	1712.81	0.00304981	56.9002	1453.74	5530.16	555.418	4.87094	1905.18	1299.59	6678.33		34.516	16.2818	37.6421	3.79922	3.79922	41.8719		43.691	48.7641	32.8331	53.572	43.7208	50.987	45.5947	7.38584	52.9805	16.1989	43.6985	50.4313	0.0715268	46.2424
	83.9105	36.1972	14.5391	53.9641	56.7961	88.754	55.6935	28.1681	83.8616	50.5769	793.44	55.3801	40.6389	77.1319	0.309865	796.201	380.107	1693.69	2.99096	1.21583	1093	4958.9	515.566	1.09831	1638.06	1875.33	5664.51		28.5304	19.1829	40.841	1.41604	1.41604	33.3739		43.6938	49.0161	32.8039	53.9306	44.201	50.7138	45.7265	7.43576	53.1623	16.2614	43.8206	50.2894	0.0687364	46.6086
	80.3255	33.7736	13.5746	57.4857	55.9477	83.5637	54.1118	26.9304	81.0422	49.7681	725.247	56.7167	39.3171	74.6155	0.309818	687.156	413.642	1643.27	11.3832	3.37069	867.416	4466.83	411.38	0.00696711	1935.53	1802.57	4910.17		23.6087	22.9431	43.1422	0.768976	0.768976	26.847		43.6951	49.3256	32.8885	54.2673	44.6435	50.2231	45.8405	7.43176	53.2723	16.2122	43.9322	49.9987	0.0645855	46.9846
	76.8139	32.0731	13.2926	57.1715	53.8534	80.4395	52.274	25.8828	78.1568	49.5138	669.921	55.5125	37.5182	71.9033	0.314245	602.205	408.076	1519.55	23.9857	2.49447	793.296	4009.78	345.291	0.0393897	1907.98	1629.12	4482.09		21.3014	23.4394	42.2198	1.65907	1.65907	24.9271		43.7235	49.5543	33.0921	54.4607	45.058	49.7391	45.9379	7.36014	53.2981	16.0219	44.0571	49.6929	0.0601149	47.3061
	73.5792	31.1674	16.9624	54.9769	50.8753	77.7821	50.8905	23.6421	74.5326	46.4568	558.95	52.9261	36.0944	68.9286	0.312639	514.775	389.002	1151.12	16.6986	0.000233287	723.154	3610.58	312.452	12.0498	1721.07	1397.58	4133.33		20.6531	21.7587	35.9637	2.05083	2.05083	24.856		43.6798	49.7374	33.3081	54.379	45.4523	49.359	45.9859	7.24188	53.2278	15.748	44.1229	49.6428	0.0588682	47.4056
	71.0814	29.2584	17.2736	51.5633	47.2282	79.7246	49.3549	23.8195	73.1744	48.2616	567.368	49.3958	33.7509	66.2019	0.324664	472.04	403.871	1029.21	4.87698	4.52281	922.316	3316.65	248.608	14.3077	1449.5	1138.2	4386.88		21.6856	20.1374	32.1222	2.16754	2.16754	30.3288		43.6407	49.8815	33.4995	53.9747	45.7551	49.0375	45.9648	7.06781	53.0326	15.3766	44.1693	49.6705	0.0586234	47.3963
	66.9239	27.1806	16.8518	48.2654	44.8354	91.6378	49.2825	27.0786	76.3611	54.9457	733.251	46.5504	31.5943	62.2593	0.326732	311.22	488.494	1051.75	1.03449	19.7768	1793.98	2855.06	187.402	11.2943	1209.25	982.464	6106.92		20.3735	19.3698	29.6986	1.71501	1.71501	45.0875		43.6091	50.0539	33.6555	53.6393	46.0031	48.7279	45.9481	6.93283	52.8809	15.0884	44.2076	49.7224	0.0587118	47.3655
	61.62	25.8384	16.068	47.3127	43.9906	89.4417	47.3786	26.1837	73.5623	55.265	685.589	45.6516	30.3764	58.0432	0.312903	202.82	463.979	980.353	0.00433722	11.4785	1769.31	2316.4	152.456	6.6404	1143.9	930.219	5768.5		15.9684	19.8133	29.5837	1.66107	1.66107	43.7901		43.5793	50.3473	33.768	53.3554	46.2092	48.4303	45.9482	6.84715	52.7954	14.9019	44.2368	49.8681	0.0598406	47.3197
90°	56.5466	24.9986	15.2814	49.1775	43.3848	84.4235	45.6354	24.4476	70.083	53.5716	597.685	46.2811	29.5952	54.7043	0.297856	119.054	425.876	921.365	12.5463	5.06536	1504.52	1853.78	132.424	3.20524	1273.52	893.632	5031.41		10.2655	21.2825	30.9997	2.89635	2.89635	38.1424		43.5384	50.6776	33.8732	53.084	46.4005	48.2045	45.963	6.78517	52.7482	14.7622	44.2539	50.0593	0.0615545	47.3025
	52.0502	24.6975	14.9302	47.3634	42.2683	77.8423	43.192	22.0823	65.2743	51.1259	487.628	44.8158	29.0902	50.8785	0.272461	78.4687	342.046	798.728	17.4003	0.853246	1200.65	1486.81	125.584	2.07113	1147.33	828.127	4141.08		7.23442	20.1183	29.8856	2.54754	2.54754	33.0265		43.5309	51.0053	33.9809	52.7911	46.59	48.0341	45.9887	6.72624	52.715	14.6258	44.2957	50.2625	0.0631026	47.312
	48.1024	25.7227	14.5702	55.3588	40.3388	71.5932	42.6143	20.5392	63.1535	48.1979	421.859	44.2206	29.3767	53.5447	0.291456	30.1183	285.328	786.474	162.421	5.17785	839.774	1197.94	149.612	1.16447	1752.9	720.803	3375.85		3.88175	18.4979	29.6504	11.1382	3.88175	27.3726		43.5504	51.2978	34.0937	52.5062	46.7775	47.8897	46.0192	6.66831	52.6875	14.4903	44.3572	50.4458	0.0642238	47.3336
	45.052	25.6989	13.7314	64.8281	37.6966	65.7533	42.1267	20.8706	62.9973	49.5425	435.583	41.3743	28.6983	59.8841	0.352054	8.55703	269.873	806.292	515.354	19.626	558.215	996.089	149.031	0.0577684	2635.49	585.907	2731.34		3.67768	15.6754	27.6428	23.4538	3.67768	24.379		43.544	51.5306	34.2073	52.2513	46.8221	47.7551	46.0184	6.61088	52.6293	14.3657	44.3635	50.5867	0.0655414	47.2886
	43.0352	25.537	12.7497	62.3026	35.0419	62.2933	40.1599	19.8987	60.0587	49.5487	395.959	39.0385	27.9132	57.4788	0.346234	8.26712	213.831	751.32	490.296	26.1948	489.886	872.855	145.103	0.549619	2382.56	464.436	2381.66		3.99667	13.5016	26.2888	23.264	3.99667	23.2548		43.5622	51.7334	34.3179	52.0418	46.5928	47.6192	45.9779	6.55378	52.5316	14.2542	44.3198	50.7048	0.0671933	47.106
	42.3157	24.1433	11.8269	57.8476	33.0834	61.0218	38.3731	19.1986	57.5717	50.0314	368.587	37.6996	26.3783	53.9646	0.343357	15.5442	202.488	704.703	379.256	27.9812	512.962	830.86	113.47	2.76959	1967.5	383.858	2259.17		4.61617	13.5563	25.8727	20.1481	4.61617	23.3222		43.5916	51.9383	34.3935	51.8756	46.4311	47.481	45.9518	6.52169	52.4735	14.1924	44.3014	50.777	0.0681072	46.956
	40.2877	38.1834	14.7705	54.4699	31.0341	70.0918	41.4729	19.0902	60.5631	46.0305	364.435	39.2356	32.8215	50.9243	0.216165	1.40477	10.8206	713.02	168.922	108.968	819.042	718.058	609.713	1.63687	1679.26	307.759	3203.64		1.05212	1.05212	24.4651	15.2343	8.20142	30.8563		43.6078	52.1512	34.385	51.7361	46.4623	47.3499	45.9487	6.53287	52.4816	14.2177	44.3214	50.6396	0.0665342	46.9061
	37.2226	68.6077	17.4604	52.8012	29.3912	68.8919	45.7292	21.2055	66.9347	46.372	449.674	45.0119	31.349	64.6561	0.34693	72.3619	523.428	799.122	50.0136	266.931	536.513	563.185	3037.85	15.7558	1545.29	252.812	3069.25		7.7893	23.5958	27.5515	7.7893	15.6207	23.88		43.582	52.3559	34.3668	51.7538	46.5304	47.2259	45.9691	6.57966	52.5488	14.3132	44.3191	50.6218	0.066386	46.8782
	34.8138	75.9164	16.4603	52.0378	28.503	65.8492	45.5967	22.9274	68.5241	50.283	525.665	43.4258	30.0807	62.3963	0.349445	116.271	919.28	848.931	41.4868	292.196	410.161	454.659	3896.92	8.81635	1485.85	225.357	2741.37		8.61197	32.4906	26.9655	8.61197	14.9228	22.4234		43.4516	52.5351	34.3525	51.8168	46.6228	47.1117	45.9817	6.63812	52.6199	14.4364	44.2444	50.6405	0.0674092	46.8673
	35.5996	75.1859	16.2306	50.4314	27.9155	61.3907	44.4589	21.9796	66.4385	49.4379	483.102	43.0155	29.8365	58.6509	0.325633	78.4879	944.145	796.837	35.6698	273.686	286.685	488.787	3806.25	7.50513	1364.58	208.063	2294.37		7.41588	32.1704	26.7848	7.41588	15.1	18.3752		43.2801	52.6886	34.6343	51.8848	46.7004	47.0204	46.0348	6.59497	52.6297	14.3261	44.1352	50.6687	0.0689157	46.8604
	36.0328	72.6976	16.7804	47.3167	26.8839	57.4394	42.8584	20.5168	63.3753	47.8711	420.939	41.6747	29.1711	54.9087	0.30611	46.5901	890.372	680.066	19.8759	255.187	212.605	508.127	3505.41	10.8195	1144.17	179.367	1931.46		5.64197	31.0228	24.8943	5.64197	14.7909	15.7647		43.1098	52.8195	34.9839	51.9567	46.7622	46.9171	46.0916	6.52788	52.6194	14.1629	44.0229	50.6968	0.0704588	46.8397
	34.4656	68.2591	17.5953	44.7791	25.6585	53.6514	40.7348	18.6698	59.4047	45.8326	348.563	39.6223	27.8603	51.4333	0.297288	39.3035	757.584	535.438	16.3563	227.295	166.837	439.929	2999.53	16.8446	978.941	148.047	1612.85		5.15677	28.6367	22.027	5.15677	13.9638	14.029		42.9545	52.9397	35.3202	52.0258	46.8268	46.7391	46.1344	6.46414	52.5985	14.0116	43.9007	50.7261	0.0721298	46.783
	33.2034	64.5797	19.5826	57.4234	23.9507	58.3899	42.855	19.584	62.4389	45.6983	383.532	45.3134	26.2639	58.1483	0.377723	93.1522	471.964	541.6	212.238	357.37	241.335	388.576	2610.05	37.1072	1930.04	109.404	2015.91		12.11	19.2663	25.7307	12.11	21.3627	13.0765		42.8158	53.054	35.6313	52.0962	46.9027	46.5428	46.1738	6.41094	52.5847	13.8844	43.7476	50.7978	0.0745701	46.7228
	50.6945	76.5645	18.6284	68.7591	22.1513	57.3941	49.032	23.9451	72.977	48.8357	573.367	54.0443	29.2871	65.9178	0.384757	2.76392	758.041	924.378	389.159	722.57	69.9247	1384.09	3978.26	26.3917	3054.55	74.9993	1927.47		3.3498	22.5202	35.4159	14.7148	31.893	3.3498		42.6317	53.1671	35.9176	52.1839	46.9882	46.3999	46.2147	6.37915	52.5939	13.8033	43.5737	50.885	0.0774011	46.6941
	57.6708	95.4221	17.8499	64.6359	20.6607	53.7679	51.6679	29.0797	80.7476	56.282	845.629	55.7193	28.9375	62.8946	0.369774	36.0351	1914.43	1143.66	168.17	961.443	4.41009	1951.85	6712.68	18.9989	2615.8	51.4039	1622.22		1.95145	39.7027	37.8695	8.91658	35.0586	1.95145		42.2911	53.2716	36.1463	52.2908	47.0844	46.2864	46.2284	6.39135	52.6198	13.8256	43.2899	50.9892	0.0816645	46.6854
	57.0241	99.694	41.3615	61.3361	19.2159	49.5856	54.7029	26.5973	81.3002	48.6214	707.418	53.3049	43.4176	60.2581	0.162435	5.38811	2024.2	177.992	43.9994	1259.32	26.1863	1895.12	7430.94	776.762	2289.14	32.7739	1302.82		3.71924	46.3891	11.9433	8.03121	34.0889	3.71924		41.9188	53.3573	36.3508	52.4105	47.1711	46.1795	46.2314	6.41982	52.6512	13.8863	42.984	51.1007	0.0862703	46.6753
	55.66	97.7064	54.7943	69.8151	18.1738	45.9387	57.0147	26.2972	83.3119	46.1236	691.544	55.2271	48.1526	66.2763	0.158384	1.83536	1655.81	4.93038	163.851	1508.61	122.677	1778.21	7092.21	1705.95	3172.4	21.9281	1052.85		0.432846	42.4792	0.432846	14.588	37.0533	9.28838		41.5492	53.4264	36.6179	52.5381	47.2514	46.0711	46.2424	6.43351	52.6759	13.9126	42.6797	51.2164	0.0909168	46.6613
	52.0856	93.1957	54.3172	66.4086	17.7655	42.5899	54.3937	25.0449	79.4386	46.0437	627.247	53.2014	44.9638	63.3857	0.170023	5.32765	1505.59	0.00585798	144.356	1341.63	139.33	1489.53	6352.82	1666.77	2800.26	18.2707	846.743		1.11582	39.9943	1.11582	13.2072	35.4359	10.6115		41.1932	53.4831	36.9101	52.6696	47.3404	45.9843	46.2635	6.44348	52.7069	13.9278	42.391	51.3373	0.0954496	46.6623
	52.6727	86.6984	52.3236	61.6379	21.1709	39.4445	52.3247	21.9311	74.2557	41.9135	480.973	52.4981	42.6642	59.3966	0.163945	0.121126	1181.55	1.18544e-06	86.7363	970.554	165.899	1535.2	5359.31	1507.96	2318.12	58.9804	673.578		0.174561	34.2003	0.174561	9.13976	31.3272	13.0537		40.8659	53.5431	37.2015	52.7877	47.4415	46.1314	46.3285	6.45279	52.7813	13.9283	42.1822	51.4512	0.0989917	46.7865
	58.0222	81.9232	49.1959	58.8808	29.817	36.3315	52.3618	18.567	70.9288	35.4591	344.734	53.609	39.5476	58.6661	0.194662	32.04	873.877	10.0225	42.4977	508.266	256.968	1983.02	4682.95	1274.84	2060.23	266.536	521.686		4.41311	28.3141	4.41311	5.27176	23.792	17.2775		40.5496	53.5956	37.4779	52.8983	47.5464	46.246	46.3856	6.46796	52.8536	13.9439	41.9737	51.5603	0.102494	46.8962
	56.9654	80.5518	49.944	55.3735	37.5259	33.6532	52.3356	16.7386	69.0742	31.9831	280.18	52.6588	40.6304	56.5674	0.163965	21.4343	796.154	5.71973	9.2288	219.329	349.034	1890.01	4497.15	1328.82	1754.14	577.671	406.511		4.30657	27.8931	2.71474	2.71474	15.1329	19.0056		40.2332	53.6339	37.7275	52.9843	47.6388	46.333	46.4251	6.48782	52.9129	13.9748	41.7582	51.6479	0.105879	46.9859
	54.8153	86.6996	81.3749	52.2104	43.2694	31.7447	58.3524	21.5374	79.8898	36.9092	463.86	53.5128	45.5046	74.735	0.243101	12.5111	803.565	530.036	37.7237	227.497	707.969	1707.69	5359.48	4608.21	1499.19	886.747	333.194		1.30243	33.1868	27.862	1.30243	10.2435	21.7682		39.8802	53.6622	37.9528	53.0683	47.719	46.3841	46.4444	6.52374	52.9682	14.0463	41.5062	51.731	0.109664	47.0516
	51.3124	86.187	91.8382	50.2615	42.9296	29.8656	58.7324	24.737	83.4693	42.1181	611.917	50.7869	44.7626	77.4683	0.267574	55.056	753.754	1096	71.7562	249.728	833.291	1430.45	5284.69	6138.28	1352.06	866.627	268.125		0.525463	35.4	41.0513	0.525463	7.85734	20.9213		39.5179	53.6765	38.3575	53.1718	47.7907	46.3955	46.485	6.5229	53.0079	14.0323	41.2373	51.8266	0.113785	47.0931
	48.9739	83.7591	89.7011	47.13	40.8278	27.6077	56.3333	24.7791	81.1124	43.9866	614.005	48.0519	42.4034	75.0628	0.278033	54.1608	752.175	1113.41	84.7002	240.419	825.156	1259.03	4937.59	5807.97	1131.58	747.298	199.28		0.921936	35.7072	41.6492	0.921936	7.22411	20.4442		39.1566	53.6327	39.0462	53.2898	47.8567	46.3918	46.5623	6.4543	53.0166	13.8616	40.9654	51.9315	0.118046	47.1243
	47.4305	79.8837	84.4029	44.1223	38.6257	25.8188	53.3807	23.5086	76.8893	44.0396	552.656	45.7764	39.9999	71.7704	0.284248	35.4046	702.411	962.381	85.7164	217.708	759.658	1151.88	4407.98	5028.49	938.274	631.75	151.972		1.65407	34.1073	38.6265	1.65407	7.15069	19.9576		38.814	53.586	39.7822	53.4044	47.919	46.404	46.6516	6.38704	53.0386	13.6909	41.4376	52.0331	0.113356	47.1615
	46.0016	74.5187	78.4533	42.127	46.6892	23.8565	51.9411	20.7873	72.7284	40.021	432.113	46.3454	43.0957	67.5613	0.221095	35.2767	509.748	702.899	96.3161	27.5817	788.741	1056.94	3724.37	4220.09	820.015	1102.12	107.443		0.343798	28.1732	32.1079	4.21845	0.343798	22.4889		38.4971	53.5385	40.5036	53.4946	47.9773	46.5652	46.7627	6.32835	53.0911	13.5329	42.019	52.1153	0.107255	47.2713
	42.4637	69.475	75.619	41.0252	65.9225	23.4465	52.992	20.3856	73.3776	38.4691	415.571	54.1931	41.3849	68.5869	0.247354	110.844	271.689	511.983	143.203	167.198	872.939	839.415	3134.2	3859.88	758.13	2749.06	99.1094		11.7294	15.2819	21.4259	13.1679	11.7294	30.7467		38.189	53.458	41.1709	53.5484	48.029	46.7445	46.8566	6.28013	53.1368	13.4029	42.5643	52.1008	0.100739	47.3868
	40.7481	67.9291	73.7578	39.9257	90.7521	22.9094	56.0037	25.5004	81.5041	45.5333	650.268	54.3386	40.1313	72.3006	0.286122	232.732	142.216	315.206	258.502	1207.45	1095.23	742.947	2963.5	3632.07	698.79	5969.26	88.7046		13.5905	13.5905	19.4191	14.4129	36.4135	31.4292		37.8855	53.3536	41.7895	53.5842	48.017	46.9134	46.9239	6.24419	53.1681	13.3071	43.0705	52.0194	0.09411	47.4652
	40.0779	66.7345	72.2682	39.2597	93.9065	21.5284	55.6292	26.6008	82.23	47.818	707.601	53.4062	39.4643	70.8848	0.284738	241.842	123.327	276.857	267.96	1465.15	1162.87	706.861	2834.86	3454.75	664.023	6466.64	64.5979		13.3283	13.3283	18.862	14.1465	40.5003	31.8778		37.5915	53.2379	42.4029	53.602	47.9951	47.0552	46.9807	6.21517	53.1959	13.2292	43.566	51.9272	0.0875582	47.5251
	37.9923	64.417	70.3166	42.6742	91.4693	19.8897	54.4599	25.7894	80.2492	47.3548	665.091	53.5456	39.1628	68.8417	0.274793	271.18	99.1438	251.436	138.901	1369.7	1195.09	600.31	2593.45	3229.14	851.657	6080.61	40.9428		15.5533	10.8714	16.771	10.8714	37.9237	33.6559		37.3059	53.1269	43.1489	53.62	47.9389	47.1883	47.0548	6.18174	53.2366	13.1373	44.1588	51.8299	0.079917	47.5636
	36.5697	59.9719	65.6053	40.5936	85.5402	18.5317	51.1354	23.9058	75.0412	46.7501	571.489	50.2827	37.5756	64.1969	0.261576	212.16	78.0836	209.378	111.13	1183.69	1063	532.62	2160.46	2715.89	734.544	5191.08	25.4075		13.7131	9.68915	15.3226	9.68915	35.2575	31.751		37.0336	53.0198	43.9064	53.6417	47.7836	47.311	47.116	6.16246	53.2785	13.0793	44.7575	51.7108	0.0720776	47.5473
	35.509	55.3439	60.3237	37.9419	80.4181	26.7487	49.3809	19.7692	69.1501	40.0342	390.822	46.6429	36.1172	59.0787	0.241203	192.43	35.5573	119.745	130.85	963.311	512.217	484.788	1751.66	2193.29	597.844	4479.23	175.764		11.1339	8.70097	13.6808	8.70097	33.7752	19.8942		36.7758	52.9014	44.6382	53.6467	47.6221	47.3975	47.1636	6.15633	53.3199	13.0531	45.328	51.5816	0.0645298	47.5098
	33.9429	50.9295	56.0217	35.3422	79.7968	27.3094	47.2237	19.3198	66.5436	40.9112	373.255	43.1358	34.2927	54.7487	0.229735	176.381	13.7328	77.4041	141.171	1061	396.583	418.276	1401.64	1808.85	477.47	4396.45	190.945		9.19297	7.79367	12.8859	7.79367	36.6609	15.8265		36.5339	52.7664	45.3199	53.6219	47.4642	47.3564	47.1771	6.15823	53.3354	13.0534	45.829	51.4409	0.0576938	47.4103
	32.4485	47.1663	52.6612	33.583	93.4332	25.409	47.4502	24.6772	72.1274	52.0066	608.966	40.3747	32.7321	51.2875	0.220845	225.051	0.08058	27.1544	192.299	2114.43	485.814	359.384	1134.02	1534.3	403.685	6390.74	142.037		7.92616	6.79167	12.2865	6.79167	53.0585	14.9657		36.344	52.6337	45.9522	53.3485	47.314	47.1462	47.1231	6.11095	53.234	12.9681	46.2507	51.3038	0.0517977	47.2301
	30.2081	43.7034	50.1906	54.3156	99.9472	24.2327	50.4329	26.861	77.294	53.2609	721.515	46.947	33.582	53.2843	0.226813	409.042	45.2866	0.0587367	15.0749	2451.66	686.452	279.46	912.784	1346.85	1666.64	7474.66	115.382		16.7388	3.24359	3.24359	7.36859	53.0002	22.7143		36.1615	52.2944	46.5527	52.978	47.1746	46.8192	46.9967	6.02499	53.0217	12.82	46.6194	51.0144	0.0450156	46.9969
	28.277	40.5103	48.3159	66.0868	98.0645	23.3417	50.766	27.7161	78.4821	54.5957	768.181	44.4131	31.3353	61.6441	0.325973	505.758	105.18	6.00318	234.726	2237.15	752.093	218.623	730.038	1212.77	2766.31	7152.67	97.0353		16.1361	3.90281	3.90281	21.6737	53.6514	21.0714		35.9906	51.8555	47.1319	52.6115	47.0459	46.4903	46.8543	5.94009	52.7944	12.6778	46.6292	50.6746	0.0415748	47.0889
	26.769	39.073	46.3479	65.5521	92.47	22.7053	48.8195	26.2854	75.105	53.842	690.924	42.7104	29.845	60.7511	0.341142	486.228	94.9957	6.10896	279.979	1905.36	681.952	176.302	654.433	1079.57	2710.35	6237.66	84.9023		15.9415	3.63747	3.63747	22.8417	49.7595	20.0051		35.8292	51.4234	47.694	52.2617	46.8712	46.1801	46.7099	5.87714	52.5871	12.5822	46.3529	50.4911	0.0427307	47.2826
	25.045	43.3899	43.4519	63.3065	85.9326	21.7326	47.1431	24.1976	71.3406	51.3279	585.522	43.4209	29.6312	58.3428	0.326364	488.325	14.0865	13.6248	261.255	1504.63	645.692	133.493	893.938	897.651	2481.57	5247.78	67.9229		18.3759	0.0310078	0.0310078	19.8856	42.5117	21.6883		35.6719	51.0152	48.2348	51.9278	46.5372	45.8692	46.5427	5.83942	52.3821	12.5464	46.0362	50.3201	0.044459	47.386
	23.4195	45.378	41.7545	58.8489	81.5639	21.1553	45.3533	22.6845	68.0378	50.0172	514.585	43.5662	28.0032	55.4812	0.329138	481.093	0.00060936	12.9519	182.13	1311.2	585.546	98.5737	1016.78	798.819	2057.33	4633.9	58.74		20.1467	1.81178	1.81178	15.2826	37.9976	22.411		35.2151	50.6387	48.7485	51.5104	46.17	45.4374	46.2867	5.92625	52.2129	12.8034	45.6205	50.1662	0.047456	47.4593
	21.581	44.5328	41.333	54.4358	78.2366	20.128	43.3745	21.719	65.0936	50.0732	471.717	42.9329	26.519	51.96	0.324176	474.957	1.34166	4.16793	122.351	1215.36	540.402	65.4472	963.59	775.172	1676.47	4191.98	44.0485		21.3519	1.59992	1.59992	11.5029	35.3037	22.8049		34.3426	50.2911	49.2075	51.0843	45.7795	44.7745	45.9132	6.19598	52.1092	13.495	45.0257	50.0202	0.0525478	47.4935
	20.0883	41.8614	39.8374	52.265	75.4898	18.9169	41.4098	21.1778	62.5876	51.142	448.499	40.8494	25.0255	49.6641	0.329879	454.608	0.203913	2.47242	117.836	1161.44	505.928	43.5227	804.873	694.129	1503.42	3843.84	29.44		20.7611	1.01198	1.01198	11.4157	34.6404	21.9324		33.4723	49.9659	49.5794	50.6544	45.4034	44.0178	45.5155	6.48112	51.9967	14.2394	44.3642	49.8693	0.0584191	47.4914
	19.1435	40.1459	37.9073	67.6495	72.5026	42.1634	46.5854	20.0239	66.6093	42.9833	400.957	41.1547	38.467	61.278	0.228693	753.058	41.4667	75.3083	443.698	671.702	19.5536	31.9496	710.48	596.154	2933.14	3482.36	822.104		22.0112	1.00876	3.24733	26.4949	31.3479	1.00876		32.65	49.6551	49.9206	50.2289	45.0468	43.2573	45.1265	6.76297	51.8894	14.9867	43.7047	49.8542	0.065729	47.3509
	18.5158	57.8493	35.2414	67.2369	68.9626	40.6992	48.0842	19.9593	68.0435	41.509	398.372	49.2743	36.6059	64.89	0.278673	874.292	95.3568	164.938	366.827	435.907	54.5378	25.2474	1967.65	473.076	2888.62	3077.09	740.283		30.7585	8.57503	14.0329	17.9627	19.6883	8.57503		31.8812	49.3486	50.2397	49.8214	44.6326	42.51	44.7389	7.03761	51.7765	15.7304	43.0407	49.7032	0.0718382	46.9906
	17.3303	81.4146	33.6307	66.0513	65.0649	37.9642	50.2427	24.295	74.5377	48.3554	590.249	51.5146	34.714	65.8047	0.309302	1083.22	971.688	275.958	249.914	219.699	150.761	14.7395	4613.6	405.603	2762.58	2659.86	598.933		34.1843	29.9	17.8839	14.5368	13.5504	13.5504		31.1671	49.0464	50.5439	49.4378	44.1412	41.8108	44.3579	7.30184	51.6597	16.4612	42.3934	49.34	0.0757253	46.5938
	16.4691	96.1458	44.003	62.9101	60.2549	36.3732	52.6927	27.2167	79.9094	51.6517	740.748	52.129	38.2806	62.2463	0.238401	1312.15	1888.17	75.5112	104.396	57.1878	266.326	8.86853	6831.8	930.975	2442.24	2186.86	523.59		35.6599	44.0168	8.12599	10.7812	8.12599	15.7558		30.4896	48.7658	50.8313	49.0072	43.653	41.1488	43.9826	7.55288	51.5355	17.1724	41.7748	48.9469	0.0790553	46.2094
	24.8609	95.1901	54.3271	58.5069	56.5248	36.187	54.2661	24.0391	78.3052	44.2985	577.877	55.4259	40.722	58.0113	0.175111	864.668	1674.78	0.00371664	17.9838	5.10141	326.854	129.272	6674.74	1667.58	2026.42	1851.9	515.106		30.565	39.7642	1.09883	3.08093	1.09883	19.2389		29.8399	48.4988	51.0942	48.5696	43.1806	40.5067	43.615	7.79669	51.4117	17.8762	41.1752	48.5519	0.0822129	45.8397
	29.5988	90.9119	53.1666	56.4934	54.21	42.6123	54.4988	20.46	74.9588	37.542	418.61	53.6883	45.2509	55.9226	0.105479	620.013	1325.91	1.77489	3.97847	0.0834403	141.29	259.457	5993.98	1574.14	1849.2	1658.03	848.045		24.0895	37.2236	0.521694	2.80516	0.521694	11.076		29.2143	48.2378	51.2916	48.1483	42.7332	39.8834	43.2514	8.0267	51.2781	18.5582	40.5958	48.2154	0.0857955	45.4408
	29.3302	84.8414	49.5751	55.9971	52.1399	42.4156	52.3832	18.468	70.8512	35.2556	341.067	50.8575	44.2055	55.0328	0.109104	531.441	1053.53	7.88538	13.0599	0.0592038	99.3538	250.878	5090.87	1302.06	1806.76	1493.73	836.626		21.5273	33.9839	1.28239	5.13955	1.28239	8.44193		28.6072	47.9932	51.4571	47.7574	42.319	39.2298	42.8939	8.25652	51.1504	19.2487	40.0021	47.9342	0.0902034	45.0382
	28.0046	83.8199	46.202	64.7374	48.9179	39.4759	51.8596	19.7503	71.6099	38.0842	390.076	47.5599	41.1574	60.7825	0.192516	569.063	1021.46	32.0088	165.838	8.65377	153.355	210.641	4946.14	1070	2626.19	1255.06	675.213		19.5554	36.2599	1.35795	17.1775	1.35795	8.084		28.0354	47.767	51.5995	47.3932	41.925	38.4478	42.528	8.49065	51.0186	19.9649	39.3171	47.6736	0.0960615	44.6591
	26.6566	91.3732	43.6095	63.5454	46.1264	37.8748	51.531	22.93	74.461	44.4976	525.787	44.8679	39.3085	59.1906	0.201851	618.735	1587.4	62.7501	144.347	29.2099	186.491	173.331	6065.62	907.118	2505.44	1065.06	594.566		18.2113	46.5053	1.25844	18.6775	1.25844	6.99311		27.51	47.5527	51.7285	47.0299	41.5357	37.6821	42.1731	8.7111	50.8842	20.6556	38.6455	47.422	0.101972	44.2828
	25.043	90.569	42.36	59.8593	44.7342	42.2926	50.8097	22.3941	73.2037	44.0744	501.495	43.5471	42.3094	56.078	0.139943	663.921	1580.81	71.3973	81.8954	36.9116	72.5414	133.447	5941.01	833.414	2150.01	976.132	829.525		18.5041	47.0219	1.1871	16.3122	1.1871	1.25453		27.0283	47.3458	51.8475	46.6414	41.1498	36.958	41.8285	8.91308	50.7415	21.3087	38.0059	47.1697	0.107587	43.8956
	28.03	88.1169	41.7171	56.7095	44.195	44.437	50.5343	20.553	71.0873	40.6715	422.427	44.316	42.3366	53.6414	0.117786	506.441	1412.45	77.7422	38.1342	40.186	37.177	211.381	5569.01	796.708	1867.84	942.732	957.648		16.286	43.8009	2.59889	12.3936	0.120975	0.120975		26.5853	47.1396	51.9498	46.2678	40.7725	36.2965	41.5019	9.09712	50.5991	21.9198	37.4155	46.9217	0.112716	43.5202
	30.6015	83.9676	41.0938	57.1189	43.0146	42.5143	49.7185	18.7854	68.5039	37.7836	352.891	42.7645	41.4489	53.5929	0.127775	365.457	1173.01	74.3854	54.767	44.9415	51.9	292.767	4966.94	761.908	1903.39	871.639	842.347		12.1629	41.2032	1.6707	14.3545	0.25016	0.25016		26.1786	46.93	52.0353	45.8105	40.4432	35.6959	41.1822	9.25204	50.4343	22.4661	36.8827	46.6501	0.116929	43.1269
	29.9793	77.7123	40.3163	58.4274	40.5368	39.5839	47.7593	17.3293	65.0886	36.2846	300.303	40.4265	39.767	53.9547	0.151382	316.129	897.179	55.3992	113.807	52.1643	66.8375	271.861	4124.36	719.59	2019.27	731.473	680.835		10.4473	37.2857	0.110289	18.0008	0.110289	0.842649		25.8016	46.7305	52.1103	45.2556	40.1456	35.148	40.8653	9.38343	50.2487	22.9619	36.3974	46.3617	0.120402	42.7006
	32.8391	73.5364	38.3455	59.306	37.9753	37.52	46.587	16.1328	62.7199	34.6294	260.268	38.1604	37.6338	54.0659	0.179194	189.007	726.267	67.9233	161.772	74.1626	82.2108	374.345	3605.44	617.742	2099.01	599.476	577.391		5.3213	35.376	0.185104	21.1456	0.185104	0.64035		25.4419	46.5291	52.1798	44.7224	39.8705	34.6263	40.5617	9.51019	50.0719	23.4462	35.9373	46.0775	0.123638	42.2964
	32.1651	71.4351	35.4678	57.804	48.7873	35.0652	46.7874	15.5707	62.3581	33.2797	242.446	42.1275	35.1658	55.5498	0.224702	213.812	607.509	128.134	121.366	3.99947	137.411	348.719	3357.51	482.974	1963.64	1245.82	465.441		9.96243	29.3076	6.65975	15.6765	6.65975	7.06235		25.0867	46.3386	52.2455	44.2271	39.6115	34.1113	40.2701	9.64152	49.9117	23.9421	35.4863	45.8108	0.126996	41.9193
	30.5763	68.953	33.1421	54.5708	66.0157	32.9866	47.7074	17.6409	65.3483	36.9772	311.2	43.8565	33.0254	63.1545	0.313257	293.474	451.373	212.148	47.1066	335.193	216.704	291.906	3076.02	386.163	1687.55	2758.84	380.074		13.2801	25.0965	10.7144	10.7144	22.1592	10.8699		24.7709	46.005	52.2679	43.7592	39.3683	33.5012	39.9454	9.74919	49.6946	24.4063	34.968	45.4435	0.130275	41.5638
	28.6273	64.9186	31.4692	66.6935	65.5546	30.6509	47.9857	19.4597	67.4454	40.5532	378.682	48.1939	30.8555	65.3956	0.358855	374.746	286.723	272.796	349.982	308.668	300.494	229.106	2644.79	323.211	2830.5	2710.62	294.46		19.5665	16.7247	16.7247	18.4996	17.3608	17.5429		24.4841	45.3643	52.2524	43.3043	39.1394	32.9004	39.5742	9.80425	49.3784	24.7744	34.4601	44.8493	0.130996	41.2219
	27.032	60.3064	30.6261	69.4877	63.5923	28.8732	46.653	19.7623	66.4153	42.3603	390.549	45.4663	29.3114	62.7708	0.363364	384.982	186.417	256.86	521.427	286.941	316.12	183.357	2191.68	293.609	3135.63	2510.13	236.61		18.4343	14.8402	14.8402	24.0215	18.126	16.5931		24.2188	44.6491	52.2373	42.8544	38.9346	32.3255	39.2033	9.84666	49.05	25.1169	33.9778	44.2004	0.130761	40.8945
	26.5504	56.1866	59.359	68.2549	59.5153	28.4387	49.7175	17.6858	67.4033	35.5726	312.788	57.7728	35.3757	59.4762	0.254086	536.715	41.8494	92.9585	343.636	95.9975	452.785	170.545	1822.91	2103.86	2999.07	2118.23	223.432		31.2224	1.58619	1.58619	10.4821	1.74253	29.334		23.9419	43.9385	52.2139	42.4311	38.7391	31.7923	38.8428	9.89328	48.7361	25.47	33.529	43.5617	0.130141	40.5851
	26.2986	52.0711	65.6564	66.0018	56.6382	27.2969	48.9938	18.0036	66.9974	36.7467	324.13	54.3547	33.4905	63.4018	0.308707	515.076	9.46975	277.641	289.271	58.436	470.755	164.032	1488.42	2721.22	2757.38	1861.67	190.602		28.0561	2.28353	11.3017	11.6472	2.28353	27.0577		23.667	43.25	52.1765	42.0772	38.5514	31.2951	38.5029	9.9432	48.4461	25.8246	33.1092	42.9568	0.129461	40.3143
	25.7795	49.4133	63.0539	61.9189	55.7233	25.5651	46.909	17.1577	64.0667	36.5766	294.387	52.5683	31.6879	60.37	0.311565	446.456	6.27139	260.657	225.297	77.6924	455.56	151.005	1290.4	2456.47	2345.25	1783.56	145.783		26.7888	3.15503	10.4856	9.35058	3.15503	27.0032		23.4052	42.6032	52.1237	41.7515	38.3709	30.8301	38.1808	9.99098	48.1717	26.1676	32.7153	42.3903	0.128818	40.0612
	25.0622	47.2295	58.3742	57.7941	55.3067	24.3489	44.6859	15.9822	60.6681	35.7655	255.429	51.2681	30.604	57.1723	0.302681	385.09	6.46944	187.368	171.824	112.801	413.594	133.892	1138.28	2014.49	1962.76	1748.55	117.893		26.2058	4.03863	7.1061	6.52604	4.03863	26.9191		23.1511	41.9934	52.0432	41.2937	38.2049	30.313	37.8332	10.0346	47.8678	26.5232	32.286	41.8185	0.128636	39.7493
	23.8013	44.7943	54.8525	56.3049	54.3425	27.5097	43.6009	14.531	58.1319	33.3273	211.15	49.5684	31.8308	54.725	0.264502	392.024	1.42435	126.599	161.393	115.384	258.927	106.3	979.893	1710.77	1833.03	1668.84	196.52		25.7672	4.77411	5.28404	6.73649	4.77411	22.0588		22.748	41.2671	51.9651	40.7142	38.0534	29.8015	37.4249	10.1086	47.5335	27.0105	31.8645	41.1288	0.126921	39.3838
	22.0236	41.3753	53.1543	56.0838	52.3241	28.2677	42.2048	14.2628	56.4675	33.7942	203.426	46.8497	31.5446	52.9467	0.253306	407.281	0.688013	119.891	192.627	102.4	194.243	72.8033	777.531	1573.17	1814.14	1508	218.348		24.8261	5.47438	6.30458	9.23409	5.47438	18.582		22.2797	40.4093	51.8887	40.2456	37.9123	29.3234	37.0098	10.2008	47.2106	27.5623	31.4706	40.3684	0.123857	39.0789
	20.7655	38.6221	52.4808	55.8169	48.8341	27.1116	40.6052	14.2812	54.8864	35.1709	203.953	43.7281	29.9892	51.5692	0.264595	393.613	3.93243	141.031	231.397	67.7154	182.077	52.9169	631.57	1520.2	1791.47	1249.13	185.518		22.9626	5.10599	8.75272	12.0888	5.10599	16.6165		21.8117	39.5303	51.5697	39.8348	37.7805	28.8829	36.5683	10.2252	46.7936	27.962	31.1073	39.7587	0.122081	38.6554
	19.7586	36.4949	58.5632	54.6675	45.5327	25.2043	40.0368	15.6923	55.7291	39.1947	246.248	41.0138	28.027	52.3838	0.302905	411.209	12.5456	343.224	214.055	30.2043	220.003	39.2812	529.174	2031.49	1695.49	1026.66	137.2		21.2552	4.51891	17.5494	13.6537	4.51891	15.8094		21.3494	38.6694	51.1098	39.3303	37.6547	28.4746	36.098	10.2027	46.3007	28.2639	30.7696	39.1651	0.120047	38.162
	18.4688	34.3768	60.6628	51.931	43.7006	24.852	38.9987	16.1348	55.1334	41.3726	260.331	39.0387	27.2332	49.8734	0.293622	421.476	21.3616	469.335	167.246	22.1078	200.127	24.7776	436.214	2225.17	1477.63	912.613	129.071		20.5699	4.66188	21.6241	12.8923	4.66188	14.1867		20.9209	37.846	50.6536	38.8461	37.5304	28.1011	35.6497	10.1746	45.8243	28.5405	30.4584	38.5961	0.117844	37.6882
	17.3887	32.7927	58.9338	48.2855	42.6973	47.3779	41.246	14.4412	55.6872	35.0125	208.549	45.0376	35.2688	48.0586	0.153488	569.169	71.4583	312.858	49.5549	2.10626	37.6007	15.1916	372.552	2065.04	1210.65	853.002	1148.32		27.6489	12.2449	13.8962	3.2479	2.34032	2.34032		20.4841	37.0903	50.2272	38.3963	37.3699	27.7852	35.2255	10.1572	45.3827	28.8349	30.1114	38.1397	0.117628	37.2301
	16.2257	30.8667	55.2537	46.2062	41.1036	54.9226	40.7631	15.1012	55.8643	37.0463	228.047	43.6549	33.426	52.7435	0.224181	602.082	97.938	209.976	29.6275	0.115948	200.493	7.47829	301.913	1744.11	1070.28	762.452	1716.57		27.4292	12.7882	11.5987	2.5513	2.5513	11.2677		19.9879	36.4322	49.8305	37.9635	37.1211	27.4997	34.8058	10.1653	44.9711	29.2057	29.7329	37.7529	0.11884	36.7767
	14.9748	28.3809	51.5563	44.8518	38.782	53.8561	38.7337	14.8472	53.5809	38.3316	220.441	41.8169	30.9812	49.8801	0.233721	564.482	107.179	164.419	37.4317	0.00233888	228.689	2.20149	221.707	1448.96	983.495	639.631	1629.33		26.8421	13.436	9.73936	3.03489	3.03489	12.0392		19.4963	35.7805	49.4224	37.561	36.7922	27.2367	34.3815	10.1658	44.5474	29.5678	29.3726	37.3688	0.119808	36.2863
	13.9461	26.3758	49.46	44.1302	35.8626	50.0368	36.6353	14.2892	50.9245	39.004	204.181	39.9964	28.7475	48.1276	0.252099	514.8	105.257	164.475	56.1743	0.59696	179.602	0.207001	166.015	1293.77	938.756	500.486	1335.59		26.0504	13.6207	9.46363	4.13379	4.13379	10.0404		19.0209	35.0555	48.695	37.1849	36.4068	26.99	33.8922	10.0642	43.9564	29.6947	29.0064	36.9903	0.120975	35.7312
	13.0208	24.4785	67.1301	44.02	33.5053	46.6123	38.1278	18.899	57.0269	49.5676	357.174	38.7627	26.7352	45.9642	0.2645	630.366	186.303	841.129	34.7179	21.3677	71.9864	0.221212	120.724	2877.14	932.017	400.57	1097.02		25.7419	14.2841	28.3674	5.25736	5.25736	7.84965		18.5773	34.3242	47.876	36.8201	36.0287	26.7706	33.3995	9.9265	43.326	29.7205	28.659	36.6222	0.121984	35.1765
	12.0311	22.6802	95.0617	43.423	31.5266	44.8291	41.5919	29.0022	70.5942	69.7304	841.13	37.4748	24.8918	44.4776	0.28234	873.842	357.654	2859.01	3.35262	101.311	10.4792	2.13149	84.4397	6653.76	895.917	325.281	982.071		25.4437	14.7946	57.5869	5.94817	5.94817	7.3543		18.1538	33.6071	47.0845	36.4792	35.676	26.5709	32.9286	9.79509	42.7237	29.7465	28.33	36.2784	0.123025	34.6415
	11.301	21.0455	99.5923	41.5654	29.6409	44.0662	41.2019	31.1505	72.3524	75.6046	970.355	35.6032	23.1944	43.441	0.303842	894.062	406.28	3409.44	0.132118	133.655	8.20406	4.79637	57.0693	7413.42	788.165	260.818	934.835		24.3021	14.5576	63.9892	5.96221	5.96221	8.463		17.7465	32.9199	46.339	36.1597	35.3441	26.3832	32.4821	9.67734	42.1594	29.7929	28.0174	35.9558	0.12409	34.132
	10.7514	19.9403	96.6086	38.6851	27.8554	55.6253	41.5777	31.1154	72.6931	74.8368	968.169	33.2702	21.9191	51.3903	0.402011	950.26	468.177	3028.41	8.36704	188.302	197.336	7.50583	41.5925	6908.53	634.739	206.333	1775.29		22.5188	13.3299	63.3384	5.41487	5.41487	22.3551		17.3506	32.2786	45.6476	35.8505	34.9293	26.2112	32.0446	9.56917	41.6138	29.862	27.7281	35.6202	0.124583	33.604
	10.0201	18.905	90.0346	37.8118	25.9688	56.4966	39.8728	29.3971	69.27	73.7273	864.192	31.8903	20.671	51.8254	0.429738	891.184	439.649	2516.21	4.2478	193.322	276.35	12.0475	29.3106	5858.91	591.498	155.693	1849.47		21.8702	12.9853	58.1443	5.92151	5.92151	24.6063		16.9847	31.6825	44.9816	35.5434	34.3206	26.0423	31.5925	9.45009	41.0426	29.9124	27.4524	35.2377	0.124188	33.0015
	9.27144	17.7699	84.8999	37.5379	24.2631	54.7057	38.0747	27.9362	66.0109	73.3721	780.431	30.9005	19.3932	50.4137	0.444376	829.626	412.284	2192.61	0.288075	190.759	276.59	17.8054	18.3081	5099.23	578.251	116.036	1698.64		21.6291	13.1306	53.9994	6.63742	6.63742	23.8051		16.6321	31.0969	44.3281	35.2393	33.4602	25.8768	31.1056	9.31977	40.4253	29.9618	27.1818	34.7946	0.122834	32.2785
	8.58889	16.5121	84.1057	37.4228	22.3652	50.577	36.5953	27.7258	64.3211	75.7632	768.719	29.894	17.9754	47.2884	0.449146	784.359	403.333	2257.24	0.684838	202.495	195.487	24.0315	9.12682	4986.42	572.729	78.7506	1375.36		21.3051	13.3819	54.2116	7.52881	7.52881	20.6829		16.2828	30.5225	43.6843	34.9342	32.5665	25.7217	30.6187	9.19389	39.8126	30.0271	26.9219	34.3423	0.121122	31.5445
	7.96448	15.2101	96.6781	36.4572	20.655	47.4179	37.3971	32.4172	69.8143	86.6837	1050.88	28.5561	16.5713	44.6777	0.458887	866.281	492.265	3514.23	0.883434	280.299	100.416	30.5433	2.95502	6920.08	527.444	51.3219	1151.03		20.5916	13.346	68.122	7.90111	7.90111	18.8618		15.9729	29.9687	43.057	34.5878	31.6954	25.5903	30.1454	9.06075	39.2061	30.0569	26.6849	33.8647	0.118577	30.8321
	7.41035	14.0094	96.4411	34.2598	19.2911	45.4717	36.1472	32.637	68.7842	90.2892	1065.18	26.7754	15.3298	42.6687	0.471373	825.808	490.085	3635.35	3.56252	284.128	86.9454	36.9753	0.268604	6880.7	431.338	33.6405	1022.76		19.3651	12.7661	69.6656	7.48432	7.48432	18.6962		15.6739	29.4533	42.4748	34.2566	30.8821	25.4862	29.7045	8.94322	38.6477	30.1073	26.4779	33.413	0.115795	30.1677
	6.83054	12.9925	93.3956	31.5856	18.0019	44.1651	34.4952	31.8464	66.3416	92.3211	1014.19	24.7938	14.2448	41.0203	0.484491	765.334	462.368	3469.25	8.46573	272.029	93.5075	44.3628	0.248616	6384.73	327.412	20.3476	940.898		17.9632	11.8013	68.6018	6.79185	6.79185	19.3714		15.3821	28.9783	41.9418	33.9489	30.1988	25.2973	29.2912	8.85513	38.1463	30.2314	26.2175	33.0114	0.114705	29.5885
	7.89934	12.2259	87.381	29.3585	16.7205	42.701	32.7144	29.6338	62.3481	90.5833	878.16	23.0395	13.3496	39.3654	0.493519	615.786	419.776	2988.44	11.2619	255.805	99.7326	31.2676	1.60061	5459.72	251.775	10.4289	853.219		15.1401	10.8136	64.3415	6.31902	6.31902	19.6615		15.1014	28.5425	41.4498	33.6647	29.5158	25.0974	28.8953	8.78145	37.6767	30.3906	25.9587	32.6275	0.113829	29.0291
	13.5089	11.321	81.0345	27.8404	15.4086	40.6119	31.6209	26.6075	58.2284	84.1454	707.96	21.6245	13.9839	37.419	0.455912	328.043	412.086	2441.7	14.292	262.838	80.8379	0.000318614	4.70935	4562.11	205.903	3.67692	735.537		8.11558	10.3035	59.41	6.21589	6.21589	18.9874		14.8312	28.1386	40.9886	33.3945	28.6887	24.9107	28.492	8.71556	37.2076	30.5894	25.7177	32.218	0.112199	28.4136
	13.2056	10.5623	76.6165	26.8936	14.4062	38.0979	29.9637	25.1052	55.0689	83.7855	630.273	20.6499	13.5057	35.2968	0.446516	280.834	376.414	2176.49	9.42525	242.036	66.1657	0.0815166	8.57778	3984.82	179.628	0.83738	605.496		7.44433	10.0876	55.9666	6.24373	6.24373	17.448		14.581	27.7857	40.5819	32.9151	27.7896	24.7302	28.0639	8.64049	36.7044	30.7886	25.494	31.7023	0.108543	27.7877
	12.268	9.93628	73.3909	26.1111	13.4814	35.2429	28.4051	24.083	52.4881	84.7841	579.991	19.7963	12.5713	32.96	0.447793	260.406	341.097	2023.72	5.26226	222.717	46.7558	1.49594	12.6366	3587.98	159.266	9.39231e-05	473.142		7.52827	9.85998	53.5946	6.31487	6.31487	15.4467		14.3482	27.4705	40.1916	32.3171	26.9054	24.5542	27.6312	8.5578	36.189	30.9716	25.142	31.1456	0.10666	27.188
	11.4291	9.41232	70.65	24.769	12.4671	32.5152	26.8738	23.2534	50.1272	86.5283	540.722	18.618	11.6886	30.5787	0.446921	238.539	304.903	1916.36	4.42998	207.553	31.8257	4.2519	16.6363	3267.14	127.192	1.04861	361.917		7.18898	9.20573	52.032	6.15098	6.15098	13.8972		14.1269	27.1665	39.815	31.722	26.072	24.3812	27.2139	8.48188	35.6958	31.1674	24.8039	30.595	0.104535	26.6192
	11.0239	8.72037	67.4944	22.8445	11.4911	30.3397	25.319	22.2763	47.5953	87.9826	496.234	17.1678	11.1407	28.4659	0.437431	204.349	275.515	1778.77	6.12314	191.21	25.2072	6.08687	22.7597	2916.36	87.4866	3.9998	283.875		6.1439	8.44745	50.3266	5.67669	5.67669	13.1719		13.9204	26.8138	39.4796	31.146	25.2997	24.2144	26.8123	8.41999	35.2323	31.4034	24.4857	30.0629	0.102243	26.0567
	12.0347	8.07366	63.9363	20.9999	10.5741	28.4451	24.0106	20.9797	44.9903	87.3767	440.147	16.5173	10.9392	26.5838	0.416932	143.422	253.986	1594.06	9.06426	180.541	19.6643	2.12102	29.3484	2544.72	56.3827	8.50891	223.621		4.48261	8.44365	47.419	4.48261	5.94324	11.9277		13.7272	26.4362	39.1579	30.612	24.5659	24.0501	26.4249	8.36647	34.7913	31.6613	24.179	29.568	0.100266	25.501
	12.0654	7.53317	59.7908	19.2652	9.84651	26.256	22.4595	19.5354	41.995	86.9807	381.633	15.6653	10.4012	24.5083	0.404103	108.037	222.796	1393.63	10.2039	159.088	14.4132	2.03248	35.4968	2143.67	33.3401	13.2829	162.943		3.59987	8.13213	44.1255	3.59987	5.81879	10.5907		13.5494	26.0619	38.8348	30.1205	23.8596	23.907	26.0555	8.31473	34.3703	31.9115	23.8714	29.1059	0.0988051	24.9845
	11.9333	7.14384	55.1067	17.7803	9.16362	24.1024	20.8717	17.8743	38.746	85.6391	319.491	14.8568	9.85604	22.5219	0.391187	79.8946	188.454	1172.04	9.55678	137.079	10.4373	2.42666	40.2874	1731.86	18.3972	18.7269	112.6		2.92349	7.71295	40.2499	2.92349	5.69317	9.24558		13.3838	25.7134	38.5195	29.6482	23.1748	23.7867	25.7044	8.26625	33.9707	32.1589	23.3278	28.6645	0.102645	24.75
	11.2906	6.85898	50.9302	17.0358	8.58627	22.2066	19.4847	16.4168	35.9015	84.2545	269.51	14.1632	9.26236	20.9139	0.386116	67.1432	159.41	988.814	5.99742	118.777	7.40859	4.84195	43.9848	1401.68	12.5648	24.0572	75.9604		2.87257	7.30423	36.7669	2.87257	5.57694	8.0434		13.2267	25.3841	38.2171	29.0204	22.5147	23.4316	25.2991	8.21843	33.5176	32.485	22.7439	28.1113	0.105542	24.4079
	10.9728	6.40902	47.6062	16.3903	8.12374	20.4804	18.3304	15.2701	33.6005	83.305	233.177	13.6815	8.83602	19.4579	0.375411	54.1338	142.119	857.07	3.76416	104.176	4.62246	6.34157	50.1556	1163.84	8.40521	28.8083	48.8504		2.70871	7.27253	33.9246	2.70871	5.5578	6.79885		13.106	24.8759	37.9378	28.3951	21.8854	23.0873	24.8813	8.16911	33.0504	32.8324	22.1859	27.5166	0.107254	23.9816
	12.5046	5.976	44.9568	15.6033	7.66215	18.8329	17.5893	14.239	31.8283	80.9525	202.748	14.054	8.87276	18.0255	0.340272	25.854	134.868	748.98	3.94402	98.5482	1.54646	0.973133	56.4764	990.091	4.46161	33.9765	28.5346		1.54936	8.07797	30.9028	1.54936	6.39183	4.77889		13.0243	24.1282	37.6692	27.7791	21.2927	22.7664	24.4433	8.11523	32.5585	33.2002	21.6611	26.9452	0.108712	23.4473
	12.5712	5.70669	42.3148	14.4268	7.11827	17.3603	16.583	13.3518	29.9348	80.5148	178.27	13.499	8.48149	16.6269	0.32441	16.0948	118.294	662.127	4.64932	89.5813	0.604181	0.846235	60.5967	830.808	0.875522	40.6128	14.9708		0.927802	7.79228	28.8159	0.927802	6.38071	3.86132		12.947	23.2309	37.2932	27.1955	20.7514	22.4578	23.9793	8.03257	32.0119	33.498	21.178	26.3914	0.109596	22.8443
	11.8439	5.37489	39.5874	13.4132	6.62265	16.232	15.5123	12.4883	28.0006	80.5054	155.957	12.6285	7.92796	15.5273	0.323992	13.4575	102.767	579.608	4.40645	79.0262	0.51791	2.71331	65.8725	681.016	0.00607065	47.1753	7.51253		0.784649	7.25363	26.9588	0.784649	6.00586	3.60346		12.7814	22.3403	36.8122	26.6667	20.2468	22.1528	23.5	7.94827	31.4483	33.8224	20.7233	25.875	0.110555	22.2466
135°	11.0245	5.07011	36.6989	12.8471	6.13186	15.448	14.5367	11.5537	26.0904	79.4795	133.488	11.9358	7.35501	14.7977	0.335973	12.336	89.6167	491.162	2.85498	70.6417	0.830352	6.08421	70.9127	538.602	0.414768	54.1581	3.82938		0.911297	6.86564	24.7631	0.911297	5.8039	3.5122		12.5659	21.4888	36.339	26.1646	19.7647	21.8015	23.0207	7.88667	30.9074	34.259	20.1957	25.3786	0.113724	21.6452
	10.3657	4.79532	33.8239	12.4682	5.80334	14.3651	13.6036	10.5796	24.1832	77.771	111.929	11.4169	6.94392	13.8909	0.33343	10.4842	77.5856	408.862	1.28904	60.844	0.579852	9.76825	75.6162	413.425	1.04622	59.1014	0.763863		1.05129	6.62163	22.407	1.05129	5.61361	2.94813		12.3467	20.6966	35.8979	25.6681	19.2997	21.4516	22.5601	7.83838	30.3985	34.7444	19.6489	24.8911	0.117696	21.0741
	9.74513	4.56541	31.0901	11.8426	5.43902	13.4413	12.6873	9.66546	22.3527	76.1824	93.4211	10.7939	6.51555	13.0416	0.333691	8.65609	65.9643	338.666	0.713486	52.5369	0.568518	14.0321	79.6676	309.727	2.71757	64.8357	0.00248242		1.04872	6.22844	20.2963	1.04872	5.35484	2.6474		12.1524	19.9125	35.4866	25.0805	18.8785	21.13	22.1067	7.78644	29.8932	35.2221	19.137	24.337	0.119613	20.5212
	9.07807	4.40769	28.9673	10.991	5.0603	12.8716	11.896	8.98825	20.8842	75.5569	80.7886	10.0345	6.06474	12.4014	0.343151	7.94067	56.0747	291.43	0.818996	46.7267	0.95176	19.4746	82.508	239.514	6.25036	71.0781	0.383789		0.956468	5.62685	18.9328	0.956468	4.97424	2.83703		11.9982	19.0744	35.1091	24.5129	18.4991	20.8217	21.6692	7.74272	29.412	35.7314	18.6429	23.802	0.121548	19.9481
	8.37541	4.31094	27.1853	10.3267	4.79233	12.009	11.1666	8.40756	19.5742	75.2919	70.687	9.35107	5.6881	11.5885	0.341524	7.79082	47.0003	256.597	0.705418	40.6316	0.70966	26.1701	84.275	187.531	10.0132	75.6683	2.19648		0.975657	5.04013	17.8342	0.975657	4.55874	2.65796		11.8572	18.2401	34.7421	23.9891	18.1327	20.4854	21.2411	7.70878	28.9499	36.2918	18.1595	23.3021	0.124032	19.3627
	7.75684	4.07781	25.1584	10.0043	4.53772	11.6996	10.5391	7.75709	18.2962	73.6029	60.1724	8.88056	5.3425	11.2758	0.357032	7.74098	41.7483	213.724	0.286034	36.0166	1.3467	32.8815	88.6097	136.126	12.1578	80.1627	3.20948		1.12372	4.80275	16.2778	1.12372	4.34284	2.81902		11.6785	17.425	34.3785	23.4965	17.7685	20.1259	20.8121	7.69265	28.5048	36.9623	17.5109	22.8254	0.131755	18.9472
	7.42875	4.75985	23.121	9.62317	7.41407	11.5295	10.6461	6.52526	17.1713	61.2927	42.579	8.52596	7.41774	11.0529	0.196809	10.3511	34.6474	155.624	1.04631	10.4457	0.780507	36.7519	76.2343	92.7352	14.9607	36.93	3.84771		1.09721	3.76611	14.595	1.09721	1.11189	3.00356		11.4682	16.6464	34.0472	22.9957	17.4111	19.7817	20.3917	7.69631	28.088	37.7423	16.8376	22.3447	0.140552	18.5964
	7.35572	5.74447	21.2343	9.33635	7.93855	10.9642	10.4289	5.58261	16.0115	53.5301	31.1656	8.63745	7.50143	10.5572	0.169215	9.44465	21.9442	116.757	1.19373	6.20204	0.286474	37.6427	60.0099	59.9581	17.2618	30.8307	6.3853		1.28173	2.89297	12.5969	0.698904	0.698904	2.32672		11.259	15.9258	33.7219	22.4759	17.0725	19.4634	19.9864	7.69782	27.6843	38.5153	16.2125	21.8535	0.148191	18.268
	7.05862	5.40402	19.7007	8.98542	7.5253	10.1224	9.79941	5.1148	14.9142	52.195	26.1611	8.25536	7.17529	9.83814	0.156515	7.51194	19.3195	98.0358	0.662579	5.17158	0.104314	41.3766	65.4006	38.5595	20.301	35.5906	11.3481		1.19674	2.85134	11.4454	0.730061	0.730061	1.86703		11.0161	15.2443	33.4116	21.9615	16.7559	19.1635	19.5922	7.71067	27.3028	39.3559	15.6222	21.3691	0.15536	17.9597
	6.79958	5.09172	18.3925	8.32233	7.18975	9.52077	9.21944	4.73399	13.9534	51.3479	22.4106	7.75604	6.89713	9.22116	0.144186	5.85568	17.038	84.1443	0.804793	4.11961	0.0908006	44.7761	70.5492	24.0235	26.716	39.7067	15.7634		0.956459	2.66432	10.6364	0.56629	0.56629	1.76472		10.7771	14.5854	33.125	21.5062	16.3595	18.8853	19.2064	7.74121	26.9476	40.3053	15.0289	20.9313	0.164137	17.6224
	8.7091	4.8194	17.0156	7.67427	6.71308	9.08074	9.00204	4.21442	13.2165	46.8162	17.7613	8.19169	6.95338	8.98783	0.127622	0.0858147	17.4945	64.2178	1.76296	5.23933	0.00619425	22.8674	75.198	12.4225	33.8352	45.9413	19.4511		0.517411	3.37228	8.82395	0.517411	1.47861	0.889056		10.5507	13.9496	32.8726	21.0973	15.7996	18.6238	18.8156	7.79648	26.6121	41.4363	14.4121	20.5268	0.175013	17.2117
	8.54209	4.54432	15.9103	7.31744	6.49963	8.81069	8.60409	3.89856	12.5026	45.3106	15.1988	7.92976	6.70408	8.74354	0.132024	0.00384326	16.4817	53.3814	1.65546	4.42874	0.042687	24.4925	80.0445	5.85282	38.1139	48.8804	21.906		0.612327	3.38544	7.98058	0.612327	1.43014	0.880929		10.3381	13.3516	32.7067	20.5623	15.238	18.3845	18.4302	7.87185	26.302	42.7117	13.8232	20.0293	0.183326	16.8112
	8.2845	4.39393	14.9488	7.04506	8.0236	8.36507	8.51017	3.4887	11.9989	40.9945	12.171	8.15405	7.2897	8.34492	0.067493	0.0509268	16.9434	41.4566	2.14653	0.23675	0.0210536	27.1085	82.7582	2.12507	41.5511	29.8934	26.276		0.13045	3.76012	6.7948	1.10898	0.13045	0.211021		10.1357	12.7966	32.5463	19.9904	14.6903	18.1586	18.053	7.94281	25.9958	43.9972	13.27	19.5325	0.190914	16.4245
	7.91089	4.1268	13.8893	8.09816	8.36663	8.06544	8.40953	3.12522	11.5348	37.1629	9.76703	8.0818	7.94953	8.29951	0.0215387	0.248642	18.3418	30.0275	0.0969516	0.00184072	0.1184	31.1385	87.6897	0.158555	29.0836	26.26	29.4376		0.170908	3.955	5.80747	0.0163612	0.284828	0.0163612		9.93453	12.2927	32.0889	19.4227	14.1792	17.933	17.6418	7.8991	25.5409	44.7748	12.7643	19.0502	0.197579	16.0561
	8.54275	3.83928	13.0438	11.9314	8.1125	7.72394	8.86562	3.28924	12.1549	37.101	10.8191	8.32763	7.82108	11.0842	0.172605	0.10424	25.264	17.4575	9.39895	0.567179	1.30343	24.4859	93.1572	0.200028	2.43265	28.9291	33.26		0.215125	4.48835	4.71621	3.60376	0.215125	0.603693		9.73424	11.8447	31.5644	18.8736	13.6921	17.7157	17.2374	7.82453	25.062	45.3926	12.3065	18.5841	0.203218	15.7039
	8.28032	3.58604	12.307	12.2022	7.60705	7.1519	8.52241	3.31681	11.8392	38.9187	11.0013	7.94368	7.26569	11.2217	0.213985	0.0586097	24.3678	14.323	13.5407	0.837889	1.8783	27.1521	98.1099	1.40208	1.66128	34.6218	40.1852		0.336634	4.35764	4.36331	4.25849	0.336634	0.791783		9.53652	11.4207	31.0706	18.3814	13.2108	17.5123	16.8554	7.76168	24.6171	46.0487	11.8682	18.1641	0.209636	15.3615
	7.78982	3.59982	11.5342	11.646	7.34858	6.68176	8.10003	3.07545	11.1755	37.9684	9.45839	7.5692	6.84846	10.5981	0.214921	0.0962337	20.2519	11.7934	12.5742	0.564684	2.0115	32.5044	97.8371	3.82945	3.40416	37.7303	46.3669		0.22062	3.96938	3.96499	4.07685	0.22062	0.887438		9.34338	11.015	30.6209	17.9843	12.7288	17.3176	16.5017	7.71745	24.2191	46.7677	11.4435	17.8176	0.217838	15.0232
	10.3852	3.92775	10.8175	10.8126	7.00377	6.24093	8.19795	2.89733	11.0953	35.3422	8.39455	8.69448	6.43164	10.7057	0.249402	4.78398	18.2346	6.86186	6.83636	1.42606	3.82991	9.64663	91.4573	7.14824	7.17431	42.0852	52.5647		1.6907	4.76672	2.12299	2.11812	1.6907	2.45354		9.16183	10.6321	30.1985	17.5999	12.251	17.0882	16.1552	7.67889	23.8341	47.5319	11.0368	17.472	0.225727	14.6696
	10.85	9.64492	10.2118	17.7704	6.5481	5.95417	10.1632	4.22842	14.3917	41.6051	17.8796	9.92837	7.32231	10.6905	0.186987	0.471639	0.268659	0.00235931	57.8696	13.0692	17.7163	6.9753	14.793	10.7536	18.313	48.205	56.805		0.921635	0.283448	0.283448	7.84208	3.38027	3.9742		9.00619	10.2807	29.786	17.2056	11.7892	16.8553	15.8205	7.63414	23.4546	48.2548	10.6578	17.118	0.232582	14.3222
	10.2174	11.794	9.46614	20.2577	6.03464	5.53934	10.5515	5.3398	15.8913	50.6068	28.5134	9.84176	6.89252	11.3999	0.246405	0.111655	1.54375	1.17808	94.2093	20.4023	25.122	10.7171	2.88006	16.2002	45.7868	55.5985	63.2301		0.375623	1.95225	0.375623	10.4159	3.80712	4.30242		8.87712	9.99119	29.3715	16.8083	11.359	16.6373	15.5074	7.57338	23.0808	48.8372	10.3331	16.7655	0.23737	13.9982
	9.43509	11.6193	8.80509	19.3623	5.59578	5.10557	9.98719	5.20335	15.1905	52.1002	27.0748	9.12009	6.39811	11.0732	0.267589	0.304823	2.66376	1.39738	87.8934	19.2845	23.8302	16.4511	3.50358	21.9585	34.4717	62.3358	70.3168		0.315	2.49921	0.315	10.2423	3.52431	4.01452		8.75402	9.75723	28.8945	16.4205	10.9596	16.4364	15.2037	7.47947	22.6832	49.1951	10.0578	16.4324	0.240639	13.69
	9.22857	10.8574	8.6906	17.9939	5.33279	5.24408	9.55788	4.69415	14.252	49.1129	22.0351	8.95959	6.17224	10.4502	0.257359	0.108443	1.68865	0.752166	71.1658	17.8514	18.6088	18.169	6.93649	23.0446	20.275	66.5578	68.013		0.268984	1.89777	0.268984	9.03428	3.6268	3.7155		8.63862	9.53887	28.4464	16.0547	10.5749	16.2393	14.9155	7.39301	22.3085	49.566	9.79789	16.1932	0.246058	13.3148
	8.99718	11.1208	9.68241	16.6555	5.12526	7.85028	9.90523	3.87269	13.7779	39.0974	14.9977	9.33979	8.137	10.7612	0.138859	0.824552	1.47756	0.0496509	45.5658	22.8481	4.22284	20.1951	5.61832	14.506	10.0134	69.9869	31.8187		0.342612	1.78099	0.342612	7.31568	4.21453	1.48952		8.52886	9.32841	28.0183	15.7197	10.1965	15.8191	14.6018	7.30521	21.907	50.0295	9.54543	15.7942	0.246602	12.9581
	8.40418	16.1213	9.5274	15.5979	4.94135	7.78752	10.3966	4.49706	14.8937	43.2551	20.2235	8.96579	7.94169	14.0803	0.278749	3.96977	32.7716	0.755513	27.0537	29.7598	6.8073	25.8766	6.91782	15.7107	4.43877	73.0979	32.5306		0.561613	7.15547	0.561613	6.63213	4.02444	1.17827		8.42957	9.13359	27.6228	15.3942	9.83047	15.3207	14.2885	7.22309	21.5116	50.5516	9.30781	15.3758	0.245832	12.5756
	7.80676	15.375	9.13421	15.1283	4.6304	7.34977	9.90407	4.39433	14.2984	44.3689	19.3101	8.47048	7.46402	13.6298	0.292302	4.3987	29.9307	0.592685	27.2926	27.8115	6.52443	32.3115	3.54902	18.9823	2.68048	78.5116	37.7157		0.663723	6.90448	0.663723	6.65782	3.84008	1.12071		8.35682	8.95859	27.256	15.0751	9.49099	14.8301	13.9946	7.14364	21.1382	51.0457	9.09169	15.0139	0.245677	12.1605
	7.27201	14.2023	8.64284	14.5944	4.73396	7.078	9.42058	4.05725	13.4778	43.0679	16.4613	7.95742	7.12651	12.8124	0.285168	4.61637	22.865	0.604885	26.768	21.9644	5.48767	38.6769	0.505859	23.5055	1.21722	76.6872	41.1276		0.685415	6.2449	0.685415	6.63694	3.22346	0.879419		8.29094	8.79539	26.9067	14.7576	9.1906	14.3751	13.7194	7.06593	20.7853	51.5032	8.89419	14.662	0.244853	11.7829
	6.95393	13.0587	9.93301	13.7818	5.12087	7.91946	9.4613	3.44482	12.9061	36.4096	11.8668	8.92623	7.19532	12.2773	0.26098	6.28686	12.9412	0.222511	18.6669	18.8393	2.37725	42.7343	0.186972	12.6599	0.0845291	70.0604	31.0429		1.9723	4.13244	1.00677	4.85559	3.80536	1.00677		8.22902	8.64564	26.391	14.4342	8.91214	13.9892	13.4335	6.9233	20.3568	51.5375	8.71227	14.3229	0.243568	11.4507
	6.62004	12.0451	10.5483	13.0426	5.55322	7.64329	9.24209	3.06744	12.3095	33.1899	9.40918	9.09579	6.87585	11.6709	0.258539	6.87515	7.85703	1.70616	14.4436	13.6078	2.55615	47.2112	2.09078	8.66001	0.201162	63.0097	34.1966		2.47575	2.94934	1.4525	3.94678	3.54257	1.4525		8.17441	8.50773	25.5927	14.1104	8.65495	13.6574	13.1163	6.67095	19.7872	50.8601	8.54454	13.9971	0.241889	11.1562
	6.70353	11.168	9.85615	12.1746	5.4402	7.04985	8.73206	2.71403	11.4461	31.0812	7.36596	8.453	6.79011	10.8401	0.229716	4.11492	5.9339	1.26357	11.8512	10.8364	2.82983	46.0708	5.39661	13.2128	1.73307	64.8168	41.4894		1.74947	2.71502	1.40315	3.72162	3.0128	1.40315		8.12607	8.38017	24.742	13.7998	8.43246	13.3303	12.8018	6.39294	19.1947	49.9378	8.39324	13.6824	0.239594	10.8814
	6.40655	10.3894	9.30984	11.2085	5.20309	6.65603	8.19557	2.43548	10.6311	29.7171	5.93159	7.98294	6.46892	10.1195	0.220068	3.20058	4.81285	1.2416	9.0778	8.95493	2.37017	50.1906	9.62051	17.4828	5.21015	68.6908	46.7179		1.57639	2.40645	1.3269	3.22557	2.77985	1.3269		8.08066	8.26039	23.9128	13.5147	8.24091	12.8816	12.4819	6.11668	18.5985	49.0046	8.24578	13.3565	0.236581	10.571
	5.87705	9.86487	9.02303	10.3183	5.05138	6.5544	7.78151	2.23176	10.0133	28.6803	4.98074	7.78871	6.04639	9.65441	0.229799	3.62698	4.34038	1.54137	6.43552	7.45363	1.50581	57.9735	13.1494	19.9635	10.0663	71.2286	48.1176		1.91167	2.07616	1.23432	2.52963	2.73734	1.23432		8.0391	8.14881	23.1414	13.2328	8.06181	12.4708	12.1825	5.86008	18.0425	48.1025	8.08356	13.0423	0.234725	10.3098
	5.48324	9.36259	8.40451	9.51478	4.71826	6.35435	7.30629	2.06104	9.36733	28.2092	4.2479	7.37943	5.70102	9.12307	0.230844	3.32351	4.22839	1.20608	4.87743	6.69789	0.906184	64.1255	17.0444	25.8732	15.811	76.9624	50.9329		1.89619	1.98316	1.02508	2.13535	2.66117	1.02508		8.00271	8.04505	22.4175	12.9509	7.89399	12.1209	11.9052	5.61903	17.5242	47.1983	8.01329	12.7434	0.227883	10.083
	5.14807	9.29741	7.8953	8.746	4.53456	6.01821	6.93992	1.97881	8.91873	28.5134	3.91569	6.95675	5.3656	8.53332	0.227911	3.21075	5.55773	0.912743	3.2619	5.78578	0.849557	69.6059	17.5869	31.3128	22.5158	80.2193	55.8438		1.80869	2.34065	0.938545	1.78924	2.4222	0.938545		7.97331	7.95052	21.6968	12.6894	7.74208	11.7986	11.6418	5.37618	17.018	46.1801	7.95622	12.4667	0.220853	9.88594
	7.0061	9.04238	7.57786	8.03505	4.36066	6.75531	7.12956	1.58126	8.71082	22.1789	2.50037	7.29198	6.81801	7.92075	0.0748193	0.0152422	3.65887	0.200975	0.819908	7.6668	0.140063	42.055	19.791	34.9662	29.7683	83.3646	45.3706		0.285881	1.7504	0.285881	0.743066	2.93132	0.536671		7.95556	7.86744	20.845	12.4409	7.60474	11.4932	11.3678	5.08017	16.448	44.6891	7.88947	12.204	0.214722	9.72436
	6.6677	8.42764	7.3933	7.47367	4.21149	8.1169	7.04845	1.519	8.56745	21.5508	2.30736	7.43348	6.8491	7.95609	0.0747704	0.144968	1.90216	0.118921	0.18081	8.04835	1.14159	46.5585	25.6385	37.183	36.2093	86.1109	28.8818		0.76578	0.994155	0.0401838	0.0401838	3.22199	0.683418		7.94127	7.79375	19.9882	12.2056	7.47747	11.1939	11.1	4.78045	15.8805	43.067	7.83063	11.9526	0.208358	9.56756
	6.33562	7.84307	7.01881	7.17202	12.0848	7.86116	8.05258	2.05579	10.1084	25.5296	4.22626	7.50754	7.05711	7.85663	0.0536099	2.94795	0.0438934	1.06868	0.775384	16.2588	0.0366415	51.2007	31.9001	41.8903	39.9306	1.97766	31.6961		1.17193	0.335526	0.488735	0.335526	4.57725	0.353614		7.92876	7.7255	19.1576	11.9928	7.3587	10.8956	10.8432	4.49019	15.3334	41.4104	7.77632	11.7185	0.202217	9.41217
	5.86813	7.35033	6.82553	6.92365	11.4943	7.32096	7.63048	1.96757	9.59805	25.7857	3.87133	7.1223	6.85006	7.34299	0.0347304	3.10587	0.0784819	0.647947	0.499611	14.929	0.0958052	58.1093	37.7088	44.4296	43.1312	3.98721	38.0704		1.25417	0.228032	0.296773	0.198654	4.37198	0.198654		7.90243	7.6607	18.3826	11.9027	7.24953	10.6031	10.6168	4.22863	14.8455	39.8295	7.72114	11.5812	0.19998	9.25275
	5.43129	6.77975	6.53428	6.55873	10.7201	6.73803	7.12703	1.82931	8.95634	25.6673	3.34639	6.64838	6.54039	6.76932	0.0172	2.87554	0.120603	0.351351	0.322969	12.9102	0.151321	64.9603	45.042	48.3971	48.0576	7.67833	45.6037		1.21709	0.131372	0.114097	0.0896516	4.07172	0.0896516		7.84966	7.60083	17.6661	11.815	7.15068	10.3233	10.4009	3.99255	14.3935	38.3865	7.66304	11.4615	0.198618	9.08646
	5.18713	8.4154	9.52987	6.37835	10.039	6.17791	7.62127	1.98353	9.6048	26.0262	3.93439	7.39687	6.22802	9.25125	0.195308	5.92508	0.630637	3.64274	1.54487	5.84534	2.08329	68.9557	25.7625	15.6912	50.591	11.9169	53.4824		2.20975	1.01853	2.133	1.01853	2.64211	1.21896		7.81746	7.54541	16.988	11.7218	7.05988	10.067	10.1999	3.76814	13.9681	36.9428	7.61343	11.3413	0.196674	8.94225
	4.99359	8.9864	9.27695	6.28416	9.64901	5.74544	7.48926	2.04075	9.53001	27.2491	4.16467	7.63528	5.88012	9.20431	0.220373	6.22835	2.24143	3.19584	1.45227	4.66453	3.04091	72.2073	20.2921	17.7589	51.9398	14.7615	59.995		2.64169	1.35112	1.64167	1.35112	2.01373	1.88984		7.78809	7.49391	16.3394	11.6238	6.9899	9.83857	10.0123	3.55199	13.5643	35.4764	7.56745	11.2209	0.194455	8.81333
	4.64208	8.66732	8.69244	6.04576	9.12617	5.40393	7.09628	1.95587	9.05215	27.5618	3.82541	7.35654	5.56439	8.68616	0.219063	6.0231	2.46816	2.54771	1.10359	4.12043	2.86406	78.3048	23.2687	23.027	55.4328	19.0525	65.4021		2.71446	1.31078	1.3359	1.31078	1.76963	1.95261		7.76124	7.44629	15.7183	11.526	6.92681	9.63221	9.83514	3.34598	13.1811	34.0207	7.52503	11.1033	0.192086	8.69672
	4.39113	8.12213	9.91341	5.70183	8.70745	5.05308	6.9815	2.23349	9.21499	31.9915	4.98847	6.91198	5.21527	8.56112	0.242868	6.71003	1.30102	8.59607	1.63756	2.97888	3.71882	82.8091	28.8257	12.7997	60.6724	22.8832	71.1999		2.52085	1.21015	3.00143	1.21015	1.79547	1.8589		7.73191	7.40318	15.1275	11.4366	6.87013	9.43962	9.66816	3.15253	12.8207	32.6073	7.48536	10.9945	0.18989	8.58577
	4.10065	7.61676	9.58338	5.45115	8.18444	4.7254	6.6103	2.1691	8.77939	32.8139	4.70498	6.53395	4.90684	8.04252	0.242149	6.29833	1.01296	8.83922	1.34362	2.47793	3.55282	88.1802	34.5077	15.2701	64.6405	28.1604	76.8371		2.43331	1.0828	3.04943	1.0828	1.65049	1.80855		7.68603	7.37433	14.5679	11.3573	6.82696	9.25962	9.51203	2.97134	12.4834	31.2377	7.45225	10.896	0.187688	8.47282
	3.8076	7.10469	9.01732	5.28953	7.60183	5.82319	6.44069	1.84758	8.28828	28.6861	3.41356	6.46394	5.42294	7.47755	0.159265	6.93317	0.440893	6.63901	1.32518	1.34824	0.381315	93.7698	40.786	20.0145	67.2654	34.6833	58.7966		2.65634	0.640752	2.55338	1.17441	1.13789	0.640752		7.63499	7.39366	14.0444	11.2858	6.82012	9.09487	9.37898	2.79335	12.1723	29.7831	7.45399	10.8091	0.18371	8.36493
	3.52577	7.0087	8.3159	5.03195	7.0087	6.88464	6.29594	1.71548	8.01142	27.2474	2.94288	6.94667	5.49512	7.0087	0.12105	7.67385	0.508028	4.08022	1.59769	0.508023	0.346562	99.3074	42.0212	26.7825	71.557	42.0213	43.6451		3.4209	0.0620344	1.36923	1.91472	0.062031	0.062031		7.5801	7.4138	13.5638	11.2273	6.81724	8.95924	9.26025	2.63368	11.8939	28.4407	7.45537	10.7356	0.18032	8.26967
	3.4354	7.22506	7.66681	4.86875	6.49811	6.65413	6.05804	1.59948	7.65752	26.4026	2.55834	6.57612	5.27609	7.08232	0.146154	6.87824	1.36192	2.58814	1.41442	0.193659	0.355317	101.117	39.2631	33.9221	74.3446	48.9017	46.744		3.14071	0.648937	1.09069	1.70737	0.0780089	0.0780089		7.5275	7.4304	13.1213	11.1904	6.8159	8.85156	9.15617	2.49242	11.6486	27.2212	7.45467	10.6818	0.177938	8.18953
	6.44103	7.0238	7.31151	4.70869	6.03143	6.26454	6.29683	0.91351	7.21034	14.5075	0.834501	6.35278	6.08971	6.8781	0.0607961	0.0207919	0.528474	1.02957	2.52219	0.070437	0.00104268	49.7033	41.8258	38.1871	77.1304	55.6463	52.2229		0.0882423	0.67101	0.958724	1.64409	0.321351	0.0882423		7.47381	7.44502	12.7071	11.1526	6.81368	8.75799	9.05836	2.36396	11.4223	26.097	7.45222	10.629	0.175696	8.1159
	9.15928	6.64402	6.76962	4.45129	5.78987	5.87432	6.44806	1.56474	8.0128	24.2668	2.4484	6.25917	5.81098	6.73822	0.0738881	7.35068	0.0383983	0.103395	3.98711	0.433221	0.329188	18.7645	46.8823	45.1781	81.7178	59.3087	58.0151		2.90011	0.384852	0.510448	1.80788	0.469299	0.384852		7.40071	7.46249	12.3153	11.114	6.81014	8.6734	8.96267	2.24837	11.211	25.0859	7.41616	10.5761	0.17563	8.06795
	8.73959	6.41859	6.40511	4.54499	6.12918	5.51348	6.29182	1.39314	7.68496	22.142	1.94083	6.26714	5.6674	6.41522	0.061892	5.99156	0.0160697	0.0128345	3.05142	0.026454	0.605821	22.5767	50.0201	50.211	80.0325	54.1976	63.6422		2.47245	0.151445	0.137968	1.72215	0.137968	0.753666		7.3234	7.48013	11.9511	11.081	6.80704	8.60224	8.87415	2.14629	11.0204	24.1859	7.36258	10.5293	0.176991	8.04118
	8.29978	6.12692	6.22393	5.62569	6.0634	5.69199	6.33862	0.990582	7.3292	15.6277	0.981253	6.09516	5.78484	6.19968	0.0346144	3.84616	0.0448178	0.0131529	0.508262	0.0757456	0.41813	26.9496	54.2309	52.8114	61.8643	55.1705	60.8258		2.20462	0.0317585	0.128774	0.469464	0.0317585	0.403169		7.25264	7.49749	11.6699	11.0518	6.8041	8.56431	8.80672	2.07061	10.8773	23.5117	7.31385	10.4906	0.178423	8.0309
	8.05135	5.7672	5.84379	6.28525	5.99817	7.48208	6.57131	0.959814	7.53112	14.6061	0.921244	6.14171	5.88239	7.18287	0.0995374	2.19053	0.646592	0.529275	0.0818298	0.328483	0.829503	29.5907	59.6584	58.481	51.9241	56.1437	36.1081		1.90964	0.374512	0.297916	0.143538	0.143538	1.34037		7.20825	7.51387	11.414	11.0233	6.8017	8.53307	8.74904	2.00064	10.7497	22.867	7.28465	10.4548	0.178705	8.02347
	7.41441	5.6212	5.46787	6.34944	5.63987	7.42424	6.31951	0.904982	7.22449	14.3205	0.818992	5.99466	5.62587	7.14817	0.119171	1.19881	0.487627	0.72528	0.00089624	0.461908	1.22044	36.9259	61.935	64.3719	51.003	61.6415	36.8066		1.41975	0.373453	0.526783	0.354788	0.354788	1.42958		7.16726	7.52976	11.1803	11.0467	6.79839	8.5057	8.70468	1.95096	10.6556	22.4127	7.25789	10.4612	0.180782	8.01773
	8.56789	5.40621	5.0692	5.97495	6.79537	7.31071	6.52072	1.3067	7.82742	20.0392	1.70747	6.38516	5.54839	7.18187	0.128315	4.1909	1.24214	2.10691	0.297864	0.0754304	0.624081	24.2378	65.3652	70.9281	56.4922	44.8326	38.197		2.18273	0.978951	1.31596	0.410208	0.410208	0.92555		7.12804	7.54382	10.9691	11.1157	6.79503	8.48217	8.67231	1.92166	10.594	22.1586	7.23199	10.3949	0.179438	8.013
	11.235	7.56504	5.8645	6.78876	8.18852	7.05392	7.78262	1.86166	9.64428	23.9207	3.46576	7.30948	6.85505	8.03265	0.0790989	11.9188	0.0473418	3.67917	0.987761	0.164755	0.531	5.09	35.118	58.1647	44.9211	28.1171	41.437		3.9255	0.255558	1.44498	0.520722	0.87904	0.255558		7.09285	7.55586	10.7767	11.1908	6.79273	8.45589	8.64414	1.90197	10.5461	22.003	7.2086	10.2435	0.1739	8.00588
	10.9429	7.13832	5.65631	7.47607	8.09211	8.65699	7.99378	1.76693	9.7607	22.1038	3.12203	7.78409	7.22275	8.51577	0.0821563	8.69706	0.731812	5.46373	0.268022	0.00967001	0.439858	6.49346	40.3576	61.3836	36.1804	29.1489	23.3684		3.15876	0.645774	2.12778	0.308022	0.308022	0.872904		7.06376	7.56765	10.6004	11.2656	6.79004	8.43257	8.62	1.88862	10.5086	21.9098	7.18973	10.1053	0.168578	8.00011
	10.16	6.60956	5.36016	7.45177	7.7798	8.48452	7.64096	1.63572	9.27667	21.4072	2.67557	7.61578	6.82011	8.30834	0.098373	6.34532	1.06379	5.20206	0.0357936	0.0192762	0.711602	11.0964	47.3554	66.1119	36.4733	32.6188	25.0656		2.54417	1.00622	2.25563	0.164015	0.164015	0.868742		7.03861	7.57968	10.4376	11.3866	6.78802	8.409	8.60659	1.89422	10.5008	22.0089	7.17388	9.97987	0.163579	7.99434
	9.57924	6.1035	7.96258	7.04122	7.26982	8.09568	7.67534	1.17654	8.85188	15.3289	1.38425	7.6162	7.09837	8.0624	0.0635874	3.62485	2.47067	0.0825053	0.402108	0.164447	0.176684	15.3025	54.5763	30.5644	41.6007	38.7041	29.1104		1.96304	1.5127	0.346379	0.574978	0.346379	0.47948		7.01494	7.58236	10.2892	11.5249	6.75536	8.39319	8.59334	1.91843	10.5118	22.3247	7.15679	9.86526	0.159115	7.98777
	9.05886	5.65254	7.78918	6.44415	6.68332	7.75505	7.23052	1.21143	8.44195	16.7544	1.46757	7.21919	6.50394	7.78065	0.0893763	3.34282	2.49	0.312105	0.618373	0.299421	0.275134	19.6446	61.4427	32.5117	49.6592	46.3456	32.9021		1.83967	1.56664	0.569994	0.775036	0.535863	0.535863		6.98904	7.57425	10.1549	11.6632	6.71449	8.37821	8.57901	1.95191	10.5309	22.7521	7.13534	9.76091	0.155393	7.97623
	8.54838	5.38335	7.31348	7.8646	6.31405	7.53471	7.15976	1.13667	8.29643	15.8759	1.29203	7.42409	6.56391	7.78213	0.0849172	1.92825	3.15564	0.0236287	0.496803	0.715231	0.140589	24.4303	65.7353	38.1628	31.6573	51.5098	35.4783		1.12428	2.04075	0.110618	0.440509	1.11005	0.110618		6.96312	7.56881	10.0309	11.7951	6.67515	8.36695	8.56667	1.98754	10.5542	23.2009	7.11455	9.66483	0.151989	7.96788
	8.2657	5.54491	6.80718	12.2806	9.14743	7.24144	8.21454	2.34351	10.5581	28.5288	5.49205	7.75357	6.91574	8.927	0.126951	0.00261676	7.12692	1.98068	16.5328	0.87028	0.946931	27.3046	63.1416	44.6746	1.46526	18.8673	39.058		0.512129	2.20865	0.946392	4.52703	1.39386	0.512129		6.93892	7.56453	9.91494	11.9232	6.63792	8.35705	8.5561	2.02493	10.581	23.6665	7.09532	9.57523	0.14876	7.96079
	7.92887	5.37484	7.89776	13.6747	10.0215	6.83927	8.62282	2.90569	11.5285	33.6977	8.44306	7.91331	7.10389	9.49832	0.144224	0.481555	10.5493	0.525712	25.5214	1.95623	3.18104	30.9382	65.8734	31.2853	0.0337108	12.0382	44.2466		0.0155592	2.53848	0.0155592	5.76137	2.10815	1.07405		6.89502	7.55999	9.81032	12.052	6.60427	8.34683	8.54474	2.06874	10.6135	24.2107	7.06126	9.49392	0.146942	7.95341
	7.37093	5.12313	14.8799	13.1947	9.39689	6.71399	9.4466	3.84812	13.2947	40.7355	14.808	8.38391	6.87822	12.2453	0.280652	4.3084	18.6924	29.5211	14.0485	0.00247164	7.46718	37.4562	70.0226	1.92892	0.087822	16.7624	45.929		1.01298	3.26078	6.49603	4.81082	1.01298	1.66992		6.85075	7.55543	9.71624	12.1697	6.57206	8.3374	8.53359	2.11161	10.6452	24.7447	7.02692	9.42058	0.145533	7.94642
	6.79781	4.79867	14.5884	12.2994	8.82683	6.28999	8.93352	3.79381	12.7273	42.4672	14.393	7.81232	6.41695	11.4313	0.280942	4.56127	17.097	31.978	11.3292	0.011383	6.98825	44.7999	75.5581	1.20417	1.42009	21.7552	51.8557		1.01451	3.01365	6.77611	4.48709	1.01451	1.52233		6.80612	7.54956	9.62915	12.2745	6.52323	8.32974	8.51872	2.15541	10.6741	25.3021	6.99198	9.35154	0.144373	7.93965
	6.42906	5.80285	13.6178	11.4815	8.40567	5.8745	8.60189	3.27061	11.8725	38.022	10.6969	7.41737	6.01314	10.7125	0.280968	4.72121	7.83467	25.1596	8.29189	0.0385023	7.43867	49.8722	59.109	0.0160638	4.03859	25.8614	58.0123		0.988307	1.61452	6.20046	4.06409	0.988307	1.54286		6.76283	7.54481	9.54993	12.3543	6.46901	8.32425	8.50085	2.19289	10.6937	25.7961	6.95833	9.28766	0.143379	7.93453
	6.26927	7.27014	13.2047	11.0902	7.92252	5.56954	8.55439	2.97439	11.5288	34.7704	8.84701	7.59633	6.51949	10.2983	0.224689	5.22176	1.64929	21.6252	6.43021	0.399255	8.90932	52.1545	38.7001	0.082025	5.76435	31.0088	62.7508		1.32706	0.32619	5.60835	3.49384	0.32619	2.02679		6.7108	7.54086	9.47629	12.3825	6.43483	8.31669	8.477	2.21104	10.688	26.0829	6.91832	9.22647	0.142966	7.92877
	6.00735	7.01463	13.6802	12.6997	7.59344	5.22002	8.70256	3.58401	12.2866	41.1834	12.8451	7.30403	6.25917	11.4231	0.292041	7.26412	2.8491	24.777	15.9771	1.23014	12.128	56.0062	41.9444	0.0357679	0.626295	34.7822	68.4104		1.29668	0.289405	6.37617	5.39566	0.289405	2.08401		6.66033	7.53685	9.40799	12.3993	6.40284	8.30998	8.45288	2.2254	10.6783	26.3271	6.87946	9.16922	0.142676	7.92342
	5.74777	6.66038	13.3962	18.0924	7.10654	4.87973	9.31385	5.25397	14.5678	56.4103	27.6042	6.88346	5.97592	11.8238	0.328538	12.7169	7.04091	16.6659	77.0637	4.87221	19.6614	59.9589	46.6585	0.00899611	21.1725	40.7624	74.1555		1.13569	0.223081	6.51278	11.209	0.223081	2.00373		6.61594	7.53053	9.3463	12.4166	6.37084	8.31238	8.43209	2.23992	10.672	26.5642	6.84459	9.11775	0.142408	7.92145
	5.64665	6.49766	12.615	17.8652	6.56108	4.56827	8.95897	5.19123	14.1502	57.9445	26.9489	6.52937	5.85941	11.1015	0.30907	10.9715	6.05806	13.3666	79.3201	5.74988	19.2782	61.5351	48.9079	0.767504	19.1325	48.0249	79.6165		0.882719	0.0317109	6.08564	11.3358	0.0317109	1.9611		6.57384	7.52212	9.28951	12.4347	6.34005	8.32028	8.41341	2.25494	10.6684	26.8018	6.81091	9.07048	0.142278	7.9212
	6.45997	6.24306	11.908	16.6454	6.14317	4.98548	8.73085	4.57831	13.3092	52.4383	20.9609	6.35152	6.16814	10.546	0.261926	5.15692	6.18908	10.0945	62.64	6.69611	14.0278	49.4366	52.5337	2.50602	9.94967	53.9919	72.3453		0.10845	0.10845	5.55652	10.2939	0.208349	1.36604		6.52899	7.45584	9.23515	12.3772	6.32668	8.32868	8.37543	2.24535	10.6208	26.8088	6.7607	9.02022	0.143181	7.89226
	7.85819	9.66753	11.0264	16.0893	5.81894	5.31265	9.29551	3.98261	13.2781	42.8445	15.8612	8.76286	6.32876	10.6867	0.256115	2.06589	0.1384	2.99592	46.1562	12.0865	15.8631	31.7295	14.6196	6.07475	6.75098	58.8617	66.8867		0.904671	0.904671	2.26352	7.32649	2.94391	3.4502		6.48813	7.37831	9.18563	12.2872	6.33801	8.33726	8.33576	2.22072	10.5565	26.6408	6.71067	8.97354	0.144277	7.85778
	7.44891	13.0985	10.8624	15.8843	5.59253	5.10929	9.66599	4.33941	14.0054	44.8937	18.8305	9.15565	6.05663	12.5395	0.348613	4.91541	11.7821	1.4314	38.6672	16.593	20.7634	36.5078	0.154122	6.90998	5.7274	62.3871	70.2544		1.70674	3.94284	1.70674	6.72862	3.56312	4.04636		6.45194	7.30213	9.1406	12.1973	6.34981	8.34715	8.29816	2.19601	10.4942	26.4638	6.66448	8.94224	0.145947	7.82464
	6.92848	12.5416	15.8524	15.3605	5.23479	5.14732	10.1775	4.99893	15.1764	49.1174	24.9893	9.73505	5.65821	14.6558	0.442924	10.5562	5.58903	32.2046	26.863	24.4306	25.3029	43.0678	0.90146	5.57595	3.49461	68.1664	69.6184		2.80658	2.80658	6.11737	5.62541	4.50027	4.58774		6.41452	7.23138	9.10576	12.1158	6.36353	8.35442	8.26423	2.17492	10.4391	26.3173	6.61874	8.91792	0.147985	7.7929
	6.41297	11.7462	16.1286	14.7811	4.85344	5.35265	9.87916	4.98662	14.8658	50.4762	24.8664	9.07958	5.61773	14.0224	0.427933	12.0145	3.4858	39.0556	24.029	25.2578	20.4893	50.0997	3.04464	6.95654	1.66415	74.6088	66.2341		2.66661	2.66661	7.04903	5.70152	4.22614	3.72693		6.37551	7.15546	9.06485	12.0417	6.37827	8.33392	8.22495	2.15681	10.3818	26.2227	6.57257	8.88212	0.14944	7.74469
	6.2962	11.3848	15.6985	13.6588	4.49979	5.07943	9.43624	4.77603	14.2123	50.6137	22.8105	8.84048	5.38362	13.0903	0.417164	9.85985	3.79672	39.2159	17.8296	24.3685	18.9818	51.7663	4.4366	4.87271	0.0281149	80.8432	70.7559		2.54428	2.54428	6.85802	4.81828	4.34068	3.76105		6.33898	7.03208	9.02342	11.9721	6.39082	8.30932	8.17778	2.14551	10.3233	26.2358	6.55114	8.84489	0.148983	7.6707
	7.69996	10.8807	14.8752	12.9425	4.83471	4.79803	9.33852	4.23337	13.5719	45.3324	17.9215	9.29034	5.55102	12.427	0.382467	2.68488	2.37837	30.6551	12.9886	20.2843	20.6161	33.5371	6.814	1.91585	0.300956	74.9328	75.5692		1.59038	1.59038	5.58488	3.65215	4.45563	4.49231		6.30703	6.93427	8.98318	11.9045	6.4025	8.28549	8.13616	2.13241	10.2686	26.209	6.53544	8.80876	0.148155	7.60988
	7.35846	10.056	14.5346	12.3795	5.82384	4.5391	9.11525	3.89282	13.0081	42.7067	15.1541	8.70725	6.20749	11.7987	0.310514	3.08632	0.885093	29.3689	10.6554	10.8334	20.9412	37.6091	11.7995	1.08884	1.23557	58.7867	80.138		1.34879	1.34879	5.8273	3.67227	2.88342	4.16815		6.2796	6.84415	8.94539	11.8385	6.41029	8.26335	8.09688	2.1196	10.2165	26.178	6.51875	8.77488	0.147521	7.55375
	6.82808	9.50381	15.5614	11.6722	5.65889	8.02106	9.5409	3.6202	13.1611	37.944	13.1058	8.76243	7.12632	11.1301	0.219307	7.35939	0.00137571	36.2461	4.54237	15.07	2.30992	44.3956	15.8984	4.2861	3.3084	61.3432	29.9212		1.93435	0.741375	6.79894	2.90975	3.10354	0.741375		6.26232	6.76237	8.89338	11.7848	6.4116	8.23078	8.05754	2.10857	10.1661	26.1689	6.49929	8.72773	0.146348	7.49658
	6.57009	8.88914	15.235	11.0437	5.80711	11.6525	9.86624	3.51272	13.379	35.6034	12.3392	9.9664	7.14985	11.5003	0.233265	10.8646	0.954716	28.8231	1.38633	16.4765	3.19061	47.9001	21.1778	3.04109	5.98986	59.0434	3.3805		3.39631	1.07726	5.26855	1.07726	4.15929	1.68606		6.24884	6.68799	8.83332	11.7548	6.40625	8.23092	8.02702	2.10571	10.1327	26.2327	6.47668	8.68272	0.145523	7.45946
	6.46735	8.28894	14.5181	10.5113	7.39229	11.352	9.75499	2.97826	12.7333	30.5306	8.87002	9.4001	7.61645	11.1418	0.187935	10.8086	2.14932	22.6876	0.57195	5.58237	2.55032	49.3327	27.0623	1.05485	8.8793	37.1953	4.57582		2.93275	1.11117	5.11804	1.11117	2.00781	1.95186		6.23261	6.61948	8.78239	11.7298	6.40058	8.25122	8.00268	2.1059	10.1086	26.315	6.45531	8.64959	0.14527	7.43535
	6.21059	7.96262	13.6837	10.178	8.70056	10.7616	9.58286	2.58212	12.165	26.9451	6.66732	9.4393	8.14711	10.6157	0.13157	11.3722	2.62517	16.817	0.354229	0.778448	1.3895	53.0055	30.5639	0.0371095	10.9763	22.9491	7.44989		3.22871	1.47668	4.24442	0.738734	0.738734	1.32233		6.25981	6.56071	8.7578	11.7085	6.39562	8.2706	7.99217	2.10114	10.0933	26.29	6.43689	8.636	0.145898	7.41565
	5.86365	7.74651	12.8988	9.62112	8.05829	15.416	9.93407	3.57244	13.5065	35.9615	12.7623	8.83971	7.82446	12.0794	0.213775	16.5683	4.78541	8.78977	0.0979348	3.51854	30.0517	58.1777	33.0001	0.350769	14.9766	29.5152	3.70536		2.97606	1.0932	4.05912	0.781416	0.781416	6.5763		6.29437	6.50604	8.73311	11.6922	6.39018	8.28735	7.98388	2.09683	10.0807	26.2632	6.41914	8.62167	0.146437	7.3967
	5.63262	7.39462	12.5063	9.34262	7.48143	19.7083	10.3443	5.14701	15.4913	49.7569	26.4917	8.41203	7.41632	11.7154	0.224709	22.2001	8.70069	4.67428	1.00339	8.1961	87.6838	61.7555	37.1668	0.969749	17.2097	36.1159	38.6535		2.77941	1.01741	4.0943	0.930593	0.930593	11.2962		6.32955	6.45379	8.71074	11.6819	6.41148	8.30562	7.98217	2.0908	10.073	26.1934	6.42206	8.60946	0.145521	7.3797
	5.64896	7.05897	12.0424	11.2716	7.17422	18.3477	10.2573	4.70406	14.9614	45.8606	22.1282	9.22292	7.08778	11.8497	0.251454	21.2368	10.2293	3.18648	1.02885	9.50541	65.454	61.4989	41.372	2.09876	4.92599	39.9028	23.5864		3.57396	2.16395	2.81945	2.0487	2.0487	9.12474		6.36508	6.40098	8.68958	11.6776	6.43266	8.32719	7.98217	2.08765	10.0698	26.1539	6.4089	8.59899	0.145929	7.37993
	6.18999	6.90158	11.4927	11.6112	6.92147	16.8762	9.99886	4.14005	14.1389	41.4052	17.14	9.20708	6.90656	11.5816	0.252866	14.5075	9.59311	2.23151	2.5997	9.47031	47.298	53.306	43.4215	3.9936	3.53389	43.1598	11.4591		3.01709	2.30549	2.28561	2.40414	2.28561	7.66913		6.37943	6.34965	8.66781	11.6784	6.45168	8.34125	7.97803	2.08984	10.0679	26.1949	6.39749	8.58617	0.146071	7.39646
	5.98117	6.64074	10.7671	10.7252	6.5638	15.5417	9.36995	3.70637	13.0763	39.5559	13.7372	8.68299	6.58304	10.7566	0.240695	11.4838	7.44859	1.95193	1.83681	7.87446	38.0902	56.3987	46.9272	7.42028	7.64989	47.9872	4.20494		2.70181	2.04225	2.08407	2.04225	2.11919	6.85869		6.39173	6.30382	8.6441	11.6832	6.4695	8.33831	7.97178	2.09269	10.0645	26.2512	6.41117	8.56765	0.143968	7.4039
	5.57884	6.16793	10.3311	10.3104	6.12507	14.3376	8.80848	3.45685	12.2653	39.2446	11.9498	8.23915	6.13578	10.3259	0.254538	10.4306	6.97252	2.31833	2.25564	7.20071	30.5712	62.6036	53.6286	9.98556	10.117	54.2582	0.716608		2.66031	2.07122	2.09194	2.07122	2.11408	6.09846		6.40817	6.27147	8.62177	11.6972	6.40549	8.33398	7.95635	2.10809	10.0644	26.4957	6.40616	8.54982	0.143331	7.37107
	5.26718	5.74568	9.88516	20.3438	5.80301	13.4488	10.0823	5.94937	16.0316	59.0082	35.395	7.84409	5.76002	12.5579	0.371106	23.1852	18.806	0.0388541	105.299	18.3121	11.3337	67.6326	59.9912	13.0026	46.9599	59.1065	0.00178537		2.57691	2.0984	2.04108	12.4997	2.04108	5.60474		6.43246	6.24351	8.59981	11.7089	6.34322	8.33574	7.94393	2.12116	10.0651	26.7017	6.36553	8.53379	0.145528	7.3841
	8.23175	5.33386	9.38301	19.0779	5.52373	12.6314	10.0303	5.1893	15.2196	51.7364	26.9288	8.80738	6.20073	11.8193	0.311795	3.23468	22.0563	0.418948	81.8596	20.3089	6.76578	27.6606	66.5403	16.8763	31.2125	63.4787	0.739086		0.57563	3.47352	0.57563	10.2705	3.28365	3.824		6.45864	6.21859	8.57774	11.7335	6.30147	8.34941	7.9399	2.13578	10.0757	26.8993	6.34076	8.52066	0.146681	7.40403
	9.98556	5.02059	8.80631	17.5695	5.3264	12.4771	9.86424	4.71984	14.5841	47.848	22.2768	9.39594	6.19638	11.8542	0.313443	0.0147198	23.461	1.1192	59.3704	20.5919	6.82707	12.2887	71.7493	21.9471	16.6331	66.662	1.02815		0.589625	4.37535	0.589625	8.17352	4.06953	3.08117		6.48252	6.19057	8.52391	11.8305	6.26919	8.36628	7.94383	2.17417	10.118	27.3692	6.32252	8.48451	0.146011	7.4244
	9.33072	4.78546	8.52604	16.3139	6.48332	12.3952	9.6391	4.17132	13.8104	43.275	17.3999	8.92838	6.994	11.6291	0.248888	0.0950953	23.5579	1.2389	44.5529	9.95892	7.59588	17.3086	75.7879	24.6516	7.96826	49.1087	1.20104		0.402342	4.14293	0.402342	7.38551	2.44506	3.46678		6.50252	6.16216	8.47023	11.9312	6.23737	8.38259	7.94767	2.21504	10.1627	27.8703	6.30366	8.44832	0.145382	7.44256
	8.74387	4.65062	8.54647	14.9827	6.15846	11.8794	9.16025	3.77338	12.9336	41.193	14.2384	8.64517	6.75546	11.0955	0.243126	0.173373	20.3367	0.376728	33.9007	9.01071	7.39373	22.536	78.1537	24.4492	2.22487	53.7673	2.59755		0.0987005	3.99455	0.0987005	6.33751	2.4867	3.23422		6.52094	6.13547	8.42055	12.0255	6.20759	8.39693	7.95117	2.25396	10.2051	28.3475	6.28593	8.41465	0.144805	7.45894
	8.0916	4.40923	8.41024	13.9093	5.82307	11.0806	8.62067	3.46143	12.0821	40.1527	11.9815	8.25092	6.3902	10.413	0.239406	0.279915	17.7362	0.0442786	27.9695	7.82655	6.05113	29.1544	82.48	25.8149	0.1749	58.7984	5.81055		0.159323	3.84169	0.159323	5.65837	2.42785	2.82965		6.53843	6.11018	8.36103	12.1106	6.17853	8.40979	7.95143	2.28939	10.2408	28.7922	6.26851	8.3976	0.145171	7.44973
	7.44583	5.18884	7.97795	13.0718	6.25652	10.4456	8.39775	2.89843	11.2962	34.5143	8.40089	7.71189	6.55385	9.82868	0.199898	0.906156	10.2971	0.17623	21.8464	4.58487	4.19365	36.5451	68.9272	30.3946	0.175824	52.3389	9.27501		0.266062	2.52305	0.266062	5.35988	1.45537	2.7337		6.55525	6.08662	8.30313	12.1869	6.15196	8.42329	7.95118	2.32164	10.2728	29.1987	6.25278	8.39325	0.146146	7.42919
	6.96171	9.46589	7.44421	12.1115	9.16312	9.78119	9.15461	1.84214	10.9967	20.1225	3.39347	9.3145	7.87393	9.70236	0.104028	4.80883	0.0968941	2.92548	8.74349	7.24437e-05	0.392599	42.6328	16.2022	36.5647	1.90311	18.7312	13.7633		2.3528	0.151383	1.8703	2.79704	0.151383	0.466682		6.58524	6.065	8.24826	12.2636	6.12993	8.42254	7.95243	2.3515	10.3039	29.5696	6.24376	8.37897	0.14602	7.41675
	6.44486	9.15785	7.04437	11.9337	8.87532	10.5387	8.99914	2.06727	11.0664	22.9719	4.2736	9.01658	7.5021	10.1935	0.152095	6.52435	0.0251883	3.82113	8.61161	0.015332	2.3704	49.6493	18.7769	41.5601	2.42546	21.3053	8.71626		2.57172	0.141265	1.97221	2.91711	0.141265	1.52217		6.62145	6.04142	8.19834	12.3556	6.11044	8.40758	7.95581	2.3863	10.3421	29.9944	6.23819	8.35527	0.14507	7.4099
	6.0305	8.51904	6.67623	13.3434	8.45229	11.4387	9.07668	2.81161	11.8883	30.9762	7.90514	8.48567	7.12025	10.7088	0.201274	9.27921	0.31096	5.76216	18.2046	0.389863	5.57893	55.6603	24.7212	46.4422	0.0218208	25.3894	4.21245		2.45517	0.0333762	1.80944	4.8577	0.0333762	2.95299		6.65631	6.01235	8.15346	12.442	6.09271	8.39365	7.95841	2.42047	10.3789	30.414	6.23361	8.3336	0.144159	7.40489
	5.6034	7.87148	6.19088	12.6056	7.90156	11.1236	8.54942	2.76406	11.3135	32.3304	7.64004	7.88652	6.61103	10.3181	0.218976	8.67903	0.459611	5.56275	16.4526	0.419729	6.62648	62.2154	31.5799	53.293	0.784065	31.2428	5.60488		2.28311	0.0150404	1.69564	4.71909	0.0150404	3.2371		6.65731	5.9826	8.10962	12.5234	6.07775	8.40548	7.95936	2.45747	10.4168	30.8752	6.22264	8.33152	0.144899	7.38346
	5.19497	7.72316	5.77905	11.7429	7.30827	10.3736	8.02032	2.56891	10.5892	32.03	6.5993	7.51572	6.16136	9.71101	0.223637	7.9826	0.088306	5.0233	13.8573	0.507018	5.53804	68.8254	33.2689	59.4754	3.05629	38.2271	9.71852		2.32074	0.207444	1.73666	4.22714	0.207444	2.85791		6.63825	5.98646	8.06933	12.601	6.07707	8.41828	7.96506	2.48787	10.4529	31.2349	6.21736	8.33104	0.145286	7.35379
	4.83991	7.47009	5.89057	11.1309	6.80805	10.2447	7.7307	2.47157	10.2023	31.9708	6.10865	7.13907	6.11994	9.55105	0.218946	8.35663	0.0679186	3.38607	11.5611	0.851276	6.32022	74.8427	36.2524	57.7678	5.57063	44.6629	10.539		2.29915	0.331017	1.2485	3.99179	0.331017	3.10563		6.62709	5.99235	8.03153	12.6785	6.07094	8.44349	7.97399	2.51869	10.4927	31.5863	6.20997	8.3405	0.146423	7.32931
	4.7676	7.11076	11.4696	10.4981	6.3291	12.4387	8.76898	3.11333	11.8823	35.5038	9.6928	8.80443	6.52452	11.2267	0.264895	16.0111	2.7497	7.29351	2.98981	5.95301	13.4669	76.0991	40.7085	4.08625	8.958	51.2939	1.10748		4.03682	1.69366	2.66521	1.69366	2.47532	3.63429		6.61491	5.99589	7.99409	12.7476	6.06194	8.48271	7.98286	2.54802	10.5309	31.9186	6.20018	8.36056	0.14837	7.3045
	6.58543	6.70896	11.1048	9.99688	5.89152	12.3244	8.76866	2.71646	11.4851	30.9792	7.37916	8.35292	6.61632	10.8278	0.241428	4.76647	4.24236	5.45759	1.50853	8.27792	12.6429	47.688	45.9972	5.6943	12.2094	57.7533	1.36126		1.76749	1.64396	2.75189	1.64396	2.4614	3.97143		6.60238	5.99981	7.95867	12.8006	6.05102	8.4997	7.98537	2.57095	10.5563	32.1957	6.18886	8.37112	0.149881	7.28053
	6.26745	6.38425	10.455	14.8008	5.47284	11.628	9.16806	3.72164	12.8897	40.5936	13.8506	8.41961	6.29665	11.3348	0.285746	8.41351	7.74958	1.65617	31.7277	13.6546	6.05146	52.1808	50.507	9.21792	1.71534	64.2922	3.47096		2.15216	2.03536	2.03536	6.38118	2.94678	3.20841		6.59196	6.00437	7.92534	12.8459	6.04132	8.51198	7.98681	2.5904	10.5772	32.4335	6.17898	8.38069	0.151219	7.25865
	5.82283	5.97124	9.97244	18.7432	5.10208	11.0878	9.44992	5.16683	14.6168	54.6759	26.6962	7.97184	5.85994	10.8089	0.296901	13.1558	12.1012	0.273023	86.3646	18.9038	2.68253	58.802	56.5479	12.3808	27.5845	70.3754	5.77593		2.14901	2.0006	2.0006	10.7713	2.86976	3.11592		6.56567	6.00934	7.89471	12.8917	6.01854	8.52177	7.98362	2.61368	10.5973	32.7381	6.15532	8.38723	0.153474	7.23019
	5.5592	5.61127	9.7215	18.5081	4.83074	10.2442	9.07917	5.16024	14.2394	56.8361	26.6281	7.66638	5.57222	10.1135	0.289517	12.3901	12.0263	0.412591	88.905	18.0491	1.35724	62.9147	62.0914	14.2097	25.1706	75.0014	10.5424		2.10718	2.05511	2.05511	10.8417	2.83564	2.57779		6.50914	5.99039	7.85543	12.9226	5.98113	8.53164	7.96505	2.64064	10.6057	33.1528	6.12008	8.38999	0.156437	7.18229
	5.46585	5.49015	9.55825	17.8037	4.52309	9.6765	8.75292	4.955	13.7079	56.6097	24.552	7.5242	5.47192	9.64694	0.276146	10.8049	10.6457	0.648543	81.9166	17.8915	0.852999	64.4044	64.0149	15.4672	18.5987	80.4248	14.551		2.05835	2.03405	2.03405	10.2795	3.00111	2.15231		6.45175	5.97294	7.82347	12.9419	5.94352	8.52399	7.94292	2.66246	10.6054	33.5199	6.09264	8.37872	0.157973	7.13761
	5.24206	5.28087	8.8829	22.0988	4.33614	9.34283	9.19726	6.65104	15.8483	72.3154	44.2363	7.08188	5.25176	9.22785	0.274599	15.6436	15.3382	0.0988243	166.449	23.6305	0.0211889	68.0463	67.4076	21.2353	74.0925	83.8129	17.208		1.83982	1.80102	1.80102	15.0169	2.74574	2.26094		6.39931	5.95804	7.80695	12.9585	5.91758	8.51399	7.92572	2.68041	10.6061	33.8191	6.06836	8.36692	0.159232	7.10313
	5.06156	5.02763	8.28118	23.4594	4.14834	9.9485	9.3211	7.27601	16.5971	78.0595	52.9403	6.67137	5.03611	9.53167	0.308596	18.1437	18.4339	1.08144	199.891	26.7574	0.393635	71.0569	71.63	27.1431	99.3672	87.2868	12.5499		1.60981	1.64374	1.60981	16.788	2.52303	3.27714		6.35028	5.96519	7.76255	12.9753	5.89509	8.50316	7.9086	2.69466	10.6033	34.0725	6.06146	8.35452	0.159064	7.05641
	4.76637	4.93357	7.79854	23.161	3.85145	9.46631	8.99621	7.25484	16.251	80.6432	52.6326	6.36606	4.80817	9.04937	0.306057	17.8916	16.505	1.43442	200.642	26.4686	0.22099	76.1207	73.2309	32.405	93.5082	92.9225	16.1988		1.59969	1.43248	1.43248	16.795	2.51461	3.10025		6.3043	5.97398	7.71928	12.9918	5.88004	8.49183	7.89353	2.7072	10.6007	34.2964	6.05656	8.34225	0.158742	7.01179
	4.46673	4.85997	7.30143	22.1793	3.59076	8.99604	8.56571	6.96274	15.5285	81.2862	48.4798	6.0807	4.56504	8.57239	0.305033	16.8017	13.7325	1.59841	185.331	24.7502	0.185187	81.439	74.4961	38.3118	75.4858	98.0164	20.2054		1.61397	1.22073	1.22073	16.0986	2.48994	2.91535		6.26046	5.98062	7.68782	12.9901	5.88466	8.48006	7.88063	2.71007	10.5907	34.389	6.05058	8.3302	0.158519	6.97414
	4.37922	4.66378	6.79737	21.1359	3.46669	8.53129	8.16238	6.61686	14.7792	81.0653	43.7828	5.73058	4.45036	8.09781	0.290676	14.3123	12.2402	1.86324	168.313	22.0494	0.136095	83.0261	77.9212	44.8058	58.4434	100.488	24.5996		1.35136	1.0668	1.0668	15.4053	2.26388	2.80071		6.22231	5.98262	7.66752	12.9422	5.85923	8.46787	7.85696	2.69981	10.5568	34.362	6.04255	8.31515	0.158284	6.94491
	4.31932	4.36529	6.5538	20.5487	3.34812	8.05814	7.86556	6.44755	14.3131	81.9719	41.5709	5.45954	4.33081	7.68206	0.278971	12.5758	12.2519	1.72071	160.862	20.4072	0.0370883	84.1212	83.2801	48.1259	49.8098	102.88	29.5168		1.14022	1.09426	1.09426	15.0891	2.11142	2.5986		6.21992	5.98383	7.63462	12.8783	5.82156	8.4558	7.83234	2.68141	10.5137	34.2351	6.04286	8.29993	0.157367	6.92727
	4.11477	4.08813	6.5026	19.0852	3.27898	7.86831	7.48967	5.93742	13.4271	79.2749	35.253	5.30868	4.09479	7.52688	0.295318	11.39	11.5704	0.9743	134.457	17.7299	0.143367	87.9153	88.4155	48.8389	31.2944	104.287	31.6156		1.19392	1.22055	1.19392	13.7765	2.02971	2.55962		6.25373	5.98532	7.52993	12.8152	5.78552	8.444	7.80229	2.66017	10.4625	34.0947	6.05242	8.28357	0.155632	6.89183
	3.82124	3.80681	6.23927	17.5302	3.14014	7.59871	7.02272	5.42251	12.4452	77.2138	29.4036	5.03025	3.81041	7.25885	0.311533	10.2495	10.3421	0.613802	110.406	15.0744	0.331765	93.5059	93.7852	52.5888	16.3142	107.142	34.72		1.20901	1.22345	1.20901	12.4999	1.89011	2.56846		6.28614	5.9987	7.42534	12.758	5.75322	8.44448	7.77764	2.64046	10.4181	33.9493	6.07056	8.27777	0.15383	6.85574
	3.58266	3.65264	5.96811	16.075	2.94495	7.51593	6.62322	4.94291	11.5661	74.63	24.4323	4.81038	3.60015	7.12897	0.328901	9.24503	8.82432	0.429165	89.3367	13.5296	0.796924	98.1769	96.7948	56.595	6.67678	111.221	35.7025		1.22772	1.15773	1.15773	11.2646	1.86542	2.70555		6.31899	6.0006	7.32917	12.7049	5.78194	8.44594	7.76359	2.61506	10.3786	33.6837	6.08019	8.27535	0.152913	6.82408
	3.33934	3.44419	5.67992	14.7538	4.69459	6.96794	6.47996	4.28021	10.7602	66.0531	18.3202	5.18725	3.75679	6.64594	0.27773	9.86347	9.21589	0.64007	68.456	3.18755	0.238128	103.058	100.94	61.0143	1.5944	77.3783	42.5513		1.84791	1.74306	0.492664	9.56652	0.492664	1.78069		6.39024	5.98356	7.23595	12.6543	5.82191	8.44819	7.75569	2.58807	10.3438	33.37	6.08523	8.27506	0.152492	6.81309
	3.23327	3.18519	5.47674	13.8821	4.40836	6.4811	6.11112	4.01669	10.1278	65.7277	16.1338	4.94255	3.52704	6.23001	0.277027	8.28201	8.56105	0.402438	60.3874	2.89939	0.136886	105.223	106.211	64.2297	0.152858	82.4958	49.1399		1.70928	1.75736	0.534189	8.9395	0.534189	1.53855		6.46766	5.96594	7.14884	12.5848	5.86415	8.44959	7.74683	2.55382	10.3006	32.9659	6.09137	8.2739	0.151931	6.80825
	3.35127	2.96695	5.36504	13.3723	4.14785	6.92165	6.02085	3.87935	9.90021	64.432	15.0494	4.75645	3.55042	6.5325	0.295756	7.12664	9.32634	0.430089	54.0443	3.50811	0.811448	102.816	110.757	66.0326	0.0141006	87.2959	43.1574		1.40517	1.7895	0.608592	8.61589	0.608592	2.16521		6.53893	5.95258	7.07275	12.4574	5.94044	8.45032	7.7354	2.49316	10.2286	32.2306	6.09916	8.27159	0.15117	6.80584
	6.17444	3.08722	5.13811	12.6208	3.92553	7.03091	6.3295	3.4002	9.72969	53.7199	11.5613	5.65628	4.22868	6.8168	0.234315	0.024041	10.5123	1.41939	39.5799	5.77905	0.491987	53.5332	108.24	69.772	0.757476	91.4998	41.7338		0.518164	2.56906	0.518164	6.96447	1.73075	1.37463		6.60105	5.93986	7.0082	12.3291	6.01436	8.45061	7.72386	2.43368	10.1575	31.5087	6.16103	8.26892	0.146078	6.80462
	6.3648	3.01674	4.77612	12.0269	5.21072	6.79421	6.36492	3.07601	9.44093	48.3276	9.46187	5.78776	4.88477	6.68685	0.155733	1.38344e-08	11.2103	2.52428	32.0583	1.33218	0.184287	50.7839	109.712	75.9506	2.14375	68.5644	44.8481		0.577041	2.77102	1.01164	6.23917	0.577041	1.00645		6.64633	5.92753	6.94934	12.2127	6.08338	8.44414	7.71058	2.38104	10.0916	30.8802	6.22412	8.26075	0.140604	6.79783
	6.1314	4.04124	4.51409	11.2592	7.16744	6.39753	6.58515	2.57634	9.16148	39.1234	6.63751	6.26447	4.91842	6.97497	0.172916	0.205888	6.47147	4.28929	21.8466	0.339069	0.0351989	54.1649	89.2995	80.5864	4.98137	39.9884	50.3184		0.133068	2.22323	1.75038	4.99472	0.902977	0.133068		6.66895	5.87778	6.89653	12.1033	6.14533	8.43183	7.68729	2.33964	10.0269	30.4352	6.27624	8.24569	0.135619	6.78274
	5.8161	4.00133	4.30167	10.3707	6.77597	6.09513	6.22681	2.29425	8.52106	36.8448	5.2636	5.95562	4.68028	6.60576	0.170607	0.168681	4.95277	3.70616	17.1715	0.301574	0.0173384	58.9053	90.0555	84.4453	9.73707	45.0928	54.7001		0.139516	1.95429	1.65395	4.41504	0.820349	0.139516		6.68738	5.79015	6.85554	11.9963	6.20304	8.41993	7.65873	2.30623	9.96496	30.1124	6.32413	8.22963	0.130928	6.77146
	5.48723	3.78207	5.2066	9.83803	6.70454	5.9703	6.1648	2.04335	8.20815	33.1455	4.17528	5.72877	5.27676	6.52098	0.105462	0.459089	5.6774	0.918129	13.4926	0.291321	0.0378268	64.0616	94.265	68.6325	13.3448	46.0572	56.5621		0.241535	1.9467	0.522165	4.10926	0.975767	0.241535		6.70357	5.70482	6.76308	11.8943	6.26133	8.40632	7.62224	2.27931	9.90156	29.9035	6.37189	8.2103	0.126072	6.73332
	5.09605	3.52878	5.59217	9.24591	6.59995	5.80035	5.9772	1.89858	7.87578	31.7636	3.60459	5.69626	5.22008	6.40005	0.101545	0.776428	5.99476	0.14825	10.6844	0.387812	0.0312751	70.4765	99.2474	62.3928	18.0215	47.4877	59.1473		0.600211	2.16748	0.104093	3.54965	0.903686	0.104093		6.72225	5.62456	6.66501	11.807	6.32256	8.38808	7.58825	2.25824	9.84649	29.7597	6.40817	8.18812	0.121945	6.69363
	4.75108	3.78366	5.38369	8.63766	6.19625	5.32777	5.68002	1.6544	7.33441	29.1266	2.73703	5.35573	4.89525	5.99311	0.100829	0.862928	3.59618	0.0878103	8.74764	0.266497	0.124078	76.3876	94.2341	65.7298	23.5557	53.2145	66.6396		0.604651	1.57207	0.0279598	3.28193	0.840521	0.0279598		6.73915	5.54691	6.58604	11.7299	6.38431	8.37043	7.55945	2.24062	9.80008	29.64	6.43475	8.16768	0.118675	6.66259
	4.61131	5.59363	5.11069	8.36944	5.7981	4.96632	5.74158	1.357	7.09859	23.6347	1.84146	5.35216	5.00241	5.74698	0.0692659	1.27751	0.0218905	0.398021	6.90566	0.00319397	0.601031	78.8503	62.3698	70.2309	26.2312	59.182	72.6715		0.74085	0.241467	0.241467	3.01728	0.445937	0.38584		6.7369	5.47202	6.53956	11.6561	6.43622	8.37784	7.53644	2.22643	9.76287	29.5422	6.46206	8.16749	0.116574	6.63823
	4.52953	5.1907	4.86367	7.99412	5.51274	4.86453	5.49255	1.27017	6.76272	23.1254	1.61334	5.02761	4.86389	5.43223	0.0551993	0.92741	0.0911117	0.395481	6.25787	0.000407543	0.394409	80.3095	68.8963	74.4321	30.2166	63.654	74.4174		0.498088	0.163086	0.163939	2.96651	0.485121	0.163086		6.73253	5.40342	6.48848	11.584	6.49276	8.41936	7.52009	2.21559	9.73568	29.4622	6.48955	8.19455	0.116112	6.61265
	5.22574	4.88025	4.73224	8.41227	5.25199	4.66285	5.52756	1.43442	6.96198	25.9504	2.05757	5.053	4.76924	5.24543	0.0475492	0.0910934	0.419005	0.632537	8.32158	0.0759361	0.747716	68.3159	74.1464	76.7174	25.7943	67.8826	77.9376		0.172745	0.172745	0.32076	3.35928	0.198996	0.390145		6.72815	5.33858	6.41982	11.5175	6.5483	8.42454	7.49615	2.20614	9.7023	29.4303	6.45194	8.19244	0.118851	6.63823
	5.27247	4.60758	4.54243	10.047	5.01781	7.65713	6.19073	2.21193	8.40266	35.7297	4.89263	5.14514	4.71014	7.06096	0.199711	0.843205	2.50636	2.71691	14.8706	1.37575	2.15032	67.5456	78.9165	80.0784	11.8619	71.7963	34.035		0.12733	0.537556	0.602712	4.90183	0.12733	2.51199		6.72186	5.28999	6.36742	11.4559	6.59612	8.4203	7.47526	2.19461	9.66987	29.3584	6.42459	8.18404	0.120439	6.65899
	5.08021	4.31697	4.76245	9.67119	4.87407	9.07919	6.29734	2.40443	8.70177	38.1816	5.78128	4.97714	4.79035	8.07944	0.255567	1.48142	3.92189	2.35591	11.3828	2.02571	7.73865	70.7428	84.1644	76.1891	14.5916	74.2529	19.4648		0.103071	0.660172	0.214693	4.69405	0.103071	4.10205		6.71268	5.24803	6.34367	11.4216	6.62033	8.49419	7.47342	2.19842	9.67184	29.4165	6.41284	8.239	0.124637	6.66651
	9.12641	4.51188	6.85101	9.08115	4.70621	8.59416	7.14514	2.13271	9.27785	29.8484	4.54845	7.72259	5.24241	8.9594	0.261727	3.92545	6.93406	0.0865125	3.74816	5.94837	2.09968	19.0503	80.6261	44.0906	19.4475	77.174	23.9798		1.40383	3.21071	0.871579	1.35857	3.01638	0.871579		6.70288	5.20776	6.32533	11.388	6.62648	8.59521	7.47428	2.20657	9.68085	29.5222	6.40062	8.31498	0.130091	6.66468
	9.33355	4.39782	6.55461	8.68676	4.50789	8.23001	6.95177	2.14336	9.09513	30.8318	4.59399	7.39231	5.01957	8.57257	0.261401	5.67287	6.5227	0.157736	3.01019	5.97257	1.63388	17.285	82.6875	48.1146	23.0815	80.6977	27.6789		1.94124	2.99449	0.837696	1.29445	2.88442	0.837696		6.69254	5.17493	6.30873	11.3614	6.63495	8.63841	7.46849	2.21024	9.67873	29.5942	6.39028	8.34593	0.132711	6.66374
	9.00074	4.13767	6.16747	8.48055	6.84851	8.18112	7.13601	1.81042	8.94642	25.3701	3.2776	7.51481	6.33773	8.40569	0.140263	3.47721	8.99004	0.938065	1.80779	0.0826573	1.09226	20.1632	87.4863	53.6353	25.1055	44.1238	28.1957		1.48592	3.37715	1.34734	0.965734	0.666307	0.666307		6.68085	5.14488	6.29096	11.3639	6.64305	8.62888	7.45876	2.21846	9.67722	29.743	6.37898	8.33635	0.133015	6.66195
	8.70078	4.01655	5.77929	8.31587	6.65229	8.17517	6.93999	1.81635	8.75634	26.1722	3.29912	7.41373	5.99754	8.28069	0.159905	3.10038	8.54649	1.34723	1.89304	0.0827732	1.52566	22.947	89.7667	59.4718	26.7828	46.7691	28.2589		1.28705	3.39717	1.63444	0.902141	0.76144	0.76144		6.66652	5.11545	6.27682	11.359	6.64929	8.62314	7.44837	2.22431	9.67268	29.8631	6.36993	8.32945	0.133306	6.65791
	8.4413	3.90958	5.40087	8.11695	6.26261	8.1611	6.7154	1.83514	8.55055	27.3274	3.36775	7.18978	5.6163	8.15006	0.184054	2.97873	7.87264	1.72799	1.96434	0.20502	2.09004	25.5003	91.8052	65.4515	28.8813	52.2508	28.4087		1.25152	3.2802	1.78891	0.92717	0.92717	0.97132		6.64499	5.08529	6.26672	11.3456	6.65455	8.62431	7.43691	2.22829	9.6652	29.9626	6.36129	8.32746	0.133856	6.64977
	7.89793	3.84464	5.02158	7.95929	5.99365	7.82283	6.42332	1.74879	8.17212	27.2257	3.05828	6.90824	5.2646	7.87916	0.19892	2.17448	6.64961	1.96487	2.3592	0.184619	1.95863	31.2833	93.0539	71.7324	30.6007	56.2115	32.129		0.989694	3.0636	1.88666	1.05105	0.914593	0.914593		6.62257	5.05514	6.25849	11.3375	6.65872	8.63173	7.42736	2.23482	9.66218	30.089	6.34951	8.33064	0.134953	6.64065
	7.98002	4.60843	4.78574	8.569	5.68335	7.42783	6.50906	1.70383	8.2129	26.1763	2.90305	6.55559	5.01015	7.84197	0.220339	2.16372	3.6124	2.96983	4.24335	0.681806	0.844132	30.3718	78.9015	75.7829	24.2269	60.9607	36.763		1.42443	1.94716	1.76984	2.01341	0.872241	0.872241		6.60168	5.02856	6.2508	11.3326	6.6621	8.64423	7.42	2.24221	9.66221	30.2184	6.33852	8.33817	0.136247	6.63189
	8.29634	4.55423	4.62966	8.09041	5.26768	7.49764	6.38933	1.7596	8.14892	27.5396	3.09618	6.38266	4.78916	7.94222	0.24766	3.63671	3.36757	3.09644	2.89369	1.2581	1.22836	26.9853	79.8673	78.5248	29.1672	67.6244	35.9213		1.91369	1.82843	1.753	1.70775	1.11498	1.11498		6.58162	5.01355	6.24507	11.2259	6.66507	8.65638	7.39793	2.21155	9.60949	29.8942	6.32921	8.34177	0.13718	6.62335
	8.04977	4.28776	4.32748	9.02721	6.54531	8.10496	6.72375	2.03372	8.75746	30.2468	4.136	7.29754	4.88194	8.09117	0.247375	1.75834	5.93405	5.7421	5.30592	0.0318398	1.90776	29.6079	84.7012	83.9716	19.9262	48.2437	29.0103		0.75223	3.00978	2.97006	1.72967	0.75223	0.807423		6.53228	5.00958	6.23838	11.1298	6.66783	8.66665	7.37408	2.18468	9.55876	29.6265	6.31186	8.34351	0.138629	6.60005
	7.57544	5.61297	4.14739	16.074	6.81045	7.86496	8.0142	4.17953	12.1937	52.1516	17.4685	7.19294	5.91234	7.79258	0.137195	0.192512	5.76592	14.9522	64.9605	1.44904	0.0222725	34.9948	62.0646	87.3045	6.67152	44.6309	31.6532		0.382499	1.57997	3.04555	8.88107	0.382499	0.672021		6.46482	5.01638	6.23198	11.043	6.67022	8.67417	7.3501	2.16025	9.51035	29.3907	6.29019	8.34316	0.140294	6.56752
	6.9937	6.14592	3.90886	16.3505	6.46693	7.37646	7.87373	4.32579	12.1995	54.9395	18.7124	6.73031	6.22617	7.28077	0.0780781	0.774456	2.98534	15.7202	71.8558	1.97907	0.24728	42.216	53.9515	91.819	8.17633	49.3387	37.3886		0.263381	0.584399	2.82146	9.62019	0.263381	0.646141		6.40184	5.02397	6.22288	10.9667	6.67201	8.69097	7.32973	2.14084	9.47057	29.2076	6.26762	8.35066	0.142496	6.53692
	6.48349	5.99834	3.72406	15.4804	6.14843	6.83809	7.44548	4.08609	11.5316	54.8801	16.6961	6.31596	6.03586	6.74944	0.0558125	0.925409	2.09421	13.8489	64.5607	1.68233	0.36892	49.1063	56.1412	95.3946	3.95756	53.9145	44.2623		0.167532	0.317625	2.5919	9.16448	0.167532	0.522126		6.34647	5.02913	6.208	10.9039	6.67386	8.70586	7.3112	2.1267	9.4379	29.0882	6.24262	8.35719	0.144836	6.51017
	6.14065	5.59317	3.96195	14.2122	5.80185	6.33867	7.00808	3.62866	10.6367	51.7782	13.1672	5.97125	5.64534	6.28916	0.0539464	0.752433	2.00197	9.27894	51.8994	1.45501	0.448117	54.0288	62.377	90.8044	0.520025	59.1243	51.157		0.169404	0.378077	2.0093	8.24096	0.169404	0.367418		6.30131	5.03378	6.19032	10.8597	6.67601	8.72133	7.29708	2.11875	9.41583	29.0356	6.21806	8.36527	0.147237	6.48866
	5.78186	5.25993	3.7932	13.0752	5.52723	6.07517	6.58544	3.2771	9.86254	49.7628	10.7394	5.65455	5.32676	6.00185	0.0595914	0.645733	1.75696	7.79663	42.1174	1.1198	0.26037	59.432	67.7518	94.049	0.172928	63.4229	54.9957		0.127315	0.394615	1.86135	7.42069	0.127315	0.420625		6.26139	5.02766	6.19045	10.8165	6.67295	8.74247	7.28523	2.11241	9.39764	28.9958	6.20819	8.37816	0.148767	6.46717
	6.80656	4.94297	3.53024	12.9633	5.399	5.74843	6.56508	3.31249	9.87757	50.4563	10.9726	5.57371	5.05698	6.54203	0.128032	0.058315	2.63121	9.21024	40.9367	1.35972	0.66692	44.6828	73.0701	99.2184	0.278602	65.4817	59.9487		1.23285	0.63074	2.04348	7.38954	0.17471	0.17471		6.22591	4.97806	6.19892	10.7774	6.65162	8.77752	7.26824	2.11883	9.38707	29.1519	6.20567	8.4002	0.15025	6.43876
	7.14736	4.65068	3.32415	14.2342	5.05961	5.3887	6.63411	3.92286	10.557	59.1317	15.3888	5.22415	4.75291	6.70769	0.170566	0.263423	3.934	10.9559	57.7608	2.47906	1.55104	40.2429	78.1528	103.367	0.552169	71.0898	65.6485		1.9232	0.573477	1.90001	9.01001	0.164548	0.164548		6.19489	4.92881	6.22028	10.7355	6.63067	8.8842	7.26572	2.13367	9.39939	29.3663	6.20124	8.47958	0.155192	6.42548
	6.92171	4.31788	3.17847	13.5057	4.72443	5.26072	6.31816	3.72941	10.0476	59.0269	13.9085	4.99258	4.41952	6.50647	0.191008	0.36428	4.00113	9.85767	51.6614	2.53997	1.11818	43.1566	84.1477	106.35	0.000214964	76.8542	67.7388		1.92914	0.674699	1.81411	8.51317	0.268144	0.268144		6.16584	4.883	6.29145	10.6754	6.61013	8.96928	7.26584	2.13512	9.40097	29.3858	6.19724	8.54342	0.159163	6.45079
	6.54047	4.04855	2.92729	12.8527	4.53571	7.44841	6.39219	3.57268	9.96487	55.8914	12.764	5.53809	4.17034	7.22143	0.267833	0.0219871	5.49264	12.0055	41.738	3.44649	1.11562	48.3111	89.1614	111.594	0.407557	80.1986	36.5138		1.00238	1.48954	2.6108	7.31459	1.00238	1.91033		6.1395	4.84134	6.36035	10.6179	6.59337	9.04893	7.2669	2.13705	9.40395	29.4079	6.19471	8.60342	0.162771	6.47686
	7.25292	7.03041	2.74092	12.2034	5.72184	7.15352	7.01718	3.06385	10.081	43.6621	9.38717	7.09197	6.04898	7.22807	0.0888066	0.0555777	0.00017513	18.2863	26.8973	1.67789	0.0185908	38.9146	41.7403	115.566	1.65804	60.3611	40.1646		0.160958	0.0615573	4.35104	5.11147	1.37012	0.0615573		6.11546	4.79846	6.42897	10.5657	6.58661	9.12856	7.27063	2.14158	9.41221	29.4552	6.19384	8.66408	0.166257	6.50779
	7.62363	7.00782	2.62519	12.3008	5.51616	8.03529	7.18481	3.18418	10.369	44.3182	10.139	7.31572	5.88907	7.93238	0.147836	0.192559	0.0313257	20.7902	26.1732	2.78441	0.723314	34.427	42.0327	118.068	1.4168	63.5994	29.7656		0.307903	0.307903	4.69054	4.98506	1.79957	0.719567		6.09842	4.75633	6.49077	10.5449	6.58327	9.1989	7.27876	2.15476	9.43352	29.6034	6.19651	8.71887	0.169111	6.53702
	7.0823	6.4809	2.47989	12.5346	5.16389	9.61394	7.22592	3.49964	10.7256	48.4318	12.2475	6.7816	5.49314	8.98103	0.240973	0.0206289	0.555055	22.5249	28.1823	4.25199	5.70264	41.0725	49.1426	121.246	0.914814	69.3422	15.0322		0.300696	0.300696	4.30171	5.75302	1.61771	2.83234		6.08828	4.71607	6.49244	10.5422	6.57988	9.23387	7.27546	2.17089	9.44635	29.8385	6.18932	8.74427	0.171087	6.53616
	6.79815	6.1589	2.30188	11.5884	4.90576	9.18083	6.82232	3.25042	10.0727	47.6439	10.5652	6.47853	5.21905	8.58516	0.243847	0.000583909	0.440117	20.4344	22.7153	3.67318	5.56259	44.7953	53.7608	125.198	3.6203	73.7077	18.5783		0.319624	0.319624	4.17665	5.10985	1.57277	2.7023		6.05742	4.67831	6.51174	10.5398	6.57702	9.26052	7.27079	2.18613	9.45693	30.0673	6.171	8.76309	0.173568	6.54438
	6.37243	6.07732	2.13441	10.8753	4.67045	8.6519	6.46364	3.04523	9.50887	47.1132	9.27341	6.22487	5.02217	8.08203	0.233503	0.00832011	0.149247	18.7423	19.4632	3.21554	4.78849	50.6752	54.9639	128.974	6.84206	77.8036	23.4176		0.147555	0.147555	4.09047	4.65048	1.55442	2.42703		6.03022	4.64609	6.53008	10.493	6.57581	9.28669	7.26032	2.18658	9.4469	30.1169	6.15519	8.7801	0.175752	6.55295
	5.93867	5.90302	2.00606	10.5566	4.51723	8.29008	6.20194	2.96397	9.16591	47.791	8.78512	5.92084	4.86368	7.70223	0.225893	0.0693101	0.0893556	17.6054	18.963	2.83824	4.36031	57.0389	57.5787	131.906	8.61125	80.53	27.0504		0.017828	0.017828	3.91479	4.63574	1.40361	2.36923		6.02343	4.62209	6.54733	10.4068	6.57548	9.31513	7.24837	2.17205	9.42042	29.9661	6.1544	8.79844	0.176825	6.56141
	5.58268	5.67024	1.93699	9.87423	4.44723	8.04028	5.92528	2.76915	8.69442	46.7345	7.66818	5.62646	4.73109	7.44777	0.223065	0.117374	0.0650412	15.9064	15.5942	2.18461	4.47325	62.5429	61.1655	133.497	13.0816	81.7912	29.7112		0.0437834	0.0437834	3.68947	4.24777	1.17923	2.41382		6.01628	4.59948	6.56308	10.32	6.57427	9.34485	7.23633	2.15816	9.39449	29.8239	6.15298	8.81772	0.177997	6.56868
	5.20311	5.39306	2.46008	9.40774	4.33125	7.89217	5.78124	2.499	8.28024	43.2261	6.245	5.29809	4.54921	7.2674	0.230031	0.334226	0.150679	11.0301	13.1515	2.10247	4.45605	68.6904	65.5779	121.683	16.6737	83.9026	31.3478		0.0949743	0.0949743	2.838	4.10965	0.966841	2.59409		6.00691	4.59889	6.5743	10.2365	6.57279	9.37211	7.22692	2.14048	9.36739	29.6181	6.14838	8.83581	0.179351	6.57354
	4.91665	5.12004	3.70786	9.1109	5.18563	7.48454	5.92094	1.9854	7.90634	33.5319	3.94182	5.15283	4.9675	6.90981	0.163531	1.00859	0.641437	4.89769	10.1759	0.540681	2.44485	73.5209	70.0743	95.7113	19.186	68.9806	36.0785		0.236182	0.0327938	1.44497	3.95807	0.0327938	2.33171		5.99679	4.62205	6.58553	10.1042	6.57047	9.41416	7.21554	2.10727	9.32282	29.2047	6.14021	8.86451	0.181563	6.578
	4.6761	6.81852	3.52259	8.72569	5.02068	7.01323	5.9628	1.89563	7.85843	31.7909	3.5934	5.9196	4.76224	6.96455	0.187801	1.65561	0.732247	5.95461	7.63357	0.887587	1.10339	77.704	44.5231	99.3707	22.7089	71.7477	41.9626		1.2435	0.898916	2.39701	2.80609	0.898916	1.09363		5.98628	4.64738	6.59522	9.95633	6.5679	9.44935	7.20041	2.06936	9.26977	28.7395	6.13169	8.88712	0.183465	6.58156
	4.46107	6.53116	3.46219	8.08843	5.17888	6.62129	5.72384	1.67661	7.40045	29.2917	2.81102	5.85502	4.64052	6.59876	0.174232	1.59459	0.651763	5.11504	5.59132	0.296976	0.805429	81.5412	48.4406	100.579	29.1886	69.0926	47.194		1.39395	0.676137	2.39283	2.23341	0.676137	0.766276		5.97649	4.67093	6.60271	9.82459	6.56566	9.47929	7.18661	2.03641	9.22303	28.3362	6.12378	8.90612	0.18512	6.58418
	4.16414	6.04756	4.16752	7.7021	6.77606	6.35847	5.86931	1.43221	7.30151	24.4016	2.05121	6.20301	4.63753	6.67166	0.179866	2.9076	0.0317739	2.89609	3.35913	0.8222	0.239278	86.9919	55.406	86.9289	33.5123	45.0915	50.8742		2.03888	0.155454	2.0355	1.49909	0.573046	0.155454		5.96794	4.69503	6.60958	9.72571	6.56336	9.50808	7.17828	2.01248	9.19076	28.0357	6.11679	8.92563	0.186727	6.58647
	4.45073	5.7453	4.7771	7.48726	6.60395	6.02255	5.84781	1.13127	6.97908	19.3451	1.27977	5.88393	5.01915	6.4586	0.125412	1.95185	0.0105086	1.14643	2.68777	0.571738	0.030533	81.728	59.9971	75.9335	36.0459	47.4326	55.779		1.4332	0.138624	1.10683	1.60333	0.720021	0.138624		5.95796	4.76197	6.61739	9.63339	6.56082	9.53474	7.17771	1.9801	9.15782	27.5868	6.10867	8.94548	0.18844	6.58911
	7.68994	5.4958	4.60767	7.28616	6.25451	5.63158	6.16094	1.16172	7.32267	18.8563	1.3496	5.94304	5.52975	7.02824	0.119326	2.33785	0.442412	2.41266	1.26611	0.00875435	0.280228	33.6532	63.9245	78.915	38.5011	52.368	61.7718		1.7469	0.44724	1.33537	1.34311	0.311465	0.311465		5.94713	4.8293	6.62512	9.53949	6.55751	9.56066	7.17653	1.94812	9.12465	27.1457	6.09972	8.94875	0.189323	6.59131
180°	10.7512	5.27208	4.41145	6.88836	5.79276	5.5338	6.4416	2.2586	8.7002	35.0627	5.10127	5.66328	5.33751	6.61446	0.10684	18.5724	1.36779	4.12153	0.19959	0.420993	0.824105	7.50713	67.5521	82.4398	43.596	59.2641	63.3184		5.08789	0.391204	1.25183	1.22508	0.129481	0.129481		5.93695	4.89415	6.62882	9.45657	6.5541	9.58039	7.17516	1.91887	9.09403	26.7432	6.09124	8.88622	0.186612	6.59146
	10.0389	6.13655	4.12972	6.57217	5.59656	6.33852	6.46874	1.95529	8.42403	30.2268	3.82317	6.23754	5.73156	6.51376	0.0638774	12.7461	0.11035	5.471	0.010698	0.760695	0.0169573	11.9174	54.0891	87.635	47.8713	62.3234	51.1591		3.80138	0.100985	2.10781	0.334636	0.640973	0.100985		5.9276	4.95527	6.63059	9.3854	6.55088	9.59517	7.17415	1.89274	9.06689	26.3827	6.08342	8.83259	0.18431	6.59073
	9.71403	5.9924	4.00001	6.1727	11.2778	6.02036	7.19622	2.72375	9.91997	37.8497	7.41882	6.09653	5.99939	8.8287	0.190807	6.33935	1.4492	10.2158	1.0476	16.6596	1.38265	14.2661	56.2303	90.0804	53.5587	4.89845	55.8116		3.6175	0.104133	2.09652	0.0761685	5.18131	0.0761685		5.91914	5.01527	6.64452	9.32175	6.54788	9.60888	7.17624	1.86808	9.04432	26.0314	6.07632	8.78537	0.182284	6.5962
	13.3946	5.56681	3.88279	6.0328	11.9196	5.79442	7.76517	3.89206	11.6572	50.122	15.1481	5.91361	5.62371	10.4479	0.300168	31.6909	4.8328	15.0729	3.00112	17.2591	3.88388	0.0093004	62.7941	92.3193	55.626	2.46962	59.2387		7.48103	0.3468	2.03082	0.119191	6.00597	0.119191		5.91695	5.07468	6.66351	9.26343	6.52575	9.62725	7.1786	1.84674	9.02533	25.7256	6.06915	8.74222	0.180474	6.59463
	13.749	5.25192	4.96907	5.74919	11.8176	5.36014	7.81616	3.90374	11.7199	49.9445	15.2392	5.55467	5.27897	10.3005	0.322318	35.1985	6.57535	8.1059	4.27236	16.0119	6.03202	0.0665174	67.8838	72.6246	59.9369	2.8004	66.1122		8.19432	0.302751	0.585593	0.194525	6.26298	0.194525		5.92409	5.13015	6.67952	9.20665	6.50561	9.64855	7.18243	1.82677	9.0092	25.4339	6.06947	8.7006	0.178139	6.59257
	12.8751	5.32423	5.78761	5.35126	14.7357	4.9526	8.17109	4.41176	12.5828	53.9922	19.4636	5.56944	5.33099	11.1032	0.351234	22.128	8.10461	5.68097	7.95145	43.0943	10.3587	0.379398	66.6974	59.3434	66.2567	1.54911	72.9057		7.30569	0.245204	0.218176	0.218176	9.16628	0.616835		5.92826	5.18269	6.6926	9.14981	6.50863	9.66134	7.18722	1.80451	8.99173	25.1072	6.07335	8.65917	0.175518	6.60061
	11.8585	5.22629	6.16018	5.03288	13.9524	4.59771	7.80467	4.03854	11.8432	51.7451	16.3098	5.69323	5.08123	10.434	0.344999	16.4339	6.64806	2.70437	7.68286	37.7951	10.2846	2.66516	68.3067	53.7422	71.5412	0.212854	79.0921		6.16531	0.466943	0.466943	0.660358	8.25921	1.09553		5.90146	5.22915	6.70299	9.09674	6.51792	9.66827	7.18609	1.78726	8.97335	24.8711	6.05557	8.61908	0.174689	6.61045
	10.9878	5.00994	6.02192	5.01238	13.0458	4.33813	7.40265	3.67244	11.0751	49.6098	13.4868	5.51715	5.01055	9.74632	0.320919	12.8531	5.72508	1.90642	5.71342	31.8448	9.3913	6.26652	71.9297	55.7884	71.8884	0.198299	83.7765		5.47063	0.507209	0.504771	0.504771	7.52862	1.17902		5.87017	5.27151	6.71414	9.04379	6.51152	9.69045	7.1836	1.77752	8.96112	24.7442	6.03051	8.57874	0.174426	6.61283
	10.1209	4.69258	5.74568	5.14403	12.0143	4.08182	6.96655	3.27824	10.2448	47.0569	10.7468	5.44485	4.80544	9.02708	0.305197	9.94987	5.17092	1.49053	3.32157	25.4797	8.32166	11.3582	77.4136	59.9913	69.6733	2.18092	88.5343		4.67604	0.752271	0.300823	0.300823	6.56944	1.36304		5.86265	5.29811	6.74897	8.99413	6.48383	9.74173	7.18824	1.77767	8.9659	24.7302	6.01794	8.54266	0.173393	6.6164
	9.29141	4.3354	6.76337	5.18859	11.3635	3.9191	6.81022	2.9666	9.77682	43.561	8.80073	5.97598	4.54869	8.6594	0.311226	6.15628	6.12476	0.00219534	2.6297	20.7321	8.3586	17.6373	83.8266	45.2621	68.9314	4.52671	91.6229		3.31543	1.64058	0.78739	0.78739	5.3875	2.05688		5.85803	5.32063	6.79757	8.94944	6.48776	9.7928	7.20104	1.77681	8.97785	24.6744	6.01546	8.51234	0.171869	6.64267
	8.54728	4.00883	6.60588	5.16159	11.0632	3.78635	6.52885	2.84187	9.37072	43.5279	8.07622	5.88373	4.29702	8.06193	0.30463	4.07407	6.35049	0.00593433	1.86939	20.5599	7.52129	24.4412	89.9131	47.406	69.3804	5.89485	94.1818		2.66354	1.87491	0.722146	0.722146	5.17942	2.09739		5.85465	5.34101	6.83228	8.9157	6.49058	9.83865	7.21215	1.77817	8.99032	24.6552	6.01363	8.48981	0.17073	6.66143
	8.28139	3.72043	6.32207	6.05109	10.9763	3.52828	6.47993	2.82837	9.3083	43.6482	7.99968	6.18658	4.30309	7.79156	0.28843	3.24528	7.61482	0.0249188	0.183899	20.2173	8.71219	27.1409	95.4656	51.3947	55.3535	6.32419	99.2573		2.09481	2.46615	0.135489	0.135489	4.78971	2.6583		5.8524	5.35997	6.85764	8.8902	6.49139	9.8785	7.22168	1.78042	9.0021	24.6538	6.01214	8.47307	0.169892	6.67451
	7.98579	3.61889	7.80156	5.94377	10.6755	3.3145	6.55667	2.83107	9.38773	43.1784	8.01493	6.87267	4.20011	7.93974	0.308046	2.04241	8.63056	1.54977	0.375643	16.9647	10.5116	30.3082	97.4603	32.3706	56.9619	7.92759	103.563		1.11313	3.25378	0.928897	0.928897	3.80282	3.55816		5.85004	5.37291	6.87917	8.86781	6.49155	9.91626	7.22962	1.78437	9.01399	24.6814	6.01041	8.45826	0.169183	6.68536
	7.47557	3.39208	10.2274	5.56325	10.0257	5.53897	7.03717	2.72048	9.75765	38.6587	7.40101	6.51941	5.54504	9.38819	0.257355	0.192194	13.2867	10.1776	2.17243	8.9315	2.24459	36.1864	101.99	10.6515	62.8505	12.0087	63.2361		0.956157	3.12733	3.708	0.956157	3.50632	0.980439		5.84717	5.36363	6.8981	8.8469	6.49335	9.95293	7.23368	1.79315	9.02683	24.789	6.00872	8.44359	0.168477	6.69572
	6.92073	3.19622	9.42633	5.16838	11.478	8.69194	7.48026	3.00825	10.4885	40.2159	9.04959	7.80634	5.60647	9.24273	0.24488	0.313076	18.353	3.78719	5.3448	15.9816	1.46818	43.1695	105.984	16.5222	69.2674	4.05263	23.0317		0.885607	4.61012	1.61999	2.63796	3.67163	0.885607		5.84446	5.35463	6.91745	8.83312	6.49757	9.99211	7.23989	1.80386	9.04375	24.9156	6.00773	8.43482	0.168051	6.70751
	6.39064	3.01963	8.69549	5.02675	11.2125	8.53839	7.14723	2.93138	10.0786	41.0141	8.59297	7.46452	5.36772	8.65622	0.234491	0.572435	17.0372	2.3971	4.49644	16.5264	1.93533	50.4163	109.651	22.9977	71.6449	5.19193	24.5291		1.07388	4.44489	1.23097	2.43776	3.74798	1.07388		5.83361	5.34567	6.93781	8.81148	6.50237	10.0337	7.24411	1.81528	9.05938	25.0586	6.0008	8.41964	0.167737	6.72009
	5.94085	4.03006	9.99445	4.87799	10.5886	11.2286	7.77676	3.17966	10.9564	40.8867	10.1102	7.96765	5.1437	10.4401	0.339865	3.37059	14.0378	4.91814	8.40291	7.90667	11.9151	57.006	89.5109	12.2264	74.1854	8.42414	5.11887		2.0268	3.93759	2.0268	3.08966	2.62099	3.26094		5.82069	5.3376	6.95968	8.77024	6.50647	10.0455	7.24003	1.81452	9.05455	25.0624	5.99214	8.38769	0.166591	6.73308
	5.54976	4.09325	12.1436	7.08259	9.81394	18.7413	9.57074	5.35052	14.9213	55.9049	28.628	8.44826	5.93297	11.5612	0.32172	16.1683	30.0029	6.61961	6.1909	0.0591438	84.0992	63.0645	88.3192	1.8157	41.0687	13.5214	27.5649		2.8985	4.35501	3.69534	1.36567	1.36567	10.293		5.80768	5.33098	6.97793	8.73124	6.51017	10.0382	7.23269	1.80833	9.04102	25.0022	5.98331	8.3566	0.165503	6.74405
	5.22981	3.93583	11.8495	6.8207	9.31506	20.8633	9.66904	6.1787	15.8477	63.9019	38.1763	8.06788	5.62753	11.2159	0.331782	19.7067	32.8697	4.75435	8.11302	0.125302	125.312	68.2486	91.3028	2.69485	44.494	17.4392	54.3502		2.83807	4.13205	3.78161	1.24718	1.24718	12.7955		5.75185	5.31995	6.97171	8.69579	6.51327	10.0304	7.21382	1.81123	9.02505	25.1077	5.94221	8.3253	0.167029	6.74249
	4.83016	4.46282	11.2387	6.95803	8.90509	19.7366	9.35523	5.68649	15.0417	60.7841	32.3361	7.93156	5.36213	10.6553	0.330463	20.4763	23.9356	3.54748	5.74655	0.202627	107.772	75.0116	81.5094	5.0732	42.6807	21.0313	39.0061		3.1014	3.46874	3.30714	0.973527	0.973527	11.805		5.69259	5.30879	6.96565	8.66075	6.51607	10.0536	7.19958	1.82476	9.02434	25.3453	5.89846	8.29546	0.168875	6.74086
	4.4635	4.39026	10.7297	9.59686	8.29163	18.7549	9.37114	5.29172	14.6629	56.4683	28.0023	8.94425	5.42053	10.4465	0.316754	24.085	24.8092	1.84559	0.0509464	1.16534	88.0556	81.4972	82.8249	7.6254	15.165	27.0343	27.7082		4.48074	4.55398	1.78542	0.652612	0.652612	9.8107		5.63717	5.29972	6.96102	8.62385	6.49234	10.145	7.19318	1.86073	9.05391	25.8679	5.85096	8.26619	0.171085	6.72668
	4.21624	4.11593	10.6276	10.777	7.79843	17.7738	9.21817	5.11239	14.3306	55.46	26.1365	9.21304	5.11179	10.7396	0.355037	25.0193	26.0328	1.98662	2.42985	2.01565	73.1986	86.0227	87.8934	8.19928	7.36644	32.4063	18.3415		4.9968	5.0971	1.41461	1.56393	1.41461	8.56075		5.5833	5.29026	6.99276	8.58502	6.46728	10.2307	7.19155	1.89439	9.08594	26.3419	5.80429	8.23665	0.173233	6.73002
	4.03673	3.88542	10.4833	10.2724	7.44798	16.9934	8.8532	4.91499	13.7682	55.5166	24.1571	8.86018	4.88954	10.4306	0.361684	23.1984	24.6789	2.65725	2.0141	1.97464	66.2624	89.3849	92.2688	9.04672	10.36	36.5191	12.266		4.82346	4.97477	1.62312	1.4122	1.4122	8.13319		5.5294	5.29146	7.03862	8.54562	6.44406	10.3044	7.19227	1.92244	9.1147	26.7292	5.75807	8.20729	0.175378	6.74134
	3.73928	3.62554	9.94367	9.91858	6.98036	16.2834	8.41514	4.76169	13.1768	56.5849	22.6737	8.44947	4.54955	9.9374	0.371911	21.8636	22.9402	2.33642	2.26035	2.05859	61.9094	95.0976	97.3289	12.5841	12.7627	42.3895	7.79698		4.71019	4.82393	1.4942	1.46911	1.46911	7.83392		5.4792	5.29542	7.08469	8.50716	6.42132	10.3721	7.19332	1.94828	9.1416	27.0846	5.71473	8.1787	0.177348	6.753
	3.48979	3.50998	9.56226	9.8201	6.46347	15.5873	8.07214	4.60764	12.6798	57.0808	21.2304	8.01286	4.24835	9.75564	0.393266	20.998	20.8133	2.22046	3.05537	2.58784	56.4769	100.026	99.6224	15.4356	13.4761	49.3874	4.39393		4.52307	4.50288	1.5494	1.80724	1.5494	7.57439		5.43186	5.29059	7.1272	8.46629	6.39971	10.4367	7.19207	1.97472	9.16679	27.4569	5.67382	8.14774	0.17899	6.76345
	3.26095	4.24518	9.31236	9.67167	6.10009	14.6637	7.87566	4.2189	12.0946	53.5689	17.7991	7.70623	4.70891	9.58185	0.340985	21.2955	13.1804	2.06412	3.22567	3.15263	46.0773	104.656	85.4867	17.4617	14.5879	54.6267	1.37501		4.44528	3.46105	1.60614	1.96545	1.60614	6.95746		5.38527	5.28439	7.16652	8.4287	6.38059	10.4958	7.19021	2.00035	9.19056	27.8204	5.6341	8.11908	0.180684	6.77355
	3.29771	4.93617	8.71421	9.46523	5.7994	13.6587	7.64524	3.74871	11.394	49.0333	14.0528	7.2568	5.15198	9.27748	0.285908	18.901	7.33904	1.14269	3.31238	3.40713	36.1619	103.905	73.1865	22.8185	16.2074	59.162	0.0281027		3.9591	2.32063	1.4574	2.20843	1.4574	6.40192		5.33924	5.27803	7.23243	8.37873	6.34677	10.543	7.18637	2.02236	9.20873	28.1416	5.59112	8.09215	0.18278	6.7896
	3.23997	5.70089	8.16583	8.89576	5.56551	13.2295	7.46624	3.47386	10.9401	46.5276	12.0677	6.93336	5.59936	8.71328	0.217565	17.8614	3.11646	0.489418	2.04353	3.61277	33.215	105.085	60.6871	28.3583	21.1169	62.8146	0.0684309		3.69339	1.23247	1.23247	1.9624	1.36785	6.29613		5.29598	5.25663	7.29851	8.25578	6.30811	10.5838	7.16647	2.03789	9.20436	28.4365	5.54901	8.01646	0.181892	6.80331
	3.03219	5.54437	7.61604	8.68178	6.66165	14.0751	7.60186	3.71669	11.3186	48.8918	13.8138	7.13884	5.82369	8.41534	0.18201	20.8819	4.23325	0.000200976	1.16622	0.884001	41.9033	109.388	63.1502	34.5161	23.1294	46.6412	0.341123		4.10665	1.59447	0.477195	1.54294	0.477195	6.9363		5.25691	5.22776	7.36082	8.12774	6.27063	10.6208	7.14412	2.05422	9.19833	28.754	5.51034	7.93601	0.180396	6.81572
	3.20688	5.16697	7.05853	8.6979	6.34435	13.368	7.3071	3.49426	10.8014	47.82	12.2098	6.70144	5.46132	8.28806	0.20559	16.8118	4.58015	0.0617891	1.93432	0.926884	36.7342	105.765	69.2908	41.3778	22.9746	51.0757	0.0151558		3.49456	1.53447	0.357087	1.99646	0.357087	6.66653		5.22984	5.19786	7.41825	8.00596	6.23477	10.6576	7.12404	2.07071	9.19475	29.0665	5.48107	7.85903	0.178257	6.82651
	3.57568	4.87394	6.642	9.49205	6.03807	12.6279	7.20827	3.3143	10.5226	45.9792	10.9846	6.34003	5.16497	8.77953	0.259211	13.1958	5.44913	0.320665	5.21562	1.36938	29.3725	98.3153	74.2552	46.9099	15.9923	55.5474	0.745062		2.76436	1.4661	0.301966	3.15201	0.301966	6.28788		5.2054	5.16993	7.47083	7.89424	6.20159	10.6931	7.10585	2.08809	9.19395	29.3855	5.45445	7.78839	0.176241	6.83621
	3.45367	4.57707	7.9918	8.74668	5.95034	12.5594	7.21316	3.29296	10.5061	45.6521	10.8436	6.97107	4.92039	8.55796	0.269882	14.1338	6.94898	0.606278	2.35166	1.59472	28.5825	100.75	79.4595	30.2421	22.5094	56.8627	0.86799		3.5174	2.394	1.02073	1.7756	1.02073	5.58835		5.18219	5.14443	7.51834	7.79179	6.17045	10.7239	7.08852	2.10484	9.19336	29.6937	5.42925	7.72343	0.174426	6.8444
	3.41372	4.50583	8.29113	8.20634	7.02946	13.2862	7.45544	3.47784	10.9333	46.6483	12.0954	7.6179	5.13674	8.26993	0.233704	16.3355	8.7002	0.698375	0.563845	0.181461	33.9974	101.553	80.7348	27.0395	27.9285	41.7526	0.0419895		4.20418	3.11207	0.673231	0.588439	0.588439	5.66827		5.1467	5.13413	7.56278	7.68924	6.13887	10.7507	7.0704	2.12073	9.19114	29.9945	5.39474	7.65762	0.173369	6.85082
	3.34319	4.23226	9.18	7.74176	6.78105	21.2066	8.74748	6.47902	15.2265	74.0673	41.9778	7.2614	4.86946	8.82044	0.288606	29.2063	20.3872	0.187078	1.01147	3.86685	155.23	102.98	85.7258	18.5854	33.0547	45.0245	59.5293		3.91821	3.02914	1.9186	0.480356	0.480356	13.9452		5.10593	5.12515	7.60394	7.57263	6.10921	10.7741	7.0485	2.13629	9.18479	30.3085	5.37116	7.59611	0.171582	6.84092
	3.12566	3.93812	13.7936	7.33046	6.39769	19.9465	9.08866	6.51838	15.607	71.7199	42.4892	6.86408	4.55301	12.1778	0.455733	35.5574	26.5281	22.1362	3.09126	7.24134	117.892	107.442	91.2591	0.0915008	37.9532	50.3162	41.6719		3.73842	2.92596	6.9295	0.466388	0.466388	13.0824		5.06555	5.11725	7.64135	7.46486	6.08128	10.7928	7.02718	2.15124	9.17842	30.6131	5.35826	7.59723	0.17282	6.77307
	2.9689	3.70596	13.0805	6.86249	6.22591	19.0889	8.65544	6.23522	14.8907	72.0381	38.8779	6.5442	4.33595	11.526	0.453288	32.3367	24.4974	19.5807	3.21466	5.9026	108.858	110.716	95.7487	0.168618	43.9382	52.7827	31.3358		3.5753	2.83825	6.53625	0.31829	0.31829	12.5447		5.02753	5.11019	7.67691	7.38009	6.05403	10.7852	7.00565	2.15809	9.16374	30.805	5.34615	7.60271	0.174267	6.71706
	2.79175	3.43461	12.6408	6.52189	6.63166	18.3369	8.39292	5.99145	14.3844	71.3869	35.8974	6.57677	4.20643	11.1385	0.45175	31.3731	24.5849	18.0442	3.50079	3.10205	98.8821	114.476	101.133	0.723025	48.5697	47.0516	23.4817		3.78502	3.14217	6.064	0.0548878	0.0548878	11.7601		4.98086	5.07167	7.71045	7.29974	6.01385	10.7783	6.97582	2.17415	9.14997	31.167	5.30722	7.60777	0.178131	6.6568
	3.13586	3.25752	12.071	9.04679	6.47424	17.2787	8.54403	5.48574	14.0298	64.2056	30.0934	7.76052	4.0617	11.315	0.471707	29.2483	27.9472	12.4398	0.25277	4.28401	76.2949	107.231	104.726	2.01652	19.7517	49.236	14.3462		4.62466	4.503	4.31052	1.28627	1.28627	9.5182		4.9341	5.03152	7.74093	7.21727	5.97501	10.7594	6.94303	2.18646	9.12949	31.4915	5.26739	7.61001	0.181917	6.59614
	3.75357	3.08479	11.6363	10.2318	5.99049	15.9356	8.43877	5.02499	13.4638	59.5465	25.2505	8.11115	4.3128	11.2852	0.447007	21.9511	28.6651	10.2245	3.21499	5.99407	56.2028	94.8192	108.291	3.44005	10.6229	56.2588	5.9758		4.35759	5.02636	3.52519	2.12066	2.12066	7.82448		4.89912	4.99437	7.76954	7.12919	5.93866	10.7206	6.90858	2.18926	9.09784	31.689	5.23045	7.60945	0.185282	6.53392
	3.49936	2.93256	13.035	9.75189	5.60533	14.989	8.30218	5.06729	13.3695	61.0356	25.6774	7.67861	4.02585	12.2142	0.504207	23.0671	28.8329	22.3995	2.10166	7.27301	44.713	99.8344	111.482	0.208015	13.9815	62.1851	2.24365		4.17925	4.74605	5.35638	2.07328	2.07328	7.31035		4.86511	4.95879	7.79884	7.04943	5.9039	10.6912	6.87788	2.19553	9.07341	31.9216	5.19507	7.61149	0.188686	6.47667
	3.54757	3.16245	12.2893	10.1271	5.35232	14.2454	8.12069	4.73447	12.8552	58.3014	22.4152	7.73973	3.99876	11.7488	0.492142	20.9134	24.5842	17.3773	4.02586	7.66386	37.5115	98.8735	106.681	1.44428	11.3161	66.2394	0.568924		4.19217	4.57728	4.54957	2.38741	2.38741	6.50562		4.83311	4.92311	7.83876	6.97593	5.87058	10.6668	6.85138	2.2046	9.05598	32.1775	5.15998	7.62305	0.192683	6.42326
	5.14335	3.57094	11.6973	10.1178	5.06876	13.9318	8.25499	4.22658	12.4816	51.2003	17.864	7.6306	5.08741	11.3024	0.379199	9.6823	21.9403	11.8493	3.47022	10.1521	32.2258	69.6846	98.4092	3.21773	11.3787	70.9355	0.194203		2.48725	4.05965	4.06668	2.48725	2.56184	6.30117		4.80339	4.8877	7.89098	6.90413	5.83822	10.6438	6.82803	2.21537	9.0434	32.4452	5.12533	7.64427	0.19726	6.37117
	4.84447	3.35091	11.2963	9.8357	4.70982	13.2161	7.87555	4.09259	11.9681	51.9658	16.7493	7.34009	4.74349	10.9312	0.394757	9.18743	20.4723	11.7016	3.84219	10.0218	28.5213	74.7639	102.823	4.81704	13.3618	77.1105	0.0756254		2.49561	3.98917	3.95622	2.49561	2.63026	5.87599		4.77539	4.85306	7.94227	6.83733	5.80579	10.6203	6.8057	2.22616	9.03186	32.7102	5.09125	7.66604	0.201829	6.32156
	4.52856	5.43127	10.68	9.45013	4.37462	12.4024	7.81117	3.47117	11.2823	44.4386	12.049	7.4407	4.75424	10.3725	0.371413	10.7755	5.66389	8.23005	2.68621	11.8098	21.0798	80.3268	64.9605	7.90233	16.3293	83.1098	1.18515		2.91214	2.00943	3.23927	2.00943	3.06608	4.96173		4.75058	4.81987	7.98415	6.77351	5.77379	10.5953	6.78287	2.23515	9.01802	32.9529	5.05835	7.68383	0.206046	6.27365
	4.23071	7.597	10.0064	8.87132	4.10452	13.5483	8.05971	3.60811	11.6678	44.7672	13.0184	8.23416	5.07228	9.72264	0.314321	14.6613	0.214104	3.78962	0.658711	15.6436	30.1249	85.7545	34.7402	12.143	21.3422	88.1076	0.003277		4.00345	0.637162	1.77224	0.637162	4.12965	5.31416		4.72753	4.78912	8.01134	6.71175	5.73565	10.5715	6.75782	2.24323	9.00105	33.1946	5.02575	7.69796	0.210018	6.2237
	4.01029	7.55986	9.25006	8.66959	3.89159	13.4674	7.80813	3.59647	11.4046	46.0606	12.9346	8.11472	4.89768	9.10494	0.300462	14.4236	0.0616416	2.07914	0.742114	15.3393	32.0274	89.8853	35.1794	17.9863	23.2467	92.1502	0.000560511		4.10443	0.554869	1.13533	0.554869	4.22313	5.35268		4.70511	4.74156	8.04131	6.65219	5.70589	10.5485	6.73243	2.2543	8.98673	33.4843	4.98264	7.71409	0.21513	6.17904
	3.78763	7.28929	8.54717	9.98714	3.62672	12.4602	7.61636	3.48234	11.0987	45.7218	12.1267	7.91823	4.66304	9.62715	0.347378	14.6592	0.106979	0.866404	5.62058	15.9172	23.463	94.157	38.4623	24.4423	12.2776	97.3056	1.06265		4.1306	0.628942	0.628942	2.06891	4.29151	4.542		4.6841	4.69642	8.07367	6.59754	5.67353	10.5258	6.70851	2.26565	8.97416	33.7728	4.9407	7.73238	0.220285	6.13553
	3.6113	7.26927	7.98859	12.2913	3.36084	11.8743	7.7326	3.8552	11.5878	49.8564	14.8625	7.62893	4.52579	10.9029	0.413327	16.9851	0.21467	0.0655331	20.7814	19.1122	17.1538	97.6101	38.7109	30.2774	1.43957	102.622	2.61393		4.01763	0.359659	0.359659	4.66233	4.26809	4.24538		4.66513	4.65503	8.09753	6.54652	5.62402	10.5034	6.68193	2.27686	8.9588	34.075	4.90485	7.74363	0.224436	6.08527
	3.38088	11.3582	7.57856	11.9033	3.21335	11.1979	8.10537	4.02739	12.1328	49.688	16.2199	9.38823	4.4303	11.3181	0.437366	22.3208	10.5809	0.277539	14.4246	23.9319	9.56377	102.216	4.54916	34.958	2.5209	105.632	5.25864		6.00735	1.96997	1.80968	2.51512	6.17488	1.80968		4.64198	4.61555	8.11143	6.49711	5.57504	10.4826	6.65396	2.288	8.94195	34.3856	4.87525	7.74706	0.227519	6.03608
	3.23629	11.0979	7.32623	11.1588	3.01631	10.6498	7.74756	3.85223	11.5998	49.7218	14.8396	8.98803	4.25878	10.9859	0.441277	20.3515	11.225	0.177518	11.6362	22.3847	8.42321	105.161	5.72716	38.0054	5.43976	109.721	8.07268		5.75174	2.1099	1.6618	2.17072	5.97172	1.6618		4.58621	4.57755	8.12255	6.46295	5.52844	10.4632	6.62349	2.30443	8.92791	34.7918	4.82177	7.74779	0.232786	5.99569
	3.09707	10.5735	6.87258	10.793	2.9384	9.84166	7.35271	3.63954	10.9923	49.4994	13.2463	8.35712	4.04095	10.3905	0.439982	18.1105	10.3735	0.230521	11.8359	19.4861	6.19487	108.036	8.51225	43.8045	7.27942	111.359	13.3183		5.26005	2.21639	1.48454	2.43592	5.41872	1.48454		4.49952	4.54093	8.13175	6.43139	5.48542	10.442	6.5885	2.32504	8.91353	35.2893	4.77705	7.74594	0.237075	5.9584
	2.88591	9.9183	6.41642	10.4137	2.81793	9.07655	6.92146	3.44095	10.3624	49.7142	11.8401	7.74648	3.76854	9.70786	0.44072	16.2857	8.98102	0.255069	12.1955	16.839	4.6444	112.47	12.7648	50.0509	9.47049	113.916	19.4881		4.86057	2.17181	1.33007	2.66718	4.92856	1.33007		4.41846	4.49503	8.14101	6.40051	5.45152	10.4116	6.55301	2.34257	8.89558	35.748	4.73415	7.74401	0.24121	5.92601
	2.73671	9.653	7.36164	9.70971	2.64484	8.88648	6.83206	3.31796	10.15	48.5646	11.0089	8.12406	3.89294	9.46137	0.416976	16.7719	7.95767	0.280452	8.28087	17.5328	4.22064	115.657	14.7309	37.57	14.2987	117.641	21.2023		5.38735	1.52894	0.762421	1.58565	5.47922	0.762421		4.34042	4.4612	8.14944	6.37215	5.36047	10.3825	6.51102	2.36342	8.87444	36.2988	4.68602	7.73983	0.245763	5.86631
	3.12112	9.38525	7.57833	8.92232	2.48247	8.8049	6.71573	3.09664	9.81237	46.1102	9.58916	8.19161	4.23542	8.89297	0.354769	12.9212	7.12633	0.74407	4.86906	17.9205	4.36462	107.536	16.8579	34.9607	20.8735	121.19	21.9603		5.07049	1.19364	0.613286	0.730713	5.70915	0.613286		4.23095	4.43391	8.15614	6.34659	5.26251	10.3539	6.464	2.38997	8.85397	36.9736	4.64106	7.73311	0.24988	5.80455
	3.94702	8.73216	7.07829	8.20389	2.39399	8.6113	6.49444	2.68532	9.17976	41.3479	7.21093	7.64109	4.72984	8.50945	0.285484	6.48935	5.00739	0.340879	2.92222	16.8137	4.48108	91.089	22.6473	41.1239	27.9544	123.145	23.8123		3.69407	1.09107	0.562801	0.562801	5.2471	0.970206		4.12198	4.40805	8.14938	6.32279	5.16428	10.3278	6.41572	2.41564	8.83136	37.652	4.59711	7.71596	0.253296	5.74354
	3.76776	8.22128	6.67297	7.6884	4.4495	8.20119	6.50018	1.94775	8.44794	29.9646	3.79375	7.18068	5.00536	8.07299	0.234558	7.46612	2.96217	0.0298551	1.41187	4.20531	2.89342	94.543	27.7708	46.4867	33.6711	81.7503	27.983		3.41292	1.04059	0.507717	0.507717	2.73119	1.0205		4.02043	4.37979	8.13238	6.30133	5.03554	10.3044	6.36232	2.44345	8.80577	38.4051	4.54373	7.68986	0.257172	5.66844
	3.49455	7.73317	6.17656	7.31378	4.85521	7.72348	6.21613	1.7343	7.95043	27.9001	3.00781	6.74517	5.18555	7.62106	0.190176	7.40697	2.30142	0.00156547	1.20485	1.8521	2.27213	99.9306	33.1536	53.5022	38.159	74.5783	33.2652		3.25062	0.987999	0.568611	0.568611	1.88996	0.978315		3.93323	4.35212	8.10956	6.29131	4.91368	10.2832	6.31386	2.46809	8.78194	39.09	4.49251	7.66063	0.260683	5.60249
	3.23611	7.25233	5.89125	6.73179	4.57068	9.01278	6.11582	2.03932	8.15514	33.3449	4.15881	6.31152	4.90082	7.12219	0.18476	8.29277	1.29164	0.050431	0.379421	2.38747	8.39234	105.165	38.9221	57.7574	45.688	79.5736	20.0552		3.07542	0.940803	0.42027	0.42027	1.74085	2.70125		3.85368	4.33759	8.08686	6.27981	4.79985	10.2628	6.2701	2.48909	8.75918	39.6977	4.45315	7.6351	0.263226	5.53983
	5.37923	6.7017	7.99739	6.29282	4.39823	11.5254	7.04913	2.50777	9.5569	35.5757	6.28893	6.49726	5.60763	7.67347	0.155548	2.78857	0.120703	0.899207	0.571996	7.02726	20.0369	65.8022	46.0956	30.1806	51.8149	82.68	3.86396		1.11804	0.204441	1.50013	0.204441	2.09903	5.02812		3.78122	4.32498	8.0645	6.26384	4.6981	10.2432	6.22931	2.50779	8.7371	40.2578	4.41826	7.61434	0.265618	5.48097
	5.35429	6.2532	9.16147	5.90209	7.16906	11.202	7.50702	2.24885	9.75587	29.9566	5.05733	6.71113	5.98987	8.66336	0.182451	4.63426	1.57208	2.73718	2.57581	0.11422	13.6531	66.2074	52.387	18.7456	57.5928	39.968	5.23973		1.35684	0.457931	2.45034	0.809037	0.457931	4.49091		3.7157	4.31368	8.02921	6.24635	4.60205	10.2242	6.18853	2.52289	8.71143	40.7672	4.38578	7.58349	0.267161	5.4242
	5.14947	5.82018	8.6783	6.46408	6.98601	10.5546	7.27544	2.00503	9.28047	27.5588	4.02013	6.72504	5.98115	8.25522	0.159737	4.51976	2.11779	1.96801	0.658311	0.083772	10.753	69.5825	58.8428	23.1629	49.3788	42.316	8.62281		1.57557	0.904866	1.95326	0.260965	0.260965	3.82958		3.65599	4.30363	7.99584	6.22971	4.5087	10.205	6.14982	2.53692	8.68674	41.252	4.3549	7.5543	0.26865	5.3692
	4.87028	5.42412	8.12741	6.6952	6.68086	9.78605	6.93065	1.801	8.73166	25.9861	3.24362	6.68803	5.73831	7.76936	0.150363	4.24512	2.26963	1.43223	0.0554394	0.0623971	8.15327	74.3182	65.0758	28.769	46.184	46.3791	13.7273		1.81774	1.2639	1.43938	0.00716925	0.00716925	3.09802		3.59708	4.29446	7.96432	6.20502	4.41553	10.1878	6.1107	2.55178	8.66248	41.7592	4.32473	7.5245	0.27004	5.31028
	4.51508	5.07762	7.53728	6.39908	6.21229	9.10379	6.47419	1.66779	8.14199	25.7607	2.78154	6.30569	5.36129	7.25273	0.149947	3.83811	1.9504	1.13015	0.00564153	0.0685914	6.91479	80.5686	70.7863	35.4478	50.2965	52.9808	19.2483		1.7906	1.22806	1.23159	0.0933948	0.0933948	2.7981		3.54019	4.28412	7.91686	6.17996	4.32453	10.1724	6.06967	2.56469	8.63436	42.2542	4.29422	7.48263	0.270736	5.25225
	4.32495	4.66569	7.00304	6.2783	5.97821	8.63292	6.14718	1.5794	7.72658	25.693	2.49449	6.12825	4.99382	6.82186	0.154713	3.32054	2.19483	0.732495	0.0171905	0.0285523	6.17887	84.018	77.8876	42.0946	52.0243	56.4432	23.6018		1.8033	1.46257	0.87479	0.150043	0.150043	2.50466		3.48765	4.27426	7.84404	6.15605	4.23916	10.1358	6.02283	2.56583	8.58866	42.6017	4.24794	7.42204	0.271989	5.21516
	4.25789	4.29135	6.79931	6.61655	5.93496	8.78301	6.11384	1.71144	7.82528	27.9928	2.92902	6.27576	4.70225	6.75362	0.179067	3.44458	3.3215	0.469869	0.252715	0.0319988	7.12442	85.2519	84.6351	44.7797	47.2591	57.0949	22.166		2.01787	1.98441	0.523557	0.340795	0.340795	2.50725		3.43943	4.26529	7.77704	6.13416	4.13884	10.0749	5.97161	2.56146	8.53307	42.894	4.17046	7.36632	0.277015	5.19972
	4.14072	3.98397	6.7684	6.24834	5.73155	8.82257	5.94926	1.79983	7.74909	30.253	3.23938	5.98995	4.53843	6.63838	0.187885	3.2708	3.86235	0.670983	0.0894514	0.0473962	8.2559	87.4292	90.3851	45.1945	52.4572	60.2103	21.795		1.84923	2.00597	0.778447	0.258395	0.258395	2.83262		3.39501	4.25781	7.71549	6.11141	4.04054	10.0293	5.92492	2.56191	8.48683	43.2396	4.09486	7.31447	0.282191	5.18461
	3.98119	3.80043	6.72939	5.923	5.42843	8.83294	5.78256	1.87191	7.65447	32.3716	3.50404	5.67572	4.343	6.52779	0.200979	3.24496	3.92884	0.896482	0.0197221	0.125408	9.30479	90.4381	93.9087	45.7205	57.2759	65.0063	21.6983		1.69453	1.87528	1.05367	0.247283	0.247283	3.15722		3.3543	4.24502	7.63936	6.08866	3.94836	9.95417	5.87164	2.55033	8.42197	43.4347	4.02252	7.25169	0.28642	5.16684
	3.77923	3.65539	6.58697	5.77036	5.24396	8.3474	5.56389	1.77578	7.33967	31.9162	3.1534	5.50716	4.14541	6.38282	0.212515	3.185	3.64235	1.04671	0.0426299	0.10235	7.74796	94.32	96.7408	47.6667	59.6096	68.0149	26.4574		1.72793	1.85177	1.07981	0.263196	0.263196	2.84024		3.31635	4.23239	7.54036	6.04958	3.87183	9.8026	5.80218	2.50821	8.3104	43.2288	3.96197	7.16766	0.288033	5.14098
	3.54332	3.40819	6.2287	5.53643	5.0162	7.81639	5.25821	1.67246	6.93066	31.8066	2.79711	5.27632	3.91154	6.05563	0.215115	2.94082	3.42257	0.941862	0.077407	0.0585643	6.54431	98.9579	101.665	52.7422	63.2765	71.8235	32.2021		1.73299	1.86813	0.952385	0.260111	0.260111	2.54007		3.28019	4.21958	7.4429	6.0134	3.79993	9.62839	5.73073	2.45845	8.18918	42.8994	3.90484	7.08552	0.289406	5.11649
	3.40714	3.28176	5.94912	5.18295	4.7882	10.5558	5.5275	2.67083	8.19833	48.3189	7.13332	4.98558	3.75241	5.75758	0.210849	4.49593	5.04337	0.177763	0.118716	0.546572	25.2842	101.686	104.23	56.8811	69.025	75.7401	8.61559		1.57843	1.70382	0.963548	0.197377	0.197377	5.57027		3.24713	4.19985	7.35014	5.97435	3.73105	9.46414	5.66111	2.41254	8.07365	42.616	3.84825	7.00619	0.290935	5.0871
	3.45853	3.23149	5.70448	4.79081	4.47482	17.3179	6.49634	5.37804	11.8744	82.7856	28.9233	4.63282	3.7126	5.47607	0.191917	9.2283	10.6593	0.627036	2.90885	4.08653	117.106	100.652	105.259	60.6311	75.6948	81.2929	14.6446		1.17429	1.40133	1.07167	0.157991	0.157991	12.6851		3.21933	4.18019	7.26238	5.90799	3.66711	9.30816	5.59086	2.36761	7.95847	42.3478	3.79538	6.92378	0.291852	5.04409
	3.31382	3.06977	8.95294	4.43247	4.14667	16.7428	6.77641	5.33299	12.1094	78.6994	28.4408	4.28957	3.52204	7.82282	0.379096	11.9895	13.7392	4.7373	5.49405	6.91552	99.3285	103.577	108.604	20.5947	82.0584	87.318	10.5735		0.975748	1.2198	4.66337	0.142899	0.142899	12.4532		3.19644	4.16283	7.17562	5.82973	3.60711	9.15989	5.52193	2.32318	7.84511	42.0718	3.74604	6.83914	0.292211	4.99628
	3.05177	4.02985	9.98704	4.17741	3.94058	15.5374	6.78735	4.96541	11.7528	73.1568	24.6553	4.10363	3.9629	8.53463	0.365811	13.9546	7.60379	10.238	6.81177	8.1041	76.5641	108.979	89.5149	12.2783	86.7444	91.2121	4.18758		1.05186	0.0737803	5.88341	0.0737803	0.163054	11.4338		3.17445	4.14795	7.08953	5.75971	3.55463	9.0191	5.45756	2.27983	7.73739	41.7737	3.70296	6.75707	0.291979	4.95383
	2.878	4.24057	9.62863	4.11281	3.71943	14.5909	6.52838	4.62384	11.1522	70.8268	21.3799	4.17669	3.81777	8.28161	0.368931	13.3253	5.23409	9.61152	5.83496	7.89021	65.0035	112.638	85.572	14.9186	87.9519	95.4852	1.2095		1.29869	0.0638764	5.45194	0.0638764	0.457262	10.4142		3.16015	4.13432	7.00946	5.69109	3.51117	8.88484	5.39851	2.23632	7.63483	41.4249	3.66696	6.67987	0.291191	4.9127
	3.24552	4.12549	9.03646	4.48223	3.52247	13.8907	6.38382	4.246	10.6298	66.5119	18.0285	4.30386	3.67323	7.89791	0.365105	9.84892	5.10002	7.03654	3.61605	8.18729	56.3537	104.972	87.7142	19.8436	81.1595	99.3731	0.159717		1.05834	0.178366	4.7326	0.178366	0.781387	9.58687		3.14744	4.12033	6.93211	5.63034	3.47166	8.75627	5.34303	2.19434	7.53736	41.0692	3.63383	6.60667	0.290302	4.87534
	3.63784	3.93434	8.56211	4.33084	3.35541	13.4049	6.20424	4.01929	10.2235	64.783	16.1547	4.13259	3.71196	7.50429	0.33811	6.58641	5.15247	5.55952	3.50963	8.11581	51.8496	97.0864	91.3314	24.2948	83.91	102.732	0.00742533		0.494748	0.198251	4.42952	0.198251	0.777174	9.27232		3.13578	4.09771	6.85638	5.59802	3.43398	8.63537	5.29287	2.15624	7.44911	40.7386	3.59991	6.54179	0.290078	4.84786
	3.44704	3.65157	10.9178	4.03027	3.16314	12.8279	6.33962	4.33758	10.6772	68.4202	18.8146	3.84092	3.49817	9.19594	0.448851	8.36702	7.2256	20.9601	5.33309	10.09	42.0972	100.883	96.8159	6.6216	89.507	106.666	0.439869		0.393882	0.189349	7.07691	0.189349	0.677778	8.98693		3.12241	4.06725	6.78602	5.5657	3.39821	8.52334	5.24382	2.12265	7.36647	40.4791	3.56547	6.48094	0.2902	4.81648
	3.24911	3.47346	10.7557	3.77941	2.94469	11.9383	6.02344	4.14954	10.173	68.8899	17.2187	3.62644	3.3052	9.0116	0.463302	7.69694	6.50241	22.3938	5.03567	9.47872	34.9859	104.898	100.353	7.48255	94.3165	111.226	2.41103		0.37733	0.152976	7.12922	0.152976	0.681748	8.3119		3.10845	4.02816	6.72059	5.53621	3.36854	8.41466	5.1961	2.09099	7.28709	40.2415	3.53345	6.4245	0.290326	4.78219
	3.0865	3.25842	10.1403	3.54664	2.71872	11.082	5.63876	3.87237	9.51113	68.6742	14.9953	3.40253	3.12948	8.49187	0.461426	6.51406	5.66603	20.2637	4.37697	8.52662	29.6289	108.255	104.707	11.2279	98.8919	116.044	5.80363		0.316035	0.14411	6.73775	0.14411	0.683807	7.67948		3.09563	3.99419	6.67177	5.50417	3.33808	8.29749	5.15022	2.05851	7.20873	39.9694	3.50211	6.37987	0.291213	4.74918
	3.77621	3.00869	9.46686	3.30248	2.56236	10.512	5.4381	3.56286	9.00095	65.5166	12.6939	3.53935	3.08214	8.0442	0.445975	2.76185	5.90203	16.231	4.56085	8.26984	25.7442	94.3786	109.881	16.1943	103.808	119.437	8.87511		0.236866	0.530661	5.92751	0.236866	0.976984	6.97262		3.08254	3.9706	6.6299	5.46861	3.30958	8.19367	5.10915	2.02968	7.13883	39.7264	3.47484	6.33958	0.291892	4.71961
	3.69731	2.7995	9.21968	3.0398	2.4843	9.89549	5.18935	3.4137	8.60305	65.7829	11.6534	3.36856	2.85958	7.83908	0.465433	2.22618	5.71137	16.2436	4.62053	7.3173	22.1478	95.918	114.31	18.2449	109.229	121.149	12.9283		0.328751	0.569056	5.85112	0.328751	0.88426	6.52694		3.06488	3.94834	6.5939	5.42239	3.28231	8.11157	5.07057	2.00858	7.07915	39.6126	3.44882	6.30103	0.292539	4.68537
	3.46038	2.71001	8.54423	2.83031	2.41353	9.15117	4.8516	3.12005	7.97165	64.3096	9.7347	3.14534	2.74009	7.27326	0.452713	1.93552	4.58642	13.6355	4.08563	5.94419	18.4863	100.615	116.231	24.4714	113.652	122.712	18.8348		0.315032	0.435331	5.39888	0.315032	0.731811	6.00583		3.04711	3.92737	6.54255	5.38034	3.25477	8.02718	5.02989	1.98458	7.01446	39.4557	3.42292	6.252	0.292413	4.65385
	3.25785	3.91331	7.97401	2.70792	2.24108	8.42857	4.75379	2.73193	7.48572	57.4685	7.46346	3.58558	2.8454	6.95883	0.419557	2.23782	0.706411	10.3698	4.1856	6.31368	13.504	104.719	91.7338	30.4381	116.277	126.562	25.6291		0.327726	0.327726	4.38843	0.877665	1.3445	4.84298		3.02924	3.90569	6.48863	5.34289	3.21471	7.9338	4.98583	1.96001	6.94584	39.3117	3.38745	6.2022	0.293519	4.62429
	3.07016	3.75261	7.44078	2.57359	2.09359	7.73218	4.44382	2.49724	6.94106	56.196	6.23623	3.41138	2.69773	6.51873	0.414584	1.88694	0.477772	8.98178	3.49774	5.52358	10.8133	108.596	94.8379	36.6062	119.192	129.903	33.1649		0.341225	0.341225	4.0294	0.837791	1.31779	4.3208		3.01122	3.88496	6.44232	5.31746	3.17514	7.76568	4.9328	1.91476	6.84756	38.817	3.3526	6.1611	0.295207	4.60121
	2.8834	3.52786	6.91898	2.72922	1.93109	7.12496	4.18592	2.25581	6.44173	53.8905	5.08869	3.20563	2.76777	6.0712	0.373735	1.69656	0.433045	7.46964	2.12196	5.08424	8.63797	112.523	99.2658	43.1925	115.818	133.633	40.5275		0.32223	0.32223	3.71336	0.476404	1.27453	3.91933		2.99455	3.86638	6.34896	5.30432	3.14144	7.63668	4.88205	1.87308	6.75513	38.3666	3.32268	6.0878	0.293835	4.58535
	2.73848	3.34276	6.48406	4.37495	1.81062	6.68602	4.23948	1.99993	6.23941	47.1738	3.9997	3.85885	2.88955	5.95678	0.346724	2.253	0.804116	5.03813	0.0183507	5.89935	5.98556	115.618	102.989	49.0984	83.1039	136.433	46.3088		1.12037	0.516095	2.62521	0.516095	2.04823	2.82717		2.97886	3.84912	6.26075	5.2933	3.1111	7.51355	4.83445	1.83338	6.66783	37.9234	3.2956	6.01889	0.29237	4.57121
	2.58671	3.17841	6.09442	4.1685	1.7043	6.47054	4.03381	1.92116	5.95498	47.6265	3.69087	3.67345	2.73463	5.61294	0.344807	2.09411	0.731718	4.2461	0.0181397	5.42662	5.93765	118.905	106.351	54.7106	86.9106	138.928	49.288		1.08674	0.495045	2.42097	0.495045	1.96915	2.79709		2.96457	3.83351	6.1745	5.28143	3.07544	7.39322	4.78711	1.79565	6.58277	37.5102	3.26496	5.95123	0.291474	4.55747
	2.9468	2.99286	5.67284	4.05408	1.63131	6.13972	3.90627	1.73558	5.64185	44.4307	3.01225	3.52347	2.95831	5.26815	0.280781	0.920584	0.834315	3.12078	0.0218485	5.17542	4.9883	111.182	110.213	61.1249	89.057	140.654	54.0425		0.576673	0.53061	2.14937	0.53061	1.89216	2.61625		2.94646	3.82241	6.09112	5.2414	3.03933	7.28314	4.73731	1.76043	6.49774	37.1609	3.2351	5.87869	0.290065	4.53191
	3.58446	2.76632	5.34126	3.72626	1.52889	5.73754	3.78079	1.57516	5.35595	41.6622	2.48113	3.65536	2.97086	4.93751	0.24868	0.0385464	1.02914	2.43508	0.00297324	5.07103	3.82887	98.1412	115.02	66.4195	95.3517	143.094	60.1174		0.0709025	0.889037	1.6859	0.0709025	2.12647	2.08218		2.92661	3.81342	6.01097	5.18757	3.00657	7.19551	4.69011	1.73101	6.42112	36.9076	3.20828	5.80512	0.288109	4.50049
	3.39789	2.59998	5.23185	3.61299	1.43066	6.24027	3.75227	1.74596	5.49824	46.5308	3.04838	3.50544	2.79946	4.82713	0.265869	0.125585	1.32778	2.18914	0.0194006	5.38988	6.19013	101.872	118.616	68.215	97.5767	145.454	52.5742		0.107547	0.90546	1.72641	0.107547	2.07478	2.73483		2.9093	3.8053	5.91599	5.13522	2.97591	7.11591	4.64294	1.70087	6.3438	36.6334	3.18325	5.7208	0.284988	4.47026
	3.17207	2.50936	6.1262	3.52527	1.3384	6.20948	3.81346	1.97032	5.78378	51.6674	3.88214	3.34867	2.67503	5.47597	0.343631	0.411388	1.70069	5.34877	0.0830563	6.12593	5.74089	106.482	120.598	54.2414	99.3175	147.688	53.0218		0.1766	0.83931	2.77754	0.1766	2.01027	2.86081		2.89184	3.79525	5.82921	5.07629	2.94584	7.0397	4.59636	1.67281	6.26917	36.3944	3.15819	5.64098	0.282161	4.43577
	2.96666	2.36274	7.22809	3.37629	1.28042	5.98902	3.86721	2.27176	6.13897	58.7442	5.1609	3.17148	2.51372	5.33584	0.359525	0.810976	2.26341	11.2955	0.240997	6.69145	4.50211	110.763	123.84	39.2251	102.309	149.1	56.2809		0.204814	0.808735	4.05661	0.204814	1.89106	2.81755		2.86515	3.78718	5.74754	5.01518	2.91964	6.96237	4.54951	1.64613	6.19564	36.1825	3.13653	5.56445	0.27904	4.40118
	2.78306	2.20626	7.06611	3.19465	1.20459	5.69594	3.69177	2.23018	5.92195	60.4096	4.97371	2.98885	2.35046	5.07062	0.366544	0.825755	2.20672	11.3862	0.247127	6.18607	4.01671	114.662	127.347	41.2802	106.016	150.958	60.7642		0.205796	0.78259	4.07726	0.205796	1.78427	2.70709		2.84985	3.77987	5.66794	4.95363	2.89861	6.88792	4.5063	1.61727	6.12357	35.889	3.11893	5.48936	0.275366	4.36675
	2.72175	2.07411	6.64811	3.02513	1.13152	5.38909	3.49828	2.09539	5.59367	59.8976	4.39066	2.87344	2.23602	4.7981	0.364236	0.603006	2.02828	9.9214	0.223876	5.60158	3.57515	115.979	130.347	46.8263	109.536	152.759	65.6423		0.15169	0.799331	3.77467	0.15169	1.74192	2.51565		2.83597	3.75213	5.59342	4.89792	2.87927	6.81798	4.46278	1.59209	6.05487	35.6748	3.09748	5.41955	0.272637	4.32502
	2.6116	2.04504	6.42702	2.93521	1.37104	5.10666	3.4161	1.94238	5.35848	56.8597	3.77285	2.77341	2.18668	4.5638	0.352141	0.647206	1.8798	9.06569	0.231255	4.18226	2.85802	118.363	131.012	49.9009	111.427	146.895	70.2985		0.161801	0.728369	3.65362	0.161801	1.40237	2.33326		2.82364	3.70546	5.52489	4.85392	2.86491	6.7326	4.41757	1.56425	5.98182	35.4097	3.07505	5.35715	0.270641	4.27969
	2.43439	2.06217	6.51995	2.7699	2.04463	4.71233	3.42389	1.81158	5.23547	52.9099	3.28182	2.60215	2.15523	4.22672	0.324587	0.979114	1.85429	9.58554	0.427707	1.90237	1.66006	122.25	130.62	48.5967	114.944	131.021	77.0666		0.167754	0.539977	3.9178	0.167754	0.557516	2.11018		2.82885	3.65935	5.46227	4.81065	2.85474	6.64553	4.3769	1.5324	5.90929	35.011	3.05589	5.29937	0.268511	4.235
	2.35974	2.017	6.69731	2.62303	1.94293	4.35369	3.33228	1.86954	5.20182	56.1039	3.49518	2.49138	2.10268	3.92103	0.301864	0.945847	1.72997	11.3234	0.503044	1.93031	1.04328	123.907	131.655	46.1553	118.115	133.36	83.4919		0.131645	0.474381	4.20593	0.131645	0.548455	1.86231		2.84393	3.61469	5.4049	4.75129	2.84551	6.56532	4.3376	1.5002	5.8378	34.5859	3.0378	5.2415	0.266169	4.18299
	2.26727	1.90827	6.55433	2.59983	1.82548	4.1109	3.21101	1.83677	5.04778	57.2022	3.37372	2.43355	1.99802	3.73313	0.302751	0.890652	1.69715	11.1778	0.373543	1.9197	0.809791	125.974	134.162	48.1185	118.619	136.086	87.9878		0.166281	0.525284	4.12078	0.166281	0.608069	1.67735		2.85857	3.56862	5.35252	4.66685	2.84487	6.4879	4.29655	1.46692	5.76347	34.1418	3.03608	5.1811	0.261041	4.11774
	2.13582	1.79735	6.16688	2.5463	1.70625	3.94892	3.05025	1.73131	4.78156	56.7596	2.99744	2.34106	1.88197	3.59826	0.31318	0.836188	1.56977	9.71335	0.253968	1.80634	0.807596	128.942	136.743	53.644	119.788	138.882	91.0529		0.20524	0.543711	3.82582	0.20524	0.634808	1.60786		2.87201	3.48067	5.30366	4.58507	2.86436	6.41557	4.25356	1.43686	5.69042	33.7802	3.02417	5.12401	0.257707	4.03287
	2.11285	1.6959	5.71989	3.8702	1.59421	3.69064	3.11395	1.61357	4.72752	51.8176	2.60362	2.90175	1.80014	3.82531	0.360002	1.0022	2.01087	6.79095	0.571919	2.30961	0.332575	129.464	139.126	60.3913	92.5613	141.536	96.0486		0.788895	1.20585	2.81815	0.968456	1.30754	0.788895		2.88372	3.39448	5.25641	4.51083	2.88291	6.3461	4.21241	1.40951	5.62192	33.461	3.01141	5.07001	0.254733	3.95265
	2.08186	1.61007	5.33092	3.73232	1.49026	3.41252	2.94299	1.49495	4.43794	50.7969	2.23487	2.74719	1.72802	3.65237	0.357661	0.74155	1.77669	5.70221	0.62304	2.11042	0.220457	130.17	141.158	66.5882	95.2334	144.02	101.577		0.665331	1.13712	2.58373	0.985131	1.25693	0.665331		2.89469	3.31191	5.21196	4.44164	2.89982	6.2833	4.17389	1.38575	5.55964	33.2005	3.00284	5.01938	0.251369	3.87677
	1.93304	1.54663	5.05537	3.48416	2.20705	3.29377	2.92	1.29509	4.2151	44.3525	1.67727	2.75041	2.00154	3.43656	0.263883	0.974097	1.88616	4.5598	0.318276	0.508308	0.139703	133.588	142.67	71.1612	100.138	127.329	103.985		0.817369	1.20378	2.30496	0.733754	0.543363	0.543363		2.9059	3.23758	5.17517	4.37363	2.91734	6.22709	4.13945	1.36487	5.50432	32.9723	2.9974	4.97478	0.248035	3.8056
	1.90985	2.61005	4.84317	3.33687	2.17325	3.11162	2.99747	1.0533	4.05076	35.1395	1.10943	2.86083	2.28245	3.28055	0.179418	1.1829	0.150094	3.40661	0.11519	0.679329	0.0130306	134.125	118.397	74.7864	103.108	128.093	107.733		0.95098	0.250786	1.98233	0.476031	0.68758	0.250786		2.9161	3.17384	5.12888	4.31012	2.93638	6.17185	4.1062	1.34227	5.44847	32.689	2.99574	4.92419	0.243492	3.74198
	2.44759	2.83686	4.55335	3.47656	2.12296	2.93718	3.06242	0.862734	3.92515	28.1717	0.74431	2.88702	2.54491	3.34171	0.135359	0.378011	0.050877	2.22289	0.171513	0.882574	0.0156848	121.959	113.513	79.883	100.291	129.234	111.385		0.439427	0.0501602	1.66634	0.589541	0.764055	0.0501602		2.92042	3.11097	5.07989	4.25247	2.95653	6.11636	4.07277	1.32074	5.39352	32.4286	2.99514	4.87303	0.23867	3.68172
	2.85263	2.66664	4.29268	3.36968	1.99511	2.75183	2.98809	0.776024	3.76412	25.9705	0.602213	2.80223	2.68794	3.24042	0.0931928	0.0183492	0.103333	1.70194	0.145606	0.98602	0.055822	113.177	117.169	84.6107	102.443	132.157	115.332		0.0504037	0.135591	1.49045	0.567446	0.807122	0.0504037		2.91382	3.05282	5.03437	4.19978	2.97546	6.06085	4.03952	1.30186	5.34137	32.2281	2.9948	4.82572	0.234118	3.6263
	2.71989	2.49811	4.08743	3.20557	1.86175	2.61582	2.83143	0.752041	3.58347	26.5605	0.565566	2.66786	2.52753	3.08415	0.0991888	0.0124396	0.111103	1.57754	0.139982	0.940281	0.0464867	116.018	120.846	88.4287	105.792	135.241	118.271		0.0520375	0.169751	1.41957	0.537712	0.806111	0.0520375		2.90628	2.99882	4.99156	4.15072	2.97087	6.01546	4.00562	1.29039	5.29601	32.2144	2.97786	4.78135	0.232432	3.57477
	3.13883	2.4591	3.87822	4.03052	1.76586	2.47689	2.95824	0.886721	3.84496	29.9746	0.786274	2.80786	2.46355	3.69337	0.199747	0.0326147	0.249142	0.846368	1.14979	1.42176	0.231692	107.169	121.705	92.4071	89.5022	137.481	121.312		0.33097	0.348767	1.07036	1.22266	1.042	0.33097		2.89946	2.94868	4.95265	4.104	2.96086	5.98868	3.97572	1.28576	5.26149	32.3404	2.95173	4.74049	0.232542	3.53243
	3.03199	3.55668	3.75219	3.86212	1.66271	2.29524	3.02682	0.88325	3.91007	29.1808	0.780131	3.29434	2.47943	3.70331	0.197951	2.67432e-05	0.280745	0.526152	0.697727	1.86079	0.535211	109.393	98.6924	94.8461	92.7168	139.91	125.347		0.262341	0.262341	0.457851	0.567788	1.63162	0.999094		2.89362	2.90128	4.9158	4.06097	2.95266	5.94821	3.94542	1.27658	5.222	32.3559	2.91413	4.70209	0.234758	3.50681
	2.87568	3.43167	3.51009	3.5473	1.83975	2.12545	2.88832	0.748024	3.63635	25.8982	0.559539	3.15367	2.313	3.49048	0.202891	0.000159925	0.295225	0.386593	0.434248	1.09949	0.581977	112.687	101.192	99.6202	98.8789	135.753	129.178		0.277996	0.277996	0.356416	0.393625	1.31392	1.02822		2.86505	2.85917	4.85733	4.02147	2.94473	5.88094	3.90478	1.25875	5.16353	32.2361	2.88497	4.64837	0.234079	3.4831
	2.73918	3.20589	3.23393	3.4393	1.7588	2.01551	2.7321	0.698187	3.43029	25.5549	0.487465	2.97254	2.19643	3.22692	0.190011	5.00966e-05	0.224478	0.251834	0.500131	0.947328	0.513503	115.603	105.785	105.209	101.038	137.647	131.689		0.233356	0.233356	0.261396	0.466765	1.21374	0.957025		2.83595	2.82355	4.78793	3.98461	2.91218	5.81391	3.85969	1.24223	5.10191	32.1846	2.85501	4.5871	0.232742	3.44839
	2.57593	3.00397	3.26861	3.49736	1.72738	1.8695	2.65712	0.7337	3.39082	27.6126	0.538316	2.78995	2.0461	3.20245	0.220317	0.00659234	0.120302	0.373911	0.705995	0.864418	0.62036	119.141	109.98	104.499	99.8745	138.385	135.061		0.214019	0.214019	0.478657	0.707409	1.06257	0.920455		2.81629	2.792	4.73479	3.94062	2.88548	5.75063	3.81997	1.22607	5.04604	32.0964	2.83359	4.53625	0.231031	3.41305
	2.39093	2.8033	3.17074	3.58296	1.65925	1.80183	2.56817	0.760659	3.32883	29.6187	0.578602	2.59712	1.9491	3.07888	0.224699	0.031413	0.0552887	0.363097	1.0298	0.826136	0.587281	123.213	114.229	106.509	98.1709	139.992	136.639		0.206186	0.206186	0.573627	0.98584	0.937869	0.795291		2.8116	2.76288	4.68463	3.89308	2.86138	5.69212	3.78428	1.20859	4.99287	31.937	2.82405	4.48675	0.22743	3.37723
	2.29649	2.58416	3.05486	3.43764	1.57625	1.77263	2.45367	0.721808	3.17548	29.4175	0.521007	2.44032	1.9036	2.93718	0.213516	0.0247055	0.0170265	0.361425	0.968195	0.769872	0.463812	125.319	118.961	108.915	101.072	141.963	137.322		0.143833	0.143833	0.614533	0.997316	0.864077	0.66769		2.80856	2.73553	4.63879	3.85544	2.84025	5.63799	3.75276	1.19236	4.94512	31.7729	2.81648	4.44295	0.224049	3.34784
	2.22161	2.40704	2.9455	3.172	1.48818	1.88645	2.35347	0.633653	2.98712	26.9242	0.401516	2.31432	1.97024	2.81089	0.175825	0.0173851	0.00286988	0.35051	0.670002	0.748713	0.2181	127.001	122.856	111.209	106.483	144.07	134.667		0.0927119	0.0927119	0.63118	0.857677	0.826141	0.427871		2.80485	2.71153	4.59726	3.82568	2.82005	5.59116	3.72509	1.17867	4.90375	31.6413	2.80865	4.40436	0.221227	3.32286
	2.09873	2.29903	2.72689	2.97889	1.4464	2.59806	2.358	0.544228	2.90223	23.0801	0.296184	2.44854	2.14881	2.69468	0.112703	0.0672201	0.00347776	0.136078	0.385505	0.831012	0.0576294	129.786	125.262	115.868	110.506	145.074	118.658		0.349813	0.149517	0.278343	0.530346	1.00214	0.149517		2.80025	2.69016	4.55714	3.79057	2.7996	5.5713	3.7015	1.17343	4.87494	31.7015	2.79976	4.3655	0.218518	3.29541
	1.94887	2.27168	2.53991	2.75225	1.38241	3.97472	2.4783	0.876593	3.3549	35.3707	0.768415	2.40579	2.02957	2.69916	0.141601	0.280304	0.0426934	0.00379464	0.0750466	1.20099	2.23925	133.223	125.875	119.928	115.322	146.62	90.5612		0.456926	0.134112	0.134112	0.346458	1.02339	1.56892		2.79538	2.67086	4.53037	3.75744	2.77988	5.55068	3.68077	1.16959	4.85036	31.7757	2.78375	4.33713	0.218144	3.27641
	1.86918	2.75059	2.38213	2.60297	1.37029	3.7203	2.44924	0.80438	3.25362	32.842	0.647027	2.49255	1.99741	2.71368	0.152039	0.336477	0.0908097	0.00450405	0.0236318	1.16413	1.61558	135.069	115.358	123.409	118.551	146.914	95.4682		0.623373	0.258039	0.110419	0.110419	1.12226	1.22775		2.79024	2.6529	4.50289	3.72646	2.76266	5.52543	3.66009	1.16367	4.82377	31.7936	2.76955	4.30878	0.217456	3.25835
	1.75536	2.83049	2.24325	3.17438	2.16062	3.58442	2.62475	0.690245	3.315	26.2975	0.476438	2.53687	2.18128	3.08841	0.172141	0.75585	0.0423264	0.145544	0.302095	0.215419	0.920957	137.727	113.648	126.514	106.434	128.379	98.142		0.781512	0.293618	0.293618	0.637516	0.376248	1.04755		2.78554	2.63583	4.47517	3.69635	2.75223	5.5015	3.6411	1.15693	4.79803	31.7742	2.76055	4.28046	0.215865	3.24094
	1.61397	2.65453	2.10334	3.20294	2.12578	3.44256	2.52385	0.705045	3.2289	27.9353	0.497089	2.39015	2.10895	3.06584	0.184914	0.82789	0.0170775	0.17683	0.461163	0.158466	0.844016	141.066	117.431	129.681	105.846	129.17	100.973		0.776186	0.264379	0.286813	0.812788	0.264379	1.0524		2.78105	2.62069	4.44835	3.66816	2.7415	5.47998	3.62329	1.15084	4.77413	31.7623	2.75139	4.2533	0.214415	3.22461
	1.52372	2.49032	1.96251	3.05324	2.017	3.31142	2.39304	0.688653	3.08169	28.7774	0.474243	2.25366	1.97613	2.91251	0.19154	0.755705	0.00946428	0.18535	0.435866	0.141402	0.84343	143.218	121.017	132.908	108.949	131.655	103.626		0.729938	0.236659	0.291148	0.799576	0.236659	1.05776		2.776	2.60599	4.4218	3.64208	2.72997	5.43137	3.6012	1.13623	4.73743	31.5513	2.74148	4.22687	0.213164	3.20904
	1.68363	2.42408	1.95406	2.96026	1.89703	3.15701	2.34601	0.605816	2.95183	25.8233	0.367013	2.18907	1.91129	2.82622	0.193125	0.438742	0.00609422	0.153628	0.377304	0.201585	0.657714	139.416	122.479	133.103	110.898	134.422	106.793		0.505432	0.23501	0.23501	0.771195	0.292039	0.967939		2.77484	2.59067	4.40145	3.61798	2.71963	5.31482	3.5699	1.10023	4.67013	30.8196	2.73343	4.20559	0.212156	3.19641
	1.92697	2.37935	1.95121	2.9508	1.7987	2.94661	2.32561	0.52079	2.8464	22.3937	0.271222	2.16528	1.93303	2.8048	0.184001	0.158913	0.00288862	0.140173	0.390865	0.277628	0.385643	133.729	123.47	133.169	111.098	136.712	111.186		0.238314	0.214071	0.214071	0.785517	0.366579	0.781327		2.78078	2.57598	4.36916	3.59928	2.7106	5.20058	3.53939	1.06228	4.60168	30.0131	2.72814	4.17669	0.209788	3.19003
	1.83748	2.39831	1.87444	3.27088	2.20006	2.91481	2.416	0.575248	2.99124	23.81	0.33091	2.29918	1.95584	2.78569	0.175016	0.334678	0.000312885	0.293287	0.730826	0.0466293	0.248817	135.806	123.05	134.946	104.453	127.487	111.857		0.4617	0.0991248	0.424746	0.971697	0.0991248	0.615629		2.78787	2.55054	4.3244	3.58307	2.70283	5.09503	3.50729	1.02708	4.53437	29.2841	2.72409	4.13907	0.20617	3.18547
	2.30984	2.26212	1.93677	3.05632	2.63473	2.85714	2.50949	0.415843	2.92533	16.5709	0.172926	2.47229	2.27405	2.80154	0.103926	0.039857	0.0611901	0.328006	0.299028	0.0156851	0.120862	125.02	126.09	133.502	108.884	117.86	113.081		0.162441	0.210165	0.535517	0.584035	0.162441	0.384853		2.79446	2.52215	4.28162	3.57201	2.69658	4.99606	3.47714	0.995051	4.4722	28.6169	2.72105	4.10422	0.202654	3.18324
	2.21825	2.11134	1.82726	3.74567	2.51217	2.73059	2.52421	0.675946	3.20016	26.7785	0.456903	2.36521	2.13807	2.67599	0.111739	0.0936122	0.170464	0.48575	1.49195	0.00014497	0.0425924	127.077	129.498	136.045	94.9731	120.536	115.788		0.14696	0.253873	0.537957	1.38045	0.14696	0.36538		2.79501	2.49437	4.24131	3.57139	2.6936	4.90056	3.44937	0.965343	4.41472	27.986	2.71895	4.07383	0.199459	3.1832
	2.09572	1.9824	1.7391	6.43962	2.33159	2.57323	2.86028	1.77684	4.63712	62.1213	3.15717	2.21365	2.01073	2.51282	0.110995	0.584549	0.770665	1.25704	12.8117	0.279512	0.0823935	129.854	132.45	138.109	49.7231	124.534	119.199		0.117934	0.231252	0.474553	4.22596	0.117934	0.359581		2.78931	2.46804	4.20476	3.56947	2.69408	4.80674	3.42207	0.937246	4.35931	27.3883	2.71789	4.04594	0.196345	3.17939
	1.96067	1.8905	1.67819	6.23309	2.22262	2.45577	2.74014	1.73243	4.47257	63.2241	3.00131	2.09165	1.90805	2.39748	0.113676	0.60757	0.721883	1.12774	12.2007	0.267827	0.0808664	132.95	134.573	139.544	52.6785	126.978	121.778		0.130974	0.201143	0.413458	4.14144	0.130974	0.364124		2.78369	2.44377	4.15119	3.56705	2.69436	4.71629	3.39273	0.907375	4.3001	26.7447	2.71669	4.00515	0.191683	3.17537
	1.84384	1.79183	1.62347	5.94695	2.59912	2.36118	2.6944	1.6361	4.3305	60.7224	2.67683	2.10251	1.80484	2.53963	0.169134	0.723445	0.814623	1.14689	10.5791	0.00907796	0.111037	135.658	136.872	140.84	56.9139	118.635	123.875		0.258667	0.310676	0.479042	3.84444	0.49661	0.258667		2.77826	2.42428	4.09767	3.56499	2.69533	4.63393	3.36574	0.879166	4.24491	26.121	2.71606	3.9645	0.186876	3.17163
	1.74956	2.14715	2.73413	5.47719	3.61565	2.35891	3.01376	1.36287	4.37663	45.2214	1.8574	2.54652	2.20009	3.39527	0.213603	1.59821	0.751027	0.078195	6.06847	0.362265	0.428836	137.863	128.685	115.712	64.2224	97.5242	123.925		0.796959	0.399374	0.187611	2.93067	1.06913	0.187611		2.77594	2.40684	4.04736	3.56252	2.69752	4.558	3.34136	0.852658	4.19402	25.5183	2.71712	3.92615	0.181993	3.16923
	1.8978	2.80857	2.87158	5.14229	3.49396	2.98538	3.19993	1.08275	4.28268	33.8367	1.17235	2.92848	2.82433	3.36681	0.0876233	1.69554	0.15316	0.107813	3.77275	0.086453	0.0460327	134.404	114.116	112.774	69.7024	99.9425	110.37		1.03068	0.119906	0.056898	2.21381	0.565479	0.056898		2.78214	2.3918	4.00032	3.56035	2.69991	4.48576	3.32005	0.826432	4.14648	24.8922	2.72047	3.89033	0.176962	3.17125
	1.81053	2.64817	3.04181	4.8704	3.31129	4.41834	3.35009	1.13243	4.48252	33.803	1.2824	3.17655	2.74658	4.14158	0.202521	2.37026	0.492689	0.0950357	2.31133	0.0015055	1.14117	136.435	117.569	109.187	74.3162	103.628	82.3145		1.36602	0.528378	0.134739	1.69385	0.134739	1.2418		2.7883	2.37863	3.95191	3.55961	2.70157	4.41742	3.29957	0.801237	4.10081	24.283	2.72325	3.85383	0.171897	3.17395
	1.67584	2.47914	2.85639	4.54132	3.19638	4.12019	3.14488	1.05721	4.20208	33.6168	1.11769	3.02639	2.57345	3.88924	0.203597	2.15807	0.443212	0.0832221	1.95006	0.00265263	0.951232	139.6	121.263	113.097	80.0982	105.981	87.8136		1.35055	0.547252	0.169993	1.51493	0.169993	1.0938		2.79385	2.36528	3.90771	3.56048	2.70309	4.35456	3.28083	0.778877	4.05971	23.7402	2.72578	3.8209	0.167279	3.17716
	1.62713	2.33867	2.89967	4.46172	3.02299	3.94849	3.04978	1.0348	4.08458	33.9305	1.07082	2.96133	2.47892	3.71711	0.199837	2.02392	0.505673	0.0225327	1.99357	0.000717572	0.807681	140.753	124.376	112.178	81.5294	109.581	91.0611		1.3342	0.622659	0.0616606	1.50039	0.0616606	0.987159		2.79825	2.33965	3.87318	3.56152	2.70494	4.29729	3.26247	0.763046	4.02552	23.3886	2.72827	3.79527	0.163562	3.17989
	1.54091	2.15915	4.54846	5.19831	2.82429	4.39397	3.44418	1.47353	4.91772	42.7833	2.1713	3.60913	2.32543	4.50984	0.319578	3.62244	1.65131	1.21942	3.07698	0.384265	0.902097	142.807	128.413	79.9705	68.77	113.78	82.7574		2.06822	1.44998	0.939327	1.58918	0.784839	0.784839		2.80203	2.31969	3.84397	3.56291	2.70649	4.2453	3.24673	0.748707	3.99544	23.0603	2.73038	3.77371	0.160412	3.18247
	1.45851	2.07968	4.45793	6.01688	3.02792	7.04645	4.01456	2.22031	6.23487	55.3064	4.92977	3.74293	2.31674	5.62715	0.416724	6.5334	3.74378	0.196578	4.00929	0.973462	9.19234	144.783	130.22	81.5978	55.8636	109.478	41.5333		2.28442	1.66325	0.715007	2.27396	0.715007	3.30352		2.80612	2.31978	3.81755	3.56255	2.70843	4.19753	3.23533	0.731023	3.96635	22.595	2.73285	3.7538	0.157393	3.18433
	1.40041	1.97968	4.25915	5.76014	3.19184	6.77663	3.89464	2.11192	6.00656	54.2264	4.46021	3.72549	2.28272	5.38489	0.404582	6.2212	3.66708	0.132865	3.48008	0.49393	8.30589	146.184	132.512	85.2286	59.7675	106.074	45.0838		2.32509	1.74582	0.533654	2.03464	0.533654	3.05114		2.81177	2.33306	3.7926	3.54431	2.71022	4.1536	3.22426	0.709611	3.93387	22.0085	2.73561	3.73053	0.153867	3.17804
	1.36242	1.87436	4.01624	5.33478	3.06556	6.3036	3.65949	1.93604	5.59553	52.9045	3.74824	3.5409	2.17216	5.00515	0.394715	5.27655	3.18671	0.127268	2.8066	0.352761	6.99131	147.104	134.948	89.7726	66.5252	108.692	51.6598		2.17848	1.66654	0.475341	1.79389	0.475341	2.7627		2.81761	2.34675	3.76983	3.54116	2.71523	4.11058	3.21686	0.689613	3.90647	21.4374	2.74082	3.71267	0.150592	3.17938
	1.32487	2.1468	3.73287	5.04426	2.86294	6.27083	3.56376	1.84718	5.41094	51.8322	3.41206	3.2979	2.32583	4.71641	0.339462	5.01264	2.00778	0.0285969	2.19187	0.491149	7.32825	148.017	128.693	95.2227	71.3488	112.957	52.132		1.97304	1.15111	0.434963	1.74635	0.434963	2.97293		2.81945	2.35918	3.74991	3.53956	2.7214	4.06975	3.20988	0.671483	3.88136	20.9193	2.74591	3.69732	0.14766	3.17951
	1.76927	2.18602	3.62139	4.84833	2.71488	7.17187	3.71863	2.01826	5.73689	54.2744	4.07338	3.16814	2.31823	4.54159	0.324113	3.79997	2.34889	0.00945479	1.27623	1.00751	11.9249	137.401	127.804	97.4108	74.6972	116.127	39.9325		1.39886	0.982116	0.453256	1.68019	0.453256	4.00373		2.81409	2.37194	3.73161	3.54217	2.72871	4.03467	3.20387	0.656202	3.86007	20.4816	2.75006	3.68425	0.14519	3.17813
	1.76804	2.12076	3.53726	4.51683	2.53874	7.02905	3.58511	1.96326	5.54838	54.7616	3.85441	3.038	2.22525	4.27193	0.31501	3.30174	2.14433	0.00229003	0.868088	1.09489	11.8607	137.43	129.284	99.0786	80.5373	119.954	41.7579		1.26996	0.917241	0.499258	1.47883	0.499258	3.99105		2.80854	2.38488	3.7137	3.54345	2.74421	3.99278	3.19793	0.638079	3.83601	19.9529	2.7603	3.67114	0.141624	3.176
	1.80152	2.15772	3.61069	4.23433	2.34598	6.62511	3.46256	1.80708	5.26964	52.1892	3.26554	2.97833	2.20479	4.07842	0.298197	2.75906	1.7026	0.0219429	0.595634	1.24675	10.0017	136.646	128.445	97.6221	85.6874	124.213	47.1416		1.17682	0.820613	0.632355	1.256	0.632355	3.64677		2.80436	2.40066	3.68585	3.54245	2.7598	3.95038	3.19058	0.617268	3.80785	19.3466	2.77094	3.65	0.136905	3.17341
	2.47457	2.76335	3.53073	4.00668	2.44894	6.19796	3.57037	1.42869	4.99907	40.0153	2.04117	3.14704	2.54677	3.88769	0.208398	1.20077	0.651291	0.00157115	0.190364	1.25761	6.90422	121.363	115.084	99.2085	89.9539	121.929	53.1896		0.672466	0.383694	0.383694	0.859639	0.698102	3.05092		2.80099	2.41901	3.6455	3.54171	2.77413	3.90903	3.18173	0.594388	3.77612	18.6813	2.78085	3.61955	0.13104	3.17135
	3.31421	2.62039	3.33553	3.68055	2.60685	5.77174	3.55488	1.1669	4.72178	32.8254	1.36166	3.32487	2.79384	3.5943	0.125303	0.0579216	0.873268	0.048112	0.0157945	0.898764	4.91446	103.569	118.172	103.135	96.2464	118.467	59.5883		0.0106623	0.704481	0.0106623	0.355683	0.718025	2.44686		2.79786	2.43753	3.60454	3.5481	2.78856	3.86986	3.17441	0.573058	3.74747	18.0524	2.79088	3.59043	0.125295	3.17298
	3.14033	2.65676	3.22862	3.87891	2.44019	5.40783	3.45877	1.078	4.53678	31.1671	1.16209	3.18448	2.77766	3.71634	0.144547	0.101406	0.643223	0.0529699	0.176517	1.03751	3.7988	107.138	117.382	105.318	92.3938	122.122	65.339		0.0441453	0.527714	0.0441453	0.694437	0.744287	2.22335		2.79443	2.45455	3.56691	3.5708	2.80311	3.83293	3.17045	0.555912	3.72637	17.5341	2.7966	3.56983	0.121454	3.18501
	2.99816	2.92985	3.15308	4.47183	2.66874	5.01073	3.53873	0.959793	4.49852	27.1225	0.921202	3.07562	2.94692	4.14214	0.1686	0.292215	0.370739	0.148726	0.870668	0.756886	2.16678	110.101	111.54	106.874	81.347	117.123	71.9164		0.0774599	0.145774	0.0774599	1.39621	0.406882	1.93511		2.79061	2.46978	3.547	3.59211	2.81343	3.79752	3.16841	0.543226	3.71163	17.1451	2.79632	3.58084	0.12302	3.18022
	4.53086	2.94948	2.98831	4.34273	2.87419	4.76047	3.74101	0.891031	4.63204	23.818	0.793936	3.66552	2.95919	4.48382	0.204841	0.623863	0.626513	0.56655	0.362068	0.751372	1.03931	80.2857	111.125	110.308	83.6924	112.718	76.2235		0.865337	0.716039	0.677208	0.677208	0.79133	1.09495		2.78691	2.48362	3.52829	3.61404	2.8156	3.76519	3.16561	0.533507	3.69912	16.8532	2.79408	3.5926	0.125029	3.17195
	5.29587	2.82301	2.80992	4.05092	2.70349	4.43888	3.68701	1.07418	4.76119	29.134	1.15385	3.43696	2.81319	4.34189	0.213653	2.58841	0.74651	0.769303	0.132429	0.96731	0.565301	67.1615	113.808	114.087	89.1166	116.372	81.9424		1.8589	0.613958	0.627049	0.613958	0.733469	1.00191		2.7823	2.49617	3.50464	3.63575	2.83454	3.73961	3.1655	0.523473	3.68898	16.5368	2.79536	3.60297	0.126222	3.16959
	5.07509	2.6629	2.75063	3.84716	3.29685	4.1327	3.62756	0.917353	4.54491	25.2885	0.841537	3.57201	2.88719	4.06132	0.168976	2.09536	0.930564	0.768999	0.0482271	0.109365	0.255172	70.8289	117.25	115.357	93.0052	103.922	87.5793		1.50308	0.909109	0.821377	0.275155	0.275155	0.560694		2.77721	2.50751	3.47943	3.65436	2.87014	3.72964	3.16972	0.5151	3.68482	16.2506	2.80045	3.61063	0.126372	3.17479
	4.72459	2.56299	2.69289	3.7257	5.16284	3.96491	3.80565	1.04887	4.85452	27.5608	1.10012	3.8453	2.95109	4.53467	0.211545	0.844439	1.54421	1.23824	0.00639246	1.84196	0.0253624	76.8514	119.423	116.601	95.3627	69.3596	90.748		0.879282	1.28231	1.15242	0.119604	1.31754	0.119604		2.7721	2.52127	3.45544	3.69241	2.90448	3.71978	3.17758	0.511073	3.68865	16.0837	2.80519	3.63317	0.128601	3.17996
	4.40727	2.47857	2.60094	3.73441	4.87094	3.70242	3.63243	0.95341	4.58584	26.2472	0.908991	3.71841	2.87631	4.23906	0.191522	0.60039	1.33138	1.06396	0.0104002	1.53393	0.00489878	82.5155	121.275	118.595	95.1927	74.3068	95.8179		0.688862	1.23984	1.11747	0.015995	1.15253	0.015995		2.7667	2.53835	3.43385	3.72404	2.93595	3.71056	3.18491	0.506727	3.69164	15.9103	2.80901	3.64138	0.129042	3.1849
	4.19422	2.31627	2.42774	3.87409	4.6301	3.56184	3.50071	0.9438	4.44451	26.9602	0.890758	3.71797	2.71127	4.11419	0.205543	0.480957	1.4029	1.15127	0.139414	1.27552	0.00373684	86.4316	124.876	122.398	92.4864	78.517	98.5898		0.476255	1.40169	1.29023	0.156126	0.912133	0.156126		2.76076	2.55394	3.41444	3.75821	2.96544	3.7033	3.19268	0.505158	3.69784	15.8224	2.81193	3.63109	0.127139	3.18994
	4.00716	2.48513	2.73704	3.61285	4.56998	3.45571	3.47798	0.777934	4.25591	22.3674	0.605181	3.53428	2.91671	3.90858	0.145323	0.28003	0.985742	0.548987	0.0181912	1.19246	0.000495896	89.9448	121.131	115.649	97.5794	79.5861	100.709		0.472875	1.04915	0.79724	0.0785717	1.0357	0.0785717		2.75687	2.58098	3.39551	3.79218	2.98555	3.69887	3.20166	0.502651	3.70431	15.6997	2.81404	3.62303	0.125676	3.19053
	3.75722	3.27958	2.73245	3.35896	4.54827	3.36288	3.50656	0.606826	4.11339	17.3054	0.368238	3.36092	3.29943	3.65864	0.0516245	0.0628294	0.0515185	0.599253	0.0217858	1.08516	0.0206431	94.7481	104.275	115.748	102.66	79.9738	102.58		0.396297	0.0813382	0.628475	0.00196147	1.18735	0.00196147		2.75232	2.59654	3.37647	3.82254	3.00377	3.69496	3.20777	0.50327	3.71104	15.6891	2.81518	3.61534	0.124431	3.19012
	3.55226	3.09774	2.67958	3.15722	4.49759	3.25553	3.37332	0.618677	3.992	18.3403	0.382761	3.20638	3.11261	3.47808	0.0554525	0.0320202	0.0759451	0.481278	0.0466996	1.26399	0.0138743	98.7801	108.022	116.889	106.789	80.8829	104.766		0.345887	0.108636	0.526797	0.049156	1.29122	0.049156		2.74614	2.60745	3.35806	3.84861	3.0202	3.69316	3.21227	0.505452	3.71772	15.735	2.81466	3.60938	0.123711	3.18913
	3.28742	2.91756	2.52646	2.93492	4.28694	3.05995	3.16888	0.601096	3.76997	18.9687	0.361316	2.99743	2.9219	3.23056	0.0501682	0.0140537	0.0631609	0.412696	0.0547353	1.25007	0.0118648	104.115	111.799	120.223	111.433	84.7162	108.809		0.289989	0.0798776	0.470973	0.062515	1.28951	0.062515		2.73905	2.61862	3.34395	3.88051	3.03625	3.70418	3.22043	0.512405	3.73283	15.9111	2.81335	3.61412	0.124585	3.1901
	3.01408	2.8213	2.39181	2.78239	3.99057	3.66283	3.1105	0.59945	3.70995	19.2719	0.359341	2.91769	2.79212	3.50064	0.112593	0.00929597	0.0836329	0.516517	0.107654	0.774536	0.305068	109.768	113.844	123.194	114.676	90.2597	96.5946		0.0963889	0.0963889	0.525886	0.135302	1.07288	0.745134		2.73772	2.63024	3.33808	3.92736	3.05184	3.71571	3.23349	0.522996	3.75649	16.1744	2.81625	3.6213	0.125056	3.19496
	2.81254	2.7194	2.28572	2.64112	3.85415	5.04523	3.22636	1.03518	4.26154	32.085	1.07159	2.76597	2.66069	3.59375	0.149183	0.171244	0.257007	0.884812	0.342502	0.394121	3.30827	114.031	116.029	125.56	117.722	92.8704	71.3325		0.0465713	0.0465713	0.480257	0.12485	1.08818	2.27925		2.7311	2.64108	3.33231	3.9624	3.06626	3.72741	3.24343	0.532117	3.77554	16.406	2.81489	3.62863	0.126289	3.19929
	2.65218	2.51237	2.20624	2.42958	3.75026	4.96608	3.08612	1.06753	4.15365	34.5913	1.13962	2.58227	2.45028	3.47574	0.173044	0.188304	0.32919	0.774191	0.431041	0.441087	3.53427	117.482	120.532	127.348	122.357	94.8836	72.6756		0.0699055	0.0699055	0.376036	0.152692	1.16799	2.38381		2.72471	2.63891	3.32562	3.99447	3.07984	3.7398	3.25056	0.543722	3.79428	16.727	2.8135	3.63625	0.127564	3.20273
	2.52165	2.4904	2.15058	2.34223	3.60527	4.79808	2.9847	1.02379	4.00849	34.3012	1.04814	2.50603	2.37928	3.33436	0.167159	0.21442	0.24433	0.695757	0.412764	0.3851	3.28833	120.329	121.015	128.607	124.297	97.7293	75.5683		0.0156213	0.0156213	0.355444	0.163791	1.09924	2.29205		2.71873	2.64737	3.32501	4.02652	3.08994	3.76291	3.26174	0.555317	3.81706	17.0252	2.81153	3.65343	0.130226	3.20747
	2.44472	2.69148	2.22178	2.21586	3.914	4.49891	2.99779	0.970168	3.96796	32.3627	0.941225	2.5681	2.27752	3.60837	0.226109	0.305893	0.0938271	0.602192	0.611415	0.839437	2.25336	122.022	116.631	126.997	127.131	91.7205	80.8591		0.123382	0.123382	0.346317	0.352236	1.3459	1.93081		2.71541	2.65585	3.32617	4.0619	3.10049	3.78587	3.27428	0.567408	3.84169	17.3292	2.81168	3.67095	0.13255	3.21333
	3.18325	2.66504	3.36398	2.06598	4.31601	4.22694	3.30353	0.875801	4.17934	26.511	0.767027	3.27362	2.7946	4.0112	0.17876	0.0144678	0.407669	0.00365351	1.53155	1.02512	0.85268	106.251	117.203	102.558	130.533	84.1819	85.8243		0.0903633	0.608571	0.0903633	1.20764	1.0424	0.953326		2.74218	2.66489	3.32528	4.10101	3.11022	3.83087	3.29574	0.578707	3.87445	17.5592	2.83419	3.70447	0.133097	3.21775
	4.4017	2.51194	3.11167	1.94064	4.27179	3.93466	3.36207	1.00421	4.36627	29.8687	1.00843	3.52316	2.66187	4.18751	0.22274	1.08083	0.722713	0.0626991	2.02044	0.827595	0.327861	82.6169	120.542	107.732	133.413	84.9953	91.3252		0.878536	1.01122	0.411494	1.58252	0.748626	0.411494		2.76873	2.6737	3.32397	4.14169	3.12064	3.8827	3.31857	0.59214	3.91071	17.8432	2.85671	3.74302	0.134295	3.2223
	4.21114	2.34296	2.95289	2.63502	4.09834	3.69137	3.32195	0.786944	4.1089	23.6892	0.619281	3.32213	2.71449	3.9966	0.191043	0.79065	0.95843	0.136208	0.471873	0.60278	0.136467	86.1174	124.281	111.053	117.854	88.2236	96.0344		0.88901	0.97917	0.369239	0.687106	0.776213	0.369239		2.79262	2.68186	3.32234	4.18241	3.15023	3.93616	3.34427	0.605649	3.94992	18.1101	2.88202	3.78819	0.135852	3.23629
	3.95325	2.26535	2.8501	3.30196	3.95887	3.94942	3.37982	0.709544	4.08937	20.9935	0.503453	3.62569	2.96306	3.95229	0.143048	0.328812	1.24205	0.280607	0.00606346	0.335289	0.324445	90.9703	126.017	113.23	103.818	90.8631	91.0432		0.327555	1.36034	0.77559	0.323735	0.333175	0.323735		2.81485	2.68979	3.32105	4.22262	3.20552	3.98655	3.3734	0.617632	3.99103	18.3089	2.91252	3.83326	0.136492	3.26329
	3.79858	2.15431	2.78768	3.10606	3.88945	6.7971	3.75553	1.6244	5.37993	43.2537	2.63869	3.45232	2.86727	3.86673	0.148421	0.00185345	2.56391	0.936742	0.421817	0.0179355	9.25118	93.9446	128.522	114.563	107.849	92.1913	44.8093		0.346263	1.29801	0.664643	0.346263	0.437135	3.34479		2.83561	2.69829	3.32049	4.26106	3.27212	4.02555	3.40219	0.627109	4.0293	18.4325	2.94474	3.86971	0.135737	3.29631
	3.65286	2.05382	4.09063	2.93526	3.7598	6.76069	3.87551	1.58973	5.46524	41.0198	2.52723	3.70633	3.11466	4.00792	0.125413	0.0495719	3.31856	0.0462756	0.884072	0.0133883	8.32426	96.7905	130.811	88.3685	111.425	94.6978	45.2982		0.0534699	1.65251	0.384295	0.771074	0.0534699	3.05436		2.855	2.70687	3.31977	4.39598	3.33502	4.1284	3.45684	0.676945	4.13378	19.5828	2.97119	3.96051	0.142724	3.3274
	3.46714	2.00421	3.98173	2.82458	3.70623	6.30782	3.71529	1.45431	5.16959	39.1439	2.11501	3.58669	2.98522	3.91286	0.134478	0.0615756	2.92779	0.0709947	0.793364	8.19516e-05	6.72126	100.479	131.948	90.4277	113.774	95.7433	51.5992		0.119546	1.58248	0.395047	0.762112	0.119546	2.72114		2.87233	2.71402	3.31911	4.58044	3.39444	4.32561	3.53432	0.76125	4.29557	21.5388	2.98402	4.12779	0.160826	3.35677
	3.30934	1.94854	3.81498	2.75974	4.2008	5.9538	3.66453	1.37407	5.03861	37.4966	1.88808	3.56216	2.89714	4.10434	0.17242	0.126164	2.94463	0.0226332	0.818644	0.287577	5.24076	103.668	133.23	93.627	115.162	86.3094	56.8106		0.252819	1.61362	0.252819	0.802414	0.638638	2.39165		2.88793	2.73031	3.3215	4.75608	3.45814	4.54807	3.617	0.847906	4.46491	23.4422	2.99632	4.3153	0.180395	3.38982
	3.09475	1.89419	3.54634	2.71754	3.94376	5.66534	3.47699	1.28372	4.76071	36.9205	1.64794	3.32055	2.81185	3.84441	0.155126	0.146102	2.50525	0.00480958	0.576756	0.217877	4.78889	108.084	134.488	98.8979	116.069	91.1513	61.2422		0.225792	1.42636	0.225792	0.603004	0.623214	2.34479		2.90341	2.75268	3.33639	4.92457	3.51728	4.76146	3.6993	0.929931	4.62923	25.138	3.01166	4.49592	0.197703	3.42684
	2.90191	1.81238	3.29494	2.57533	3.6349	5.69481	3.31905	1.32225	4.6413	39.8384	1.74836	3.09843	2.65697	3.54991	0.143863	0.174005	2.27004	0.000580883	0.553118	0.0997651	5.64428	112.131	136.392	103.961	119.154	97.1443	60.7818		0.196519	1.28605	0.196519	0.523099	0.536476	2.59639		2.92082	2.77441	3.35028	5.08082	3.57417	4.9648	3.77755	1.0072	4.78475	26.6629	3.02818	4.66799	0.213067	3.46222
	3.34309	1.69941	3.66955	2.3802	3.44086	5.66271	3.36597	1.35074	4.71671	40.1293	1.8245	3.39197	2.62093	3.61238	0.159058	0.000523522	2.77743	0.0921626	0.971737	0.00560767	5.27503	102.982	139.044	96.4624	123.452	101.007	61.2833		0.0488825	1.69256	0.277581	1.01177	0.0488825	2.27074		2.93628	2.79364	3.36183	5.23029	3.62745	5.15681	3.85105	1.08181	4.93286	28.0913	3.04267	4.83037	0.227067	3.49464
	3.90716	1.60006	5.72344	2.56282	3.24354	5.31826	3.72588	1.59143	5.31731	42.7128	2.53265	3.57535	2.733	4.96548	0.28999	0.0328624	4.51909	3.99025	1.35271	0.232655	2.53566	91.8515	141.396	60.3362	119.427	105.012	66.7951		0.331812	1.97528	2.14809	1.01253	0.331812	1.74291		2.94828	2.81642	3.37305	5.37455	3.67652	5.33551	3.92072	1.15238	5.0731	29.3921	3.05447	4.98181	0.23983	3.52478
	3.76106	1.48584	5.51115	2.5558	3.16361	4.98321	3.57678	1.50592	5.08269	42.1026	2.26778	3.46234	2.70775	4.67767	0.266731	0.0339615	4.37202	3.74178	1.04239	0.17071	1.97805	94.6732	144.126	63.6794	119.58	106.657	72.3839		0.298728	1.9765	2.04881	0.906535	0.298728	1.52087		2.97832	2.85965	3.38694	5.50975	3.71622	5.49908	3.99166	1.21052	5.20218	30.3262	3.08047	5.12222	0.248912	3.55158
	3.53666	1.40198	5.35019	3.00755	3.09434	4.69297	3.51395	1.38963	4.90357	39.546	1.93106	3.3155	3.02924	4.40389	0.184935	0.000516	4.4604	3.37179	0.25644	0.176074	1.39008	99.0905	146.146	66.2741	109.904	108.092	77.4068		0.221163	1.91352	2.03469	0.307952	0.221163	1.37747		3.02515	2.90601	3.39779	5.64478	3.74706	5.65788	4.06311	1.26521	5.32832	31.1389	3.11831	5.24936	0.254676	3.57242
	3.30039	1.34751	5.0059	4.42004	3.2244	4.34141	3.60661	1.30407	4.91068	36.1578	1.7006	3.8209	3.2434	4.40038	0.151363	0.093771	5.10353	1.95802	0.661668	0.146081	0.539934	103.85	147.466	71.9983	82.2839	105.405	83.7165		0.520511	2.47339	1.185	0.599139	0.596497	0.520511		3.07787	2.95083	3.40933	5.79978	3.77683	5.90866	4.15388	1.34832	5.50221	32.4594	3.16073	5.38831	0.260564	3.59308
	3.06838	1.30168	4.90723	4.13835	3.40432	4.0222	3.47369	1.23971	4.7134	35.6886	1.53688	3.71326	3.15236	4.10931	0.131781	0.16428	4.71765	2.05503	0.441772	0.00481293	0.300862	108.633	148.582	73.6825	87.4735	101.743	89.6597		0.644882	2.41158	1.19397	0.425093	0.308942	0.308942		3.12712	3.01009	3.42228	5.92664	3.81017	6.22508	4.25356	1.44144	5.69501	33.8879	3.20091	5.50837	0.264944	3.61622
	2.88446	1.22476	5.56045	3.78906	3.19031	3.78371	3.40546	1.41474	4.8202	41.5432	2.00148	3.48701	2.96093	3.78773	0.122514	0.271436	4.75544	4.64398	0.147153	0.0462908	0.143074	112.5	150.463	62.8949	94.1291	106.106	94.233		0.602544	2.26225	2.07344	0.302056	0.296702	0.296702		3.1729	3.06787	3.43482	6.04816	3.89118	6.53279	4.35795	1.53137	5.88932	35.1396	3.23838	5.62561	0.269317	3.663
	2.70678	1.52352	5.4038	3.57309	3.04226	3.70221	3.32528	1.28317	4.60845	38.5885	1.64654	3.30768	2.79065	3.66993	0.136098	0.382534	3.24633	4.32024	0.0614114	0.0800966	0.142078	116.301	143.223	65.4042	98.3665	109.178	95.822		0.600893	1.78416	2.09612	0.265413	0.265413	0.394533		3.21567	3.13011	3.44641	6.16187	3.99897	6.83338	4.4644	1.61778	6.08218	36.2373	3.27336	5.7375	0.273464	3.72269
	2.85414	1.51444	5.10942	3.29961	2.93704	3.48827	3.20049	1.16351	4.364	36.3542	1.35376	3.11833	2.87487	3.4411	0.0896516	0.119956	2.84275	3.64403	0.00982576	0.0694034	0.0828167	113.145	143.44	70.2523	103.866	111.388	100.056		0.264186	1.60389	1.99109	0.181285	0.181285	0.369939		3.25736	3.22509	3.46859	6.26978	4.0924	7.12989	4.57385	1.69795	6.2718	37.123	3.31017	5.8458	0.276937	3.78049
	4.39638	1.50541	4.76289	3.0859	2.80217	3.28825	3.30683	1.171	4.47783	35.4115	1.37124	3.18708	2.8731	4.11935	0.178228	1.18711	3.24513	2.1201	0.0488097	0.254688	0.000345293	82.7136	143.656	76.1813	108.268	114.253	104.098		1.2093	1.68167	1.57581	0.101174	0.384911	0.101174		3.29432	3.33624	3.49602	6.3757	4.18055	7.41145	4.68238	1.77275	6.45513	37.8601	3.37618	5.95237	0.276161	3.83828
	4.31311	1.48199	4.37825	2.96542	2.65	3.06204	3.1418	1.0895	4.23131	34.6777	1.18702	3.01373	2.72886	4.00035	0.188951	1.37196	2.75499	1.52881	0.0311099	0.241872	0.00636158	84.2351	144.218	83.0436	110.789	117.529	108.765		1.29938	1.53174	1.36452	0.0483103	0.363735	0.0483103		3.32927	3.44739	3.51938	6.52674	4.30748	7.6572	4.79791	1.84501	6.64292	38.4545	3.46539	6.09453	0.275018	3.91343
	4.01588	1.37528	4.12451	2.91685	2.56527	2.865	2.97713	1.01462	3.99175	34.0804	1.02945	2.89093	2.6402	3.74112	0.172522	1.07899	2.56593	1.31649	0.00363371	0.169633	0.012573	89.7795	146.793	87.7326	111.814	119.373	112.914		1.12495	1.51565	1.23359	0.0259244	0.32566	0.0259244		3.39734	3.55222	3.5418	6.75504	4.46085	7.89054	4.93296	1.92302	6.85598	38.983	3.5444	6.29952	0.27988	4.00653
	3.69724	1.35051	4.52105	2.81277	2.42633	2.70177	2.91828	1.08936	4.00764	37.329	1.18672	2.75727	2.49519	3.47612	0.164274	0.606783	2.4579	2.56887	0.0111322	0.242014	0.0468749	95.9193	147.394	80.4615	114.026	122.429	116.409		0.93997	1.40676	1.76378	0.0554984	0.330941	0.0554984		3.49545	3.65197	3.56109	7.0414	4.62036	8.1294	5.08328	2.01069	7.09397	39.5549	3.58381	6.55187	0.292833	4.13616
	3.44882	1.7568	4.5199	2.71174	2.24853	2.53259	2.86973	0.981991	3.85172	34.2189	0.964307	2.62217	2.31955	3.26455	0.169231	0.335343	1.23862	2.72306	0.0249601	0.385887	0.113662	100.847	137.693	80.4821	116.194	126.395	120.088		0.826651	0.865373	1.89773	0.0895749	0.373635	0.0895749		3.62363	3.74981	3.56052	7.31361	4.77996	8.58618	5.26895	2.16136	7.43031	41.0207	3.65517	6.80244	0.300955	4.26489
	3.29191	3.53606	4.27704	2.69364	2.12465	2.34813	3.04524	0.809463	3.8547	26.5813	0.655231	2.99277	2.43451	3.47502	0.176075	0.0608454	0.24091	1.51734	0.123623	0.847477	0.485962	104.023	99.1024	84.8985	116.585	129.196	124.165		0.299135	0.543291	1.28427	0.299135	0.868119	0.644644		3.74999	3.89635	3.55885	7.55506	4.92656	9.20326	5.48168	2.3523	7.83398	42.912	3.78658	7.03671	0.30029	4.41145
	3.3037	4.67127	3.9891	2.55062	1.98985	2.29286	3.1329	1.04691	4.17981	33.4167	1.09602	2.92716	2.3573	3.81775	0.236509	0.0291745	2.36658	0.733077	0.339055	1.30656	0.705671	103.783	77.7891	90.2877	119.694	132.278	125.4		0.376545	1.74411	1.06194	0.376545	0.937309	0.634303		3.87082	4.13364	3.55687	7.7786	5.09327	9.8169	5.70835	2.53099	8.23934	44.3384	3.93652	7.26104	0.296896	4.61346
	3.1701	4.54698	3.81757	3.8541	2.20543	2.16897	3.29386	0.961648	4.2555	29.1952	0.924767	3.49384	2.4466	3.84496	0.222261	0.015315	1.57032	0.274274	0.313869	1.18468	1.26538	106.523	79.997	93.5769	92.8715	127.366	128.19		0.323733	1.05314	0.323733	0.360261	1.28841	1.32487		3.98292	4.40475	3.55641	7.99561	5.40065	10.4135	5.95897	2.69796	8.65692	45.2756	4.08838	7.48645	0.293575	4.9027
	3.13168	4.23581	3.68014	3.8941	2.24829	2.05673	3.20779	0.894688	4.10248	27.8911	0.800467	3.40591	2.46913	3.84061	0.217358	0.00579301	1.05682	0.223112	0.471023	0.920643	1.32495	107.317	85.6601	96.2546	92.1021	126.4	130.744		0.27423	0.829899	0.27423	0.488193	1.15762	1.34918		4.08965	4.66594	3.56061	8.20593	5.73112	10.9696	6.2038	2.85537	9.05917	46.0261	4.23372	7.7054	0.290782	5.19853
	3.04794	4.04276	3.51197	3.98726	2.26038	2.22963	3.17999	0.809019	3.98901	25.441	0.654513	3.27995	2.45727	3.86843	0.223085	0.0174376	0.744371	0.110211	0.651682	0.845684	0.903177	109.059	89.2708	99.5827	90.3227	126.129	126.82		0.232016	0.762805	0.232016	0.707304	1.01958	1.05032		4.2187	4.90936	3.56964	8.40796	6.04978	11.4762	6.4386	2.99681	9.43541	46.5444	4.39136	7.91562	0.286363	5.47957
	2.8434	3.89399	3.44037	3.74083	2.98059	2.05108	3.15838	0.68071	3.83909	21.5525	0.463366	3.21048	2.8777	3.66572	0.120429	0.099209	0.541129	0.0795183	0.339254	0.0316083	1.22611	113.373	92.1041	101.017	95.0674	110.47	130.874		0.367076	0.683514	0.229889	0.530354	0.229889	1.1594		4.34651	5.14212	3.57681	8.6014	6.34885	11.9656	6.66356	3.13617	9.79973	47.0645	4.54541	8.11694	0.282059	5.74549
	2.75416	4.08731	3.34099	3.42524	2.89695	1.96884	3.07892	0.717819	3.79673	23.314	0.515264	3.11897	2.78986	3.40418	0.0991798	0.105469	1.01685	0.068684	0.119941	0.0331101	1.23226	115.282	88.431	103.024	101.321	112.236	132.762		0.364817	0.968335	0.222019	0.306268	0.222019	1.15013		4.48386	5.36856	3.58092	8.7842	6.64059	12.4556	6.88562	3.2766	10.1622	47.5861	4.70503	8.30956	0.27696	6.00458
	2.62918	4.1973	3.19339	3.30245	2.71377	1.85459	2.98178	0.786361	3.76814	26.3722	0.618364	2.95358	2.65033	3.27518	0.105452	0.124328	1.47749	0.0447786	0.102829	0.0718275	1.27056	117.981	86.3744	106.042	103.808	116.15	135.408		0.324403	1.24372	0.239808	0.348868	0.239808	1.09899		4.61284	5.58302	3.58301	8.95486	6.92621	12.9922	7.10869	3.43641	10.5451	48.341	4.85539	8.49332	0.272531	6.25462
	2.46965	4.0589	2.96992	3.8333	2.64703	1.77918	2.95967	0.860588	3.82025	29.0772	0.740611	2.80848	2.514	3.61746	0.179967	0.240111	1.20832	0.000105159	0.763244	0.0977388	1.39354	121.472	88.966	110.695	93.2727	117.593	137.169		0.338823	1.25042	0.161443	1.02483	0.161443	1.0293		4.72853	5.79591	3.58421	9.11973	7.19938	13.522	7.32496	3.59758	10.9225	49.114	4.99538	8.67104	0.268956	6.49764
	2.37878	3.77559	2.88533	5.29521	2.58729	1.69581	3.103	1.27092	4.37392	40.9578	1.61524	2.73631	2.43091	3.55303	0.187522	0.524496	0.452379	0.0473829	4.80578	0.265955	1.9802	123.483	94.3907	112.482	67.1723	118.893	139.128		0.357529	1.03928	0.149016	2.5589	0.149016	1.0405		4.83561	6.05876	3.58976	9.27903	7.45694	14.029	7.54152	3.74834	11.2899	49.7028	5.1414	8.84465	0.264782	6.75785
	2.23032	3.56791	4.43641	5.06655	2.40235	1.56566	3.21153	1.37075	4.58229	42.6822	1.87897	2.98513	2.27333	4.21928	0.299718	0.962771	0.127007	1.50031	3.44107	0.654777	2.7089	126.805	98.4693	81.9872	70.9728	122.96	142.216		0.754808	0.582782	1.45127	2.08141	0.582782	1.41947		4.9393	6.35169	3.59619	9.42365	7.69451	14.5	7.75089	3.88525	11.6361	50.1265	5.2924	9.00546	0.259694	7.0231
	2.06398	3.44684	4.64853	4.96283	2.26228	1.47908	3.14392	1.44079	4.58471	45.8276	2.07586	2.85456	2.11355	4.34811	0.345818	1.16629	0.0917603	2.26386	3.30841	0.777295	2.77171	130.579	100.887	78.1906	72.7311	126.086	144.288		0.790585	0.592282	1.79397	2.10827	0.592282	1.37548		5.0261	6.63374	3.60306	9.56033	7.91262	14.9475	7.94723	4.01839	11.9656	50.5635	5.42801	9.15705	0.255676	7.27318
	1.89889	3.27194	4.33212	4.79388	3.83696	1.79539	3.32153	1.24982	4.57135	37.6278	1.56205	3.55445	2.24216	4.20833	0.30481	2.0239	0.00245894	1.02129	2.16781	0.265666	2.32911	134.379	104.431	83.8866	75.6413	93.2021	136.789		1.65556	0.282508	0.777668	1.23943	0.282508	1.75906		5.10209	6.89513	3.61105	9.68877	8.11642	15.3813	8.13247	4.15032	12.2828	51.034	5.55035	9.2997	0.25248	7.50578
	1.75857	3.04211	4.03387	4.46054	5.38547	3.11456	3.63252	1.26871	4.90123	34.9263	1.60962	3.57422	3.06022	4.35387	0.174485	3.51168	0.348588	0.161085	0.685613	3.07283	0.268281	137.652	109.181	89.4388	81.5507	65.7009	107.672		1.81565	0.532111	0.459656	0.88632	1.81125	0.459656		5.17564	7.14603	3.61989	9.81345	8.29812	15.7985	8.3086	4.27818	12.5868	51.491	5.66824	9.43724	0.249512	7.72208
	1.62402	3.1737	3.76781	6.35153	5.1396	2.9625	3.83653	1.68086	5.51738	43.812	2.82528	3.47076	3.0153	4.79665	0.228028	4.8952	0.439339	0.00472172	6.32524	1.69799	0.763913	140.827	106.448	94.542	50.9732	69.7473	110.851		1.84674	0.297056	0.297056	2.88077	1.66884	0.508251		5.2488	7.39352	3.62795	10.0986	8.45337	16.1899	8.50202	4.40963	12.9117	51.8656	5.78498	9.69944	0.2528	7.92345
	1.57279	3.4038	3.56023	7.03339	4.74194	2.76918	3.84689	1.87437	5.72126	48.7244	3.51328	3.48201	2.92783	4.44651	0.205941	5.17152	0.196326	0.0821737	10.1538	0.801117	1.16146	142.046	101.753	98.6218	41.7018	76.5475	114.959		1.90923	0.0782139	0.0782139	3.55138	1.25992	0.712836		5.32179	7.65176	3.66969	10.4131	8.61597	16.5507	8.70383	4.52527	13.2291	51.9917	5.90428	9.98577	0.256858	8.13386
	1.48809	3.16865	3.39034	7.14924	4.4389	2.68649	3.72028	1.93591	5.6562	52.0366	3.74775	3.27949	2.80703	4.17676	0.19613	4.98271	0.304301	0.108863	11.7578	0.516407	1.06873	144.072	106.553	102.025	40.2189	81.942	116.739		1.79141	0.110845	0.110845	3.86975	1.1594	0.593004		5.39145	7.93266	3.7587	10.7183	8.77493	16.8856	8.91028	4.62103	13.5313	51.8618	6.02675	10.2663	0.260207	8.35379
	1.54421	4.25089	3.16242	6.88124	4.21839	2.85016	3.81789	1.80376	5.62165	47.245	3.25355	3.69041	2.92823	4.24277	0.183313	5.1696	0.187495	0.42963	9.38413	0.160402	0.93649	142.728	85.3811	106.681	43.69	85.9828	113.229		2.1462	0.560486	0.527982	3.19083	0.527982	0.840244		5.4545	8.22343	3.8433	11.0162	8.92271	17.2009	9.11018	4.71209	13.8223	51.7233	6.14673	10.5397	0.263266	8.57307
	1.45495	4.16625	2.93897	6.37218	3.99533	2.72139	3.60818	1.67163	5.27981	46.3288	2.79434	3.46715	2.77579	4.12352	0.195344	4.63641	0.311445	0.447841	7.63971	0.149888	0.786393	144.869	86.9524	111.347	50.6787	90.1692	115.986		2.0122	0.699101	0.528181	2.90503	0.528181	0.74576		5.47164	8.27337	3.85452	11.0935	8.9669	17.3407	9.16678	4.75895	13.9257	51.9152	6.17207	10.6119	0.264526	8.62013
	1.82999	3.92716	2.71281	6.08376	3.76585	2.75647	3.51267	1.47577	4.98844	42.0127	2.17789	3.26116	2.72372	3.88683	0.175947	2.83142	0.171798	0.639785	6.6105	0.064097	0.571839	135.981	91.4686	116.171	54.8684	94.5802	115.232		1.43117	0.665999	0.548352	2.8226	0.504687	0.504687		5.49123	8.37835	3.86651	11.1745	9.0125	17.4844	9.23459	4.80489	14.0395	52.0315	6.21301	10.6895	0.264844	8.69543
	2.14368	3.78352	2.88161	6.55946	3.59968	3.85375	3.80362	1.49964	5.30326	39.4268	2.24893	3.6916	3.06113	3.83619	0.112372	2.75538	0.000403884	0.850095	7.59466	0.0415896	0.00251309	128.763	94.2368	112.561	48.0474	97.8398	92.8782		1.54792	0.0919192	0.80999	2.86786	0.0919192	0.162147		5.51395	8.41084	3.88032	11.2595	9.06122	17.6331	9.29316	4.85459	14.1478	52.2383	6.23817	10.7679	0.266359	8.73603
	2.58602	3.66041	3.49976	7.89055	3.42109	3.76937	4.13787	1.8855	6.02337	45.5669	3.55511	3.58008	3.44076	3.74213	0.0419573	2.40823	0.227967	0.407183	14.0826	0.513766	0.135786	118.92	96.6421	99.8266	31.366	101.405	94.5116		0.994062	0.080325	0.080325	4.31046	0.158991	0.189292		5.53999	8.46788	3.89583	11.3478	9.11404	17.7787	9.35736	4.90166	14.259	52.3829	6.27196	10.8502	0.267386	8.79096
	2.47722	3.54334	3.30181	7.53469	3.20767	3.64649	3.95187	1.80265	5.75452	45.6152	3.24956	3.42258	3.2312	3.62071	0.0568456	2.17461	0.166898	0.422575	12.8366	0.553838	0.0932551	121.305	98.9576	103.821	35.4786	105.749	96.9159		0.94536	0.120764	0.120764	4.11212	0.214908	0.223917		5.5687	8.52714	3.91277	11.4394	9.16941	17.9127	9.42169	4.94421	14.3659	52.4769	6.30831	10.935	0.268318	8.84828
	2.39351	3.33997	3.08325	7.06981	3.02052	3.53423	3.74021	1.67642	5.41664	44.8216	2.81039	3.21161	3.0362	3.48567	0.0689164	1.81361	0.160196	0.431605	11.0862	0.517958	0.0424285	123.156	103.045	108.323	41.2328	109.633	99.1388		0.818099	0.128361	0.128361	3.8582	0.191087	0.322624		5.61135	8.54881	4.37467	11.4292	9.14372	17.8658	9.49559	4.81934	14.3149	50.7534	6.34572	10.9458	0.266032	8.84626
	2.27698	4.27727	3.4486	6.75166	2.84947	4.43651	4.00675	1.57704	5.58379	39.3597	2.48706	3.86293	2.99926	4.3967	0.188947	2.9921	0.0731798	0.311527	7.53453	1.33929	0.184696	125.756	84.8944	100.851	45.4198	113.244	81.9852		1.58595	0.414332	0.414332	2.88872	1.01346	0.573577		5.88412	8.79445	4.81937	11.4197	9.12438	17.8209	9.64381	4.65661	14.3004	48.286	6.6117	10.9757	0.248133	8.95941
	2.40715	4.05389	3.35005	6.97739	2.81421	4.31201	3.98578	1.63276	5.61855	40.9647	2.66592	3.70197	2.94817	4.24748	0.180569	2.49209	0.0046381	0.404155	8.94972	1.37258	0.106425	122.854	89.0606	102.84	42.4282	113.996	84.2553		1.29482	0.351918	0.351918	3.27542	0.887757	0.610042		6.3119	9.19771	5.35545	11.4136	9.10511	17.7834	9.8612	4.45159	14.3128	45.1424	7.0102	11.0255	0.222632	9.15141
	5.25356	3.90835	3.17963	7.40884	2.70016	6.36897	4.80325	1.86028	6.66354	38.7297	3.46066	4.58095	3.36181	6.09011	0.28865	0.202775	0.80085	2.63614	6.7891	4.42298	2.45146	67.8568	91.8287	106.326	36.9936	116.444	50.7245		0.672604	0.672604	1.40132	2.82789	1.88079	1.78801		6.36342	9.24286	5.75435	11.4046	9.06557	17.7451	9.92931	4.3503	14.2796	43.8127	7.03896	11.0358	0.221128	9.15422
	5.04552	3.6839	3.03955	7.65025	2.70148	6.985	4.85095	2.08286	6.93381	42.9372	4.33831	4.36471	3.20063	6.50013	0.340128	0.0378585	1.36201	3.28118	7.83609	4.62023	4.55419	71.3275	96.1809	109.235	34.1153	116.416	42.329		0.680813	0.680813	1.32516	3.28554	1.66323	2.6203		6.38946	9.25876	6.2154	11.4022	9.03074	17.7095	10.001	4.24853	14.2495	42.481	7.04978	11.0519	0.221091	9.14475
	4.6856	3.39992	2.8924	7.5104	4.53564	7.11846	5.02373	1.9028	6.92654	37.8763	3.62066	4.61062	3.68385	6.51024	0.277258	0.114335	2.63678	4.5426	6.18349	0.23824	4.38787	77.5365	101.832	112.332	35.7686	80.2	40.6103		0.0749819	1.2107	1.71822	2.89978	0.0749819	2.50784		6.41264	9.3308	6.25011	11.4955	9.08321	17.8586	10.0718	4.29376	14.3656	42.6315	7.08028	11.1395	0.222794	9.20701
	4.44473	3.20043	2.81598	7.19222	7.01711	6.92597	5.26607	2.02365	7.28973	38.4281	4.09518	5.68535	3.51151	6.99432	0.331513	0.674611	4.26688	6.00295	3.71005	3.06612	2.75526	81.8365	105.897	113.958	39.6756	41.9123	43.1007		1.24062	2.48492	2.86937	1.50688	1.33176	1.24062		6.43908	9.40517	6.28667	11.5836	9.13831	18.0081	10.1435	4.33774	14.4812	42.7638	7.11389	11.2235	0.224113	9.27174
	4.17458	3.14886	2.67095	6.82357	8.10652	6.49821	5.23711	2.20978	7.4469	42.1947	4.88314	5.33639	3.40529	6.74223	0.328843	1.12898	4.36081	6.58521	2.51685	8.23348	1.59036	86.7972	106.962	117.075	44.4557	28.9935	48.9003		1.16181	2.18754	2.66545	1.48718	2.77012	1.16181		6.46778	9.48231	6.3247	11.6757	9.19536	18.13	10.2126	4.37112	14.5838	42.8011	7.14968	11.3099	0.225371	9.33884
	3.8877	3.12946	2.46855	16.2438	7.67154	14.2592	7.94338	5.97422	13.9176	75.2101	35.6913	5.77962	3.31902	12.6123	0.583334	16.4485	23.1738	29.9737	68.8968	0.0738962	39.8899	92.2249	107.363	121.496	7.57738	33.8671	0.590049		1.89192	2.65016	3.31107	10.4642	1.89192	8.47961		6.49872	9.56219	6.34925	11.7718	9.2551	18.2549	10.282	4.40771	14.6897	42.8683	7.18781	11.3993	0.226582	9.40864
	3.60197	3.46564	2.31566	21.0487	7.31266	23.441	10.1976	9.51212	19.7097	93.2781	90.4804	5.45732	3.49972	17.6147	0.668499	43.5023	45.3192	62.1249	117.746	8.32286	175.387	97.7945	100.509	124.89	57.1173	38.1729	99.0002		1.85534	1.99167	3.14166	15.5914	1.85534	17.9836		6.5324	9.64434	6.37555	11.8712	9.31675	18.3877	10.3546	4.44644	14.8011	42.9415	7.22849	11.492	0.227747	9.48054
	3.31573	4.45949	2.48184	20.7389	8.53102	25.8308	10.893	9.95201	20.845	91.3618	99.0424	6.49526	3.60167	17.6869	0.661634	57.4146	41.3897	70.747	96.9422	5.57877	223.14	103.538	81.5697	121.203	52.5307	24.6022	152.27		3.17953	2.03577	4.01341	14.2436	2.03577	19.3356		6.56861	9.72891	6.40433	11.9735	9.37423	18.5274	10.4295	4.48715	14.9167	43.0237	7.27002	11.5875	0.228954	9.55157
	3.16202	4.89159	3.5925	20.0521	8.03975	24.7819	10.7533	9.31557	20.0689	86.6297	86.7798	6.46567	3.91727	17.049	0.626327	57.628	34.3599	51.2774	86.4681	7.36349	196.802	106.69	73.9512	97.9819	43.0476	29.717	127.484		3.30365	1.57408	2.87317	13.5865	1.57408	18.3163		6.60809	9.81596	6.4368	12.0787	9.43594	18.6736	10.5082	4.52892	15.0371	43.099	7.31505	11.6861	0.230041	9.62595
	3.26461	4.66307	3.35166	18.6778	7.70562	23.6451	10.218	8.7695	18.9875	85.8242	76.9041	6.18435	3.67951	15.9348	0.624813	48.3493	30.8571	47.1463	71.569	6.31192	180.287	104.581	77.9339	102.808	26.9023	33.4715	103.104		2.91973	1.52128	2.83268	12.4935	1.52128	17.4607		6.65069	9.90589	6.47292	12.188	9.50262	18.8227	10.5905	4.57056	15.161	43.1573	7.36367	11.7886	0.231039	9.70425
	3.22975	4.3476	3.10891	17.907	7.22501	22.3583	9.69609	8.33867	18.0348	86.0003	69.5334	5.7863	3.50921	15.2365	0.625599	41.8136	28.6064	43.391	67.4192	6.10623	160.331	105.295	83.6033	107.79	19.5004	39.2637	78.6269		2.55655	1.43871	2.6774	12.1207	1.43871	16.572		6.68915	9.99914	6.50551	12.302	9.57311	18.9758	10.6741	4.61502	15.2891	43.2357	7.41014	11.895	0.232315	9.78612
	3.12698	4.6574	3.07332	17.3767	6.70581	20.8161	9.29272	7.78479	17.0775	83.773	60.603	5.68161	3.50958	14.709	0.614725	38.0164	21.4862	38.6809	65.3509	6.69213	132.789	107.415	78.0339	108.53	15.0981	46.0399	53.6561		2.55463	1.0242	2.60828	11.6951	1.0242	15.1345		6.72188	10.0957	6.51471	12.4166	9.64757	19.1364	10.7555	4.66726	15.4227	43.3942	7.4533	12.0013	0.233775	9.87163
	4.84093	6.72074	3.2636	16.7916	6.17023	19.2717	9.5098	6.75374	16.2635	71.0187	45.6129	6.44549	5.17325	14.2739	0.467968	21.7984	7.77886	39.0151	53.0245	11.1527	95.2951	74.8252	45.8375	104.601	10.8934	53.5949	33.4158		1.60456	0.275256	3.18189	10.3461	0.275256	12.8262		6.75713	10.1958	6.52666	12.534	9.72476	19.3049	10.8405	4.7214	15.5619	43.5531	7.49904	12.1106	0.235169	9.96028
	6.99344	6.89857	3.02179	16.5588	5.71824	18.7375	9.65472	6.39271	16.0474	66.2133	40.8667	6.94601	6.01332	14.1674	0.404054	7.08242	7.59635	43.9958	47.6659	15.4959	82.4971	42.2193	43.4612	109.606	9.41073	60.4171	27.525		0.0474329	0.0474329	3.92422	9.61277	1.22777	11.7915		6.79593	10.2993	6.54084	12.6487	9.80465	19.481	10.9284	4.77688	15.7053	43.7107	7.54811	12.2187	0.236283	10.052
	7.48984	6.59328	2.98153	19.2459	5.48969	27.8085	11.6015	9.74422	21.3457	83.9913	94.9498	7.04156	5.76559	16.3069	0.477577	16.9054	25.0818	74.3032	58.4381	37.3536	262.667	36.0149	47.5796	110.451	33.1184	64.0222	204.987		0.448279	0.448279	4.06003	12.2044	1.55187	20.7669		6.83856	10.4058	6.55955	12.7491	9.88489	19.6656	11.0173	4.83284	15.8501	43.8661	7.60014	12.3161	0.236791	10.1454
	7.0206	7.9089	3.03332	19.1259	5.66546	34.2153	12.8282	11.8511	24.6793	92.3827	140.448	7.46475	6.00424	16.3217	0.462127	33.7288	24.2	95.9405	39.6606	51.3055	457.405	41.8672	31.1608	109.365	31.7513	61.2403	429.492		0.44415	0.44415	4.43143	11.6612	1.79929	26.7505		6.8851	10.5155	6.57995	12.8554	9.9649	19.8587	11.1099	4.89127	16.0012	44.0261	7.65505	12.419	0.23732	10.2402
	6.53944	7.66805	2.93284	18.3846	10.3233	33.2269	13.1792	11.105	24.2842	84.262	123.322	8.99569	6.82159	16.3693	0.4117	44.0864	30.3728	104.988	27.0961	8.15593	401.912	48.3253	33.9077	111.477	23.9464	10.0346	389.504		2.45625	1.32764	6.06286	9.3889	1.32764	24.2312		6.93511	10.6288	6.5927	12.9687	10.0496	20.0597	11.2058	4.95355	16.1593	44.2053	7.71373	12.528	0.237839	10.3392
	6.12079	8.01575	2.7818	17.3184	13.3781	32.4198	13.3391	10.694	24.0331	80.1703	114.362	10.6969	6.59453	16.3333	0.424759	52.1042	28.3381	111.457	15.835	0.00151869	364.073	54.3212	29.9792	114.689	14.6487	0.0127692	358.296		4.57613	2.68116	7.91511	6.62152	2.68116	21.7229		6.98863	10.7412	6.60775	13.0877	10.1383	20.2667	11.305	5.01726	16.3223	44.3807	7.77605	12.642	0.238317	10.4398
	5.91826	11.6447	4.95268	16.2677	12.9584	32.0096	13.9586	9.83137	23.7899	70.4325	96.6558	12.3016	7.34988	15.4404	0.354999	64.6467	5.35387	81.1062	5.33218	1.00027	325.84	57.3476	3.409	72.9043	7.70976	0.283708	342.936		6.38333	0.656853	7.34891	3.96614	0.656853	19.708		7.04164	10.8566	6.62696	13.2132	10.2306	20.4818	11.4085	5.08344	16.4919	44.5585	7.83888	12.762	0.238975	10.5436
	5.59413	13.9241	5.61431	15.7342	12.3089	31.1422	14.053	9.38817	23.4411	66.8056	88.1378	13.1165	7.28795	15.2817	0.35418	71.5519	0.0165962	71.2109	2.82645	3.04187	292.041	62.3619	0.187536	62.0436	5.03143	1.39763	311.561		7.52238	0.807634	7.50219	2.61767	0.807634	18.0257		7.07599	10.9749	6.65116	13.3447	10.3271	20.7051	11.5132	5.15501	16.6682	44.7749	7.88877	12.8868	0.240573	10.651
	5.30543	13.7631	5.37795	19.9748	16.0046	28.9929	14.9031	9.05098	23.9541	60.7321	81.9203	14.8839	7.47423	18.9823	0.43498	92.116	1.29971	90.7291	25.722	1.2133	198.521	67.005	0.0739856	65.823	42.0388	6.31792	240.306		9.57843	1.12077	9.50591	5.09096	1.12077	14.109		7.11235	11.0966	6.68107	13.4812	10.4281	20.9373	11.6228	5.22843	16.8512	44.9843	7.94128	13.0166	0.242168	10.7624
	8.48287	12.9623	5.09843	27.3708	18.5333	27.4545	16.6504	9.47586	26.1262	56.9108	89.7919	15.7478	9.60273	25.1614	0.44755	66.708	13.6019	133.447	114.928	3.54555	116.729	25.0822	0.279619	70.4365	192.647	25.4243	194.976		7.26494	2.78552	10.6494	11.623	2.78552	11.7067		7.15363	11.2229	6.71516	13.6221	10.5329	21.1782	11.7375	5.30341	17.0409	45.1835	7.99846	13.1509	0.243623	10.8779
	11.4381	12.3133	4.82903	33.0986	18.9744	27.8345	18.0813	10.7188	28.8001	59.2812	114.893	15.6438	11.6569	25.6195	0.374568	44.1319	33.2702	175.623	225.518	0.79754	95.1248	4.21462	1.38721	75.0311	384.453	30.0664	205.734		4.2057	3.33054	10.8148	17.4547	3.33054	12.1907		7.20034	11.3528	6.74481	13.7682	10.6425	21.4279	11.8561	5.38151	17.2376	45.3903	8.06088	13.2902	0.244919	10.9976
	14.3582	11.9435	4.49096	32.4187	18.7842	50.0717	22.0112	16.5711	38.5823	75.2848	274.601	16.5712	12.5471	29.0101	0.396152	58.5689	101.359	306.959	108.317	10.4134	787.389	0.751839	2.39513	81.0023	358.256	28.0174	1338.14		2.21303	4.62774	12.0802	15.8475	2.21303	33.5005		7.25173	11.4807	6.77529	13.9196	10.7575	21.6868	11.9786	5.4621	17.4407	45.5988	8.12817	13.4344	0.246085	11.1191
	14.0954	16.7332	4.29119	30.1616	17.6882	68.7547	25.2874	22.8482	48.1355	90.354	522.038	17.2107	14.7548	27.0432	0.293994	125.261	73.1735	440.84	23.7579	57.7482	1889.41	0.365184	10.5115	84.6381	277.906	17.6154	3054.07		3.11531	0.477463	12.9195	12.9509	0.477463	51.544		7.30673	11.5881	6.80998	14.0755	10.8774	21.9553	12.1022	5.54522	17.6474	45.82	8.19939	13.5822	0.247127	11.2327
	13.4827	25.7092	4.06127	28.1147	19.8628	68.1408	26.5619	22.1548	48.7167	83.408	490.833	22.786	15.0777	27.5134	0.291978	171.067	0.727098	506.28	2.41122	44.8778	1728.8	7.07543e-05	149.283	88.9213	213.851	40.5993	2986.59		9.30336	2.92319	18.7248	5.3287	2.92319	45.3548		7.36311	11.6828	6.84972	14.2379	11.0025	22.2323	12.2281	5.63058	17.8586	46.0464	8.27297	13.7354	0.248199	11.3427
	12.5726	28.9847	3.96958	27.0356	33.8032	65.9597	28.7209	21.3956	50.1166	74.495	457.773	28.0102	16.1884	32.5986	0.336365	260.768	0.0696089	612.629	2.84012	25.8293	1386.73	0.84362	240.054	90.659	183.455	412.581	2752.96		15.4376	0.97455	24.0406	0.97455	5.79297	37.9495		7.42301	11.782	6.89303	14.3862	11.1282	22.5189	12.3552	5.71702	18.0722	46.2721	8.34931	13.8785	0.24875	11.4551
	11.9979	28.2659	4.15317	26.0765	35.91	61.8803	28.0473	20.1938	48.2411	71.999	407.788	27.1712	15.5175	33.999	0.373239	257.585	0.0477926	570.93	3.88401	61.8227	1144.67	2.22973	218.296	87.1967	158.393	502.61	2341.52		15.1734	1.0947	23.018	1.0947	8.73883	34.7091		7.4852	11.8882	6.9396	14.5383	11.2569	22.8155	12.4873	5.806	18.2933	46.4953	8.42813	14.0255	0.249286	11.5726
	14.674	26.5285	4.52465	25.0511	34.5805	57.8347	27.1989	18.2707	45.4696	67.1745	333.82	25.7898	17.2683	32.5675	0.306993	156.873	0.449483	514.122	4.61315	54.4878	938.553	1.39931	169.973	80.3969	133.633	444.763	1966.36		11.1158	0.738695	21.2651	0.738695	8.79072	32.045		7.55046	12.0003	6.99	14.6934	11.3892	23.1182	12.6236	5.89588	18.5195	46.7052	8.51015	14.176	0.249749	11.6948
	14.549	25.3971	4.25454	23.8606	32.4459	55.9742	26.0802	17.6005	43.6808	67.4861	309.779	24.6288	16.8769	30.6837	0.290298	132.968	0.466684	476.361	4.92674	40.5217	893.651	1.11929	141.753	85.3138	107.527	359.285	1804.82		10.0798	0.768242	20.3743	0.768242	7.81705	31.3454		7.62071	12.1178	7.04298	14.8569	11.5147	23.4326	12.7643	5.98935	18.7536	46.9227	8.59421	14.3337	0.250329	11.8163
	15.5367	24.8014	4.02136	22.5148	31.5202	55.6227	25.6695	17.398	43.0675	67.7767	302.689	23.6581	17.2812	29.8405	0.266529	102.675	0.753686	468.643	9.952	34.2308	897.191	4.18443	127.923	89.6757	81.4283	325.051	1775.07		8.12144	1.14326	19.6368	1.14326	7.86213	31.9646		7.69445	12.2359	7.09907	15.0301	11.6453	23.7578	12.9104	6.08594	18.9964	47.1396	8.68216	14.5002	0.250968	11.9406
	15.3732	24.2092	3.74007	21.0726	31.0112	59.8553	25.8769	19.0112	44.8881	73.4676	361.424	22.6409	16.7981	29.3107	0.271371	110.328	2.78126	490.041	23.0815	26.3603	1154.53	3.54252	114.879	95.0822	57.4795	306.953	2149.64		7.26767	1.56831	18.9008	1.56831	8.37025	37.2144		7.77238	12.3559	7.15916	15.2105	11.7827	24.0948	13.0626	6.18543	19.248	47.3523	8.77496	14.6735	0.251555	12.0693
	14.8831	23.9093	3.45489	20.1676	29.9234	58.7522	25.1818	18.7315	43.9132	74.385	350.867	22.0385	16.2042	28.4199	0.273746	106.062	1.61908	472.057	25.1417	22.4836	1126.97	1.93772	108.54	100.725	44.576	270.023	2048.57		7.15536	1.87086	18.5836	1.87086	7.88498	36.7137		7.85523	12.4816	7.22462	15.3883	11.9254	24.4435	13.2198	6.28673	19.5065	47.5555	8.87278	14.8462	0.25184	12.2035
	13.848	28.9415	3.78405	19.8087	28.1966	56.1075	25.1144	17.8594	42.9738	71.112	318.957	24.0027	15.3382	28.7553	0.304287	126.932	14.6465	454.984	28.1501	9.50025	960.571	0.127395	238.715	94.2265	39.9127	216.254	1816.16		10.1547	4.93879	20.2186	4.19395	4.19395	32.1048		7.94216	12.6155	7.29349	15.5485	12.0737	24.8046	13.3797	6.38952	19.7692	47.7555	8.97504	15.0063	0.251498	12.3446
	13.3672	32.2231	3.79625	18.9337	26.4251	52.1104	24.476	16.7884	41.2644	68.5913	281.85	22.6794	14.7589	30.7736	0.351721	123.404	60.0174	427.651	30.7167	3.79927	763.663	0.0153348	350.887	93.9898	29.6222	167.29	1491.45		9.31218	9.54364	18.8832	3.74572	3.74572	29.431		8.03429	12.7569	7.33958	15.7176	12.2297	25.1794	13.5429	6.50085	20.0437	48.0019	9.08313	15.1739	0.251093	12.4933
	13.2105	31.1545	3.67475	18.0105	24.6852	49.5136	23.3748	15.9101	39.285	68.0652	253.132	21.3478	14.4105	29.5372	0.344198	103.314	60.5233	388.094	28.776	1.71698	683.235	0.0787384	311.997	96.3604	20.4252	125.308	1297.62		8.13737	9.80667	17.6731	3.33733	3.33733	28.1658		8.13216	12.9047	7.38369	15.8939	12.3931	25.5679	13.7126	6.6166	20.3292	48.2521	9.19738	15.3486	0.250598	12.6489
	12.8952	28.9625	3.60928	16.8952	23.084	47.8213	22.2113	15.2532	37.4644	68.6732	232.66	19.9896	13.8952	27.4929	0.32854	86.788	45.5799	346.033	28.2604	0.761597	655.875	0.355019	239.366	97.6499	11.5881	92.0232	1178.56		7.09433	8.97297	16.3803	3.09437	3.09437	27.8317		8.23605	13.06	7.43455	16.0789	12.5357	25.9641	13.8849	6.73407	20.619	48.4993	9.31095	15.5304	0.250366	12.7978
	12.4303	27.7525	3.63481	16.3147	21.4668	45.8475	21.2411	14.5589	35.8	68.5411	211.961	18.8908	13.4014	26.1811	0.322862	77.6304	42.3982	309.982	24.2693	0.0509415	605.476	1.12523	203.388	97.1461	7.973	63.6125	1046.94		6.46047	8.86174	15.256	2.57605	2.57605	26.9568		8.34583	13.2243	7.49219	16.2758	12.6568	26.3514	14.0577	6.84753	20.9053	48.7101	9.42359	15.7213	0.250457	12.9406
	12.0398	27.3121	3.49903	32.2385	20.6881	43.1087	23.1477	14.2403	37.388	61.5193	202.786	24.0001	14.2019	31.0069	0.371719	123.385	17.3418	386.071	82.6424	6.04976	398.443	2.10608	191.019	99.841	351.466	51.7969	877.206		11.9602	3.31199	20.501	8.23843	3.31199	19.1087		8.46173	13.3918	7.5564	16.4469	12.7865	26.7547	14.233	6.96244	21.1954	48.9176	9.54291	15.8934	0.249663	13.0891
	11.7066	28.3027	6.77466	35.1854	21.1301	39.7796	23.8132	13.0268	36.84	54.7043	169.698	24.7164	14.0625	33.4647	0.408235	146.57	20.1554	290.311	129.328	7.19871	254.928	3.18445	219.383	45.1103	470.644	58.3553	691.088		13.0098	3.58626	17.9417	10.469	3.58626	15.0632		8.58259	13.5611	7.62651	16.6121	12.9276	27.1755	14.4142	7.08094	21.4951	49.1247	9.66884	16.0626	0.248481	13.2443
	11.1603	30.406	11.329	34.3999	20.5261	37.0508	24.1453	11.4619	35.6072	47.4703	131.374	25.466	13.6282	33.4014	0.420441	168.61	39.1955	164.259	105.156	13.0993	166.551	5.43236	286.114	4.67471	437.179	49.4908	555.061		14.3057	4.93996	14.137	8.9339	4.93996	11.5848		8.70927	13.7402	7.70216	16.781	13.0792	27.6128	14.6041	7.20308	21.8072	49.3223	9.80175	16.2368	0.247136	13.4097
360°	10.3119	31.5624	11.1962	33.3987	19.3486	34.9904	23.468	11.292	34.7601	48.1167	127.51	25.4555	13.2343	32.9397	0.426763	173.083	65.5188	150.597	98.6187	16.9698	132.764	10.107	326.573	5.26633	396.315	34.3105	462.219		15.1436	6.1069	14.2593	7.94324	6.1069	9.53485		8.83955	13.9067	7.7847	16.961	13.2403	28.063	14.7992	7.3287	22.1279	49.5209	9.93973	16.4206	0.245856	13.5735
									mean CV =	45.9505	102.249										511247						1.79904e+06		4084.02	4332.58	6254.2	4978.63	3486.05	5677.68
	X =	13.4911				noemer CV	13.5046			teller CV	10.1118									teller VR	102.249					noemer VR	299.89
	median	6.13421						CV (Burden)	0.748772														VR =	0.340956							3486.05
							MD =	6.64469														(Xij-X)² trail 1 1	(Xij-X)² trail 1 2	(Xij-X)² trail 2 1	(Xij-X)² trail 2 2	(Xij-X)² trail 3 1	(Xij-X)² trail 3 2
	X	median	mean CV	CV (Burden)	MD	VR															0°	620.175	422.702	26.4168	57.6118	190.152	406.792
entry	6.7044	4.61376	46.0859	1.4597	1.31002	0.505763											teller entry	33.9999	noemer entry	67.225		561.81	361.803	27.5529	112.765	178.594	337.024
pull	28.4344	26.3177	44.3978	1.4356	1.76807	0.535585											teller pull	234.955	noemer pull	438.689		468.438	294.067	24.8951	107.539	151.607	280.215
push	43.0838	41.8079	53.1488	1.64112	2.08313	0.941059											teller push	483.754	noemer push	514.053		412.784	255.942	25.1444	97.1773	120.266	232.366
exit	8.07805	7.04472	41.2598	1.21012	0.559795	0.581152											teller exit	14.7475	noemer exit	25.3763		369.048	226.076	26.0429	82.0054	106.493	193.351
recovery	6.87574	4.05398	46.9113	1.71003	0.96286	0.551765											teller recovery	34.9558	noemer recovery	63.3526		308.054	199.012	26.3141	65.3618	103.701	373.297
																						245.287	174.064	25.5818	50.6091	97.4967	395.641
																						202.427	145.018	16.293	103.505	80.532	334.838
																						280.994	114.176	17.2655	738.554	80.3689	277.889
																						387.471	88.3369	18.6055	2567.16	210.426	222.679
																						378.09	67.0923	11.0576	3609.54	265.602	177.115
																						342.188	51.4654	1.67227	3370.82	244.925	151.574
																						283.226	36.9707	1.73142	2893.23	211.769	140.759
																						257.854	26.3416	2.68507	2574.64	172.741	138.279
																						248.446	19.3839	3.97014	2473.78	148.665	131.157
																						235.235	13.0593	4.43977	2448.68	140.72	120.014
																						247.233	8.38106	5.07295	3623.35	130.103	98.5042
																						236.244	5.16827	6.34658	4009.82	109.994	84.2587
																						195.57	2.95683	8.00648	3653.45	91.2456	327.891
																						157.411	1.71088	9.69666	3116.42	73.5418	402.373
																						130.187	0.739243	10.5779	2882.01	56.6488	555.434
																						113.558	0.115111	11.8222	2697.31	43.5283	525.077
																						100.201	0.00668166	12.9495	2481.49	34.2925	463.113
																						88.2021	0.258178	13.2191	2273.15	25.5804	381.658
																						73.4644	0.800848	10.3778	2038.5	19.241	416.693
																						58.2084	1.76609	3.73363	1759.44	18.2284	998.42
																						44.2732	2.8389	4.52885	1500.78	17.5446	1091.55
																						32.3296	4.22302	0.800282	1247.88	15.7656	997.234
																						25.8228	5.06529	0.794338	1064.37	12.413	852.108
																						23.9259	5.78215	1.34694	951.547	8.1824	694.487
																						20.9825	6.96646	2.1814	880.588	7.0842	575.234
																						15.9637	8.34178	3.21282	801.027	14.6743	503.134
																						11.279	9.9762	0.720726	683.182	16.1795	448.556
																						8.43919	11.0251	1.03742	562.318	11.3816	398.246
																						6.96771	12.6011	1.90078	449.295	9.62645	347.185
																						5.31846	13.3239	2.7678	359.382	12.7222	290.535
																						3.49287	14.8186	3.69598	291.248	12.3192	232.208
																						1.72161	16.3115	4.13568	239.175	9.69897	181.243
																						0.586792	17.9483	4.95613	208.67	6.20345	142.073
																						0.0608187	17.5852	0.950949	188.882	3.60108	113.228
																						0.0179085	16.5864	1.17953	161.084	23.234	91.1264
																						0.243498	17.8897	1.93559	129.081	59.6922	70.0022
																						0.826744	18.4608	2.27551	106.147	54.4683	53.8853
																						0.057045	19.0182	3.47956	91.5757	44.6539	44.751
																						6.36779	20.2405	4.98219	77.3488	34.1538	40.378
																						9.92414	21.2665	1.49663	65.3847	29.8812	33.8416
																						7.08606	21.8527	0.380214	53.7277	58.1144	26.0813
																						4.08256	22.9663	0.590813	40.5023	52.021	22.0915
																						2.53782	23.7555	0.865717	29.7126	40.3687	18.2371
																						1.47384	24.47	1.57685	24.5449	29.9944	13.2154
																						0.929678	24.7223	2.7526	23.2107	20.8849	11.4201
																						0.530171	25.4289	0.297343	19.9709	14.537	10.9405
																						0.148546	25.6742	0.899579	18.8394	10.1464	9.47314
																						0.0108503	26.2323	0.443114	16.0927	7.42579	6.80751
																						0.392141	20.7632	0.118069	11.9634	5.77849	3.64632
																						1.16217	17.077	0.00446104	91.7084	3.82692	1.97261
																						2.1883	18.361	0.0813272	122.422	16.7691	1.0155
																						3.40696	19.59	0.51796	97.7579	127.967	0.177504
																						4.45588	20.8675	0.785349	74.1758	156.642	0.000384491
																						3.72458	20.0961	1.08058	58.4036	137.354	0.0654011
																						1.20205	8.56046	1.58349	45.404	109.389	0.449848
																						0.477015	2.66332	2.42031	32.2947	84.4004	1.24054
																						1.08075	3.17418	3.02283	22.8348	67.6165	1.85047
																						2.07058	3.9648	3.81536	14.7163	58.5379	2.32674
																						2.94645	4.36212	4.77475	10.2659	54.3278	3.55122
																						3.48954	5.28927	5.75868	7.21059	50.2598	2.29597
																						1.08547	5.77712	7.25997	4.38468	43.2538	0.0168214
																						1.5749	6.73183	5.14049	2.82614	34.3761	0.0387926
																						2.17716	8.20115	0.0231687	1.08983	25.5917	0.00214453
																						2.64445	9.22254	0.0145665	0.248701	18.4383	0.327931
																						3.78631	9.90251	0.0531937	0.00026263	13.0584	2.23457
																						5.22417	10.5836	0.523852	0.175177	9.82988	2.05907
																						6.05557	11.9344	1.38686	0.0711163	7.13948	1.58013
																						7.44642	12.4935	2.39495	0.00629104	4.71054	0.841139
																						9.126	3.48258	3.07573	0.0119304	2.68124	0.145097
																						10.7297	2.98076	3.61553	0.000743849	1.20756	0.0024485
																						12.1068	3.67845	4.24078	73.6999	0.339372	0.0349413
																						12.5771	3.7454	4.89051	98.6853	0.0160213	0.120469
																						13.8973	3.36907	0.0596445	93.401	0.101458	0.336802
																						14.1369	4.08556	13.5998	74.2154	0.525274	1.01441
																						2.27747	5.33531	13.1376	61.1227	1.05622	1.80296
																						2.52631	6.77623	10.8785	52.4745	1.26011	2.78162
																						3.40584	8.37123	7.15672	46.9231	1.88198	3.76271
																						2.06016	9.90966	4.01	44.0806	2.78921	4.8727
																						1.29177	11.2795	2.19702	38.922	4.05336	6.17507
																						1.6093	12.3475	1.50655	28.9575	4.9689	7.44463
																						14.3713	8.03978	1.72416	21.0988	6.37086	4.13795
																						24.1325	0.301869	2.11925	15.56	7.83805	3.76138
																						19.1217	0.18427	1.31777	9.70608	9.19967	4.94309
																						12.0718	0.272222	0.427022	5.41825	10.1065	6.39666
																						7.44649	0.897753	0.0338076	2.51435	11.1951	7.28687
																						8.19512	1.68227	0.0155683	1.25588	11.1967	8.60584
																						24.1753	1.97375	0.214614	0.765251	5.32052	4.76767
																						21.4752	2.97768	0.00567809	10.068	2.36651	1.85368
																						14.8424	4.15967	0.0332656	6.99712	3.06425	2.43474
																						10.4053	4.84453	0.0342045	3.78475	0.188515	3.02258
																						6.93905	4.53464	0.359643	1.9497	1.2333	3.57644
																						4.13861	5.27765	0.718246	1.31107	0.777888	0.13355
																						2.15547	5.96633	0.0668083	1.05463	0.163185	5.90995
																						0.702183	6.8143	0.208722	0.369383	0.0303237	6.25076
																						0.0692184	7.93357	0.701967	0.0774746	0.00126808	3.89491
																						0.00284679	4.88537	7.21437	0.000873908	0.086184	21.5007
																						0.0326173	3.92171	52.2326	0.239711	0.443241	45.5411
																						0.373667	2.8929	57.636	0.834637	1.17418	41.805
																						0.835748	2.453	44.6668	1.55966	2.19186	31.3392
																						0.974282	3.52822	35.4159	2.27319	3.18251	23.1642
																						1.07873	4.97783	29.029	3.26556	3.495	20.3958
																						1.4678	6.0199	23.2336	4.72994	3.68954	17.0231
																						2.22738	4.4732	23.2988	5.34002	4.49288	11.7261
																						3.23841	0.00465502	32.741	0.239905	5.43497	8.52299
																						4.57949	0.00928356	29.3849	0.62521	6.28614	5.69218
																						5.58534	0.304153	21.277	0.926623	6.89023	2.90753
																						6.8211	0.700791	17.5787	1.55001	7.68532	1.30284
																						7.97936	0.868785	18.9247	2.47142	9.02016	0.562325
																						8.43337	1.33149	15.6545	1.3212	10.0622	0.065001
																						9.79976	2.29044	10.4368	1.50095	10.459	0.0836967
																						10.4531	3.08527	6.13793	1.89906	11.2454	0.652373
																						10.7248	4.44532	2.98669	2.82806	11.9766	1.4948
																						11.7974	5.4175	1.23121	3.41763	9.14664	2.25274
																						12.8182	5.59208	0.267537	2.1532	10.3536	3.18049
																						8.16339	5.72604	0.000564527	2.37236	10.8906	4.37385
																						3.56434	6.23175	0.0535266	2.66074	11.2612	5.85086
																						1.84417	7.76414	0.0819957	3.58212	11.8575	6.79917
																						2.70468	9.06245	0.286977	5.01863	13.4529	8.11607
																						4.1705	9.84523	0.450345	6.17961	14.2577	8.92664
																						5.47768	9.47695	2.13715	7.73632	15.8033	9.16104
																						7.12793	10.707	1.55608	5.92808	17.579	3.64151
																						7.72889	11.7601	0.992289	4.65886	18.7735	4.92632
																						4.51974	12.0901	0.550237	5.25585	19.7648	3.53923
																						4.8369	12.6316	0.140061	5.64621	20.1623	4.29653
																						5.50649	12.9464	0.00424554	6.69855	20.5841	5.79581
																						6.52903	13.855	0.485552	0.389102	21.7815	7.15164
																						7.51107	14.6475	2.04931	0.00814678	18.0185	8.66011
																						8.07489	14.8005	1.54854	0.00352134	5.82826	10.2312
																						8.78709	15.8609	0.5911	0.084757	3.85474	11.5511
																						9.12909	16.9926	0.0821973	0.295462	4.75175	2.32609
																						10.0208	0.0178219	0.00013829	0.551209	6.35627	0.437511
																						11.4597	0.0229315	0.00116803	0.980093	7.35049	0.803261
																						12.6626	0.152362	0.0857321	0.314887	8.34006	1.34254
																						14.3864	0.799027	0.0302113	0.485996	8.89895	1.86486
																						15.7845	1.51748	0.340289	0.072544	9.42536	0.762203
																						16.9639	2.28074	0.945623	0.00015465	10.1585	1.03042
																						17.6809	3.41775	1.68427	0.0713103	11.3752	1.99774
																						18.7745	4.94033	2.09769	0.194982	13.0703	3.21703
																						19.726	5.87717	3.04898	0.332241	14.4097	4.38697
																						20.8503	7.39837	4.40459	0.96262	16.0029	5.03528
																						21.7045	8.64281	5.46816	1.30492	17.2257	5.55958
																						22.5143	8.85499	6.85088	1.66464	18.0107	6.24443
																						20.9442	9.39352	8.33223	2.82082	15.9747	7.79244
																						19.6422	10.2949	9.37668	4.0844	7.57345	9.05191
																						21.0856	9.80347	10.8875	4.82586	5.59508	10.5097
																						21.6715	3.47835	11.3146	5.09119	6.5985	11.6348
																						22.1733	2.47526	4.60488	4.85318	8.23997	13.1694
																						15.5696	3.47227	5.52871	0.0150608	9.63212	14.0782
																						12.1784	4.98034	7.11527	0.153817	10.8743	14.216
																						13.8814	6.54229	8.32628	0.456197	12.0919	8.239
[truncated: 845 more rows]
[truncated: 3 more columns]

## Sheet: 2
							mean	SD	mean + 1 SD	CV	SD²	median	Q1	Q3	CQV (unsmoothed)	(Xij-Xi)² trail 1 1	(Xij-Xi)² trail 1 2	(Xij-Xi)² trail 2 1	(Xij-Xi)² trail 2 2	(Xij-Xi)² trail 3 1	(Xij-Xi)² trail 3 2	(Xij-X)² trail 1 1	(Xij-X)² trail 1 2	(Xij-X)² trail 2 1	(Xij-X)² trail 2 2	(Xij-X)² trail 3 1	(Xij-X)² trail 3 2		abs P50-trail 1 1	abs P50-trail 1 2	abs P50-trail 2 1	abs P50-trail 2 2	abs P50-trail 3 1	abs P50-trail 3 2								mean	SD	mean + 1 SD	CV	Q1	Q3	CQV	SL P50
[truncated: 2,006 more rows]
[truncated: 3 more columns]

[truncated: 13 more sheets: 3, 4, 5, 6, 7, 8, 9, 10, 11, 12, 13, 14, 15]
